# Supplementary material for: Astragalus in Acute Pancreatitis: Insights from Network Pharmacology, Molecular Docking, and Meta-Analysis Validation
Source: Curr Issues Mol Biol. 2025 May 21;47(5):379. doi: 10.3390/cimb47050379 (PMC12109879; doi:10.3390/cimb47050379)
Supplement: Supplementary file 1 [file cimb-47-00379-s001.zip]

Archive with 595 entries (530 files):
- Original Data/
- Original Data/Meta-analysis/
- Original Data/Meta-analysis/Data/
- Original Data/Meta-analysis/Data/Data Extraction and Quality Evaluation.xlsx
- Original Data/Network Pharmacology/
- Original Data/Network Pharmacology/1 Target/
- Original Data/Network Pharmacology/1 Target/AP Date/
- Original Data/Network Pharmacology/1 Target/AP Date/AP Targets.xlsx
- Original Data/Network Pharmacology/1 Target/AP Date/GeneCards-SearchResults.csv
- Original Data/Network Pharmacology/1 Target/AP Date/OMIM-Gene-Map-Retrieval.xlsx
- Original Data/Network Pharmacology/1 Target/Astragalus Targets.xlsx
- Original Data/Network Pharmacology/1 Target/Therapeutic targets.xlsx
- Original Data/Network Pharmacology/2 PPI/
- Original Data/Network Pharmacology/2 PPI/Core target analysis.csv
- Original Data/Network Pharmacology/3 GO and KEGG/
- Original Data/Network Pharmacology/3 GO and KEGG/GO.xlsx
- Original Data/Network Pharmacology/3 GO and KEGG/KEGG.xlsx
- Original Data/Network Pharmacology/4 Drug-ingredient-target-pathway-disease/
- Original Data/Network Pharmacology/4 Drug-ingredient-target-pathway-disease/Citenscape.csv
- Original Data/Network Pharmacology/4 Drug-ingredient-target-pathway-disease/Network.xlsx
- Original Data/Network Pharmacology/4 Drug-ingredient-target-pathway-disease/Type.xlsx
- Original Data/Network Pharmacology/5 Molecular Docking/
- Original Data/Network Pharmacology/5 Molecular Docking/Calycosin/
- Original Data/Network Pharmacology/5 Molecular Docking/Calycosin/AKT1/
- Original Data/Network Pharmacology/5 Molecular Docking/Calycosin/AKT1/3cqw.pdb
- Original Data/Network Pharmacology/5 Molecular Docking/Calycosin/AKT1/3cqw.pdbqt
- Original Data/Network Pharmacology/5 Molecular Docking/Calycosin/AKT1/Calycosin.pdbqt
- Original Data/Network Pharmacology/5 Molecular Docking/Calycosin/AKT1/cmd.txt
- Original Data/Network Pharmacology/5 Molecular Docking/Calycosin/AKT1/config.txt
- Original Data/Network Pharmacology/5 Molecular Docking/Calycosin/AKT1/grid.gpf
- Original Data/Network Pharmacology/5 Molecular Docking/Calycosin/AKT1/log.txt
- Original Data/Network Pharmacology/5 Molecular Docking/Calycosin/AKT1/output.pdbqt
- Original Data/Network Pharmacology/5 Molecular Docking/Calycosin/AKT1/vina.exe
- Original Data/Network Pharmacology/5 Molecular Docking/Calycosin/AKT1/vina_split.exe
- Original Data/Network Pharmacology/5 Molecular Docking/Calycosin/Calycosin.mol2
- Original Data/Network Pharmacology/5 Molecular Docking/Calycosin/Calycosin.sdf
- Original Data/Network Pharmacology/5 Molecular Docking/Calycosin/CASP3/
- Original Data/Network Pharmacology/5 Molecular Docking/Calycosin/CASP3/3h0e.pdb
- Original Data/Network Pharmacology/5 Molecular Docking/Calycosin/CASP3/3h0e.pdbqt
- Original Data/Network Pharmacology/5 Molecular Docking/Calycosin/CASP3/Calycosin.pdbqt
- Original Data/Network Pharmacology/5 Molecular Docking/Calycosin/CASP3/cmd.txt
- Original Data/Network Pharmacology/5 Molecular Docking/Calycosin/CASP3/config.txt
- Original Data/Network Pharmacology/5 Molecular Docking/Calycosin/CASP3/grid.gpf
- Original Data/Network Pharmacology/5 Molecular Docking/Calycosin/CASP3/log.txt
- Original Data/Network Pharmacology/5 Molecular Docking/Calycosin/CASP3/output.pdbqt
- Original Data/Network Pharmacology/5 Molecular Docking/Calycosin/CASP3/vina.exe
- Original Data/Network Pharmacology/5 Molecular Docking/Calycosin/CASP3/vina_split.exe
- Original Data/Network Pharmacology/5 Molecular Docking/Calycosin/EGFR/
- Original Data/Network Pharmacology/5 Molecular Docking/Calycosin/EGFR/8a27.pdb
- Original Data/Network Pharmacology/5 Molecular Docking/Calycosin/EGFR/8a27.pdbqt
- Original Data/Network Pharmacology/5 Molecular Docking/Calycosin/EGFR/Calycosin.pdbqt
- Original Data/Network Pharmacology/5 Molecular Docking/Calycosin/EGFR/cmd.txt
- Original Data/Network Pharmacology/5 Molecular Docking/Calycosin/EGFR/config.txt
- Original Data/Network Pharmacology/5 Molecular Docking/Calycosin/EGFR/grid.gpf
- Original Data/Network Pharmacology/5 Molecular Docking/Calycosin/EGFR/log.txt
- Original Data/Network Pharmacology/5 Molecular Docking/Calycosin/EGFR/output.pdbqt
- Original Data/Network Pharmacology/5 Molecular Docking/Calycosin/EGFR/vina.exe
- Original Data/Network Pharmacology/5 Molecular Docking/Calycosin/EGFR/vina_split.exe
- Original Data/Network Pharmacology/5 Molecular Docking/Calycosin/HIF1A/
- Original Data/Network Pharmacology/5 Molecular Docking/Calycosin/HIF1A/1lqb.pdb
- Original Data/Network Pharmacology/5 Molecular Docking/Calycosin/HIF1A/1lqb.pdbqt
- Original Data/Network Pharmacology/5 Molecular Docking/Calycosin/HIF1A/Calycosin.pdbqt
- Original Data/Network Pharmacology/5 Molecular Docking/Calycosin/HIF1A/cmd.txt
- Original Data/Network Pharmacology/5 Molecular Docking/Calycosin/HIF1A/config.txt
- Original Data/Network Pharmacology/5 Molecular Docking/Calycosin/HIF1A/grid.gpf
- Original Data/Network Pharmacology/5 Molecular Docking/Calycosin/HIF1A/log.txt
- Original Data/Network Pharmacology/5 Molecular Docking/Calycosin/HIF1A/output.pdbqt
- Original Data/Network Pharmacology/5 Molecular Docking/Calycosin/HIF1A/vina.exe
- Original Data/Network Pharmacology/5 Molecular Docking/Calycosin/HIF1A/vina_split.exe
- Original Data/Network Pharmacology/5 Molecular Docking/Calycosin/IL6/
- Original Data/Network Pharmacology/5 Molecular Docking/Calycosin/IL6/6mg1.pdb
- Original Data/Network Pharmacology/5 Molecular Docking/Calycosin/IL6/6mg1.pdbqt
- Original Data/Network Pharmacology/5 Molecular Docking/Calycosin/IL6/Calycosin.pdbqt
- Original Data/Network Pharmacology/5 Molecular Docking/Calycosin/IL6/cmd.txt
- Original Data/Network Pharmacology/5 Molecular Docking/Calycosin/IL6/config.txt
- Original Data/Network Pharmacology/5 Molecular Docking/Calycosin/IL6/grid.gpf
- Original Data/Network Pharmacology/5 Molecular Docking/Calycosin/IL6/log.txt
- Original Data/Network Pharmacology/5 Molecular Docking/Calycosin/IL6/output.pdbqt
- Original Data/Network Pharmacology/5 Molecular Docking/Calycosin/IL6/vina.exe
- Original Data/Network Pharmacology/5 Molecular Docking/Calycosin/IL6/vina_split.exe
- Original Data/Network Pharmacology/5 Molecular Docking/Calycosin/MYC/
- Original Data/Network Pharmacology/5 Molecular Docking/Calycosin/MYC/6s9z.pdb
- Original Data/Network Pharmacology/5 Molecular Docking/Calycosin/MYC/6s9z.pdbqt
- Original Data/Network Pharmacology/5 Molecular Docking/Calycosin/MYC/Calycosin.pdbqt
- Original Data/Network Pharmacology/5 Molecular Docking/Calycosin/MYC/cmd.txt
- Original Data/Network Pharmacology/5 Molecular Docking/Calycosin/MYC/config.txt
- Original Data/Network Pharmacology/5 Molecular Docking/Calycosin/MYC/grid.gpf
- Original Data/Network Pharmacology/5 Molecular Docking/Calycosin/MYC/log.txt
- Original Data/Network Pharmacology/5 Molecular Docking/Calycosin/MYC/output.pdbqt
- Original Data/Network Pharmacology/5 Molecular Docking/Calycosin/MYC/vina.exe
- Original Data/Network Pharmacology/5 Molecular Docking/Calycosin/MYC/vina_split.exe
- Original Data/Network Pharmacology/5 Molecular Docking/Calycosin/TNF/
- Original Data/Network Pharmacology/5 Molecular Docking/Calycosin/TNF/3l0v.pdb
- Original Data/Network Pharmacology/5 Molecular Docking/Calycosin/TNF/3l0v.pdbqt
- Original Data/Network Pharmacology/5 Molecular Docking/Calycosin/TNF/Calycosin.pdbqt
- Original Data/Network Pharmacology/5 Molecular Docking/Calycosin/TNF/cmd.txt
- Original Data/Network Pharmacology/5 Molecular Docking/Calycosin/TNF/config.txt
- Original Data/Network Pharmacology/5 Molecular Docking/Calycosin/TNF/grid.gpf
- Original Data/Network Pharmacology/5 Molecular Docking/Calycosin/TNF/log.txt
- Original Data/Network Pharmacology/5 Molecular Docking/Calycosin/TNF/output.pdbqt
- Original Data/Network Pharmacology/5 Molecular Docking/Calycosin/TNF/vina.exe
- Original Data/Network Pharmacology/5 Molecular Docking/Calycosin/TNF/vina_split.exe
- Original Data/Network Pharmacology/5 Molecular Docking/Calycosin/TP53/
- Original Data/Network Pharmacology/5 Molecular Docking/Calycosin/TP53/5o1e.pdb
- Original Data/Network Pharmacology/5 Molecular Docking/Calycosin/TP53/5o1e.pdbqt
- Original Data/Network Pharmacology/5 Molecular Docking/Calycosin/TP53/Calycosin.pdbqt
- Original Data/Network Pharmacology/5 Molecular Docking/Calycosin/TP53/cmd.txt
- Original Data/Network Pharmacology/5 Molecular Docking/Calycosin/TP53/config.txt
- Original Data/Network Pharmacology/5 Molecular Docking/Calycosin/TP53/grid.gpf
- Original Data/Network Pharmacology/5 Molecular Docking/Calycosin/TP53/log.txt
- Original Data/Network Pharmacology/5 Molecular Docking/Calycosin/TP53/output.pdbqt
- Original Data/Network Pharmacology/5 Molecular Docking/Calycosin/TP53/vina.exe
- Original Data/Network Pharmacology/5 Molecular Docking/Calycosin/TP53/vina_split.exe
- Original Data/Network Pharmacology/5 Molecular Docking/Formononetin/
- Original Data/Network Pharmacology/5 Molecular Docking/Formononetin/AKT1/
- Original Data/Network Pharmacology/5 Molecular Docking/Formononetin/AKT1/3cqw.pdb
- Original Data/Network Pharmacology/5 Molecular Docking/Formononetin/AKT1/3cqw.pdbqt
- Original Data/Network Pharmacology/5 Molecular Docking/Formononetin/AKT1/cmd.txt
- Original Data/Network Pharmacology/5 Molecular Docking/Formononetin/AKT1/config.txt
- Original Data/Network Pharmacology/5 Molecular Docking/Formononetin/AKT1/Formononetin.pdbqt
- Original Data/Network Pharmacology/5 Molecular Docking/Formononetin/AKT1/grid.gpf
- Original Data/Network Pharmacology/5 Molecular Docking/Formononetin/AKT1/log.txt
- Original Data/Network Pharmacology/5 Molecular Docking/Formononetin/AKT1/output.pdbqt
- Original Data/Network Pharmacology/5 Molecular Docking/Formononetin/AKT1/vina.exe
- Original Data/Network Pharmacology/5 Molecular Docking/Formononetin/AKT1/vina_split.exe
- Original Data/Network Pharmacology/5 Molecular Docking/Formononetin/CASP3/
- Original Data/Network Pharmacology/5 Molecular Docking/Formononetin/CASP3/3h0e.pdb
- Original Data/Network Pharmacology/5 Molecular Docking/Formononetin/CASP3/3h0e.pdbqt
- Original Data/Network Pharmacology/5 Molecular Docking/Formononetin/CASP3/cmd.txt
- Original Data/Network Pharmacology/5 Molecular Docking/Formononetin/CASP3/config.txt
- Original Data/Network Pharmacology/5 Molecular Docking/Formononetin/CASP3/Formononetin.pdbqt
- Original Data/Network Pharmacology/5 Molecular Docking/Formononetin/CASP3/grid.gpf
- Original Data/Network Pharmacology/5 Molecular Docking/Formononetin/CASP3/log.txt
- Original Data/Network Pharmacology/5 Molecular Docking/Formononetin/CASP3/output.pdbqt
- Original Data/Network Pharmacology/5 Molecular Docking/Formononetin/CASP3/vina.exe
- Original Data/Network Pharmacology/5 Molecular Docking/Formononetin/CASP3/vina_split.exe
- Original Data/Network Pharmacology/5 Molecular Docking/Formononetin/EGFR/
- Original Data/Network Pharmacology/5 Molecular Docking/Formononetin/EGFR/8a27.pdb
- Original Data/Network Pharmacology/5 Molecular Docking/Formononetin/EGFR/8a27.pdbqt
- Original Data/Network Pharmacology/5 Molecular Docking/Formononetin/EGFR/cmd.txt
- Original Data/Network Pharmacology/5 Molecular Docking/Formononetin/EGFR/config.txt
- Original Data/Network Pharmacology/5 Molecular Docking/Formononetin/EGFR/Formononetin.pdbqt
- Original Data/Network Pharmacology/5 Molecular Docking/Formononetin/EGFR/grid.gpf
- Original Data/Network Pharmacology/5 Molecular Docking/Formononetin/EGFR/log.txt
- Original Data/Network Pharmacology/5 Molecular Docking/Formononetin/EGFR/output.pdbqt
- Original Data/Network Pharmacology/5 Molecular Docking/Formononetin/EGFR/vina.exe
- Original Data/Network Pharmacology/5 Molecular Docking/Formononetin/EGFR/vina_split.exe
- Original Data/Network Pharmacology/5 Molecular Docking/Formononetin/Formononetin.mol2
- Original Data/Network Pharmacology/5 Molecular Docking/Formononetin/Formononetin.sdf
- Original Data/Network Pharmacology/5 Molecular Docking/Formononetin/HIF1A/
- Original Data/Network Pharmacology/5 Molecular Docking/Formononetin/HIF1A/1lqb.pdb
- Original Data/Network Pharmacology/5 Molecular Docking/Formononetin/HIF1A/1lqb.pdbqt
- Original Data/Network Pharmacology/5 Molecular Docking/Formononetin/HIF1A/cmd.txt
- Original Data/Network Pharmacology/5 Molecular Docking/Formononetin/HIF1A/config.txt
- Original Data/Network Pharmacology/5 Molecular Docking/Formononetin/HIF1A/Formononetin.pdbqt
- Original Data/Network Pharmacology/5 Molecular Docking/Formononetin/HIF1A/grid.gpf
- Original Data/Network Pharmacology/5 Molecular Docking/Formononetin/HIF1A/log.txt
- Original Data/Network Pharmacology/5 Molecular Docking/Formononetin/HIF1A/output.pdbqt
- Original Data/Network Pharmacology/5 Molecular Docking/Formononetin/HIF1A/vina.exe
- Original Data/Network Pharmacology/5 Molecular Docking/Formononetin/HIF1A/vina_split.exe
- Original Data/Network Pharmacology/5 Molecular Docking/Formononetin/IL6/
- Original Data/Network Pharmacology/5 Molecular Docking/Formononetin/IL6/6mg1.pdb
- Original Data/Network Pharmacology/5 Molecular Docking/Formononetin/IL6/6mg1.pdbqt
- Original Data/Network Pharmacology/5 Molecular Docking/Formononetin/IL6/cmd.txt
- Original Data/Network Pharmacology/5 Molecular Docking/Formononetin/IL6/config.txt
- Original Data/Network Pharmacology/5 Molecular Docking/Formononetin/IL6/Formononetin.pdbqt
- Original Data/Network Pharmacology/5 Molecular Docking/Formononetin/IL6/grid.gpf
- Original Data/Network Pharmacology/5 Molecular Docking/Formononetin/IL6/log.txt
- Original Data/Network Pharmacology/5 Molecular Docking/Formononetin/IL6/output.pdbqt
- Original Data/Network Pharmacology/5 Molecular Docking/Formononetin/IL6/vina.exe
- Original Data/Network Pharmacology/5 Molecular Docking/Formononetin/IL6/vina_split.exe
- Original Data/Network Pharmacology/5 Molecular Docking/Formononetin/MYC/
- Original Data/Network Pharmacology/5 Molecular Docking/Formononetin/MYC/6s9z.pdb
- Original Data/Network Pharmacology/5 Molecular Docking/Formononetin/MYC/6s9z.pdbqt
- Original Data/Network Pharmacology/5 Molecular Docking/Formononetin/MYC/cmd.txt
- Original Data/Network Pharmacology/5 Molecular Docking/Formononetin/MYC/config.txt
- Original Data/Network Pharmacology/5 Molecular Docking/Formononetin/MYC/Formononetin.pdbqt
- Original Data/Network Pharmacology/5 Molecular Docking/Formononetin/MYC/grid.gpf
- Original Data/Network Pharmacology/5 Molecular Docking/Formononetin/MYC/log.txt
- Original Data/Network Pharmacology/5 Molecular Docking/Formononetin/MYC/output.pdbqt
- Original Data/Network Pharmacology/5 Molecular Docking/Formononetin/MYC/vina.exe
- Original Data/Network Pharmacology/5 Molecular Docking/Formononetin/MYC/vina_split.exe
- Original Data/Network Pharmacology/5 Molecular Docking/Formononetin/TNF/
- Original Data/Network Pharmacology/5 Molecular Docking/Formononetin/TNF/3l0v.pdb
- Original Data/Network Pharmacology/5 Molecular Docking/Formononetin/TNF/3l0v.pdbqt
- Original Data/Network Pharmacology/5 Molecular Docking/Formononetin/TNF/cmd.txt
- Original Data/Network Pharmacology/5 Molecular Docking/Formononetin/TNF/config.txt
- Original Data/Network Pharmacology/5 Molecular Docking/Formononetin/TNF/Formononetin.pdbqt
- Original Data/Network Pharmacology/5 Molecular Docking/Formononetin/TNF/grid.gpf
- Original Data/Network Pharmacology/5 Molecular Docking/Formononetin/TNF/log.txt
- Original Data/Network Pharmacology/5 Molecular Docking/Formononetin/TNF/output.pdbqt
- Original Data/Network Pharmacology/5 Molecular Docking/Formononetin/TNF/vina.exe
- Original Data/Network Pharmacology/5 Molecular Docking/Formononetin/TNF/vina_split.exe
- Original Data/Network Pharmacology/5 Molecular Docking/Formononetin/TP53/
- Original Data/Network Pharmacology/5 Molecular Docking/Formononetin/TP53/5o1e.pdb
- Original Data/Network Pharmacology/5 Molecular Docking/Formononetin/TP53/5o1e.pdbqt
- Original Data/Network Pharmacology/5 Molecular Docking/Formononetin/TP53/cmd.txt
- Original Data/Network Pharmacology/5 Molecular Docking/Formononetin/TP53/config.txt
- Original Data/Network Pharmacology/5 Molecular Docking/Formononetin/TP53/Formononetin.pdbqt
- Original Data/Network Pharmacology/5 Molecular Docking/Formononetin/TP53/grid.gpf
- Original Data/Network Pharmacology/5 Molecular Docking/Formononetin/TP53/log.txt
- Original Data/Network Pharmacology/5 Molecular Docking/Formononetin/TP53/output.pdbqt
- Original Data/Network Pharmacology/5 Molecular Docking/Formononetin/TP53/vina.exe
- Original Data/Network Pharmacology/5 Molecular Docking/Formononetin/TP53/vina_split.exe
- Original Data/Network Pharmacology/5 Molecular Docking/Isorhamnetin/
- Original Data/Network Pharmacology/5 Molecular Docking/Isorhamnetin/AKT1/
- Original Data/Network Pharmacology/5 Molecular Docking/Isorhamnetin/AKT1/3cqw.pdb
- Original Data/Network Pharmacology/5 Molecular Docking/Isorhamnetin/AKT1/3cqw.pdbqt
- Original Data/Network Pharmacology/5 Molecular Docking/Isorhamnetin/AKT1/cmd.txt
- Original Data/Network Pharmacology/5 Molecular Docking/Isorhamnetin/AKT1/config.txt
- Original Data/Network Pharmacology/5 Molecular Docking/Isorhamnetin/AKT1/grid.gpf
- Original Data/Network Pharmacology/5 Molecular Docking/Isorhamnetin/AKT1/Isorhamnetin.pdbqt
- Original Data/Network Pharmacology/5 Molecular Docking/Isorhamnetin/AKT1/log.txt
- Original Data/Network Pharmacology/5 Molecular Docking/Isorhamnetin/AKT1/output.pdbqt
- Original Data/Network Pharmacology/5 Molecular Docking/Isorhamnetin/AKT1/vina.exe
- Original Data/Network Pharmacology/5 Molecular Docking/Isorhamnetin/AKT1/vina_split.exe
- Original Data/Network Pharmacology/5 Molecular Docking/Isorhamnetin/CAS3P/
- Original Data/Network Pharmacology/5 Molecular Docking/Isorhamnetin/CAS3P/3H0E.pdb
- Original Data/Network Pharmacology/5 Molecular Docking/Isorhamnetin/CAS3P/3H0E.pdbqt
- Original Data/Network Pharmacology/5 Molecular Docking/Isorhamnetin/CAS3P/cmd.txt
- Original Data/Network Pharmacology/5 Molecular Docking/Isorhamnetin/CAS3P/config.txt
- Original Data/Network Pharmacology/5 Molecular Docking/Isorhamnetin/CAS3P/grid.gpf
- Original Data/Network Pharmacology/5 Molecular Docking/Isorhamnetin/CAS3P/Isorhamnetin.pdbqt
- Original Data/Network Pharmacology/5 Molecular Docking/Isorhamnetin/CAS3P/log.txt
- Original Data/Network Pharmacology/5 Molecular Docking/Isorhamnetin/CAS3P/output.pdbqt
- Original Data/Network Pharmacology/5 Molecular Docking/Isorhamnetin/CAS3P/vina.exe
- Original Data/Network Pharmacology/5 Molecular Docking/Isorhamnetin/CAS3P/vina_split.exe
- Original Data/Network Pharmacology/5 Molecular Docking/Isorhamnetin/EGFR/
- Original Data/Network Pharmacology/5 Molecular Docking/Isorhamnetin/EGFR/8a27.pdb
- Original Data/Network Pharmacology/5 Molecular Docking/Isorhamnetin/EGFR/8a27.pdbqt
- Original Data/Network Pharmacology/5 Molecular Docking/Isorhamnetin/EGFR/cmd.txt
- Original Data/Network Pharmacology/5 Molecular Docking/Isorhamnetin/EGFR/config.txt
- Original Data/Network Pharmacology/5 Molecular Docking/Isorhamnetin/EGFR/grid.gpf
- Original Data/Network Pharmacology/5 Molecular Docking/Isorhamnetin/EGFR/Isorhamnetin.pdbqt
- Original Data/Network Pharmacology/5 Molecular Docking/Isorhamnetin/EGFR/log.txt
- Original Data/Network Pharmacology/5 Molecular Docking/Isorhamnetin/EGFR/output.pdbqt
- Original Data/Network Pharmacology/5 Molecular Docking/Isorhamnetin/EGFR/vina.exe
- Original Data/Network Pharmacology/5 Molecular Docking/Isorhamnetin/EGFR/vina_split.exe
- Original Data/Network Pharmacology/5 Molecular Docking/Isorhamnetin/HIF1A/
- Original Data/Network Pharmacology/5 Molecular Docking/Isorhamnetin/HIF1A/1lqb.pdb
- Original Data/Network Pharmacology/5 Molecular Docking/Isorhamnetin/HIF1A/1lqb.pdbqt
- Original Data/Network Pharmacology/5 Molecular Docking/Isorhamnetin/HIF1A/cmd.txt
- Original Data/Network Pharmacology/5 Molecular Docking/Isorhamnetin/HIF1A/config.txt
- Original Data/Network Pharmacology/5 Molecular Docking/Isorhamnetin/HIF1A/grid.gpf
- Original Data/Network Pharmacology/5 Molecular Docking/Isorhamnetin/HIF1A/Isorhamnetin.pdbqt
- Original Data/Network Pharmacology/5 Molecular Docking/Isorhamnetin/HIF1A/log.txt
- Original Data/Network Pharmacology/5 Molecular Docking/Isorhamnetin/HIF1A/output.pdbqt
- Original Data/Network Pharmacology/5 Molecular Docking/Isorhamnetin/HIF1A/vina.exe
- Original Data/Network Pharmacology/5 Molecular Docking/Isorhamnetin/HIF1A/vina_split.exe
- Original Data/Network Pharmacology/5 Molecular Docking/Isorhamnetin/IL6/
- Original Data/Network Pharmacology/5 Molecular Docking/Isorhamnetin/IL6/6mg1.pdb
- Original Data/Network Pharmacology/5 Molecular Docking/Isorhamnetin/IL6/6mg1.pdbqt
- Original Data/Network Pharmacology/5 Molecular Docking/Isorhamnetin/IL6/cmd.txt
- Original Data/Network Pharmacology/5 Molecular Docking/Isorhamnetin/IL6/config.txt
- Original Data/Network Pharmacology/5 Molecular Docking/Isorhamnetin/IL6/grid.gpf
- Original Data/Network Pharmacology/5 Molecular Docking/Isorhamnetin/IL6/Isorhamnetin.pdbqt
- Original Data/Network Pharmacology/5 Molecular Docking/Isorhamnetin/IL6/log.txt
- Original Data/Network Pharmacology/5 Molecular Docking/Isorhamnetin/IL6/output.pdbqt
- Original Data/Network Pharmacology/5 Molecular Docking/Isorhamnetin/IL6/vina.exe
- Original Data/Network Pharmacology/5 Molecular Docking/Isorhamnetin/IL6/vina_split.exe
- Original Data/Network Pharmacology/5 Molecular Docking/Isorhamnetin/Isorhamnetin.mol2
- Original Data/Network Pharmacology/5 Molecular Docking/Isorhamnetin/Isorhamnetin.sdf
- Original Data/Network Pharmacology/5 Molecular Docking/Isorhamnetin/MYC/
- Original Data/Network Pharmacology/5 Molecular Docking/Isorhamnetin/MYC/6s9z.pdb
- Original Data/Network Pharmacology/5 Molecular Docking/Isorhamnetin/MYC/6s9z.pdbqt
- Original Data/Network Pharmacology/5 Molecular Docking/Isorhamnetin/MYC/cmd.txt
- Original Data/Network Pharmacology/5 Molecular Docking/Isorhamnetin/MYC/config.txt
- Original Data/Network Pharmacology/5 Molecular Docking/Isorhamnetin/MYC/grid.gpf
- Original Data/Network Pharmacology/5 Molecular Docking/Isorhamnetin/MYC/Isorhamnetin.pdbqt
- Original Data/Network Pharmacology/5 Molecular Docking/Isorhamnetin/MYC/log.txt
- Original Data/Network Pharmacology/5 Molecular Docking/Isorhamnetin/MYC/output.pdbqt
- Original Data/Network Pharmacology/5 Molecular Docking/Isorhamnetin/MYC/vina.exe
- Original Data/Network Pharmacology/5 Molecular Docking/Isorhamnetin/MYC/vina_split.exe
- Original Data/Network Pharmacology/5 Molecular Docking/Isorhamnetin/TNF/
- Original Data/Network Pharmacology/5 Molecular Docking/Isorhamnetin/TNF/3l0v.pdb
- Original Data/Network Pharmacology/5 Molecular Docking/Isorhamnetin/TNF/3l0v.pdbqt
- Original Data/Network Pharmacology/5 Molecular Docking/Isorhamnetin/TNF/cmd.txt
- Original Data/Network Pharmacology/5 Molecular Docking/Isorhamnetin/TNF/config.txt
- Original Data/Network Pharmacology/5 Molecular Docking/Isorhamnetin/TNF/grid.gpf
- Original Data/Network Pharmacology/5 Molecular Docking/Isorhamnetin/TNF/Isorhamnetin.pdbqt
- Original Data/Network Pharmacology/5 Molecular Docking/Isorhamnetin/TNF/log.txt
- Original Data/Network Pharmacology/5 Molecular Docking/Isorhamnetin/TNF/output.pdbqt
- Original Data/Network Pharmacology/5 Molecular Docking/Isorhamnetin/TNF/vina.exe
- Original Data/Network Pharmacology/5 Molecular Docking/Isorhamnetin/TNF/vina_split.exe
- Original Data/Network Pharmacology/5 Molecular Docking/Isorhamnetin/TP53/
- Original Data/Network Pharmacology/5 Molecular Docking/Isorhamnetin/TP53/5o1e.pdb
- Original Data/Network Pharmacology/5 Molecular Docking/Isorhamnetin/TP53/5o1e.pdbqt
- Original Data/Network Pharmacology/5 Molecular Docking/Isorhamnetin/TP53/cmd.txt
- Original Data/Network Pharmacology/5 Molecular Docking/Isorhamnetin/TP53/config.txt
- Original Data/Network Pharmacology/5 Molecular Docking/Isorhamnetin/TP53/grid.gpf
- Original Data/Network Pharmacology/5 Molecular Docking/Isorhamnetin/TP53/Isorhamnetin.pdbqt
- Original Data/Network Pharmacology/5 Molecular Docking/Isorhamnetin/TP53/log.txt
- Original Data/Network Pharmacology/5 Molecular Docking/Isorhamnetin/TP53/output.pdbqt
- Original Data/Network Pharmacology/5 Molecular Docking/Isorhamnetin/TP53/vina.exe
- Original Data/Network Pharmacology/5 Molecular Docking/Isorhamnetin/TP53/vina_split.exe
- Original Data/Network Pharmacology/5 Molecular Docking/Keampferol/
- Original Data/Network Pharmacology/5 Molecular Docking/Keampferol/AKT1/
- Original Data/Network Pharmacology/5 Molecular Docking/Keampferol/AKT1/3cqw.pdb
- Original Data/Network Pharmacology/5 Molecular Docking/Keampferol/AKT1/3cqw.pdbqt
- Original Data/Network Pharmacology/5 Molecular Docking/Keampferol/AKT1/cmd.txt
[truncated: 295 more entries]
