# Supplementary material for: Astragalus in Acute Pancreatitis: Insights from Network Pharmacology, Molecular Docking, and Meta-Analysis Validation
Source: Curr Issues Mol Biol. 2025 May 21;47(5):379. doi: 10.3390/cimb47050379 (PMC12109879; doi:10.3390/cimb47050379)
Supplement: Supplementary file 1 [file cimb-47-00379-s001.zip › Original Data/Meta-analysis/Data/Data Extraction and Quality Evaluation.xlsx]

## Sheet: 临床试验数据提取
临床试验
第一作者	发表年份	治疗组人数	治疗组有效人数	对照组人数	对照组有效人数	干预措施		Jadad评分
						治疗组	对照组
黄正桥	2013	38	32	34	29	黄芪注射液+基础治疗	胃复安注射液+基础治疗	2
潘涛	2015	69	63	67	55	黄芪注射液+基础治疗	生理盐水+基础治疗	3
施燕	2015	60	58	60	52	黄芪注射液+基础治疗	生理盐水+基础治疗	3
康乐斯基	2016	53	53	54	54	黄芪注射液+基础治疗	基础治疗	2
王嫄嫄	2018	47	44	47	34	黄芪注射液+基础治疗	基础治疗	4
张琪	2021	45	43	45	36	黄芪注射液+基础治疗	基础治疗	3
腹痛消失时间
第一作者	发表年份	治疗组平均值	治疗组标准差	治疗组人数	对照组平均值	对照组标准差	对照组人数	单位
黄正桥	2013	138.96	62.88	38	148.08	80.64	34	H
王嫄嫄	2018	99.12	15.36	47	156.48	28.08	47	H
张琪	2021	119.52	15.12	45	146.64	20.4	45	H
黄正桥	2013	5.79	2.62	38	6.17	3.36	34	Day
王嫄嫄	2018	4.13	0.64	47	6.52	1.17	47	D
张琪	2021	4.98	0.63	45	6.11	0.85	45	D
腹胀消失时间
黄正桥	2013	108.96	45.12	38	116.64	38.16	34	H
王嫄嫄	2018	131.76	20.88	47	168.72	30	47	H
张琪	2021	83.04	10.56	45	108.24	13.44	45	H
黄正桥	2013	4.54	1.88	38	4.86	1.59	34	D
王嫄嫄	2018	5.49	0.87	47	7.03	1.25	47	D
张琪	2021	3.46	0.44	45	4.51	0.56	45	D
肠鸣音恢复时间
黄正桥	2013	94.08	53.76	38	105.12	32.4	34	Hour
施燕	2015	24.13	10.32	60	29.81	11.17	60	H
潘涛	2015	24.93	10.13	69	29.15	11.49	67	H
王嫄嫄	2018	99.12	15.36	47	156.48	28.08	47	H
张琪	2021	96.72	13.44	45	124.8	16.08	45	H
黄正桥	2013	3.92	2.24	38	4.38	1.35	34	D
王嫄嫄	2018	4.13	0.64	47	6.52	1.17	47	D
张琪	2021	4.03	0.56	45	5.2	0.67	45	D
肛门排气
第一作者	发表年份	治疗组平均值	治疗组标准差	治疗组人数	对照组平均值	对照组标准差	对照组人数
施燕	2015	28.97	10.12	60	32.12	11.09	60	H
潘涛	2015	28.19	10.32	69	32.07	11.53	67	H
肛门排便
第一作者	发表年份	治疗组平均值	治疗组标准差	治疗组人数	对照组平均值	对照组标准差	对照组人数
施燕	2015	32.13	10.02	60	35.28	11.23	60	H
潘涛	2015	32.01	10.85	69	35.99	11.99	67	H

## Sheet: 临床试验基本信息
第一作者/发表年份	研究人数A/C	干预措施		治疗时间	研究指标
		黄芪组	对照组
黄正桥 2013	38/34	基础治疗+黄芪穴位注射2ml	基础治疗+甲氧氯普胺穴位注射2ml	每日1-2次，连续治疗2天	(1)疗效(2)腹痛消失时间（3）腹胀消失时间（4）肠鸣音恢复时间
潘涛 2015	69/67	基础治疗+黄芪穴位注射2ml	基础治疗+生理盐水穴位注射2ml	每日2次，连续治疗7天	(1)疗效（2）排气时间（3）排便时间（4）肠鸣音恢复时间
施燕 2015	60/60	基础治疗+黄芪穴位注射0.5~1ml	基础治疗+生理盐水穴位注射0.5~1ml	每日1-2次，10次一疗程，休息5~7d后进行下一疗程	(1)疗效（2）排气时间（3）排便时间（4）肠鸣音恢复时间
康乐斯基 2016	53/54	基础治疗+黄芪静脉输入20ml	基础治疗	每日1次，连续治疗7天	(1)疗效
王嫄嫄 2018	47/47	基础治疗+黄芪静脉注射60ml	基础治疗	每日1次，连续治疗10天	(1)疗效(2)腹痛消失时间（3）腹胀消失时间（4）肠鸣音恢复时间
张琪 2021	45/45	基础治疗+黄芪静脉滴注20ml	基础治疗	每日1次，连续治疗10天	(1)疗效(2)腹痛消失时间（3）腹胀消失时间（4）肠鸣音恢复时间

## Sheet: 临床试验质量评价
作者及年份	随机序列的产生	依据	随机化隐藏	依据	盲法	依据	撤出与退出	依据	总分
黄正桥 2013	1	72例AP患者，随机分为黄芪穴位注射组38例 与胃复安穴位注射组34例。	1	72例AP患者，随机分为黄芪穴位注射组38例 与胃复安穴位注射组34例。	0	未提及	0	未提及	2
康乐斯基 2016	1	随机分为黄芪注射液治疗 组(以下简称“黄芪组”)和对照组	1	随机分为黄芪注射液治疗 组(以下简称“黄芪组”)和对照组，	0	未提及	0	未提及	2
潘涛 2015	2	按随机数字表将患者 分为Ａ、Ｂ和Ｃ组，３组患者在性别、年龄及胰腺炎 严重度分级等方面差异均无统计学意义	1	按随机数字表将患者 分为Ａ、Ｂ和Ｃ组，３组患者在性别、年龄及胰腺炎 严重度分级等方面差异均无统计学意义	0	未提及	0	未提及	3
施燕 2015	2	等距随机抽样法分为 观察组和对照组	1	等距随机抽样法分为 观察组和对照组	0	未提及	0	未提及	3
王嫄嫄 2018	2	按照随机表法分 为观察组与对照组，每组47例。	1	按照随机表法分 为观察组与对照组，每组47例。	0	未提及	1	脱落与剔除标准1)由于无法耐受药物不良反应，中途退出者;2)治疗依从性差者。	4
张琪 2021	2	采 用随机数表法分成观察组和对照组	1	采 用随机数表法分成观察组和对照组	0	未提及	0	未提及	3
