# Supplementary material for: Astragalus in Acute Pancreatitis: Insights from Network Pharmacology, Molecular Docking, and Meta-Analysis Validation
Source: Curr Issues Mol Biol. 2025 May 21;47(5):379. doi: 10.3390/cimb47050379 (PMC12109879; doi:10.3390/cimb47050379)
Supplement: Supplementary file 1 [file cimb-47-00379-s001.zip › Original Data/Network Pharmacology/1 Target/AP Date/AP Targets.xlsx]

## Sheet: Gene Cards
Gene Symbol	Relevance score
PRSS1	174.71
CPA1	156.105
TRB	155.538
CTRC	150.27
CFTR	145.049
SPINK1	139.51
CEBPA	123.24
TP53	111.628
RUNX1	84.8109
KRAS	82.9318
RANBP2	82.9049
FLT3	81.3236
CDKN2A	80.4253
KIT	75.8737
TERT	72.5815
BRCA2	70.3246
NPM1	68.621
NBN	64.1674
IL6	63.7758
GATA2	63.3848
STAT3	62.0429
ATM	59.6477
SMAD4	59.3235
NOTCH1	59.0796
HMBS	58.6104
CFTR-AS1	58.2268
EGFR	58.0335
HRAS	57.6979
TNF	57.3097
NRAS	57.0165
PALB2	56.9921
BRCA1	56.8623
MIR125A	56.5952
PTEN	56.3195
IDH2	55.7599
IDH1	55.6354
INS	55.1722
PDX1	54.0838
JAK2	53.4725
WT1	53.4576
MIR21	53.4204
PRSS2	51.5812
TGFB1	51.4062
MIR126	51.1921
VHL	50.987
LOC111674472	50.547
KMT2A	50.4124
MSH2	50.2963
CRP	50.2156
DNMT3A	50.1909
ETV6	49.9036
MYC	49.8097
MLH1	49.6884
CASR	49.6445
NF1	49.4552
CHEK2	49.4546
MSH6	49.1729
CCND1	48.8679
MIR155	48.668
TRAF3	48.591
MIR128-2	48.4507
GNAS	47.9192
ELANE	47.8096
IL10	47.3627
BRAF	47.1925
MEFV	46.7969
IKZF1	46.4774
BCL2	46.2691
CPT2	46.0066
PMS2	45.8878
MIR223	45.7586
MPO	45.7041
FGFR1	45.6005
RB1	45.3491
PVT1	45.0167
MET	44.9542
MIR221	44.4242
PNLIP	44.2573
TLR3	44.2151
PIK3CA	44.1958
FANCD2	43.6382
STK11	42.9725
CDK4	42.9552
MEN1	42.7983
ERBB2	42.5992
LOC111674475	42.5483
GATA1	42.3765
MIR210	42.3735
ABL1	42.2986
IFNG	42.2309
MIR195	42.1814
MALAT1	42.1291
PTPN11	42.0713
CTLA4	42.002
RARA	41.9039
BAX	41.6628
MIR23A	41.3502
CXCR4	41.3308
TAL1	41.3194
IL1B	41.3108
MEG3	41.1335
LOC111674477	40.9455
MIR199B	40.9204
FANCC	40.9035
MIR146A	40.843
RAD51	40.6915
NUP214	40.4973
PAX5	40.3088
FANCA	40.1756
BCR	40.127
TSC2	40.0419
XIST	39.9256
CXCL8	39.8722
AKT1	39.8131
CDH1	39.7817
LPL	39.7719
CEL	39.6918
CTNNB1	39.6579
CREBBP	39.6331
BRIP1	39.5845
FANCG	39.5577
FGFR2	39.5406
PTF1A	39.4863
EPCAM	39.4321
CDKN2B-AS1	39.4202
FAS	39.1882
PML	39.1219
MIR23B	39.0723
ERCC4	38.9763
U2AF1	38.8414
TLR4	38.6981
TUG1	38.2439
MUC1	38.1722
MIR222	38.0769
SBDS	38.0072
RAD51C	37.7823
NSD1	37.7735
JAK1	37.698
CD274	37.5531
APC	37.2226
CDKN2B	37.0593
ASXL1	36.845
RUNX1T1	36.7598
FGFR3	36.6956
HOTAIR	36.6762
MIR199A1	36.4432
UCA1	36.3295
ARID1A	36.216
TET2	36.1697
MIR15B	36.0828
TSC1	36.0072
TRMU	35.996
SETD2	35.7515
CD40LG	35.7331
ABCC8	35.6016
FANCL	35.5964
APOC2	35.5258
JAK3	35.5258
MIR424	35.4823
MIR125B1	35.4375
MIR494	35.2593
ALB	35.0667
FANCF	35.0447
EZH2	34.8871
MPL	34.8546
HNF1A	34.8245
CCK	34.7584
PDGFRB	34.6594
HFE	34.5934
DDX41	34.5527
CSF3R	34.3324
MIR96	34.3303
MIR34C	34.2458
REG3A	34.2292
CSF1R	34.2275
H19	34.2028
MIR483	34.1988
MTHFR	34.126
MMP9	34.1144
NEAT1	34.0842
EP300	34.0369
FANCE	33.9623
TTR	33.9091
MIR15A	33.7635
GAS5	33.6562
AKT2	33.6146
TICAM1	33.4689
SST	33.455
TERC	33.4542
MIR10B	33.4069
STAT5B	33.3871
CCDC26	33.3329
VEGFA	33.3204
SMO	33.2423
SF3B1	33.2115
STAR	33.0662
LOC113633877	32.9543
STAT1	32.9513
CDK6	32.9279
ALAD	32.9163
TCF3	32.7693
CCAT1	32.6864
SRSF2	32.6719
PDCD1	32.6592
FBXW7	32.6577
NUP98	32.647
FASLG	32.6378
ATR	32.5977
KCNJ11	32.5059
BLM	32.4916
SERPINA1	32.4095
UNC93B1	32.238
CCL2	32.1283
GCK	32.0744
CBL	31.8605
MIR99A	31.8242
APOA5	31.8066
DNAJC21	31.7259
GPIHBP1	31.5671
CDKN1B	31.4921
ACE	31.4391
MIR143	31.4096
MIR27A	31.259
CSF3	31.2321
TGFBR2	31.1153
ERBB4	31.0083
LPIN1	30.9564
MIRLET7C	30.9439
SPG7	30.8381
DNMT1	30.8042
RAF1	30.6627
IL4	30.6574
MIR130B	30.537
MYH11	30.5346
FGFR4	30.5315
LCN2	30.5023
EPOR	30.4269
MIR203A	30.2305
SCT	30.1829
HMOX1	30.0793
LOC113664106	30.0282
RET	30.0012
EFL1	29.9988
CDKN1A	29.9949
SRP54	29.9025
MAP2K1	29.888
SRC	29.8129
MIR181C	29.8073
PPY	29.7466
CST3	29.7457
HNF4A	29.7357
ADA	29.5348
MIR34B	29.5299
APOB	29.4936
DCK	29.4784
CSF2	29.3914
PDGFRA	29.3333
MIR181A2	29.3305
NOTCH2	29.2843
GATA6	29.2314
MIR34A	29.2131
KDR	29.2034
F2	29.1451
MIR148A	29.1405
ITGB2	29.0829
ERG	29.0665
MIR409	28.9741
CALR	28.9012
ATRX	28.8922
RAD50	28.7838
WT1-AS	28.776
IL2	28.7729
MIRLET7B	28.6427
SLC29A1	28.6332
CCND3	28.6224
MIRLET7D	28.5891
MIR451A	28.5655
LRRC56	28.5599
SAMD9L	28.531
ABCB1	28.4641
APOA1	28.4002
ACTB	28.3965
MIR16-1	28.3943
GCG	28.3609
MECOM	28.3548
BCOR	28.3538
IL7R	28.3393
MIR339	28.3188
PIK3CD	28.2754
CBS	28.1048
SMARCB1	28.0184
MAPK1	27.9809
MIR106A	27.9486
ICAM1	27.9484
DKC1	27.9387
MIR142	27.9174
MIR335	27.9131
CLDN2	27.8318
HIF1A	27.7898
CASP3	27.7642
ZBTB16	27.7599
APOE	27.6797
HP	27.6722
MIR497	27.6291
PBX1	27.6196
KDM6A	27.5272
UBR1	27.5112
MIR22	27.4638
IL17A	27.4304
IRAIN	27.4077
PTGS2	27.4068
NFKB1	27.3952
MIR199A2	27.3832
HLA-DRB1	27.3281
MRTFA	27.2734
STAT5A	27.2489
MYD88	27.2137
HOTTIP	27.1823
MTOR	27.1503
NALT1	27.1441
HOTAIRM1	27.1415
CDKN2C	27.1069
PTK2B	27.0531
NTRK3	27.0292
B2M	26.9063
PIK3R1	26.8699
AKT3	26.8698
THBD	26.848
BCL6	26.8475
CAV1	26.8385
REG1A	26.7678
MIR204	26.7405
MAP2K2	26.7394
SETBP1	26.6911
F3	26.5597
MIR17	26.4123
BIRC3	26.3861
GGT1	26.3803
FOXO1	26.3638
ENG	26.3197
IGF1	26.3011
PRF1	26.2878
PPARG	26.2706
PTCH1	26.1942
MIR197	26.1804
GSTM1	26.1244
MIR130A	26.1068
AFDN	26.0986
MIR196B	26.0398
IL12B	25.9816
IL2RA	25.9424
ESR1	25.8624
RHOA	25.8114
FANCM	25.8069
GPT	25.7854
SAMD9	25.7551
PDCD1LG2	25.7201
MIR30A	25.7155
ALK	25.6775
RTEL1	25.6737
FGA	25.6729
HLA-DQB1	25.6699
IL18	25.6652
STIL	25.6497
BUB1B	25.584
HGF	25.5221
LMO1	25.4725
TINF2	25.4125
XPO1	25.3739
MIR127	25.3597
NOTCH3	25.3506
RNASE1	25.2946
HOXA9	25.2682
MDM2	25.2162
MMP2	25.15
CLPS	25.1396
DEK	25.1318
CHGA	25.0909
LIG4	25.0878
SELP	25.0264
BCL2L1	25.0255
INSR	25.0074
IL13	24.9782
EGF	24.9557
TNFRSF9	24.8516
IL3	24.8063
ALDH2	24.7855
SLC2A1	24.7016
GFI1	24.6913
SLC37A4	24.6442
NTRK1	24.6236
C11orf65	24.5865
BARD1	24.4817
SMC3	24.462
CD4	24.4138
RPL5	24.2977
SFTPB	24.2701
ANKRD26	24.2644
AURKA	24.2355
LINC-ROR	24.2059
TEK	24.2018
AFF1	24.1904
LMF1	24.18
FADD	24.1322
MIR181A1	24.0712
IL1A	24.0692
RMRP	24.0632
MIRLET7E	24.0602
MIF	24.0579
MIR125B2	24.009
KMT2D	23.979
SERPINE1	23.9754
MIR139	23.9202
IRF8	23.9117
PHF6	23.9102
PLG	23.893
LINC01672	23.8886
TYK2	23.8852
SH3GL1	23.8402
CHEK1	23.8166
DNTT	23.7132
MIR10A	23.6302
PRKAR1A	23.6193
CD79A	23.5622
SRP72	23.5608
MIR182	23.5485
BTK	23.52
MME	23.4669
BIRC5	23.3865
PRDM16	23.3513
IRF4	23.3213
SLC17A5	23.2998
EIF2AK3	23.2484
POT1	23.2301
DNM2	23.1978
SH2B3	23.1676
CBLB	23.1501
MIR24-1	23.1428
NHP2	23.1325
HNF1B	23.1306
PALLD	23.108
ACE2	23.1006
MMUT	23.0936
MIR320A	23.0646
IKZF3	23.0574
NUMA1	23.0566
CCL5	22.9612
RAD21	22.9596
SOX9	22.9594
GSN	22.9539
MIR324	22.9497
LMNA	22.9378
GNA11	22.9366
NOP10	22.9333
LEP	22.9262
CARD11	22.9232
IFNA1	22.9088
IL1RN	22.888
MIR27B	22.8796
STAG2	22.8778
NFKB2	22.8618
NBAS	22.8423
PLAT	22.8296
SUZ12	22.7985
LPP	22.7873
ISG15	22.785
MIR342	22.7674
MIR375	22.7335
LINC02605	22.7016
KLF2	22.6562
CD14	22.6305
MIR214	22.6109
MIR29A	22.6085
WRAP53	22.5279
TIMP1	22.4665
GAST	22.4477
HLA-B	22.4384
PIM1	22.4165
CTC1	22.3354
SLX4	22.3055
APOA2	22.2989
MIR331	22.2727
HMGB1	22.2555
MAPK3	22.2534
CXCL10	22.2524
MIR20A	22.2483
FANCB	22.2481
CTSB	22.2297
MIR92A1	22.2163
RPL11	22.2141
CIITA	22.193
TMEM67	22.1348
MBL2	22.1328
MIR128-1	22.128
MIR92A2	22.067
NOS2	22.0307
DLEU2	22.0231
TCIRG1	22.0084
WAS	22.0068
CUX1	21.9956
PIK3CG	21.9734
FOXP3	21.9681
KDM1A	21.965
SYK	21.9434
HAX1	21.9248
ADA2	21.9173
GATA3	21.8994
RPS19	21.8858
EBF1	21.8747
NTRK2	21.8699
MIR25	21.8465
RNH1	21.8436
CSF2RA	21.8281
PAX4	21.8254
FANCI	21.8253
HMGA2	21.818
JUN	21.7402
CD34	21.7328
MIR100	21.7321
CERNA3	21.713
SAA1	21.6881
PTPN6	21.6779
ITGAM	21.6678
FUS	21.6626
LGALS3	21.6513
MIR198	21.6201
MAP3K14	21.5825
TBK1	21.5705
MIR7-3	21.5583
GLIS2	21.5463
MIR383	21.5446
ADIPOQ	21.5307
SEPTIN9	21.53
MMP1	21.5231
RBBP8	21.5104
PARP1	21.4957
BCL11B	21.4891
SF3B2	21.4698
MIR148B	21.4686
SMARCA4	21.456
CDKN1C	21.4422
MIR152	21.4352
IGF2	21.4348
CELA3B	21.4295
HADHA	21.4103
MAFB	21.4008
CEACAM6	21.3226
CHD1	21.3188
KITLG	21.3149
TP63	21.2907
NF2	21.2563
PLCG2	21.2402
LYL1	21.2335
EDN1	21.2186
RAC2	21.1979
CCNE1	21.1967
NLRP3	21.1915
RPL26	21.1622
LOC126862264	21.1559
NEUROD1	21.1526
PIGA	21.114
TF	21.0939
NEK8	21.082
MRE11	21.022
MIR151A	20.9833
HLA-A	20.9808
SOS1	20.9502
CXCL12	20.9447
HBB	20.9358
RPS10	20.9059
NSD3	20.8915
GNB1	20.88
IGF1R	20.8689
LMO2	20.839
PRPF8	20.8336
IKZF2	20.8194
RBM15	20.7907
ALAS2	20.7894
SELE	20.7751
CD27	20.7237
PARN	20.7003
HULC	20.6943
MIR205	20.6731
IRF3	20.6696
TNFRSF1A	20.6065
MIR181B1	20.6053
GSTP1	20.5435
NQO1	20.5432
CPB1	20.5421
VWF	20.4712
G6PD	20.4651
POLD1	20.4526
FCGR3B	20.4365
AXIN1	20.4346
TFE3	20.4255
RABL3	20.3984
MIR191	20.3714
RAD51D	20.3579
FOXA2	20.3494
MYB	20.3309
HNRNPK	20.2912
TNFAIP3	20.287
FGF2	20.2827
CYCS	20.2685
CCR5	20.2675
MAPK8	20.2459
SERPINC1	20.2374
MIR212	20.2313
PYY	20.1847
CD40	20.1585
CD44	20.1248
ERBB3	20.103
ACD	20.0739
MAFA	20.0477
U2AF2	20.0262
MIR340	20.0231
TNFSF10	20.0183
CP	20.0095
GHRL	19.9984
CPOX	19.9917
CD70	19.9232
RPL35A	19.9023
TLR2	19.8997
LDHA	19.8849
CASC2	19.854
IFNGR1	19.8477
SPP1	19.8288
DICER1	19.8196
TYMS	19.8056
FCGR2A	19.7775
RPL15	19.7333
BDNF-AS	19.7323
MUC4	19.731
ABCC1	19.7254
MIR30D	19.72
ID4	19.6905
WIPF1	19.6882
ABCA3	19.6558
LINC00673	19.6248
PPOX	19.6205
MIR328	19.607
ANPEP	19.6045
RPS24	19.5954
RPS26	19.5449
CSF1	19.534
PLA2G2A	19.4996
MIR107	19.4978
EIF4A1	19.4959
MIR150	19.4882
TCN2	19.484
ASS1	19.4754
CASP9	19.4737
IL12RB1	19.4564
RXRA	19.4429
POLG	19.4349
CD36	19.4122
HOXA10	19.4085
NPHP3	19.3831
IL1R1	19.3668
XRCC1	19.3353
EPO	19.333
JAGN1	19.3275
IL5	19.318
RECQL4	19.3066
ID3	19.2754
SP1	19.2733
ZCCHC7	19.2666
GPC3	19.2066
NCAM1	19.1794
PPM1D	19.1775
NT5C2	19.1691
LBP	19.1537
GP2	19.151
ITK	19.1485
RPN1	19.1348
SOD2	19.1324
SOD1	19.1303
STXBP2	19.1292
LOC107303338	19.1258
ROS1	19.1127
IAPP	19.0831
GSTT1	19.0698
SMAD2	19.0581
BMPR1A	19.0563
TNFRSF13B	19.023
CDK12	18.9961
RNF43	18.9805
FLT1	18.9583
PIM2	18.9346
ABCG2	18.9323
ANXA5	18.9188
PAX6	18.9033
TP73	18.8903
DDX3X	18.8571
PLAUR	18.8155
XIAP	18.7909
NEUROG3	18.7891
CYBA	18.7563
MCL1	18.7343
CASP8	18.7318
NPPA	18.6722
GSK3B	18.6681
NPPB	18.6238
C3	18.6217
RASGRP1	18.5951
MBD4	18.5877
RELA	18.5477
TUSC7	18.5471
SDHB	18.5279
ACKR1	18.5255
IL6R	18.5241
UCP2	18.5161
XRCC2	18.5111
MFSD11	18.4798
AR	18.4755
ABL2	18.4543
TGFA	18.4502
YY1	18.3841
MNX1	18.3713
HNF1A-AS1	18.3664
MIR181D	18.36
MIR367	18.3182
CASP1	18.313
G6PC3	18.3128
MIR326	18.2971
ITGB3	18.2907
F5	18.276
ADRB2	18.2469
ASXL2	18.2425
HSPB1	18.2081
NAGLU	18.2031
MIRLET7F1	18.1598
MB	18.1405
LOC107303340	18.1293
ERCC6L2	18.1219
HDAC1	18.1165
MAPK14	18.1034
HES1	18.0906
AICDA	18.0582
SOCS1	18.0441
PKM	18.0179
LOC126862571	18.0085
GUSB	17.9919
CYP1A1	17.9771
SOD2-OT1	17.9584
FOS	17.9438
ZCCHC8	17.933
MALT1	17.9129
CDX2	17.9116
MIR147A	17.9115
PBRM1	17.9032
TAFAZZIN	17.851
PRTN3	17.8494
NRP1	17.8415
VIP	17.8395
CAT	17.8304
CD8A	17.8294
PMS1	17.8281
PLA2G6	17.8146
VPS13B	17.8048
BDNF	17.7744
SMAD3	17.7613
EPHB4	17.7593
LOC126861452	17.7407
MIR301A	17.7388
DOCK8	17.716
CYBB	17.71
RFX6	17.7006
SLC2A2	17.67
IRF2BP2	17.658
MIR216A	17.6494
BMP6	17.6095
DUSP22	17.5824
AMY2A	17.5765
MUC5AC	17.5677
NFKBIA	17.5577
EIF2B1	17.5555
CYTOR	17.53
CYP2E1	17.5244
CEACAM3	17.498
LDLR	17.4979
UNC13D	17.4973
PARK7	17.4808
MIR145	17.4588
RTEL1-TNFRSF6B	17.4306
KNG1	17.412
TMX2-CTNND1	17.4113
MIR376A1	17.3966
PAG1	17.3807
RPS7	17.356
ITGB1	17.3451
LYZ	17.3442
MIR708	17.3275
SLC16A1	17.3251
VCAM1	17.3238
TBL1XR1	17.298
MTR	17.2976
GLI1	17.2941
PTK2	17.279
MITF	17.2403
MIR141	17.2347
EDNRA	17.2332
SHH	17.23
RBM8A	17.2298
TGFB2	17.2133
ADAMTS13	17.1662
MIR18A	17.1413
SERPINA3	17.1345
ALOX5	17.1275
NOS3	17.125
CXCL1	17.1244
IRF1	17.1084
HDAC9	17.1071
RECQL	17.0763
DUSP6	17.0725
YAP1	17.0713
POMC	17.0613
IL15	17.0543
ATP7B	17.0511
PRDM1	17.0494
GDF15	17.0442
TG	17.0197
PCNA	17.0081
CFH	16.9793
CD80	16.94
MIR146B	16.9205
BLK	16.9175
COX4I2	16.9054
IL6ST	16.9035
FIP1L1	16.9014
SMPD1	16.9001
ZEB2	16.8765
RAB27A	16.821
RAG2	16.8203
VPS45	16.8195
CREB1	16.8112
PTPRC	16.8071
ABCG8	16.7959
PHGDH	16.7863
CCNA2	16.7855
IFNGR2	16.7693
RUNX3	16.7558
UROD	16.7438
AVP	16.7418
TIMP2	16.7404
ABCC2	16.7368
RAD51B	16.7167
GLUD1	16.6794
GZMB	16.6696
LOC126860438	16.6281
UBE2T	16.6225
MIR140	16.5832
MIR24-2	16.5563
MIR193A	16.5546
LTF	16.5157
AGER	16.5086
KRT8	16.5079
CEBPB	16.5007
HSP90AA1	16.4626
BSG	16.4531
REN	16.4469
HOXB13	16.4426
CCL3	16.4073
CDK2	16.3996
HSPA5	16.3908
MIR29C	16.3825
LINC00261	16.3787
LOC126807619	16.3764
SLC35C1	16.3686
DGKE	16.3642
IGFBP3	16.3392
CELA1	16.3353
LAMTOR2	16.3349
PGM3	16.3268
CXCR2	16.3034
TOP2A	16.2962
NCF4	16.2821
TMPRSS15	16.267
SIRT1	16.2504
DIS3	16.2402
KLK2	16.2239
AGTR1	16.2192
RAD54L	16.2053
CDC73	16.1997
FOXM1	16.1985
GAD2	16.1977
IDO1	16.1909
PLAU	16.1837
FN1	16.1799
SF3A1	16.1591
CD163	16.1374
MIR93	16.136
BAP1	16.1229
MYO5A	16.1215
CALCA	16.1037
MMP7	16.0993
MUTYH	16.0932
RNASE3	16.0917
PROM1	16.091
SDHC	16.0687
NORAD	16.0672
NKX6-1	16.0651
USB1	16.0538
THPO	16.0412
MIR122	16.0333
FPR1	16.0141
KCNQ1OT1	16.0075
LTA	16.0017
MVP	15.9814
LARS1	15.9686
MSLN	15.9625
NGF	15.9568
MIR374A	15.9148
MIR29B2	15.8755
MIR223HG	15.8743
TNFRSF10A	15.8481
CEACAM5	15.8359
HLA-C	15.8351
TERF2IP	15.8296
MIR184	15.8262
CCN2	15.7857
FECH	15.7855
PPARA	15.782
MIR103A2	15.7765
NFE2L2	15.7689
ERCC1	15.7346
ERC1	15.7128
RINT1	15.7091
LIF	15.7074
MIR325	15.672
NPY	15.6703
CD46	15.6664
ADH1B	15.6493
GBA1	15.6481
RPS14	15.6471
MLPH	15.6404
TGFBR1	15.6265
ACVR1B	15.6103
EIF2AK4	15.6085
WRN	15.6082
CXCR1	15.5975
BCL10	15.5808
ADORA2A	15.5702
DTNBP1	15.5694
HPS5	15.561
ELN	15.5593
MGMT	15.5398
PKHD1	15.539
VIM	15.5261
PLA2G1B	15.5254
ANGPT2	15.5214
IKBKB	15.5185
SELL	15.5136
TRIM27	15.5087
TFRC	15.4956
KRT7	15.479
IFNB1	15.4691
ADM	15.4538
SLC25A13	15.4236
HAVCR2	15.4205
VEGFC	15.3955
GLP1R	15.3951
C1S	15.385
IL11	15.3774
THBS1	15.3593
ANXA2	15.3538
DPYD	15.3448
COL4A1	15.33
HMGCL	15.3149
PGR-AS1	15.3131
PUM1	15.3061
CDKN3	15.2739
NAF1	15.2679
SYP	15.2625
PIK3CB	15.2604
BAD	15.2575
PTX3	15.2543
GNAQ	15.2491
ABCC3	15.2401
EGR1	15.2378
PC	15.2231
MIR302D	15.2125
AP3B1	15.2079
NCF2	15.2018
LYN	15.1996
CTSC	15.1795
LOX	15.1778
AMBP	15.1746
CRNDE	15.1679
CCKAR	15.1633
CHUK	15.1589
MIR181B2	15.1514
PGK1	15.1505
PSMB2	15.1359
CCND2	15.1178
MYBL1	15.1176
AIR	15.101
PECAM1	15.0827
MIR31	15.0609
ACO2	15.0442
MIR32	15.0403
CD82	15.0233
ARG1	15.0226
CTPS1	15.0169
MTRR	15.0057
PCCB	15.0033
ABCB7	14.9976
HLA-G	14.9971
CNOT1	14.9895
SLC26A9	14.9727
VTN	14.9607
HDAC2	14.9564
FGF7	14.9522
PGF	14.95
MIR345	14.9438
SLC9A3	14.9326
NAA10	14.9287
CD86	14.9138
CDH17	14.9027
TTK	14.8968
NTS	14.8885
STX1A	14.8851
CD33	14.8849
HMGCR	14.882
MIR372	14.8657
FERMT3	14.8644
MIR499A	14.8622
HSPA4	14.8438
TNFRSF10B	14.8342
SNAI1	14.817
NES	14.8132
RPS6KB1	14.8035
HPS6	14.7825
FH	14.7758
BCL2L11	14.7715
CCL11	14.747
BLNK	14.728
NHEJ1	14.7233
DPP4	14.7198
TRPV6	14.7003
BAK1	14.6953
BLOC1S3	14.6873
TSHR	14.6843
GAPDH	14.6786
OTC	14.6334
PTRH2	14.6293
SCTR	14.6166
PTHLH	14.6057
EIF4EBP1	14.5955
AGT	14.5703
ZG16B	14.5634
SSTR2	14.5492
CDH2	14.5352
HHEX	14.5292
TFG	14.5195
SPI1	14.5116
MIR196A1	14.5109
ALDOA	14.4918
SLPI	14.4869
MMACHC	14.4839
POU5F1	14.4798
MIRLET7A3	14.4677
EIF4E	14.463
S100A8	14.456
SPRY4-IT1	14.4225
CPA2	14.4141
JAG1	14.3784
ILK	14.3755
SARDH	14.3634
FLNB	14.3397
DAXX	14.3256
STARP1	14.3058
H3-3A	14.3009
EPHX1	14.2959
HADH	14.2856
KRT19	14.2841
FBXW2	14.2813
BRD4	14.277
XDH	14.264
NAT2	14.2629
MYCN	14.2626
BMP2	14.243
IL7	14.2366
SNHG15	14.2297
ATG2B	14.2058
CCR1	14.2028
FAH	14.2009
LOC111674463	14.1996
CTSG	14.1812
SLC10A2	14.1772
ARAF	14.1595
NR1H2	14.1552
SDHA	14.1421
G6PC1	14.13
KLF11	14.1294
BMP4	14.1195
OFD1	14.0978
REG1B	14.0908
EIF2AK2	14.0798
MIR9-1	14.0785
CFLAR	14.0782
CBFA2T3	14.0646
GRP	14.0643
CD276	14.0597
GRB2	14.059
ENO2	14.0511
SET	14.0432
SIN3A	14.0359
CCR7	14.0285
SDC1	14.0253
CASP7	14.0237
PTGS1	14.023
MIR224	14.014
IL22	14.007
MUC2	13.9687
APEX1	13.9372
ONECUT1	13.93
CDA	13.9289
DIABLO	13.9205
ABCC4	13.915
PRSS3	13.9047
SLC19A2	13.8917
WFS1	13.8661
SAA4	13.854
CCNB1	13.8284
HSPD1	13.7715
MMP3	13.7712
SLC22A5	13.7627
TWIST1	13.7521
IKBKG	13.7429
GATA4	13.7394
PCSK9	13.7382
PLK1	13.7277
PRKDC	13.7211
FHIT	13.7031
RUNX2	13.6816
UROS	13.6711
RETN	13.6654
PTS	13.6408
CCR2	13.6373
LEF1	13.6326
IL33	13.6198
CPA6	13.6188
MIR7-3HG	13.6098
MUC6	13.5839
PRKCA	13.5785
CELA2A	13.5584
MT-TL1	13.5526
RYR1	13.546
PIK3C2A	13.5442
TFF2	13.5244
HLA-DQA1	13.518
ID1	13.5077
ANG	13.5021
ASNS	13.4953
DHFR	13.4928
UMOD	13.4733
KLF4	13.4652
DNMT3B	13.4642
NCOA3	13.4638
E2F1	13.4481
CD55	13.4474
TXN	13.435
VDR	13.4329
NPY4R	13.43
IRS1	13.421
AK2	13.4147
COL4A2	13.4051
NDUFA13	13.4005
SOX11	13.3962
ITGA2B	13.3961
SOCS3	13.3931
FASN	13.3543
IGKC	13.3522
F10	13.3395
GLIS3	13.3328
GCDH	13.3185
FBN1	13.3176
SQSTM1	13.2995
KLRK1	13.2982
TOP1	13.2951
MUC16	13.295
LAMC2	13.2936
IL1RAPL2	13.2774
CD28	13.2691
SOX2	13.2626
ITGA2	13.2571
ENO1	13.2371
KCNN4	13.2307
SCYL1	13.2298
CDK1	13.2271
PDGFB	13.2211
TNFRSF1B	13.2019
ISL1	13.1863
MIR134	13.1786
NOD2	13.163
BECN1	13.158
S100A4	13.1544
CCL4	13.144
STAT2	13.1429
NCOR2	13.1366
CXCL9	13.1344
SPINT2	13.1247
CYP2D6	13.1225
KRT18	13.1209
SMAD7	13.1163
IL2RB	13.1064
RARB	13.0898
CFI	13.0863
ITGAL	13.0528
BMPR2	13.047
ARX	13.0268
BID	13.026
FGF10	13.0241
ERCC2	13.0067
ESCO2	12.9879
MIR20B	12.983
PAH	12.9809
CD59	12.9755
FURIN	12.9714
SHC1	12.9538
MIR144	12.9534
DAPK1	12.9531
AIP	12.9435
ABCC6	12.9417
CCL20	12.9361
NEU1	12.9341
CDC42	12.9252
TRAF6	12.921
TPT1	12.905
VMP1	12.9005
TYMP	12.8988
ABCC5	12.8943
PRKACA	12.8835
ZEB1	12.8806
PIK3C2G	12.8774
RRM1	12.8599
CASP2	12.857
GSR	12.8339
CLTC	12.829
DKK1	12.8283
AFP	12.822
CKS1B	12.803
CTRB1	12.8012
NR3C1	12.7878
SFTPC	12.7785
CTRB2	12.7702
CPS1	12.7686
HBA1	12.7462
MEF2B	12.7445
TLR7	12.7389
CD7	12.7352
PKD1	12.7242
IVD	12.7078
PNLIPRP1	12.7001
NR5A2	12.6981
ADCYAP1	12.6934
HSP90AB1	12.6871
TNFRSF11B	12.6856
LRP5	12.6816
HK2	12.6766
ACADM	12.6755
FTO	12.6745
LIPC	12.6653
ETS1	12.663
TMEM71	12.6615
ATF4	12.6353
ABCB4	12.6319
PGR	12.6214
RAC1	12.6195
VAV1	12.6166
ITGA6	12.6145
XRCC6	12.6072
MIR124-1	12.5999
CTNNA1	12.5994
CYP2C19	12.5859
PCCA	12.5601
PF4	12.5581
ITGAV	12.5459
SRP19	12.5353
CADM1	12.5212
PSMB8	12.5041
PI3	12.4983
GADD45A	12.4865
IRAK1	12.4805
CXCL5	12.475
FBP1	12.4706
LGALS9	12.4681
NKX2-2	12.4658
FLCN	12.4411
CD9	12.43
CYP3A4	12.42
MIR29B1	12.4063
KLF5	12.4012
NGFR	12.3873
AREG	12.3766
LMNB1	12.3663
GDNF	12.3518
MKI67	12.3469
SCN1A	12.3421
ALDH1A1	12.3406
MIR532	12.3268
LAMP2	12.3185
APP	12.3056
MIR200C	12.3031
XPC	12.2838
ADGRG1	12.2823
MTAP	12.282
HDAC6	12.2681
TGFB3	12.2666
RPL10	12.2653
RRM2	12.2486
PLCG1	12.226
SPAG1	12.2244
CXCR3	12.2114
ITGA5	12.2075
SLC19A1	12.2046
ADAM17	12.1775
SNAI2	12.1731
S100A9	12.1651
CBLC	12.1587
GAMT	12.1562
ADH1C	12.148
SMAD5-AS1	12.1414
TNNI3	12.14
F2RL1	12.1389
PNP	12.1255
LGALS1	12.1245
CCKBR	12.115
CFB	12.1114
EIF1AX	12.1094
FCGR1A	12.1062
CD24	12.1013
HEXA	12.0933
CDC20	12.0844
MIR19A	12.0731
FUT2	12.0598
IGHD	12.0594
TNNT2	12.05
BGLAP	12.0431
IFNA2	12.0424
PON1	12.0371
INVS	12.0249
CA9	12.0225
CDC25A	12.0205
MIR330	12.0156
MASP2	12.0098
MEF2C	12.0085
CD38	12.0008
ACADVL	11.9895
NME1	11.9814
BCKDHA	11.9626
BIRC2	11.9581
LOC107982234	11.9535
MIR100HG	11.9438
GSK3A	11.94
FABP2	11.9392
SPARC	11.9348
MIR423	11.9228
TCF4	11.9011
TFF1	11.8921
MIR486-1	11.8889
RARG	11.8882
IL12A	11.888
EPAS1	11.8689
NAMPT	11.8577
HPRT1	11.8468
IRF7	11.8458
DIS3L2	11.8386
DNAH8	11.8302
CLN3	11.8068
HDAC4	11.806
GAL	11.8026
NABP1	11.7999
GJA1	11.7998
PTPN22	11.7977
POLE	11.7939
JUND	11.7934
HSPA1B	11.7875
THY1	11.7865
RBPJ	11.7815
BMI1	11.7813
STUB1	11.7741
FOXO3	11.7718
KRT20	11.7702
CHI3L1	11.7562
RARS1	11.7448
GAA	11.7441
ELAVL1	11.7394
LEPR	11.7385
HBA2	11.7326
DMD	11.7243
CLU	11.7208
PXN	11.6964
XRCC3	11.6595
ARID5B	11.6574
MMAA	11.6494
ANGPT1	11.6396
FOSL1	11.6374
GPI	11.6368
MEIS1	11.6353
SDHD	11.6334
EHMT2	11.6206
MIR106B	11.6127
HSPA8	11.6074
DDR2	11.6024
SERPINF2	11.5836
ENTPD1	11.5831
PPARGC1A	11.5735
MIR208B	11.5701
A2M	11.551
DLL1	11.5496
CTSD	11.5321
PDPK1	11.5292
SAA2	11.5156
IL9	11.5129
TPMT	11.5008
NPC1	11.4986
MECP2	11.4964
CD19	11.4939
SCGB1A1	11.4936
CLN6	11.4896
TKT	11.487
MIRLET7A1	11.4868
SCARB1	11.4852
SFTPD	11.4736
CYP1A2	11.4706
CD47	11.4558
PRL	11.4487
IFIH1	11.4485
PRKN	11.4417
RECK	11.4374
FLT4	11.4346
STAT6	11.4248
TH	11.4232
CD63	11.4093
MIR200B	11.4012
CTCF	11.3935
MIR551B	11.3934
BCL2A1	11.391
CDC25C	11.3882
MIR193B	11.3759
CTSL	11.3683
FLI1	11.36
PMM2	11.3595
C4A	11.3525
MPV17	11.3513
IL3RA	11.3486
MIR378A	11.3452
RIPK1	11.3433
DDIT3	11.341
PRKAG2	11.3329
IGHE	11.3307
PMP22	11.325
MIR101-1	11.3099
F7	11.3028
MIR26A1	11.2914
CDH5	11.2819
BTRC	11.2786
TERF1	11.2774
LACTB	11.2603
TP53BP1	11.2562
HNRNPA1	11.2448
HLA-DPB1	11.2424
LCK	11.2385
SUFU	11.2288
DNASE1	11.2223
MMP8	11.2154
AXL	11.215
SGK1	11.2062
NT5E	11.204
SLC7A5	11.2031
SMARCA2	11.2007
CA2	11.1917
BCS1L	11.1902
POLG2	11.182
PIM3	11.1729
IL2RG	11.1688
FOLR1	11.1681
TACR1	11.1623
ACVRL1	11.1606
GLA	11.1558
PRKCB	11.1525
ALPL	11.1407
COL1A1	11.1373
BSCL2	11.1349
NANOG	11.1341
MLN	11.1333
MED12	11.1289
TNFSF13B	11.1283
PWAR1	11.1107
PRDX2	11.1069
TMEM127	11.1031
GLB1	11.079
HPSE	11.0768
BAG3	11.0533
SCNN1A	11.052
RELB	11.0395
PSCA	11.0248
ABCB6	11.0235
AMY2B	11.0205
CLDN4	11.017
SKP2	11.0107
MMP14	11.0057
LAG3	11.0049
PTH	11.0033
GCLC	11.0032
IGFBP2	10.9948
RIGI	10.9631
BCL11A	10.9558
TAC1	10.9556
GFAP	10.951
TXNIP	10.9466
TIGIT	10.9381
SLC22A12	10.9369
MIR217	10.9351
TPP1	10.9273
ITIH4	10.9271
MIR455	10.9265
MAPK10	10.9187
HSPA1A	10.9171
IGF2BP2	10.9083
APOC3	10.908
TREM1	10.9053
KAT2B	10.9026
AGPAT2	10.896
GC	10.8955
CD99	10.8807
GLDC	10.8725
XBP1	10.8696
FLNA	10.8671
HPX	10.8595
NCOA2	10.83
MIR361	10.8191
LOC110806263	10.8184
PRDX1	10.8184
MMAB	10.7987
KCNH2	10.7971
HMMR	10.778
GH1	10.7706
HBEGF	10.7427
GIP	10.7369
PPT1	10.7077
ALCAM	10.6877
JUP	10.6837
IDUA	10.674
GP1BA	10.6465
HDAC3	10.6451
UGT1A1	10.6372
LDB1	10.6327
NR4A1	10.6227
CCR6	10.618
MYH9	10.6178
PKD2	10.6126
ACHE	10.608
KCNJ5	10.6042
EZR	10.5966
MIR200A	10.5922
ACADS	10.5865
DNAH5	10.5713
PITX2	10.5705
TNC	10.5671
IRF2	10.5653
CETP	10.5629
LOC130001603	10.5572
H3-4	10.5524
TGM2	10.5499
FYN	10.5435
ATP8B1	10.5433
SLC1A5	10.5356
NDRG1	10.5321
RBP4	10.5226
GCGR	10.5059
GHRH	10.4949
CACNA1A	10.4901
PRKCD	10.4888
ARSA	10.4861
PTPRN	10.4792
EWSR1	10.4665
PFKFB3	10.4662
ELL	10.4539
SCARB2	10.4537
PLA2G7	10.4531
GPX4	10.4505
MT-ND1	10.4466
TLR9	10.4444
YARS1	10.4429
PDHA1	10.4383
TCF7L2	10.4339
POSTN	10.4333
SALL4	10.4315
MIR590	10.428
GPX3	10.4237
CCL17	10.4196
BUB1	10.4158
NKX2-1	10.4144
SULT1A3	10.4089
MVK	10.4032
CRH	10.393
NSD2	10.3928
ITGA4	10.3829
MIR30E	10.3742
MX1	10.3697
IGF2R	10.3579
IHH	10.353
STMN1	10.351
MIR149	10.342
KCNK3	10.3401
XPA	10.328
USP9X	10.3249
HABP2	10.3206
USP7	10.3147
ABCA1	10.3103
SOX4	10.3049
STAT4	10.3043
RPS20	10.3026
H1-0	10.3024
AXIN2	10.2955
TET1	10.2871
DPAGT1	10.2784
GANAB	10.2729
ALDH9A1	10.2679
PKLR	10.2658
HAMP	10.2614
CR1	10.2583
TIMP3	10.2566
GSTM3	10.2515
ASL	10.2505
UGT1A7	10.2491
TMEM216	10.2482
SRPRA	10.2454
BMPR1B	10.245
HLA-E	10.228
LIPA	10.2231
EIF4G1	10.2153
NCOR1	10.215
MAX	10.1977
CXCL2	10.1922
SLC11A1	10.1869
MAP3K1	10.185
CSK	10.1823
CASC8	10.1797
HOXB2	10.1743
COMT	10.1708
COPA	10.1708
IRS2	10.1692
ITGAE	10.1686
MKS1	10.1654
EIF2S1	10.1619
PYGM	10.1615
XRCC5	10.1516
CCNA1	10.1438
MIR574	10.1346
AOC1	10.1118
IFI27	10.1062
MT-CO3	10.1031
MCPH1	10.0983
CHKA	10.0977
ALOX12	10.0968
H6PD	10.0966
PNPLA2	10.0885
DNAI1	10.0823
CNOT3	10.0799
PRMT1	10.0653
PTPRN2	10.0581
TGIF1	10.0576
DLL4	10.0559
CLEC12A	10.0367
SERPINB1	10.0252
NPHS1	10.0219

## Sheet: OMIM
Gene/Locus
GNB1
CTRC
TAL1
CPT2
AIR
LPIN1
DNMT3A
HADHA
PAP
RANBP2
GATA2
DBR1
MME
LPP
CHIC2
KIT
TERT
SPINK1
NPM1
DEK
MYB
ABCB1
CFTR
PRSS1
PRSS2
BLACE
STAR
NBN
BAALC
JAK2
LALL
PAX5
TAL2
ALAD
SET
NUP214
AF10
RNH1
LMO1
LMO2
UNC93B1
NUMA1
PICALM
ZBTB16
HMBS
ETV6
KRAS
TBK1
ALDH2
FLT3
SNORA31
TRAF3
MEFV
CREBBP
MYH11
RARA
STAT3
SH3GL1
TICAM1
LYL1
CEBPA
BAX
IRF3
SLC13A3
RUNX1
BCR
MRD42
CLCR
TCL5
IIAE4
IIAE7
NADC3
CBFA2
CML
ARLIAK
AML1
PHL
IIAE10
CD40BP
MEF
CBP
AAT4
APRF
EEN
TRIF
IIAE6
CEBP
MDS
CRAF1
SCL
LAP1
FMF
RSTS1
FAA4
IIAE5
HIES
ADMIO1
CAP1
PAAND
MKHK1
VSCM2
CALM
ZNF145
PBGD
TEL
KRAS2
NAK
CLTH
PLZF
UPS
THC5
RASK2
FTDALS4
CFC2
AIARV
RNH
RBTN1
RBTNL1
IIAE1
CAIN
IIAE9
IIAE12
RHOM1
RHOM2
TTG2
ENCEP
LAP
LENCEP
RALD
OES
IIAE8
NBS1
CAN
THCYT3
PBGS
BSAP
ALADH
MRD58
D9S46E
HESJAS
TBRS
MTPA
IIAE3
NUP358
DCML
XGIP
CD10
CALLA
BTL
PBT
TCS1
PSTI
TCP
D6S231E
MDR1
PGY1
ABCC7
TRY1
TRY2
NEP
SCA43
CMT2T
ANE1
MONOMAC
IMD21
MASTC
EST2
PCTT
DKCA2
TATI
CF
DKCB4
IBD13
MRP7
ENPAT
PFBMFT1
CMM9

## Sheet: Drugbank
Gene Symbol
KLKB1
PRSS1
C1S
C1R
F2
PLG

## Sheet: Disease Targets
Gene Symbol
KLKB1
PRSS1
C1S
C1R
F2
PLG
GNB1
CTRC
TAL1
CPT2
AIR
LPIN1
DNMT3A
HADHA
PAP
RANBP2
GATA2
DBR1
MME
LPP
CHIC2
KIT
TERT
SPINK1
NPM1
DEK
MYB
ABCB1
CFTR
PRSS2
BLACE
STAR
NBN
BAALC
JAK2
LALL
PAX5
TAL2
ALAD
SET
NUP214
AF10
RNH1
LMO1
LMO2
UNC93B1
NUMA1
PICALM
ZBTB16
HMBS
ETV6
KRAS
TBK1
ALDH2
FLT3
SNORA31
TRAF3
MEFV
CREBBP
MYH11
RARA
STAT3
SH3GL1
TICAM1
LYL1
CEBPA
BAX
IRF3
SLC13A3
RUNX1
BCR
MRD42
CLCR
TCL5
IIAE4
IIAE7
NADC3
CBFA2
CML
ARLIAK
AML1
PHL
IIAE10
CD40BP
MEF
CBP
AAT4
APRF
EEN
TRIF
IIAE6
CEBP
MDS
CRAF1
SCL
LAP1
FMF
RSTS1
FAA4
IIAE5
HIES
ADMIO1
CAP1
PAAND
MKHK1
VSCM2
CALM
ZNF145
PBGD
TEL
KRAS2
NAK
CLTH
PLZF
UPS
THC5
RASK2
FTDALS4
CFC2
AIARV
RNH
RBTN1
RBTNL1
IIAE1
CAIN
IIAE9
IIAE12
RHOM1
RHOM2
TTG2
ENCEP
LAP
LENCEP
RALD
OES
IIAE8
NBS1
CAN
THCYT3
PBGS
BSAP
ALADH
MRD58
D9S46E
HESJAS
TBRS
MTPA
IIAE3
NUP358
DCML
XGIP
CD10
CALLA
BTL
PBT
TCS1
PSTI
TCP
D6S231E
MDR1
PGY1
ABCC7
TRY1
TRY2
NEP
SCA43
CMT2T
ANE1
MONOMAC
IMD21
MASTC
EST2
PCTT
DKCA2
TATI
CF
DKCB4
IBD13
MRP7
ENPAT
PFBMFT1
CMM9
CPA1
TRB
TP53
CDKN2A
BRCA2
IL6
ATM
SMAD4
NOTCH1
CFTR-AS1
EGFR
HRAS
TNF
NRAS
PALB2
BRCA1
MIR125A
PTEN
IDH2
IDH1
INS
PDX1
WT1
MIR21
TGFB1
MIR126
VHL
LOC111674472
KMT2A
MSH2
CRP
MYC
MLH1
CASR
NF1
CHEK2
MSH6
CCND1
MIR155
MIR128-2
GNAS
ELANE
IL10
BRAF
IKZF1
BCL2
PMS2
MIR223
MPO
FGFR1
RB1
PVT1
MET
MIR221
PNLIP
TLR3
PIK3CA
FANCD2
STK11
CDK4
MEN1
ERBB2
LOC111674475
GATA1
MIR210
ABL1
IFNG
MIR195
MALAT1
PTPN11
CTLA4
MIR23A
CXCR4
IL1B
MEG3
LOC111674477
MIR199B
FANCC
MIR146A
RAD51
FANCA
TSC2
XIST
CXCL8
AKT1
CDH1
LPL
CEL
CTNNB1
BRIP1
FANCG
FGFR2
PTF1A
EPCAM
CDKN2B-AS1
FAS
PML
MIR23B
ERCC4
U2AF1
TLR4
TUG1
MUC1
MIR222
SBDS
RAD51C
NSD1
JAK1
CD274
APC
CDKN2B
ASXL1
RUNX1T1
FGFR3
HOTAIR
MIR199A1
UCA1
ARID1A
TET2
MIR15B
TSC1
TRMU
SETD2
CD40LG
ABCC8
FANCL
APOC2
JAK3
MIR424
MIR125B1
MIR494
ALB
FANCF
EZH2
MPL
HNF1A
CCK
PDGFRB
HFE
DDX41
CSF3R
MIR96
MIR34C
REG3A
CSF1R
H19
MIR483
MTHFR
MMP9
NEAT1
EP300
FANCE
TTR
MIR15A
GAS5
AKT2
SST
TERC
MIR10B
STAT5B
CCDC26
VEGFA
SMO
SF3B1
LOC113633877
STAT1
CDK6
TCF3
CCAT1
SRSF2
PDCD1
FBXW7
NUP98
FASLG
ATR
KCNJ11
BLM
SERPINA1
CCL2
GCK
CBL
MIR99A
APOA5
DNAJC21
GPIHBP1
CDKN1B
ACE
MIR143
MIR27A
CSF3
TGFBR2
ERBB4
MIRLET7C
SPG7
DNMT1
RAF1
IL4
MIR130B
FGFR4
LCN2
EPOR
MIR203A
SCT
HMOX1
LOC113664106
RET
EFL1
CDKN1A
SRP54
MAP2K1
SRC
MIR181C
PPY
CST3
HNF4A
ADA
MIR34B
APOB
DCK
CSF2
PDGFRA
MIR181A2
NOTCH2
GATA6
MIR34A
KDR
MIR148A
ITGB2
ERG
MIR409
CALR
ATRX
RAD50
WT1-AS
IL2
MIRLET7B
SLC29A1
CCND3
MIRLET7D
MIR451A
LRRC56
SAMD9L
APOA1
ACTB
MIR16-1
GCG
MECOM
BCOR
IL7R
MIR339
PIK3CD
CBS
SMARCB1
MAPK1
MIR106A
ICAM1
DKC1
MIR142
MIR335
CLDN2
HIF1A
CASP3
APOE
HP
MIR497
PBX1
KDM6A
UBR1
MIR22
IL17A
IRAIN
PTGS2
NFKB1
MIR199A2
HLA-DRB1
MRTFA
STAT5A
MYD88
HOTTIP
MTOR
NALT1
HOTAIRM1
CDKN2C
PTK2B
NTRK3
B2M
PIK3R1
AKT3
THBD
BCL6
CAV1
REG1A
MIR204
MAP2K2
SETBP1
F3
MIR17
BIRC3
GGT1
FOXO1
ENG
IGF1
PRF1
PPARG
PTCH1
MIR197
GSTM1
MIR130A
AFDN
MIR196B
IL12B
IL2RA
ESR1
RHOA
FANCM
GPT
SAMD9
PDCD1LG2
MIR30A
ALK
RTEL1
FGA
HLA-DQB1
IL18
STIL
BUB1B
HGF
TINF2
XPO1
MIR127
NOTCH3
RNASE1
HOXA9
MDM2
MMP2
CLPS
CHGA
LIG4
SELP
BCL2L1
INSR
IL13
EGF
TNFRSF9
IL3
SLC2A1
GFI1
SLC37A4
NTRK1
C11orf65
BARD1
SMC3
CD4
RPL5
SFTPB
ANKRD26
AURKA
LINC-ROR
TEK
AFF1
LMF1
FADD
MIR181A1
IL1A
RMRP
MIRLET7E
MIF
MIR125B2
KMT2D
SERPINE1
MIR139
IRF8
PHF6
LINC01672
TYK2
CHEK1
DNTT
MIR10A
PRKAR1A
CD79A
SRP72
MIR182
BTK
BIRC5
PRDM16
IRF4
SLC17A5
EIF2AK3
POT1
DNM2
SH2B3
CBLB
MIR24-1
NHP2
HNF1B
PALLD
ACE2
MMUT
MIR320A
IKZF3
CCL5
RAD21
SOX9
GSN
MIR324
LMNA
GNA11
NOP10
LEP
CARD11
IFNA1
IL1RN
MIR27B
STAG2
NFKB2
NBAS
PLAT
SUZ12
ISG15
MIR342
MIR375
LINC02605
KLF2
CD14
MIR214
MIR29A
WRAP53
TIMP1
GAST
HLA-B
PIM1
CTC1
SLX4
APOA2
MIR331
HMGB1
MAPK3
CXCL10
MIR20A
FANCB
CTSB
MIR92A1
RPL11
CIITA
TMEM67
MBL2
MIR128-1
MIR92A2
NOS2
DLEU2
TCIRG1
WAS
CUX1
PIK3CG
FOXP3
KDM1A
SYK
HAX1
ADA2
GATA3
RPS19
EBF1
NTRK2
MIR25
CSF2RA
PAX4
FANCI
HMGA2
JUN
CD34
MIR100
CERNA3
SAA1
PTPN6
ITGAM
FUS
LGALS3
MIR198
MAP3K14
MIR7-3
GLIS2
MIR383
ADIPOQ
SEPTIN9
MMP1
RBBP8
PARP1
BCL11B
SF3B2
MIR148B
SMARCA4
CDKN1C
MIR152
IGF2
CELA3B
MAFB
CEACAM6
CHD1
KITLG
TP63
NF2
PLCG2
EDN1
RAC2
CCNE1
NLRP3
RPL26
LOC126862264
NEUROD1
PIGA
TF
NEK8
MRE11
MIR151A
HLA-A
SOS1
CXCL12
HBB
RPS10
NSD3
IGF1R
PRPF8
IKZF2
RBM15
ALAS2
SELE
CD27
PARN
HULC
MIR205
TNFRSF1A
MIR181B1
GSTP1
NQO1
CPB1
VWF
G6PD
POLD1
FCGR3B
AXIN1
TFE3
RABL3
MIR191
RAD51D
FOXA2
HNRNPK
TNFAIP3
FGF2
CYCS
CCR5
MAPK8
SERPINC1
MIR212
PYY
CD40
CD44
ERBB3
ACD
MAFA
U2AF2
MIR340
TNFSF10
CP
GHRL
CPOX
CD70
RPL35A
TLR2
LDHA
CASC2
IFNGR1
SPP1
DICER1
TYMS
FCGR2A
RPL15
BDNF-AS
MUC4
ABCC1
MIR30D
ID4
WIPF1
ABCA3
LINC00673
PPOX
MIR328
ANPEP
RPS24
RPS26
CSF1
PLA2G2A
MIR107
EIF4A1
MIR150
TCN2
ASS1
CASP9
IL12RB1
RXRA
POLG
CD36
HOXA10
NPHP3
IL1R1
XRCC1
EPO
JAGN1
IL5
RECQL4
ID3
SP1
ZCCHC7
GPC3
NCAM1
PPM1D
NT5C2
LBP
GP2
ITK
RPN1
SOD2
SOD1
STXBP2
LOC107303338
ROS1
IAPP
GSTT1
SMAD2
BMPR1A
TNFRSF13B
CDK12
RNF43
FLT1
PIM2
ABCG2
ANXA5
PAX6
TP73
DDX3X
PLAUR
XIAP
NEUROG3
CYBA
MCL1
CASP8
NPPA
GSK3B
NPPB
C3
RASGRP1
MBD4
RELA
TUSC7
SDHB
ACKR1
IL6R
UCP2
XRCC2
MFSD11
AR
ABL2
TGFA
YY1
MNX1
HNF1A-AS1
MIR181D
MIR367
CASP1
G6PC3
MIR326
ITGB3
F5
ADRB2
ASXL2
HSPB1
NAGLU
MIRLET7F1
MB
LOC107303340
ERCC6L2
HDAC1
MAPK14
HES1
AICDA
SOCS1
PKM
LOC126862571
GUSB
CYP1A1
SOD2-OT1
FOS
ZCCHC8
MALT1
CDX2
MIR147A
PBRM1
TAFAZZIN
PRTN3
NRP1
VIP
CAT
CD8A
PMS1
PLA2G6
VPS13B
BDNF
SMAD3
EPHB4
LOC126861452
MIR301A
DOCK8
CYBB
RFX6
SLC2A2
IRF2BP2
MIR216A
BMP6
DUSP22
AMY2A
MUC5AC
NFKBIA
EIF2B1
CYTOR
CYP2E1
CEACAM3
LDLR
UNC13D
PARK7
MIR145
RTEL1-TNFRSF6B
KNG1
TMX2-CTNND1
MIR376A1
PAG1
RPS7
ITGB1
LYZ
MIR708
SLC16A1
VCAM1
TBL1XR1
MTR
GLI1
PTK2
MITF
MIR141
EDNRA
SHH
RBM8A
TGFB2
ADAMTS13
MIR18A
SERPINA3
ALOX5
NOS3
CXCL1
IRF1
HDAC9
RECQL
DUSP6
YAP1
POMC
IL15
ATP7B
PRDM1
GDF15
TG
PCNA
CFH
CD80
MIR146B
BLK
COX4I2
IL6ST
FIP1L1
SMPD1
ZEB2
RAB27A
RAG2
VPS45
CREB1
PTPRC
ABCG8
PHGDH
CCNA2
IFNGR2
RUNX3
UROD
AVP
TIMP2
ABCC2
RAD51B
GLUD1
GZMB
LOC126860438
UBE2T
MIR140
MIR24-2
MIR193A
LTF
AGER
KRT8
CEBPB
HSP90AA1
BSG
REN
HOXB13
CCL3
CDK2
HSPA5
MIR29C
LINC00261
LOC126807619
SLC35C1
DGKE
IGFBP3
CELA1
LAMTOR2
PGM3
CXCR2
TOP2A
NCF4
TMPRSS15
SIRT1
DIS3
KLK2
AGTR1
RAD54L
CDC73
FOXM1
GAD2
IDO1
PLAU
FN1
SF3A1
CD163
MIR93
BAP1
MYO5A
CALCA
MMP7
MUTYH
RNASE3
PROM1
SDHC
NORAD
NKX6-1
USB1
THPO
MIR122
FPR1
KCNQ1OT1
LTA
MVP
LARS1
MSLN
NGF
MIR374A
MIR29B2
MIR223HG
TNFRSF10A
CEACAM5
HLA-C
TERF2IP
MIR184
CCN2
FECH
PPARA
MIR103A2
NFE2L2
ERCC1
ERC1
RINT1
LIF
MIR325
NPY
CD46
ADH1B
GBA1
RPS14
MLPH
TGFBR1
ACVR1B
EIF2AK4
WRN
CXCR1
BCL10
ADORA2A
DTNBP1
HPS5
ELN
MGMT
PKHD1
VIM
PLA2G1B
ANGPT2
IKBKB
SELL
TRIM27
TFRC
KRT7
IFNB1
ADM
SLC25A13
HAVCR2
VEGFC
GLP1R
IL11
THBS1
ANXA2
DPYD
COL4A1
HMGCL
PGR-AS1
PUM1
CDKN3
NAF1
SYP
PIK3CB
BAD
PTX3
GNAQ
ABCC3
EGR1
PC
MIR302D
AP3B1
NCF2
LYN
CTSC
LOX
AMBP
CRNDE
CCKAR
CHUK
MIR181B2
PGK1
PSMB2
CCND2
MYBL1
PECAM1
MIR31
ACO2
MIR32
CD82
ARG1
CTPS1
MTRR
PCCB
ABCB7
HLA-G
CNOT1
SLC26A9
VTN
HDAC2
FGF7
PGF
MIR345
SLC9A3
NAA10
CD86
CDH17
TTK
NTS
STX1A
CD33
HMGCR
MIR372
FERMT3
MIR499A
HSPA4
TNFRSF10B
SNAI1
NES
RPS6KB1
HPS6
FH
BCL2L11
CCL11
BLNK
NHEJ1
DPP4
TRPV6
BAK1
BLOC1S3
TSHR
GAPDH
OTC
PTRH2
SCTR
PTHLH
EIF4EBP1
AGT
ZG16B
SSTR2
CDH2
HHEX
TFG
SPI1
MIR196A1
ALDOA
SLPI
MMACHC
POU5F1
MIRLET7A3
EIF4E
S100A8
SPRY4-IT1
CPA2
JAG1
ILK
SARDH
FLNB
DAXX
STARP1
H3-3A
EPHX1
HADH
KRT19
FBXW2
BRD4
XDH
NAT2
MYCN
BMP2
IL7
SNHG15
ATG2B
CCR1
FAH
LOC111674463
CTSG
SLC10A2
ARAF
NR1H2
SDHA
G6PC1
KLF11
BMP4
OFD1
REG1B
EIF2AK2
MIR9-1
CFLAR
CBFA2T3
GRP
CD276
GRB2
ENO2
SIN3A
CCR7
SDC1
CASP7
PTGS1
MIR224
IL22
MUC2
APEX1
ONECUT1
CDA
DIABLO
ABCC4
PRSS3
SLC19A2
WFS1
SAA4
CCNB1
HSPD1
MMP3
SLC22A5
TWIST1
IKBKG
GATA4
PCSK9
PLK1
PRKDC
FHIT
RUNX2
UROS
RETN
PTS
CCR2
LEF1
IL33
CPA6
MIR7-3HG
MUC6
PRKCA
CELA2A
MT-TL1
RYR1
PIK3C2A
TFF2
HLA-DQA1
ID1
ANG
ASNS
DHFR
UMOD
KLF4
DNMT3B
NCOA3
E2F1
CD55
TXN
VDR
NPY4R
IRS1
AK2
COL4A2
NDUFA13
SOX11
ITGA2B
SOCS3
FASN
IGKC
F10
GLIS3
GCDH
FBN1
SQSTM1
KLRK1
TOP1
MUC16
LAMC2
IL1RAPL2
CD28
SOX2
ITGA2
ENO1
KCNN4
SCYL1
CDK1
PDGFB
TNFRSF1B
ISL1
MIR134
NOD2
BECN1
S100A4
CCL4
STAT2
NCOR2
CXCL9
SPINT2
CYP2D6
KRT18
SMAD7
IL2RB
RARB
CFI
ITGAL
BMPR2
ARX
BID
FGF10
ERCC2
ESCO2
MIR20B
PAH
CD59
FURIN
SHC1
MIR144
DAPK1
AIP
ABCC6
CCL20
NEU1
CDC42
TRAF6
TPT1
VMP1
TYMP
ABCC5
PRKACA
ZEB1
PIK3C2G
RRM1
CASP2
GSR
CLTC
DKK1
AFP
CKS1B
CTRB1
NR3C1
SFTPC
CTRB2
CPS1
HBA1
MEF2B
TLR7
CD7
PKD1
IVD
PNLIPRP1
NR5A2
ADCYAP1
HSP90AB1
TNFRSF11B
LRP5
HK2
ACADM
FTO
LIPC
ETS1
TMEM71
ATF4
ABCB4
PGR
RAC1
VAV1
ITGA6
XRCC6
MIR124-1
CTNNA1
CYP2C19
PCCA
PF4
ITGAV
SRP19
CADM1
PSMB8
PI3
GADD45A
IRAK1
CXCL5
FBP1
LGALS9
NKX2-2
FLCN
CD9
CYP3A4
MIR29B1
KLF5
NGFR
AREG
LMNB1
GDNF
MKI67
SCN1A
ALDH1A1
MIR532
LAMP2
APP
MIR200C
XPC
ADGRG1
MTAP
HDAC6
TGFB3
RPL10
RRM2
PLCG1
SPAG1
CXCR3
ITGA5
SLC19A1
ADAM17
SNAI2
S100A9
CBLC
GAMT
ADH1C
SMAD5-AS1
TNNI3
F2RL1
PNP
LGALS1
CCKBR
CFB
EIF1AX
FCGR1A
CD24
HEXA
CDC20
MIR19A
FUT2
IGHD
TNNT2
BGLAP
IFNA2
PON1
INVS
CA9
CDC25A
MIR330
MASP2
MEF2C
CD38
ACADVL
NME1
BCKDHA
BIRC2
LOC107982234
MIR100HG
GSK3A
FABP2
SPARC
MIR423
TCF4
TFF1
MIR486-1
RARG
IL12A
EPAS1
NAMPT
HPRT1
IRF7
DIS3L2
DNAH8
CLN3
HDAC4
GAL
NABP1
GJA1
PTPN22
POLE
JUND
HSPA1B
THY1
RBPJ
BMI1
STUB1
FOXO3
KRT20
CHI3L1
RARS1
GAA
ELAVL1
LEPR
HBA2
DMD
CLU
PXN
XRCC3
ARID5B
MMAA
ANGPT1
FOSL1
GPI
MEIS1
SDHD
EHMT2
MIR106B
HSPA8
DDR2
SERPINF2
ENTPD1
PPARGC1A
MIR208B
A2M
DLL1
CTSD
PDPK1
SAA2
IL9
TPMT
NPC1
MECP2
CD19
SCGB1A1
CLN6
TKT
MIRLET7A1
SCARB1
SFTPD
CYP1A2
CD47
PRL
IFIH1
PRKN
RECK
FLT4
STAT6
TH
CD63
MIR200B
CTCF
MIR551B
BCL2A1
CDC25C
MIR193B
CTSL
FLI1
PMM2
C4A
MPV17
IL3RA
MIR378A
RIPK1
DDIT3
PRKAG2
IGHE
PMP22
MIR101-1
F7
MIR26A1
CDH5
BTRC
TERF1
LACTB
TP53BP1
HNRNPA1
HLA-DPB1
LCK
SUFU
DNASE1
MMP8
AXL
SGK1
NT5E
SLC7A5
SMARCA2
CA2
BCS1L
POLG2
PIM3
IL2RG
FOLR1
TACR1
ACVRL1
GLA
PRKCB
ALPL
COL1A1
BSCL2
NANOG
MLN
MED12
TNFSF13B
PWAR1
PRDX2
TMEM127
GLB1
HPSE
BAG3
SCNN1A
RELB
PSCA
ABCB6
AMY2B
CLDN4
SKP2
MMP14
LAG3
PTH
GCLC
IGFBP2
RIGI
BCL11A
TAC1
GFAP
TXNIP
TIGIT
SLC22A12
MIR217
TPP1
ITIH4
MIR455
MAPK10
HSPA1A
IGF2BP2
APOC3
TREM1
KAT2B
AGPAT2
GC
CD99
GLDC
XBP1
FLNA
HPX
NCOA2
MIR361
LOC110806263
PRDX1
MMAB
KCNH2
HMMR
GH1
HBEGF
GIP
PPT1
ALCAM
JUP
IDUA
GP1BA
HDAC3
UGT1A1
LDB1
NR4A1
CCR6
MYH9
PKD2
ACHE
KCNJ5
EZR
MIR200A
ACADS
DNAH5
PITX2
TNC
IRF2
CETP
LOC130001603
H3-4
TGM2
FYN
ATP8B1
SLC1A5
NDRG1
RBP4
GCGR
GHRH
CACNA1A
PRKCD
ARSA
PTPRN
EWSR1
PFKFB3
ELL
SCARB2
PLA2G7
GPX4
MT-ND1
TLR9
YARS1
PDHA1
TCF7L2
POSTN
SALL4
MIR590
GPX3
CCL17
BUB1
NKX2-1
SULT1A3
MVK
CRH
NSD2
ITGA4
MIR30E
MX1
IGF2R
IHH
STMN1
MIR149
KCNK3
XPA
USP9X
HABP2
USP7
ABCA1
SOX4
STAT4
RPS20
H1-0
AXIN2
TET1
DPAGT1
GANAB
ALDH9A1
PKLR
HAMP
CR1
TIMP3
GSTM3
ASL
UGT1A7
TMEM216
SRPRA
BMPR1B
HLA-E
LIPA
EIF4G1
NCOR1
MAX
CXCL2
SLC11A1
MAP3K1
CSK
CASC8
HOXB2
COMT
COPA
IRS2
ITGAE
MKS1
EIF2S1
PYGM
XRCC5
CCNA1
MIR574
AOC1
IFI27
MT-CO3
MCPH1
CHKA
ALOX12
H6PD
PNPLA2
DNAI1
CNOT3
PRMT1
PTPRN2
TGIF1
DLL4
CLEC12A
SERPINB1
NPHS1
