# Supplementary material for: Astragalus in Acute Pancreatitis: Insights from Network Pharmacology, Molecular Docking, and Meta-Analysis Validation
Source: Curr Issues Mol Biol. 2025 May 21;47(5):379. doi: 10.3390/cimb47050379 (PMC12109879; doi:10.3390/cimb47050379)
Supplement: Supplementary file 1 [file cimb-47-00379-s001.zip › Original Data/Network Pharmacology/1 Target/AP Date/GeneCards-SearchResults.csv]

Gene Symbol	Description	Category	Uniprot ID	Gifts	GC Id	Relevance score	GeneCards Link
PRSS1	Serine Protease 1	Protein Coding	P07477	56	GC07P161556	174.710098266602	https://www.genecards.org/cgi-bin/carddisp.pl?gene=PRSS1
CPA1	Carboxypeptidase A1	Protein Coding	P15085	55	GC07P130380	156.105407714844	https://www.genecards.org/cgi-bin/carddisp.pl?gene=CPA1
TRB	T Cell Receptor Beta Locus	Protein Coding	P0DSE2	29	GC07P163097	155.537963867188	https://www.genecards.org/cgi-bin/carddisp.pl?gene=TRB
CTRC	Chymotrypsin C	Protein Coding	Q99895	56	GC01P015438	150.270263671875	https://www.genecards.org/cgi-bin/carddisp.pl?gene=CTRC
CFTR	CF Transmembrane Conductance Regulator	Protein Coding	P13569	66	GC07P117287	145.04914855957	https://www.genecards.org/cgi-bin/carddisp.pl?gene=CFTR
SPINK1	Serine Peptidase Inhibitor Kazal Type 1	Protein Coding	P00995	54	GC05M147825	139.510223388672	https://www.genecards.org/cgi-bin/carddisp.pl?gene=SPINK1
CEBPA	CCAAT Enhancer Binding Protein Alpha	Protein Coding	P49715	59	GC19M033299	123.240447998047	https://www.genecards.org/cgi-bin/carddisp.pl?gene=CEBPA
TP53	Tumor Protein P53	Protein Coding	P04637	66	GC17M007661	111.628158569336	https://www.genecards.org/cgi-bin/carddisp.pl?gene=TP53
RUNX1	RUNX Family Transcription Factor 1	Protein Coding	Q01196	62	GC21M034787	84.8109283447266	https://www.genecards.org/cgi-bin/carddisp.pl?gene=RUNX1
KRAS	KRAS Proto-Oncogene, GTPase	Protein Coding	P01116	66	GC12M033285	82.9317932128906	https://www.genecards.org/cgi-bin/carddisp.pl?gene=KRAS
RANBP2	RAN Binding Protein 2	Protein Coding	P49792	56	GC02P108719	82.9048919677734	https://www.genecards.org/cgi-bin/carddisp.pl?gene=RANBP2
FLT3	Fms Related Receptor Tyrosine Kinase 3	Protein Coding	P36888	66	GC13M028003	81.3236083984375	https://www.genecards.org/cgi-bin/carddisp.pl?gene=FLT3
CDKN2A	Cyclin Dependent Kinase Inhibitor 2A	Protein Coding	Q8N726	63	GC09M021967	80.4253234863281	https://www.genecards.org/cgi-bin/carddisp.pl?gene=CDKN2A
KIT	KIT Proto-Oncogene, Receptor Tyrosine Kinase	Protein Coding	P10721	66	GC04P054657	75.873664855957	https://www.genecards.org/cgi-bin/carddisp.pl?gene=KIT
TERT	Telomerase Reverse Transcriptase	Protein Coding	O14746	64	GC05M001253	72.5814743041992	https://www.genecards.org/cgi-bin/carddisp.pl?gene=TERT
BRCA2	BRCA2 DNA Repair Associated	Protein Coding	P51587	60	GC13P032315	70.3246154785156	https://www.genecards.org/cgi-bin/carddisp.pl?gene=BRCA2
NPM1	Nucleophosmin 1	Protein Coding	P06748	63	GC05P171387	68.6210327148438	https://www.genecards.org/cgi-bin/carddisp.pl?gene=NPM1
NBN	Nibrin	Protein Coding	O60934	61	GC08M089933	64.1674194335938	https://www.genecards.org/cgi-bin/carddisp.pl?gene=NBN
IL6	Interleukin 6	Protein Coding	P05231	63	GC07P022725	63.7757797241211	https://www.genecards.org/cgi-bin/carddisp.pl?gene=IL6
GATA2	GATA Binding Protein 2	Protein Coding	P23769	62	GC03M128479	63.3847961425781	https://www.genecards.org/cgi-bin/carddisp.pl?gene=GATA2
STAT3	Signal Transducer And Activator Of Transcription 3	Protein Coding	P40763	66	GC17M042313	62.0429153442383	https://www.genecards.org/cgi-bin/carddisp.pl?gene=STAT3
ATM	ATM Serine/Threonine Kinase	Protein Coding	Q13315	66	GC11P108223	59.6477394104004	https://www.genecards.org/cgi-bin/carddisp.pl?gene=ATM
SMAD4	SMAD Family Member 4	Protein Coding	Q13485	66	GC18P051028	59.3235244750977	https://www.genecards.org/cgi-bin/carddisp.pl?gene=SMAD4
NOTCH1	Notch Receptor 1	Protein Coding	P46531	65	GC09M138976	59.0795669555664	https://www.genecards.org/cgi-bin/carddisp.pl?gene=NOTCH1
HMBS	Hydroxymethylbilane Synthase	Protein Coding	P08397	57	GC11P119084	58.6104469299316	https://www.genecards.org/cgi-bin/carddisp.pl?gene=HMBS
CFTR-AS1	CFTR Antisense RNA 1	RNA Gene		20	GC07M117542	58.2268104553223	https://www.genecards.org/cgi-bin/carddisp.pl?gene=CFTR-AS1
EGFR	Epidermal Growth Factor Receptor	Protein Coding	P00533	68	GC07P055019	58.0334777832031	https://www.genecards.org/cgi-bin/carddisp.pl?gene=EGFR
HRAS	HRas Proto-Oncogene, GTPase	Protein Coding	P01112	65	GC11M013218	57.6979141235352	https://www.genecards.org/cgi-bin/carddisp.pl?gene=HRAS
TNF	Tumor Necrosis Factor	Protein Coding	P01375	65	GC06P156244	57.3097229003906	https://www.genecards.org/cgi-bin/carddisp.pl?gene=TNF
NRAS	NRAS Proto-Oncogene, GTPase	Protein Coding	P01111	63	GC01M114704	57.0164566040039	https://www.genecards.org/cgi-bin/carddisp.pl?gene=NRAS
PALB2	Partner And Localizer Of BRCA2	Protein Coding	Q86YC2	56	GC16M023603	56.9921112060547	https://www.genecards.org/cgi-bin/carddisp.pl?gene=PALB2
BRCA1	BRCA1 DNA Repair Associated	Protein Coding	P38398	63	GC17M043044	56.8622970581055	https://www.genecards.org/cgi-bin/carddisp.pl?gene=BRCA1
MIR125A	MicroRNA 125a	RNA Gene		30	GC19P133539	56.5951919555664	https://www.genecards.org/cgi-bin/carddisp.pl?gene=MIR125A
PTEN	Phosphatase And Tensin Homolog	Protein Coding	P60484	65	GC10P116113	56.3195114135742	https://www.genecards.org/cgi-bin/carddisp.pl?gene=PTEN
IDH2	Isocitrate Dehydrogenase (NADP(+)) 2	Protein Coding	P48735	65	GC15M090083	55.759880065918	https://www.genecards.org/cgi-bin/carddisp.pl?gene=IDH2
IDH1	Isocitrate Dehydrogenase (NADP(+)) 1	Protein Coding	O75874	65	GC02M208236	55.6353607177734	https://www.genecards.org/cgi-bin/carddisp.pl?gene=IDH1
INS	Insulin	Protein Coding	P01308	61	GC11M002159	55.1722259521484	https://www.genecards.org/cgi-bin/carddisp.pl?gene=INS
PDX1	Pancreatic And Duodenal Homeobox 1	Protein Coding	P52945	58	GC13P028201	54.0838088989258	https://www.genecards.org/cgi-bin/carddisp.pl?gene=PDX1
JAK2	Janus Kinase 2	Protein Coding	O60674	66	GC09P004985	53.4725303649902	https://www.genecards.org/cgi-bin/carddisp.pl?gene=JAK2
WT1	WT1 Transcription Factor	Protein Coding	P19544	61	GC11M032365	53.4575729370117	https://www.genecards.org/cgi-bin/carddisp.pl?gene=WT1
MIR21	MicroRNA 21	RNA Gene		33	GC17P134223	53.42041015625	https://www.genecards.org/cgi-bin/carddisp.pl?gene=MIR21
PRSS2	Serine Protease 2	Protein Coding	P07478	54	GC07P161569	51.5811653137207	https://www.genecards.org/cgi-bin/carddisp.pl?gene=PRSS2
TGFB1	Transforming Growth Factor Beta 1	Protein Coding	P01137	65	GC19M041301	51.4062004089355	https://www.genecards.org/cgi-bin/carddisp.pl?gene=TGFB1
MIR126	MicroRNA 126	RNA Gene		31	GC09P136670	51.192081451416	https://www.genecards.org/cgi-bin/carddisp.pl?gene=MIR126
VHL	Von Hippel-Lindau Tumor Suppressor	Protein Coding	P40337	60	GC03P024217	50.9869575500488	https://www.genecards.org/cgi-bin/carddisp.pl?gene=VHL
LOC111674472	DNase I Hypersensitive Sites In Introns 16 And 17a Of CFTR	Functional Element		9	GC07P117607	50.5470390319824	https://www.genecards.org/cgi-bin/carddisp.pl?gene=LOC111674472
KMT2A	Lysine Methyltransferase 2A	Protein Coding	Q03164	60	GC11P118436	50.4124488830566	https://www.genecards.org/cgi-bin/carddisp.pl?gene=KMT2A
MSH2	MutS Homolog 2	Protein Coding	P43246	61	GC02P047403	50.296314239502	https://www.genecards.org/cgi-bin/carddisp.pl?gene=MSH2
CRP	C-Reactive Protein	Protein Coding	P02741	58	GC01M165279	50.2156028747559	https://www.genecards.org/cgi-bin/carddisp.pl?gene=CRP
DNMT3A	DNA Methyltransferase 3 Alpha	Protein Coding	Q9Y6K1	64	GC02M025228	50.1908912658691	https://www.genecards.org/cgi-bin/carddisp.pl?gene=DNMT3A
ETV6	ETS Variant Transcription Factor 6	Protein Coding	P41212	59	GC12P011649	49.9036331176758	https://www.genecards.org/cgi-bin/carddisp.pl?gene=ETV6
MYC	MYC Proto-Oncogene, BHLH Transcription Factor	Protein Coding	P01106	65	GC08P127735	49.809741973877	https://www.genecards.org/cgi-bin/carddisp.pl?gene=MYC
MLH1	MutL Homolog 1	Protein Coding	P40692	62	GC03P036993	49.6884384155273	https://www.genecards.org/cgi-bin/carddisp.pl?gene=MLH1
CASR	Calcium Sensing Receptor	Protein Coding	P41180	63	GC03P122183	49.6445388793945	https://www.genecards.org/cgi-bin/carddisp.pl?gene=CASR
NF1	Neurofibromin 1	Protein Coding	P21359	60	GC17P031094	49.455192565918	https://www.genecards.org/cgi-bin/carddisp.pl?gene=NF1
CHEK2	Checkpoint Kinase 2	Protein Coding	O96017	67	GC22M028687	49.4546089172363	https://www.genecards.org/cgi-bin/carddisp.pl?gene=CHEK2
MSH6	MutS Homolog 6	Protein Coding	P52701	61	GC02P047695	49.1728858947754	https://www.genecards.org/cgi-bin/carddisp.pl?gene=MSH6
CCND1	Cyclin D1	Protein Coding	P24385	66	GC11P069641	48.8679275512695	https://www.genecards.org/cgi-bin/carddisp.pl?gene=CCND1
MIR155	MicroRNA 155	RNA Gene		30	GC21P025573	48.66796875	https://www.genecards.org/cgi-bin/carddisp.pl?gene=MIR155
TRAF3	TNF Receptor Associated Factor 3	Protein Coding	Q13114	59	GC14P118105	48.5910224914551	https://www.genecards.org/cgi-bin/carddisp.pl?gene=TRAF3
MIR128-2	MicroRNA 128-2	RNA Gene		29	GC03P035754	48.4507102966309	https://www.genecards.org/cgi-bin/carddisp.pl?gene=MIR128-2
GNAS	GNAS Complex Locus	Protein Coding	P84996	62	GC20P058839	47.9192199707031	https://www.genecards.org/cgi-bin/carddisp.pl?gene=GNAS
ELANE	Elastase, Neutrophil Expressed	Protein Coding	P08246	63	GC19P131807	47.8096008300781	https://www.genecards.org/cgi-bin/carddisp.pl?gene=ELANE
IL10	Interleukin 10	Protein Coding	P22301	60	GC01M206767	47.3626708984375	https://www.genecards.org/cgi-bin/carddisp.pl?gene=IL10
BRAF	B-Raf Proto-Oncogene, Serine/Threonine Kinase	Protein Coding	P15056	66	GC07M140783	47.1924934387207	https://www.genecards.org/cgi-bin/carddisp.pl?gene=BRAF
MEFV	MEFV Innate Immunity Regulator, Pyrin	Protein Coding	O15553	56	GC16M027034	46.7969207763672	https://www.genecards.org/cgi-bin/carddisp.pl?gene=MEFV
IKZF1	IKAROS Family Zinc Finger 1	Protein Coding	Q13422	61	GC07P050303	46.4774398803711	https://www.genecards.org/cgi-bin/carddisp.pl?gene=IKZF1
BCL2	BCL2 Apoptosis Regulator	Protein Coding	P10415	63	GC18M063123	46.2690620422363	https://www.genecards.org/cgi-bin/carddisp.pl?gene=BCL2
CPT2	Carnitine Palmitoyltransferase 2	Protein Coding	P23786	62	GC01P053196	46.006591796875	https://www.genecards.org/cgi-bin/carddisp.pl?gene=CPT2
PMS2	PMS1 Homolog 2, Mismatch Repair System Component	Protein Coding	P54278	62	GC07M005973	45.8877792358398	https://www.genecards.org/cgi-bin/carddisp.pl?gene=PMS2
MIR223	MicroRNA 223	RNA Gene		30	GC0XP066018	45.7585678100586	https://www.genecards.org/cgi-bin/carddisp.pl?gene=MIR223
MPO	Myeloperoxidase	Protein Coding	P05164	65	GC17M058269	45.7040748596191	https://www.genecards.org/cgi-bin/carddisp.pl?gene=MPO
FGFR1	Fibroblast Growth Factor Receptor 1	Protein Coding	P11362	68	GC08M038400	45.6005439758301	https://www.genecards.org/cgi-bin/carddisp.pl?gene=FGFR1
RB1	RB Transcriptional Corepressor 1	Protein Coding	P06400	61	GC13P048303	45.3491249084473	https://www.genecards.org/cgi-bin/carddisp.pl?gene=RB1
PVT1	Pvt1 Oncogene	RNA Gene		34	GC08P128246	45.0166625976563	https://www.genecards.org/cgi-bin/carddisp.pl?gene=PVT1
MET	MET Proto-Oncogene, Receptor Tyrosine Kinase	Protein Coding	P08581	67	GC07P116672	44.954216003418	https://www.genecards.org/cgi-bin/carddisp.pl?gene=MET
MIR221	MicroRNA 221	RNA Gene		30	GC0XM045746	44.4242248535156	https://www.genecards.org/cgi-bin/carddisp.pl?gene=MIR221
PNLIP	Pancreatic Lipase	Protein Coding	P16233	59	GC10P116545	44.25732421875	https://www.genecards.org/cgi-bin/carddisp.pl?gene=PNLIP
TLR3	Toll Like Receptor 3	Protein Coding	O15455	63	GC04P186059	44.2150955200195	https://www.genecards.org/cgi-bin/carddisp.pl?gene=TLR3
PIK3CA	Phosphatidylinositol-4,5-Bisphosphate 3-Kinase Catalytic Subunit Alpha	Protein Coding	P42336	65	GC03P179148	44.1957817077637	https://www.genecards.org/cgi-bin/carddisp.pl?gene=PIK3CA
FANCD2	FA Complementation Group D2	Protein Coding	Q9BXW9	59	GC03P010026	43.6382141113281	https://www.genecards.org/cgi-bin/carddisp.pl?gene=FANCD2
STK11	Serine/Threonine Kinase 11	Protein Coding	Q15831	63	GC19P001177	42.9724807739258	https://www.genecards.org/cgi-bin/carddisp.pl?gene=STK11
CDK4	Cyclin Dependent Kinase 4	Protein Coding	P11802	66	GC12M059932	42.9551696777344	https://www.genecards.org/cgi-bin/carddisp.pl?gene=CDK4
MEN1	Menin 1	Protein Coding	O00255	58	GC11M064803	42.798267364502	https://www.genecards.org/cgi-bin/carddisp.pl?gene=MEN1
ERBB2	Erb-B2 Receptor Tyrosine Kinase 2	Protein Coding	P04626	68	GC17P039687	42.5991630554199	https://www.genecards.org/cgi-bin/carddisp.pl?gene=ERBB2
LOC111674475	CFTR Intron 11 Enhancer	Functional Element		10	GC07P117587	42.5482635498047	https://www.genecards.org/cgi-bin/carddisp.pl?gene=LOC111674475
GATA1	GATA Binding Protein 1	Protein Coding	P15976	59	GC0XP048786	42.3764610290527	https://www.genecards.org/cgi-bin/carddisp.pl?gene=GATA1
MIR210	MicroRNA 210	RNA Gene		30	GC11M013222	42.3734741210938	https://www.genecards.org/cgi-bin/carddisp.pl?gene=MIR210
ABL1	ABL Proto-Oncogene 1, Non-Receptor Tyrosine Kinase	Protein Coding	P00519	65	GC09P130713	42.2985763549805	https://www.genecards.org/cgi-bin/carddisp.pl?gene=ABL1
IFNG	Interferon Gamma	Protein Coding	P01579	63	GC12M068154	42.2309341430664	https://www.genecards.org/cgi-bin/carddisp.pl?gene=IFNG
MIR195	MicroRNA 195	RNA Gene		28	GC17M088262	42.1814498901367	https://www.genecards.org/cgi-bin/carddisp.pl?gene=MIR195
MALAT1	Metastasis Associated Lung Adenocarcinoma Transcript 1	RNA Gene		33	GC11P098972	42.1290664672852	https://www.genecards.org/cgi-bin/carddisp.pl?gene=MALAT1
PTPN11	Protein Tyrosine Phosphatase Non-Receptor Type 11	Protein Coding	Q06124	66	GC12P112418	42.0712699890137	https://www.genecards.org/cgi-bin/carddisp.pl?gene=PTPN11
CTLA4	Cytotoxic T-Lymphocyte Associated Protein 4	Protein Coding	P16410	61	GC02P204352	42.0019989013672	https://www.genecards.org/cgi-bin/carddisp.pl?gene=CTLA4
RARA	Retinoic Acid Receptor Alpha	Protein Coding	P10276	62	GC17P040309	41.9039192199707	https://www.genecards.org/cgi-bin/carddisp.pl?gene=RARA
BAX	BCL2 Associated X, Apoptosis Regulator	Protein Coding	Q07812	64	GC19P048954	41.6627883911133	https://www.genecards.org/cgi-bin/carddisp.pl?gene=BAX
MIR23A	MicroRNA 23a	RNA Gene		30	GC19M100412	41.3501586914063	https://www.genecards.org/cgi-bin/carddisp.pl?gene=MIR23A
CXCR4	C-X-C Motif Chemokine Receptor 4	Protein Coding	P61073	65	GC02M136114	41.3307723999023	https://www.genecards.org/cgi-bin/carddisp.pl?gene=CXCR4
TAL1	TAL BHLH Transcription Factor 1, Erythroid Differentiation Factor	Protein Coding	P17542	57	GC01M047216	41.3194313049316	https://www.genecards.org/cgi-bin/carddisp.pl?gene=TAL1
IL1B	Interleukin 1 Beta	Protein Coding	P01584	60	GC02M112829	41.310791015625	https://www.genecards.org/cgi-bin/carddisp.pl?gene=IL1B
MEG3	Maternally Expressed 3	RNA Gene		36	GC14P119042	41.1335372924805	https://www.genecards.org/cgi-bin/carddisp.pl?gene=MEG3
LOC111674477	CFTR Intron 23 Enhancer	Functional Element		9	GC07P117665	40.9454536437988	https://www.genecards.org/cgi-bin/carddisp.pl?gene=LOC111674477
MIR199B	MicroRNA 199b	RNA Gene		29	GC09M128244	40.9203872680664	https://www.genecards.org/cgi-bin/carddisp.pl?gene=MIR199B
FANCC	FA Complementation Group C	Protein Coding	Q00597	60	GC09M095099	40.9035263061523	https://www.genecards.org/cgi-bin/carddisp.pl?gene=FANCC
MIR146A	MicroRNA 146a	RNA Gene		31	GC05P160485	40.8430328369141	https://www.genecards.org/cgi-bin/carddisp.pl?gene=MIR146A
RAD51	RAD51 Recombinase	Protein Coding	Q06609	64	GC15P040694	40.6915054321289	https://www.genecards.org/cgi-bin/carddisp.pl?gene=RAD51
NUP214	Nucleoporin 214	Protein Coding	P35658	57	GC09P131125	40.4973068237305	https://www.genecards.org/cgi-bin/carddisp.pl?gene=NUP214
PAX5	Paired Box 5	Protein Coding	Q02548	59	GC09M037094	40.3088264465332	https://www.genecards.org/cgi-bin/carddisp.pl?gene=PAX5
FANCA	FA Complementation Group A	Protein Coding	O15360	62	GC16M090235	40.1756401062012	https://www.genecards.org/cgi-bin/carddisp.pl?gene=FANCA
BCR	BCR Activator Of RhoGEF And GTPase	Protein Coding	P11274	65	GC22P023179	40.1270141601563	https://www.genecards.org/cgi-bin/carddisp.pl?gene=BCR
TSC2	TSC Complex Subunit 2	Protein Coding	P49815	64	GC16P104050	40.0419158935547	https://www.genecards.org/cgi-bin/carddisp.pl?gene=TSC2
XIST	X Inactive Specific Transcript	RNA Gene		32	GC0XM073820	39.925594329834	https://www.genecards.org/cgi-bin/carddisp.pl?gene=XIST
CXCL8	C-X-C Motif Chemokine Ligand 8	Protein Coding	P10145	56	GC04P073740	39.8721694946289	https://www.genecards.org/cgi-bin/carddisp.pl?gene=CXCL8
AKT1	AKT Serine/Threonine Kinase 1	Protein Coding	P31749	66	GC14M104769	39.8130950927734	https://www.genecards.org/cgi-bin/carddisp.pl?gene=AKT1
CDH1	Cadherin 1	Protein Coding	P12830	62	GC16P068737	39.7817001342773	https://www.genecards.org/cgi-bin/carddisp.pl?gene=CDH1
LPL	Lipoprotein Lipase	Protein Coding	P06858	63	GC08P019901	39.7718734741211	https://www.genecards.org/cgi-bin/carddisp.pl?gene=LPL
CEL	Carboxyl Ester Lipase	Protein Coding	P19835	58	GC09P133061	39.6918106079102	https://www.genecards.org/cgi-bin/carddisp.pl?gene=CEL
CTNNB1	Catenin Beta 1	Protein Coding	P35222	66	GC03P041194	39.6578750610352	https://www.genecards.org/cgi-bin/carddisp.pl?gene=CTNNB1
CREBBP	CREB Binding Protein	Protein Coding	Q92793	67	GC16M027070	39.6331100463867	https://www.genecards.org/cgi-bin/carddisp.pl?gene=CREBBP
BRIP1	BRCA1 Interacting Helicase 1	Protein Coding	Q9BX63	62	GC17M061679	39.5844573974609	https://www.genecards.org/cgi-bin/carddisp.pl?gene=BRIP1
FANCG	FA Complementation Group G	Protein Coding	O15287	56	GC09M035073	39.5577087402344	https://www.genecards.org/cgi-bin/carddisp.pl?gene=FANCG
FGFR2	Fibroblast Growth Factor Receptor 2	Protein Coding	P21802	68	GC10M121478	39.5406036376953	https://www.genecards.org/cgi-bin/carddisp.pl?gene=FGFR2
PTF1A	Pancreas Associated Transcription Factor 1a	Protein Coding	Q7RTS3	54	GC10P023194	39.4863433837891	https://www.genecards.org/cgi-bin/carddisp.pl?gene=PTF1A
EPCAM	Epithelial Cell Adhesion Molecule	Protein Coding	P16422	61	GC02P047345	39.4320602416992	https://www.genecards.org/cgi-bin/carddisp.pl?gene=EPCAM
CDKN2B-AS1	CDKN2B Antisense RNA 1	RNA Gene		32	GC09P021994	39.4202003479004	https://www.genecards.org/cgi-bin/carddisp.pl?gene=CDKN2B-AS1
FAS	Fas Cell Surface Death Receptor	Protein Coding	P25445	64	GC10P116129	39.1881980895996	https://www.genecards.org/cgi-bin/carddisp.pl?gene=FAS
PML	PML Nuclear Body Scaffold	Protein Coding	P29590	59	GC15P073994	39.1218643188477	https://www.genecards.org/cgi-bin/carddisp.pl?gene=PML
MIR23B	MicroRNA 23b	RNA Gene		29	GC09P095085	39.0723114013672	https://www.genecards.org/cgi-bin/carddisp.pl?gene=MIR23B
ERCC4	ERCC Excision Repair 4, Endonuclease Catalytic Subunit	Protein Coding	Q92889	59	GC16P013920	38.9762573242188	https://www.genecards.org/cgi-bin/carddisp.pl?gene=ERCC4
U2AF1	U2 Small Nuclear RNA Auxiliary Factor 1	Protein Coding	Q01081	56	GC21M043092	38.8413925170898	https://www.genecards.org/cgi-bin/carddisp.pl?gene=U2AF1
TLR4	Toll Like Receptor 4	Protein Coding	O00206	64	GC09P117704	38.6981201171875	https://www.genecards.org/cgi-bin/carddisp.pl?gene=TLR4
TUG1	Taurine Up-Regulated 1	Protein Coding	A0A6I8PU40	33	GC22P030969	38.2438507080078	https://www.genecards.org/cgi-bin/carddisp.pl?gene=TUG1
MUC1	Mucin 1, Cell Surface Associated	Protein Coding	P15941	61	GC01M155185	38.1721649169922	https://www.genecards.org/cgi-bin/carddisp.pl?gene=MUC1
MIR222	MicroRNA 222	RNA Gene		29	GC0XM045747	38.0769119262695	https://www.genecards.org/cgi-bin/carddisp.pl?gene=MIR222
SBDS	SBDS Ribosome Maturation Factor	Protein Coding	Q9Y3A5	55	GC07M066987	38.0071868896484	https://www.genecards.org/cgi-bin/carddisp.pl?gene=SBDS
RAD51C	RAD51 Paralog C	Protein Coding	O43502	55	GC17P058692	37.7822647094727	https://www.genecards.org/cgi-bin/carddisp.pl?gene=RAD51C
NSD1	Nuclear Receptor Binding SET Domain Protein 1	Protein Coding	Q96L73	56	GC05P188518	37.7735252380371	https://www.genecards.org/cgi-bin/carddisp.pl?gene=NSD1
JAK1	Janus Kinase 1	Protein Coding	P23458	66	GC01M064833	37.6979637145996	https://www.genecards.org/cgi-bin/carddisp.pl?gene=JAK1
CD274	CD274 Molecule	Protein Coding	Q9NZQ7	58	GC09P005450	37.5531463623047	https://www.genecards.org/cgi-bin/carddisp.pl?gene=CD274
APC	APC Regulator Of WNT Signaling Pathway	Protein Coding	P25054	62	GC05P112707	37.2225875854492	https://www.genecards.org/cgi-bin/carddisp.pl?gene=APC
CDKN2B	Cyclin Dependent Kinase Inhibitor 2B	Protein Coding	P42772	58	GC09M022002	37.0593185424805	https://www.genecards.org/cgi-bin/carddisp.pl?gene=CDKN2B
ASXL1	ASXL Transcriptional Regulator 1	Protein Coding	Q8IXJ9	55	GC20P044308	36.8449974060059	https://www.genecards.org/cgi-bin/carddisp.pl?gene=ASXL1
RUNX1T1	RUNX1 Partner Transcriptional Co-Repressor 1	Protein Coding	Q06455	52	GC08M091954	36.7598037719727	https://www.genecards.org/cgi-bin/carddisp.pl?gene=RUNX1T1
FGFR3	Fibroblast Growth Factor Receptor 3	Protein Coding	P22607	68	GC04P005899	36.6955642700195	https://www.genecards.org/cgi-bin/carddisp.pl?gene=FGFR3
HOTAIR	HOX Transcript Antisense RNA	RNA Gene		31	GC12M053962	36.6762351989746	https://www.genecards.org/cgi-bin/carddisp.pl?gene=HOTAIR
MIR199A1	MicroRNA 199a-1	RNA Gene		29	GC19M010817	36.443187713623	https://www.genecards.org/cgi-bin/carddisp.pl?gene=MIR199A1
UCA1	Urothelial Cancer Associated 1	RNA Gene		30	GC19P141717	36.3294525146484	https://www.genecards.org/cgi-bin/carddisp.pl?gene=UCA1
ARID1A	AT-Rich Interaction Domain 1A	Protein Coding	O14497	58	GC01P026693	36.2159729003906	https://www.genecards.org/cgi-bin/carddisp.pl?gene=ARID1A
TET2	Tet Methylcytosine Dioxygenase 2	Protein Coding	Q6N021	58	GC04P105145	36.1697311401367	https://www.genecards.org/cgi-bin/carddisp.pl?gene=TET2
MIR15B	MicroRNA 15b	RNA Gene		29	GC03P160404	36.0828323364258	https://www.genecards.org/cgi-bin/carddisp.pl?gene=MIR15B
TSC1	TSC Complex Subunit 1	Protein Coding	Q92574	61	GC09M132891	36.0071640014648	https://www.genecards.org/cgi-bin/carddisp.pl?gene=TSC1
TRMU	TRNA Mitochondrial 2-Thiouridylase	Protein Coding	O75648	51	GC22P046330	35.9960289001465	https://www.genecards.org/cgi-bin/carddisp.pl?gene=TRMU
SETD2	SET Domain Containing 2, Histone Lysine Methyltransferase	Protein Coding	Q9BYW2	59	GC03M047033	35.751522064209	https://www.genecards.org/cgi-bin/carddisp.pl?gene=SETD2
CD40LG	CD40 Ligand	Protein Coding	P29965	62	GC0XP136649	35.7331314086914	https://www.genecards.org/cgi-bin/carddisp.pl?gene=CD40LG
ABCC8	ATP Binding Cassette Subfamily C Member 8	Protein Coding	Q09428	58	GC11M017392	35.6016311645508	https://www.genecards.org/cgi-bin/carddisp.pl?gene=ABCC8
FANCL	FA Complementation Group L	Protein Coding	Q9NW38	58	GC02M058127	35.5964431762695	https://www.genecards.org/cgi-bin/carddisp.pl?gene=FANCL
APOC2	Apolipoprotein C2	Protein Coding	P02655	56	GC19P133241	35.5258026123047	https://www.genecards.org/cgi-bin/carddisp.pl?gene=APOC2
JAK3	Janus Kinase 3	Protein Coding	P52333	65	GC19M017824	35.5257682800293	https://www.genecards.org/cgi-bin/carddisp.pl?gene=JAK3
MIR424	MicroRNA 424	RNA Gene		27	GC0XM134901	35.4823417663574	https://www.genecards.org/cgi-bin/carddisp.pl?gene=MIR424
MIR125B1	MicroRNA 125b-1	RNA Gene		30	GC11M134117	35.4374542236328	https://www.genecards.org/cgi-bin/carddisp.pl?gene=MIR125B1
MIR494	MicroRNA 494	RNA Gene		26	GC14P119078	35.2593460083008	https://www.genecards.org/cgi-bin/carddisp.pl?gene=MIR494
ALB	Albumin	Protein Coding	P02768	61	GC04P073397	35.0666847229004	https://www.genecards.org/cgi-bin/carddisp.pl?gene=ALB
FANCF	FA Complementation Group F	Protein Coding	Q9NPI8	53	GC11M022600	35.0446701049805	https://www.genecards.org/cgi-bin/carddisp.pl?gene=FANCF
EZH2	Enhancer Of Zeste 2 Polycomb Repressive Complex 2 Subunit	Protein Coding	Q15910	66	GC07M148807	34.887092590332	https://www.genecards.org/cgi-bin/carddisp.pl?gene=EZH2
MPL	MPL Proto-Oncogene, Thrombopoietin Receptor	Protein Coding	P40238	60	GC01P043337	34.8546295166016	https://www.genecards.org/cgi-bin/carddisp.pl?gene=MPL
HNF1A	HNF1 Homeobox A	Protein Coding	P20823	59	GC12P120978	34.824520111084	https://www.genecards.org/cgi-bin/carddisp.pl?gene=HNF1A
CCK	Cholecystokinin	Protein Coding	P06307	54	GC03M042274	34.758358001709	https://www.genecards.org/cgi-bin/carddisp.pl?gene=CCK
PDGFRB	Platelet Derived Growth Factor Receptor Beta	Protein Coding	P09619	66	GC05M150113	34.6594390869141	https://www.genecards.org/cgi-bin/carddisp.pl?gene=PDGFRB
HFE	Homeostatic Iron Regulator	Protein Coding	Q30201	58	GC06P026087	34.593448638916	https://www.genecards.org/cgi-bin/carddisp.pl?gene=HFE
DDX41	DEAD-Box Helicase 41	Protein Coding	Q9UJV9	55	GC05M177511	34.5526733398438	https://www.genecards.org/cgi-bin/carddisp.pl?gene=DDX41
CSF3R	Colony Stimulating Factor 3 Receptor	Protein Coding	Q99062	59	GC01M036466	34.3323554992676	https://www.genecards.org/cgi-bin/carddisp.pl?gene=CSF3R
MIR96	MicroRNA 96	RNA Gene		30	GC07M129774	34.330322265625	https://www.genecards.org/cgi-bin/carddisp.pl?gene=MIR96
MIR34C	MicroRNA 34c	RNA Gene		30	GC11P112711	34.2457504272461	https://www.genecards.org/cgi-bin/carddisp.pl?gene=MIR34C
REG3A	Regenerating Family Member 3 Alpha	Protein Coding	Q06141	49	GC02M079157	34.2291870117188	https://www.genecards.org/cgi-bin/carddisp.pl?gene=REG3A
CSF1R	Colony Stimulating Factor 1 Receptor	Protein Coding	P07333	65	GC05M150053	34.2275466918945	https://www.genecards.org/cgi-bin/carddisp.pl?gene=CSF1R
H19	H19 Imprinted Maternally Expressed Transcript	RNA Gene		36	GC11M001995	34.2028350830078	https://www.genecards.org/cgi-bin/carddisp.pl?gene=H19
MIR483	MicroRNA 483	RNA Gene		29	GC11M013306	34.1987991333008	https://www.genecards.org/cgi-bin/carddisp.pl?gene=MIR483
MTHFR	Methylenetetrahydrofolate Reductase	Protein Coding	P42898	61	GC01M011785	34.1259994506836	https://www.genecards.org/cgi-bin/carddisp.pl?gene=MTHFR
MMP9	Matrix Metallopeptidase 9	Protein Coding	P14780	66	GC20P046008	34.1143760681152	https://www.genecards.org/cgi-bin/carddisp.pl?gene=MMP9
NEAT1	Nuclear Paraspeckle Assembly Transcript 1	RNA Gene		33	GC11P098966	34.0842208862305	https://www.genecards.org/cgi-bin/carddisp.pl?gene=NEAT1
EP300	E1A Binding Protein P300	Protein Coding	Q09472	65	GC22P081600	34.036865234375	https://www.genecards.org/cgi-bin/carddisp.pl?gene=EP300
FANCE	FA Complementation Group E	Protein Coding	Q9HB96	54	GC06P156426	33.9623184204102	https://www.genecards.org/cgi-bin/carddisp.pl?gene=FANCE
TTR	Transthyretin	Protein Coding	P02766	61	GC18P031557	33.9090881347656	https://www.genecards.org/cgi-bin/carddisp.pl?gene=TTR
MIR15A	MicroRNA 15a	RNA Gene		25	GC13M050049	33.7634582519531	https://www.genecards.org/cgi-bin/carddisp.pl?gene=MIR15A
GAS5	Growth Arrest Specific 5	RNA Gene		32	GC01M173947	33.6562347412109	https://www.genecards.org/cgi-bin/carddisp.pl?gene=GAS5
AKT2	AKT Serine/Threonine Kinase 2	Protein Coding	P31751	66	GC19M040230	33.6146278381348	https://www.genecards.org/cgi-bin/carddisp.pl?gene=AKT2
TICAM1	TIR Domain Containing Adaptor Molecule 1	Protein Coding	Q8IUC6	55	GC19M004815	33.468864440918	https://www.genecards.org/cgi-bin/carddisp.pl?gene=TICAM1
SST	Somatostatin	Protein Coding	P61278	52	GC03M187668	33.4550437927246	https://www.genecards.org/cgi-bin/carddisp.pl?gene=SST
TERC	Telomerase RNA Component	RNA Gene		37	GC03M169765	33.4542350769043	https://www.genecards.org/cgi-bin/carddisp.pl?gene=TERC
MIR10B	MicroRNA 10b	RNA Gene		31	GC02P176150	33.4069175720215	https://www.genecards.org/cgi-bin/carddisp.pl?gene=MIR10B
STAT5B	Signal Transducer And Activator Of Transcription 5B	Protein Coding	P51692	62	GC17M042199	33.3871040344238	https://www.genecards.org/cgi-bin/carddisp.pl?gene=STAT5B
CCDC26	CCDC26 Long Non-Coding RNA	RNA Gene		33	GC08M136776	33.332935333252	https://www.genecards.org/cgi-bin/carddisp.pl?gene=CCDC26
VEGFA	Vascular Endothelial Growth Factor A	Protein Coding	P15692	61	GC06P043770	33.3203964233398	https://www.genecards.org/cgi-bin/carddisp.pl?gene=VEGFA
SMO	Smoothened, Frizzled Class Receptor	Protein Coding	Q99835	64	GC07P138834	33.242301940918	https://www.genecards.org/cgi-bin/carddisp.pl?gene=SMO
SF3B1	Splicing Factor 3b Subunit 1	Protein Coding	O75533	57	GC02M197453	33.2115478515625	https://www.genecards.org/cgi-bin/carddisp.pl?gene=SF3B1
STAR	Steroidogenic Acute Regulatory Protein	Protein Coding	P49675	58	GC08M038358	33.0661964416504	https://www.genecards.org/cgi-bin/carddisp.pl?gene=STAR
LOC113633877	CFTR Intron 19 DNase I Hypersensitive Site	Functional Element		9	GC07P117639	32.9543037414551	https://www.genecards.org/cgi-bin/carddisp.pl?gene=LOC113633877
STAT1	Signal Transducer And Activator Of Transcription 1	Protein Coding	P42224	66	GC02M190908	32.9512634277344	https://www.genecards.org/cgi-bin/carddisp.pl?gene=STAT1
CDK6	Cyclin Dependent Kinase 6	Protein Coding	Q00534	64	GC07M092604	32.9279022216797	https://www.genecards.org/cgi-bin/carddisp.pl?gene=CDK6
ALAD	Aminolevulinate Dehydratase	Protein Coding	P13716	58	GC09M113386	32.9162979125977	https://www.genecards.org/cgi-bin/carddisp.pl?gene=ALAD
TCF3	Transcription Factor 3	Protein Coding	P15923	59	GC19M001609	32.7693214416504	https://www.genecards.org/cgi-bin/carddisp.pl?gene=TCF3
CCAT1	Colon Cancer Associated Transcript 1	RNA Gene		22	GC08M127207	32.686393737793	https://www.genecards.org/cgi-bin/carddisp.pl?gene=CCAT1
SRSF2	Serine And Arginine Rich Splicing Factor 2	Protein Coding	Q01130	55	GC17M076734	32.6719131469727	https://www.genecards.org/cgi-bin/carddisp.pl?gene=SRSF2
PDCD1	Programmed Cell Death 1	Protein Coding	Q15116	59	GC02M241849	32.6591567993164	https://www.genecards.org/cgi-bin/carddisp.pl?gene=PDCD1
FBXW7	F-Box And WD Repeat Domain Containing 7	Protein Coding	Q969H0	58	GC04M152321	32.6576728820801	https://www.genecards.org/cgi-bin/carddisp.pl?gene=FBXW7
NUP98	Nucleoporin 98 And 96 Precursor	Protein Coding	P52948	58	GC11M003671	32.6470069885254	https://www.genecards.org/cgi-bin/carddisp.pl?gene=NUP98
FASLG	Fas Ligand	Protein Coding	P48023	61	GC01P172659	32.6377906799316	https://www.genecards.org/cgi-bin/carddisp.pl?gene=FASLG
ATR	ATR Serine/Threonine Kinase	Protein Coding	Q13535	66	GC03M142449	32.5976600646973	https://www.genecards.org/cgi-bin/carddisp.pl?gene=ATR
KCNJ11	Potassium Inwardly Rectifying Channel Subfamily J Member 11	Protein Coding	Q14654	58	GC11M018031	32.5058975219727	https://www.genecards.org/cgi-bin/carddisp.pl?gene=KCNJ11
BLM	BLM RecQ Like Helicase	Protein Coding	P54132	62	GC15P090717	32.4916191101074	https://www.genecards.org/cgi-bin/carddisp.pl?gene=BLM
SERPINA1	Serpin Family A Member 1	Protein Coding	P01009	62	GC14M094376	32.409496307373	https://www.genecards.org/cgi-bin/carddisp.pl?gene=SERPINA1
UNC93B1	Unc-93 Homolog B1, TLR Signaling Regulator	Protein Coding	Q9H1C4	50	GC11M067991	32.2379989624023	https://www.genecards.org/cgi-bin/carddisp.pl?gene=UNC93B1
CCL2	C-C Motif Chemokine Ligand 2	Protein Coding	P13500	61	GC17P034255	32.1283187866211	https://www.genecards.org/cgi-bin/carddisp.pl?gene=CCL2
GCK	Glucokinase	Protein Coding	P35557	62	GC07M045514	32.074390411377	https://www.genecards.org/cgi-bin/carddisp.pl?gene=GCK
CBL	Cbl Proto-Oncogene	Protein Coding	P22681	64	GC11P119206	31.8604755401611	https://www.genecards.org/cgi-bin/carddisp.pl?gene=CBL
MIR99A	MicroRNA 99a	RNA Gene		30	GC21P016539	31.8242015838623	https://www.genecards.org/cgi-bin/carddisp.pl?gene=MIR99A
APOA5	Apolipoprotein A5	Protein Coding	Q6Q788	55	GC11M116789	31.8065795898438	https://www.genecards.org/cgi-bin/carddisp.pl?gene=APOA5
DNAJC21	DnaJ Heat Shock Protein Family (Hsp40) Member C21	Protein Coding	Q5F1R6	45	GC05P034929	31.725944519043	https://www.genecards.org/cgi-bin/carddisp.pl?gene=DNAJC21
GPIHBP1	Glycosylphosphatidylinositol Anchored High Density Lipoprotein Binding Protein 1	Protein Coding	Q8IV16	48	GC08P143213	31.5670700073242	https://www.genecards.org/cgi-bin/carddisp.pl?gene=GPIHBP1
CDKN1B	Cyclin Dependent Kinase Inhibitor 1B	Protein Coding	P46527	61	GC12P047017	31.4921493530273	https://www.genecards.org/cgi-bin/carddisp.pl?gene=CDKN1B
ACE	Angiotensin I Converting Enzyme	Protein Coding	P12821	64	GC17P063477	31.4391021728516	https://www.genecards.org/cgi-bin/carddisp.pl?gene=ACE
MIR143	MicroRNA 143	RNA Gene		33	GC05P155623	31.4095611572266	https://www.genecards.org/cgi-bin/carddisp.pl?gene=MIR143
MIR27A	MicroRNA 27a	RNA Gene		31	GC19M100411	31.2590007781982	https://www.genecards.org/cgi-bin/carddisp.pl?gene=MIR27A
CSF3	Colony Stimulating Factor 3	Protein Coding	P09919	54	GC17P040015	31.2320690155029	https://www.genecards.org/cgi-bin/carddisp.pl?gene=CSF3
TGFBR2	Transforming Growth Factor Beta Receptor 2	Protein Coding	P37173	65	GC03P030623	31.1152801513672	https://www.genecards.org/cgi-bin/carddisp.pl?gene=TGFBR2
ERBB4	Erb-B2 Receptor Tyrosine Kinase 4	Protein Coding	Q15303	67	GC02M211375	31.0082740783691	https://www.genecards.org/cgi-bin/carddisp.pl?gene=ERBB4
LPIN1	Lipin 1	Protein Coding	Q14693	59	GC02P011677	30.9564170837402	https://www.genecards.org/cgi-bin/carddisp.pl?gene=LPIN1
MIRLET7C	MicroRNA Let-7c	RNA Gene		31	GC21P019897	30.9439296722412	https://www.genecards.org/cgi-bin/carddisp.pl?gene=MIRLET7C
SPG7	SPG7 Matrix AAA Peptidase Subunit, Paraplegin	Protein Coding	Q9UQ90	55	GC16P107070	30.8381481170654	https://www.genecards.org/cgi-bin/carddisp.pl?gene=SPG7
DNMT1	DNA Methyltransferase 1	Protein Coding	P26358	65	GC19M010133	30.8041915893555	https://www.genecards.org/cgi-bin/carddisp.pl?gene=DNMT1
RAF1	Raf-1 Proto-Oncogene, Serine/Threonine Kinase	Protein Coding	P04049	67	GC03M012583	30.6627006530762	https://www.genecards.org/cgi-bin/carddisp.pl?gene=RAF1
IL4	Interleukin 4	Protein Coding	P05112	59	GC05P132673	30.6574058532715	https://www.genecards.org/cgi-bin/carddisp.pl?gene=IL4
MIR130B	MicroRNA 130b	RNA Gene		28	GC22P085687	30.5369682312012	https://www.genecards.org/cgi-bin/carddisp.pl?gene=MIR130B
MYH11	Myosin Heavy Chain 11	Protein Coding	P35749	59	GC16M027496	30.5346412658691	https://www.genecards.org/cgi-bin/carddisp.pl?gene=MYH11
FGFR4	Fibroblast Growth Factor Receptor 4	Protein Coding	P22455	65	GC05P177086	30.5314903259277	https://www.genecards.org/cgi-bin/carddisp.pl?gene=FGFR4
LCN2	Lipocalin 2	Protein Coding	P80188	58	GC09P128149	30.502347946167	https://www.genecards.org/cgi-bin/carddisp.pl?gene=LCN2
EPOR	Erythropoietin Receptor	Protein Coding	P19235	61	GC19M011377	30.4269275665283	https://www.genecards.org/cgi-bin/carddisp.pl?gene=EPOR
MIR203A	MicroRNA 203a	RNA Gene		28	GC14P118123	30.2305183410645	https://www.genecards.org/cgi-bin/carddisp.pl?gene=MIR203A
SCT	Secretin	Protein Coding	P09683	45	GC11M000626	30.1829147338867	https://www.genecards.org/cgi-bin/carddisp.pl?gene=SCT
HMOX1	Heme Oxygenase 1	Protein Coding	P09601	65	GC22P035380	30.0792808532715	https://www.genecards.org/cgi-bin/carddisp.pl?gene=HMOX1
LOC113664106	CFTR Intron 2 DNase I Hypersensitive Site	Functional Element		9	GC07P117508	30.0281639099121	https://www.genecards.org/cgi-bin/carddisp.pl?gene=LOC113664106
RET	Ret Proto-Oncogene	Protein Coding	P07949	67	GC10P045251	30.0011901855469	https://www.genecards.org/cgi-bin/carddisp.pl?gene=RET
EFL1	Elongation Factor Like GTPase 1	Protein Coding	Q7Z2Z2	51	GC15M155758	29.9987716674805	https://www.genecards.org/cgi-bin/carddisp.pl?gene=EFL1
CDKN1A	Cyclin Dependent Kinase Inhibitor 1A	Protein Coding	P38936	63	GC06P156447	29.9948806762695	https://www.genecards.org/cgi-bin/carddisp.pl?gene=CDKN1A
SRP54	Signal Recognition Particle 54	Protein Coding	P61011	54	GC14P034981	29.9025287628174	https://www.genecards.org/cgi-bin/carddisp.pl?gene=SRP54
MAP2K1	Mitogen-Activated Protein Kinase Kinase 1	Protein Coding	Q02750	67	GC15P066386	29.8880062103271	https://www.genecards.org/cgi-bin/carddisp.pl?gene=MAP2K1
SRC	SRC Proto-Oncogene, Non-Receptor Tyrosine Kinase	Protein Coding	P12931	63	GC20P037344	29.8128776550293	https://www.genecards.org/cgi-bin/carddisp.pl?gene=SRC
MIR181C	MicroRNA 181c	RNA Gene		29	GC19P132486	29.807258605957	https://www.genecards.org/cgi-bin/carddisp.pl?gene=MIR181C
PPY	Pancreatic Polypeptide	Protein Coding	P01298	51	GC17M043940	29.7465744018555	https://www.genecards.org/cgi-bin/carddisp.pl?gene=PPY
CST3	Cystatin C	Protein Coding	P01034	56	GC20M024131	29.7457141876221	https://www.genecards.org/cgi-bin/carddisp.pl?gene=CST3
HNF4A	Hepatocyte Nuclear Factor 4 Alpha	Protein Coding	P41235	62	GC20P044355	29.7357025146484	https://www.genecards.org/cgi-bin/carddisp.pl?gene=HNF4A
ADA	Adenosine Deaminase	Protein Coding	P00813	63	GC20M044620	29.5347728729248	https://www.genecards.org/cgi-bin/carddisp.pl?gene=ADA
MIR34B	MicroRNA 34b	RNA Gene		30	GC11P112710	29.5299377441406	https://www.genecards.org/cgi-bin/carddisp.pl?gene=MIR34B
APOB	Apolipoprotein B	Protein Coding	P04114	58	GC02M020956	29.4936351776123	https://www.genecards.org/cgi-bin/carddisp.pl?gene=APOB
DCK	Deoxycytidine Kinase	Protein Coding	P27707	56	GC04P070992	29.4783878326416	https://www.genecards.org/cgi-bin/carddisp.pl?gene=DCK
CSF2	Colony Stimulating Factor 2	Protein Coding	P04141	58	GC05P132073	29.3914318084717	https://www.genecards.org/cgi-bin/carddisp.pl?gene=CSF2
PDGFRA	Platelet Derived Growth Factor Receptor Alpha	Protein Coding	P16234	66	GC04P054229	29.33327293396	https://www.genecards.org/cgi-bin/carddisp.pl?gene=PDGFRA
MIR181A2	MicroRNA 181a-2	RNA Gene		29	GC09P124692	29.3304901123047	https://www.genecards.org/cgi-bin/carddisp.pl?gene=MIR181A2
NOTCH2	Notch Receptor 2	Protein Coding	Q04721	65	GC01M119911	29.2842750549316	https://www.genecards.org/cgi-bin/carddisp.pl?gene=NOTCH2
GATA6	GATA Binding Protein 6	Protein Coding	Q92908	59	GC18P022169	29.2314147949219	https://www.genecards.org/cgi-bin/carddisp.pl?gene=GATA6
MIR34A	MicroRNA 34a	RNA Gene		31	GC01M019769	29.2130661010742	https://www.genecards.org/cgi-bin/carddisp.pl?gene=MIR34A
KDR	Kinase Insert Domain Receptor	Protein Coding	P35968	66	GC04M055078	29.2033786773682	https://www.genecards.org/cgi-bin/carddisp.pl?gene=KDR
F2	Coagulation Factor II, Thrombin	Protein Coding	P00734	63	GC11P048362	29.1451148986816	https://www.genecards.org/cgi-bin/carddisp.pl?gene=F2
MIR148A	MicroRNA 148a	RNA Gene		29	GC07M025950	29.1405143737793	https://www.genecards.org/cgi-bin/carddisp.pl?gene=MIR148A
ITGB2	Integrin Subunit Beta 2	Protein Coding	P05107	63	GC21M044885	29.0829219818115	https://www.genecards.org/cgi-bin/carddisp.pl?gene=ITGB2
ERG	ETS Transcription Factor ERG	Protein Coding	P11308	59	GC21M038367	29.0664558410645	https://www.genecards.org/cgi-bin/carddisp.pl?gene=ERG
MIR409	MicroRNA 409	RNA Gene		28	GC14P119069	28.9741477966309	https://www.genecards.org/cgi-bin/carddisp.pl?gene=MIR409
CALR	Calreticulin	Protein Coding	P27797	64	GC19P012938	28.9012413024902	https://www.genecards.org/cgi-bin/carddisp.pl?gene=CALR
ATRX	ATRX Chromatin Remodeler	Protein Coding	P46100	58	GC0XM077504	28.8921566009521	https://www.genecards.org/cgi-bin/carddisp.pl?gene=ATRX
RAD50	RAD50 Double Strand Break Repair Protein	Protein Coding	Q92878	62	GC05P132556	28.7837524414063	https://www.genecards.org/cgi-bin/carddisp.pl?gene=RAD50
WT1-AS	WT1 Antisense RNA	RNA Gene	Q06250	36	GC11P032434	28.7759742736816	https://www.genecards.org/cgi-bin/carddisp.pl?gene=WT1-AS
IL2	Interleukin 2	Protein Coding	P60568	58	GC04M122451	28.7729034423828	https://www.genecards.org/cgi-bin/carddisp.pl?gene=IL2
MIRLET7B	MicroRNA Let-7b	RNA Gene		29	GC22P081742	28.6427173614502	https://www.genecards.org/cgi-bin/carddisp.pl?gene=MIRLET7B
SLC29A1	Solute Carrier Family 29 Member 1 (Augustine Blood Group)	Protein Coding	Q99808	60	GC06P044219	28.6332397460938	https://www.genecards.org/cgi-bin/carddisp.pl?gene=SLC29A1
CCND3	Cyclin D3	Protein Coding	P30281	59	GC06M041934	28.622444152832	https://www.genecards.org/cgi-bin/carddisp.pl?gene=CCND3
MIRLET7D	MicroRNA Let-7d	RNA Gene		31	GC09P094178	28.5890502929688	https://www.genecards.org/cgi-bin/carddisp.pl?gene=MIRLET7D
MIR451A	MicroRNA 451a	RNA Gene		26	GC17M028861	28.5655345916748	https://www.genecards.org/cgi-bin/carddisp.pl?gene=MIR451A
LRRC56	Leucine Rich Repeat Containing 56	Protein Coding	Q8IYG6	47	GC11P014008	28.559871673584	https://www.genecards.org/cgi-bin/carddisp.pl?gene=LRRC56
SAMD9L	Sterile Alpha Motif Domain Containing 9 Like	Protein Coding	Q8IVG5	49	GC07M093130	28.5309772491455	https://www.genecards.org/cgi-bin/carddisp.pl?gene=SAMD9L
ABCB1	ATP Binding Cassette Subfamily B Member 1	Protein Coding	P08183	64	GC07M087504	28.4641036987305	https://www.genecards.org/cgi-bin/carddisp.pl?gene=ABCB1
APOA1	Apolipoprotein A1	Protein Coding	P02647	63	GC11M116835	28.4001502990723	https://www.genecards.org/cgi-bin/carddisp.pl?gene=APOA1
ACTB	Actin Beta	Protein Coding	P60709	63	GC07M005726	28.3964767456055	https://www.genecards.org/cgi-bin/carddisp.pl?gene=ACTB
MIR16-1	MicroRNA 16-1	RNA Gene		29	GC13M050048	28.3942604064941	https://www.genecards.org/cgi-bin/carddisp.pl?gene=MIR16-1
GCG	Glucagon	Protein Coding	P01275	54	GC02M162142	28.3608989715576	https://www.genecards.org/cgi-bin/carddisp.pl?gene=GCG
MECOM	MDS1 And EVI1 Complex Locus	Protein Coding	Q03112	60	GC03M169083	28.3547954559326	https://www.genecards.org/cgi-bin/carddisp.pl?gene=MECOM
BCOR	BCL6 Corepressor	Protein Coding	Q6W2J9	55	GC0XM040049	28.3537902832031	https://www.genecards.org/cgi-bin/carddisp.pl?gene=BCOR
IL7R	Interleukin 7 Receptor	Protein Coding	P16871	59	GC05P035852	28.3392810821533	https://www.genecards.org/cgi-bin/carddisp.pl?gene=IL7R
MIR339	MicroRNA 339	RNA Gene		30	GC07M001022	28.3188209533691	https://www.genecards.org/cgi-bin/carddisp.pl?gene=MIR339
PIK3CD	Phosphatidylinositol-4,5-Bisphosphate 3-Kinase Catalytic Subunit Delta	Protein Coding	O00329	66	GC01P060209	28.2754325866699	https://www.genecards.org/cgi-bin/carddisp.pl?gene=PIK3CD
CBS	Cystathionine Beta-Synthase	Protein Coding	P35520	63	GC21M043053	28.1047859191895	https://www.genecards.org/cgi-bin/carddisp.pl?gene=CBS
SMARCB1	SWI/SNF Related, Matrix Associated, Actin Dependent Regulator Of Chromatin, Subfamily B, Member 1	Protein Coding	Q12824	59	GC22P023786	28.0183601379395	https://www.genecards.org/cgi-bin/carddisp.pl?gene=SMARCB1
MAPK1	Mitogen-Activated Protein Kinase 1	Protein Coding	P28482	65	GC22M021759	27.9809436798096	https://www.genecards.org/cgi-bin/carddisp.pl?gene=MAPK1
MIR106A	MicroRNA 106a	RNA Gene		27	GC0XM134526	27.9485626220703	https://www.genecards.org/cgi-bin/carddisp.pl?gene=MIR106A
ICAM1	Intercellular Adhesion Molecule 1	Protein Coding	P05362	63	GC19P132284	27.9483699798584	https://www.genecards.org/cgi-bin/carddisp.pl?gene=ICAM1
DKC1	Dyskerin Pseudouridine Synthase 1	Protein Coding	O60832	59	GC0XP154762	27.9386672973633	https://www.genecards.org/cgi-bin/carddisp.pl?gene=DKC1
MIR142	MicroRNA 142	RNA Gene		30	GC17M058331	27.9173812866211	https://www.genecards.org/cgi-bin/carddisp.pl?gene=MIR142
MIR335	MicroRNA 335	RNA Gene		29	GC07P130496	27.9131488800049	https://www.genecards.org/cgi-bin/carddisp.pl?gene=MIR335
CLDN2	Claudin 2	Protein Coding	P57739	52	GC0XP106900	27.8317928314209	https://www.genecards.org/cgi-bin/carddisp.pl?gene=CLDN2
HIF1A	Hypoxia Inducible Factor 1 Subunit Alpha	Protein Coding	Q16665	61	GC14P061695	27.7898254394531	https://www.genecards.org/cgi-bin/carddisp.pl?gene=HIF1A
CASP3	Caspase 3	Protein Coding	P42574	62	GC04M184627	27.7642364501953	https://www.genecards.org/cgi-bin/carddisp.pl?gene=CASP3
ZBTB16	Zinc Finger And BTB Domain Containing 16	Protein Coding	Q05516	55	GC11P114059	27.7599143981934	https://www.genecards.org/cgi-bin/carddisp.pl?gene=ZBTB16
APOE	Apolipoprotein E	Protein Coding	P02649	62	GC19P133238	27.6797466278076	https://www.genecards.org/cgi-bin/carddisp.pl?gene=APOE
HP	Haptoglobin	Protein Coding	P00738	58	GC16P106129	27.6722011566162	https://www.genecards.org/cgi-bin/carddisp.pl?gene=HP
MIR497	MicroRNA 497	RNA Gene		27	GC17M088263	27.629077911377	https://www.genecards.org/cgi-bin/carddisp.pl?gene=MIR497
PBX1	PBX Homeobox 1	Protein Coding	P40424	59	GC01P170881	27.6196060180664	https://www.genecards.org/cgi-bin/carddisp.pl?gene=PBX1
KDM6A	Lysine Demethylase 6A	Protein Coding	O15550	59	GC0XP044873	27.5271911621094	https://www.genecards.org/cgi-bin/carddisp.pl?gene=KDM6A
UBR1	Ubiquitin Protein Ligase E3 Component N-Recognin 1	Protein Coding	Q8IWV7	55	GC15M042942	27.5112113952637	https://www.genecards.org/cgi-bin/carddisp.pl?gene=UBR1
MIR22	MicroRNA 22	RNA Gene		31	GC17M001713	27.4638175964355	https://www.genecards.org/cgi-bin/carddisp.pl?gene=MIR22
IL17A	Interleukin 17A	Protein Coding	Q16552	55	GC06P052186	27.4303970336914	https://www.genecards.org/cgi-bin/carddisp.pl?gene=IL17A
IRAIN	IGF1R Antisense Imprinted Non-Protein Coding RNA	RNA Gene		25	GC15M098645	27.4077415466309	https://www.genecards.org/cgi-bin/carddisp.pl?gene=IRAIN
PTGS2	Prostaglandin-Endoperoxide Synthase 2	Protein Coding	P35354	62	GC01M186671	27.4067878723145	https://www.genecards.org/cgi-bin/carddisp.pl?gene=PTGS2
NFKB1	Nuclear Factor Kappa B Subunit 1	Protein Coding	P19838	66	GC04P102501	27.3951606750488	https://www.genecards.org/cgi-bin/carddisp.pl?gene=NFKB1
MIR199A2	MicroRNA 199a-2	RNA Gene		29	GC01M172235	27.3832187652588	https://www.genecards.org/cgi-bin/carddisp.pl?gene=MIR199A2
HLA-DRB1	Major Histocompatibility Complex, Class II, DR Beta 1	Protein Coding	P01911	59	GC06M100352	27.328125	https://www.genecards.org/cgi-bin/carddisp.pl?gene=HLA-DRB1
MRTFA	Myocardin Related Transcription Factor A	Protein Coding	Q969V6	52	GC22M082416	27.2733936309814	https://www.genecards.org/cgi-bin/carddisp.pl?gene=MRTFA
STAT5A	Signal Transducer And Activator Of Transcription 5A	Protein Coding	P42229	62	GC17P042287	27.2488689422607	https://www.genecards.org/cgi-bin/carddisp.pl?gene=STAT5A
MYD88	MYD88 Innate Immune Signal Transduction Adaptor	Protein Coding	Q99836	62	GC03P038397	27.2137031555176	https://www.genecards.org/cgi-bin/carddisp.pl?gene=MYD88
HOTTIP	HOXA Distal Transcript Antisense RNA	RNA Gene		30	GC07P027198	27.182315826416	https://www.genecards.org/cgi-bin/carddisp.pl?gene=HOTTIP
MTOR	Mechanistic Target Of Rapamycin Kinase	Protein Coding	P42345	68	GC01M011106	27.150276184082	https://www.genecards.org/cgi-bin/carddisp.pl?gene=MTOR
NALT1	NOTCH1 Associated LncRNA In T Cell Acute Lymphoblastic Leukemia 1	RNA Gene		21	GC09P147106	27.1441173553467	https://www.genecards.org/cgi-bin/carddisp.pl?gene=NALT1
HOTAIRM1	HOXA Transcript Antisense RNA, Myeloid-Specific 1	RNA Gene		28	GC07P027095	27.1415405273438	https://www.genecards.org/cgi-bin/carddisp.pl?gene=HOTAIRM1
CDKN2C	Cyclin Dependent Kinase Inhibitor 2C	Protein Coding	P42773	56	GC01P050960	27.1069049835205	https://www.genecards.org/cgi-bin/carddisp.pl?gene=CDKN2C
PTK2B	Protein Tyrosine Kinase 2 Beta	Protein Coding	Q14289	62	GC08P027311	27.0531463623047	https://www.genecards.org/cgi-bin/carddisp.pl?gene=PTK2B
NTRK3	Neurotrophic Receptor Tyrosine Kinase 3	Protein Coding	Q16288	65	GC15M087859	27.0291557312012	https://www.genecards.org/cgi-bin/carddisp.pl?gene=NTRK3
B2M	Beta-2-Microglobulin	Protein Coding	P61769	62	GC15P044711	26.9062900543213	https://www.genecards.org/cgi-bin/carddisp.pl?gene=B2M
PIK3R1	Phosphoinositide-3-Kinase Regulatory Subunit 1	Protein Coding	P27986	65	GC05P068215	26.8698863983154	https://www.genecards.org/cgi-bin/carddisp.pl?gene=PIK3R1
AKT3	AKT Serine/Threonine Kinase 3	Protein Coding	Q9Y243	68	GC01M243488	26.8698463439941	https://www.genecards.org/cgi-bin/carddisp.pl?gene=AKT3
THBD	Thrombomodulin	Protein Coding	P07204	58	GC20M023026	26.8479614257813	https://www.genecards.org/cgi-bin/carddisp.pl?gene=THBD
BCL6	BCL6 Transcription Repressor	Protein Coding	P41182	59	GC03M187721	26.8475246429443	https://www.genecards.org/cgi-bin/carddisp.pl?gene=BCL6
CAV1	Caveolin 1	Protein Coding	Q03135	61	GC07P116524	26.8385219573975	https://www.genecards.org/cgi-bin/carddisp.pl?gene=CAV1
REG1A	Regenerating Family Member 1 Alpha	Protein Coding	P05451	52	GC02P079120	26.7677688598633	https://www.genecards.org/cgi-bin/carddisp.pl?gene=REG1A
MIR204	MicroRNA 204	RNA Gene		31	GC09M070809	26.7404975891113	https://www.genecards.org/cgi-bin/carddisp.pl?gene=MIR204
MAP2K2	Mitogen-Activated Protein Kinase Kinase 2	Protein Coding	P36507	67	GC19M004090	26.7394123077393	https://www.genecards.org/cgi-bin/carddisp.pl?gene=MAP2K2
SETBP1	SET Binding Protein 1	Protein Coding	Q9Y6X0	54	GC18P044680	26.6910991668701	https://www.genecards.org/cgi-bin/carddisp.pl?gene=SETBP1
F3	Coagulation Factor III, Tissue Factor	Protein Coding	P13726	58	GC01M094956	26.5597114562988	https://www.genecards.org/cgi-bin/carddisp.pl?gene=F3
MIR17	MicroRNA 17	RNA Gene		28	GC13P091350	26.4123229980469	https://www.genecards.org/cgi-bin/carddisp.pl?gene=MIR17
BIRC3	Baculoviral IAP Repeat Containing 3	Protein Coding	Q13489	58	GC11P102317	26.3860931396484	https://www.genecards.org/cgi-bin/carddisp.pl?gene=BIRC3
GGT1	Gamma-Glutamyltransferase 1	Protein Coding	P19440	62	GC22P024583	26.3802795410156	https://www.genecards.org/cgi-bin/carddisp.pl?gene=GGT1
FOXO1	Forkhead Box O1	Protein Coding	Q12778	64	GC13M040555	26.3638191223145	https://www.genecards.org/cgi-bin/carddisp.pl?gene=FOXO1
ENG	Endoglin	Protein Coding	P17813	60	GC09M130980	26.3196792602539	https://www.genecards.org/cgi-bin/carddisp.pl?gene=ENG
IGF1	Insulin Like Growth Factor 1	Protein Coding	P05019	61	GC12M102395	26.3011131286621	https://www.genecards.org/cgi-bin/carddisp.pl?gene=IGF1
PRF1	Perforin 1	Protein Coding	P14222	59	GC10M070597	26.2877960205078	https://www.genecards.org/cgi-bin/carddisp.pl?gene=PRF1
PPARG	Peroxisome Proliferator Activated Receptor Gamma	Protein Coding	P37231	65	GC03P012287	26.2705879211426	https://www.genecards.org/cgi-bin/carddisp.pl?gene=PPARG
PTCH1	Patched 1	Protein Coding	Q13635	63	GC09M095442	26.1941547393799	https://www.genecards.org/cgi-bin/carddisp.pl?gene=PTCH1
MIR197	MicroRNA 197	RNA Gene		28	GC01P109598	26.1804428100586	https://www.genecards.org/cgi-bin/carddisp.pl?gene=MIR197
GSTM1	Glutathione S-Transferase Mu 1	Protein Coding	P09488	55	GC01P109687	26.124361038208	https://www.genecards.org/cgi-bin/carddisp.pl?gene=GSTM1
MIR130A	MicroRNA 130a	RNA Gene		30	GC11P057641	26.1068286895752	https://www.genecards.org/cgi-bin/carddisp.pl?gene=MIR130A
AFDN	Afadin, Adherens Junction Formation Factor	Protein Coding	P55196	55	GC06P171702	26.0986232757568	https://www.genecards.org/cgi-bin/carddisp.pl?gene=AFDN
MIR196B	MicroRNA 196b	RNA Gene		30	GC07M028101	26.0398406982422	https://www.genecards.org/cgi-bin/carddisp.pl?gene=MIR196B
IL12B	Interleukin 12B	Protein Coding	P29460	57	GC05M159314	25.9815902709961	https://www.genecards.org/cgi-bin/carddisp.pl?gene=IL12B
IL2RA	Interleukin 2 Receptor Subunit Alpha	Protein Coding	P01589	63	GC10M006010	25.942440032959	https://www.genecards.org/cgi-bin/carddisp.pl?gene=IL2RA
ESR1	Estrogen Receptor 1	Protein Coding	P03372	66	GC06P151656	25.8623542785645	https://www.genecards.org/cgi-bin/carddisp.pl?gene=ESR1
RHOA	Ras Homolog Family Member A	Protein Coding	P61586	62	GC03M049359	25.8113956451416	https://www.genecards.org/cgi-bin/carddisp.pl?gene=RHOA
FANCM	FA Complementation Group M	Protein Coding	Q8IYD8	54	GC14P045135	25.8068504333496	https://www.genecards.org/cgi-bin/carddisp.pl?gene=FANCM
GPT	Glutamic--Pyruvic Transaminase	Protein Coding	P24298	54	GC08P144502	25.7854423522949	https://www.genecards.org/cgi-bin/carddisp.pl?gene=GPT
SAMD9	Sterile Alpha Motif Domain Containing 9	Protein Coding	Q5K651	48	GC07M093099	25.7550582885742	https://www.genecards.org/cgi-bin/carddisp.pl?gene=SAMD9
PDCD1LG2	Programmed Cell Death 1 Ligand 2	Protein Coding	Q9BQ51	55	GC09P005510	25.7200527191162	https://www.genecards.org/cgi-bin/carddisp.pl?gene=PDCD1LG2
MIR30A	MicroRNA 30a	RNA Gene		28	GC06M071403	25.7154636383057	https://www.genecards.org/cgi-bin/carddisp.pl?gene=MIR30A
ALK	ALK Receptor Tyrosine Kinase	Protein Coding	Q9UM73	64	GC02M029190	25.6775093078613	https://www.genecards.org/cgi-bin/carddisp.pl?gene=ALK
RTEL1	Regulator Of Telomere Elongation Helicase 1	Protein Coding	Q9NZ71	54	GC20P068110	25.6736640930176	https://www.genecards.org/cgi-bin/carddisp.pl?gene=RTEL1
FGA	Fibrinogen Alpha Chain	Protein Coding	P02671	62	GC04M154583	25.6729049682617	https://www.genecards.org/cgi-bin/carddisp.pl?gene=FGA
HLA-DQB1	Major Histocompatibility Complex, Class II, DQ Beta 1	Protein Coding	P01920	55	GC06M100361	25.6698951721191	https://www.genecards.org/cgi-bin/carddisp.pl?gene=HLA-DQB1
IL18	Interleukin 18	Protein Coding	Q14116	56	GC11M112143	25.665168762207	https://www.genecards.org/cgi-bin/carddisp.pl?gene=IL18
STIL	STIL Centriolar Assembly Protein	Protein Coding	Q15468	51	GC01M047250	25.6496925354004	https://www.genecards.org/cgi-bin/carddisp.pl?gene=STIL
BUB1B	BUB1 Mitotic Checkpoint Serine/Threonine Kinase B	Protein Coding	O60566	63	GC15P040161	25.5840454101563	https://www.genecards.org/cgi-bin/carddisp.pl?gene=BUB1B
HGF	Hepatocyte Growth Factor	Protein Coding	P14210	65	GC07M081699	25.5220890045166	https://www.genecards.org/cgi-bin/carddisp.pl?gene=HGF
LMO1	LIM Domain Only 1	Protein Coding	P25800	53	GC11M008224	25.472541809082	https://www.genecards.org/cgi-bin/carddisp.pl?gene=LMO1
TINF2	TERF1 Interacting Nuclear Factor 2	Protein Coding	Q9BSI4	54	GC14M027974	25.4124870300293	https://www.genecards.org/cgi-bin/carddisp.pl?gene=TINF2
XPO1	Exportin 1	Protein Coding	O14980	61	GC02M061445	25.3738918304443	https://www.genecards.org/cgi-bin/carddisp.pl?gene=XPO1
MIR127	MicroRNA 127	RNA Gene		30	GC14P118051	25.3596878051758	https://www.genecards.org/cgi-bin/carddisp.pl?gene=MIR127
NOTCH3	Notch Receptor 3	Protein Coding	Q9UM47	64	GC19M015159	25.3506374359131	https://www.genecards.org/cgi-bin/carddisp.pl?gene=NOTCH3
RNASE1	Ribonuclease A Family Member 1, Pancreatic	Protein Coding	P07998	55	GC14M020801	25.2946090698242	https://www.genecards.org/cgi-bin/carddisp.pl?gene=RNASE1
HOXA9	Homeobox A9	Protein Coding	P31269	52	GC07M027162	25.2682285308838	https://www.genecards.org/cgi-bin/carddisp.pl?gene=HOXA9
MDM2	MDM2 Proto-Oncogene	Protein Coding	Q00987	66	GC12P068808	25.2161922454834	https://www.genecards.org/cgi-bin/carddisp.pl?gene=MDM2
MMP2	Matrix Metallopeptidase 2	Protein Coding	P08253	66	GC16P105536	25.150016784668	https://www.genecards.org/cgi-bin/carddisp.pl?gene=MMP2
CLPS	Colipase	Protein Coding	P04118	50	GC06M100446	25.1395702362061	https://www.genecards.org/cgi-bin/carddisp.pl?gene=CLPS
DEK	DEK Proto-Oncogene	Protein Coding	P35659	54	GC06M018224	25.1318359375	https://www.genecards.org/cgi-bin/carddisp.pl?gene=DEK
CHGA	Chromogranin A	Protein Coding	P10645	56	GC14P093923	25.0909461975098	https://www.genecards.org/cgi-bin/carddisp.pl?gene=CHGA
LIG4	DNA Ligase 4	Protein Coding	P49917	59	GC13M108207	25.0877857208252	https://www.genecards.org/cgi-bin/carddisp.pl?gene=LIG4
SELP	Selectin P	Protein Coding	P16109	58	GC01M169558	25.0264167785645	https://www.genecards.org/cgi-bin/carddisp.pl?gene=SELP
BCL2L1	BCL2 Like 1	Protein Coding	Q07817	62	GC20M031664	25.0254878997803	https://www.genecards.org/cgi-bin/carddisp.pl?gene=BCL2L1
INSR	Insulin Receptor	Protein Coding	P06213	66	GC19M007112	25.0074291229248	https://www.genecards.org/cgi-bin/carddisp.pl?gene=INSR
IL13	Interleukin 13	Protein Coding	P35225	56	GC05P132656	24.9782028198242	https://www.genecards.org/cgi-bin/carddisp.pl?gene=IL13
EGF	Epidermal Growth Factor	Protein Coding	P01133	64	GC04P109912	24.955738067627	https://www.genecards.org/cgi-bin/carddisp.pl?gene=EGF
TNFRSF9	TNF Receptor Superfamily Member 9	Protein Coding	Q07011	57	GC01M007915	24.8515510559082	https://www.genecards.org/cgi-bin/carddisp.pl?gene=TNFRSF9
IL3	Interleukin 3	Protein Coding	P08700	57	GC05P132060	24.8063354492188	https://www.genecards.org/cgi-bin/carddisp.pl?gene=IL3
ALDH2	Aldehyde Dehydrogenase 2 Family Member	Protein Coding	P05091	63	GC12P111766	24.7854804992676	https://www.genecards.org/cgi-bin/carddisp.pl?gene=ALDH2
SLC2A1	Solute Carrier Family 2 Member 1	Protein Coding	P11166	66	GC01M042925	24.7016105651855	https://www.genecards.org/cgi-bin/carddisp.pl?gene=SLC2A1
GFI1	Growth Factor Independent 1 Transcriptional Repressor	Protein Coding	Q99684	53	GC01M092474	24.6913242340088	https://www.genecards.org/cgi-bin/carddisp.pl?gene=GFI1
SLC37A4	Solute Carrier Family 37 Member 4	Protein Coding	O43826	54	GC11M133861	24.6441650390625	https://www.genecards.org/cgi-bin/carddisp.pl?gene=SLC37A4
NTRK1	Neurotrophic Receptor Tyrosine Kinase 1	Protein Coding	P04629	62	GC01P156815	24.6235809326172	https://www.genecards.org/cgi-bin/carddisp.pl?gene=NTRK1
C11orf65	Chromosome 11 Open Reading Frame 65	Protein Coding	Q8NCR3	42	GC11M108308	24.5864639282227	https://www.genecards.org/cgi-bin/carddisp.pl?gene=C11orf65
BARD1	BRCA1 Associated RING Domain 1	Protein Coding	Q99728	59	GC02M214725	24.481746673584	https://www.genecards.org/cgi-bin/carddisp.pl?gene=BARD1
SMC3	Structural Maintenance Of Chromosomes 3	Protein Coding	Q9UQE7	60	GC10P110567	24.4620475769043	https://www.genecards.org/cgi-bin/carddisp.pl?gene=SMC3
CD4	CD4 Molecule	Protein Coding	P01730	63	GC12P006786	24.4138259887695	https://www.genecards.org/cgi-bin/carddisp.pl?gene=CD4
RPL5	Ribosomal Protein L5	Protein Coding	P46777	59	GC01P092855	24.2977294921875	https://www.genecards.org/cgi-bin/carddisp.pl?gene=RPL5
SFTPB	Surfactant Protein B	Protein Coding	P07988	55	GC02M085657	24.2700538635254	https://www.genecards.org/cgi-bin/carddisp.pl?gene=SFTPB
ANKRD26	Ankyrin Repeat Domain Containing 26	Protein Coding	Q9UPS8	51	GC10M026947	24.2644004821777	https://www.genecards.org/cgi-bin/carddisp.pl?gene=ANKRD26
AURKA	Aurora Kinase A	Protein Coding	O14965	65	GC20M056370	24.2354621887207	https://www.genecards.org/cgi-bin/carddisp.pl?gene=AURKA
LINC-ROR	Long Intergenic Non-Protein Coding RNA, Regulator Of Reprogramming	RNA Gene		25	GC18M057054	24.2058906555176	https://www.genecards.org/cgi-bin/carddisp.pl?gene=LINC-ROR
TEK	TEK Receptor Tyrosine Kinase	Protein Coding	Q02763	64	GC09P027109	24.2017936706543	https://www.genecards.org/cgi-bin/carddisp.pl?gene=TEK
AFF1	ALF Transcription Elongation Factor 1	Protein Coding	P51825	50	GC04P086949	24.1904430389404	https://www.genecards.org/cgi-bin/carddisp.pl?gene=AFF1
LMF1	Lipase Maturation Factor 1	Protein Coding	Q96S06	50	GC16M000853	24.1800022125244	https://www.genecards.org/cgi-bin/carddisp.pl?gene=LMF1
FADD	Fas Associated Via Death Domain	Protein Coding	Q13158	59	GC11P070203	24.1321716308594	https://www.genecards.org/cgi-bin/carddisp.pl?gene=FADD
MIR181A1	MicroRNA 181a-1	RNA Gene		27	GC01M198860	24.0711669921875	https://www.genecards.org/cgi-bin/carddisp.pl?gene=MIR181A1
IL1A	Interleukin 1 Alpha	Protein Coding	P01583	58	GC02M112773	24.0691757202148	https://www.genecards.org/cgi-bin/carddisp.pl?gene=IL1A
RMRP	RNA Component Of Mitochondrial RNA Processing Endoribonuclease	RNA Gene		33	GC09M035655	24.0632247924805	https://www.genecards.org/cgi-bin/carddisp.pl?gene=RMRP
MIRLET7E	MicroRNA Let-7e	RNA Gene		29	GC19P133538	24.0601921081543	https://www.genecards.org/cgi-bin/carddisp.pl?gene=MIRLET7E
MIF	Macrophage Migration Inhibitory Factor	Protein Coding	P14174	61	GC22P023894	24.0579490661621	https://www.genecards.org/cgi-bin/carddisp.pl?gene=MIF
MIR125B2	MicroRNA 125b-2	RNA Gene		30	GC21P016590	24.0089569091797	https://www.genecards.org/cgi-bin/carddisp.pl?gene=MIR125B2
KMT2D	Lysine Methyltransferase 2D	Protein Coding	O14686	56	GC12M049018	23.9790287017822	https://www.genecards.org/cgi-bin/carddisp.pl?gene=KMT2D
SERPINE1	Serpin Family E Member 1	Protein Coding	P05121	63	GC07P101127	23.9754180908203	https://www.genecards.org/cgi-bin/carddisp.pl?gene=SERPINE1
MIR139	MicroRNA 139	RNA Gene		30	GC11M072615	23.9201793670654	https://www.genecards.org/cgi-bin/carddisp.pl?gene=MIR139
IRF8	Interferon Regulatory Factor 8	Protein Coding	Q02556	59	GC16P106703	23.9117412567139	https://www.genecards.org/cgi-bin/carddisp.pl?gene=IRF8
PHF6	PHD Finger Protein 6	Protein Coding	Q8IWS0	52	GC0XP134373	23.9101524353027	https://www.genecards.org/cgi-bin/carddisp.pl?gene=PHF6
PLG	Plasminogen	Protein Coding	P00747	61	GC06P160702	23.8930320739746	https://www.genecards.org/cgi-bin/carddisp.pl?gene=PLG
LINC01672	Long Intergenic Non-Protein Coding RNA 1672	RNA Gene		19	GC01P060062	23.8886280059814	https://www.genecards.org/cgi-bin/carddisp.pl?gene=LINC01672
TYK2	Tyrosine Kinase 2	Protein Coding	P29597	66	GC19M010350	23.8851909637451	https://www.genecards.org/cgi-bin/carddisp.pl?gene=TYK2
SH3GL1	SH3 Domain Containing GRB2 Like 1, Endophilin A2	Protein Coding	Q99961	55	GC19M004360	23.8402099609375	https://www.genecards.org/cgi-bin/carddisp.pl?gene=SH3GL1
CHEK1	Checkpoint Kinase 1	Protein Coding	O14757	65	GC11P125625	23.8166313171387	https://www.genecards.org/cgi-bin/carddisp.pl?gene=CHEK1
DNTT	DNA Nucleotidylexotransferase	Protein Coding	P04053	54	GC10P096304	23.7131977081299	https://www.genecards.org/cgi-bin/carddisp.pl?gene=DNTT
MIR10A	MicroRNA 10a	RNA Gene		30	GC17M048579	23.6301746368408	https://www.genecards.org/cgi-bin/carddisp.pl?gene=MIR10A
PRKAR1A	Protein Kinase CAMP-Dependent Type I Regulatory Subunit Alpha	Protein Coding	P10644	63	GC17P134455	23.6193313598633	https://www.genecards.org/cgi-bin/carddisp.pl?gene=PRKAR1A
CD79A	CD79a Molecule	Protein Coding	P11912	61	GC19P041877	23.5622234344482	https://www.genecards.org/cgi-bin/carddisp.pl?gene=CD79A
SRP72	Signal Recognition Particle 72	Protein Coding	O76094	52	GC04P056470	23.5608043670654	https://www.genecards.org/cgi-bin/carddisp.pl?gene=SRP72
MIR182	MicroRNA 182	RNA Gene		31	GC07M129770	23.5485038757324	https://www.genecards.org/cgi-bin/carddisp.pl?gene=MIR182
BTK	Bruton Tyrosine Kinase	Protein Coding	Q06187	66	GC0XM101349	23.5199508666992	https://www.genecards.org/cgi-bin/carddisp.pl?gene=BTK
MME	Membrane Metalloendopeptidase	Protein Coding	P08473	62	GC03P155024	23.4669151306152	https://www.genecards.org/cgi-bin/carddisp.pl?gene=MME
BIRC5	Baculoviral IAP Repeat Containing 5	Protein Coding	O15392	58	GC17P078214	23.3865089416504	https://www.genecards.org/cgi-bin/carddisp.pl?gene=BIRC5
PRDM16	PR/SET Domain 16	Protein Coding	Q9HAZ2	58	GC01P059935	23.3513450622559	https://www.genecards.org/cgi-bin/carddisp.pl?gene=PRDM16
IRF4	Interferon Regulatory Factor 4	Protein Coding	Q15306	57	GC06P000391	23.321310043335	https://www.genecards.org/cgi-bin/carddisp.pl?gene=IRF4
SLC17A5	Solute Carrier Family 17 Member 5	Protein Coding	Q9NRA2	57	GC06M073593	23.2997760772705	https://www.genecards.org/cgi-bin/carddisp.pl?gene=SLC17A5
EIF2AK3	Eukaryotic Translation Initiation Factor 2 Alpha Kinase 3	Protein Coding	Q9NZJ5	63	GC02M088556	23.248363494873	https://www.genecards.org/cgi-bin/carddisp.pl?gene=EIF2AK3
POT1	Protection Of Telomeres 1	Protein Coding	Q9NUX5	55	GC07M124822	23.2300987243652	https://www.genecards.org/cgi-bin/carddisp.pl?gene=POT1
DNM2	Dynamin 2	Protein Coding	P50570	63	GC19P010718	23.1977691650391	https://www.genecards.org/cgi-bin/carddisp.pl?gene=DNM2
SH2B3	SH2B Adaptor Protein 3	Protein Coding	Q9UQQ2	58	GC12P111405	23.1675701141357	https://www.genecards.org/cgi-bin/carddisp.pl?gene=SH2B3
CBLB	Cbl Proto-Oncogene B	Protein Coding	Q13191	58	GC03M105655	23.1500682830811	https://www.genecards.org/cgi-bin/carddisp.pl?gene=CBLB
MIR24-1	MicroRNA 24-1	RNA Gene		27	GC09P095086	23.1427879333496	https://www.genecards.org/cgi-bin/carddisp.pl?gene=MIR24-1
NHP2	NHP2 Ribonucleoprotein	Protein Coding	Q9NX24	55	GC05M178149	23.1325016021729	https://www.genecards.org/cgi-bin/carddisp.pl?gene=NHP2
HNF1B	HNF1 Homeobox B	Protein Coding	P35680	55	GC17M037686	23.1306095123291	https://www.genecards.org/cgi-bin/carddisp.pl?gene=HNF1B
PALLD	Palladin, Cytoskeletal Associated Protein	Protein Coding	Q8WX93	54	GC04P168497	23.108003616333	https://www.genecards.org/cgi-bin/carddisp.pl?gene=PALLD
ACE2	Angiotensin Converting Enzyme 2	Protein Coding	Q9BYF1	62	GC0XM015494	23.1005725860596	https://www.genecards.org/cgi-bin/carddisp.pl?gene=ACE2
MMUT	Methylmalonyl-CoA Mutase	Protein Coding	P22033	58	GC06M049430	23.0935935974121	https://www.genecards.org/cgi-bin/carddisp.pl?gene=MMUT
MIR320A	MicroRNA 320a	RNA Gene		30	GC08M022379	23.0645847320557	https://www.genecards.org/cgi-bin/carddisp.pl?gene=MIR320A
IKZF3	IKAROS Family Zinc Finger 3	Protein Coding	Q9UKT9	54	GC17M089263	23.0574016571045	https://www.genecards.org/cgi-bin/carddisp.pl?gene=IKZF3
NUMA1	Nuclear Mitotic Apparatus Protein 1	Protein Coding	Q14980	57	GC11M072002	23.0565567016602	https://www.genecards.org/cgi-bin/carddisp.pl?gene=NUMA1
CCL5	C-C Motif Chemokine Ligand 5	Protein Coding	P13501	56	GC17M035871	22.9611625671387	https://www.genecards.org/cgi-bin/carddisp.pl?gene=CCL5
RAD21	RAD21 Cohesin Complex Component	Protein Coding	O60216	57	GC08M116846	22.9595947265625	https://www.genecards.org/cgi-bin/carddisp.pl?gene=RAD21
SOX9	SRY-Box Transcription Factor 9	Protein Coding	P48436	58	GC17P072121	22.9594173431396	https://www.genecards.org/cgi-bin/carddisp.pl?gene=SOX9
GSN	Gelsolin	Protein Coding	P06396	62	GC09P121201	22.9539318084717	https://www.genecards.org/cgi-bin/carddisp.pl?gene=GSN
MIR324	MicroRNA 324	RNA Gene		30	GC17M007223	22.9497470855713	https://www.genecards.org/cgi-bin/carddisp.pl?gene=MIR324
LMNA	Lamin A/C	Protein Coding	P02545	62	GC01P156082	22.9377746582031	https://www.genecards.org/cgi-bin/carddisp.pl?gene=LMNA
GNA11	G Protein Subunit Alpha 11	Protein Coding	P29992	59	GC19P003094	22.9365577697754	https://www.genecards.org/cgi-bin/carddisp.pl?gene=GNA11
NOP10	NOP10 Ribonucleoprotein	Protein Coding	Q9NPE3	53	GC15M041829	22.9333000183105	https://www.genecards.org/cgi-bin/carddisp.pl?gene=NOP10
LEP	Leptin	Protein Coding	P41159	59	GC07P128241	22.9261512756348	https://www.genecards.org/cgi-bin/carddisp.pl?gene=LEP
CARD11	Caspase Recruitment Domain Family Member 11	Protein Coding	Q9BXL7	59	GC07M002906	22.923246383667	https://www.genecards.org/cgi-bin/carddisp.pl?gene=CARD11
IFNA1	Interferon Alpha 1	Protein Coding	P01562	51	GC09P021872	22.9088134765625	https://www.genecards.org/cgi-bin/carddisp.pl?gene=IFNA1
IL1RN	Interleukin 1 Receptor Antagonist	Protein Coding	P18510	62	GC02P148590	22.8879776000977	https://www.genecards.org/cgi-bin/carddisp.pl?gene=IL1RN
MIR27B	MicroRNA 27b	RNA Gene		30	GC09P103712	22.8796234130859	https://www.genecards.org/cgi-bin/carddisp.pl?gene=MIR27B
STAG2	STAG2 Cohesin Complex Component	Protein Coding	Q8N3U4	58	GC0XP123960	22.8777847290039	https://www.genecards.org/cgi-bin/carddisp.pl?gene=STAG2
NFKB2	Nuclear Factor Kappa B Subunit 2	Protein Coding	Q00653	65	GC10P102394	22.8617782592773	https://www.genecards.org/cgi-bin/carddisp.pl?gene=NFKB2
NBAS	NBAS Subunit Of NRZ Tethering Complex	Protein Coding	A2RRP1	52	GC02M014800	22.8422775268555	https://www.genecards.org/cgi-bin/carddisp.pl?gene=NBAS
PLAT	Plasminogen Activator, Tissue Type	Protein Coding	P00750	62	GC08M042174	22.8296356201172	https://www.genecards.org/cgi-bin/carddisp.pl?gene=PLAT
SUZ12	SUZ12 Polycomb Repressive Complex 2 Subunit	Protein Coding	Q15022	55	GC17P031937	22.798547744751	https://www.genecards.org/cgi-bin/carddisp.pl?gene=SUZ12
LPP	LIM Domain Containing Preferred Translocation Partner In Lipoma	Protein Coding	Q93052	56	GC03P188153	22.7872581481934	https://www.genecards.org/cgi-bin/carddisp.pl?gene=LPP
ISG15	ISG15 Ubiquitin Like Modifier	Protein Coding	P05161	59	GC01P001001	22.7849540710449	https://www.genecards.org/cgi-bin/carddisp.pl?gene=ISG15
MIR342	MicroRNA 342	RNA Gene		29	GC14P100109	22.7673511505127	https://www.genecards.org/cgi-bin/carddisp.pl?gene=MIR342
MIR375	MicroRNA 375	RNA Gene		29	GC02M219001	22.7335090637207	https://www.genecards.org/cgi-bin/carddisp.pl?gene=MIR375
LINC02605	Long Intergenic Non-Protein Coding RNA 2605	RNA Gene		22	GC08P078838	22.701566696167	https://www.genecards.org/cgi-bin/carddisp.pl?gene=LINC02605
KLF2	KLF Transcription Factor 2	Protein Coding	Q9Y5W3	53	GC19P132577	22.656213760376	https://www.genecards.org/cgi-bin/carddisp.pl?gene=KLF2
CD14	CD14 Molecule	Protein Coding	P08571	59	GC05M140631	22.6305351257324	https://www.genecards.org/cgi-bin/carddisp.pl?gene=CD14
MIR214	MicroRNA 214	RNA Gene		31	GC01M172234	22.6109104156494	https://www.genecards.org/cgi-bin/carddisp.pl?gene=MIR214
MIR29A	MicroRNA 29a	RNA Gene		30	GC07M130876	22.6084842681885	https://www.genecards.org/cgi-bin/carddisp.pl?gene=MIR29A
WRAP53	WD Repeat Containing Antisense To TP53	Protein Coding	Q9BUR4	52	GC17P132666	22.5279006958008	https://www.genecards.org/cgi-bin/carddisp.pl?gene=WRAP53
TIMP1	TIMP Metallopeptidase Inhibitor 1	Protein Coding	P01033	58	GC0XP059202	22.4665298461914	https://www.genecards.org/cgi-bin/carddisp.pl?gene=TIMP1
GAST	Gastrin	Protein Coding	P01350	52	GC17P041712	22.4476737976074	https://www.genecards.org/cgi-bin/carddisp.pl?gene=GAST
HLA-B	Major Histocompatibility Complex, Class I, B	Protein Coding	P01889	59	GC06M100255	22.438440322876	https://www.genecards.org/cgi-bin/carddisp.pl?gene=HLA-B
PIM1	Pim-1 Proto-Oncogene, Serine/Threonine Kinase	Protein Coding	P11309	62	GC06P156456	22.4165325164795	https://www.genecards.org/cgi-bin/carddisp.pl?gene=PIM1
CTC1	CST Telomere Replication Complex Component 1	Protein Coding	Q2NKJ3	48	GC17M088343	22.3353958129883	https://www.genecards.org/cgi-bin/carddisp.pl?gene=CTC1
SLX4	SLX4 Structure-Specific Endonuclease Subunit	Protein Coding	Q8IY92	50	GC16M003581	22.3054866790771	https://www.genecards.org/cgi-bin/carddisp.pl?gene=SLX4
APOA2	Apolipoprotein A2	Protein Coding	P02652	58	GC01M161222	22.2988777160645	https://www.genecards.org/cgi-bin/carddisp.pl?gene=APOA2
MIR331	MicroRNA 331	RNA Gene		29	GC12P095308	22.272668838501	https://www.genecards.org/cgi-bin/carddisp.pl?gene=MIR331
HMGB1	High Mobility Group Box 1	Protein Coding	P09429	62	GC13M030456	22.2554550170898	https://www.genecards.org/cgi-bin/carddisp.pl?gene=HMGB1
MAPK3	Mitogen-Activated Protein Kinase 3	Protein Coding	P27361	62	GC16M045720	22.2534408569336	https://www.genecards.org/cgi-bin/carddisp.pl?gene=MAPK3
CXCL10	C-X-C Motif Chemokine Ligand 10	Protein Coding	P02778	56	GC04M076021	22.2524375915527	https://www.genecards.org/cgi-bin/carddisp.pl?gene=CXCL10
MIR20A	MicroRNA 20a	RNA Gene		29	GC13P091717	22.248327255249	https://www.genecards.org/cgi-bin/carddisp.pl?gene=MIR20A
FANCB	FA Complementation Group B	Protein Coding	Q8NB91	52	GC0XM015698	22.2481327056885	https://www.genecards.org/cgi-bin/carddisp.pl?gene=FANCB
CTSB	Cathepsin B	Protein Coding	P07858	63	GC08M011842	22.2296504974365	https://www.genecards.org/cgi-bin/carddisp.pl?gene=CTSB
MIR92A1	MicroRNA 92a-1	RNA Gene		28	GC13P091718	22.21630859375	https://www.genecards.org/cgi-bin/carddisp.pl?gene=MIR92A1
RPL11	Ribosomal Protein L11	Protein Coding	P62913	60	GC01P023691	22.2140808105469	https://www.genecards.org/cgi-bin/carddisp.pl?gene=RPL11
CIITA	Class II Major Histocompatibility Complex Transactivator	Protein Coding	P33076	56	GC16P104250	22.1930294036865	https://www.genecards.org/cgi-bin/carddisp.pl?gene=CIITA
TMEM67	Transmembrane Protein 67	Protein Coding	Q5HYA8	52	GC08P093754	22.1348361968994	https://www.genecards.org/cgi-bin/carddisp.pl?gene=TMEM67
MBL2	Mannose Binding Lectin 2	Protein Coding	P11226	59	GC10M052760	22.1328067779541	https://www.genecards.org/cgi-bin/carddisp.pl?gene=MBL2
MIR128-1	MicroRNA 128-1	RNA Gene		27	GC02P135665	22.127965927124	https://www.genecards.org/cgi-bin/carddisp.pl?gene=MIR128-1
MIR92A2	MicroRNA 92a-2	RNA Gene		23	GC0XM134521	22.0670013427734	https://www.genecards.org/cgi-bin/carddisp.pl?gene=MIR92A2
NOS2	Nitric Oxide Synthase 2	Protein Coding	P35228	62	GC17M027756	22.0306701660156	https://www.genecards.org/cgi-bin/carddisp.pl?gene=NOS2
DLEU2	Deleted In Lymphocytic Leukemia 2	RNA Gene		31	GC13M049913	22.0230598449707	https://www.genecards.org/cgi-bin/carddisp.pl?gene=DLEU2
TCIRG1	T Cell Immune Regulator 1, ATPase H+ Transporting V0 Subunit A3	Protein Coding	Q13488	56	GC11P099181	22.0084037780762	https://www.genecards.org/cgi-bin/carddisp.pl?gene=TCIRG1
WAS	WASP Actin Nucleation Promoting Factor	Protein Coding	P42768	61	GC0XP048676	22.0067768096924	https://www.genecards.org/cgi-bin/carddisp.pl?gene=WAS
CUX1	Cut Like Homeobox 1	Protein Coding	Q13948	57	GC07P101815	21.9956169128418	https://www.genecards.org/cgi-bin/carddisp.pl?gene=CUX1
PIK3CG	Phosphatidylinositol-4,5-Bisphosphate 3-Kinase Catalytic Subunit Gamma	Protein Coding	P48736	62	GC07P106865	21.9734077453613	https://www.genecards.org/cgi-bin/carddisp.pl?gene=PIK3CG
FOXP3	Forkhead Box P3	Protein Coding	Q9BZS1	60	GC0XM049250	21.9681434631348	https://www.genecards.org/cgi-bin/carddisp.pl?gene=FOXP3
KDM1A	Lysine Demethylase 1A	Protein Coding	O60341	61	GC01P023019	21.9650421142578	https://www.genecards.org/cgi-bin/carddisp.pl?gene=KDM1A
SYK	Spleen Associated Tyrosine Kinase	Protein Coding	P43405	63	GC09P103553	21.9433746337891	https://www.genecards.org/cgi-bin/carddisp.pl?gene=SYK
HAX1	HCLS1 Associated Protein X-1	Protein Coding	O00165	55	GC01P170399	21.9248046875	https://www.genecards.org/cgi-bin/carddisp.pl?gene=HAX1
ADA2	Adenosine Deaminase 2	Protein Coding	Q9NZK5	54	GC22M017342	21.9173107147217	https://www.genecards.org/cgi-bin/carddisp.pl?gene=ADA2
GATA3	GATA Binding Protein 3	Protein Coding	P23771	63	GC10P008045	21.899435043335	https://www.genecards.org/cgi-bin/carddisp.pl?gene=GATA3
RPS19	Ribosomal Protein S19	Protein Coding	P39019	60	GC19P133127	21.8858089447021	https://www.genecards.org/cgi-bin/carddisp.pl?gene=RPS19
EBF1	EBF Transcription Factor 1	Protein Coding	Q9UH73	54	GC05M158695	21.8747463226318	https://www.genecards.org/cgi-bin/carddisp.pl?gene=EBF1
NTRK2	Neurotrophic Receptor Tyrosine Kinase 2	Protein Coding	Q16620	66	GC09P084668	21.8699226379395	https://www.genecards.org/cgi-bin/carddisp.pl?gene=NTRK2
MIR25	MicroRNA 25	RNA Gene		29	GC07M100093	21.8465309143066	https://www.genecards.org/cgi-bin/carddisp.pl?gene=MIR25
RNH1	Ribonuclease/Angiogenin Inhibitor 1	Protein Coding	P13489	50	GC11M013219	21.8436431884766	https://www.genecards.org/cgi-bin/carddisp.pl?gene=RNH1
CSF2RA	Colony Stimulating Factor 2 Receptor Subunit Alpha	Protein Coding	P15509	56	GC0XP002675	21.8280639648438	https://www.genecards.org/cgi-bin/carddisp.pl?gene=CSF2RA
PAX4	Paired Box 4	Protein Coding	O43316	52	GC07M127610	21.825366973877	https://www.genecards.org/cgi-bin/carddisp.pl?gene=PAX4
FANCI	FA Complementation Group I	Protein Coding	Q9NVI1	54	GC15P089243	21.8253116607666	https://www.genecards.org/cgi-bin/carddisp.pl?gene=FANCI
HMGA2	High Mobility Group AT-Hook 2	Protein Coding	P52926	58	GC12P065824	21.8179550170898	https://www.genecards.org/cgi-bin/carddisp.pl?gene=HMGA2
JUN	Jun Proto-Oncogene, AP-1 Transcription Factor Subunit	Protein Coding	P05412	62	GC01M058780	21.7401657104492	https://www.genecards.org/cgi-bin/carddisp.pl?gene=JUN
CD34	CD34 Molecule	Protein Coding	P28906	58	GC01M207880	21.7327690124512	https://www.genecards.org/cgi-bin/carddisp.pl?gene=CD34
MIR100	MicroRNA 100	RNA Gene		30	GC11M122152	21.7321090698242	https://www.genecards.org/cgi-bin/carddisp.pl?gene=MIR100
CERNA3	Competing Endogenous LncRNA 3 For MiR-645	RNA Gene		21	GC08P056381	21.713020324707	https://www.genecards.org/cgi-bin/carddisp.pl?gene=CERNA3
SAA1	Serum Amyloid A1	Protein Coding	P0DJI8	51	GC11P019454	21.6881332397461	https://www.genecards.org/cgi-bin/carddisp.pl?gene=SAA1
PTPN6	Protein Tyrosine Phosphatase Non-Receptor Type 6	Protein Coding	P29350	62	GC12P046789	21.6778984069824	https://www.genecards.org/cgi-bin/carddisp.pl?gene=PTPN6
ITGAM	Integrin Subunit Alpha M	Protein Coding	P11215	61	GC16P105014	21.6678066253662	https://www.genecards.org/cgi-bin/carddisp.pl?gene=ITGAM
FUS	FUS RNA Binding Protein	Protein Coding	P35637	58	GC16P031180	21.6625709533691	https://www.genecards.org/cgi-bin/carddisp.pl?gene=FUS
LGALS3	Galectin 3	Protein Coding	P17931	57	GC14P055124	21.6512680053711	https://www.genecards.org/cgi-bin/carddisp.pl?gene=LGALS3
MIR198	MicroRNA 198	RNA Gene		23	GC03M120395	21.6201286315918	https://www.genecards.org/cgi-bin/carddisp.pl?gene=MIR198
MAP3K14	Mitogen-Activated Protein Kinase Kinase Kinase 14	Protein Coding	Q99558	56	GC17M045263	21.5825347900391	https://www.genecards.org/cgi-bin/carddisp.pl?gene=MAP3K14
TBK1	TANK Binding Kinase 1	Protein Coding	Q9UHD2	62	GC12P067025	21.5705375671387	https://www.genecards.org/cgi-bin/carddisp.pl?gene=TBK1
MIR7-3	MicroRNA 7-3	RNA Gene		26	GC19P004770	21.55832862854	https://www.genecards.org/cgi-bin/carddisp.pl?gene=MIR7-3
GLIS2	GLIS Family Zinc Finger 2	Protein Coding	Q9BZE0	50	GC16P104120	21.5462989807129	https://www.genecards.org/cgi-bin/carddisp.pl?gene=GLIS2
MIR383	MicroRNA 383	RNA Gene		25	GC08M014853	21.5445728302002	https://www.genecards.org/cgi-bin/carddisp.pl?gene=MIR383
ADIPOQ	Adiponectin, C1Q And Collagen Domain Containing	Protein Coding	Q15848	59	GC03P186842	21.5307006835938	https://www.genecards.org/cgi-bin/carddisp.pl?gene=ADIPOQ
SEPTIN9	Septin 9	Protein Coding	Q9UHD8	53	GC17P134677	21.5299625396729	https://www.genecards.org/cgi-bin/carddisp.pl?gene=SEPTIN9
MMP1	Matrix Metallopeptidase 1	Protein Coding	P03956	62	GC11M133503	21.5231399536133	https://www.genecards.org/cgi-bin/carddisp.pl?gene=MMP1
RBBP8	RB Binding Protein 8, Endonuclease	Protein Coding	Q99708	56	GC18P022798	21.5103778839111	https://www.genecards.org/cgi-bin/carddisp.pl?gene=RBBP8
PARP1	Poly(ADP-Ribose) Polymerase 1	Protein Coding	P09874	63	GC01M226360	21.4956855773926	https://www.genecards.org/cgi-bin/carddisp.pl?gene=PARP1
BCL11B	BCL11 Transcription Factor B	Protein Coding	Q9C0K0	55	GC14M099169	21.489086151123	https://www.genecards.org/cgi-bin/carddisp.pl?gene=BCL11B
SF3B2	Splicing Factor 3b Subunit 2	Protein Coding	Q13435	52	GC11P066050	21.4698219299316	https://www.genecards.org/cgi-bin/carddisp.pl?gene=SF3B2
MIR148B	MicroRNA 148b	RNA Gene		30	GC12P054337	21.4686260223389	https://www.genecards.org/cgi-bin/carddisp.pl?gene=MIR148B
SMARCA4	SWI/SNF Related, Matrix Associated, Actin Dependent Regulator Of Chromatin, Subfamily A, Member 4	Protein Coding	P51532	64	GC19P132300	21.4559783935547	https://www.genecards.org/cgi-bin/carddisp.pl?gene=SMARCA4
CDKN1C	Cyclin Dependent Kinase Inhibitor 1C	Protein Coding	P49918	58	GC11M013326	21.4421844482422	https://www.genecards.org/cgi-bin/carddisp.pl?gene=CDKN1C
MIR152	MicroRNA 152	RNA Gene		30	GC17M048037	21.4351863861084	https://www.genecards.org/cgi-bin/carddisp.pl?gene=MIR152
IGF2	Insulin Like Growth Factor 2	Protein Coding	P01344	61	GC11M013301	21.4347724914551	https://www.genecards.org/cgi-bin/carddisp.pl?gene=IGF2
CELA3B	Chymotrypsin Like Elastase 3B	Protein Coding	P08861	51	GC01P021977	21.4294910430908	https://www.genecards.org/cgi-bin/carddisp.pl?gene=CELA3B
HADHA	Hydroxyacyl-CoA Dehydrogenase Trifunctional Multienzyme Complex Subunit Alpha	Protein Coding	P40939	59	GC02M026190	21.4103355407715	https://www.genecards.org/cgi-bin/carddisp.pl?gene=HADHA
MAFB	MAF BZIP Transcription Factor B	Protein Coding	Q9Y5Q3	55	GC20M040685	21.400821685791	https://www.genecards.org/cgi-bin/carddisp.pl?gene=MAFB
CEACAM6	CEA Cell Adhesion Molecule 6	Protein Coding	P40199	53	GC19P041750	21.3226299285889	https://www.genecards.org/cgi-bin/carddisp.pl?gene=CEACAM6
CHD1	Chromodomain Helicase DNA Binding Protein 1	Protein Coding	O14646	56	GC05M098853	21.3187675476074	https://www.genecards.org/cgi-bin/carddisp.pl?gene=CHD1
KITLG	KIT Ligand	Protein Coding	P21583	60	GC12M088492	21.3148975372314	https://www.genecards.org/cgi-bin/carddisp.pl?gene=KITLG
TP63	Tumor Protein P63	Protein Coding	Q9H3D4	58	GC03P189598	21.2906856536865	https://www.genecards.org/cgi-bin/carddisp.pl?gene=TP63
NF2	NF2, Moesin-Ezrin-Radixin Like (MERLIN) Tumor Suppressor	Protein Coding	P35240	62	GC22P029603	21.2563133239746	https://www.genecards.org/cgi-bin/carddisp.pl?gene=NF2
PLCG2	Phospholipase C Gamma 2	Protein Coding	P16885	64	GC16P081779	21.2402000427246	https://www.genecards.org/cgi-bin/carddisp.pl?gene=PLCG2
LYL1	LYL1 Basic Helix-Loop-Helix Family Member	Protein Coding	P12980	48	GC19M100398	21.233491897583	https://www.genecards.org/cgi-bin/carddisp.pl?gene=LYL1
EDN1	Endothelin 1	Protein Coding	P05305	61	GC06P012497	21.218635559082	https://www.genecards.org/cgi-bin/carddisp.pl?gene=EDN1
RAC2	Rac Family Small GTPase 2	Protein Coding	P15153	63	GC22M081568	21.197904586792	https://www.genecards.org/cgi-bin/carddisp.pl?gene=RAC2
CCNE1	Cyclin E1	Protein Coding	P24864	61	GC19P029811	21.1967353820801	https://www.genecards.org/cgi-bin/carddisp.pl?gene=CCNE1
NLRP3	NLR Family Pyrin Domain Containing 3	Protein Coding	Q96P20	61	GC01P247539	21.1915378570557	https://www.genecards.org/cgi-bin/carddisp.pl?gene=NLRP3
RPL26	Ribosomal Protein L26	Protein Coding	P61254	55	GC17M008377	21.1621532440186	https://www.genecards.org/cgi-bin/carddisp.pl?gene=RPL26
LOC126862264	CDK7 Strongly-Dependent Group 2 Enhancer GRCh37_chr16:3293322-3294521	Functional Element		10	GC16P108035	21.1558990478516	https://www.genecards.org/cgi-bin/carddisp.pl?gene=LOC126862264
NEUROD1	Neuronal Differentiation 1	Protein Coding	Q13562	55	GC02M181673	21.1525592803955	https://www.genecards.org/cgi-bin/carddisp.pl?gene=NEUROD1
PIGA	Phosphatidylinositol Glycan Anchor Biosynthesis Class A	Protein Coding	P37287	55	GC0XM015319	21.1140022277832	https://www.genecards.org/cgi-bin/carddisp.pl?gene=PIGA
TF	Transferrin	Protein Coding	P02787	63	GC03P140959	21.0938777923584	https://www.genecards.org/cgi-bin/carddisp.pl?gene=TF
NEK8	NIMA Related Kinase 8	Protein Coding	Q86SG6	52	GC17P028725	21.0819549560547	https://www.genecards.org/cgi-bin/carddisp.pl?gene=NEK8
MRE11	MRE11 Homolog, Double Strand Break Repair Nuclease	Protein Coding	P49959	61	GC11M133418	21.0220489501953	https://www.genecards.org/cgi-bin/carddisp.pl?gene=MRE11
MIR151A	MicroRNA 151a	RNA Gene		28	GC08M140980	20.9833068847656	https://www.genecards.org/cgi-bin/carddisp.pl?gene=MIR151A
HLA-A	Major Histocompatibility Complex, Class I, A	Protein Coding	P04439	58	GC06P156203	20.9808044433594	https://www.genecards.org/cgi-bin/carddisp.pl?gene=HLA-A
SOS1	SOS Ras/Rac Guanine Nucleotide Exchange Factor 1	Protein Coding	Q07889	64	GC02M039339	20.9501667022705	https://www.genecards.org/cgi-bin/carddisp.pl?gene=SOS1
CXCL12	C-X-C Motif Chemokine Ligand 12	Protein Coding	P48061	59	GC10M044370	20.9447288513184	https://www.genecards.org/cgi-bin/carddisp.pl?gene=CXCL12
HBB	Hemoglobin Subunit Beta	Protein Coding	P68871	58	GC11M013431	20.9358348846436	https://www.genecards.org/cgi-bin/carddisp.pl?gene=HBB
RPS10	Ribosomal Protein S10	Protein Coding	P46783	55	GC06M100435	20.905876159668	https://www.genecards.org/cgi-bin/carddisp.pl?gene=RPS10
NSD3	Nuclear Receptor Binding SET Domain Protein 3	Protein Coding	Q9BZ95	52	GC08M038269	20.8915042877197	https://www.genecards.org/cgi-bin/carddisp.pl?gene=NSD3
GNB1	G Protein Subunit Beta 1	Protein Coding	P62873	58	GC01M001785	20.8799896240234	https://www.genecards.org/cgi-bin/carddisp.pl?gene=GNB1
IGF1R	Insulin Like Growth Factor 1 Receptor	Protein Coding	P08069	68	GC15P098648	20.8688926696777	https://www.genecards.org/cgi-bin/carddisp.pl?gene=IGF1R
LMO2	LIM Domain Only 2	Protein Coding	P25791	55	GC11M033858	20.8390102386475	https://www.genecards.org/cgi-bin/carddisp.pl?gene=LMO2
PRPF8	Pre-MRNA Processing Factor 8	Protein Coding	Q6P2Q9	54	GC17M001650	20.8336486816406	https://www.genecards.org/cgi-bin/carddisp.pl?gene=PRPF8
IKZF2	IKAROS Family Zinc Finger 2	Protein Coding	Q9UKS7	50	GC02M213001	20.8194408416748	https://www.genecards.org/cgi-bin/carddisp.pl?gene=IKZF2
RBM15	RNA Binding Motif Protein 15	Protein Coding	Q96T37	49	GC01P110338	20.7907066345215	https://www.genecards.org/cgi-bin/carddisp.pl?gene=RBM15
ALAS2	5'-Aminolevulinate Synthase 2	Protein Coding	P22557	59	GC0XM055009	20.789379119873	https://www.genecards.org/cgi-bin/carddisp.pl?gene=ALAS2
SELE	Selectin E	Protein Coding	P16581	56	GC01M169722	20.7750988006592	https://www.genecards.org/cgi-bin/carddisp.pl?gene=SELE
CD27	CD27 Molecule	Protein Coding	P26842	59	GC12P046735	20.7236804962158	https://www.genecards.org/cgi-bin/carddisp.pl?gene=CD27
PARN	Poly(A)-Specific Ribonuclease	Protein Coding	O95453	56	GC16M014435	20.7002754211426	https://www.genecards.org/cgi-bin/carddisp.pl?gene=PARN
HULC	Hepatocellular Carcinoma Up-Regulated Long Non-Coding RNA	RNA Gene		29	GC06P008703	20.6942749023438	https://www.genecards.org/cgi-bin/carddisp.pl?gene=HULC
MIR205	MicroRNA 205	RNA Gene		29	GC01P209432	20.6731204986572	https://www.genecards.org/cgi-bin/carddisp.pl?gene=MIR205
IRF3	Interferon Regulatory Factor 3	Protein Coding	Q14653	58	GC19M049659	20.6695919036865	https://www.genecards.org/cgi-bin/carddisp.pl?gene=IRF3
TNFRSF1A	TNF Receptor Superfamily Member 1A	Protein Coding	P19438	62	GC12M006328	20.606517791748	https://www.genecards.org/cgi-bin/carddisp.pl?gene=TNFRSF1A
MIR181B1	MicroRNA 181b-1	RNA Gene		28	GC01M198858	20.6052799224854	https://www.genecards.org/cgi-bin/carddisp.pl?gene=MIR181B1
GSTP1	Glutathione S-Transferase Pi 1	Protein Coding	P09211	62	GC11P067583	20.5434665679932	https://www.genecards.org/cgi-bin/carddisp.pl?gene=GSTP1
NQO1	NAD(P)H Quinone Dehydrogenase 1	Protein Coding	P15559	60	GC16M069706	20.543176651001	https://www.genecards.org/cgi-bin/carddisp.pl?gene=NQO1
CPB1	Carboxypeptidase B1	Protein Coding	P15086	52	GC03P148791	20.5421409606934	https://www.genecards.org/cgi-bin/carddisp.pl?gene=CPB1
VWF	Von Willebrand Factor	Protein Coding	P04275	60	GC12M032666	20.4711608886719	https://www.genecards.org/cgi-bin/carddisp.pl?gene=VWF
G6PD	Glucose-6-Phosphate Dehydrogenase	Protein Coding	P11413	63	GC0XM154610	20.4651432037354	https://www.genecards.org/cgi-bin/carddisp.pl?gene=G6PD
POLD1	DNA Polymerase Delta 1, Catalytic Subunit	Protein Coding	P28340	59	GC19P133473	20.4526252746582	https://www.genecards.org/cgi-bin/carddisp.pl?gene=POLD1
FCGR3B	Fc Gamma Receptor IIIb	Protein Coding	O75015	55	GC01M161623	20.4365329742432	https://www.genecards.org/cgi-bin/carddisp.pl?gene=FCGR3B
AXIN1	Axin 1	Protein Coding	O15169	59	GC16M000287	20.434606552124	https://www.genecards.org/cgi-bin/carddisp.pl?gene=AXIN1
TFE3	Transcription Factor Binding To IGHM Enhancer 3	Protein Coding	P19532	58	GC0XM049028	20.4254608154297	https://www.genecards.org/cgi-bin/carddisp.pl?gene=TFE3
RABL3	RAB, Member Of RAS Oncogene Family Like 3	Protein Coding	Q5HYI8	46	GC03M120686	20.3984260559082	https://www.genecards.org/cgi-bin/carddisp.pl?gene=RABL3
MIR191	MicroRNA 191	RNA Gene		30	GC03M054249	20.3714027404785	https://www.genecards.org/cgi-bin/carddisp.pl?gene=MIR191
RAD51D	RAD51 Paralog D	Protein Coding	O75771	52	GC17M035092	20.3579444885254	https://www.genecards.org/cgi-bin/carddisp.pl?gene=RAD51D
FOXA2	Forkhead Box A2	Protein Coding	Q9Y261	59	GC20M022581	20.3494491577148	https://www.genecards.org/cgi-bin/carddisp.pl?gene=FOXA2
MYB	MYB Proto-Oncogene, Transcription Factor	Protein Coding	P10242	62	GC06P135181	20.3308982849121	https://www.genecards.org/cgi-bin/carddisp.pl?gene=MYB
HNRNPK	Heterogeneous Nuclear Ribonucleoprotein K	Protein Coding	P61978	58	GC09M112904	20.2911815643311	https://www.genecards.org/cgi-bin/carddisp.pl?gene=HNRNPK
TNFAIP3	TNF Alpha Induced Protein 3	Protein Coding	P21580	62	GC06P137866	20.2870216369629	https://www.genecards.org/cgi-bin/carddisp.pl?gene=TNFAIP3
FGF2	Fibroblast Growth Factor 2	Protein Coding	P09038	58	GC04P122826	20.2827110290527	https://www.genecards.org/cgi-bin/carddisp.pl?gene=FGF2
CYCS	Cytochrome C, Somatic	Protein Coding	P99999	61	GC07M025118	20.2685375213623	https://www.genecards.org/cgi-bin/carddisp.pl?gene=CYCS
CCR5	C-C Motif Chemokine Receptor 5	Protein Coding	P51681	59	GC03P061355	20.2674980163574	https://www.genecards.org/cgi-bin/carddisp.pl?gene=CCR5
MAPK8	Mitogen-Activated Protein Kinase 8	Protein Coding	P45983	62	GC10P048306	20.2458724975586	https://www.genecards.org/cgi-bin/carddisp.pl?gene=MAPK8
SERPINC1	Serpin Family C Member 1	Protein Coding	P01008	62	GC01M175056	20.2374057769775	https://www.genecards.org/cgi-bin/carddisp.pl?gene=SERPINC1
MIR212	MicroRNA 212	RNA Gene		30	GC17M002050	20.2312908172607	https://www.genecards.org/cgi-bin/carddisp.pl?gene=MIR212
PYY	Peptide YY	Protein Coding	P10082	55	GC17M043952	20.1846523284912	https://www.genecards.org/cgi-bin/carddisp.pl?gene=PYY
CD40	CD40 Molecule	Protein Coding	P25942	63	GC20P046118	20.1585292816162	https://www.genecards.org/cgi-bin/carddisp.pl?gene=CD40
CD44	CD44 Molecule (IN Blood Group)	Protein Coding	P16070	61	GC11P035139	20.1248035430908	https://www.genecards.org/cgi-bin/carddisp.pl?gene=CD44
ERBB3	Erb-B2 Receptor Tyrosine Kinase 3	Protein Coding	P21860	67	GC12P065362	20.1030120849609	https://www.genecards.org/cgi-bin/carddisp.pl?gene=ERBB3
ACD	ACD Shelterin Complex Subunit And Telomerase Recruitment Factor	Protein Coding	Q96AP0	54	GC16M067664	20.0738544464111	https://www.genecards.org/cgi-bin/carddisp.pl?gene=ACD
MAFA	MAF BZIP Transcription Factor A	Protein Coding	Q8NHW3	52	GC08M143419	20.0476837158203	https://www.genecards.org/cgi-bin/carddisp.pl?gene=MAFA
U2AF2	U2 Small Nuclear RNA Auxiliary Factor 2	Protein Coding	P26368	52	GC19P055654	20.0262107849121	https://www.genecards.org/cgi-bin/carddisp.pl?gene=U2AF2
MIR340	MicroRNA 340	RNA Gene		28	GC05M180015	20.0231094360352	https://www.genecards.org/cgi-bin/carddisp.pl?gene=MIR340
TNFSF10	TNF Superfamily Member 10	Protein Coding	P50591	57	GC03M172505	20.0183448791504	https://www.genecards.org/cgi-bin/carddisp.pl?gene=TNFSF10
CP	Ceruloplasmin	Protein Coding	P00450	61	GC03M149162	20.0095272064209	https://www.genecards.org/cgi-bin/carddisp.pl?gene=CP
GHRL	Ghrelin And Obestatin Prepropeptide	Protein Coding	Q9UBU3	54	GC03M010285	19.9983959197998	https://www.genecards.org/cgi-bin/carddisp.pl?gene=GHRL
CPOX	Coproporphyrinogen Oxidase	Protein Coding	P36551	57	GC03M098576	19.9917221069336	https://www.genecards.org/cgi-bin/carddisp.pl?gene=CPOX
CD70	CD70 Molecule	Protein Coding	P32970	55	GC19M100106	19.9232063293457	https://www.genecards.org/cgi-bin/carddisp.pl?gene=CD70
RPL35A	Ribosomal Protein L35a	Protein Coding	P18077	54	GC03P199778	19.9023380279541	https://www.genecards.org/cgi-bin/carddisp.pl?gene=RPL35A
TLR2	Toll Like Receptor 2	Protein Coding	O60603	65	GC04P153684	19.8996734619141	https://www.genecards.org/cgi-bin/carddisp.pl?gene=TLR2
LDHA	Lactate Dehydrogenase A	Protein Coding	P00338	63	GC11P018394	19.8849220275879	https://www.genecards.org/cgi-bin/carddisp.pl?gene=LDHA
CASC2	Cancer Susceptibility 2	RNA Gene	Q8IU53	34	GC10P119457	19.8539924621582	https://www.genecards.org/cgi-bin/carddisp.pl?gene=CASC2
IFNGR1	Interferon Gamma Receptor 1	Protein Coding	P15260	63	GC06M137197	19.847728729248	https://www.genecards.org/cgi-bin/carddisp.pl?gene=IFNGR1
SPP1	Secreted Phosphoprotein 1	Protein Coding	P10451	56	GC04P087975	19.8288497924805	https://www.genecards.org/cgi-bin/carddisp.pl?gene=SPP1
DICER1	Dicer 1, Ribonuclease III	Protein Coding	Q9UPY3	61	GC14M095086	19.8196487426758	https://www.genecards.org/cgi-bin/carddisp.pl?gene=DICER1
TYMS	Thymidylate Synthetase	Protein Coding	P04818	62	GC18P000657	19.8056468963623	https://www.genecards.org/cgi-bin/carddisp.pl?gene=TYMS
FCGR2A	Fc Gamma Receptor IIa	Protein Coding	P12318	60	GC01P161505	19.7774810791016	https://www.genecards.org/cgi-bin/carddisp.pl?gene=FCGR2A
RPL15	Ribosomal Protein L15	Protein Coding	P61313	56	GC03P023916	19.7332801818848	https://www.genecards.org/cgi-bin/carddisp.pl?gene=RPL15
BDNF-AS	BDNF Antisense RNA	RNA Gene		31	GC11P027466	19.7322826385498	https://www.genecards.org/cgi-bin/carddisp.pl?gene=BDNF-AS
MUC4	Mucin 4, Cell Surface Associated	Protein Coding	Q99102	52	GC03M195746	19.7310371398926	https://www.genecards.org/cgi-bin/carddisp.pl?gene=MUC4
ABCC1	ATP Binding Cassette Subfamily C Member 1 (ABCC1 Blood Group)	Protein Coding	P33527	61	GC16P015949	19.7254257202148	https://www.genecards.org/cgi-bin/carddisp.pl?gene=ABCC1
MIR30D	MicroRNA 30d	RNA Gene		26	GC08M134804	19.7200469970703	https://www.genecards.org/cgi-bin/carddisp.pl?gene=MIR30D
ID4	Inhibitor Of DNA Binding 4	Protein Coding	P47928	51	GC06P019837	19.6905288696289	https://www.genecards.org/cgi-bin/carddisp.pl?gene=ID4
WIPF1	WAS/WASL Interacting Protein Family Member 1	Protein Coding	O43516	54	GC02M174559	19.6881637573242	https://www.genecards.org/cgi-bin/carddisp.pl?gene=WIPF1
ABCA3	ATP Binding Cassette Subfamily A Member 3	Protein Coding	Q99758	61	GC16M002275	19.6557540893555	https://www.genecards.org/cgi-bin/carddisp.pl?gene=ABCA3
LINC00673	Long Intergenic Non-Protein Coding RNA 673	RNA Gene		22	GC17M090243	19.6247997283936	https://www.genecards.org/cgi-bin/carddisp.pl?gene=LINC00673
PPOX	Protoporphyrinogen Oxidase	Protein Coding	P50336	56	GC01P170788	19.6205310821533	https://www.genecards.org/cgi-bin/carddisp.pl?gene=PPOX
MIR328	MicroRNA 328	RNA Gene		29	GC16M067652	19.6070137023926	https://www.genecards.org/cgi-bin/carddisp.pl?gene=MIR328
ANPEP	Alanyl Aminopeptidase, Membrane	Protein Coding	P15144	62	GC15M089784	19.604549407959	https://www.genecards.org/cgi-bin/carddisp.pl?gene=ANPEP
RPS24	Ribosomal Protein S24	Protein Coding	P62847	55	GC10P078033	19.5953540802002	https://www.genecards.org/cgi-bin/carddisp.pl?gene=RPS24
RPS26	Ribosomal Protein S26	Protein Coding	P62854	55	GC12P065353	19.5448780059814	https://www.genecards.org/cgi-bin/carddisp.pl?gene=RPS26
CSF1	Colony Stimulating Factor 1	Protein Coding	P09603	57	GC01P109917	19.5339641571045	https://www.genecards.org/cgi-bin/carddisp.pl?gene=CSF1
PLA2G2A	Phospholipase A2 Group IIA	Protein Coding	P14555	59	GC01M019975	19.4996032714844	https://www.genecards.org/cgi-bin/carddisp.pl?gene=PLA2G2A
MIR107	MicroRNA 107	RNA Gene		29	GC10M089604	19.497766494751	https://www.genecards.org/cgi-bin/carddisp.pl?gene=MIR107
EIF4A1	Eukaryotic Translation Initiation Factor 4A1	Protein Coding	P60842	59	GC17P007572	19.4959011077881	https://www.genecards.org/cgi-bin/carddisp.pl?gene=EIF4A1
MIR150	MicroRNA 150	RNA Gene		30	GC19M049500	19.4882049560547	https://www.genecards.org/cgi-bin/carddisp.pl?gene=MIR150
TCN2	Transcobalamin 2	Protein Coding	P20062	55	GC22P081250	19.4839878082275	https://www.genecards.org/cgi-bin/carddisp.pl?gene=TCN2
ASS1	Argininosuccinate Synthase 1	Protein Coding	P00966	62	GC09P130444	19.4753570556641	https://www.genecards.org/cgi-bin/carddisp.pl?gene=ASS1
CASP9	Caspase 9	Protein Coding	P55211	60	GC01M019993	19.4736557006836	https://www.genecards.org/cgi-bin/carddisp.pl?gene=CASP9
IL12RB1	Interleukin 12 Receptor Subunit Beta 1	Protein Coding	P42701	58	GC19M018058	19.4564170837402	https://www.genecards.org/cgi-bin/carddisp.pl?gene=IL12RB1
RXRA	Retinoid X Receptor Alpha	Protein Coding	P19793	61	GC09P134317	19.4428863525391	https://www.genecards.org/cgi-bin/carddisp.pl?gene=RXRA
POLG	DNA Polymerase Gamma, Catalytic Subunit	Protein Coding	P54098	60	GC15M156028	19.4348831176758	https://www.genecards.org/cgi-bin/carddisp.pl?gene=POLG
CD36	CD36 Molecule (CD36 Blood Group)	Protein Coding	P16671	63	GC07P080369	19.4121856689453	https://www.genecards.org/cgi-bin/carddisp.pl?gene=CD36
HOXA10	Homeobox A10	Protein Coding	P31260	52	GC07M028125	19.4085330963135	https://www.genecards.org/cgi-bin/carddisp.pl?gene=HOXA10
NPHP3	Nephrocystin 3	Protein Coding	Q7Z494	51	GC03M132683	19.3830509185791	https://www.genecards.org/cgi-bin/carddisp.pl?gene=NPHP3
IL1R1	Interleukin 1 Receptor Type 1	Protein Coding	P14778	59	GC02P102136	19.3667850494385	https://www.genecards.org/cgi-bin/carddisp.pl?gene=IL1R1
XRCC1	X-Ray Repair Cross Complementing 1	Protein Coding	P18887	58	GC19M043543	19.3352546691895	https://www.genecards.org/cgi-bin/carddisp.pl?gene=XRCC1
EPO	Erythropoietin	Protein Coding	P01588	55	GC07P100720	19.3329887390137	https://www.genecards.org/cgi-bin/carddisp.pl?gene=EPO
JAGN1	Jagunal Homolog 1	Protein Coding	Q8N5M9	45	GC03P009890	19.3275146484375	https://www.genecards.org/cgi-bin/carddisp.pl?gene=JAGN1
IL5	Interleukin 5	Protein Coding	P05113	58	GC05M132541	19.3180084228516	https://www.genecards.org/cgi-bin/carddisp.pl?gene=IL5
RECQL4	RecQ Like Helicase 4	Protein Coding	O94761	52	GC08M147010	19.3066291809082	https://www.genecards.org/cgi-bin/carddisp.pl?gene=RECQL4
ID3	Inhibitor Of DNA Binding 3	Protein Coding	Q02535	51	GC01M023557	19.2754364013672	https://www.genecards.org/cgi-bin/carddisp.pl?gene=ID3
SP1	Sp1 Transcription Factor	Protein Coding	P08047	58	GC12P053380	19.2732810974121	https://www.genecards.org/cgi-bin/carddisp.pl?gene=SP1
ZCCHC7	Zinc Finger CCHC-Type Containing 7	Protein Coding	Q8N3Z6	47	GC09P037120	19.2665977478027	https://www.genecards.org/cgi-bin/carddisp.pl?gene=ZCCHC7
GPC3	Glypican 3	Protein Coding	P51654	59	GC0XM133535	19.2065753936768	https://www.genecards.org/cgi-bin/carddisp.pl?gene=GPC3
NCAM1	Neural Cell Adhesion Molecule 1	Protein Coding	P13591	61	GC11P112961	19.1793613433838	https://www.genecards.org/cgi-bin/carddisp.pl?gene=NCAM1
PPM1D	Protein Phosphatase, Mg2+/Mn2+ Dependent 1D	Protein Coding	O15297	60	GC17P060600	19.1774787902832	https://www.genecards.org/cgi-bin/carddisp.pl?gene=PPM1D
NT5C2	5'-Nucleotidase, Cytosolic II	Protein Coding	P49902	58	GC10M103088	19.1691188812256	https://www.genecards.org/cgi-bin/carddisp.pl?gene=NT5C2
LBP	Lipopolysaccharide Binding Protein	Protein Coding	P18428	55	GC20P038346	19.1536903381348	https://www.genecards.org/cgi-bin/carddisp.pl?gene=LBP
GP2	Glycoprotein 2	Protein Coding	P55259	51	GC16M020309	19.1509666442871	https://www.genecards.org/cgi-bin/carddisp.pl?gene=GP2
ITK	IL2 Inducible T Cell Kinase	Protein Coding	Q08881	63	GC05P157158	19.1485271453857	https://www.genecards.org/cgi-bin/carddisp.pl?gene=ITK
RPN1	Ribophorin I	Protein Coding	P04843	55	GC03M128619	19.1348037719727	https://www.genecards.org/cgi-bin/carddisp.pl?gene=RPN1
SOD2	Superoxide Dismutase 2	Protein Coding	P04179	61	GC06M159669	19.1323776245117	https://www.genecards.org/cgi-bin/carddisp.pl?gene=SOD2
SOD1	Superoxide Dismutase 1	Protein Coding	P00441	66	GC21P031659	19.1302642822266	https://www.genecards.org/cgi-bin/carddisp.pl?gene=SOD1
STXBP2	Syntaxin Binding Protein 2	Protein Coding	Q15833	56	GC19P132125	19.129207611084	https://www.genecards.org/cgi-bin/carddisp.pl?gene=STXBP2
LOC107303338	3p25 FANCD2 Alu-Mediated Recombination Region	Functional Element		12	GC03P024197	19.1258239746094	https://www.genecards.org/cgi-bin/carddisp.pl?gene=LOC107303338
ROS1	ROS Proto-Oncogene 1, Receptor Tyrosine Kinase	Protein Coding	P08922	60	GC06M117287	19.1126976013184	https://www.genecards.org/cgi-bin/carddisp.pl?gene=ROS1
IAPP	Islet Amyloid Polypeptide	Protein Coding	P10997	52	GC12P021354	19.0830955505371	https://www.genecards.org/cgi-bin/carddisp.pl?gene=IAPP
GSTT1	Glutathione S-Transferase Theta 1	Protein Coding	P30711	43	GC22Mi00270	19.0697975158691	https://www.genecards.org/cgi-bin/carddisp.pl?gene=GSTT1
SMAD2	SMAD Family Member 2	Protein Coding	Q15796	65	GC18M047809	19.0580825805664	https://www.genecards.org/cgi-bin/carddisp.pl?gene=SMAD2
BMPR1A	Bone Morphogenetic Protein Receptor Type 1A	Protein Coding	P36894	64	GC10P116052	19.056266784668	https://www.genecards.org/cgi-bin/carddisp.pl?gene=BMPR1A
TNFRSF13B	TNF Receptor Superfamily Member 13B	Protein Coding	O14836	60	GC17M016929	19.023006439209	https://www.genecards.org/cgi-bin/carddisp.pl?gene=TNFRSF13B
CDK12	Cyclin Dependent Kinase 12	Protein Coding	Q9NYV4	59	GC17P039461	18.9961357116699	https://www.genecards.org/cgi-bin/carddisp.pl?gene=CDK12
RNF43	Ring Finger Protein 43	Protein Coding	Q68DV7	50	GC17M058352	18.9804840087891	https://www.genecards.org/cgi-bin/carddisp.pl?gene=RNF43
FLT1	Fms Related Receptor Tyrosine Kinase 1	Protein Coding	P17948	63	GC13M028300	18.9582672119141	https://www.genecards.org/cgi-bin/carddisp.pl?gene=FLT1
PIM2	Pim-2 Proto-Oncogene, Serine/Threonine Kinase	Protein Coding	Q9P1W9	56	GC0XM048913	18.9346027374268	https://www.genecards.org/cgi-bin/carddisp.pl?gene=PIM2
ABCG2	ATP Binding Cassette Subfamily G Member 2 (JR Blood Group)	Protein Coding	Q9UNQ0	62	GC04M088090	18.9323425292969	https://www.genecards.org/cgi-bin/carddisp.pl?gene=ABCG2
ANXA5	Annexin A5	Protein Coding	P08758	59	GC04M121667	18.918758392334	https://www.genecards.org/cgi-bin/carddisp.pl?gene=ANXA5
PAX6	Paired Box 6	Protein Coding	P26367	61	GC11M031784	18.9033432006836	https://www.genecards.org/cgi-bin/carddisp.pl?gene=PAX6
TP73	Tumor Protein P73	Protein Coding	O15350	58	GC01P003652	18.8902816772461	https://www.genecards.org/cgi-bin/carddisp.pl?gene=TP73
DDX3X	DEAD-Box Helicase 3 X-Linked	Protein Coding	O00571	62	GC0XP041333	18.857084274292	https://www.genecards.org/cgi-bin/carddisp.pl?gene=DDX3X
PLAUR	Plasminogen Activator, Urokinase Receptor	Protein Coding	Q03405	57	GC19M043646	18.8155136108398	https://www.genecards.org/cgi-bin/carddisp.pl?gene=PLAUR
XIAP	X-Linked Inhibitor Of Apoptosis	Protein Coding	P98170	64	GC0XP123859	18.790885925293	https://www.genecards.org/cgi-bin/carddisp.pl?gene=XIAP
NEUROG3	Neurogenin 3	Protein Coding	Q9Y4Z2	51	GC10M069571	18.7891464233398	https://www.genecards.org/cgi-bin/carddisp.pl?gene=NEUROG3
CYBA	Cytochrome B-245 Alpha Chain	Protein Coding	P13498	58	GC16M088643	18.756275177002	https://www.genecards.org/cgi-bin/carddisp.pl?gene=CYBA
MCL1	MCL1 Apoptosis Regulator, BCL2 Family Member	Protein Coding	Q07820	61	GC01M164881	18.7343139648438	https://www.genecards.org/cgi-bin/carddisp.pl?gene=MCL1
CASP8	Caspase 8	Protein Coding	Q14790	65	GC02P201233	18.7317714691162	https://www.genecards.org/cgi-bin/carddisp.pl?gene=CASP8
NPPA	Natriuretic Peptide A	Protein Coding	P01160	57	GC01M019842	18.672191619873	https://www.genecards.org/cgi-bin/carddisp.pl?gene=NPPA
GSK3B	Glycogen Synthase Kinase 3 Beta	Protein Coding	P49841	63	GC03M119821	18.6680736541748	https://www.genecards.org/cgi-bin/carddisp.pl?gene=GSK3B
NPPB	Natriuretic Peptide B	Protein Coding	P16860	55	GC01M019843	18.6237754821777	https://www.genecards.org/cgi-bin/carddisp.pl?gene=NPPB
C3	Complement C3	Protein Coding	P01024	62	GC19M006677	18.621696472168	https://www.genecards.org/cgi-bin/carddisp.pl?gene=C3
RASGRP1	RAS Guanyl Releasing Protein 1	Protein Coding	O95267	58	GC15M038488	18.5951271057129	https://www.genecards.org/cgi-bin/carddisp.pl?gene=RASGRP1
MBD4	Methyl-CpG Binding Domain 4, DNA Glycosylase	Protein Coding	O95243	56	GC03M129430	18.5876579284668	https://www.genecards.org/cgi-bin/carddisp.pl?gene=MBD4
RELA	RELA Proto-Oncogene, NF-KB Subunit	Protein Coding	Q04206	64	GC11M065653	18.5476722717285	https://www.genecards.org/cgi-bin/carddisp.pl?gene=RELA
TUSC7	Tumor Suppressor Candidate 7	RNA Gene		24	GC03P116647	18.5470523834229	https://www.genecards.org/cgi-bin/carddisp.pl?gene=TUSC7
SDHB	Succinate Dehydrogenase Complex Iron Sulfur Subunit B	Protein Coding	P21912	61	GC01M020330	18.5278625488281	https://www.genecards.org/cgi-bin/carddisp.pl?gene=SDHB
ACKR1	Atypical Chemokine Receptor 1 (Duffy Blood Group)	Protein Coding	Q16570	55	GC01P170698	18.5254936218262	https://www.genecards.org/cgi-bin/carddisp.pl?gene=ACKR1
IL6R	Interleukin 6 Receptor	Protein Coding	P08887	63	GC01P154405	18.52414894104	https://www.genecards.org/cgi-bin/carddisp.pl?gene=IL6R
UCP2	Uncoupling Protein 2	Protein Coding	P55851	58	GC11M073974	18.5160980224609	https://www.genecards.org/cgi-bin/carddisp.pl?gene=UCP2
XRCC2	X-Ray Repair Cross Complementing 2	Protein Coding	O43543	52	GC07M152644	18.5110740661621	https://www.genecards.org/cgi-bin/carddisp.pl?gene=XRCC2
MFSD11	Major Facilitator Superfamily Domain Containing 11	Protein Coding	O43934	43	GC17P076735	18.4798240661621	https://www.genecards.org/cgi-bin/carddisp.pl?gene=MFSD11
AR	Androgen Receptor	Protein Coding	P10275	65	GC0XP067544	18.4754943847656	https://www.genecards.org/cgi-bin/carddisp.pl?gene=AR
ABL2	ABL Proto-Oncogene 2, Non-Receptor Tyrosine Kinase	Protein Coding	P42684	56	GC01M179182	18.4543018341064	https://www.genecards.org/cgi-bin/carddisp.pl?gene=ABL2
TGFA	Transforming Growth Factor Alpha	Protein Coding	P01135	58	GC02M070447	18.4501914978027	https://www.genecards.org/cgi-bin/carddisp.pl?gene=TGFA
YY1	YY1 Transcription Factor	Protein Coding	P25490	61	GC14P100238	18.3841114044189	https://www.genecards.org/cgi-bin/carddisp.pl?gene=YY1
MNX1	Motor Neuron And Pancreas Homeobox 1	Protein Coding	P50219	55	GC07M156994	18.3713264465332	https://www.genecards.org/cgi-bin/carddisp.pl?gene=MNX1
HNF1A-AS1	HNF1A Antisense RNA 1	RNA Gene		27	GC12M124261	18.3664207458496	https://www.genecards.org/cgi-bin/carddisp.pl?gene=HNF1A-AS1
MIR181D	MicroRNA 181d	RNA Gene		27	GC19P013874	18.3600311279297	https://www.genecards.org/cgi-bin/carddisp.pl?gene=MIR181D
MIR367	MicroRNA 367	RNA Gene		26	GC04M112647	18.3182163238525	https://www.genecards.org/cgi-bin/carddisp.pl?gene=MIR367
CASP1	Caspase 1	Protein Coding	P29466	61	GC11M105025	18.3130283355713	https://www.genecards.org/cgi-bin/carddisp.pl?gene=CASP1
G6PC3	Glucose-6-Phosphatase Catalytic Subunit 3	Protein Coding	Q9BUM1	53	GC17P044070	18.3128185272217	https://www.genecards.org/cgi-bin/carddisp.pl?gene=G6PC3
MIR326	MicroRNA 326	RNA Gene		30	GC11M075335	18.297061920166	https://www.genecards.org/cgi-bin/carddisp.pl?gene=MIR326
ITGB3	Integrin Subunit Beta 3	Protein Coding	P05106	65	GC17P134000	18.2906913757324	https://www.genecards.org/cgi-bin/carddisp.pl?gene=ITGB3
F5	Coagulation Factor V	Protein Coding	P12259	59	GC01M169511	18.2759857177734	https://www.genecards.org/cgi-bin/carddisp.pl?gene=F5
ADRB2	Adrenoceptor Beta 2	Protein Coding	P07550	61	GC05P155594	18.2469329833984	https://www.genecards.org/cgi-bin/carddisp.pl?gene=ADRB2
ASXL2	ASXL Transcriptional Regulator 2	Protein Coding	Q76L83	49	GC02M025733	18.2425231933594	https://www.genecards.org/cgi-bin/carddisp.pl?gene=ASXL2
HSPB1	Heat Shock Protein Family B (Small) Member 1	Protein Coding	P04792	64	GC07P076302	18.2080535888672	https://www.genecards.org/cgi-bin/carddisp.pl?gene=HSPB1
NAGLU	N-Acetyl-Alpha-Glucosaminidase	Protein Coding	P54802	56	GC17P133798	18.2031326293945	https://www.genecards.org/cgi-bin/carddisp.pl?gene=NAGLU
MIRLET7F1	MicroRNA Let-7f-1	RNA Gene		27	GC09P103672	18.1597766876221	https://www.genecards.org/cgi-bin/carddisp.pl?gene=MIRLET7F1
MB	Myoglobin	Protein Coding	P02144	58	GC22M035606	18.1405239105225	https://www.genecards.org/cgi-bin/carddisp.pl?gene=MB
LOC107303340	3p25 Von Hippel-Lindau Tumor Suppressor, E3 Ubiquitin Protein Ligase Alu-Mediated Recombination Region	Functional Element		10	GC03P024219	18.1292991638184	https://www.genecards.org/cgi-bin/carddisp.pl?gene=LOC107303340
ERCC6L2	ERCC Excision Repair 6 Like 2	Protein Coding	Q5T890	50	GC09P095871	18.1218566894531	https://www.genecards.org/cgi-bin/carddisp.pl?gene=ERCC6L2
HDAC1	Histone Deacetylase 1	Protein Coding	Q13547	63	GC01P032292	18.1164741516113	https://www.genecards.org/cgi-bin/carddisp.pl?gene=HDAC1
MAPK14	Mitogen-Activated Protein Kinase 14	Protein Coding	Q16539	63	GC06P156437	18.1033515930176	https://www.genecards.org/cgi-bin/carddisp.pl?gene=MAPK14
HES1	Hes Family BHLH Transcription Factor 1	Protein Coding	Q14469	57	GC03P194136	18.0906238555908	https://www.genecards.org/cgi-bin/carddisp.pl?gene=HES1
AICDA	Activation Induced Cytidine Deaminase	Protein Coding	Q9GZX7	56	GC12M008602	18.0582122802734	https://www.genecards.org/cgi-bin/carddisp.pl?gene=AICDA
SOCS1	Suppressor Of Cytokine Signaling 1	Protein Coding	O15524	58	GC16M027316	18.0440826416016	https://www.genecards.org/cgi-bin/carddisp.pl?gene=SOCS1
PKM	Pyruvate Kinase M1/2	Protein Coding	P14618	62	GC15M072199	18.0179481506348	https://www.genecards.org/cgi-bin/carddisp.pl?gene=PKM
LOC126862571	BRD4-Independent Group 4 Enhancer GRCh37_chr17:41243136-41244335	Functional Element		11	GC17P136044	18.0084686279297	https://www.genecards.org/cgi-bin/carddisp.pl?gene=LOC126862571
GUSB	Glucuronidase Beta	Protein Coding	P08236	62	GC07M065960	17.9918918609619	https://www.genecards.org/cgi-bin/carddisp.pl?gene=GUSB
CYP1A1	Cytochrome P450 Family 1 Subfamily A Member 1	Protein Coding	P04798	59	GC15M074719	17.9771347045898	https://www.genecards.org/cgi-bin/carddisp.pl?gene=CYP1A1
SOD2-OT1	SOD2 Overlapping Transcript 1	RNA Gene		20	GC06M159772	17.9583854675293	https://www.genecards.org/cgi-bin/carddisp.pl?gene=SOD2-OT1
FOS	Fos Proto-Oncogene, AP-1 Transcription Factor Subunit	Protein Coding	P01100	63	GC14P075278	17.9438247680664	https://www.genecards.org/cgi-bin/carddisp.pl?gene=FOS
ZCCHC8	Zinc Finger CCHC-Type Containing 8	Protein Coding	Q6NZY4	50	GC12M124308	17.9329586029053	https://www.genecards.org/cgi-bin/carddisp.pl?gene=ZCCHC8
MALT1	MALT1 Paracaspase	Protein Coding	Q9UDY8	60	GC18P058671	17.9129276275635	https://www.genecards.org/cgi-bin/carddisp.pl?gene=MALT1
CDX2	Caudal Type Homeobox 2	Protein Coding	Q99626	54	GC13M027962	17.9116096496582	https://www.genecards.org/cgi-bin/carddisp.pl?gene=CDX2
MIR147A	MicroRNA 147a	RNA Gene		24	GC09M120244	17.9115085601807	https://www.genecards.org/cgi-bin/carddisp.pl?gene=MIR147A
PBRM1	Polybromo 1	Protein Coding	Q86U86	58	GC03M052545	17.9032039642334	https://www.genecards.org/cgi-bin/carddisp.pl?gene=PBRM1
TAFAZZIN	Tafazzin, Phospholipid-Lysophospholipid Transacylase	Protein Coding	Q16635	54	GC0XP154968	17.8510093688965	https://www.genecards.org/cgi-bin/carddisp.pl?gene=TAFAZZIN
PRTN3	Proteinase 3	Protein Coding	P24158	59	GC19P000840	17.8493881225586	https://www.genecards.org/cgi-bin/carddisp.pl?gene=PRTN3
NRP1	Neuropilin 1	Protein Coding	O14786	60	GC10M033177	17.8415260314941	https://www.genecards.org/cgi-bin/carddisp.pl?gene=NRP1
VIP	Vasoactive Intestinal Peptide	Protein Coding	P01282	56	GC06P152750	17.8395118713379	https://www.genecards.org/cgi-bin/carddisp.pl?gene=VIP
CAT	Catalase	Protein Coding	P04040	64	GC11P034460	17.8304443359375	https://www.genecards.org/cgi-bin/carddisp.pl?gene=CAT
CD8A	CD8 Subunit Alpha	Protein Coding	P01732	61	GC02M086784	17.8293991088867	https://www.genecards.org/cgi-bin/carddisp.pl?gene=CD8A
PMS1	PMS1 Homolog 1, Mismatch Repair System Component	Protein Coding	P54277	52	GC02P189784	17.8281173706055	https://www.genecards.org/cgi-bin/carddisp.pl?gene=PMS1
PLA2G6	Phospholipase A2 Group VI	Protein Coding	O60733	59	GC22M083204	17.8146381378174	https://www.genecards.org/cgi-bin/carddisp.pl?gene=PLA2G6
VPS13B	Vacuolar Protein Sorting 13 Homolog B	Protein Coding	Q7Z7G8	52	GC08P099128	17.8048458099365	https://www.genecards.org/cgi-bin/carddisp.pl?gene=VPS13B
BDNF	Brain Derived Neurotrophic Factor	Protein Coding	P23560	62	GC11M027654	17.7744064331055	https://www.genecards.org/cgi-bin/carddisp.pl?gene=BDNF
SMAD3	SMAD Family Member 3	Protein Coding	P84022	66	GC15P067063	17.7613086700439	https://www.genecards.org/cgi-bin/carddisp.pl?gene=SMAD3
EPHB4	EPH Receptor B4	Protein Coding	P54760	66	GC07M106119	17.7592639923096	https://www.genecards.org/cgi-bin/carddisp.pl?gene=EPHB4
LOC126861452	CDK7 Strongly-Dependent Group 2 Enhancer GRCh37_chr12:12037195-12038394	Functional Element		9	GC12P063440	17.7407455444336	https://www.genecards.org/cgi-bin/carddisp.pl?gene=LOC126861452
MIR301A	MicroRNA 301a	RNA Gene		29	GC17M059151	17.7388324737549	https://www.genecards.org/cgi-bin/carddisp.pl?gene=MIR301A
DOCK8	Dedicator Of Cytokinesis 8	Protein Coding	Q8NF50	58	GC09P000312	17.7160472869873	https://www.genecards.org/cgi-bin/carddisp.pl?gene=DOCK8
CYBB	Cytochrome B-245 Beta Chain	Protein Coding	P04839	62	GC0XP037780	17.7100009918213	https://www.genecards.org/cgi-bin/carddisp.pl?gene=CYBB
RFX6	Regulatory Factor X6	Protein Coding	Q8HWS3	49	GC06P116877	17.7005729675293	https://www.genecards.org/cgi-bin/carddisp.pl?gene=RFX6
SLC2A2	Solute Carrier Family 2 Member 2	Protein Coding	P11168	62	GC03M170996	17.6699504852295	https://www.genecards.org/cgi-bin/carddisp.pl?gene=SLC2A2
IRF2BP2	Interferon Regulatory Factor 2 Binding Protein 2	Protein Coding	Q7Z5L9	48	GC01M234604	17.6580257415771	https://www.genecards.org/cgi-bin/carddisp.pl?gene=IRF2BP2
MIR216A	MicroRNA 216a	RNA Gene		29	GC02M055988	17.6494369506836	https://www.genecards.org/cgi-bin/carddisp.pl?gene=MIR216A
BMP6	Bone Morphogenetic Protein 6	Protein Coding	P22004	56	GC06P007726	17.6094608306885	https://www.genecards.org/cgi-bin/carddisp.pl?gene=BMP6
DUSP22	Dual Specificity Phosphatase 22	Protein Coding	Q9NRW4	47	GC06P001326	17.5824432373047	https://www.genecards.org/cgi-bin/carddisp.pl?gene=DUSP22
AMY2A	Amylase Alpha 2A	Protein Coding	P04746	50	GC01P103616	17.5765247344971	https://www.genecards.org/cgi-bin/carddisp.pl?gene=AMY2A
MUC5AC	Mucin 5AC, Oligomeric Mucus/Gel-Forming	Protein Coding	P98088	51	GC11P014072	17.5676822662354	https://www.genecards.org/cgi-bin/carddisp.pl?gene=MUC5AC
NFKBIA	NFKB Inhibitor Alpha	Protein Coding	P25963	63	GC14M035401	17.5576705932617	https://www.genecards.org/cgi-bin/carddisp.pl?gene=NFKBIA
EIF2B1	Eukaryotic Translation Initiation Factor 2B Subunit Alpha	Protein Coding	Q14232	55	GC12M123620	17.5554981231689	https://www.genecards.org/cgi-bin/carddisp.pl?gene=EIF2B1
CYTOR	Cytoskeleton Regulator RNA	RNA Gene		30	GC02P089642	17.5299606323242	https://www.genecards.org/cgi-bin/carddisp.pl?gene=CYTOR
CYP2E1	Cytochrome P450 Family 2 Subfamily E Member 1	Protein Coding	P05181	58	GC10P133520	17.5243949890137	https://www.genecards.org/cgi-bin/carddisp.pl?gene=CYP2E1
CEACAM3	CEA Cell Adhesion Molecule 3	Protein Coding	P40198	54	GC19P041796	17.4979553222656	https://www.genecards.org/cgi-bin/carddisp.pl?gene=CEACAM3
LDLR	Low Density Lipoprotein Receptor	Protein Coding	P01130	64	GC19P132305	17.4979305267334	https://www.genecards.org/cgi-bin/carddisp.pl?gene=LDLR
UNC13D	Unc-13 Homolog D	Protein Coding	Q70J99	56	GC17M075827	17.4973258972168	https://www.genecards.org/cgi-bin/carddisp.pl?gene=UNC13D
PARK7	Parkinsonism Associated Deglycase	Protein Coding	Q99497	60	GC01P060126	17.4808387756348	https://www.genecards.org/cgi-bin/carddisp.pl?gene=PARK7
MIR145	MicroRNA 145	RNA Gene		32	GC05P149430	17.4588088989258	https://www.genecards.org/cgi-bin/carddisp.pl?gene=MIR145
RTEL1-TNFRSF6B	RTEL1-TNFRSF6B Readthrough (NMD Candidate)	RNA Gene		26	GC20P063657	17.4306335449219	https://www.genecards.org/cgi-bin/carddisp.pl?gene=RTEL1-TNFRSF6B
KNG1	Kininogen 1	Protein Coding	P01042	61	GC03P186717	17.4119777679443	https://www.genecards.org/cgi-bin/carddisp.pl?gene=KNG1
TMX2-CTNND1	TMX2-CTNND1 Readthrough (NMD Candidate)	RNA Gene		26	GC11P057712	17.4113235473633	https://www.genecards.org/cgi-bin/carddisp.pl?gene=TMX2-CTNND1
MIR376A1	MicroRNA 376a-1	RNA Gene		24	GC14P119059	17.3965816497803	https://www.genecards.org/cgi-bin/carddisp.pl?gene=MIR376A1
PAG1	Phosphoprotein Membrane Anchor With Glycosphingolipid Microdomains 1	Protein Coding	Q9NWQ8	50	GC08M080967	17.3807048797607	https://www.genecards.org/cgi-bin/carddisp.pl?gene=PAG1
RPS7	Ribosomal Protein S7	Protein Coding	P62081	54	GC02P003575	17.3559665679932	https://www.genecards.org/cgi-bin/carddisp.pl?gene=RPS7
ITGB1	Integrin Subunit Beta 1	Protein Coding	P05556	62	GC10M036398	17.3450508117676	https://www.genecards.org/cgi-bin/carddisp.pl?gene=ITGB1
LYZ	Lysozyme	Protein Coding	P61626	59	GC12P069348	17.3441543579102	https://www.genecards.org/cgi-bin/carddisp.pl?gene=LYZ
MIR708	MicroRNA 708	RNA Gene		27	GC11M079402	17.3274936676025	https://www.genecards.org/cgi-bin/carddisp.pl?gene=MIR708
SLC16A1	Solute Carrier Family 16 Member 1	Protein Coding	P53985	61	GC01M113130	17.3251113891602	https://www.genecards.org/cgi-bin/carddisp.pl?gene=SLC16A1
VCAM1	Vascular Cell Adhesion Molecule 1	Protein Coding	P19320	58	GC01P100719	17.3238410949707	https://www.genecards.org/cgi-bin/carddisp.pl?gene=VCAM1
TBL1XR1	TBL1X/Y Related 1	Protein Coding	Q9BZK7	58	GC03M177019	17.298023223877	https://www.genecards.org/cgi-bin/carddisp.pl?gene=TBL1XR1
MTR	5-Methyltetrahydrofolate-Homocysteine Methyltransferase	Protein Coding	Q99707	60	GC01P236795	17.2976474761963	https://www.genecards.org/cgi-bin/carddisp.pl?gene=MTR
GLI1	GLI Family Zinc Finger 1	Protein Coding	P08151	61	GC12P065433	17.2941207885742	https://www.genecards.org/cgi-bin/carddisp.pl?gene=GLI1
PTK2	Protein Tyrosine Kinase 2	Protein Coding	Q05397	61	GC08M140657	17.2789554595947	https://www.genecards.org/cgi-bin/carddisp.pl?gene=PTK2
MITF	Melanocyte Inducing Transcription Factor	Protein Coding	O75030	61	GC03P069740	17.2402820587158	https://www.genecards.org/cgi-bin/carddisp.pl?gene=MITF
MIR141	MicroRNA 141	RNA Gene		30	GC12P046793	17.2347221374512	https://www.genecards.org/cgi-bin/carddisp.pl?gene=MIR141
EDNRA	Endothelin Receptor Type A	Protein Coding	P25101	62	GC04P147480	17.2331733703613	https://www.genecards.org/cgi-bin/carddisp.pl?gene=EDNRA
SHH	Sonic Hedgehog Signaling Molecule	Protein Coding	Q15465	63	GC07M155799	17.2299957275391	https://www.genecards.org/cgi-bin/carddisp.pl?gene=SHH
RBM8A	RNA Binding Motif Protein 8A	Protein Coding	Q9Y5S9	54	GC01M145921	17.2297840118408	https://www.genecards.org/cgi-bin/carddisp.pl?gene=RBM8A
TGFB2	Transforming Growth Factor Beta 2	Protein Coding	P61812	64	GC01P218345	17.2133178710938	https://www.genecards.org/cgi-bin/carddisp.pl?gene=TGFB2
ADAMTS13	ADAM Metallopeptidase With Thrombospondin Type 1 Motif 13	Protein Coding	Q76LX8	61	GC09P133414	17.1661682128906	https://www.genecards.org/cgi-bin/carddisp.pl?gene=ADAMTS13
MIR18A	MicroRNA 18a	RNA Gene		27	GC13P091719	17.1412658691406	https://www.genecards.org/cgi-bin/carddisp.pl?gene=MIR18A
SERPINA3	Serpin Family A Member 3	Protein Coding	P01011	56	GC14P094612	17.1345195770264	https://www.genecards.org/cgi-bin/carddisp.pl?gene=SERPINA3
ALOX5	Arachidonate 5-Lipoxygenase	Protein Coding	P09917	62	GC10P045374	17.1275291442871	https://www.genecards.org/cgi-bin/carddisp.pl?gene=ALOX5
NOS3	Nitric Oxide Synthase 3	Protein Coding	P29474	62	GC07P161731	17.1250019073486	https://www.genecards.org/cgi-bin/carddisp.pl?gene=NOS3
CXCL1	C-X-C Motif Chemokine Ligand 1	Protein Coding	P09341	56	GC04P073869	17.1244430541992	https://www.genecards.org/cgi-bin/carddisp.pl?gene=CXCL1
IRF1	Interferon Regulatory Factor 1	Protein Coding	P10914	60	GC05M132440	17.1083526611328	https://www.genecards.org/cgi-bin/carddisp.pl?gene=IRF1
HDAC9	Histone Deacetylase 9	Protein Coding	Q9UKV0	63	GC07P018086	17.1070785522461	https://www.genecards.org/cgi-bin/carddisp.pl?gene=HDAC9
RECQL	RecQ Like Helicase	Protein Coding	P46063	54	GC12M021468	17.0763206481934	https://www.genecards.org/cgi-bin/carddisp.pl?gene=RECQL
DUSP6	Dual Specificity Phosphatase 6	Protein Coding	Q16828	60	GC12M089347	17.0725383758545	https://www.genecards.org/cgi-bin/carddisp.pl?gene=DUSP6
YAP1	Yes1 Associated Transcriptional Regulator	Protein Coding	P46937	61	GC11P102110	17.0713043212891	https://www.genecards.org/cgi-bin/carddisp.pl?gene=YAP1
POMC	Proopiomelanocortin	Protein Coding	P01189	61	GC02M025160	17.0613403320313	https://www.genecards.org/cgi-bin/carddisp.pl?gene=POMC
IL15	Interleukin 15	Protein Coding	P40933	55	GC04P141636	17.0542774200439	https://www.genecards.org/cgi-bin/carddisp.pl?gene=IL15
ATP7B	ATPase Copper Transporting Beta	Protein Coding	P35670	61	GC13M051930	17.0511207580566	https://www.genecards.org/cgi-bin/carddisp.pl?gene=ATP7B
PRDM1	PR/SET Domain 1	Protein Coding	O75626	58	GC06P157373	17.0494251251221	https://www.genecards.org/cgi-bin/carddisp.pl?gene=PRDM1
GDF15	Growth Differentiation Factor 15	Protein Coding	Q99988	56	GC19P132620	17.04416847229	https://www.genecards.org/cgi-bin/carddisp.pl?gene=GDF15
TG	Thyroglobulin	Protein Coding	P01266	57	GC08P132866	17.0197372436523	https://www.genecards.org/cgi-bin/carddisp.pl?gene=TG
PCNA	Proliferating Cell Nuclear Antigen	Protein Coding	P12004	63	GC20M005114	17.0080642700195	https://www.genecards.org/cgi-bin/carddisp.pl?gene=PCNA
CFH	Complement Factor H	Protein Coding	P08603	59	GC01P196621	16.9793224334717	https://www.genecards.org/cgi-bin/carddisp.pl?gene=CFH
CD80	CD80 Molecule	Protein Coding	P33681	55	GC03M119524	16.939998626709	https://www.genecards.org/cgi-bin/carddisp.pl?gene=CD80
MIR146B	MicroRNA 146b	RNA Gene		30	GC10P102436	16.9204559326172	https://www.genecards.org/cgi-bin/carddisp.pl?gene=MIR146B
BLK	BLK Proto-Oncogene, Src Family Tyrosine Kinase	Protein Coding	P51451	61	GC08P011486	16.9175395965576	https://www.genecards.org/cgi-bin/carddisp.pl?gene=BLK
COX4I2	Cytochrome C Oxidase Subunit 4I2	Protein Coding	Q96KJ9	54	GC20P031637	16.9053554534912	https://www.genecards.org/cgi-bin/carddisp.pl?gene=COX4I2
IL6ST	Interleukin 6 Cytokine Family Signal Transducer	Protein Coding	P40189	62	GC05M055935	16.9034614562988	https://www.genecards.org/cgi-bin/carddisp.pl?gene=IL6ST
FIP1L1	Factor Interacting With PAPOLA And CPSF1	Protein Coding	Q6UN15	51	GC04P053639	16.9014415740967	https://www.genecards.org/cgi-bin/carddisp.pl?gene=FIP1L1
SMPD1	Sphingomyelin Phosphodiesterase 1	Protein Coding	P17405	61	GC11P006390	16.9000988006592	https://www.genecards.org/cgi-bin/carddisp.pl?gene=SMPD1
ZEB2	Zinc Finger E-Box Binding Homeobox 2	Protein Coding	O60315	61	GC02M144384	16.8765296936035	https://www.genecards.org/cgi-bin/carddisp.pl?gene=ZEB2
RAB27A	RAB27A, Member RAS Oncogene Family	Protein Coding	P51159	60	GC15M055202	16.8209609985352	https://www.genecards.org/cgi-bin/carddisp.pl?gene=RAB27A
RAG2	Recombination Activating 2	Protein Coding	P55895	52	GC11M036575	16.8203353881836	https://www.genecards.org/cgi-bin/carddisp.pl?gene=RAG2
VPS45	Vacuolar Protein Sorting 45 Homolog	Protein Coding	Q9NRW7	51	GC01P170179	16.819522857666	https://www.genecards.org/cgi-bin/carddisp.pl?gene=VPS45
CREB1	CAMP Responsive Element Binding Protein 1	Protein Coding	P16220	62	GC02P207529	16.8112449645996	https://www.genecards.org/cgi-bin/carddisp.pl?gene=CREB1
PTPRC	Protein Tyrosine Phosphatase Receptor Type C	Protein Coding	P08575	65	GC01P198607	16.8071346282959	https://www.genecards.org/cgi-bin/carddisp.pl?gene=PTPRC
ABCG8	ATP Binding Cassette Subfamily G Member 8	Protein Coding	Q9H221	54	GC02P044266	16.7959365844727	https://www.genecards.org/cgi-bin/carddisp.pl?gene=ABCG8
PHGDH	Phosphoglycerate Dehydrogenase	Protein Coding	O43175	63	GC01P119674	16.7863006591797	https://www.genecards.org/cgi-bin/carddisp.pl?gene=PHGDH
CCNA2	Cyclin A2	Protein Coding	P20248	58	GC04M121816	16.7854614257813	https://www.genecards.org/cgi-bin/carddisp.pl?gene=CCNA2
IFNGR2	Interferon Gamma Receptor 2	Protein Coding	P38484	55	GC21P033402	16.7692699432373	https://www.genecards.org/cgi-bin/carddisp.pl?gene=IFNGR2
RUNX3	RUNX Family Transcription Factor 3	Protein Coding	Q13761	55	GC01M024899	16.7557678222656	https://www.genecards.org/cgi-bin/carddisp.pl?gene=RUNX3
UROD	Uroporphyrinogen Decarboxylase	Protein Coding	P06132	57	GC01P062507	16.743803024292	https://www.genecards.org/cgi-bin/carddisp.pl?gene=UROD
AVP	Arginine Vasopressin	Protein Coding	P01185	57	GC20M003082	16.7417984008789	https://www.genecards.org/cgi-bin/carddisp.pl?gene=AVP
TIMP2	TIMP Metallopeptidase Inhibitor 2	Protein Coding	P16035	54	GC17M078852	16.7403545379639	https://www.genecards.org/cgi-bin/carddisp.pl?gene=TIMP2
ABCC2	ATP Binding Cassette Subfamily C Member 2	Protein Coding	Q92887	61	GC10P099782	16.7367668151855	https://www.genecards.org/cgi-bin/carddisp.pl?gene=ABCC2
RAD51B	RAD51 Paralog B	Protein Coding	O15315	51	GC14P067819	16.7166500091553	https://www.genecards.org/cgi-bin/carddisp.pl?gene=RAD51B
GLUD1	Glutamate Dehydrogenase 1	Protein Coding	P00367	63	GC10M087050	16.6794261932373	https://www.genecards.org/cgi-bin/carddisp.pl?gene=GLUD1
GZMB	Granzyme B	Protein Coding	P10144	59	GC14M024630	16.6695575714111	https://www.genecards.org/cgi-bin/carddisp.pl?gene=GZMB
LOC126860438	MED14-Independent Group 3 Enhancer GRCh37_chr8:90959982-90961181	Functional Element		9	GC08P089947	16.6281185150146	https://www.genecards.org/cgi-bin/carddisp.pl?gene=LOC126860438
UBE2T	Ubiquitin Conjugating Enzyme E2 T	Protein Coding	Q9NPD8	55	GC01M202332	16.6225185394287	https://www.genecards.org/cgi-bin/carddisp.pl?gene=UBE2T
MIR140	MicroRNA 140	RNA Gene		33	GC16P106041	16.5831527709961	https://www.genecards.org/cgi-bin/carddisp.pl?gene=MIR140
MIR24-2	MicroRNA 24-2	RNA Gene		28	GC19M100410	16.5562992095947	https://www.genecards.org/cgi-bin/carddisp.pl?gene=MIR24-2
MIR193A	MicroRNA 193a	RNA Gene		29	GC17P031559	16.5545768737793	https://www.genecards.org/cgi-bin/carddisp.pl?gene=MIR193A
LTF	Lactotransferrin	Protein Coding	P02788	58	GC03M046435	16.5156517028809	https://www.genecards.org/cgi-bin/carddisp.pl?gene=LTF
AGER	Advanced Glycosylation End-Product Specific Receptor	Protein Coding	Q15109	59	GC06M032180	16.5085716247559	https://www.genecards.org/cgi-bin/carddisp.pl?gene=AGER
KRT8	Keratin 8	Protein Coding	P05787	59	GC12M052897	16.5079383850098	https://www.genecards.org/cgi-bin/carddisp.pl?gene=KRT8
CEBPB	CCAAT Enhancer Binding Protein Beta	Protein Coding	P17676	57	GC20P050190	16.5007495880127	https://www.genecards.org/cgi-bin/carddisp.pl?gene=CEBPB
HSP90AA1	Heat Shock Protein 90 Alpha Family Class A Member 1	Protein Coding	P07900	64	GC14M102080	16.4626369476318	https://www.genecards.org/cgi-bin/carddisp.pl?gene=HSP90AA1
BSG	Basigin (Ok Blood Group)	Protein Coding	P35613	56	GC19P000571	16.4531402587891	https://www.genecards.org/cgi-bin/carddisp.pl?gene=BSG
REN	Renin	Protein Coding	P00797	61	GC01M204154	16.4469337463379	https://www.genecards.org/cgi-bin/carddisp.pl?gene=REN
HOXB13	Homeobox B13	Protein Coding	Q92826	54	GC17M089707	16.4426250457764	https://www.genecards.org/cgi-bin/carddisp.pl?gene=HOXB13
CCL3	C-C Motif Chemokine Ligand 3	Protein Coding	P10147	54	GC17M036088	16.4072875976563	https://www.genecards.org/cgi-bin/carddisp.pl?gene=CCL3
CDK2	Cyclin Dependent Kinase 2	Protein Coding	P24941	63	GC12P055966	16.3996067047119	https://www.genecards.org/cgi-bin/carddisp.pl?gene=CDK2
HSPA5	Heat Shock Protein Family A (Hsp70) Member 5	Protein Coding	P11021	61	GC09M125234	16.3907585144043	https://www.genecards.org/cgi-bin/carddisp.pl?gene=HSPA5
MIR29C	MicroRNA 29c	RNA Gene		27	GC01M207838	16.3825283050537	https://www.genecards.org/cgi-bin/carddisp.pl?gene=MIR29C
LINC00261	Long Intergenic Non-Protein Coding RNA 261	RNA Gene		26	GC20M022529	16.3786888122559	https://www.genecards.org/cgi-bin/carddisp.pl?gene=LINC00261
LOC126807619	MED14-Independent Group 3 Enhancer GRCh37_chr5:176696443-176697642	Functional Element		9	GC05P188822	16.3763561248779	https://www.genecards.org/cgi-bin/carddisp.pl?gene=LOC126807619
SLC35C1	Solute Carrier Family 35 Member C1	Protein Coding	Q96A29	51	GC11P048336	16.3685836791992	https://www.genecards.org/cgi-bin/carddisp.pl?gene=SLC35C1
DGKE	Diacylglycerol Kinase Epsilon	Protein Coding	P52429	58	GC17P056834	16.3641662597656	https://www.genecards.org/cgi-bin/carddisp.pl?gene=DGKE
IGFBP3	Insulin Like Growth Factor Binding Protein 3	Protein Coding	P17936	59	GC07M045912	16.3392009735107	https://www.genecards.org/cgi-bin/carddisp.pl?gene=IGFBP3
CELA1	Chymotrypsin Like Elastase 1	Protein Coding	Q9UNI1	49	GC12M051328	16.335277557373	https://www.genecards.org/cgi-bin/carddisp.pl?gene=CELA1
LAMTOR2	Late Endosomal/Lysosomal Adaptor, MAPK And MTOR Activator 2	Protein Coding	Q9Y2Q5	52	GC01P156054	16.3349018096924	https://www.genecards.org/cgi-bin/carddisp.pl?gene=LAMTOR2
PGM3	Phosphoglucomutase 3	Protein Coding	O95394	55	GC06M101016	16.3267517089844	https://www.genecards.org/cgi-bin/carddisp.pl?gene=PGM3
CXCR2	C-X-C Motif Chemokine Receptor 2	Protein Coding	P25025	62	GC02P218125	16.3033847808838	https://www.genecards.org/cgi-bin/carddisp.pl?gene=CXCR2
TOP2A	DNA Topoisomerase II Alpha	Protein Coding	P11388	63	GC17M040388	16.2962398529053	https://www.genecards.org/cgi-bin/carddisp.pl?gene=TOP2A
NCF4	Neutrophil Cytosolic Factor 4	Protein Coding	Q15080	60	GC22P036860	16.2820796966553	https://www.genecards.org/cgi-bin/carddisp.pl?gene=NCF4
TMPRSS15	Transmembrane Serine Protease 15	Protein Coding	P98073	55	GC21M018269	16.2669925689697	https://www.genecards.org/cgi-bin/carddisp.pl?gene=TMPRSS15
SIRT1	Sirtuin 1	Protein Coding	Q96EB6	62	GC10P067884	16.2503547668457	https://www.genecards.org/cgi-bin/carddisp.pl?gene=SIRT1
DIS3	DIS3 Homolog, Exosome Endoribonuclease And 3'-5' Exoribonuclease	Protein Coding	Q9Y2L1	52	GC13M072752	16.2401943206787	https://www.genecards.org/cgi-bin/carddisp.pl?gene=DIS3
KLK2	Kallikrein Related Peptidase 2	Protein Coding	P20151	58	GC19P050861	16.2239246368408	https://www.genecards.org/cgi-bin/carddisp.pl?gene=KLK2
AGTR1	Angiotensin II Receptor Type 1	Protein Coding	P30556	65	GC03P148697	16.2192325592041	https://www.genecards.org/cgi-bin/carddisp.pl?gene=AGTR1
RAD54L	RAD54 Like	Protein Coding	Q92698	58	GC01P062557	16.2053146362305	https://www.genecards.org/cgi-bin/carddisp.pl?gene=RAD54L
CDC73	Cell Division Cycle 73	Protein Coding	Q6P1J9	58	GC01P193121	16.1997470855713	https://www.genecards.org/cgi-bin/carddisp.pl?gene=CDC73
FOXM1	Forkhead Box M1	Protein Coding	Q08050	56	GC12M002857	16.1984710693359	https://www.genecards.org/cgi-bin/carddisp.pl?gene=FOXM1
GAD2	Glutamate Decarboxylase 2	Protein Coding	Q05329	56	GC10P026216	16.197681427002	https://www.genecards.org/cgi-bin/carddisp.pl?gene=GAD2
IDO1	Indoleamine 2,3-Dioxygenase 1	Protein Coding	P14902	59	GC08P040947	16.1909408569336	https://www.genecards.org/cgi-bin/carddisp.pl?gene=IDO1
PLAU	Plasminogen Activator, Urokinase	Protein Coding	P00749	64	GC10P073909	16.1836776733398	https://www.genecards.org/cgi-bin/carddisp.pl?gene=PLAU
FN1	Fibronectin 1	Protein Coding	P02751	63	GC02M215360	16.1799087524414	https://www.genecards.org/cgi-bin/carddisp.pl?gene=FN1
SF3A1	Splicing Factor 3a Subunit 1	Protein Coding	Q15459	50	GC22M030331	16.1591243743896	https://www.genecards.org/cgi-bin/carddisp.pl?gene=SF3A1
CD163	CD163 Molecule	Protein Coding	Q86VB7	57	GC12M032935	16.1374111175537	https://www.genecards.org/cgi-bin/carddisp.pl?gene=CD163
MIR93	MicroRNA 93	RNA Gene		30	GC07M106066	16.1360397338867	https://www.genecards.org/cgi-bin/carddisp.pl?gene=MIR93
BAP1	BRCA1 Associated Deubiquitinase 1	Protein Coding	Q92560	59	GC03M052401	16.1228885650635	https://www.genecards.org/cgi-bin/carddisp.pl?gene=BAP1
MYO5A	Myosin VA	Protein Coding	Q9Y4I1	56	GC15M156997	16.1215133666992	https://www.genecards.org/cgi-bin/carddisp.pl?gene=MYO5A
CALCA	Calcitonin Related Polypeptide Alpha	Protein Coding	P06881	56	GC11M014966	16.1036739349365	https://www.genecards.org/cgi-bin/carddisp.pl?gene=CALCA
MMP7	Matrix Metallopeptidase 7	Protein Coding	P09237	60	GC11M133496	16.0992908477783	https://www.genecards.org/cgi-bin/carddisp.pl?gene=MMP7
MUTYH	MutY DNA Glycosylase	Protein Coding	Q9UIF7	57	GC01M045329	16.0932083129883	https://www.genecards.org/cgi-bin/carddisp.pl?gene=MUTYH
RNASE3	Ribonuclease A Family Member 3	Protein Coding	P12724	52	GC14P020891	16.0916805267334	https://www.genecards.org/cgi-bin/carddisp.pl?gene=RNASE3
PROM1	Prominin 1	Protein Coding	O43490	59	GC04M015965	16.0910263061523	https://www.genecards.org/cgi-bin/carddisp.pl?gene=PROM1
SDHC	Succinate Dehydrogenase Complex Subunit C	Protein Coding	Q99643	55	GC01P161314	16.068675994873	https://www.genecards.org/cgi-bin/carddisp.pl?gene=SDHC
NORAD	Non-Coding RNA Activated By DNA Damage	RNA Gene		27	GC20M036609	16.0671520233154	https://www.genecards.org/cgi-bin/carddisp.pl?gene=NORAD
NKX6-1	NK6 Homeobox 1	Protein Coding	P78426	52	GC04M084491	16.0650539398193	https://www.genecards.org/cgi-bin/carddisp.pl?gene=NKX6-1
USB1	U6 SnRNA Biogenesis Phosphodiesterase 1	Protein Coding	Q9BQ65	46	GC16P057999	16.0537776947021	https://www.genecards.org/cgi-bin/carddisp.pl?gene=USB1
THPO	Thrombopoietin	Protein Coding	P40225	56	GC03M184371	16.0411758422852	https://www.genecards.org/cgi-bin/carddisp.pl?gene=THPO
MIR122	MicroRNA 122	RNA Gene		30	GC18P058451	16.033332824707	https://www.genecards.org/cgi-bin/carddisp.pl?gene=MIR122
FPR1	Formyl Peptide Receptor 1	Protein Coding	P21462	58	GC19M051745	16.0140991210938	https://www.genecards.org/cgi-bin/carddisp.pl?gene=FPR1
KCNQ1OT1	KCNQ1 Opposite Strand/Antisense Transcript 1	RNA Gene		36	GC11M013323	16.0074920654297	https://www.genecards.org/cgi-bin/carddisp.pl?gene=KCNQ1OT1
LTA	Lymphotoxin Alpha	Protein Coding	P01374	55	GC06P156242	16.0017471313477	https://www.genecards.org/cgi-bin/carddisp.pl?gene=LTA
MVP	Major Vault Protein	Protein Coding	Q14764	52	GC16P104908	15.981369972229	https://www.genecards.org/cgi-bin/carddisp.pl?gene=MVP
LARS1	Leucyl-TRNA Synthetase 1	Protein Coding	Q9P2J5	57	GC05M146114	15.9685802459717	https://www.genecards.org/cgi-bin/carddisp.pl?gene=LARS1
MSLN	Mesothelin	Protein Coding	Q13421	55	GC16P103995	15.9625396728516	https://www.genecards.org/cgi-bin/carddisp.pl?gene=MSLN
NGF	Nerve Growth Factor	Protein Coding	P01138	63	GC01M115285	15.956844329834	https://www.genecards.org/cgi-bin/carddisp.pl?gene=NGF
MIR374A	MicroRNA 374a	RNA Gene		26	GC0XM074300	15.9147529602051	https://www.genecards.org/cgi-bin/carddisp.pl?gene=MIR374A
MIR29B2	MicroRNA 29b-2	RNA Gene		27	GC01M207839	15.8755149841309	https://www.genecards.org/cgi-bin/carddisp.pl?gene=MIR29B2
MIR223HG	MIR223 Host Gene	RNA Gene		18	GC0XP065921	15.8742580413818	https://www.genecards.org/cgi-bin/carddisp.pl?gene=MIR223HG
TNFRSF10A	TNF Receptor Superfamily Member 10a	Protein Coding	O00220	57	GC08M023190	15.8480949401855	https://www.genecards.org/cgi-bin/carddisp.pl?gene=TNFRSF10A
CEACAM5	CEA Cell Adhesion Molecule 5	Protein Coding	P06731	56	GC19P133123	15.8359355926514	https://www.genecards.org/cgi-bin/carddisp.pl?gene=CEACAM5
HLA-C	Major Histocompatibility Complex, Class I, C	Protein Coding	P10321	56	GC06M100254	15.8351030349731	https://www.genecards.org/cgi-bin/carddisp.pl?gene=HLA-C
TERF2IP	TERF2 Interacting Protein	Protein Coding	Q9NYB0	52	GC16P075647	15.8296070098877	https://www.genecards.org/cgi-bin/carddisp.pl?gene=TERF2IP
MIR184	MicroRNA 184	RNA Gene		31	GC15P079209	15.8262195587158	https://www.genecards.org/cgi-bin/carddisp.pl?gene=MIR184
CCN2	Cellular Communication Network Factor 2	Protein Coding	P29279	58	GC06M131948	15.785701751709	https://www.genecards.org/cgi-bin/carddisp.pl?gene=CCN2
FECH	Ferrochelatase	Protein Coding	P22830	59	GC18M057544	15.7855081558228	https://www.genecards.org/cgi-bin/carddisp.pl?gene=FECH
PPARA	Peroxisome Proliferator Activated Receptor Alpha	Protein Coding	Q07869	56	GC22P046150	15.7820129394531	https://www.genecards.org/cgi-bin/carddisp.pl?gene=PPARA
MIR103A2	MicroRNA 103a-2	RNA Gene		27	GC20P003917	15.776496887207	https://www.genecards.org/cgi-bin/carddisp.pl?gene=MIR103A2
NFE2L2	NFE2 Like BZIP Transcription Factor 2	Protein Coding	Q16236	63	GC02M177227	15.7689046859741	https://www.genecards.org/cgi-bin/carddisp.pl?gene=NFE2L2
ERCC1	ERCC Excision Repair 1, Endonuclease Non-Catalytic Subunit	Protein Coding	P07992	59	GC19M101124	15.7346334457397	https://www.genecards.org/cgi-bin/carddisp.pl?gene=ERCC1
ERC1	ELKS/RAB6-Interacting/CAST Family Member 1	Protein Coding	Q8IUD2	54	GC12P001028	15.7128410339355	https://www.genecards.org/cgi-bin/carddisp.pl?gene=ERC1
RINT1	RAD50 Interactor 1	Protein Coding	Q6NUQ1	50	GC07P105532	15.7090816497803	https://www.genecards.org/cgi-bin/carddisp.pl?gene=RINT1
LIF	LIF Interleukin 6 Family Cytokine	Protein Coding	P15018	56	GC22M030240	15.707389831543	https://www.genecards.org/cgi-bin/carddisp.pl?gene=LIF
MIR325	MicroRNA 325	RNA Gene		20	GC0XM077005	15.6719532012939	https://www.genecards.org/cgi-bin/carddisp.pl?gene=MIR325
NPY	Neuropeptide Y	Protein Coding	P01303	57	GC07P024449	15.6702747344971	https://www.genecards.org/cgi-bin/carddisp.pl?gene=NPY
CD46	CD46 Molecule	Protein Coding	P15529	60	GC01P207752	15.6663608551025	https://www.genecards.org/cgi-bin/carddisp.pl?gene=CD46
ADH1B	Alcohol Dehydrogenase 1B (Class I), Beta Polypeptide	Protein Coding	P00325	57	GC04M099304	15.649341583252	https://www.genecards.org/cgi-bin/carddisp.pl?gene=ADH1B
GBA1	Glucosylceramidase Beta 1	Protein Coding	P04062	62	GC01M165117	15.6480712890625	https://www.genecards.org/cgi-bin/carddisp.pl?gene=GBA1
RPS14	Ribosomal Protein S14	Protein Coding	P62263	54	GC05M150443	15.647102355957	https://www.genecards.org/cgi-bin/carddisp.pl?gene=RPS14
MLPH	Melanophilin	Protein Coding	Q9BV36	53	GC02P237485	15.640417098999	https://www.genecards.org/cgi-bin/carddisp.pl?gene=MLPH
TGFBR1	Transforming Growth Factor Beta Receptor 1	Protein Coding	P36897	66	GC09P103929	15.6265316009521	https://www.genecards.org/cgi-bin/carddisp.pl?gene=TGFBR1
ACVR1B	Activin A Receptor Type 1B	Protein Coding	P36896	59	GC12P051951	15.6103229522705	https://www.genecards.org/cgi-bin/carddisp.pl?gene=ACVR1B
EIF2AK4	Eukaryotic Translation Initiation Factor 2 Alpha Kinase 4	Protein Coding	Q9P2K8	57	GC15P039934	15.6084728240967	https://www.genecards.org/cgi-bin/carddisp.pl?gene=EIF2AK4
WRN	WRN RecQ Like Helicase	Protein Coding	Q14191	60	GC08P031033	15.6081638336182	https://www.genecards.org/cgi-bin/carddisp.pl?gene=WRN
CXCR1	C-X-C Motif Chemokine Receptor 1	Protein Coding	P25024	56	GC02M218162	15.5975437164307	https://www.genecards.org/cgi-bin/carddisp.pl?gene=CXCR1
BCL10	BCL10 Immune Signaling Adaptor	Protein Coding	O95999	58	GC01M085265	15.5807790756226	https://www.genecards.org/cgi-bin/carddisp.pl?gene=BCL10
ADORA2A	Adenosine A2a Receptor	Protein Coding	P29274	59	GC22P024417	15.5702276229858	https://www.genecards.org/cgi-bin/carddisp.pl?gene=ADORA2A
DTNBP1	Dystrobrevin Binding Protein 1	Protein Coding	Q96EV8	54	GC06M015609	15.5693912506104	https://www.genecards.org/cgi-bin/carddisp.pl?gene=DTNBP1
HPS5	HPS5 Biogenesis Of Lysosomal Organelles Complex 2 Subunit 2	Protein Coding	Q9UPZ3	51	GC11M018278	15.5609741210938	https://www.genecards.org/cgi-bin/carddisp.pl?gene=HPS5
ELN	Elastin	Protein Coding	P15502	55	GC07P074027	15.5593347549438	https://www.genecards.org/cgi-bin/carddisp.pl?gene=ELN
MGMT	O-6-Methylguanine-DNA Methyltransferase	Protein Coding	P16455	62	GC10P129467	15.5397987365723	https://www.genecards.org/cgi-bin/carddisp.pl?gene=MGMT
PKHD1	PKHD1 Ciliary IPT Domain Containing Fibrocystin/Polyductin	Protein Coding	P08F94	50	GC06M100641	15.5390243530273	https://www.genecards.org/cgi-bin/carddisp.pl?gene=PKHD1
VIM	Vimentin	Protein Coding	P08670	63	GC10P017227	15.5261259078979	https://www.genecards.org/cgi-bin/carddisp.pl?gene=VIM
PLA2G1B	Phospholipase A2 Group IB	Protein Coding	P04054	56	GC12M120322	15.5253953933716	https://www.genecards.org/cgi-bin/carddisp.pl?gene=PLA2G1B
ANGPT2	Angiopoietin 2	Protein Coding	O15123	61	GC08M006499	15.5213928222656	https://www.genecards.org/cgi-bin/carddisp.pl?gene=ANGPT2
IKBKB	Inhibitor Of Nuclear Factor Kappa B Kinase Subunit Beta	Protein Coding	O14920	66	GC08P042271	15.5184726715088	https://www.genecards.org/cgi-bin/carddisp.pl?gene=IKBKB
SELL	Selectin L	Protein Coding	P14151	55	GC01M169690	15.5136213302612	https://www.genecards.org/cgi-bin/carddisp.pl?gene=SELL
TRIM27	Tripartite Motif Containing 27	Protein Coding	P14373	52	GC06M028903	15.5086669921875	https://www.genecards.org/cgi-bin/carddisp.pl?gene=TRIM27
TFRC	Transferrin Receptor	Protein Coding	P02786	63	GC03M196576	15.4955787658691	https://www.genecards.org/cgi-bin/carddisp.pl?gene=TFRC
KRT7	Keratin 7	Protein Coding	P08729	55	GC12P052232	15.4790058135986	https://www.genecards.org/cgi-bin/carddisp.pl?gene=KRT7
IFNB1	Interferon Beta 1	Protein Coding	P01574	55	GC09M021077	15.4691486358643	https://www.genecards.org/cgi-bin/carddisp.pl?gene=IFNB1
ADM	Adrenomedullin	Protein Coding	P35318	57	GC11P014571	15.4537563323975	https://www.genecards.org/cgi-bin/carddisp.pl?gene=ADM
SLC25A13	Solute Carrier Family 25 Member 13	Protein Coding	Q9UJS0	58	GC07M096120	15.4235639572144	https://www.genecards.org/cgi-bin/carddisp.pl?gene=SLC25A13
HAVCR2	Hepatitis A Virus Cellular Receptor 2	Protein Coding	Q8TDQ0	58	GC05M157063	15.4204683303833	https://www.genecards.org/cgi-bin/carddisp.pl?gene=HAVCR2
VEGFC	Vascular Endothelial Growth Factor C	Protein Coding	P49767	59	GC04M176683	15.3955478668213	https://www.genecards.org/cgi-bin/carddisp.pl?gene=VEGFC
GLP1R	Glucagon Like Peptide 1 Receptor	Protein Coding	P43220	59	GC06P039048	15.3950881958008	https://www.genecards.org/cgi-bin/carddisp.pl?gene=GLP1R
C1S	Complement C1s	Protein Coding	P09871	60	GC12P046796	15.3850030899048	https://www.genecards.org/cgi-bin/carddisp.pl?gene=C1S
IL11	Interleukin 11	Protein Coding	P20809	52	GC19M055364	15.3773670196533	https://www.genecards.org/cgi-bin/carddisp.pl?gene=IL11
THBS1	Thrombospondin 1	Protein Coding	P07996	58	GC15P039581	15.3593082427979	https://www.genecards.org/cgi-bin/carddisp.pl?gene=THBS1
ANXA2	Annexin A2	Protein Coding	P07355	59	GC15M060347	15.3538436889648	https://www.genecards.org/cgi-bin/carddisp.pl?gene=ANXA2
DPYD	Dihydropyrimidine Dehydrogenase	Protein Coding	Q12882	64	GC01M097015	15.3447751998901	https://www.genecards.org/cgi-bin/carddisp.pl?gene=DPYD
COL4A1	Collagen Type IV Alpha 1 Chain	Protein Coding	P02462	60	GC13M110148	15.3300085067749	https://www.genecards.org/cgi-bin/carddisp.pl?gene=COL4A1
HMGCL	3-Hydroxy-3-Methylglutaryl-CoA Lyase	Protein Coding	P35914	58	GC01M023801	15.3149242401123	https://www.genecards.org/cgi-bin/carddisp.pl?gene=HMGCL
PGR-AS1	PGR Antisense RNA 1	RNA Gene		19	GC11P101136	15.313099861145	https://www.genecards.org/cgi-bin/carddisp.pl?gene=PGR-AS1
PUM1	Pumilio RNA Binding Family Member 1	Protein Coding	Q14671	54	GC01M030931	15.3061141967773	https://www.genecards.org/cgi-bin/carddisp.pl?gene=PUM1
CDKN3	Cyclin Dependent Kinase Inhibitor 3	Protein Coding	Q16667	53	GC14P054417	15.2738800048828	https://www.genecards.org/cgi-bin/carddisp.pl?gene=CDKN3
NAF1	Nuclear Assembly Factor 1 Ribonucleoprotein	Protein Coding	Q96HR8	46	GC04M163109	15.2679309844971	https://www.genecards.org/cgi-bin/carddisp.pl?gene=NAF1
SYP	Synaptophysin	Protein Coding	P08247	59	GC0XM049187	15.2625007629395	https://www.genecards.org/cgi-bin/carddisp.pl?gene=SYP
PIK3CB	Phosphatidylinositol-4,5-Bisphosphate 3-Kinase Catalytic Subunit Beta	Protein Coding	P42338	62	GC03M138652	15.260425567627	https://www.genecards.org/cgi-bin/carddisp.pl?gene=PIK3CB
BAD	BCL2 Associated Agonist Of Cell Death	Protein Coding	Q92934	57	GC11M132747	15.2574977874756	https://www.genecards.org/cgi-bin/carddisp.pl?gene=BAD
PTX3	Pentraxin 3	Protein Coding	P26022	55	GC03P157436	15.2542657852173	https://www.genecards.org/cgi-bin/carddisp.pl?gene=PTX3
GNAQ	G Protein Subunit Alpha Q	Protein Coding	P50148	61	GC09M077716	15.2491102218628	https://www.genecards.org/cgi-bin/carddisp.pl?gene=GNAQ
ABCC3	ATP Binding Cassette Subfamily C Member 3	Protein Coding	O15438	57	GC17P050634	15.240140914917	https://www.genecards.org/cgi-bin/carddisp.pl?gene=ABCC3
EGR1	Early Growth Response 1	Protein Coding	P18146	57	GC05P138465	15.237811088562	https://www.genecards.org/cgi-bin/carddisp.pl?gene=EGR1
PC	Pyruvate Carboxylase	Protein Coding	P11498	60	GC11M066848	15.2230663299561	https://www.genecards.org/cgi-bin/carddisp.pl?gene=PC
MIR302D	MicroRNA 302d	RNA Gene		28	GC04M112648	15.2125186920166	https://www.genecards.org/cgi-bin/carddisp.pl?gene=MIR302D
AP3B1	Adaptor Related Protein Complex 3 Subunit Beta 1	Protein Coding	O00203	57	GC05M078000	15.2078638076782	https://www.genecards.org/cgi-bin/carddisp.pl?gene=AP3B1
NCF2	Neutrophil Cytosolic Factor 2	Protein Coding	P19878	60	GC01M186360	15.201774597168	https://www.genecards.org/cgi-bin/carddisp.pl?gene=NCF2
LYN	LYN Proto-Oncogene, Src Family Tyrosine Kinase	Protein Coding	P07948	62	GC08P055879	15.199649810791	https://www.genecards.org/cgi-bin/carddisp.pl?gene=LYN
CTSC	Cathepsin C	Protein Coding	P53634	60	GC11M133353	15.1795225143433	https://www.genecards.org/cgi-bin/carddisp.pl?gene=CTSC
LOX	Lysyl Oxidase	Protein Coding	P28300	60	GC05M122063	15.177788734436	https://www.genecards.org/cgi-bin/carddisp.pl?gene=LOX
AMBP	Alpha-1-Microglobulin/Bikunin Precursor	Protein Coding	P02760	56	GC09M114060	15.1746044158936	https://www.genecards.org/cgi-bin/carddisp.pl?gene=AMBP
CRNDE	Colorectal Neoplasia Differentially Expressed	RNA Gene		29	GC16M054979	15.1679029464722	https://www.genecards.org/cgi-bin/carddisp.pl?gene=CRNDE
CCKAR	Cholecystokinin A Receptor	Protein Coding	P32238	57	GC04M026483	15.1633253097534	https://www.genecards.org/cgi-bin/carddisp.pl?gene=CCKAR
CHUK	Component Of Inhibitor Of Nuclear Factor Kappa B Kinase Complex	Protein Coding	O15111	63	GC10M100501	15.1589059829712	https://www.genecards.org/cgi-bin/carddisp.pl?gene=CHUK
MIR181B2	MicroRNA 181b-2	RNA Gene		26	GC09P124693	15.1513738632202	https://www.genecards.org/cgi-bin/carddisp.pl?gene=MIR181B2
PGK1	Phosphoglycerate Kinase 1	Protein Coding	P00558	62	GC0XP078216	15.1504735946655	https://www.genecards.org/cgi-bin/carddisp.pl?gene=PGK1
PSMB2	Proteasome 20S Subunit Beta 2	Protein Coding	P49721	54	GC01M035599	15.1359157562256	https://www.genecards.org/cgi-bin/carddisp.pl?gene=PSMB2
CCND2	Cyclin D2	Protein Coding	P30279	61	GC12P046708	15.1177635192871	https://www.genecards.org/cgi-bin/carddisp.pl?gene=CCND2
MYBL1	MYB Proto-Oncogene Like 1	Protein Coding	P10243	51	GC08M066562	15.1176271438599	https://www.genecards.org/cgi-bin/carddisp.pl?gene=MYBL1
AIR	Acute Insulin Response (2)	Genetic Locus		2	GC01U990199	15.1010427474976	https://www.genecards.org/cgi-bin/carddisp.pl?gene=AIR
PECAM1	Platelet And Endothelial Cell Adhesion Molecule 1	Protein Coding	P16284	53	GC17M064319	15.0826759338379	https://www.genecards.org/cgi-bin/carddisp.pl?gene=PECAM1
MIR31	MicroRNA 31	RNA Gene		29	GC09M022239	15.0609216690063	https://www.genecards.org/cgi-bin/carddisp.pl?gene=MIR31
ACO2	Aconitase 2	Protein Coding	Q99798	58	GC22P081624	15.0441627502441	https://www.genecards.org/cgi-bin/carddisp.pl?gene=ACO2
MIR32	MicroRNA 32	RNA Gene		31	GC09M109046	15.0402565002441	https://www.genecards.org/cgi-bin/carddisp.pl?gene=MIR32
CD82	CD82 Molecule	Protein Coding	P27701	56	GC11P044564	15.0232524871826	https://www.genecards.org/cgi-bin/carddisp.pl?gene=CD82
ARG1	Arginase 1	Protein Coding	P05089	62	GC06P158145	15.0225992202759	https://www.genecards.org/cgi-bin/carddisp.pl?gene=ARG1
CTPS1	CTP Synthase 1	Protein Coding	P17812	58	GC01P040979	15.0169305801392	https://www.genecards.org/cgi-bin/carddisp.pl?gene=CTPS1
MTRR	5-Methyltetrahydrofolate-Homocysteine Methyltransferase Reductase	Protein Coding	Q9UBK8	56	GC05P007851	15.0057201385498	https://www.genecards.org/cgi-bin/carddisp.pl?gene=MTRR
PCCB	Propionyl-CoA Carboxylase Subunit Beta	Protein Coding	P05166	59	GC03P136250	15.0032501220703	https://www.genecards.org/cgi-bin/carddisp.pl?gene=PCCB
ABCB7	ATP Binding Cassette Subfamily B Member 7	Protein Coding	O75027	57	GC0XM075053	14.9976215362549	https://www.genecards.org/cgi-bin/carddisp.pl?gene=ABCB7
HLA-G	Major Histocompatibility Complex, Class I, G	Protein Coding	P17693	57	GC06P156194	14.9971380233765	https://www.genecards.org/cgi-bin/carddisp.pl?gene=HLA-G
CNOT1	CCR4-NOT Transcription Complex Subunit 1	Protein Coding	A5YKK6	53	GC16M058519	14.9895286560059	https://www.genecards.org/cgi-bin/carddisp.pl?gene=CNOT1
SLC26A9	Solute Carrier Family 26 Member 9	Protein Coding	Q7LBE3	49	GC01M205883	14.9727125167847	https://www.genecards.org/cgi-bin/carddisp.pl?gene=SLC26A9
VTN	Vitronectin	Protein Coding	P04004	56	GC17M088839	14.9607353210449	https://www.genecards.org/cgi-bin/carddisp.pl?gene=VTN
HDAC2	Histone Deacetylase 2	Protein Coding	Q92769	65	GC06M113933	14.956353187561	https://www.genecards.org/cgi-bin/carddisp.pl?gene=HDAC2
FGF7	Fibroblast Growth Factor 7	Protein Coding	P21781	56	GC15P049423	14.9521503448486	https://www.genecards.org/cgi-bin/carddisp.pl?gene=FGF7
PGF	Placental Growth Factor	Protein Coding	P49763	56	GC14M074941	14.9499702453613	https://www.genecards.org/cgi-bin/carddisp.pl?gene=PGF
MIR345	MicroRNA 345	RNA Gene		28	GC14P100307	14.9438285827637	https://www.genecards.org/cgi-bin/carddisp.pl?gene=MIR345
SLC9A3	Solute Carrier Family 9 Member A3	Protein Coding	P48764	59	GC05M000472	14.9326190948486	https://www.genecards.org/cgi-bin/carddisp.pl?gene=SLC9A3
NAA10	N-Alpha-Acetyltransferase 10, NatA Catalytic Subunit	Protein Coding	P41227	57	GC0XM153929	14.9286680221558	https://www.genecards.org/cgi-bin/carddisp.pl?gene=NAA10
CD86	CD86 Molecule	Protein Coding	P42081	56	GC03P122055	14.9137763977051	https://www.genecards.org/cgi-bin/carddisp.pl?gene=CD86
CDH17	Cadherin 17	Protein Coding	Q12864	55	GC08M094127	14.9027252197266	https://www.genecards.org/cgi-bin/carddisp.pl?gene=CDH17
TTK	TTK Protein Kinase	Protein Coding	P33981	59	GC06P080003	14.8967533111572	https://www.genecards.org/cgi-bin/carddisp.pl?gene=TTK
NTS	Neurotensin	Protein Coding	P30990	53	GC12P085876	14.8885383605957	https://www.genecards.org/cgi-bin/carddisp.pl?gene=NTS
STX1A	Syntaxin 1A	Protein Coding	Q16623	60	GC07M079074	14.8851156234741	https://www.genecards.org/cgi-bin/carddisp.pl?gene=STX1A
CD33	CD33 Molecule	Protein Coding	P20138	58	GC19P133505	14.8848886489868	https://www.genecards.org/cgi-bin/carddisp.pl?gene=CD33
HMGCR	3-Hydroxy-3-Methylglutaryl-CoA Reductase	Protein Coding	P04035	61	GC05P075336	14.8819713592529	https://www.genecards.org/cgi-bin/carddisp.pl?gene=HMGCR
MIR372	MicroRNA 372	RNA Gene		25	GC19P133647	14.8657302856445	https://www.genecards.org/cgi-bin/carddisp.pl?gene=MIR372
FERMT3	FERM Domain Containing Kindlin 3	Protein Coding	Q86UX7	55	GC11P098843	14.8644313812256	https://www.genecards.org/cgi-bin/carddisp.pl?gene=FERMT3
MIR499A	MicroRNA 499a	RNA Gene		30	GC20P034990	14.8622245788574	https://www.genecards.org/cgi-bin/carddisp.pl?gene=MIR499A
HSPA4	Heat Shock Protein Family A (Hsp70) Member 4	Protein Coding	P34932	55	GC05P133097	14.8438415527344	https://www.genecards.org/cgi-bin/carddisp.pl?gene=HSPA4
TNFRSF10B	TNF Receptor Superfamily Member 10b	Protein Coding	O14763	62	GC08M023020	14.8342227935791	https://www.genecards.org/cgi-bin/carddisp.pl?gene=TNFRSF10B
SNAI1	Snail Family Transcriptional Repressor 1	Protein Coding	O95863	56	GC20P049982	14.8170127868652	https://www.genecards.org/cgi-bin/carddisp.pl?gene=SNAI1
NES	Nestin	Protein Coding	P48681	52	GC01M156668	14.8131790161133	https://www.genecards.org/cgi-bin/carddisp.pl?gene=NES
RPS6KB1	Ribosomal Protein S6 Kinase B1	Protein Coding	P23443	62	GC17P059893	14.8034801483154	https://www.genecards.org/cgi-bin/carddisp.pl?gene=RPS6KB1
HPS6	HPS6 Biogenesis Of Lysosomal Organelles Complex 2 Subunit 3	Protein Coding	Q86YV9	49	GC10P102065	14.7824716567993	https://www.genecards.org/cgi-bin/carddisp.pl?gene=HPS6
FH	Fumarate Hydratase	Protein Coding	P07954	59	GC01M241499	14.7757701873779	https://www.genecards.org/cgi-bin/carddisp.pl?gene=FH
BCL2L11	BCL2 Like 11	Protein Coding	O43521	58	GC02P111119	14.7715244293213	https://www.genecards.org/cgi-bin/carddisp.pl?gene=BCL2L11
CCL11	C-C Motif Chemokine Ligand 11	Protein Coding	P51671	58	GC17P034285	14.746997833252	https://www.genecards.org/cgi-bin/carddisp.pl?gene=CCL11
BLNK	B Cell Linker	Protein Coding	Q8WV28	57	GC10M096313	14.728009223938	https://www.genecards.org/cgi-bin/carddisp.pl?gene=BLNK
NHEJ1	Non-Homologous End Joining Factor 1	Protein Coding	Q9H9Q4	54	GC02M219180	14.7232723236084	https://www.genecards.org/cgi-bin/carddisp.pl?gene=NHEJ1
DPP4	Dipeptidyl Peptidase 4	Protein Coding	P27487	62	GC02M161992	14.719762802124	https://www.genecards.org/cgi-bin/carddisp.pl?gene=DPP4
TRPV6	Transient Receptor Potential Cation Channel Subfamily V Member 6	Protein Coding	Q9H1D0	59	GC07M142871	14.7003240585327	https://www.genecards.org/cgi-bin/carddisp.pl?gene=TRPV6
BAK1	BCL2 Antagonist/Killer 1	Protein Coding	Q16611	57	GC06M033572	14.6953125	https://www.genecards.org/cgi-bin/carddisp.pl?gene=BAK1
BLOC1S3	Biogenesis Of Lysosomal Organelles Complex 1 Subunit 3	Protein Coding	Q6QNY0	47	GC19P045178	14.6872711181641	https://www.genecards.org/cgi-bin/carddisp.pl?gene=BLOC1S3
TSHR	Thyroid Stimulating Hormone Receptor	Protein Coding	P16473	61	GC14P080954	14.684326171875	https://www.genecards.org/cgi-bin/carddisp.pl?gene=TSHR
GAPDH	Glyceraldehyde-3-Phosphate Dehydrogenase	Protein Coding	P04406	63	GC12P046751	14.6785621643066	https://www.genecards.org/cgi-bin/carddisp.pl?gene=GAPDH
OTC	Ornithine Transcarbamylase	Protein Coding	P00480	59	GC0XP038345	14.6334171295166	https://www.genecards.org/cgi-bin/carddisp.pl?gene=OTC
PTRH2	Peptidyl-TRNA Hydrolase 2	Protein Coding	Q9Y3E5	55	GC17M059674	14.6292657852173	https://www.genecards.org/cgi-bin/carddisp.pl?gene=PTRH2
SCTR	Secretin Receptor	Protein Coding	P47872	51	GC02M119439	14.6166343688965	https://www.genecards.org/cgi-bin/carddisp.pl?gene=SCTR
PTHLH	Parathyroid Hormone Like Hormone	Protein Coding	P12272	58	GC12M033363	14.6057186126709	https://www.genecards.org/cgi-bin/carddisp.pl?gene=PTHLH
EIF4EBP1	Eukaryotic Translation Initiation Factor 4E Binding Protein 1	Protein Coding	Q13541	59	GC08P040885	14.5955476760864	https://www.genecards.org/cgi-bin/carddisp.pl?gene=EIF4EBP1
AGT	Angiotensinogen	Protein Coding	P01019	62	GC01M230690	14.5702972412109	https://www.genecards.org/cgi-bin/carddisp.pl?gene=AGT
ZG16B	Zymogen Granule Protein 16B	Protein Coding	Q96DA0	47	GC16P104078	14.5634107589722	https://www.genecards.org/cgi-bin/carddisp.pl?gene=ZG16B
SSTR2	Somatostatin Receptor 2	Protein Coding	P30874	59	GC17P073165	14.5492277145386	https://www.genecards.org/cgi-bin/carddisp.pl?gene=SSTR2
CDH2	Cadherin 2	Protein Coding	P19022	63	GC18M036283	14.5352039337158	https://www.genecards.org/cgi-bin/carddisp.pl?gene=CDH2
HHEX	Hematopoietically Expressed Homeobox	Protein Coding	Q03014	52	GC10P092689	14.5292043685913	https://www.genecards.org/cgi-bin/carddisp.pl?gene=HHEX
TFG	Trafficking From ER To Golgi Regulator	Protein Coding	Q92734	55	GC03P100709	14.519476890564	https://www.genecards.org/cgi-bin/carddisp.pl?gene=TFG
SPI1	Spi-1 Proto-Oncogene	Protein Coding	P17947	56	GC11M132469	14.5115671157837	https://www.genecards.org/cgi-bin/carddisp.pl?gene=SPI1
MIR196A1	MicroRNA 196a-1	RNA Gene		30	GC17M048632	14.5109329223633	https://www.genecards.org/cgi-bin/carddisp.pl?gene=MIR196A1
ALDOA	Aldolase, Fructose-Bisphosphate A	Protein Coding	P04075	62	GC16P030064	14.4918155670166	https://www.genecards.org/cgi-bin/carddisp.pl?gene=ALDOA
SLPI	Secretory Leukocyte Peptidase Inhibitor	Protein Coding	P03973	52	GC20M045252	14.4868669509888	https://www.genecards.org/cgi-bin/carddisp.pl?gene=SLPI
MMACHC	Metabolism Of Cobalamin Associated C	Protein Coding	Q9Y4U1	55	GC01P045500	14.4838714599609	https://www.genecards.org/cgi-bin/carddisp.pl?gene=MMACHC
POU5F1	POU Class 5 Homeobox 1	Protein Coding	Q01860	59	GC06M100249	14.4797658920288	https://www.genecards.org/cgi-bin/carddisp.pl?gene=POU5F1
MIRLET7A3	MicroRNA Let-7a-3	RNA Gene		29	GC22P046112	14.4677171707153	https://www.genecards.org/cgi-bin/carddisp.pl?gene=MIRLET7A3
EIF4E	Eukaryotic Translation Initiation Factor 4E	Protein Coding	P06730	62	GC04M098879	14.4629936218262	https://www.genecards.org/cgi-bin/carddisp.pl?gene=EIF4E
S100A8	S100 Calcium Binding Protein A8	Protein Coding	P05109	54	GC01M165010	14.4560279846191	https://www.genecards.org/cgi-bin/carddisp.pl?gene=S100A8
SPRY4-IT1	SPRY4 Intronic Transcript 1	RNA Gene		21	GC05M142318	14.4225263595581	https://www.genecards.org/cgi-bin/carddisp.pl?gene=SPRY4-IT1
CPA2	Carboxypeptidase A2	Protein Coding	P48052	48	GC07P130266	14.4140815734863	https://www.genecards.org/cgi-bin/carddisp.pl?gene=CPA2
JAG1	Jagged Canonical Notch Ligand 1	Protein Coding	P78504	63	GC20M010637	14.3784217834473	https://www.genecards.org/cgi-bin/carddisp.pl?gene=JAG1
ILK	Integrin Linked Kinase	Protein Coding	Q13418	58	GC11P014351	14.3754596710205	https://www.genecards.org/cgi-bin/carddisp.pl?gene=ILK
SARDH	Sarcosine Dehydrogenase	Protein Coding	Q9UL12	55	GC09M133663	14.3633785247803	https://www.genecards.org/cgi-bin/carddisp.pl?gene=SARDH
FLNB	Filamin B	Protein Coding	O75369	60	GC03P058008	14.3397254943848	https://www.genecards.org/cgi-bin/carddisp.pl?gene=FLNB
DAXX	Death Domain Associated Protein	Protein Coding	Q9UER7	56	GC06M033318	14.3256063461304	https://www.genecards.org/cgi-bin/carddisp.pl?gene=DAXX
STARP1	Steroidogenic Acute Regulatory Protein Pseudogene 1	Pseudogene		9	GC13M065280	14.305811882019	https://www.genecards.org/cgi-bin/carddisp.pl?gene=STARP1
H3-3A	H3.3 Histone A	Protein Coding	P84243	56	GC01P226062	14.3009214401245	https://www.genecards.org/cgi-bin/carddisp.pl?gene=H3-3A
EPHX1	Epoxide Hydrolase 1	Protein Coding	P07099	57	GC01P225810	14.2958526611328	https://www.genecards.org/cgi-bin/carddisp.pl?gene=EPHX1
HADH	Hydroxyacyl-CoA Dehydrogenase	Protein Coding	Q16836	60	GC04P107989	14.2856168746948	https://www.genecards.org/cgi-bin/carddisp.pl?gene=HADH
KRT19	Keratin 19	Protein Coding	P08727	56	GC17M041523	14.2840909957886	https://www.genecards.org/cgi-bin/carddisp.pl?gene=KRT19
FBXW2	F-Box And WD Repeat Domain Containing 2	Protein Coding	Q9UKT8	47	GC09M120751	14.281307220459	https://www.genecards.org/cgi-bin/carddisp.pl?gene=FBXW2
BRD4	Bromodomain Containing 4	Protein Coding	O60885	59	GC19M100458	14.2770347595215	https://www.genecards.org/cgi-bin/carddisp.pl?gene=BRD4
XDH	Xanthine Dehydrogenase	Protein Coding	P47989	60	GC02M031334	14.263988494873	https://www.genecards.org/cgi-bin/carddisp.pl?gene=XDH
NAT2	N-Acetyltransferase 2	Protein Coding	P11245	55	GC08P018391	14.2628831863403	https://www.genecards.org/cgi-bin/carddisp.pl?gene=NAT2
MYCN	MYCN Proto-Oncogene, BHLH Transcription Factor	Protein Coding	P04198	59	GC02P015972	14.2626323699951	https://www.genecards.org/cgi-bin/carddisp.pl?gene=MYCN
BMP2	Bone Morphogenetic Protein 2	Protein Coding	P12643	58	GC20P006767	14.2430477142334	https://www.genecards.org/cgi-bin/carddisp.pl?gene=BMP2
IL7	Interleukin 7	Protein Coding	P13232	55	GC08M078689	14.23659324646	https://www.genecards.org/cgi-bin/carddisp.pl?gene=IL7
SNHG15	Small Nucleolar RNA Host Gene 15	RNA Gene		29	GC07M045537	14.2297229766846	https://www.genecards.org/cgi-bin/carddisp.pl?gene=SNHG15
ATG2B	Autophagy Related 2B	Protein Coding	Q96BY7	48	GC14M122050	14.2058362960815	https://www.genecards.org/cgi-bin/carddisp.pl?gene=ATG2B
CCR1	C-C Motif Chemokine Receptor 1	Protein Coding	P32246	57	GC03M046218	14.2027702331543	https://www.genecards.org/cgi-bin/carddisp.pl?gene=CCR1
FAH	Fumarylacetoacetate Hydrolase	Protein Coding	P16930	59	GC15P080152	14.2009344100952	https://www.genecards.org/cgi-bin/carddisp.pl?gene=FAH
LOC111674463	CFTR Promoter Region	Functional Element		9	GC07P117476	14.1996164321899	https://www.genecards.org/cgi-bin/carddisp.pl?gene=LOC111674463
CTSG	Cathepsin G	Protein Coding	P08311	56	GC14M024573	14.1812391281128	https://www.genecards.org/cgi-bin/carddisp.pl?gene=CTSG
SLC10A2	Solute Carrier Family 10 Member 2	Protein Coding	Q12908	54	GC13M103043	14.1772117614746	https://www.genecards.org/cgi-bin/carddisp.pl?gene=SLC10A2
ARAF	A-Raf Proto-Oncogene, Serine/Threonine Kinase	Protein Coding	P10398	59	GC0XP059201	14.1595439910889	https://www.genecards.org/cgi-bin/carddisp.pl?gene=ARAF
NR1H2	Nuclear Receptor Subfamily 1 Group H Member 2	Protein Coding	P55055	58	GC19P050329	14.1552019119263	https://www.genecards.org/cgi-bin/carddisp.pl?gene=NR1H2
SDHA	Succinate Dehydrogenase Complex Flavoprotein Subunit A	Protein Coding	P31040	61	GC05P000235	14.1421155929565	https://www.genecards.org/cgi-bin/carddisp.pl?gene=SDHA
G6PC1	Glucose-6-Phosphatase Catalytic Subunit 1	Protein Coding	P35575	56	GC17P135176	14.1299648284912	https://www.genecards.org/cgi-bin/carddisp.pl?gene=G6PC1
KLF11	KLF Transcription Factor 11	Protein Coding	O14901	48	GC02P010377	14.1293678283691	https://www.genecards.org/cgi-bin/carddisp.pl?gene=KLF11
BMP4	Bone Morphogenetic Protein 4	Protein Coding	P12644	62	GC14M053949	14.119457244873	https://www.genecards.org/cgi-bin/carddisp.pl?gene=BMP4
OFD1	OFD1 Centriole And Centriolar Satellite Protein	Protein Coding	O75665	54	GC0XP013714	14.0977830886841	https://www.genecards.org/cgi-bin/carddisp.pl?gene=OFD1
REG1B	Regenerating Family Member 1 Beta	Protein Coding	P48304	46	GC02M079086	14.090841293335	https://www.genecards.org/cgi-bin/carddisp.pl?gene=REG1B
EIF2AK2	Eukaryotic Translation Initiation Factor 2 Alpha Kinase 2	Protein Coding	P19525	62	GC02M037099	14.0797672271729	https://www.genecards.org/cgi-bin/carddisp.pl?gene=EIF2AK2
MIR9-1	MicroRNA 9-1	RNA Gene		30	GC01M156420	14.0784969329834	https://www.genecards.org/cgi-bin/carddisp.pl?gene=MIR9-1
CFLAR	CASP8 And FADD Like Apoptosis Regulator	Protein Coding	O15519	56	GC02P204216	14.0781803131104	https://www.genecards.org/cgi-bin/carddisp.pl?gene=CFLAR
CBFA2T3	CBFA2/RUNX1 Partner Transcriptional Co-Repressor 3	Protein Coding	O75081	50	GC16M088874	14.0646123886108	https://www.genecards.org/cgi-bin/carddisp.pl?gene=CBFA2T3
GRP	Gastrin Releasing Peptide	Protein Coding	P07492	52	GC18P059220	14.0642833709717	https://www.genecards.org/cgi-bin/carddisp.pl?gene=GRP
CD276	CD276 Molecule	Protein Coding	Q5ZPR3	55	GC15P073683	14.0596961975098	https://www.genecards.org/cgi-bin/carddisp.pl?gene=CD276
GRB2	Growth Factor Receptor Bound Protein 2	Protein Coding	P62993	59	GC17M075318	14.0590486526489	https://www.genecards.org/cgi-bin/carddisp.pl?gene=GRB2
ENO2	Enolase 2	Protein Coding	P09104	60	GC12P006913	14.0510749816895	https://www.genecards.org/cgi-bin/carddisp.pl?gene=ENO2
SET	SET Nuclear Proto-Oncogene	Protein Coding	Q01105	56	GC09P146651	14.0431709289551	https://www.genecards.org/cgi-bin/carddisp.pl?gene=SET
SIN3A	SIN3 Transcription Regulator Family Member A	Protein Coding	Q96ST3	59	GC15M075369	14.0359115600586	https://www.genecards.org/cgi-bin/carddisp.pl?gene=SIN3A
CCR7	C-C Motif Chemokine Receptor 7	Protein Coding	P32248	57	GC17M089298	14.0284633636475	https://www.genecards.org/cgi-bin/carddisp.pl?gene=CCR7
SDC1	Syndecan 1	Protein Coding	P18827	55	GC02M020200	14.0253124237061	https://www.genecards.org/cgi-bin/carddisp.pl?gene=SDC1
CASP7	Caspase 7	Protein Coding	P55210	62	GC10P113679	14.0236597061157	https://www.genecards.org/cgi-bin/carddisp.pl?gene=CASP7
PTGS1	Prostaglandin-Endoperoxide Synthase 1	Protein Coding	P23219	59	GC09P122370	14.0229644775391	https://www.genecards.org/cgi-bin/carddisp.pl?gene=PTGS1
MIR224	MicroRNA 224	RNA Gene		26	GC0XM151958	14.0139598846436	https://www.genecards.org/cgi-bin/carddisp.pl?gene=MIR224
IL22	Interleukin 22	Protein Coding	Q9GZX6	54	GC12M068248	14.0069637298584	https://www.genecards.org/cgi-bin/carddisp.pl?gene=IL22
MUC2	Mucin 2, Oligomeric Mucus/Gel-Forming	Protein Coding	Q02817	52	GC11P001074	13.9686822891235	https://www.genecards.org/cgi-bin/carddisp.pl?gene=MUC2
APEX1	Apurinic/Apyrimidinic Endodeoxyribonuclease 1	Protein Coding	P27695	58	GC14P020455	13.9371948242188	https://www.genecards.org/cgi-bin/carddisp.pl?gene=APEX1
ONECUT1	One Cut Homeobox 1	Protein Coding	Q9UBC0	53	GC15M155252	13.9299783706665	https://www.genecards.org/cgi-bin/carddisp.pl?gene=ONECUT1
CDA	Cytidine Deaminase	Protein Coding	P32320	55	GC01P060850	13.9289112091064	https://www.genecards.org/cgi-bin/carddisp.pl?gene=CDA
DIABLO	Diablo IAP-Binding Mitochondrial Protein	Protein Coding	Q9NR28	59	GC12M124304	13.9204711914063	https://www.genecards.org/cgi-bin/carddisp.pl?gene=DIABLO
ABCC4	ATP Binding Cassette Subfamily C Member 4 (PEL Blood Group)	Protein Coding	O15439	59	GC13M095019	13.9149904251099	https://www.genecards.org/cgi-bin/carddisp.pl?gene=ABCC4
PRSS3	Serine Protease 3	Protein Coding	P35030	54	GC09P033750	13.9047422409058	https://www.genecards.org/cgi-bin/carddisp.pl?gene=PRSS3
SLC19A2	Solute Carrier Family 19 Member 2	Protein Coding	O60779	57	GC01M169463	13.891713142395	https://www.genecards.org/cgi-bin/carddisp.pl?gene=SLC19A2
WFS1	Wolframin ER Transmembrane Glycoprotein	Protein Coding	O76024	58	GC04P006269	13.8661003112793	https://www.genecards.org/cgi-bin/carddisp.pl?gene=WFS1
SAA4	Serum Amyloid A4, Constitutive	Protein Coding	P35542	50	GC11M018234	13.8540344238281	https://www.genecards.org/cgi-bin/carddisp.pl?gene=SAA4
CCNB1	Cyclin B1	Protein Coding	P14635	59	GC05P069167	13.828426361084	https://www.genecards.org/cgi-bin/carddisp.pl?gene=CCNB1
HSPD1	Heat Shock Protein Family D (Hsp60) Member 1	Protein Coding	P10809	61	GC02M197486	13.7714700698853	https://www.genecards.org/cgi-bin/carddisp.pl?gene=HSPD1
MMP3	Matrix Metallopeptidase 3	Protein Coding	P08254	62	GC11M102835	13.7712259292603	https://www.genecards.org/cgi-bin/carddisp.pl?gene=MMP3
SLC22A5	Solute Carrier Family 22 Member 5	Protein Coding	O76082	59	GC05P132369	13.7627458572388	https://www.genecards.org/cgi-bin/carddisp.pl?gene=SLC22A5
TWIST1	Twist Family BHLH Transcription Factor 1	Protein Coding	Q15672	59	GC07M019020	13.7520656585693	https://www.genecards.org/cgi-bin/carddisp.pl?gene=TWIST1
IKBKG	Inhibitor Of Nuclear Factor Kappa B Kinase Regulatory Subunit Gamma	Protein Coding	Q9Y6K9	60	GC0XP154541	13.7428760528564	https://www.genecards.org/cgi-bin/carddisp.pl?gene=IKBKG
GATA4	GATA Binding Protein 4	Protein Coding	P43694	62	GC08P011676	13.739351272583	https://www.genecards.org/cgi-bin/carddisp.pl?gene=GATA4
PCSK9	Proprotein Convertase Subtilisin/Kexin Type 9	Protein Coding	Q8NBP7	62	GC01P055039	13.7382373809814	https://www.genecards.org/cgi-bin/carddisp.pl?gene=PCSK9
PLK1	Polo Like Kinase 1	Protein Coding	P53350	63	GC16P104634	13.7276525497437	https://www.genecards.org/cgi-bin/carddisp.pl?gene=PLK1
PRKDC	Protein Kinase, DNA-Activated, Catalytic Subunit	Protein Coding	P78527	63	GC08M047773	13.7210893630981	https://www.genecards.org/cgi-bin/carddisp.pl?gene=PRKDC
FHIT	Fragile Histidine Triad Diadenosine Triphosphatase	Protein Coding	P49789	55	GC03M059747	13.7030925750732	https://www.genecards.org/cgi-bin/carddisp.pl?gene=FHIT
RUNX2	RUNX Family Transcription Factor 2	Protein Coding	Q13950	59	GC06P156520	13.6816396713257	https://www.genecards.org/cgi-bin/carddisp.pl?gene=RUNX2
UROS	Uroporphyrinogen III Synthase	Protein Coding	P10746	54	GC10M125784	13.6711196899414	https://www.genecards.org/cgi-bin/carddisp.pl?gene=UROS
RETN	Resistin	Protein Coding	Q9HD89	54	GC19P007669	13.6653861999512	https://www.genecards.org/cgi-bin/carddisp.pl?gene=RETN
PTS	6-Pyruvoyltetrahydropterin Synthase	Protein Coding	Q03393	58	GC11P112226	13.6408195495605	https://www.genecards.org/cgi-bin/carddisp.pl?gene=PTS
CCR2	C-C Motif Chemokine Receptor 2	Protein Coding	P41597	58	GC03P061354	13.6373462677002	https://www.genecards.org/cgi-bin/carddisp.pl?gene=CCR2
LEF1	Lymphoid Enhancer Binding Factor 1	Protein Coding	Q9UJU2	61	GC04M108047	13.6325988769531	https://www.genecards.org/cgi-bin/carddisp.pl?gene=LEF1
IL33	Interleukin 33	Protein Coding	O95760	52	GC09P009892	13.6198272705078	https://www.genecards.org/cgi-bin/carddisp.pl?gene=IL33
CPA6	Carboxypeptidase A6	Protein Coding	Q8N4T0	55	GC08M067422	13.6187505722046	https://www.genecards.org/cgi-bin/carddisp.pl?gene=CPA6
MIR7-3HG	MIR7-3 Host Gene	RNA Gene	Q8N6C7	34	GC19P132003	13.6098079681396	https://www.genecards.org/cgi-bin/carddisp.pl?gene=MIR7-3HG
MUC6	Mucin 6, Oligomeric Mucus/Gel-Forming	Protein Coding	Q6W4X9	51	GC11M001012	13.5839376449585	https://www.genecards.org/cgi-bin/carddisp.pl?gene=MUC6
PRKCA	Protein Kinase C Alpha	Protein Coding	P17252	64	GC17P066302	13.5785350799561	https://www.genecards.org/cgi-bin/carddisp.pl?gene=PRKCA
CELA2A	Chymotrypsin Like Elastase 2A	Protein Coding	P08217	55	GC01P015456	13.5584144592285	https://www.genecards.org/cgi-bin/carddisp.pl?gene=CELA2A
MT-TL1	Mitochondrially Encoded TRNA-Leu (UUA/G) 1	RNA Gene		26	GCMTP003232	13.552604675293	https://www.genecards.org/cgi-bin/carddisp.pl?gene=MT-TL1
RYR1	Ryanodine Receptor 1	Protein Coding	P21817	61	GC19P132993	13.5460319519043	https://www.genecards.org/cgi-bin/carddisp.pl?gene=RYR1
PIK3C2A	Phosphatidylinositol-4-Phosphate 3-Kinase Catalytic Subunit Type 2 Alpha	Protein Coding	O00443	59	GC11M018024	13.5442199707031	https://www.genecards.org/cgi-bin/carddisp.pl?gene=PIK3C2A
TFF2	Trefoil Factor 2	Protein Coding	Q03403	52	GC21M042346	13.5243673324585	https://www.genecards.org/cgi-bin/carddisp.pl?gene=TFF2
HLA-DQA1	Major Histocompatibility Complex, Class II, DQ Alpha 1	Protein Coding	P01909	55	GC06P156274	13.5180139541626	https://www.genecards.org/cgi-bin/carddisp.pl?gene=HLA-DQA1
ID1	Inhibitor Of DNA Binding 1	Protein Coding	P41134	54	GC20P031605	13.5076503753662	https://www.genecards.org/cgi-bin/carddisp.pl?gene=ID1
ANG	Angiogenin	Protein Coding	P03950	58	GC14P051502	13.5020885467529	https://www.genecards.org/cgi-bin/carddisp.pl?gene=ANG
ASNS	Asparagine Synthetase (Glutamine-Hydrolyzing)	Protein Coding	P08243	59	GC07M097854	13.4952545166016	https://www.genecards.org/cgi-bin/carddisp.pl?gene=ASNS
DHFR	Dihydrofolate Reductase	Protein Coding	P00374	61	GC05M080626	13.4928245544434	https://www.genecards.org/cgi-bin/carddisp.pl?gene=DHFR
UMOD	Uromodulin	Protein Coding	P07911	55	GC16M027663	13.4732933044434	https://www.genecards.org/cgi-bin/carddisp.pl?gene=UMOD
KLF4	KLF Transcription Factor 4	Protein Coding	O43474	59	GC09M107484	13.465217590332	https://www.genecards.org/cgi-bin/carddisp.pl?gene=KLF4
DNMT3B	DNA Methyltransferase 3 Beta	Protein Coding	Q9UBC3	64	GC20P032762	13.4642333984375	https://www.genecards.org/cgi-bin/carddisp.pl?gene=DNMT3B
NCOA3	Nuclear Receptor Coactivator 3	Protein Coding	Q9Y6Q9	59	GC20P047501	13.4637928009033	https://www.genecards.org/cgi-bin/carddisp.pl?gene=NCOA3
E2F1	E2F Transcription Factor 1	Protein Coding	Q01094	56	GC20M033675	13.4481296539307	https://www.genecards.org/cgi-bin/carddisp.pl?gene=E2F1
CD55	CD55 Molecule (Cromer Blood Group)	Protein Coding	P08174	62	GC01P207321	13.4473781585693	https://www.genecards.org/cgi-bin/carddisp.pl?gene=CD55
TXN	Thioredoxin	Protein Coding	P10599	58	GC09M110243	13.4350318908691	https://www.genecards.org/cgi-bin/carddisp.pl?gene=TXN
VDR	Vitamin D Receptor	Protein Coding	P11473	61	GC12M047841	13.4328966140747	https://www.genecards.org/cgi-bin/carddisp.pl?gene=VDR
NPY4R	Neuropeptide Y Receptor Y4	Protein Coding	P50391	51	GC10M046461	13.4300336837769	https://www.genecards.org/cgi-bin/carddisp.pl?gene=NPY4R
IRS1	Insulin Receptor Substrate 1	Protein Coding	P35568	61	GC02M226731	13.4210376739502	https://www.genecards.org/cgi-bin/carddisp.pl?gene=IRS1
AK2	Adenylate Kinase 2	Protein Coding	P54819	59	GC01M033007	13.4147243499756	https://www.genecards.org/cgi-bin/carddisp.pl?gene=AK2
COL4A2	Collagen Type IV Alpha 2 Chain	Protein Coding	P08572	59	GC13P110305	13.4051475524902	https://www.genecards.org/cgi-bin/carddisp.pl?gene=COL4A2
NDUFA13	NADH:Ubiquinone Oxidoreductase Subunit A13	Protein Coding	Q9P0J0	56	GC19P019515	13.4005479812622	https://www.genecards.org/cgi-bin/carddisp.pl?gene=NDUFA13
SOX11	SRY-Box Transcription Factor 11	Protein Coding	P35716	53	GC02P005707	13.3961553573608	https://www.genecards.org/cgi-bin/carddisp.pl?gene=SOX11
ITGA2B	Integrin Subunit Alpha 2b	Protein Coding	P08514	63	GC17M089470	13.396068572998	https://www.genecards.org/cgi-bin/carddisp.pl?gene=ITGA2B
SOCS3	Suppressor Of Cytokine Signaling 3	Protein Coding	O14543	56	GC17M078356	13.3931379318237	https://www.genecards.org/cgi-bin/carddisp.pl?gene=SOCS3
FASN	Fatty Acid Synthase	Protein Coding	P49327	61	GC17M082078	13.3543310165405	https://www.genecards.org/cgi-bin/carddisp.pl?gene=FASN
IGKC	Immunoglobulin Kappa Constant	Protein Coding	P01834	41	GC02M092645	13.3521699905396	https://www.genecards.org/cgi-bin/carddisp.pl?gene=IGKC
F10	Coagulation Factor X	Protein Coding	P00742	63	GC13P113122	13.3395490646362	https://www.genecards.org/cgi-bin/carddisp.pl?gene=F10
GLIS3	GLIS Family Zinc Finger 3	Protein Coding	Q8NEA6	48	GC09M003816	13.3327655792236	https://www.genecards.org/cgi-bin/carddisp.pl?gene=GLIS3
GCDH	Glutaryl-CoA Dehydrogenase	Protein Coding	Q92947	58	GC19P012891	13.3185253143311	https://www.genecards.org/cgi-bin/carddisp.pl?gene=GCDH
FBN1	Fibrillin 1	Protein Coding	P35555	60	GC15M048408	13.3176317214966	https://www.genecards.org/cgi-bin/carddisp.pl?gene=FBN1
SQSTM1	Sequestosome 1	Protein Coding	Q13501	62	GC05P179806	13.2995300292969	https://www.genecards.org/cgi-bin/carddisp.pl?gene=SQSTM1
KLRK1	Killer Cell Lectin Like Receptor K1	Protein Coding	P26718	52	GC12M033113	13.2981605529785	https://www.genecards.org/cgi-bin/carddisp.pl?gene=KLRK1
TOP1	DNA Topoisomerase I	Protein Coding	P11387	62	GC20P041028	13.2950582504272	https://www.genecards.org/cgi-bin/carddisp.pl?gene=TOP1
MUC16	Mucin 16, Cell Surface Associated	Protein Coding	Q8WXI7	51	GC19M008848	13.2950115203857	https://www.genecards.org/cgi-bin/carddisp.pl?gene=MUC16
LAMC2	Laminin Subunit Gamma 2	Protein Coding	Q13753	59	GC01P183186	13.2936420440674	https://www.genecards.org/cgi-bin/carddisp.pl?gene=LAMC2
IL1RAPL2	Interleukin 1 Receptor Accessory Protein Like 2	Protein Coding	Q9NP60	50	GC0XP104566	13.2773876190186	https://www.genecards.org/cgi-bin/carddisp.pl?gene=IL1RAPL2
CD28	CD28 Molecule	Protein Coding	P10747	59	GC02P203706	13.2690753936768	https://www.genecards.org/cgi-bin/carddisp.pl?gene=CD28
SOX2	SRY-Box Transcription Factor 2	Protein Coding	P48431	58	GC03P181711	13.2625741958618	https://www.genecards.org/cgi-bin/carddisp.pl?gene=SOX2
ITGA2	Integrin Subunit Alpha 2	Protein Coding	P17301	58	GC05P052989	13.2570638656616	https://www.genecards.org/cgi-bin/carddisp.pl?gene=ITGA2
ENO1	Enolase 1	Protein Coding	P06733	61	GC01M008861	13.2370910644531	https://www.genecards.org/cgi-bin/carddisp.pl?gene=ENO1
KCNN4	Potassium Calcium-Activated Channel Subfamily N Member 4	Protein Coding	O15554	60	GC19M101081	13.2307109832764	https://www.genecards.org/cgi-bin/carddisp.pl?gene=KCNN4
SCYL1	SCY1 Like Pseudokinase 1	Protein Coding	Q96KG9	52	GC11P065525	13.2298231124878	https://www.genecards.org/cgi-bin/carddisp.pl?gene=SCYL1
CDK1	Cyclin Dependent Kinase 1	Protein Coding	P06493	61	GC10P060772	13.2270565032959	https://www.genecards.org/cgi-bin/carddisp.pl?gene=CDK1
PDGFB	Platelet Derived Growth Factor Subunit B	Protein Coding	P01127	63	GC22M082423	13.2210559844971	https://www.genecards.org/cgi-bin/carddisp.pl?gene=PDGFB
TNFRSF1B	TNF Receptor Superfamily Member 1B	Protein Coding	P20333	61	GC01P060401	13.2019023895264	https://www.genecards.org/cgi-bin/carddisp.pl?gene=TNFRSF1B
ISL1	ISL LIM Homeobox 1	Protein Coding	P61371	56	GC05P051383	13.1862726211548	https://www.genecards.org/cgi-bin/carddisp.pl?gene=ISL1
MIR134	MicroRNA 134	RNA Gene		27	GC14P119048	13.1785583496094	https://www.genecards.org/cgi-bin/carddisp.pl?gene=MIR134
NOD2	Nucleotide Binding Oligomerization Domain Containing 2	Protein Coding	Q9HC29	59	GC16P050693	13.1630096435547	https://www.genecards.org/cgi-bin/carddisp.pl?gene=NOD2
BECN1	Beclin 1	Protein Coding	Q14457	59	GC17M042810	13.1579694747925	https://www.genecards.org/cgi-bin/carddisp.pl?gene=BECN1
S100A4	S100 Calcium Binding Protein A4	Protein Coding	P26447	57	GC01M153543	13.1543912887573	https://www.genecards.org/cgi-bin/carddisp.pl?gene=S100A4
CCL4	C-C Motif Chemokine Ligand 4	Protein Coding	P13236	52	GC17P036103	13.1440467834473	https://www.genecards.org/cgi-bin/carddisp.pl?gene=CCL4
STAT2	Signal Transducer And Activator Of Transcription 2	Protein Coding	P52630	62	GC12M056341	13.1428890228271	https://www.genecards.org/cgi-bin/carddisp.pl?gene=STAT2
NCOR2	Nuclear Receptor Corepressor 2	Protein Coding	Q9Y618	55	GC12M124324	13.1366481781006	https://www.genecards.org/cgi-bin/carddisp.pl?gene=NCOR2
CXCL9	C-X-C Motif Chemokine Ligand 9	Protein Coding	Q07325	51	GC04M076001	13.1344470977783	https://www.genecards.org/cgi-bin/carddisp.pl?gene=CXCL9
SPINT2	Serine Peptidase Inhibitor, Kunitz Type 2	Protein Coding	O43291	54	GC19P038244	13.1246786117554	https://www.genecards.org/cgi-bin/carddisp.pl?gene=SPINT2
CYP2D6	Cytochrome P450 Family 2 Subfamily D Member 6	Protein Coding	P10635	60	GC22M042126	13.1225337982178	https://www.genecards.org/cgi-bin/carddisp.pl?gene=CYP2D6
KRT18	Keratin 18	Protein Coding	P05783	62	GC12P052948	13.1208572387695	https://www.genecards.org/cgi-bin/carddisp.pl?gene=KRT18
SMAD7	SMAD Family Member 7	Protein Coding	O15105	56	GC18M048919	13.1163349151611	https://www.genecards.org/cgi-bin/carddisp.pl?gene=SMAD7
IL2RB	Interleukin 2 Receptor Subunit Beta	Protein Coding	P14784	63	GC22M081565	13.1064357757568	https://www.genecards.org/cgi-bin/carddisp.pl?gene=IL2RB
RARB	Retinoic Acid Receptor Beta	Protein Coding	P10826	62	GC03P025081	13.0897789001465	https://www.genecards.org/cgi-bin/carddisp.pl?gene=RARB
CFI	Complement Factor I	Protein Coding	P05156	59	GC04M109732	13.086332321167	https://www.genecards.org/cgi-bin/carddisp.pl?gene=CFI
ITGAL	Integrin Subunit Alpha L	Protein Coding	P20701	60	GC16P030472	13.0528392791748	https://www.genecards.org/cgi-bin/carddisp.pl?gene=ITGAL
BMPR2	Bone Morphogenetic Protein Receptor Type 2	Protein Coding	Q13873	63	GC02P202376	13.0469703674316	https://www.genecards.org/cgi-bin/carddisp.pl?gene=BMPR2
ARX	Aristaless Related Homeobox	Protein Coding	Q96QS3	55	GC0XM025003	13.0267992019653	https://www.genecards.org/cgi-bin/carddisp.pl?gene=ARX
BID	BH3 Interacting Domain Death Agonist	Protein Coding	P55957	58	GC22M017734	13.0260448455811	https://www.genecards.org/cgi-bin/carddisp.pl?gene=BID
FGF10	Fibroblast Growth Factor 10	Protein Coding	O15520	60	GC05M045056	13.0240516662598	https://www.genecards.org/cgi-bin/carddisp.pl?gene=FGF10
ERCC2	ERCC Excision Repair 2, TFIIH Core Complex Helicase Subunit	Protein Coding	P18074	61	GC19M045349	13.0067443847656	https://www.genecards.org/cgi-bin/carddisp.pl?gene=ERCC2
ESCO2	Establishment Of Sister Chromatid Cohesion N-Acetyltransferase 2	Protein Coding	Q56NI9	51	GC08P027771	12.987943649292	https://www.genecards.org/cgi-bin/carddisp.pl?gene=ESCO2
MIR20B	MicroRNA 20b	RNA Gene		23	GC0XM134523	12.9830417633057	https://www.genecards.org/cgi-bin/carddisp.pl?gene=MIR20B
PAH	Phenylalanine Hydroxylase	Protein Coding	P00439	60	GC12M102836	12.980899810791	https://www.genecards.org/cgi-bin/carddisp.pl?gene=PAH
CD59	CD59 Molecule (CD59 Blood Group)	Protein Coding	P13987	59	GC11M033729	12.9754676818848	https://www.genecards.org/cgi-bin/carddisp.pl?gene=CD59
FURIN	Furin, Paired Basic Amino Acid Cleaving Enzyme	Protein Coding	P09958	61	GC15P090868	12.9714345932007	https://www.genecards.org/cgi-bin/carddisp.pl?gene=FURIN
SHC1	SHC Adaptor Protein 1	Protein Coding	P29353	57	GC01M154962	12.9538373947144	https://www.genecards.org/cgi-bin/carddisp.pl?gene=SHC1
MIR144	MicroRNA 144	RNA Gene		26	GC17M088846	12.9533863067627	https://www.genecards.org/cgi-bin/carddisp.pl?gene=MIR144
DAPK1	Death Associated Protein Kinase 1	Protein Coding	P53355	62	GC09P087497	12.9530935287476	https://www.genecards.org/cgi-bin/carddisp.pl?gene=DAPK1
AIP	Aryl Hydrocarbon Receptor Interacting Protein	Protein Coding	O00170	55	GC11P067468	12.9434661865234	https://www.genecards.org/cgi-bin/carddisp.pl?gene=AIP
ABCC6	ATP Binding Cassette Subfamily C Member 6	Protein Coding	O95255	59	GC16M027507	12.9417209625244	https://www.genecards.org/cgi-bin/carddisp.pl?gene=ABCC6
CCL20	C-C Motif Chemokine Ligand 20	Protein Coding	P78556	54	GC02P227846	12.9361343383789	https://www.genecards.org/cgi-bin/carddisp.pl?gene=CCL20
NEU1	Neuraminidase 1	Protein Coding	Q99519	59	GC06M031857	12.9340534210205	https://www.genecards.org/cgi-bin/carddisp.pl?gene=NEU1
CDC42	Cell Division Cycle 42	Protein Coding	P60953	63	GC01P022052	12.9251880645752	https://www.genecards.org/cgi-bin/carddisp.pl?gene=CDC42
TRAF6	TNF Receptor Associated Factor 6	Protein Coding	Q9Y4K3	59	GC11M036467	12.9209728240967	https://www.genecards.org/cgi-bin/carddisp.pl?gene=TRAF6
TPT1	Tumor Protein, Translationally-Controlled 1	Protein Coding	P13693	59	GC13M045333	12.9049692153931	https://www.genecards.org/cgi-bin/carddisp.pl?gene=TPT1
VMP1	Vacuole Membrane Protein 1	Protein Coding	Q96GC9	48	GC17P059707	12.9004650115967	https://www.genecards.org/cgi-bin/carddisp.pl?gene=VMP1
TYMP	Thymidine Phosphorylase	Protein Coding	P19971	59	GC22M050525	12.8988132476807	https://www.genecards.org/cgi-bin/carddisp.pl?gene=TYMP
ABCC5	ATP Binding Cassette Subfamily C Member 5	Protein Coding	O15440	55	GC03M183919	12.8943462371826	https://www.genecards.org/cgi-bin/carddisp.pl?gene=ABCC5
PRKACA	Protein Kinase CAMP-Activated Catalytic Subunit Alpha	Protein Coding	P17612	66	GC19M100419	12.8835010528564	https://www.genecards.org/cgi-bin/carddisp.pl?gene=PRKACA
ZEB1	Zinc Finger E-Box Binding Homeobox 1	Protein Coding	P37275	62	GC10P031318	12.8805599212646	https://www.genecards.org/cgi-bin/carddisp.pl?gene=ZEB1
PIK3C2G	Phosphatidylinositol-4-Phosphate 3-Kinase Catalytic Subunit Type 2 Gamma	Protein Coding	O75747	52	GC12P018242	12.8773565292358	https://www.genecards.org/cgi-bin/carddisp.pl?gene=PIK3C2G
RRM1	Ribonucleotide Reductase Catalytic Subunit M1	Protein Coding	P23921	63	GC11P014203	12.859935760498	https://www.genecards.org/cgi-bin/carddisp.pl?gene=RRM1
CASP2	Caspase 2	Protein Coding	P42575	61	GC07P161583	12.8570013046265	https://www.genecards.org/cgi-bin/carddisp.pl?gene=CASP2
GSR	Glutathione-Disulfide Reductase	Protein Coding	P00390	62	GC08M030678	12.8339195251465	https://www.genecards.org/cgi-bin/carddisp.pl?gene=GSR
CLTC	Clathrin Heavy Chain	Protein Coding	Q00610	59	GC17P059619	12.8290405273438	https://www.genecards.org/cgi-bin/carddisp.pl?gene=CLTC
DKK1	Dickkopf WNT Signaling Pathway Inhibitor 1	Protein Coding	O94907	56	GC10P052314	12.8283491134644	https://www.genecards.org/cgi-bin/carddisp.pl?gene=DKK1
AFP	Alpha Fetoprotein	Protein Coding	P02771	59	GC04P073431	12.8220415115356	https://www.genecards.org/cgi-bin/carddisp.pl?gene=AFP
CKS1B	CDC28 Protein Kinase Regulatory Subunit 1B	Protein Coding	P61024	54	GC01P154974	12.8030109405518	https://www.genecards.org/cgi-bin/carddisp.pl?gene=CKS1B
CTRB1	Chymotrypsinogen B1	Protein Coding	P17538	51	GC16P075218	12.8012132644653	https://www.genecards.org/cgi-bin/carddisp.pl?gene=CTRB1
NR3C1	Nuclear Receptor Subfamily 3 Group C Member 1	Protein Coding	P04150	62	GC05M143277	12.7877635955811	https://www.genecards.org/cgi-bin/carddisp.pl?gene=NR3C1
SFTPC	Surfactant Protein C	Protein Coding	P11686	52	GC08P022156	12.7785205841064	https://www.genecards.org/cgi-bin/carddisp.pl?gene=SFTPC
CTRB2	Chymotrypsinogen B2	Protein Coding	Q6GPI1	47	GC16M075204	12.7702054977417	https://www.genecards.org/cgi-bin/carddisp.pl?gene=CTRB2
CPS1	Carbamoyl-Phosphate Synthase 1	Protein Coding	P31327	61	GC02P210477	12.7686367034912	https://www.genecards.org/cgi-bin/carddisp.pl?gene=CPS1
HBA1	Hemoglobin Subunit Alpha 1	Protein Coding	P69905	55	GC16P103971	12.7461948394775	https://www.genecards.org/cgi-bin/carddisp.pl?gene=HBA1
MEF2B	Myocyte Enhancer Factor 2B	Protein Coding	Q02080	47	GC19M100640	12.7445440292358	https://www.genecards.org/cgi-bin/carddisp.pl?gene=MEF2B
TLR7	Toll Like Receptor 7	Protein Coding	Q9NYK1	61	GC0XP012867	12.7389364242554	https://www.genecards.org/cgi-bin/carddisp.pl?gene=TLR7
CD7	CD7 Molecule	Protein Coding	P09564	52	GC17M082314	12.7352237701416	https://www.genecards.org/cgi-bin/carddisp.pl?gene=CD7
PKD1	Polycystin 1, Transient Receptor Potential Channel Interacting	Protein Coding	P98161	57	GC16M026906	12.724193572998	https://www.genecards.org/cgi-bin/carddisp.pl?gene=PKD1
IVD	Isovaleryl-CoA Dehydrogenase	Protein Coding	P26440	56	GC15P040405	12.7077550888062	https://www.genecards.org/cgi-bin/carddisp.pl?gene=IVD
PNLIPRP1	Pancreatic Lipase Related Protein 1	Protein Coding	P54315	46	GC10P116590	12.7001428604126	https://www.genecards.org/cgi-bin/carddisp.pl?gene=PNLIPRP1
NR5A2	Nuclear Receptor Subfamily 5 Group A Member 2	Protein Coding	O00482	56	GC01P199996	12.698127746582	https://www.genecards.org/cgi-bin/carddisp.pl?gene=NR5A2
ADCYAP1	Adenylate Cyclase Activating Polypeptide 1	Protein Coding	P18509	54	GC18P000895	12.6933841705322	https://www.genecards.org/cgi-bin/carddisp.pl?gene=ADCYAP1
HSP90AB1	Heat Shock Protein 90 Alpha Family Class B Member 1	Protein Coding	P08238	62	GC06P044246	12.6871004104614	https://www.genecards.org/cgi-bin/carddisp.pl?gene=HSP90AB1
TNFRSF11B	TNF Receptor Superfamily Member 11b	Protein Coding	O00300	59	GC08M118923	12.685604095459	https://www.genecards.org/cgi-bin/carddisp.pl?gene=TNFRSF11B
LRP5	LDL Receptor Related Protein 5	Protein Coding	O75197	62	GC11P068298	12.6816234588623	https://www.genecards.org/cgi-bin/carddisp.pl?gene=LRP5
HK2	Hexokinase 2	Protein Coding	P52789	58	GC02P075207	12.6765956878662	https://www.genecards.org/cgi-bin/carddisp.pl?gene=HK2
ACADM	Acyl-CoA Dehydrogenase Medium Chain	Protein Coding	P11310	59	GC01P075724	12.6755313873291	https://www.genecards.org/cgi-bin/carddisp.pl?gene=ACADM
FTO	FTO Alpha-Ketoglutarate Dependent Dioxygenase	Protein Coding	Q9C0B1	58	GC16P105500	12.6745309829712	https://www.genecards.org/cgi-bin/carddisp.pl?gene=FTO
LIPC	Lipase C, Hepatic Type	Protein Coding	P11150	58	GC15P058410	12.6653156280518	https://www.genecards.org/cgi-bin/carddisp.pl?gene=LIPC
ETS1	ETS Proto-Oncogene 1, Transcription Factor	Protein Coding	P14921	61	GC11M128458	12.6630058288574	https://www.genecards.org/cgi-bin/carddisp.pl?gene=ETS1
TMEM71	Transmembrane Protein 71	Protein Coding	Q6P5X7	41	GC08M132685	12.6615209579468	https://www.genecards.org/cgi-bin/carddisp.pl?gene=TMEM71
ATF4	Activating Transcription Factor 4	Protein Coding	P18848	60	GC22P039519	12.6352596282959	https://www.genecards.org/cgi-bin/carddisp.pl?gene=ATF4
ABCB4	ATP Binding Cassette Subfamily B Member 4	Protein Coding	P21439	59	GC07M087365	12.6319122314453	https://www.genecards.org/cgi-bin/carddisp.pl?gene=ABCB4
PGR	Progesterone Receptor	Protein Coding	P06401	62	GC11M133477	12.6213665008545	https://www.genecards.org/cgi-bin/carddisp.pl?gene=PGR
RAC1	Rac Family Small GTPase 1	Protein Coding	P63000	62	GC07P015409	12.6195411682129	https://www.genecards.org/cgi-bin/carddisp.pl?gene=RAC1
VAV1	Vav Guanine Nucleotide Exchange Factor 1	Protein Coding	P15498	58	GC19P006772	12.6165561676025	https://www.genecards.org/cgi-bin/carddisp.pl?gene=VAV1
ITGA6	Integrin Subunit Alpha 6	Protein Coding	P23229	62	GC02P172241	12.6144599914551	https://www.genecards.org/cgi-bin/carddisp.pl?gene=ITGA6
XRCC6	X-Ray Repair Cross Complementing 6	Protein Coding	P12956	58	GC22P081632	12.6072063446045	https://www.genecards.org/cgi-bin/carddisp.pl?gene=XRCC6
MIR124-1	MicroRNA 124-1	RNA Gene		29	GC08M009903	12.5998973846436	https://www.genecards.org/cgi-bin/carddisp.pl?gene=MIR124-1
CTNNA1	Catenin Alpha 1	Protein Coding	P35221	60	GC05P138743	12.5993843078613	https://www.genecards.org/cgi-bin/carddisp.pl?gene=CTNNA1
CYP2C19	Cytochrome P450 Family 2 Subfamily C Member 19	Protein Coding	P33261	57	GC10P094762	12.5859022140503	https://www.genecards.org/cgi-bin/carddisp.pl?gene=CYP2C19
PCCA	Propionyl-CoA Carboxylase Subunit Alpha	Protein Coding	P05165	59	GC13P100089	12.5600690841675	https://www.genecards.org/cgi-bin/carddisp.pl?gene=PCCA
PF4	Platelet Factor 4	Protein Coding	P02776	52	GC04M073980	12.5580997467041	https://www.genecards.org/cgi-bin/carddisp.pl?gene=PF4
ITGAV	Integrin Subunit Alpha V	Protein Coding	P06756	60	GC02P186589	12.5459041595459	https://www.genecards.org/cgi-bin/carddisp.pl?gene=ITGAV
SRP19	Signal Recognition Particle 19	Protein Coding	P09132	49	GC05P112862	12.5353126525879	https://www.genecards.org/cgi-bin/carddisp.pl?gene=SRP19
CADM1	Cell Adhesion Molecule 1	Protein Coding	Q9BY67	57	GC11M115169	12.5212078094482	https://www.genecards.org/cgi-bin/carddisp.pl?gene=CADM1
PSMB8	Proteasome 20S Subunit Beta 8	Protein Coding	P28062	62	GC06M032840	12.5041446685791	https://www.genecards.org/cgi-bin/carddisp.pl?gene=PSMB8
PI3	Peptidase Inhibitor 3	Protein Coding	P19957	50	GC20P045174	12.498330116272	https://www.genecards.org/cgi-bin/carddisp.pl?gene=PI3
GADD45A	Growth Arrest And DNA Damage Inducible Alpha	Protein Coding	P24522	55	GC01P067685	12.4865217208862	https://www.genecards.org/cgi-bin/carddisp.pl?gene=GADD45A
IRAK1	Interleukin 1 Receptor Associated Kinase 1	Protein Coding	P51617	61	GC0XM154010	12.4805126190186	https://www.genecards.org/cgi-bin/carddisp.pl?gene=IRAK1
CXCL5	C-X-C Motif Chemokine Ligand 5	Protein Coding	P42830	51	GC04M073995	12.4749584197998	https://www.genecards.org/cgi-bin/carddisp.pl?gene=CXCL5
FBP1	Fructose-Bisphosphatase 1	Protein Coding	P09467	62	GC09M094603	12.4706172943115	https://www.genecards.org/cgi-bin/carddisp.pl?gene=FBP1
LGALS9	Galectin 9	Protein Coding	O00182	51	GC17P027629	12.4681262969971	https://www.genecards.org/cgi-bin/carddisp.pl?gene=LGALS9
NKX2-2	NK2 Homeobox 2	Protein Coding	O95096	54	GC20M021511	12.4658432006836	https://www.genecards.org/cgi-bin/carddisp.pl?gene=NKX2-2
FLCN	Folliculin	Protein Coding	Q8NFG4	54	GC17M017212	12.4411334991455	https://www.genecards.org/cgi-bin/carddisp.pl?gene=FLCN
CD9	CD9 Molecule	Protein Coding	P21926	56	GC12P046724	12.4299564361572	https://www.genecards.org/cgi-bin/carddisp.pl?gene=CD9
CYP3A4	Cytochrome P450 Family 3 Subfamily A Member 4	Protein Coding	P08684	61	GC07M106050	12.4199676513672	https://www.genecards.org/cgi-bin/carddisp.pl?gene=CYP3A4
MIR29B1	MicroRNA 29b-1	RNA Gene		29	GC07M130877	12.4063491821289	https://www.genecards.org/cgi-bin/carddisp.pl?gene=MIR29B1
KLF5	KLF Transcription Factor 5	Protein Coding	Q13887	57	GC13P073054	12.4012298583984	https://www.genecards.org/cgi-bin/carddisp.pl?gene=KLF5
NGFR	Nerve Growth Factor Receptor	Protein Coding	P08138	60	GC17P049495	12.3873081207275	https://www.genecards.org/cgi-bin/carddisp.pl?gene=NGFR
AREG	Amphiregulin	Protein Coding	P15514	55	GC04P074445	12.3766031265259	https://www.genecards.org/cgi-bin/carddisp.pl?gene=AREG
LMNB1	Lamin B1	Protein Coding	P20700	59	GC05P126776	12.36634349823	https://www.genecards.org/cgi-bin/carddisp.pl?gene=LMNB1
GDNF	Glial Cell Derived Neurotrophic Factor	Protein Coding	P39905	62	GC05M037812	12.3517570495605	https://www.genecards.org/cgi-bin/carddisp.pl?gene=GDNF
MKI67	Marker Of Proliferation Ki-67	Protein Coding	P46013	56	GC10M128096	12.3469343185425	https://www.genecards.org/cgi-bin/carddisp.pl?gene=MKI67
SCN1A	Sodium Voltage-Gated Channel Alpha Subunit 1	Protein Coding	P35498	60	GC02M165989	12.3421277999878	https://www.genecards.org/cgi-bin/carddisp.pl?gene=SCN1A
ALDH1A1	Aldehyde Dehydrogenase 1 Family Member A1	Protein Coding	P00352	59	GC09M072900	12.34059715271	https://www.genecards.org/cgi-bin/carddisp.pl?gene=ALDH1A1
MIR532	MicroRNA 532	RNA Gene		25	GC0XP059332	12.326753616333	https://www.genecards.org/cgi-bin/carddisp.pl?gene=MIR532
LAMP2	Lysosomal Associated Membrane Protein 2	Protein Coding	P13473	57	GC0XM120426	12.3185167312622	https://www.genecards.org/cgi-bin/carddisp.pl?gene=LAMP2
APP	Amyloid Beta Precursor Protein	Protein Coding	P05067	63	GC21M025880	12.3056201934814	https://www.genecards.org/cgi-bin/carddisp.pl?gene=APP
MIR200C	MicroRNA 200c	RNA Gene		30	GC12P046792	12.3030624389648	https://www.genecards.org/cgi-bin/carddisp.pl?gene=MIR200C
XPC	XPC Complex Subunit, DNA Damage Recognition And Repair Factor	Protein Coding	Q01831	58	GC03M027401	12.283805847168	https://www.genecards.org/cgi-bin/carddisp.pl?gene=XPC
ADGRG1	Adhesion G Protein-Coupled Receptor G1	Protein Coding	Q9Y653	55	GC16P057610	12.2822799682617	https://www.genecards.org/cgi-bin/carddisp.pl?gene=ADGRG1
MTAP	Methylthioadenosine Phosphorylase	Protein Coding	Q13126	62	GC09P021887	12.2820320129395	https://www.genecards.org/cgi-bin/carddisp.pl?gene=MTAP
HDAC6	Histone Deacetylase 6	Protein Coding	Q9UBN7	66	GC0XP048801	12.2681150436401	https://www.genecards.org/cgi-bin/carddisp.pl?gene=HDAC6
TGFB3	Transforming Growth Factor Beta 3	Protein Coding	P10600	61	GC14M075958	12.2665958404541	https://www.genecards.org/cgi-bin/carddisp.pl?gene=TGFB3
RPL10	Ribosomal Protein L10	Protein Coding	P27635	56	GC0XP154389	12.2653293609619	https://www.genecards.org/cgi-bin/carddisp.pl?gene=RPL10
RRM2	Ribonucleotide Reductase Regulatory Subunit M2	Protein Coding	P31350	60	GC02P010384	12.2486114501953	https://www.genecards.org/cgi-bin/carddisp.pl?gene=RRM2
PLCG1	Phospholipase C Gamma 1	Protein Coding	P19174	62	GC20P041136	12.2259864807129	https://www.genecards.org/cgi-bin/carddisp.pl?gene=PLCG1
SPAG1	Sperm Associated Antigen 1	Protein Coding	Q07617	52	GC08P100157	12.2244367599487	https://www.genecards.org/cgi-bin/carddisp.pl?gene=SPAG1
CXCR3	C-X-C Motif Chemokine Receptor 3	Protein Coding	P49682	57	GC0XM071615	12.2113838195801	https://www.genecards.org/cgi-bin/carddisp.pl?gene=CXCR3
ITGA5	Integrin Subunit Alpha 5	Protein Coding	P08648	60	GC12M059733	12.2075290679932	https://www.genecards.org/cgi-bin/carddisp.pl?gene=ITGA5
SLC19A1	Solute Carrier Family 19 Member 1	Protein Coding	P41440	59	GC21M045493	12.2045631408691	https://www.genecards.org/cgi-bin/carddisp.pl?gene=SLC19A1
ADAM17	ADAM Metallopeptidase Domain 17	Protein Coding	P78536	63	GC02M009488	12.1774997711182	https://www.genecards.org/cgi-bin/carddisp.pl?gene=ADAM17
SNAI2	Snail Family Transcriptional Repressor 2	Protein Coding	O43623	55	GC08M048917	12.1731109619141	https://www.genecards.org/cgi-bin/carddisp.pl?gene=SNAI2
S100A9	S100 Calcium Binding Protein A9	Protein Coding	P06702	56	GC01P153357	12.1650791168213	https://www.genecards.org/cgi-bin/carddisp.pl?gene=S100A9
CBLC	Cbl Proto-Oncogene C	Protein Coding	Q9ULV8	50	GC19P044777	12.1586818695068	https://www.genecards.org/cgi-bin/carddisp.pl?gene=CBLC
GAMT	Guanidinoacetate N-Methyltransferase	Protein Coding	Q14353	59	GC19M001397	12.1561660766602	https://www.genecards.org/cgi-bin/carddisp.pl?gene=GAMT
ADH1C	Alcohol Dehydrogenase 1C (Class I), Gamma Polypeptide	Protein Coding	P00326	54	GC04M099336	12.1480407714844	https://www.genecards.org/cgi-bin/carddisp.pl?gene=ADH1C
SMAD5-AS1	SMAD5 Antisense RNA 1	RNA Gene	Q9Y6J3	30	GC05M136129	12.1413860321045	https://www.genecards.org/cgi-bin/carddisp.pl?gene=SMAD5-AS1
TNNI3	Troponin I3, Cardiac Type	Protein Coding	P19429	61	GC19M055151	12.1400337219238	https://www.genecards.org/cgi-bin/carddisp.pl?gene=TNNI3
F2RL1	F2R Like Trypsin Receptor 1	Protein Coding	P55085	56	GC05P076818	12.1388568878174	https://www.genecards.org/cgi-bin/carddisp.pl?gene=F2RL1
PNP	Purine Nucleoside Phosphorylase	Protein Coding	P00491	62	GC14P051461	12.1255302429199	https://www.genecards.org/cgi-bin/carddisp.pl?gene=PNP
LGALS1	Galectin 1	Protein Coding	P09382	56	GC22P037675	12.124547958374	https://www.genecards.org/cgi-bin/carddisp.pl?gene=LGALS1
CCKBR	Cholecystokinin B Receptor	Protein Coding	P32239	56	GC11P006259	12.114951133728	https://www.genecards.org/cgi-bin/carddisp.pl?gene=CCKBR
CFB	Complement Factor B	Protein Coding	P00751	59	GC06P031945	12.1113529205322	https://www.genecards.org/cgi-bin/carddisp.pl?gene=CFB
EIF1AX	Eukaryotic Translation Initiation Factor 1A X-Linked	Protein Coding	P47813	52	GC0XM020124	12.1094226837158	https://www.genecards.org/cgi-bin/carddisp.pl?gene=EIF1AX
FCGR1A	Fc Gamma Receptor Ia	Protein Coding	P12314	55	GC01P170158	12.1062126159668	https://www.genecards.org/cgi-bin/carddisp.pl?gene=FCGR1A
CD24	CD24 Molecule	Protein Coding	P25063	46	GC06M106969	12.1013059616089	https://www.genecards.org/cgi-bin/carddisp.pl?gene=CD24
HEXA	Hexosaminidase Subunit Alpha	Protein Coding	P06865	59	GC15M072340	12.0932512283325	https://www.genecards.org/cgi-bin/carddisp.pl?gene=HEXA
CDC20	Cell Division Cycle 20	Protein Coding	Q12834	57	GC01P043358	12.0844192504883	https://www.genecards.org/cgi-bin/carddisp.pl?gene=CDC20
MIR19A	MicroRNA 19a	RNA Gene		29	GC13P091713	12.0730800628662	https://www.genecards.org/cgi-bin/carddisp.pl?gene=MIR19A
FUT2	Fucosyltransferase 2 (H Blood Group)	Protein Coding	Q10981	57	GC19P048695	12.0598049163818	https://www.genecards.org/cgi-bin/carddisp.pl?gene=FUT2
IGHD	Immunoglobulin Heavy Constant Delta	Protein Coding	P01880	37	GC14M122261	12.0594329833984	https://www.genecards.org/cgi-bin/carddisp.pl?gene=IGHD
TNNT2	Troponin T2, Cardiac Type	Protein Coding	P45379	61	GC01M201359	12.0500011444092	https://www.genecards.org/cgi-bin/carddisp.pl?gene=TNNT2
BGLAP	Bone Gamma-Carboxyglutamate Protein	Protein Coding	P02818	52	GC01P156242	12.0431051254272	https://www.genecards.org/cgi-bin/carddisp.pl?gene=BGLAP
IFNA2	Interferon Alpha 2	Protein Coding	P01563	55	GC09M021384	12.0424118041992	https://www.genecards.org/cgi-bin/carddisp.pl?gene=IFNA2
PON1	Paraoxonase 1	Protein Coding	P27169	60	GC07M095297	12.0370559692383	https://www.genecards.org/cgi-bin/carddisp.pl?gene=PON1
INVS	Inversin	Protein Coding	Q9Y283	56	GC09P100099	12.0248584747314	https://www.genecards.org/cgi-bin/carddisp.pl?gene=INVS
CA9	Carbonic Anhydrase 9	Protein Coding	Q16790	59	GC09P035673	12.0224628448486	https://www.genecards.org/cgi-bin/carddisp.pl?gene=CA9
CDC25A	Cell Division Cycle 25A	Protein Coding	P30304	61	GC03M048344	12.0204963684082	https://www.genecards.org/cgi-bin/carddisp.pl?gene=CDC25A
MIR330	MicroRNA 330	RNA Gene		30	GC19M101140	12.0156059265137	https://www.genecards.org/cgi-bin/carddisp.pl?gene=MIR330
MASP2	MBL Associated Serine Protease 2	Protein Coding	O00187	59	GC01M019809	12.0098037719727	https://www.genecards.org/cgi-bin/carddisp.pl?gene=MASP2
MEF2C	Myocyte Enhancer Factor 2C	Protein Coding	Q06413	62	GC05M088718	12.0084810256958	https://www.genecards.org/cgi-bin/carddisp.pl?gene=MEF2C
CD38	CD38 Molecule	Protein Coding	P28907	59	GC04P026843	12.0008029937744	https://www.genecards.org/cgi-bin/carddisp.pl?gene=CD38
ACADVL	Acyl-CoA Dehydrogenase Very Long Chain	Protein Coding	P49748	58	GC17P132621	11.9894924163818	https://www.genecards.org/cgi-bin/carddisp.pl?gene=ACADVL
NME1	NME/NM23 Nucleoside Diphosphate Kinase 1	Protein Coding	P15531	59	GC17P134115	11.9813508987427	https://www.genecards.org/cgi-bin/carddisp.pl?gene=NME1
BCKDHA	Branched Chain Keto Acid Dehydrogenase E1 Subunit Alpha	Protein Coding	P12694	55	GC19P133107	11.9626007080078	https://www.genecards.org/cgi-bin/carddisp.pl?gene=BCKDHA
BIRC2	Baculoviral IAP Repeat Containing 2	Protein Coding	Q13490	60	GC11P102347	11.9580860137939	https://www.genecards.org/cgi-bin/carddisp.pl?gene=BIRC2
LOC107982234	WT1/WT1-AS Bi-Directional Promoter Region	Functional Element		11	GC11P032430	11.9534578323364	https://www.genecards.org/cgi-bin/carddisp.pl?gene=LOC107982234
MIR100HG	Mir-100-Let-7a-2-Mir-125b-1 Cluster Host Gene	RNA Gene		26	GC11M134115	11.9437665939331	https://www.genecards.org/cgi-bin/carddisp.pl?gene=MIR100HG
GSK3A	Glycogen Synthase Kinase 3 Alpha	Protein Coding	P49840	62	GC19M101033	11.9399700164795	https://www.genecards.org/cgi-bin/carddisp.pl?gene=GSK3A
FABP2	Fatty Acid Binding Protein 2	Protein Coding	P12104	54	GC04M119317	11.9391975402832	https://www.genecards.org/cgi-bin/carddisp.pl?gene=FABP2
SPARC	Secreted Protein Acidic And Cysteine Rich	Protein Coding	P09486	62	GC05M151661	11.9348297119141	https://www.genecards.org/cgi-bin/carddisp.pl?gene=SPARC
MIR423	MicroRNA 423	RNA Gene		28	GC17P030117	11.9227991104126	https://www.genecards.org/cgi-bin/carddisp.pl?gene=MIR423
TCF4	Transcription Factor 4	Protein Coding	P15884	59	GC18M055222	11.9010543823242	https://www.genecards.org/cgi-bin/carddisp.pl?gene=TCF4
TFF1	Trefoil Factor 1	Protein Coding	P04155	55	GC21M042362	11.8920850753784	https://www.genecards.org/cgi-bin/carddisp.pl?gene=TFF1
MIR486-1	MicroRNA 486-1	RNA Gene		28	GC08M041660	11.888879776001	https://www.genecards.org/cgi-bin/carddisp.pl?gene=MIR486-1
RARG	Retinoic Acid Receptor Gamma	Protein Coding	P13631	59	GC12M053210	11.8881883621216	https://www.genecards.org/cgi-bin/carddisp.pl?gene=RARG
IL12A	Interleukin 12A	Protein Coding	P29459	56	GC03P159988	11.8879852294922	https://www.genecards.org/cgi-bin/carddisp.pl?gene=IL12A
EPAS1	Endothelial PAS Domain Protein 1	Protein Coding	Q99814	63	GC02P046293	11.8689451217651	https://www.genecards.org/cgi-bin/carddisp.pl?gene=EPAS1
NAMPT	Nicotinamide Phosphoribosyltransferase	Protein Coding	P43490	60	GC07M106248	11.8577079772949	https://www.genecards.org/cgi-bin/carddisp.pl?gene=NAMPT
HPRT1	Hypoxanthine Phosphoribosyltransferase 1	Protein Coding	P00492	61	GC0XP134460	11.8467741012573	https://www.genecards.org/cgi-bin/carddisp.pl?gene=HPRT1
IRF7	Interferon Regulatory Factor 7	Protein Coding	Q92985	60	GC11M000612	11.8457918167114	https://www.genecards.org/cgi-bin/carddisp.pl?gene=IRF7
DIS3L2	DIS3 Like 3'-5' Exoribonuclease 2	Protein Coding	Q8IYB7	54	GC02P231961	11.8385562896729	https://www.genecards.org/cgi-bin/carddisp.pl?gene=DIS3L2
DNAH8	Dynein Axonemal Heavy Chain 8	Protein Coding	Q96JB1	50	GC06P156466	11.8301658630371	https://www.genecards.org/cgi-bin/carddisp.pl?gene=DNAH8
CLN3	CLN3 Lysosomal/Endosomal Transmembrane Protein, Battenin	Protein Coding	Q13286	56	GC16M028466	11.806827545166	https://www.genecards.org/cgi-bin/carddisp.pl?gene=CLN3
HDAC4	Histone Deacetylase 4	Protein Coding	P56524	65	GC02M239048	11.805980682373	https://www.genecards.org/cgi-bin/carddisp.pl?gene=HDAC4
GAL	Galanin And GMAP Prepropeptide	Protein Coding	P22466	57	GC11P099196	11.8025703430176	https://www.genecards.org/cgi-bin/carddisp.pl?gene=GAL
NABP1	Nucleic Acid Binding Protein 1	Protein Coding	Q96AH0	43	GC02P191678	11.7998704910278	https://www.genecards.org/cgi-bin/carddisp.pl?gene=NABP1
GJA1	Gap Junction Protein Alpha 1	Protein Coding	P17302	63	GC06P157880	11.7998142242432	https://www.genecards.org/cgi-bin/carddisp.pl?gene=GJA1
PTPN22	Protein Tyrosine Phosphatase Non-Receptor Type 22	Protein Coding	Q9Y2R2	59	GC01M113813	11.7977228164673	https://www.genecards.org/cgi-bin/carddisp.pl?gene=PTPN22
POLE	DNA Polymerase Epsilon, Catalytic Subunit	Protein Coding	Q07864	60	GC12M132798	11.7939052581787	https://www.genecards.org/cgi-bin/carddisp.pl?gene=POLE
JUND	JunD Proto-Oncogene, AP-1 Transcription Factor Subunit	Protein Coding	P17535	54	GC19M018279	11.7934398651123	https://www.genecards.org/cgi-bin/carddisp.pl?gene=JUND
HSPA1B	Heat Shock Protein Family A (Hsp70) Member 1B	Protein Coding	P0DMV9	52	GC06P156261	11.7874927520752	https://www.genecards.org/cgi-bin/carddisp.pl?gene=HSPA1B
THY1	Thy-1 Cell Surface Antigen	Protein Coding	P04216	56	GC11M134063	11.7865257263184	https://www.genecards.org/cgi-bin/carddisp.pl?gene=THY1
RBPJ	Recombination Signal Binding Protein For Immunoglobulin Kappa J Region	Protein Coding	Q06330	59	GC04P026105	11.7815256118774	https://www.genecards.org/cgi-bin/carddisp.pl?gene=RBPJ
BMI1	BMI1 Proto-Oncogene, Polycomb Ring Finger	Protein Coding	P35226	55	GC10P022363	11.7813491821289	https://www.genecards.org/cgi-bin/carddisp.pl?gene=BMI1
STUB1	STIP1 Homology And U-Box Containing Protein 1	Protein Coding	Q9UNE7	57	GC16P103993	11.7740659713745	https://www.genecards.org/cgi-bin/carddisp.pl?gene=STUB1
FOXO3	Forkhead Box O3	Protein Coding	O43524	60	GC06P108559	11.7717552185059	https://www.genecards.org/cgi-bin/carddisp.pl?gene=FOXO3
KRT20	Keratin 20	Protein Coding	P35900	52	GC17M040875	11.7701902389526	https://www.genecards.org/cgi-bin/carddisp.pl?gene=KRT20
CHI3L1	Chitinase 3 Like 1	Protein Coding	P36222	58	GC01M203148	11.7561855316162	https://www.genecards.org/cgi-bin/carddisp.pl?gene=CHI3L1
RARS1	Arginyl-TRNA Synthetase 1	Protein Coding	P54136	56	GC05P168487	11.744836807251	https://www.genecards.org/cgi-bin/carddisp.pl?gene=RARS1
GAA	Alpha Glucosidase	Protein Coding	P10253	63	GC17P080101	11.7440891265869	https://www.genecards.org/cgi-bin/carddisp.pl?gene=GAA
ELAVL1	ELAV Like RNA Binding Protein 1	Protein Coding	Q15717	54	GC19M007958	11.7394180297852	https://www.genecards.org/cgi-bin/carddisp.pl?gene=ELAVL1
LEPR	Leptin Receptor	Protein Coding	P48357	62	GC01P067643	11.7384834289551	https://www.genecards.org/cgi-bin/carddisp.pl?gene=LEPR
HBA2	Hemoglobin Subunit Alpha 2	Protein Coding	P69905	52	GC16P103972	11.7326221466064	https://www.genecards.org/cgi-bin/carddisp.pl?gene=HBA2
DMD	Dystrophin	Protein Coding	P11532	58	GC0XM031097	11.7242946624756	https://www.genecards.org/cgi-bin/carddisp.pl?gene=DMD
CLU	Clusterin	Protein Coding	P10909	60	GC08M027596	11.7208366394043	https://www.genecards.org/cgi-bin/carddisp.pl?gene=CLU
PXN	Paxillin	Protein Coding	P49023	58	GC12M120210	11.6963863372803	https://www.genecards.org/cgi-bin/carddisp.pl?gene=PXN
XRCC3	X-Ray Repair Cross Complementing 3	Protein Coding	O43542	56	GC14M103697	11.6594848632813	https://www.genecards.org/cgi-bin/carddisp.pl?gene=XRCC3
ARID5B	AT-Rich Interaction Domain 5B	Protein Coding	Q14865	52	GC10P061901	11.657431602478	https://www.genecards.org/cgi-bin/carddisp.pl?gene=ARID5B
MMAA	Metabolism Of Cobalamin Associated A	Protein Coding	Q8IVH4	50	GC04P145647	11.6494293212891	https://www.genecards.org/cgi-bin/carddisp.pl?gene=MMAA
ANGPT1	Angiopoietin 1	Protein Coding	Q15389	58	GC08M107246	11.6396198272705	https://www.genecards.org/cgi-bin/carddisp.pl?gene=ANGPT1
FOSL1	FOS Like 1, AP-1 Transcription Factor Subunit	Protein Coding	P15407	57	GC11M132841	11.6374454498291	https://www.genecards.org/cgi-bin/carddisp.pl?gene=FOSL1
GPI	Glucose-6-Phosphate Isomerase	Protein Coding	P06744	59	GC19P034359	11.6367797851563	https://www.genecards.org/cgi-bin/carddisp.pl?gene=GPI
MEIS1	Meis Homeobox 1	Protein Coding	O00470	54	GC02P066433	11.6352834701538	https://www.genecards.org/cgi-bin/carddisp.pl?gene=MEIS1
SDHD	Succinate Dehydrogenase Complex Subunit D	Protein Coding	O14521	57	GC11P112740	11.6334104537964	https://www.genecards.org/cgi-bin/carddisp.pl?gene=SDHD
EHMT2	Euchromatic Histone Lysine Methyltransferase 2	Protein Coding	Q96KQ7	58	GC06M031879	11.620641708374	https://www.genecards.org/cgi-bin/carddisp.pl?gene=EHMT2
MIR106B	MicroRNA 106b	RNA Gene		30	GC07M106065	11.6126890182495	https://www.genecards.org/cgi-bin/carddisp.pl?gene=MIR106B
HSPA8	Heat Shock Protein Family A (Hsp70) Member 8	Protein Coding	P11142	62	GC11M123057	11.6074466705322	https://www.genecards.org/cgi-bin/carddisp.pl?gene=HSPA8
DDR2	Discoidin Domain Receptor Tyrosine Kinase 2	Protein Coding	Q16832	63	GC01P170843	11.6024417877197	https://www.genecards.org/cgi-bin/carddisp.pl?gene=DDR2
SERPINF2	Serpin Family F Member 2	Protein Coding	P08697	57	GC17P001742	11.5835523605347	https://www.genecards.org/cgi-bin/carddisp.pl?gene=SERPINF2
ENTPD1	Ectonucleoside Triphosphate Diphosphohydrolase 1	Protein Coding	P49961	62	GC10P116239	11.5830955505371	https://www.genecards.org/cgi-bin/carddisp.pl?gene=ENTPD1
PPARGC1A	PPARG Coactivator 1 Alpha	Protein Coding	Q9UBK2	59	GC04M023755	11.5735378265381	https://www.genecards.org/cgi-bin/carddisp.pl?gene=PPARGC1A
MIR208B	MicroRNA 208b	RNA Gene		30	GC14M023417	11.5701389312744	https://www.genecards.org/cgi-bin/carddisp.pl?gene=MIR208B
A2M	Alpha-2-Macroglobulin	Protein Coding	P01023	59	GC12M009067	11.55100440979	https://www.genecards.org/cgi-bin/carddisp.pl?gene=A2M
DLL1	Delta Like Canonical Notch Ligand 1	Protein Coding	O00548	57	GC06M170282	11.5495595932007	https://www.genecards.org/cgi-bin/carddisp.pl?gene=DLL1
CTSD	Cathepsin D	Protein Coding	P07339	65	GC11M001752	11.5320682525635	https://www.genecards.org/cgi-bin/carddisp.pl?gene=CTSD
PDPK1	3-Phosphoinositide Dependent Protein Kinase 1	Protein Coding	O15530	61	GC16P002537	11.5292053222656	https://www.genecards.org/cgi-bin/carddisp.pl?gene=PDPK1
SAA2	Serum Amyloid A2	Protein Coding	P0DJI9	48	GC11M018238	11.5155630111694	https://www.genecards.org/cgi-bin/carddisp.pl?gene=SAA2
IL9	Interleukin 9	Protein Coding	P15248	55	GC05M135891	11.5129127502441	https://www.genecards.org/cgi-bin/carddisp.pl?gene=IL9
TPMT	Thiopurine S-Methyltransferase	Protein Coding	P51580	59	GC06M018128	11.5007905960083	https://www.genecards.org/cgi-bin/carddisp.pl?gene=TPMT
NPC1	NPC Intracellular Cholesterol Transporter 1	Protein Coding	O15118	62	GC18M023506	11.4985599517822	https://www.genecards.org/cgi-bin/carddisp.pl?gene=NPC1
MECP2	Methyl-CpG Binding Protein 2	Protein Coding	P51608	59	GC0XM154021	11.4963607788086	https://www.genecards.org/cgi-bin/carddisp.pl?gene=MECP2
CD19	CD19 Molecule	Protein Coding	P15391	63	GC16P104821	11.4939155578613	https://www.genecards.org/cgi-bin/carddisp.pl?gene=CD19
SCGB1A1	Secretoglobin Family 1A Member 1	Protein Coding	P11684	54	GC11P062405	11.4935503005981	https://www.genecards.org/cgi-bin/carddisp.pl?gene=SCGB1A1
CLN6	CLN6 Transmembrane ER Protein	Protein Coding	Q9NWW5	50	GC15M068206	11.4896173477173	https://www.genecards.org/cgi-bin/carddisp.pl?gene=CLN6
TKT	Transketolase	Protein Coding	P29401	58	GC03M053224	11.4869632720947	https://www.genecards.org/cgi-bin/carddisp.pl?gene=TKT
MIRLET7A1	MicroRNA Let-7a-1	RNA Gene		31	GC09P094175	11.4867763519287	https://www.genecards.org/cgi-bin/carddisp.pl?gene=MIRLET7A1
SCARB1	Scavenger Receptor Class B Member 1	Protein Coding	Q8WTV0	60	GC12M124776	11.4851722717285	https://www.genecards.org/cgi-bin/carddisp.pl?gene=SCARB1
SFTPD	Surfactant Protein D	Protein Coding	P35247	56	GC10M079937	11.4736232757568	https://www.genecards.org/cgi-bin/carddisp.pl?gene=SFTPD
CYP1A2	Cytochrome P450 Family 1 Subfamily A Member 2	Protein Coding	P05177	58	GC15P074748	11.4705867767334	https://www.genecards.org/cgi-bin/carddisp.pl?gene=CYP1A2
CD47	CD47 Molecule	Protein Coding	Q08722	58	GC03M108043	11.4557819366455	https://www.genecards.org/cgi-bin/carddisp.pl?gene=CD47
PRL	Prolactin	Protein Coding	P01236	56	GC06M022287	11.4487361907959	https://www.genecards.org/cgi-bin/carddisp.pl?gene=PRL
IFIH1	Interferon Induced With Helicase C Domain 1	Protein Coding	Q9BYX4	61	GC02M162267	11.4484977722168	https://www.genecards.org/cgi-bin/carddisp.pl?gene=IFIH1
PRKN	Parkin RBR E3 Ubiquitin Protein Ligase	Protein Coding	O60260	62	GC06M161348	11.4417057037354	https://www.genecards.org/cgi-bin/carddisp.pl?gene=PRKN
RECK	Reversion Inducing Cysteine Rich Protein With Kazal Motifs	Protein Coding	O95980	51	GC09P036036	11.4373607635498	https://www.genecards.org/cgi-bin/carddisp.pl?gene=RECK
FLT4	Fms Related Receptor Tyrosine Kinase 4	Protein Coding	P35916	65	GC05M182771	11.4346218109131	https://www.genecards.org/cgi-bin/carddisp.pl?gene=FLT4
STAT6	Signal Transducer And Activator Of Transcription 6	Protein Coding	P42226	63	GC12M057095	11.4247512817383	https://www.genecards.org/cgi-bin/carddisp.pl?gene=STAT6
TH	Tyrosine Hydroxylase	Protein Coding	P07101	63	GC11M002163	11.4232444763184	https://www.genecards.org/cgi-bin/carddisp.pl?gene=TH
CD63	CD63 Molecule	Protein Coding	P08962	56	GC12M059805	11.4093360900879	https://www.genecards.org/cgi-bin/carddisp.pl?gene=CD63
MIR200B	MicroRNA 200b	RNA Gene		30	GC01P001167	11.4012117385864	https://www.genecards.org/cgi-bin/carddisp.pl?gene=MIR200B
CTCF	CCCTC-Binding Factor	Protein Coding	P49711	59	GC16P105895	11.3934812545776	https://www.genecards.org/cgi-bin/carddisp.pl?gene=CTCF
MIR551B	MicroRNA 551b	RNA Gene		25	GC03P168551	11.3933982849121	https://www.genecards.org/cgi-bin/carddisp.pl?gene=MIR551B
BCL2A1	BCL2 Related Protein A1	Protein Coding	Q16548	53	GC15M155729	11.3909797668457	https://www.genecards.org/cgi-bin/carddisp.pl?gene=BCL2A1
CDC25C	Cell Division Cycle 25C	Protein Coding	P30307	61	GC05M138285	11.3881740570068	https://www.genecards.org/cgi-bin/carddisp.pl?gene=CDC25C
MIR193B	MicroRNA 193b	RNA Gene		29	GC16P104308	11.3758859634399	https://www.genecards.org/cgi-bin/carddisp.pl?gene=MIR193B
CTSL	Cathepsin L	Protein Coding	P07711	60	GC09P087725	11.3682632446289	https://www.genecards.org/cgi-bin/carddisp.pl?gene=CTSL
FLI1	Fli-1 Proto-Oncogene, ETS Transcription Factor	Protein Coding	Q01543	60	GC11P128686	11.3599586486816	https://www.genecards.org/cgi-bin/carddisp.pl?gene=FLI1
PMM2	Phosphomannomutase 2	Protein Coding	O15305	58	GC16P008788	11.3595094680786	https://www.genecards.org/cgi-bin/carddisp.pl?gene=PMM2
C4A	Complement C4A (Chido/Rodgers Blood Group)	Protein Coding	P0C0L4	56	GC06P156266	11.3524885177612	https://www.genecards.org/cgi-bin/carddisp.pl?gene=C4A
MPV17	Mitochondrial Inner Membrane Protein MPV17	Protein Coding	P39210	53	GC02M027309	11.3513307571411	https://www.genecards.org/cgi-bin/carddisp.pl?gene=MPV17
IL3RA	Interleukin 3 Receptor Subunit Alpha	Protein Coding	P26951	56	GC0XP001336	11.3486089706421	https://www.genecards.org/cgi-bin/carddisp.pl?gene=IL3RA
MIR378A	MicroRNA 378a	RNA Gene		30	GC05P149732	11.3451623916626	https://www.genecards.org/cgi-bin/carddisp.pl?gene=MIR378A
RIPK1	Receptor Interacting Serine/Threonine Kinase 1	Protein Coding	Q13546	63	GC06P008041	11.3432769775391	https://www.genecards.org/cgi-bin/carddisp.pl?gene=RIPK1
DDIT3	DNA Damage Inducible Transcript 3	Protein Coding	P35638	59	GC12M057516	11.3410015106201	https://www.genecards.org/cgi-bin/carddisp.pl?gene=DDIT3
PRKAG2	Protein Kinase AMP-Activated Non-Catalytic Subunit Gamma 2	Protein Coding	Q9UGJ0	62	GC07M151556	11.3328828811646	https://www.genecards.org/cgi-bin/carddisp.pl?gene=PRKAG2
IGHE	Immunoglobulin Heavy Constant Epsilon	Protein Coding	P01854	42	GC14M122252	11.3307228088379	https://www.genecards.org/cgi-bin/carddisp.pl?gene=IGHE
PMP22	Peripheral Myelin Protein 22	Protein Coding	Q01453	55	GC17M015229	11.3249626159668	https://www.genecards.org/cgi-bin/carddisp.pl?gene=PMP22
MIR101-1	MicroRNA 101-1	RNA Gene		28	GC01M065058	11.3099050521851	https://www.genecards.org/cgi-bin/carddisp.pl?gene=MIR101-1
F7	Coagulation Factor VII	Protein Coding	P08709	61	GC13P113105	11.3027925491333	https://www.genecards.org/cgi-bin/carddisp.pl?gene=F7
MIR26A1	MicroRNA 26a-1	RNA Gene		30	GC03P037969	11.2914323806763	https://www.genecards.org/cgi-bin/carddisp.pl?gene=MIR26A1
CDH5	Cadherin 5	Protein Coding	P33151	59	GC16P066366	11.2819242477417	https://www.genecards.org/cgi-bin/carddisp.pl?gene=CDH5
BTRC	Beta-Transducin Repeat Containing E3 Ubiquitin Protein Ligase	Protein Coding	Q9Y297	56	GC10P101354	11.27858543396	https://www.genecards.org/cgi-bin/carddisp.pl?gene=BTRC
TERF1	Telomeric Repeat Binding Factor 1	Protein Coding	P54274	55	GC08P073008	11.2774333953857	https://www.genecards.org/cgi-bin/carddisp.pl?gene=TERF1
LACTB	Lactamase Beta	Protein Coding	P83111	50	GC15P177161	11.2603349685669	https://www.genecards.org/cgi-bin/carddisp.pl?gene=LACTB
TP53BP1	Tumor Protein P53 Binding Protein 1	Protein Coding	Q12888	56	GC15M043403	11.2561683654785	https://www.genecards.org/cgi-bin/carddisp.pl?gene=TP53BP1
HNRNPA1	Heterogeneous Nuclear Ribonucleoprotein A1	Protein Coding	P09651	60	GC12P054280	11.2447843551636	https://www.genecards.org/cgi-bin/carddisp.pl?gene=HNRNPA1
HLA-DPB1	Major Histocompatibility Complex, Class II, DP Beta 1	Protein Coding	P04440	56	GC06P156281	11.2424392700195	https://www.genecards.org/cgi-bin/carddisp.pl?gene=HLA-DPB1
LCK	LCK Proto-Oncogene, Src Family Tyrosine Kinase	Protein Coding	P06239	64	GC01P032251	11.2385311126709	https://www.genecards.org/cgi-bin/carddisp.pl?gene=LCK
SUFU	SUFU Negative Regulator Of Hedgehog Signaling	Protein Coding	Q9UMX1	55	GC10P116553	11.2288188934326	https://www.genecards.org/cgi-bin/carddisp.pl?gene=SUFU
DNASE1	Deoxyribonuclease 1	Protein Coding	P24855	56	GC16P003611	11.2223043441772	https://www.genecards.org/cgi-bin/carddisp.pl?gene=DNASE1
MMP8	Matrix Metallopeptidase 8	Protein Coding	P22894	60	GC11M133497	11.2154169082642	https://www.genecards.org/cgi-bin/carddisp.pl?gene=MMP8
AXL	AXL Receptor Tyrosine Kinase	Protein Coding	P30530	64	GC19P041219	11.2149963378906	https://www.genecards.org/cgi-bin/carddisp.pl?gene=AXL
SGK1	Serum/Glucocorticoid Regulated Kinase 1	Protein Coding	O00141	62	GC06M134169	11.2061824798584	https://www.genecards.org/cgi-bin/carddisp.pl?gene=SGK1
NT5E	5'-Nucleotidase Ecto	Protein Coding	P21589	65	GC06P085449	11.2040328979492	https://www.genecards.org/cgi-bin/carddisp.pl?gene=NT5E
SLC7A5	Solute Carrier Family 7 Member 5	Protein Coding	Q01650	56	GC16M087830	11.2030611038208	https://www.genecards.org/cgi-bin/carddisp.pl?gene=SLC7A5
SMARCA2	SWI/SNF Related, Matrix Associated, Actin Dependent Regulator Of Chromatin, Subfamily A, Member 2	Protein Coding	P51531	62	GC09P001980	11.2007417678833	https://www.genecards.org/cgi-bin/carddisp.pl?gene=SMARCA2
CA2	Carbonic Anhydrase 2	Protein Coding	P00918	64	GC08P085463	11.1917152404785	https://www.genecards.org/cgi-bin/carddisp.pl?gene=CA2
BCS1L	BCS1 Homolog, Ubiquinol-Cytochrome C Reductase Complex Chaperone	Protein Coding	Q9Y276	56	GC02P218658	11.1901664733887	https://www.genecards.org/cgi-bin/carddisp.pl?gene=BCS1L
POLG2	DNA Polymerase Gamma 2, Accessory Subunit	Protein Coding	Q9UHN1	52	GC17M064477	11.1819553375244	https://www.genecards.org/cgi-bin/carddisp.pl?gene=POLG2
PIM3	Pim-3 Proto-Oncogene, Serine/Threonine Kinase	Protein Coding	Q86V86	53	GC22P049960	11.1728820800781	https://www.genecards.org/cgi-bin/carddisp.pl?gene=PIM3
IL2RG	Interleukin 2 Receptor Subunit Gamma	Protein Coding	P31785	60	GC0XM071111	11.1688175201416	https://www.genecards.org/cgi-bin/carddisp.pl?gene=IL2RG
FOLR1	Folate Receptor Alpha	Protein Coding	P15328	61	GC11P099315	11.1681470870972	https://www.genecards.org/cgi-bin/carddisp.pl?gene=FOLR1
TACR1	Tachykinin Receptor 1	Protein Coding	P25103	58	GC02M075743	11.1623468399048	https://www.genecards.org/cgi-bin/carddisp.pl?gene=TACR1
ACVRL1	Activin A Receptor Like Type 1	Protein Coding	P37023	63	GC12P051906	11.1606492996216	https://www.genecards.org/cgi-bin/carddisp.pl?gene=ACVRL1
GLA	Galactosidase Alpha	Protein Coding	P06280	62	GC0XM101393	11.1558265686035	https://www.genecards.org/cgi-bin/carddisp.pl?gene=GLA
PRKCB	Protein Kinase C Beta	Protein Coding	P05771	62	GC16P104638	11.1524963378906	https://www.genecards.org/cgi-bin/carddisp.pl?gene=PRKCB
ALPL	Alkaline Phosphatase, Biomineralization Associated	Protein Coding	P05186	63	GC01P021508	11.1406726837158	https://www.genecards.org/cgi-bin/carddisp.pl?gene=ALPL
COL1A1	Collagen Type I Alpha 1 Chain	Protein Coding	P02452	62	GC17M089744	11.1373310089111	https://www.genecards.org/cgi-bin/carddisp.pl?gene=COL1A1
BSCL2	BSCL2 Lipid Droplet Biogenesis Associated, Seipin	Protein Coding	Q96G97	55	GC11M132685	11.1349010467529	https://www.genecards.org/cgi-bin/carddisp.pl?gene=BSCL2
NANOG	Nanog Homeobox	Protein Coding	Q9H9S0	50	GC12P007787	11.1341218948364	https://www.genecards.org/cgi-bin/carddisp.pl?gene=NANOG
MLN	Motilin	Protein Coding	P12872	46	GC06M033794	11.1332788467407	https://www.genecards.org/cgi-bin/carddisp.pl?gene=MLN
MED12	Mediator Complex Subunit 12	Protein Coding	Q93074	56	GC0XP071118	11.1288747787476	https://www.genecards.org/cgi-bin/carddisp.pl?gene=MED12
TNFSF13B	TNF Superfamily Member 13b	Protein Coding	Q9Y275	58	GC13P108251	11.1282844543457	https://www.genecards.org/cgi-bin/carddisp.pl?gene=TNFSF13B
PWAR1	Prader Willi/Angelman Region RNA 1	RNA Gene		23	GC15P025135	11.110728263855	https://www.genecards.org/cgi-bin/carddisp.pl?gene=PWAR1
PRDX2	Peroxiredoxin 2	Protein Coding	P32119	59	GC19M012796	11.1068706512451	https://www.genecards.org/cgi-bin/carddisp.pl?gene=PRDX2
TMEM127	Transmembrane Protein 127	Protein Coding	O75204	50	GC02M096248	11.1031103134155	https://www.genecards.org/cgi-bin/carddisp.pl?gene=TMEM127
GLB1	Galactosidase Beta 1	Protein Coding	P16278	62	GC03M032963	11.0789699554443	https://www.genecards.org/cgi-bin/carddisp.pl?gene=GLB1
HPSE	Heparanase	Protein Coding	Q9Y251	57	GC04M083292	11.0767879486084	https://www.genecards.org/cgi-bin/carddisp.pl?gene=HPSE
BAG3	BAG Cochaperone 3	Protein Coding	O95817	55	GC10P119651	11.0533418655396	https://www.genecards.org/cgi-bin/carddisp.pl?gene=BAG3
SCNN1A	Sodium Channel Epithelial 1 Subunit Alpha	Protein Coding	P37088	62	GC12M006346	11.0520210266113	https://www.genecards.org/cgi-bin/carddisp.pl?gene=SCNN1A
RELB	RELB Proto-Oncogene, NF-KB Subunit	Protein Coding	Q01201	58	GC19P133242	11.0395240783691	https://www.genecards.org/cgi-bin/carddisp.pl?gene=RELB
PSCA	Prostate Stem Cell Antigen	Protein Coding	O43653	51	GC08P142670	11.0247898101807	https://www.genecards.org/cgi-bin/carddisp.pl?gene=PSCA
ABCB6	ATP Binding Cassette Subfamily B Member 6 (LAN Blood Group)	Protein Coding	Q9NP58	57	GC02M219209	11.0234975814819	https://www.genecards.org/cgi-bin/carddisp.pl?gene=ABCB6
AMY2B	Amylase Alpha 2B	Protein Coding	P19961	52	GC01P103554	11.0205297470093	https://www.genecards.org/cgi-bin/carddisp.pl?gene=AMY2B
CLDN4	Claudin 4	Protein Coding	O14493	54	GC07P073799	11.0170116424561	https://www.genecards.org/cgi-bin/carddisp.pl?gene=CLDN4
SKP2	S-Phase Kinase Associated Protein 2	Protein Coding	Q13309	58	GC05P036151	11.0106678009033	https://www.genecards.org/cgi-bin/carddisp.pl?gene=SKP2
MMP14	Matrix Metallopeptidase 14	Protein Coding	P50281	63	GC14P051698	11.0056819915771	https://www.genecards.org/cgi-bin/carddisp.pl?gene=MMP14
LAG3	Lymphocyte Activating 3	Protein Coding	P18627	52	GC12P046770	11.0049495697021	https://www.genecards.org/cgi-bin/carddisp.pl?gene=LAG3
PTH	Parathyroid Hormone	Protein Coding	P01270	58	GC11M013492	11.003303527832	https://www.genecards.org/cgi-bin/carddisp.pl?gene=PTH
GCLC	Glutamate-Cysteine Ligase Catalytic Subunit	Protein Coding	P48506	58	GC06M053497	11.0031585693359	https://www.genecards.org/cgi-bin/carddisp.pl?gene=GCLC
IGFBP2	Insulin Like Growth Factor Binding Protein 2	Protein Coding	P18065	56	GC02P216632	10.9947891235352	https://www.genecards.org/cgi-bin/carddisp.pl?gene=IGFBP2
RIGI	RNA Sensor RIG-I	Protein Coding	O95786	61	GC09M032545	10.9630603790283	https://www.genecards.org/cgi-bin/carddisp.pl?gene=RIGI
BCL11A	BCL11 Transcription Factor A	Protein Coding	Q9H165	56	GC02M060451	10.9558019638062	https://www.genecards.org/cgi-bin/carddisp.pl?gene=BCL11A
TAC1	Tachykinin Precursor 1	Protein Coding	P20366	54	GC07P097734	10.9556159973145	https://www.genecards.org/cgi-bin/carddisp.pl?gene=TAC1
GFAP	Glial Fibrillary Acidic Protein	Protein Coding	P14136	61	GC17M089491	10.9510145187378	https://www.genecards.org/cgi-bin/carddisp.pl?gene=GFAP
TXNIP	Thioredoxin Interacting Protein	Protein Coding	Q9H3M7	52	GC01M145992	10.9466114044189	https://www.genecards.org/cgi-bin/carddisp.pl?gene=TXNIP
TIGIT	T Cell Immunoreceptor With Ig And ITIM Domains	Protein Coding	Q495A1	52	GC03P114276	10.9381189346313	https://www.genecards.org/cgi-bin/carddisp.pl?gene=TIGIT
SLC22A12	Solute Carrier Family 22 Member 12	Protein Coding	Q96S37	58	GC11P098882	10.9369459152222	https://www.genecards.org/cgi-bin/carddisp.pl?gene=SLC22A12
MIR217	MicroRNA 217	RNA Gene		25	GC02M055982	10.9351043701172	https://www.genecards.org/cgi-bin/carddisp.pl?gene=MIR217
TPP1	Tripeptidyl Peptidase 1	Protein Coding	O14773	58	GC11M013521	10.9272956848145	https://www.genecards.org/cgi-bin/carddisp.pl?gene=TPP1
ITIH4	Inter-Alpha-Trypsin Inhibitor Heavy Chain 4	Protein Coding	Q14624	54	GC03M052812	10.9271383285522	https://www.genecards.org/cgi-bin/carddisp.pl?gene=ITIH4
MIR455	MicroRNA 455	RNA Gene		29	GC09P114209	10.9265041351318	https://www.genecards.org/cgi-bin/carddisp.pl?gene=MIR455
MAPK10	Mitogen-Activated Protein Kinase 10	Protein Coding	P53779	60	GC04M085990	10.9187307357788	https://www.genecards.org/cgi-bin/carddisp.pl?gene=MAPK10
HSPA1A	Heat Shock Protein Family A (Hsp70) Member 1A	Protein Coding	P0DMV8	59	GC06P156262	10.9171104431152	https://www.genecards.org/cgi-bin/carddisp.pl?gene=HSPA1A
IGF2BP2	Insulin Like Growth Factor 2 MRNA Binding Protein 2	Protein Coding	Q9Y6M1	56	GC03M185643	10.908317565918	https://www.genecards.org/cgi-bin/carddisp.pl?gene=IGF2BP2
APOC3	Apolipoprotein C3	Protein Coding	P02656	58	GC11P116829	10.9080104827881	https://www.genecards.org/cgi-bin/carddisp.pl?gene=APOC3
TREM1	Triggering Receptor Expressed On Myeloid Cells 1	Protein Coding	Q9NP99	55	GC06M041267	10.9053115844727	https://www.genecards.org/cgi-bin/carddisp.pl?gene=TREM1
KAT2B	Lysine Acetyltransferase 2B	Protein Coding	Q92831	61	GC03P024437	10.9025812149048	https://www.genecards.org/cgi-bin/carddisp.pl?gene=KAT2B
AGPAT2	1-Acylglycerol-3-Phosphate O-Acyltransferase 2	Protein Coding	O15120	56	GC09M136673	10.8959703445435	https://www.genecards.org/cgi-bin/carddisp.pl?gene=AGPAT2
GC	GC Vitamin D Binding Protein	Protein Coding	P02774	58	GC04M071741	10.8955125808716	https://www.genecards.org/cgi-bin/carddisp.pl?gene=GC
CD99	CD99 Molecule (Xg Blood Group)	Protein Coding	P14209	50	GC0XP002691	10.8807306289673	https://www.genecards.org/cgi-bin/carddisp.pl?gene=CD99
GLDC	Glycine Decarboxylase	Protein Coding	P23378	59	GC09M006522	10.8724889755249	https://www.genecards.org/cgi-bin/carddisp.pl?gene=GLDC
XBP1	X-Box Binding Protein 1	Protein Coding	P17861	59	GC22M028794	10.8696403503418	https://www.genecards.org/cgi-bin/carddisp.pl?gene=XBP1
FLNA	Filamin A	Protein Coding	P21333	61	GC0XM154348	10.8671035766602	https://www.genecards.org/cgi-bin/carddisp.pl?gene=FLNA
HPX	Hemopexin	Protein Coding	P02790	54	GC11M013508	10.8594999313354	https://www.genecards.org/cgi-bin/carddisp.pl?gene=HPX
NCOA2	Nuclear Receptor Coactivator 2	Protein Coding	Q15596	57	GC08M070109	10.8300333023071	https://www.genecards.org/cgi-bin/carddisp.pl?gene=NCOA2
MIR361	MicroRNA 361	RNA Gene		27	GC0XM085903	10.8190774917603	https://www.genecards.org/cgi-bin/carddisp.pl?gene=MIR361
LOC110806263	TERT 5' Regulatory Region	Functional Element		10	GC05P001294	10.8184204101563	https://www.genecards.org/cgi-bin/carddisp.pl?gene=LOC110806263
PRDX1	Peroxiredoxin 1	Protein Coding	Q06830	62	GC01M045828	10.8183660507202	https://www.genecards.org/cgi-bin/carddisp.pl?gene=PRDX1
MMAB	Metabolism Of Cobalamin Associated B	Protein Coding	Q96EY8	55	GC12M109553	10.7986831665039	https://www.genecards.org/cgi-bin/carddisp.pl?gene=MMAB
KCNH2	Potassium Voltage-Gated Channel Subfamily H Member 2	Protein Coding	Q12809	63	GC07M150944	10.7971315383911	https://www.genecards.org/cgi-bin/carddisp.pl?gene=KCNH2
HMMR	Hyaluronan Mediated Motility Receptor	Protein Coding	O75330	56	GC05P163472	10.7779903411865	https://www.genecards.org/cgi-bin/carddisp.pl?gene=HMMR
GH1	Growth Hormone 1	Protein Coding	P01241	55	GC17M063917	10.7705993652344	https://www.genecards.org/cgi-bin/carddisp.pl?gene=GH1
HBEGF	Heparin Binding EGF Like Growth Factor	Protein Coding	Q99075	57	GC05M140332	10.7426652908325	https://www.genecards.org/cgi-bin/carddisp.pl?gene=HBEGF
GIP	Gastric Inhibitory Polypeptide	Protein Coding	P09681	48	GC17M048958	10.7368965148926	https://www.genecards.org/cgi-bin/carddisp.pl?gene=GIP
PPT1	Palmitoyl-Protein Thioesterase 1	Protein Coding	P50897	59	GC01M040227	10.7076530456543	https://www.genecards.org/cgi-bin/carddisp.pl?gene=PPT1
ALCAM	Activated Leukocyte Cell Adhesion Molecule	Protein Coding	Q13740	54	GC03P105366	10.6877021789551	https://www.genecards.org/cgi-bin/carddisp.pl?gene=ALCAM
JUP	Junction Plakoglobin	Protein Coding	P14923	61	GC17M041754	10.6836929321289	https://www.genecards.org/cgi-bin/carddisp.pl?gene=JUP
IDUA	Alpha-L-Iduronidase	Protein Coding	P35475	58	GC04P000986	10.6739950180054	https://www.genecards.org/cgi-bin/carddisp.pl?gene=IDUA
GP1BA	Glycoprotein Ib Platelet Subunit Alpha	Protein Coding	P07359	59	GC17P004932	10.6465034484863	https://www.genecards.org/cgi-bin/carddisp.pl?gene=GP1BA
HDAC3	Histone Deacetylase 3	Protein Coding	O15379	62	GC05M141620	10.6450901031494	https://www.genecards.org/cgi-bin/carddisp.pl?gene=HDAC3
UGT1A1	UDP Glucuronosyltransferase Family 1 Member A1	Protein Coding	P22309	63	GC02P233760	10.6372470855713	https://www.genecards.org/cgi-bin/carddisp.pl?gene=UGT1A1
LDB1	LIM Domain Binding 1	Protein Coding	Q86U70	50	GC10M102102	10.632719039917	https://www.genecards.org/cgi-bin/carddisp.pl?gene=LDB1
NR4A1	Nuclear Receptor Subfamily 4 Group A Member 1	Protein Coding	P22736	60	GC12P052022	10.6226654052734	https://www.genecards.org/cgi-bin/carddisp.pl?gene=NR4A1
CCR6	C-C Motif Chemokine Receptor 6	Protein Coding	P51684	55	GC06P167111	10.6179981231689	https://www.genecards.org/cgi-bin/carddisp.pl?gene=CCR6
MYH9	Myosin Heavy Chain 9	Protein Coding	P35579	60	GC22M036281	10.6177501678467	https://www.genecards.org/cgi-bin/carddisp.pl?gene=MYH9
PKD2	Polycystin 2, Transient Receptor Potential Cation Channel	Protein Coding	Q13563	60	GC04P088007	10.6125946044922	https://www.genecards.org/cgi-bin/carddisp.pl?gene=PKD2
ACHE	Acetylcholinesterase (Yt Blood Group)	Protein Coding	P22303	61	GC07M100889	10.6080322265625	https://www.genecards.org/cgi-bin/carddisp.pl?gene=ACHE
KCNJ5	Potassium Inwardly Rectifying Channel Subfamily J Member 5	Protein Coding	P48544	60	GC11P128891	10.6042194366455	https://www.genecards.org/cgi-bin/carddisp.pl?gene=KCNJ5
EZR	Ezrin	Protein Coding	P15311	59	GC06M158765	10.5966243743896	https://www.genecards.org/cgi-bin/carddisp.pl?gene=EZR
MIR200A	MicroRNA 200a	RNA Gene		29	GC01P059855	10.5922107696533	https://www.genecards.org/cgi-bin/carddisp.pl?gene=MIR200A
ACADS	Acyl-CoA Dehydrogenase Short Chain	Protein Coding	P16219	58	GC12P136083	10.5864706039429	https://www.genecards.org/cgi-bin/carddisp.pl?gene=ACADS
DNAH5	Dynein Axonemal Heavy Chain 5	Protein Coding	Q8TE73	51	GC05M013695	10.571252822876	https://www.genecards.org/cgi-bin/carddisp.pl?gene=DNAH5
PITX2	Paired Like Homeodomain 2	Protein Coding	Q99697	58	GC04M110617	10.5705261230469	https://www.genecards.org/cgi-bin/carddisp.pl?gene=PITX2
TNC	Tenascin C	Protein Coding	P24821	62	GC09M115019	10.5670623779297	https://www.genecards.org/cgi-bin/carddisp.pl?gene=TNC
IRF2	Interferon Regulatory Factor 2	Protein Coding	P14316	56	GC04M184387	10.5653381347656	https://www.genecards.org/cgi-bin/carddisp.pl?gene=IRF2
CETP	Cholesteryl Ester Transfer Protein	Protein Coding	P11597	59	GC16P056961	10.562876701355	https://www.genecards.org/cgi-bin/carddisp.pl?gene=CETP
LOC130001603	ATAC-STARR-Seq Lymphoblastoid Silent Region 19811	Functional Element		11	GC09P021974	10.557222366333	https://www.genecards.org/cgi-bin/carddisp.pl?gene=LOC130001603
H3-4	H3.4 Histone, Cluster Member	Protein Coding	Q16695	51	GC01M230370	10.5524215698242	https://www.genecards.org/cgi-bin/carddisp.pl?gene=H3-4
TGM2	Transglutaminase 2	Protein Coding	P21980	60	GC20M038127	10.5499029159546	https://www.genecards.org/cgi-bin/carddisp.pl?gene=TGM2
FYN	FYN Proto-Oncogene, Src Family Tyrosine Kinase	Protein Coding	P06241	60	GC06M111660	10.5435371398926	https://www.genecards.org/cgi-bin/carddisp.pl?gene=FYN
ATP8B1	ATPase Phospholipid Transporting 8B1	Protein Coding	O43520	53	GC18M057646	10.5432767868042	https://www.genecards.org/cgi-bin/carddisp.pl?gene=ATP8B1
SLC1A5	Solute Carrier Family 1 Member 5	Protein Coding	Q15758	57	GC19M101192	10.535590171814	https://www.genecards.org/cgi-bin/carddisp.pl?gene=SLC1A5
NDRG1	N-Myc Downstream Regulated 1	Protein Coding	Q92597	57	GC08M133237	10.532078742981	https://www.genecards.org/cgi-bin/carddisp.pl?gene=NDRG1
RBP4	Retinol Binding Protein 4	Protein Coding	P02753	57	GC10M093591	10.5225687026978	https://www.genecards.org/cgi-bin/carddisp.pl?gene=RBP4
GCGR	Glucagon Receptor	Protein Coding	P47871	59	GC17P081804	10.5058660507202	https://www.genecards.org/cgi-bin/carddisp.pl?gene=GCGR
GHRH	Growth Hormone Releasing Hormone	Protein Coding	P01286	50	GC20M037251	10.4948949813843	https://www.genecards.org/cgi-bin/carddisp.pl?gene=GHRH
CACNA1A	Calcium Voltage-Gated Channel Subunit Alpha1 A	Protein Coding	O00555	60	GC19M013206	10.4900894165039	https://www.genecards.org/cgi-bin/carddisp.pl?gene=CACNA1A
PRKCD	Protein Kinase C Delta	Protein Coding	Q05655	65	GC03P053156	10.4887638092041	https://www.genecards.org/cgi-bin/carddisp.pl?gene=PRKCD
ARSA	Arylsulfatase A	Protein Coding	P15289	59	GC22M050622	10.4860582351685	https://www.genecards.org/cgi-bin/carddisp.pl?gene=ARSA
PTPRN	Protein Tyrosine Phosphatase Receptor Type N	Protein Coding	Q16849	56	GC02M219289	10.4792098999023	https://www.genecards.org/cgi-bin/carddisp.pl?gene=PTPRN
EWSR1	EWS RNA Binding Protein 1	Protein Coding	Q01844	57	GC22P081206	10.4664974212646	https://www.genecards.org/cgi-bin/carddisp.pl?gene=EWSR1
PFKFB3	6-Phosphofructo-2-Kinase/Fructose-2,6-Biphosphatase 3	Protein Coding	Q16875	55	GC10P006144	10.4661912918091	https://www.genecards.org/cgi-bin/carddisp.pl?gene=PFKFB3
ELL	Elongation Factor For RNA Polymerase II	Protein Coding	P55199	51	GC19M100615	10.4539403915405	https://www.genecards.org/cgi-bin/carddisp.pl?gene=ELL
SCARB2	Scavenger Receptor Class B Member 2	Protein Coding	Q14108	57	GC04M076158	10.4536933898926	https://www.genecards.org/cgi-bin/carddisp.pl?gene=SCARB2
PLA2G7	Phospholipase A2 Group VII	Protein Coding	Q13093	63	GC06M046704	10.4531335830688	https://www.genecards.org/cgi-bin/carddisp.pl?gene=PLA2G7
GPX4	Glutathione Peroxidase 4	Protein Coding	P36969	59	GC19P001103	10.4505481719971	https://www.genecards.org/cgi-bin/carddisp.pl?gene=GPX4
MT-ND1	Mitochondrially Encoded NADH:Ubiquinone Oxidoreductase Core Subunit 1	Protein Coding	P03886	46	GCMTP003309	10.4465618133545	https://www.genecards.org/cgi-bin/carddisp.pl?gene=MT-ND1
TLR9	Toll Like Receptor 9	Protein Coding	Q9NR96	58	GC03M054385	10.4444484710693	https://www.genecards.org/cgi-bin/carddisp.pl?gene=TLR9
YARS1	Tyrosyl-TRNA Synthetase 1	Protein Coding	P54577	55	GC01M032776	10.4428768157959	https://www.genecards.org/cgi-bin/carddisp.pl?gene=YARS1
PDHA1	Pyruvate Dehydrogenase E1 Subunit Alpha 1	Protein Coding	P08559	60	GC0XP019343	10.4383411407471	https://www.genecards.org/cgi-bin/carddisp.pl?gene=PDHA1
TCF7L2	Transcription Factor 7 Like 2	Protein Coding	Q9NQB0	58	GC10P112950	10.433892250061	https://www.genecards.org/cgi-bin/carddisp.pl?gene=TCF7L2
POSTN	Periostin	Protein Coding	Q15063	55	GC13M037562	10.4333114624023	https://www.genecards.org/cgi-bin/carddisp.pl?gene=POSTN
SALL4	Spalt Like Transcription Factor 4	Protein Coding	Q9UJQ4	55	GC20M051784	10.4315338134766	https://www.genecards.org/cgi-bin/carddisp.pl?gene=SALL4
MIR590	MicroRNA 590	RNA Gene		29	GC07P074191	10.4280204772949	https://www.genecards.org/cgi-bin/carddisp.pl?gene=MIR590
GPX3	Glutathione Peroxidase 3	Protein Coding	P22352	53	GC05P155691	10.4237327575684	https://www.genecards.org/cgi-bin/carddisp.pl?gene=GPX3
CCL17	C-C Motif Chemokine Ligand 17	Protein Coding	Q92583	52	GC16P105611	10.4195861816406	https://www.genecards.org/cgi-bin/carddisp.pl?gene=CCL17
BUB1	BUB1 Mitotic Checkpoint Serine/Threonine Kinase	Protein Coding	O43683	61	GC02M110637	10.4158315658569	https://www.genecards.org/cgi-bin/carddisp.pl?gene=BUB1
NKX2-1	NK2 Homeobox 1	Protein Coding	P43699	61	GC14M036516	10.4143800735474	https://www.genecards.org/cgi-bin/carddisp.pl?gene=NKX2-1
SULT1A3	Sulfotransferase Family 1A Member 3	Protein Coding	P0DMM9	47	GC16P030199	10.4089183807373	https://www.genecards.org/cgi-bin/carddisp.pl?gene=SULT1A3
MVK	Mevalonate Kinase	Protein Coding	Q03426	60	GC12P109573	10.4031944274902	https://www.genecards.org/cgi-bin/carddisp.pl?gene=MVK
CRH	Corticotropin Releasing Hormone	Protein Coding	P06850	55	GC08M066176	10.392993927002	https://www.genecards.org/cgi-bin/carddisp.pl?gene=CRH
NSD2	Nuclear Receptor Binding SET Domain Protein 2	Protein Coding	O96028	57	GC04P005902	10.39280128479	https://www.genecards.org/cgi-bin/carddisp.pl?gene=NSD2
ITGA4	Integrin Subunit Alpha 4	Protein Coding	P13612	62	GC02P181483	10.3829078674316	https://www.genecards.org/cgi-bin/carddisp.pl?gene=ITGA4
MIR30E	MicroRNA 30e	RNA Gene		31	GC01P040754	10.3741779327393	https://www.genecards.org/cgi-bin/carddisp.pl?gene=MIR30E
MX1	MX Dynamin Like GTPase 1	Protein Coding	P20591	52	GC21P041420	10.369701385498	https://www.genecards.org/cgi-bin/carddisp.pl?gene=MX1
IGF2R	Insulin Like Growth Factor 2 Receptor	Protein Coding	P11717	59	GC06P159969	10.357852935791	https://www.genecards.org/cgi-bin/carddisp.pl?gene=IGF2R
IHH	Indian Hedgehog Signaling Molecule	Protein Coding	Q14623	59	GC02M219054	10.3529796600342	https://www.genecards.org/cgi-bin/carddisp.pl?gene=IHH
STMN1	Stathmin 1	Protein Coding	P16949	56	GC01M025884	10.3510284423828	https://www.genecards.org/cgi-bin/carddisp.pl?gene=STMN1
MIR149	MicroRNA 149	RNA Gene		31	GC02P240456	10.3419551849365	https://www.genecards.org/cgi-bin/carddisp.pl?gene=MIR149
KCNK3	Potassium Two Pore Domain Channel Subfamily K Member 3	Protein Coding	O14649	61	GC02P026692	10.3401031494141	https://www.genecards.org/cgi-bin/carddisp.pl?gene=KCNK3
XPA	XPA, DNA Damage Recognition And Repair Factor	Protein Coding	P23025	58	GC09M097654	10.3280239105225	https://www.genecards.org/cgi-bin/carddisp.pl?gene=XPA
USP9X	Ubiquitin Specific Peptidase 9 X-Linked	Protein Coding	Q93008	61	GC0XP041085	10.3248825073242	https://www.genecards.org/cgi-bin/carddisp.pl?gene=USP9X
HABP2	Hyaluronan Binding Protein 2	Protein Coding	Q14520	57	GC10P113550	10.3206119537354	https://www.genecards.org/cgi-bin/carddisp.pl?gene=HABP2
USP7	Ubiquitin Specific Peptidase 7	Protein Coding	Q93009	62	GC16M008892	10.3147010803223	https://www.genecards.org/cgi-bin/carddisp.pl?gene=USP7
ABCA1	ATP Binding Cassette Subfamily A Member 1	Protein Coding	O95477	61	GC09M104781	10.3103218078613	https://www.genecards.org/cgi-bin/carddisp.pl?gene=ABCA1
SOX4	SRY-Box Transcription Factor 4	Protein Coding	Q06945	55	GC06P021593	10.3049125671387	https://www.genecards.org/cgi-bin/carddisp.pl?gene=SOX4
STAT4	Signal Transducer And Activator Of Transcription 4	Protein Coding	Q14765	58	GC02M191029	10.3042888641357	https://www.genecards.org/cgi-bin/carddisp.pl?gene=STAT4
RPS20	Ribosomal Protein S20	Protein Coding	P60866	56	GC08M056067	10.3025951385498	https://www.genecards.org/cgi-bin/carddisp.pl?gene=RPS20
H1-0	H1.0 Linker Histone	Protein Coding	P07305	52	GC22P081464	10.3023500442505	https://www.genecards.org/cgi-bin/carddisp.pl?gene=H1-0
AXIN2	Axin 2	Protein Coding	Q9Y2T1	62	GC17M065528	10.2954978942871	https://www.genecards.org/cgi-bin/carddisp.pl?gene=AXIN2
TET1	Tet Methylcytosine Dioxygenase 1	Protein Coding	Q8NFU7	50	GC10P068560	10.2870988845825	https://www.genecards.org/cgi-bin/carddisp.pl?gene=TET1
DPAGT1	Dolichyl-Phosphate N-Acetylglucosaminephosphotransferase 1	Protein Coding	Q9H3H5	56	GC11M133879	10.2783708572388	https://www.genecards.org/cgi-bin/carddisp.pl?gene=DPAGT1
GANAB	Glucosidase II Alpha Subunit	Protein Coding	Q14697	58	GC11M132679	10.2728538513184	https://www.genecards.org/cgi-bin/carddisp.pl?gene=GANAB
ALDH9A1	Aldehyde Dehydrogenase 9 Family Member A1	Protein Coding	P49189	54	GC01M165690	10.2679214477539	https://www.genecards.org/cgi-bin/carddisp.pl?gene=ALDH9A1
PKLR	Pyruvate Kinase L/R	Protein Coding	P30613	59	GC01M155289	10.2657680511475	https://www.genecards.org/cgi-bin/carddisp.pl?gene=PKLR
HAMP	Hepcidin Antimicrobial Peptide	Protein Coding	P81172	55	GC19P132915	10.2614469528198	https://www.genecards.org/cgi-bin/carddisp.pl?gene=HAMP
CR1	Complement C3b/C4b Receptor 1 (Knops Blood Group)	Protein Coding	P17927	57	GC01P207496	10.258339881897	https://www.genecards.org/cgi-bin/carddisp.pl?gene=CR1
TIMP3	TIMP Metallopeptidase Inhibitor 3	Protein Coding	P35625	56	GC22P081341	10.2566194534302	https://www.genecards.org/cgi-bin/carddisp.pl?gene=TIMP3
GSTM3	Glutathione S-Transferase Mu 3	Protein Coding	P21266	58	GC01M109733	10.2515201568604	https://www.genecards.org/cgi-bin/carddisp.pl?gene=GSTM3
ASL	Argininosuccinate Lyase	Protein Coding	P04424	56	GC07P066075	10.2504844665527	https://www.genecards.org/cgi-bin/carddisp.pl?gene=ASL
UGT1A7	UDP Glucuronosyltransferase Family 1 Member A7	Protein Coding	Q9HAW7	52	GC02P233681	10.2491397857666	https://www.genecards.org/cgi-bin/carddisp.pl?gene=UGT1A7
TMEM216	Transmembrane Protein 216	Protein Coding	Q9P0N5	47	GC11P098617	10.248194694519	https://www.genecards.org/cgi-bin/carddisp.pl?gene=TMEM216
SRPRA	SRP Receptor Subunit Alpha	Protein Coding	P08240	47	GC11M134255	10.2453641891479	https://www.genecards.org/cgi-bin/carddisp.pl?gene=SRPRA
BMPR1B	Bone Morphogenetic Protein Receptor Type 1B	Protein Coding	O00238	61	GC04P094757	10.2450437545776	https://www.genecards.org/cgi-bin/carddisp.pl?gene=BMPR1B
HLA-E	Major Histocompatibility Complex, Class I, E	Protein Coding	P13747	53	GC06P156218	10.2279930114746	https://www.genecards.org/cgi-bin/carddisp.pl?gene=HLA-E
LIPA	Lipase A, Lysosomal Acid Type	Protein Coding	P38571	61	GC10M089213	10.2230615615845	https://www.genecards.org/cgi-bin/carddisp.pl?gene=LIPA
EIF4G1	Eukaryotic Translation Initiation Factor 4 Gamma 1	Protein Coding	Q04637	59	GC03P184314	10.2153244018555	https://www.genecards.org/cgi-bin/carddisp.pl?gene=EIF4G1
NCOR1	Nuclear Receptor Corepressor 1	Protein Coding	O75376	56	GC17M016029	10.2149515151978	https://www.genecards.org/cgi-bin/carddisp.pl?gene=NCOR1
MAX	MYC Associated Factor X	Protein Coding	P61244	59	GC14M065368	10.1976623535156	https://www.genecards.org/cgi-bin/carddisp.pl?gene=MAX
CXCL2	C-X-C Motif Chemokine Ligand 2	Protein Coding	P19875	52	GC04M074097	10.1921653747559	https://www.genecards.org/cgi-bin/carddisp.pl?gene=CXCL2
SLC11A1	Solute Carrier Family 11 Member 1	Protein Coding	P49279	58	GC02P218382	10.186897277832	https://www.genecards.org/cgi-bin/carddisp.pl?gene=SLC11A1
MAP3K1	Mitogen-Activated Protein Kinase Kinase Kinase 1	Protein Coding	Q13233	62	GC05P056815	10.1850347518921	https://www.genecards.org/cgi-bin/carddisp.pl?gene=MAP3K1
CSK	C-Terminal Src Kinase	Protein Coding	P41240	59	GC15P074782	10.182279586792	https://www.genecards.org/cgi-bin/carddisp.pl?gene=CSK
CASC8	Cancer Susceptibility 8	RNA Gene		24	GC08M136757	10.1797142028809	https://www.genecards.org/cgi-bin/carddisp.pl?gene=CASC8
HOXB2	Homeobox B2	Protein Coding	P14652	48	GC17M048540	10.1742687225342	https://www.genecards.org/cgi-bin/carddisp.pl?gene=HOXB2
COMT	Catechol-O-Methyltransferase	Protein Coding	P21964	63	GC22P019941	10.1707954406738	https://www.genecards.org/cgi-bin/carddisp.pl?gene=COMT
COPA	COPI Coat Complex Subunit Alpha	Protein Coding	P53621	55	GC01M160288	10.1707820892334	https://www.genecards.org/cgi-bin/carddisp.pl?gene=COPA
IRS2	Insulin Receptor Substrate 2	Protein Coding	Q9Y4H2	58	GC13M109752	10.169225692749	https://www.genecards.org/cgi-bin/carddisp.pl?gene=IRS2
ITGAE	Integrin Subunit Alpha E	Protein Coding	P38570	52	GC17M088106	10.1685609817505	https://www.genecards.org/cgi-bin/carddisp.pl?gene=ITGAE
MKS1	MKS Transition Zone Complex Subunit 1	Protein Coding	Q9NXB0	52	GC17M058205	10.1654109954834	https://www.genecards.org/cgi-bin/carddisp.pl?gene=MKS1
EIF2S1	Eukaryotic Translation Initiation Factor 2 Subunit Alpha	Protein Coding	P05198	57	GC14P067359	10.1618747711182	https://www.genecards.org/cgi-bin/carddisp.pl?gene=EIF2S1
PYGM	Glycogen Phosphorylase, Muscle Associated	Protein Coding	P11217	59	GC11M064746	10.1614875793457	https://www.genecards.org/cgi-bin/carddisp.pl?gene=PYGM
XRCC5	X-Ray Repair Cross Complementing 5	Protein Coding	P13010	56	GC02P216107	10.1515760421753	https://www.genecards.org/cgi-bin/carddisp.pl?gene=XRCC5
CCNA1	Cyclin A1	Protein Coding	P78396	55	GC13P036431	10.143780708313	https://www.genecards.org/cgi-bin/carddisp.pl?gene=CCNA1
MIR574	MicroRNA 574	RNA Gene		29	GC04P039253	10.1346435546875	https://www.genecards.org/cgi-bin/carddisp.pl?gene=MIR574
AOC1	Amine Oxidase Copper Containing 1	Protein Coding	P19801	55	GC07P150824	10.1117515563965	https://www.genecards.org/cgi-bin/carddisp.pl?gene=AOC1
IFI27	Interferon Alpha Inducible Protein 27	Protein Coding	P40305	50	GC14P094104	10.1061849594116	https://www.genecards.org/cgi-bin/carddisp.pl?gene=IFI27
MT-CO3	Mitochondrially Encoded Cytochrome C Oxidase III	Protein Coding	P00414	43	GCMTP009209	10.1030788421631	https://www.genecards.org/cgi-bin/carddisp.pl?gene=MT-CO3
MCPH1	Microcephalin 1	Protein Coding	Q8NEM0	52	GC08P006406	10.0982999801636	https://www.genecards.org/cgi-bin/carddisp.pl?gene=MCPH1
CHKA	Choline Kinase Alpha	Protein Coding	P35790	55	GC11M068052	10.0977487564087	https://www.genecards.org/cgi-bin/carddisp.pl?gene=CHKA
ALOX12	Arachidonate 12-Lipoxygenase, 12S Type	Protein Coding	P18054	56	GC17P132604	10.0968265533447	https://www.genecards.org/cgi-bin/carddisp.pl?gene=ALOX12
H6PD	Hexose-6-Phosphate Dehydrogenase/Glucose 1-Dehydrogenase	Protein Coding	O95479	55	GC01P009234	10.096643447876	https://www.genecards.org/cgi-bin/carddisp.pl?gene=H6PD
PNPLA2	Patatin Like Phospholipase Domain Containing 2	Protein Coding	Q96AD5	57	GC11P014058	10.0884714126587	https://www.genecards.org/cgi-bin/carddisp.pl?gene=PNPLA2
DNAI1	Dynein Axonemal Intermediate Chain 1	Protein Coding	Q9UI46	54	GC09P034457	10.0823431015015	https://www.genecards.org/cgi-bin/carddisp.pl?gene=DNAI1
CNOT3	CCR4-NOT Transcription Complex Subunit 3	Protein Coding	O75175	54	GC19P133656	10.0799255371094	https://www.genecards.org/cgi-bin/carddisp.pl?gene=CNOT3
PRMT1	Protein Arginine Methyltransferase 1	Protein Coding	Q99873	61	GC19P049675	10.0653400421143	https://www.genecards.org/cgi-bin/carddisp.pl?gene=PRMT1
PTPRN2	Protein Tyrosine Phosphatase Receptor Type N2	Protein Coding	Q92932	56	GC07M157539	10.0581007003784	https://www.genecards.org/cgi-bin/carddisp.pl?gene=PTPRN2
TGIF1	TGFB Induced Factor Homeobox 1	Protein Coding	Q15583	58	GC18P003411	10.0575933456421	https://www.genecards.org/cgi-bin/carddisp.pl?gene=TGIF1
DLL4	Delta Like Canonical Notch Ligand 4	Protein Coding	Q9NR61	60	GC15P040929	10.0559244155884	https://www.genecards.org/cgi-bin/carddisp.pl?gene=DLL4
CLEC12A	C-Type Lectin Domain Family 12 Member A	Protein Coding	Q5QGZ9	50	GC12P009951	10.036675453186	https://www.genecards.org/cgi-bin/carddisp.pl?gene=CLEC12A
SERPINB1	Serpin Family B Member 1	Protein Coding	P30740	53	GC06M003900	10.0251770019531	https://www.genecards.org/cgi-bin/carddisp.pl?gene=SERPINB1
NPHS1	NPHS1 Adhesion Molecule, Nephrin	Protein Coding	O60500	59	GC19M035825	10.0218677520752	https://www.genecards.org/cgi-bin/carddisp.pl?gene=NPHS1
HAVCR1	Hepatitis A Virus Cellular Receptor 1	Protein Coding	Q96D42	55	GC05M157028	9.99352645874023	https://www.genecards.org/cgi-bin/carddisp.pl?gene=HAVCR1
CX3CR1	C-X3-C Motif Chemokine Receptor 1	Protein Coding	P49238	57	GC03M039279	9.9929027557373	https://www.genecards.org/cgi-bin/carddisp.pl?gene=CX3CR1
FGF1	Fibroblast Growth Factor 1	Protein Coding	P05230	59	GC05M142555	9.99051952362061	https://www.genecards.org/cgi-bin/carddisp.pl?gene=FGF1
KLF10	KLF Transcription Factor 10	Protein Coding	Q13118	54	GC08M102648	9.98621368408203	https://www.genecards.org/cgi-bin/carddisp.pl?gene=KLF10
APOL1	Apolipoprotein L1	Protein Coding	O14791	55	GC22P036253	9.98020362854004	https://www.genecards.org/cgi-bin/carddisp.pl?gene=APOL1
IL4R	Interleukin 4 Receptor	Protein Coding	P24394	60	GC16P104696	9.97707557678223	https://www.genecards.org/cgi-bin/carddisp.pl?gene=IL4R
RASSF1	Ras Association Domain Family Member 1	Protein Coding	Q9NS23	55	GC03M050329	9.97453022003174	https://www.genecards.org/cgi-bin/carddisp.pl?gene=RASSF1
ACLY	ATP Citrate Lyase	Protein Coding	P53396	59	GC17M041866	9.95525741577148	https://www.genecards.org/cgi-bin/carddisp.pl?gene=ACLY
SNORA31	Small Nucleolar RNA, H/ACA Box 31	RNA Gene		20	GC13M045337	9.95077037811279	https://www.genecards.org/cgi-bin/carddisp.pl?gene=SNORA31
IL23R	Interleukin 23 Receptor	Protein Coding	Q5VWK5	56	GC01P067138	9.94668388366699	https://www.genecards.org/cgi-bin/carddisp.pl?gene=IL23R
MIR28	MicroRNA 28	RNA Gene		27	GC03P188688	9.94382381439209	https://www.genecards.org/cgi-bin/carddisp.pl?gene=MIR28
CYP27B1	Cytochrome P450 Family 27 Subfamily B Member 1	Protein Coding	O15528	58	GC12M059933	9.93375778198242	https://www.genecards.org/cgi-bin/carddisp.pl?gene=CYP27B1
EPHA2	EPH Receptor A2	Protein Coding	P29317	65	GC01M016124	9.92341804504395	https://www.genecards.org/cgi-bin/carddisp.pl?gene=EPHA2
MIR337	MicroRNA 337	RNA Gene		28	GC14P119057	9.91905403137207	https://www.genecards.org/cgi-bin/carddisp.pl?gene=MIR337
SIRPA	Signal Regulatory Protein Alpha	Protein Coding	P78324	58	GC20P001894	9.91719532012939	https://www.genecards.org/cgi-bin/carddisp.pl?gene=SIRPA
KLK3	Kallikrein Related Peptidase 3	Protein Coding	P07288	59	GC19P050854	9.91592788696289	https://www.genecards.org/cgi-bin/carddisp.pl?gene=KLK3
TNFRSF10C	TNF Receptor Superfamily Member 10c	Protein Coding	O14798	51	GC08P023102	9.91379261016846	https://www.genecards.org/cgi-bin/carddisp.pl?gene=TNFRSF10C
MIR7-1	MicroRNA 7-1	RNA Gene		25	GC09M112905	9.90743446350098	https://www.genecards.org/cgi-bin/carddisp.pl?gene=MIR7-1
DNAAF1	Dynein Axonemal Assembly Factor 1	Protein Coding	Q8NEP3	47	GC16P084145	9.90063571929932	https://www.genecards.org/cgi-bin/carddisp.pl?gene=DNAAF1
DVL1	Dishevelled Segment Polarity Protein 1	Protein Coding	O14640	60	GC01M001335	9.89572620391846	https://www.genecards.org/cgi-bin/carddisp.pl?gene=DVL1
MIR138-1	MicroRNA 138-1	RNA Gene		29	GC03P044115	9.88076877593994	https://www.genecards.org/cgi-bin/carddisp.pl?gene=MIR138-1
PLEK	Pleckstrin	Protein Coding	P08567	52	GC02P068365	9.87518501281738	https://www.genecards.org/cgi-bin/carddisp.pl?gene=PLEK
WNT5A	Wnt Family Member 5A	Protein Coding	P41221	63	GC03M055465	9.8732328414917	https://www.genecards.org/cgi-bin/carddisp.pl?gene=WNT5A
EGLN3	Egl-9 Family Hypoxia Inducible Factor 3	Protein Coding	Q9H6Z9	58	GC14M033924	9.86982154846191	https://www.genecards.org/cgi-bin/carddisp.pl?gene=EGLN3
SLC4A1	Solute Carrier Family 4 Member 1 (Diego Blood Group)	Protein Coding	P02730	61	GC17M089464	9.86949825286865	https://www.genecards.org/cgi-bin/carddisp.pl?gene=SLC4A1
SSTR5	Somatostatin Receptor 5	Protein Coding	P35346	55	GC16P103998	9.86785888671875	https://www.genecards.org/cgi-bin/carddisp.pl?gene=SSTR5
TNFRSF4	TNF Receptor Superfamily Member 4	Protein Coding	P43489	56	GC01M001211	9.85741233825684	https://www.genecards.org/cgi-bin/carddisp.pl?gene=TNFRSF4
FGF5	Fibroblast Growth Factor 5	Protein Coding	P12034	56	GC04P080266	9.8503532409668	https://www.genecards.org/cgi-bin/carddisp.pl?gene=FGF5
TAP1	Transporter 1, ATP Binding Cassette Subfamily B Member	Protein Coding	Q03518	60	GC06M100371	9.84613990783691	https://www.genecards.org/cgi-bin/carddisp.pl?gene=TAP1
NRG1	Neuregulin 1	Protein Coding	Q02297	61	GC08P031639	9.83820533752441	https://www.genecards.org/cgi-bin/carddisp.pl?gene=NRG1
PDK1	Pyruvate Dehydrogenase Kinase 1	Protein Coding	Q15118	60	GC02P172555	9.83283996582031	https://www.genecards.org/cgi-bin/carddisp.pl?gene=PDK1
SLC7A7	Solute Carrier Family 7 Member 7	Protein Coding	Q9UM01	56	GC14M022773	9.82619857788086	https://www.genecards.org/cgi-bin/carddisp.pl?gene=SLC7A7
KCNQ1	Potassium Voltage-Gated Channel Subfamily Q Member 1	Protein Coding	P51787	62	GC11P002444	9.8199405670166	https://www.genecards.org/cgi-bin/carddisp.pl?gene=KCNQ1
HOXB3	Homeobox B3	Protein Coding	P14651	49	GC17M048548	9.80996417999268	https://www.genecards.org/cgi-bin/carddisp.pl?gene=HOXB3
TUBB3	Tubulin Beta 3 Class III	Protein Coding	Q13509	63	GC16P107097	9.80256271362305	https://www.genecards.org/cgi-bin/carddisp.pl?gene=TUBB3
PDGFA	Platelet Derived Growth Factor Subunit A	Protein Coding	P04085	56	GC07M000497	9.79251956939697	https://www.genecards.org/cgi-bin/carddisp.pl?gene=PDGFA
MIR133A1	MicroRNA 133a-1	RNA Gene		26	GC18M036072	9.79170799255371	https://www.genecards.org/cgi-bin/carddisp.pl?gene=MIR133A1
MEF2D	Myocyte Enhancer Factor 2D	Protein Coding	Q14814	57	GC01M156463	9.78988265991211	https://www.genecards.org/cgi-bin/carddisp.pl?gene=MEF2D
PRKD1	Protein Kinase D1	Protein Coding	Q15139	62	GC14M029576	9.77946758270264	https://www.genecards.org/cgi-bin/carddisp.pl?gene=PRKD1
TNFRSF10D	TNF Receptor Superfamily Member 10d	Protein Coding	Q9UBN6	53	GC08M023135	9.77320957183838	https://www.genecards.org/cgi-bin/carddisp.pl?gene=TNFRSF10D
CISH	Cytokine Inducible SH2 Containing Protein	Protein Coding	Q9NSE2	57	GC03M054344	9.76131248474121	https://www.genecards.org/cgi-bin/carddisp.pl?gene=CISH
DOT1L	DOT1 Like Histone Lysine Methyltransferase	Protein Coding	Q8TEK3	56	GC19P131892	9.76066207885742	https://www.genecards.org/cgi-bin/carddisp.pl?gene=DOT1L
TYW1	TRNA-YW Synthesizing Protein 1 Homolog	Protein Coding	Q9NV66	46	GC07P066995	9.75597381591797	https://www.genecards.org/cgi-bin/carddisp.pl?gene=TYW1
FTH1	Ferritin Heavy Chain 1	Protein Coding	P02794	63	GC11M061959	9.75395774841309	https://www.genecards.org/cgi-bin/carddisp.pl?gene=FTH1
ZNF384	Zinc Finger Protein 384	Protein Coding	Q8TF68	47	GC12M032705	9.75200939178467	https://www.genecards.org/cgi-bin/carddisp.pl?gene=ZNF384
MT-CO2	Mitochondrially Encoded Cytochrome C Oxidase II	Protein Coding	P00403	49	GCMTP007587	9.74950122833252	https://www.genecards.org/cgi-bin/carddisp.pl?gene=MT-CO2
TRPV1	Transient Receptor Potential Cation Channel Subfamily V Member 1	Protein Coding	Q8NER1	61	GC17M003565	9.73859691619873	https://www.genecards.org/cgi-bin/carddisp.pl?gene=TRPV1
SURF1	SURF1 Cytochrome C Oxidase Assembly Factor	Protein Coding	Q15526	54	GC09M133351	9.73442840576172	https://www.genecards.org/cgi-bin/carddisp.pl?gene=SURF1
GYPA	Glycophorin A (MNS Blood Group)	Protein Coding	P02724	56	GC04M144109	9.72719573974609	https://www.genecards.org/cgi-bin/carddisp.pl?gene=GYPA
MDM4	MDM4 Regulator Of P53	Protein Coding	O15151	59	GC01P204516	9.72420120239258	https://www.genecards.org/cgi-bin/carddisp.pl?gene=MDM4
CCL22	C-C Motif Chemokine Ligand 22	Protein Coding	O00626	49	GC16P105604	9.72180366516113	https://www.genecards.org/cgi-bin/carddisp.pl?gene=CCL22
KLF1	KLF Transcription Factor 1	Protein Coding	Q13351	54	GC19M012884	9.7169361114502	https://www.genecards.org/cgi-bin/carddisp.pl?gene=KLF1
MIAT	Myocardial Infarction Associated Transcript	RNA Gene		34	GC22P026646	9.7104663848877	https://www.genecards.org/cgi-bin/carddisp.pl?gene=MIAT
KMT2C	Lysine Methyltransferase 2C	Protein Coding	Q8NEZ4	55	GC07M152134	9.70430564880371	https://www.genecards.org/cgi-bin/carddisp.pl?gene=KMT2C
ATG7	Autophagy Related 7	Protein Coding	O95352	55	GC03P024229	9.70327758789063	https://www.genecards.org/cgi-bin/carddisp.pl?gene=ATG7
MMP11	Matrix Metallopeptidase 11	Protein Coding	P24347	56	GC22P023768	9.70133876800537	https://www.genecards.org/cgi-bin/carddisp.pl?gene=MMP11
TRIB2	Tribbles Pseudokinase 2	Protein Coding	Q92519	50	GC02P012742	9.69716453552246	https://www.genecards.org/cgi-bin/carddisp.pl?gene=TRIB2
BCKDHB	Branched Chain Keto Acid Dehydrogenase E1 Subunit Beta	Protein Coding	P21953	55	GC06P080106	9.69312953948975	https://www.genecards.org/cgi-bin/carddisp.pl?gene=BCKDHB
KIR3DL1	Killer Cell Immunoglobulin Like Receptor, Three Ig Domains And Long Cytoplasmic Tail 1	Protein Coding	P43629	51	GC19P133684	9.68968486785889	https://www.genecards.org/cgi-bin/carddisp.pl?gene=KIR3DL1
HSPG2	Heparan Sulfate Proteoglycan 2	Protein Coding	P98160	60	GC01M021822	9.68871974945068	https://www.genecards.org/cgi-bin/carddisp.pl?gene=HSPG2
IGFBP1	Insulin Like Growth Factor Binding Protein 1	Protein Coding	P08833	55	GC07P050144	9.68402481079102	https://www.genecards.org/cgi-bin/carddisp.pl?gene=IGFBP1
ADRB1	Adrenoceptor Beta 1	Protein Coding	P08588	61	GC10P116932	9.67503261566162	https://www.genecards.org/cgi-bin/carddisp.pl?gene=ADRB1
MAP3K5	Mitogen-Activated Protein Kinase Kinase Kinase 5	Protein Coding	Q99683	61	GC06M136557	9.65975666046143	https://www.genecards.org/cgi-bin/carddisp.pl?gene=MAP3K5
ABCG5	ATP Binding Cassette Subfamily G Member 5	Protein Coding	Q9H222	57	GC02M043806	9.64791965484619	https://www.genecards.org/cgi-bin/carddisp.pl?gene=ABCG5
MST1	Macrophage Stimulating 1	Protein Coding	P26927	58	GC03M049683	9.63625240325928	https://www.genecards.org/cgi-bin/carddisp.pl?gene=MST1
VCL	Vinculin	Protein Coding	P18206	60	GC10P073995	9.62779808044434	https://www.genecards.org/cgi-bin/carddisp.pl?gene=VCL
OGG1	8-Oxoguanine DNA Glycosylase	Protein Coding	O15527	59	GC03P024175	9.61881828308105	https://www.genecards.org/cgi-bin/carddisp.pl?gene=OGG1
DUSP1	Dual Specificity Phosphatase 1	Protein Coding	P28562	58	GC05M172768	9.61476516723633	https://www.genecards.org/cgi-bin/carddisp.pl?gene=DUSP1
PFKM	Phosphofructokinase, Muscle	Protein Coding	P08237	61	GC12P048105	9.60767364501953	https://www.genecards.org/cgi-bin/carddisp.pl?gene=PFKM
GAD1	Glutamate Decarboxylase 1	Protein Coding	Q99259	62	GC02P170813	9.60457611083984	https://www.genecards.org/cgi-bin/carddisp.pl?gene=GAD1
RHEB	Ras Homolog, MTORC1 Binding	Protein Coding	Q15382	63	GC07M151466	9.59974098205566	https://www.genecards.org/cgi-bin/carddisp.pl?gene=RHEB
ABCB5	ATP Binding Cassette Subfamily B Member 5	Protein Coding	Q2M3G0	56	GC07P020615	9.59798145294189	https://www.genecards.org/cgi-bin/carddisp.pl?gene=ABCB5
IRAK4	Interleukin 1 Receptor Associated Kinase 4	Protein Coding	Q9NWZ3	62	GC12P043758	9.59342384338379	https://www.genecards.org/cgi-bin/carddisp.pl?gene=IRAK4
BNIP3	BCL2 Interacting Protein 3	Protein Coding	Q12983	52	GC10M131966	9.57427215576172	https://www.genecards.org/cgi-bin/carddisp.pl?gene=BNIP3
IL17F	Interleukin 17F	Protein Coding	Q96PD4	53	GC06M100650	9.56816101074219	https://www.genecards.org/cgi-bin/carddisp.pl?gene=IL17F
MIR338	MicroRNA 338	RNA Gene		27	GC17M090574	9.55196571350098	https://www.genecards.org/cgi-bin/carddisp.pl?gene=MIR338
SLC16A4	Solute Carrier Family 16 Member 4	Protein Coding	O15374	50	GC01M110362	9.54648399353027	https://www.genecards.org/cgi-bin/carddisp.pl?gene=SLC16A4
SLC6A4	Solute Carrier Family 6 Member 4	Protein Coding	P31645	61	GC17M030194	9.54127502441406	https://www.genecards.org/cgi-bin/carddisp.pl?gene=SLC6A4
INPP5E	Inositol Polyphosphate-5-Phosphatase E	Protein Coding	Q9NRR6	53	GC09M136428	9.53296947479248	https://www.genecards.org/cgi-bin/carddisp.pl?gene=INPP5E
ADAM10	ADAM Metallopeptidase Domain 10	Protein Coding	O14672	66	GC15M058588	9.53146839141846	https://www.genecards.org/cgi-bin/carddisp.pl?gene=ADAM10
S100A6	S100 Calcium Binding Protein A6	Protein Coding	P06703	54	GC01M165024	9.53046894073486	https://www.genecards.org/cgi-bin/carddisp.pl?gene=S100A6
MBP	Myelin Basic Protein	Protein Coding	P02686	57	GC18M076978	9.52151107788086	https://www.genecards.org/cgi-bin/carddisp.pl?gene=MBP
GALC	Galactosylceramidase	Protein Coding	P54803	57	GC14M087837	9.5036449432373	https://www.genecards.org/cgi-bin/carddisp.pl?gene=GALC
FGF21	Fibroblast Growth Factor 21	Protein Coding	Q9NSA1	51	GC19P133377	9.50324821472168	https://www.genecards.org/cgi-bin/carddisp.pl?gene=FGF21
IL1RAP	Interleukin 1 Receptor Accessory Protein	Protein Coding	Q9NPH3	58	GC03P190514	9.50029182434082	https://www.genecards.org/cgi-bin/carddisp.pl?gene=IL1RAP
IGF2BP3	Insulin Like Growth Factor 2 MRNA Binding Protein 3	Protein Coding	O00425	54	GC07M023708	9.49645328521729	https://www.genecards.org/cgi-bin/carddisp.pl?gene=IGF2BP3
LAMP1	Lysosomal Associated Membrane Protein 1	Protein Coding	P11279	57	GC13P113297	9.49514865875244	https://www.genecards.org/cgi-bin/carddisp.pl?gene=LAMP1
EEF1G	Eukaryotic Translation Elongation Factor 1 Gamma	Protein Coding	P26641	52	GC11M132670	9.49083518981934	https://www.genecards.org/cgi-bin/carddisp.pl?gene=EEF1G
CD68	CD68 Molecule	Protein Coding	P34810	52	GC17P007579	9.48393630981445	https://www.genecards.org/cgi-bin/carddisp.pl?gene=CD68
FOXP1	Forkhead Box P1	Protein Coding	Q9H334	57	GC03M070954	9.48052978515625	https://www.genecards.org/cgi-bin/carddisp.pl?gene=FOXP1
PIWIL1	Piwi Like RNA-Mediated Gene Silencing 1	Protein Coding	Q96J94	54	GC12P130337	9.4747142791748	https://www.genecards.org/cgi-bin/carddisp.pl?gene=PIWIL1
L1CAM	L1 Cell Adhesion Molecule	Protein Coding	P32004	60	GC0XM153864	9.47464179992676	https://www.genecards.org/cgi-bin/carddisp.pl?gene=L1CAM
TK1	Thymidine Kinase 1	Protein Coding	P04183	57	GC17M090467	9.47060871124268	https://www.genecards.org/cgi-bin/carddisp.pl?gene=TK1
H3-3B	H3.3 Histone B	Protein Coding	P84243	51	GC17M090374	9.46883583068848	https://www.genecards.org/cgi-bin/carddisp.pl?gene=H3-3B
AGXT	Alanine--Glyoxylate Aminotransferase	Protein Coding	P21549	58	GC02P240868	9.46174812316895	https://www.genecards.org/cgi-bin/carddisp.pl?gene=AGXT
SUV39H1	SUV39H1 Histone Lysine Methyltransferase	Protein Coding	O43463	54	GC0XP059283	9.45186424255371	https://www.genecards.org/cgi-bin/carddisp.pl?gene=SUV39H1
PSAP	Prosaposin	Protein Coding	P07602	61	GC10M071816	9.44863605499268	https://www.genecards.org/cgi-bin/carddisp.pl?gene=PSAP
CD22	CD22 Molecule	Protein Coding	P20273	59	GC19P035319	9.44820880889893	https://www.genecards.org/cgi-bin/carddisp.pl?gene=CD22
MAG	Myelin Associated Glycoprotein	Protein Coding	P20916	59	GC19P035292	9.44438552856445	https://www.genecards.org/cgi-bin/carddisp.pl?gene=MAG
SLC39A4	Solute Carrier Family 39 Member 4	Protein Coding	Q6P5W5	54	GC08M144409	9.43795490264893	https://www.genecards.org/cgi-bin/carddisp.pl?gene=SLC39A4
TSPAN7	Tetraspanin 7	Protein Coding	P41732	57	GC0XP038561	9.43430328369141	https://www.genecards.org/cgi-bin/carddisp.pl?gene=TSPAN7
CTAG1B	Cancer/Testis Antigen 1B	Protein Coding	P78358	40	GC0XM154617	9.43417453765869	https://www.genecards.org/cgi-bin/carddisp.pl?gene=CTAG1B
ATG5	Autophagy Related 5	Protein Coding	Q9H1Y0	58	GC06M106045	9.42802715301514	https://www.genecards.org/cgi-bin/carddisp.pl?gene=ATG5
TMPRSS2	Transmembrane Serine Protease 2	Protein Coding	O15393	60	GC21M041464	9.41582202911377	https://www.genecards.org/cgi-bin/carddisp.pl?gene=TMPRSS2
H3C13	H3 Clustered Histone 13	Protein Coding	Q71DI3	45	GC01M164846	9.41513252258301	https://www.genecards.org/cgi-bin/carddisp.pl?gene=H3C13
JMJD6	Jumonji Domain Containing 6, Arginine Demethylase And Lysine Hydroxylase	Protein Coding	Q6NYC1	54	GC17M090411	9.40961933135986	https://www.genecards.org/cgi-bin/carddisp.pl?gene=JMJD6
MAPKAPK2	MAPK Activated Protein Kinase 2	Protein Coding	P49137	60	GC01P206684	9.40838623046875	https://www.genecards.org/cgi-bin/carddisp.pl?gene=MAPKAPK2
ENPP1	Ectonucleotide Pyrophosphatase/Phosphodiesterase 1	Protein Coding	P22413	62	GC06P131808	9.40684509277344	https://www.genecards.org/cgi-bin/carddisp.pl?gene=ENPP1
CDIN1	CDAN1 Interacting Nuclease 1	Protein Coding	Q9Y2V0	47	GC15P175010	9.40168857574463	https://www.genecards.org/cgi-bin/carddisp.pl?gene=CDIN1
MIR30C1	MicroRNA 30c-1	RNA Gene		30	GC01P040757	9.39553451538086	https://www.genecards.org/cgi-bin/carddisp.pl?gene=MIR30C1
TNFRSF8	TNF Receptor Superfamily Member 8	Protein Coding	P28908	56	GC01P012063	9.39039707183838	https://www.genecards.org/cgi-bin/carddisp.pl?gene=TNFRSF8
TCF7	Transcription Factor 7	Protein Coding	P36402	54	GC05P134344	9.38721942901611	https://www.genecards.org/cgi-bin/carddisp.pl?gene=TCF7
AQP1	Aquaporin 1 (Colton Blood Group)	Protein Coding	P29972	60	GC07P030911	9.38335800170898	https://www.genecards.org/cgi-bin/carddisp.pl?gene=AQP1
H3-7	H3.7 Histone (Putative)	Protein Coding	Q5TEC6	31	GC01M164452	9.37904834747314	https://www.genecards.org/cgi-bin/carddisp.pl?gene=H3-7
HFE-AS1	HFE Antisense RNA 1	RNA Gene		18	GC06M026085	9.37007617950439	https://www.genecards.org/cgi-bin/carddisp.pl?gene=HFE-AS1
SLC4A4	Solute Carrier Family 4 Member 4	Protein Coding	Q9Y6R1	59	GC04P071063	9.36935710906982	https://www.genecards.org/cgi-bin/carddisp.pl?gene=SLC4A4
AHR	Aryl Hydrocarbon Receptor	Protein Coding	P35869	60	GC07P016916	9.36748313903809	https://www.genecards.org/cgi-bin/carddisp.pl?gene=AHR
S100A10	S100 Calcium Binding Protein A10	Protein Coding	P60903	55	GC01M164977	9.36741638183594	https://www.genecards.org/cgi-bin/carddisp.pl?gene=S100A10
AFF4	ALF Transcription Elongation Factor 4	Protein Coding	Q9UHB7	53	GC05M132875	9.3598747253418	https://www.genecards.org/cgi-bin/carddisp.pl?gene=AFF4
C5AR1	Complement C5a Receptor 1	Protein Coding	P21730	58	GC19P047290	9.35755443572998	https://www.genecards.org/cgi-bin/carddisp.pl?gene=C5AR1
GLI2	GLI Family Zinc Finger 2	Protein Coding	P10070	61	GC02P120735	9.35718536376953	https://www.genecards.org/cgi-bin/carddisp.pl?gene=GLI2
HYDIN	HYDIN Axonemal Central Pair Apparatus Protein	Protein Coding	Q4G0P3	51	GC16M073865	9.35042953491211	https://www.genecards.org/cgi-bin/carddisp.pl?gene=HYDIN
NAGS	N-Acetylglutamate Synthase	Protein Coding	Q8N159	54	GC17P044004	9.34798812866211	https://www.genecards.org/cgi-bin/carddisp.pl?gene=NAGS
RSPH1	Radial Spoke Head Component 1	Protein Coding	Q8WYR4	50	GC21M042472	9.34395885467529	https://www.genecards.org/cgi-bin/carddisp.pl?gene=RSPH1
SPHK1	Sphingosine Kinase 1	Protein Coding	Q9NYA1	58	GC17P076376	9.3436803817749	https://www.genecards.org/cgi-bin/carddisp.pl?gene=SPHK1
PSMB9	Proteasome 20S Subunit Beta 9	Protein Coding	P28065	59	GC06P156277	9.34204483032227	https://www.genecards.org/cgi-bin/carddisp.pl?gene=PSMB9
CYP3A5	Cytochrome P450 Family 3 Subfamily A Member 5	Protein Coding	P20815	58	GC07M099648	9.3309440612793	https://www.genecards.org/cgi-bin/carddisp.pl?gene=CYP3A5
GATM	Glycine Amidinotransferase	Protein Coding	P50440	58	GC15M045361	9.33070468902588	https://www.genecards.org/cgi-bin/carddisp.pl?gene=GATM
MIR132	MicroRNA 132	RNA Gene		31	GC17M002049	9.32889938354492	https://www.genecards.org/cgi-bin/carddisp.pl?gene=MIR132
FABP1	Fatty Acid Binding Protein 1	Protein Coding	P07148	55	GC02M088122	9.32742500305176	https://www.genecards.org/cgi-bin/carddisp.pl?gene=FABP1
SRSF1	Serine And Arginine Rich Splicing Factor 1	Protein Coding	Q07955	55	GC17M089862	9.32532501220703	https://www.genecards.org/cgi-bin/carddisp.pl?gene=SRSF1
MLLT6	MLLT6, PHD Finger Containing	Protein Coding	P55198	45	GC17P038705	9.32421779632568	https://www.genecards.org/cgi-bin/carddisp.pl?gene=MLLT6
TFEB	Transcription Factor EB	Protein Coding	P19484	55	GC06M100519	9.32217025756836	https://www.genecards.org/cgi-bin/carddisp.pl?gene=TFEB
RASA1	RAS P21 Protein Activator 1	Protein Coding	P20936	59	GC05P087267	9.32205486297607	https://www.genecards.org/cgi-bin/carddisp.pl?gene=RASA1
MIR370	MicroRNA 370	RNA Gene		29	GC14P118052	9.31763458251953	https://www.genecards.org/cgi-bin/carddisp.pl?gene=MIR370
MIRLET7G	MicroRNA Let-7g	RNA Gene		28	GC03M052268	9.30299472808838	https://www.genecards.org/cgi-bin/carddisp.pl?gene=MIRLET7G
MATK	Megakaryocyte-Associated Tyrosine Kinase	Protein Coding	P42679	55	GC19M003777	9.30009460449219	https://www.genecards.org/cgi-bin/carddisp.pl?gene=MATK
MIR183	MicroRNA 183	RNA Gene		27	GC07M129892	9.29855060577393	https://www.genecards.org/cgi-bin/carddisp.pl?gene=MIR183
AQP2	Aquaporin 2	Protein Coding	P41181	61	GC12P049950	9.29333686828613	https://www.genecards.org/cgi-bin/carddisp.pl?gene=AQP2
ERN1	Endoplasmic Reticulum To Nucleus Signaling 1	Protein Coding	O75460	60	GC17M064039	9.28825187683105	https://www.genecards.org/cgi-bin/carddisp.pl?gene=ERN1
NPC2	NPC Intracellular Cholesterol Transporter 2	Protein Coding	P61916	56	GC14M074476	9.28306770324707	https://www.genecards.org/cgi-bin/carddisp.pl?gene=NPC2
KAT6B	Lysine Acetyltransferase 6B	Protein Coding	Q8WYB5	57	GC10P075140	9.27956104278564	https://www.genecards.org/cgi-bin/carddisp.pl?gene=KAT6B
FGF17	Fibroblast Growth Factor 17	Protein Coding	O60258	58	GC08P024852	9.25559616088867	https://www.genecards.org/cgi-bin/carddisp.pl?gene=FGF17
PSMA7	Proteasome 20S Subunit Alpha 7	Protein Coding	O14818	57	GC20M062136	9.24971866607666	https://www.genecards.org/cgi-bin/carddisp.pl?gene=PSMA7
LCAT	Lecithin-Cholesterol Acyltransferase	Protein Coding	P04180	59	GC16M067939	9.24272537231445	https://www.genecards.org/cgi-bin/carddisp.pl?gene=LCAT
MST1R	Macrophage Stimulating 1 Receptor	Protein Coding	Q04912	62	GC03M054300	9.24098110198975	https://www.genecards.org/cgi-bin/carddisp.pl?gene=MST1R
NOX4	NADPH Oxidase 4	Protein Coding	Q9NPH5	55	GC11M089324	9.23992919921875	https://www.genecards.org/cgi-bin/carddisp.pl?gene=NOX4
USP1	Ubiquitin Specific Peptidase 1	Protein Coding	O94782	56	GC01P062436	9.22880554199219	https://www.genecards.org/cgi-bin/carddisp.pl?gene=USP1
MIR192	MicroRNA 192	RNA Gene		30	GC11M064891	9.2264928817749	https://www.genecards.org/cgi-bin/carddisp.pl?gene=MIR192
MIR615	MicroRNA 615	RNA Gene		29	GC12P054033	9.21866130828857	https://www.genecards.org/cgi-bin/carddisp.pl?gene=MIR615
GAS6	Growth Arrest Specific 6	Protein Coding	Q14393	56	GC13M113820	9.21357536315918	https://www.genecards.org/cgi-bin/carddisp.pl?gene=GAS6
SIRT6	Sirtuin 6	Protein Coding	Q8N6T7	56	GC19M004174	9.21306610107422	https://www.genecards.org/cgi-bin/carddisp.pl?gene=SIRT6
NAT1	N-Acetyltransferase 1	Protein Coding	P18440	57	GC08P018183	9.21279525756836	https://www.genecards.org/cgi-bin/carddisp.pl?gene=NAT1
RPS17	Ribosomal Protein S17	Protein Coding	P08708	54	GC15M082536	9.20160293579102	https://www.genecards.org/cgi-bin/carddisp.pl?gene=RPS17
GJB2	Gap Junction Protein Beta 2	Protein Coding	P29033	58	GC13M020187	9.20046710968018	https://www.genecards.org/cgi-bin/carddisp.pl?gene=GJB2
MIR211	MicroRNA 211	RNA Gene		30	GC15M031065	9.19984245300293	https://www.genecards.org/cgi-bin/carddisp.pl?gene=MIR211
NUPR1	Nuclear Protein 1, Transcriptional Regulator	Protein Coding	O60356	43	GC16M028532	9.19944000244141	https://www.genecards.org/cgi-bin/carddisp.pl?gene=NUPR1
MICB	MHC Class I Polypeptide-Related Sequence B	Protein Coding	Q29980	52	GC06P156239	9.19453239440918	https://www.genecards.org/cgi-bin/carddisp.pl?gene=MICB
CCDC40	Coiled-Coil Domain 40 Molecular Ruler Complex Subunit	Protein Coding	Q4G0X9	47	GC17P134782	9.18372535705566	https://www.genecards.org/cgi-bin/carddisp.pl?gene=CCDC40
SERPING1	Serpin Family G Member 1	Protein Coding	P05155	59	GC11P057597	9.18195152282715	https://www.genecards.org/cgi-bin/carddisp.pl?gene=SERPING1
NOS1	Nitric Oxide Synthase 1	Protein Coding	P29475	62	GC12M117208	9.17580413818359	https://www.genecards.org/cgi-bin/carddisp.pl?gene=NOS1
FOXA1	Forkhead Box A1	Protein Coding	P55317	57	GC14M037589	9.17331504821777	https://www.genecards.org/cgi-bin/carddisp.pl?gene=FOXA1
STARD3	StAR Related Lipid Transfer Domain Containing 3	Protein Coding	Q14849	51	GC17P039637	9.17309188842773	https://www.genecards.org/cgi-bin/carddisp.pl?gene=STARD3
AMACR	Alpha-Methylacyl-CoA Racemase	Protein Coding	Q9UHK6	58	GC05M033986	9.17291927337646	https://www.genecards.org/cgi-bin/carddisp.pl?gene=AMACR
CD69	CD69 Molecule	Protein Coding	Q07108	54	GC12M033105	9.16734409332275	https://www.genecards.org/cgi-bin/carddisp.pl?gene=CD69
PENK	Proenkephalin	Protein Coding	P01210	50	GC08M056436	9.16696739196777	https://www.genecards.org/cgi-bin/carddisp.pl?gene=PENK
CTRL	Chymotrypsin Like	Protein Coding	P40313	52	GC16M067927	9.1618127822876	https://www.genecards.org/cgi-bin/carddisp.pl?gene=CTRL
CLN8	CLN8 Transmembrane ER And ERGIC Protein	Protein Coding	Q9UBY8	52	GC08P001755	9.15873432159424	https://www.genecards.org/cgi-bin/carddisp.pl?gene=CLN8
TRA	T Cell Receptor Alpha Locus	Protein Coding	P0DSE1	30	GC14P021621	9.15835285186768	https://www.genecards.org/cgi-bin/carddisp.pl?gene=TRA
MAF	MAF BZIP Transcription Factor	Protein Coding	O75444	58	GC16M079204	9.15644359588623	https://www.genecards.org/cgi-bin/carddisp.pl?gene=MAF
FSCN1	Fascin Actin-Bundling Protein 1	Protein Coding	Q16658	56	GC07P005592	9.15227031707764	https://www.genecards.org/cgi-bin/carddisp.pl?gene=FSCN1
DNAL1	Dynein Axonemal Light Chain 1	Protein Coding	Q4LDG9	51	GC14P073644	9.14596176147461	https://www.genecards.org/cgi-bin/carddisp.pl?gene=DNAL1
P2RX7	Purinergic Receptor P2X 7	Protein Coding	Q99572	59	GC12P136098	9.14389991760254	https://www.genecards.org/cgi-bin/carddisp.pl?gene=P2RX7
S100P	S100 Calcium Binding Protein P	Protein Coding	P25815	51	GC04P008116	9.14341068267822	https://www.genecards.org/cgi-bin/carddisp.pl?gene=S100P
DGUOK	Deoxyguanosine Kinase	Protein Coding	Q16854	55	GC02P073926	9.13442039489746	https://www.genecards.org/cgi-bin/carddisp.pl?gene=DGUOK
NTF3	Neurotrophin 3	Protein Coding	P20783	56	GC12P046718	9.13435745239258	https://www.genecards.org/cgi-bin/carddisp.pl?gene=NTF3
UHRF1	Ubiquitin Like With PHD And Ring Finger Domains 1	Protein Coding	Q96T88	53	GC19P132010	9.13012313842773	https://www.genecards.org/cgi-bin/carddisp.pl?gene=UHRF1
CAV3	Caveolin 3	Protein Coding	P56539	56	GC03P008733	9.12992095947266	https://www.genecards.org/cgi-bin/carddisp.pl?gene=CAV3
FUT3	Fucosyltransferase 3 (Lewis Blood Group)	Protein Coding	P21217	52	GC19M100074	9.12145042419434	https://www.genecards.org/cgi-bin/carddisp.pl?gene=FUT3
COL4A3	Collagen Type IV Alpha 3 Chain	Protein Coding	Q01955	58	GC02P227164	9.12119388580322	https://www.genecards.org/cgi-bin/carddisp.pl?gene=COL4A3
SFRP1	Secreted Frizzled Related Protein 1	Protein Coding	Q8N474	55	GC08M041262	9.11942291259766	https://www.genecards.org/cgi-bin/carddisp.pl?gene=SFRP1
DYRK1A	Dual Specificity Tyrosine Phosphorylation Regulated Kinase 1A	Protein Coding	Q13627	63	GC21P037365	9.10871696472168	https://www.genecards.org/cgi-bin/carddisp.pl?gene=DYRK1A
DEFB1	Defensin Beta 1	Protein Coding	P60022	50	GC08M006870	9.09939002990723	https://www.genecards.org/cgi-bin/carddisp.pl?gene=DEFB1
DNAH11	Dynein Axonemal Heavy Chain 11	Protein Coding	Q96DT5	55	GC07P021543	9.09936046600342	https://www.genecards.org/cgi-bin/carddisp.pl?gene=DNAH11
MIR582	MicroRNA 582	RNA Gene		29	GC05M059703	9.09750175476074	https://www.genecards.org/cgi-bin/carddisp.pl?gene=MIR582
MIR296	MicroRNA 296	RNA Gene		26	GC20M058817	9.09470081329346	https://www.genecards.org/cgi-bin/carddisp.pl?gene=MIR296
SLC9A1	Solute Carrier Family 9 Member A1	Protein Coding	P19634	62	GC01M032272	9.09046745300293	https://www.genecards.org/cgi-bin/carddisp.pl?gene=SLC9A1
IL18R1	Interleukin 18 Receptor 1	Protein Coding	Q13478	56	GC02P102311	9.08989429473877	https://www.genecards.org/cgi-bin/carddisp.pl?gene=IL18R1
NCL	Nucleolin	Protein Coding	P19338	56	GC02M231453	9.08669757843018	https://www.genecards.org/cgi-bin/carddisp.pl?gene=NCL
SNAP25	Synaptosome Associated Protein 25	Protein Coding	P60880	62	GC20P010228	9.08598327636719	https://www.genecards.org/cgi-bin/carddisp.pl?gene=SNAP25
H2AX	H2A.X Variant Histone	Protein Coding	P16104	56	GC11M133876	9.08505821228027	https://www.genecards.org/cgi-bin/carddisp.pl?gene=H2AX
ODAD1	Outer Dynein Arm Docking Complex Subunit 1	Protein Coding	Q96M63	44	GC19M101235	9.08503723144531	https://www.genecards.org/cgi-bin/carddisp.pl?gene=ODAD1
CBFA2T2	CBFA2/RUNX1 Partner Transcriptional Co-Repressor 2	Protein Coding	O43439	47	GC20P033490	9.07763004302979	https://www.genecards.org/cgi-bin/carddisp.pl?gene=CBFA2T2
CRKL	CRK Like Proto-Oncogene, Adaptor Protein	Protein Coding	P46109	59	GC22P020917	9.07325553894043	https://www.genecards.org/cgi-bin/carddisp.pl?gene=CRKL
MAPT	Microtubule Associated Protein Tau	Protein Coding	P10636	62	GC17P045894	9.070725440979	https://www.genecards.org/cgi-bin/carddisp.pl?gene=MAPT
DNAAF4	Dynein Axonemal Assembly Factor 4	Protein Coding	Q8WXU2	48	GC15M156302	9.07021331787109	https://www.genecards.org/cgi-bin/carddisp.pl?gene=DNAAF4
BBC3	BCL2 Binding Component 3	Protein Coding	Q96PG8	53	GC19M047220	9.06769561767578	https://www.genecards.org/cgi-bin/carddisp.pl?gene=BBC3
MIR30B	MicroRNA 30b	RNA Gene		30	GC08M134800	9.06414318084717	https://www.genecards.org/cgi-bin/carddisp.pl?gene=MIR30B
ACP1	Acid Phosphatase 1	Protein Coding	P24666	55	GC02P001030	9.06188201904297	https://www.genecards.org/cgi-bin/carddisp.pl?gene=ACP1
CX3CL1	C-X3-C Motif Chemokine Ligand 1	Protein Coding	P78423	56	GC16P057372	9.0594596862793	https://www.genecards.org/cgi-bin/carddisp.pl?gene=CX3CL1
DNAAF5	Dynein Axonemal Assembly Factor 5	Protein Coding	Q86Y56	47	GC07P000726	9.05853652954102	https://www.genecards.org/cgi-bin/carddisp.pl?gene=DNAAF5
UMPS	Uridine Monophosphate Synthetase	Protein Coding	P11172	58	GC03P124730	9.05810928344727	https://www.genecards.org/cgi-bin/carddisp.pl?gene=UMPS
CFHR5	Complement Factor H Related 5	Protein Coding	Q9BXR6	51	GC01P196977	9.05750465393066	https://www.genecards.org/cgi-bin/carddisp.pl?gene=CFHR5
LPA	Lipoprotein(A)	Protein Coding	P08519	54	GC06M160531	9.0529613494873	https://www.genecards.org/cgi-bin/carddisp.pl?gene=LPA
RIPK3	Receptor Interacting Serine/Threonine Kinase 3	Protein Coding	Q9Y572	56	GC14M024336	9.05166149139404	https://www.genecards.org/cgi-bin/carddisp.pl?gene=RIPK3
ITGA3	Integrin Subunit Alpha 3	Protein Coding	P26006	61	GC17P050055	9.04384803771973	https://www.genecards.org/cgi-bin/carddisp.pl?gene=ITGA3
KCNB1	Potassium Voltage-Gated Channel Subfamily B Member 1	Protein Coding	Q14721	59	GC20M049293	9.03404140472412	https://www.genecards.org/cgi-bin/carddisp.pl?gene=KCNB1
SLC25A15	Solute Carrier Family 25 Member 15	Protein Coding	Q9Y619	56	GC13P040789	9.03388214111328	https://www.genecards.org/cgi-bin/carddisp.pl?gene=SLC25A15
CR2	Complement C3d Receptor 2	Protein Coding	P20023	58	GC01P207454	9.02528762817383	https://www.genecards.org/cgi-bin/carddisp.pl?gene=CR2
CFHR1	Complement Factor H Related 1	Protein Coding	Q03591	54	GC01P196822	9.02264404296875	https://www.genecards.org/cgi-bin/carddisp.pl?gene=CFHR1
TNFSF9	TNF Superfamily Member 9	Protein Coding	P41273	50	GC19P006531	9.02198600769043	https://www.genecards.org/cgi-bin/carddisp.pl?gene=TNFSF9
MIR485	MicroRNA 485	RNA Gene		26	GC14P119073	9.01546001434326	https://www.genecards.org/cgi-bin/carddisp.pl?gene=MIR485
REG4	Regenerating Family Member 4	Protein Coding	Q9BYZ8	51	GC01M119794	9.00993156433105	https://www.genecards.org/cgi-bin/carddisp.pl?gene=REG4
CKB	Creatine Kinase B	Protein Coding	P12277	57	GC14M103519	8.99811172485352	https://www.genecards.org/cgi-bin/carddisp.pl?gene=CKB
ZMYND10	Zinc Finger MYND-Type Containing 10	Protein Coding	O75800	50	GC03M054335	8.99809646606445	https://www.genecards.org/cgi-bin/carddisp.pl?gene=ZMYND10
WNT1	Wnt Family Member 1	Protein Coding	P04628	59	GC12P064917	8.99730682373047	https://www.genecards.org/cgi-bin/carddisp.pl?gene=WNT1
UBE2I	Ubiquitin Conjugating Enzyme E2 I	Protein Coding	P63279	59	GC16P104002	8.99643898010254	https://www.genecards.org/cgi-bin/carddisp.pl?gene=UBE2I
KDM5A	Lysine Demethylase 5A	Protein Coding	P29375	55	GC12M000280	8.99625873565674	https://www.genecards.org/cgi-bin/carddisp.pl?gene=KDM5A
APPL1	Adaptor Protein, Phosphotyrosine Interacting With PH Domain And Leucine Zipper 1	Protein Coding	Q9UKG1	57	GC03P057227	8.99435806274414	https://www.genecards.org/cgi-bin/carddisp.pl?gene=APPL1
TK2	Thymidine Kinase 2	Protein Coding	O00142	54	GC16M066508	8.99414348602295	https://www.genecards.org/cgi-bin/carddisp.pl?gene=TK2
XRCC4	X-Ray Repair Cross Complementing 4	Protein Coding	Q13426	56	GC05P083077	8.99379825592041	https://www.genecards.org/cgi-bin/carddisp.pl?gene=XRCC4
CALM3	Calmodulin 3	Protein Coding	P0DP25	55	GC19P046601	8.99117088317871	https://www.genecards.org/cgi-bin/carddisp.pl?gene=CALM3
EEF2	Eukaryotic Translation Elongation Factor 2	Protein Coding	P13639	61	GC19M003976	8.98390865325928	https://www.genecards.org/cgi-bin/carddisp.pl?gene=EEF2
MIR382	MicroRNA 382	RNA Gene		26	GC14P119068	8.9813404083252	https://www.genecards.org/cgi-bin/carddisp.pl?gene=MIR382
PPARD	Peroxisome Proliferator Activated Receptor Delta	Protein Coding	Q03181	58	GC06P156423	8.98018836975098	https://www.genecards.org/cgi-bin/carddisp.pl?gene=PPARD
MIR133B	MicroRNA 133b	RNA Gene		31	GC06P052148	8.97159004211426	https://www.genecards.org/cgi-bin/carddisp.pl?gene=MIR133B
H3C12	H3 Clustered Histone 12	Protein Coding	P68431	47	GC06M101383	8.97109794616699	https://www.genecards.org/cgi-bin/carddisp.pl?gene=H3C12
PPBP	Pro-Platelet Basic Protein	Protein Coding	P02775	55	GC04M073986	8.9672737121582	https://www.genecards.org/cgi-bin/carddisp.pl?gene=PPBP
DDR1	Discoidin Domain Receptor Tyrosine Kinase 1	Protein Coding	Q08345	58	GC06P156227	8.95330238342285	https://www.genecards.org/cgi-bin/carddisp.pl?gene=DDR1
GSDMD	Gasdermin D	Protein Coding	P57764	52	GC08P143553	8.95104598999023	https://www.genecards.org/cgi-bin/carddisp.pl?gene=GSDMD
ACSF3	Acyl-CoA Synthetase Family Member 3	Protein Coding	Q4G176	55	GC16P089088	8.94980144500732	https://www.genecards.org/cgi-bin/carddisp.pl?gene=ACSF3
MIR511	MicroRNA 511	RNA Gene		25	GC10P017845	8.94636344909668	https://www.genecards.org/cgi-bin/carddisp.pl?gene=MIR511
NR1H4	Nuclear Receptor Subfamily 1 Group H Member 4	Protein Coding	Q96RI1	60	GC12P100473	8.94091033935547	https://www.genecards.org/cgi-bin/carddisp.pl?gene=NR1H4
FKBP5	FKBP Prolyl Isomerase 5	Protein Coding	Q13451	61	GC06M100442	8.93018627166748	https://www.genecards.org/cgi-bin/carddisp.pl?gene=FKBP5
PVR	PVR Cell Adhesion Molecule	Protein Coding	P15151	58	GC19P133226	8.92959880828857	https://www.genecards.org/cgi-bin/carddisp.pl?gene=PVR
RPL31	Ribosomal Protein L31	Protein Coding	P62899	52	GC02P101003	8.92630958557129	https://www.genecards.org/cgi-bin/carddisp.pl?gene=RPL31
PIK3C3	Phosphatidylinositol 3-Kinase Catalytic Subunit Type 3	Protein Coding	Q8NEB9	61	GC18P041955	8.9238805770874	https://www.genecards.org/cgi-bin/carddisp.pl?gene=PIK3C3
MIR215	MicroRNA 215	RNA Gene		27	GC01M220117	8.91617584228516	https://www.genecards.org/cgi-bin/carddisp.pl?gene=MIR215
STIM1	Stromal Interaction Molecule 1	Protein Coding	Q13586	62	GC11P014188	8.9086332321167	https://www.genecards.org/cgi-bin/carddisp.pl?gene=STIM1
TRIB1	Tribbles Pseudokinase 1	Protein Coding	Q96RU8	48	GC08P125430	8.90835762023926	https://www.genecards.org/cgi-bin/carddisp.pl?gene=TRIB1
IL13RA2	Interleukin 13 Receptor Subunit Alpha 2	Protein Coding	Q14627	50	GC0XM115003	8.90696144104004	https://www.genecards.org/cgi-bin/carddisp.pl?gene=IL13RA2
TRA-TGC7-1	TRNA-Ala (Anticodon TGC) 7-1	RNA Gene		16	GC06M100125	8.90645122528076	https://www.genecards.org/cgi-bin/carddisp.pl?gene=TRA-TGC7-1
GCH1	GTP Cyclohydrolase 1	Protein Coding	P30793	59	GC14M054842	8.90598297119141	https://www.genecards.org/cgi-bin/carddisp.pl?gene=GCH1
GRN	Granulin Precursor	Protein Coding	P28799	61	GC17P044345	8.89974021911621	https://www.genecards.org/cgi-bin/carddisp.pl?gene=GRN
PABPC1	Poly(A) Binding Protein Cytoplasmic 1	Protein Coding	P11940	54	GC08M100685	8.89653778076172	https://www.genecards.org/cgi-bin/carddisp.pl?gene=PABPC1
FCGR3A	Fc Gamma Receptor IIIa	Protein Coding	P08637	59	GC01M161541	8.89645290374756	https://www.genecards.org/cgi-bin/carddisp.pl?gene=FCGR3A
MIR373	MicroRNA 373	RNA Gene		29	GC19P133648	8.88509082794189	https://www.genecards.org/cgi-bin/carddisp.pl?gene=MIR373
TACSTD2	Tumor Associated Calcium Signal Transducer 2	Protein Coding	P09758	58	GC01M058575	8.88498783111572	https://www.genecards.org/cgi-bin/carddisp.pl?gene=TACSTD2
PRMT5	Protein Arginine Methyltransferase 5	Protein Coding	O14744	59	GC14M022920	8.88493728637695	https://www.genecards.org/cgi-bin/carddisp.pl?gene=PRMT5
VSIR	V-Set Immunoregulatory Receptor	Protein Coding	Q9H7M9	52	GC10M071748	8.88419723510742	https://www.genecards.org/cgi-bin/carddisp.pl?gene=VSIR
HMGA1	High Mobility Group AT-Hook 1	Protein Coding	P17096	59	GC06P156409	8.88026809692383	https://www.genecards.org/cgi-bin/carddisp.pl?gene=HMGA1
NUMB	NUMB Endocytic Adaptor Protein	Protein Coding	P49757	58	GC14M073275	8.87681579589844	https://www.genecards.org/cgi-bin/carddisp.pl?gene=NUMB
CD2	CD2 Molecule	Protein Coding	P06729	56	GC01P116754	8.86914730072021	https://www.genecards.org/cgi-bin/carddisp.pl?gene=CD2
MAP1LC3B	Microtubule Associated Protein 1 Light Chain 3 Beta	Protein Coding	Q9GZQ8	54	GC16P106811	8.85747241973877	https://www.genecards.org/cgi-bin/carddisp.pl?gene=MAP1LC3B
SLC2A4	Solute Carrier Family 2 Member 4	Protein Coding	P14672	59	GC17P132635	8.85369682312012	https://www.genecards.org/cgi-bin/carddisp.pl?gene=SLC2A4
DSP	Desmoplakin	Protein Coding	P15924	63	GC06P007541	8.84875869750977	https://www.genecards.org/cgi-bin/carddisp.pl?gene=DSP
RPS27	Ribosomal Protein S27	Protein Coding	P42677	55	GC01P170386	8.84864616394043	https://www.genecards.org/cgi-bin/carddisp.pl?gene=RPS27
MIR885	MicroRNA 885	RNA Gene		26	GC03M010978	8.84204196929932	https://www.genecards.org/cgi-bin/carddisp.pl?gene=MIR885
SPTAN1	Spectrin Alpha, Non-Erythrocytic 1	Protein Coding	Q13813	61	GC09P128552	8.83574104309082	https://www.genecards.org/cgi-bin/carddisp.pl?gene=SPTAN1
H3-5	H3.5 Histone	Protein Coding	Q6NXT2	44	GC12M033463	8.83416748046875	https://www.genecards.org/cgi-bin/carddisp.pl?gene=H3-5
ABCB11	ATP Binding Cassette Subfamily B Member 11	Protein Coding	O95342	59	GC02M168922	8.83200263977051	https://www.genecards.org/cgi-bin/carddisp.pl?gene=ABCB11
GSS	Glutathione Synthetase	Protein Coding	P48637	59	GC20M034928	8.82709980010986	https://www.genecards.org/cgi-bin/carddisp.pl?gene=GSS
F2R	Coagulation Factor II Thrombin Receptor	Protein Coding	P25116	58	GC05P076716	8.82386589050293	https://www.genecards.org/cgi-bin/carddisp.pl?gene=F2R
SIRT3	Sirtuin 3	Protein Coding	Q9NTG7	60	GC11M000215	8.82258415222168	https://www.genecards.org/cgi-bin/carddisp.pl?gene=SIRT3
MIR490	MicroRNA 490	RNA Gene		26	GC07P136903	8.82155609130859	https://www.genecards.org/cgi-bin/carddisp.pl?gene=MIR490
TFAP2A	Transcription Factor AP-2 Alpha	Protein Coding	P05549	61	GC06M010393	8.81785297393799	https://www.genecards.org/cgi-bin/carddisp.pl?gene=TFAP2A
NFATC2	Nuclear Factor Of Activated T Cells 2	Protein Coding	Q13469	59	GC20M051386	8.81632041931152	https://www.genecards.org/cgi-bin/carddisp.pl?gene=NFATC2
EEF1A2	Eukaryotic Translation Elongation Factor 1 Alpha 2	Protein Coding	Q05639	60	GC20M063488	8.81274700164795	https://www.genecards.org/cgi-bin/carddisp.pl?gene=EEF1A2
NPHS2	NPHS2 Stomatin Family Member, Podocin	Protein Coding	Q9NP85	54	GC01M179554	8.81214809417725	https://www.genecards.org/cgi-bin/carddisp.pl?gene=NPHS2
ATF3	Activating Transcription Factor 3	Protein Coding	P18847	57	GC01P212565	8.80638027191162	https://www.genecards.org/cgi-bin/carddisp.pl?gene=ATF3
MIR19B2	MicroRNA 19b-2	RNA Gene		20	GC0XM134522	8.77930927276611	https://www.genecards.org/cgi-bin/carddisp.pl?gene=MIR19B2
TBX4	T-Box Transcription Factor 4	Protein Coding	P57082	52	GC17P134276	8.77723026275635	https://www.genecards.org/cgi-bin/carddisp.pl?gene=TBX4
ORM1	Orosomucoid 1	Protein Coding	P02763	52	GC09P114323	8.77385139465332	https://www.genecards.org/cgi-bin/carddisp.pl?gene=ORM1
SMAD9	SMAD Family Member 9	Protein Coding	O15198	58	GC13M036844	8.77118968963623	https://www.genecards.org/cgi-bin/carddisp.pl?gene=SMAD9
SLC25A20	Solute Carrier Family 25 Member 20	Protein Coding	O43772	58	GC03M048960	8.76616954803467	https://www.genecards.org/cgi-bin/carddisp.pl?gene=SLC25A20
PROX1	Prospero Homeobox 1	Protein Coding	Q92786	55	GC01P213983	8.76307964324951	https://www.genecards.org/cgi-bin/carddisp.pl?gene=PROX1
CENPF	Centromere Protein F	Protein Coding	P49454	55	GC01P214603	8.7578010559082	https://www.genecards.org/cgi-bin/carddisp.pl?gene=CENPF
APAF1	Apoptotic Peptidase Activating Factor 1	Protein Coding	O14727	60	GC12P098645	8.75167274475098	https://www.genecards.org/cgi-bin/carddisp.pl?gene=APAF1
BTC	Betacellulin	Protein Coding	P35070	56	GC04M074744	8.74622058868408	https://www.genecards.org/cgi-bin/carddisp.pl?gene=BTC
RSPH9	Radial Spoke Head Component 9	Protein Coding	Q9H1X1	48	GC06P156506	8.73073673248291	https://www.genecards.org/cgi-bin/carddisp.pl?gene=RSPH9
ETFDH	Electron Transfer Flavoprotein Dehydrogenase	Protein Coding	Q16134	57	GC04P158672	8.72776794433594	https://www.genecards.org/cgi-bin/carddisp.pl?gene=ETFDH
CYP11A1	Cytochrome P450 Family 11 Subfamily A Member 1	Protein Coding	P05108	61	GC15M074337	8.72183990478516	https://www.genecards.org/cgi-bin/carddisp.pl?gene=CYP11A1
PXDN	Peroxidasin	Protein Coding	Q92626	56	GC02M001635	8.71352100372314	https://www.genecards.org/cgi-bin/carddisp.pl?gene=PXDN
FCGR2B	Fc Gamma Receptor IIb	Protein Coding	P31994	61	GC01P170820	8.71340656280518	https://www.genecards.org/cgi-bin/carddisp.pl?gene=FCGR2B
SEL1L	SEL1L Adaptor Subunit Of SYVN1 Ubiquitin Ligase	Protein Coding	Q9UBV2	53	GC14M081471	8.71311950683594	https://www.genecards.org/cgi-bin/carddisp.pl?gene=SEL1L
TJP1	Tight Junction Protein 1	Protein Coding	Q07157	58	GC15M029699	8.70098304748535	https://www.genecards.org/cgi-bin/carddisp.pl?gene=TJP1
RAN	RAN, Member RAS Oncogene Family	Protein Coding	P62826	56	GC12P136292	8.69993209838867	https://www.genecards.org/cgi-bin/carddisp.pl?gene=RAN
ZFP36L2	ZFP36 Ring Finger Protein Like 2	Protein Coding	P47974	51	GC02M043222	8.6894063949585	https://www.genecards.org/cgi-bin/carddisp.pl?gene=ZFP36L2
DFFA	DNA Fragmentation Factor Subunit Alpha	Protein Coding	O00273	57	GC01M010456	8.68744468688965	https://www.genecards.org/cgi-bin/carddisp.pl?gene=DFFA
WEE1	WEE1 G2 Checkpoint Kinase	Protein Coding	P30291	61	GC11P009573	8.68591785430908	https://www.genecards.org/cgi-bin/carddisp.pl?gene=WEE1
SLC2A3	Solute Carrier Family 2 Member 3	Protein Coding	P11169	61	GC12M007919	8.67920684814453	https://www.genecards.org/cgi-bin/carddisp.pl?gene=SLC2A3
PTPA	Protein Phosphatase 2 Phosphatase Activator	Protein Coding	Q15257	57	GC09P146667	8.67650032043457	https://www.genecards.org/cgi-bin/carddisp.pl?gene=PTPA
SLC2A10	Solute Carrier Family 2 Member 10	Protein Coding	O95528	54	GC20P046737	8.67386245727539	https://www.genecards.org/cgi-bin/carddisp.pl?gene=SLC2A10
BIK	BCL2 Interacting Killer	Protein Coding	Q13323	52	GC22P043110	8.67218971252441	https://www.genecards.org/cgi-bin/carddisp.pl?gene=BIK
IQGAP1	IQ Motif Containing GTPase Activating Protein 1	Protein Coding	P46940	55	GC15P090388	8.66701602935791	https://www.genecards.org/cgi-bin/carddisp.pl?gene=IQGAP1
CLN5	CLN5 Intracellular Trafficking Protein	Protein Coding	O75503	52	GC13P076990	8.66692733764648	https://www.genecards.org/cgi-bin/carddisp.pl?gene=CLN5
TNFSF11	TNF Superfamily Member 11	Protein Coding	O14788	62	GC13P042562	8.66458320617676	https://www.genecards.org/cgi-bin/carddisp.pl?gene=TNFSF11
MIR186	MicroRNA 186	RNA Gene		28	GC01M071067	8.6595573425293	https://www.genecards.org/cgi-bin/carddisp.pl?gene=MIR186
LTB4R	Leukotriene B4 Receptor	Protein Coding	Q15722	54	GC14P024311	8.65327548980713	https://www.genecards.org/cgi-bin/carddisp.pl?gene=LTB4R
SLC6A14	Solute Carrier Family 6 Member 14	Protein Coding	Q9UN76	51	GC0XP116436	8.65133857727051	https://www.genecards.org/cgi-bin/carddisp.pl?gene=SLC6A14
SLC19A3	Solute Carrier Family 19 Member 3	Protein Coding	Q9BZV2	58	GC02M227685	8.65071487426758	https://www.genecards.org/cgi-bin/carddisp.pl?gene=SLC19A3
LINC-PINT	Long Intergenic Non-Protein Coding RNA, P53 Induced Transcript	RNA Gene	A0A455ZAR2	25	GC07M130795	8.64727020263672	https://www.genecards.org/cgi-bin/carddisp.pl?gene=LINC-PINT
ADCY10	Adenylate Cyclase 10	Protein Coding	Q96PN6	55	GC01M167809	8.64243698120117	https://www.genecards.org/cgi-bin/carddisp.pl?gene=ADCY10
FLT3LG	Fms Related Receptor Tyrosine Kinase 3 Ligand	Protein Coding	P49771	53	GC19P133413	8.64180374145508	https://www.genecards.org/cgi-bin/carddisp.pl?gene=FLT3LG
HMGCS2	3-Hydroxy-3-Methylglutaryl-CoA Synthase 2	Protein Coding	P54868	58	GC01M119747	8.64022827148438	https://www.genecards.org/cgi-bin/carddisp.pl?gene=HMGCS2
GLS	Glutaminase	Protein Coding	O94925	62	GC02P190880	8.63705635070801	https://www.genecards.org/cgi-bin/carddisp.pl?gene=GLS
OCLN	Occludin	Protein Coding	Q16625	58	GC05P069492	8.63320827484131	https://www.genecards.org/cgi-bin/carddisp.pl?gene=OCLN
PRKACB	Protein Kinase CAMP-Activated Catalytic Subunit Beta	Protein Coding	P22694	61	GC01P084078	8.63197135925293	https://www.genecards.org/cgi-bin/carddisp.pl?gene=PRKACB
SLC6A3	Solute Carrier Family 6 Member 3	Protein Coding	Q01959	63	GC05M001392	8.63168239593506	https://www.genecards.org/cgi-bin/carddisp.pl?gene=SLC6A3
RHD	Rh Blood Group D Antigen	Protein Coding	Q02161	53	GC01P025272	8.62923336029053	https://www.genecards.org/cgi-bin/carddisp.pl?gene=RHD
PPIG	Peptidylprolyl Isomerase G	Protein Coding	Q13427	52	GC02P169584	8.61315250396729	https://www.genecards.org/cgi-bin/carddisp.pl?gene=PPIG
SCNN1B	Sodium Channel Epithelial 1 Subunit Beta	Protein Coding	P51168	61	GC16P023278	8.60466957092285	https://www.genecards.org/cgi-bin/carddisp.pl?gene=SCNN1B
LAMB3	Laminin Subunit Beta 3	Protein Coding	Q13751	58	GC01M209614	8.60117721557617	https://www.genecards.org/cgi-bin/carddisp.pl?gene=LAMB3
IER3	Immediate Early Response 3	Protein Coding	P46695	50	GC06M030743	8.59771728515625	https://www.genecards.org/cgi-bin/carddisp.pl?gene=IER3
SLC30A8	Solute Carrier Family 30 Member 8	Protein Coding	Q8IWU4	53	GC08P116950	8.59247493743896	https://www.genecards.org/cgi-bin/carddisp.pl?gene=SLC30A8
SDHAF2	Succinate Dehydrogenase Complex Assembly Factor 2	Protein Coding	Q9NX18	54	GC11P061430	8.59145927429199	https://www.genecards.org/cgi-bin/carddisp.pl?gene=SDHAF2
ANXA8	Annexin A8	Protein Coding	P13928	46	GC10M047460	8.58783531188965	https://www.genecards.org/cgi-bin/carddisp.pl?gene=ANXA8
CCDC39	Coiled-Coil Domain 39 Molecular Ruler Complex Subunit	Protein Coding	Q9UFE4	48	GC03M180602	8.58573722839355	https://www.genecards.org/cgi-bin/carddisp.pl?gene=CCDC39
PSEN1	Presenilin 1	Protein Coding	P49768	66	GC14P073136	8.57832336425781	https://www.genecards.org/cgi-bin/carddisp.pl?gene=PSEN1
LIG1	DNA Ligase 1	Protein Coding	P18858	60	GC19M048115	8.57720947265625	https://www.genecards.org/cgi-bin/carddisp.pl?gene=LIG1
BMP7	Bone Morphogenetic Protein 7	Protein Coding	P18075	60	GC20M057168	8.57585620880127	https://www.genecards.org/cgi-bin/carddisp.pl?gene=BMP7
S100B	S100 Calcium Binding Protein B	Protein Coding	P04271	57	GC21M054265	8.56424808502197	https://www.genecards.org/cgi-bin/carddisp.pl?gene=S100B
CAMP	Cathelicidin Antimicrobial Peptide	Protein Coding	P49913	53	GC03P061472	8.5586109161377	https://www.genecards.org/cgi-bin/carddisp.pl?gene=CAMP
PSMC4	Proteasome 26S Subunit, ATPase 4	Protein Coding	P43686	54	GC19P133034	8.55838680267334	https://www.genecards.org/cgi-bin/carddisp.pl?gene=PSMC4
ADSL	Adenylosuccinate Lyase	Protein Coding	P30566	59	GC22P040346	8.55122661590576	https://www.genecards.org/cgi-bin/carddisp.pl?gene=ADSL
MT-CO1	Mitochondrially Encoded Cytochrome C Oxidase I	Protein Coding	P00395	46	GCMTP005906	8.54869365692139	https://www.genecards.org/cgi-bin/carddisp.pl?gene=MT-CO1
SERPINB2	Serpin Family B Member 2	Protein Coding	P05120	56	GC18P063871	8.54621505737305	https://www.genecards.org/cgi-bin/carddisp.pl?gene=SERPINB2
DLD	Dihydrolipoamide Dehydrogenase	Protein Coding	P09622	62	GC07P109031	8.544114112854	https://www.genecards.org/cgi-bin/carddisp.pl?gene=DLD
MIR98	MicroRNA 98	RNA Gene		27	GC0XM053894	8.54050445556641	https://www.genecards.org/cgi-bin/carddisp.pl?gene=MIR98
[truncated: 9,693 more rows]
