# Supplementary material for: Astragalus in Acute Pancreatitis: Insights from Network Pharmacology, Molecular Docking, and Meta-Analysis Validation
Source: Curr Issues Mol Biol. 2025 May 21;47(5):379. doi: 10.3390/cimb47050379 (PMC12109879; doi:10.3390/cimb47050379)
Supplement: Supplementary file 1 [file cimb-47-00379-s001.zip › Original Data/Network Pharmacology/1 Target/AP Date/OMIM-Gene-Map-Retrieval.xlsx]

## Sheet: Sheet
Gene Map Search - 'acute pancreatitis '
Downloaded:	November 28, 2024
Copyright (c) 1966-2024 Johns Hopkins University OMIM, data are provided for research purposes only.
Cytogenetic location	Genomic coordinates (From NCBI/GRCh38)	Gene/Locus	Gene/Locus name	Gene/Locus MIM number	Approved Symbol	Entrez Gene ID	Ensembl Gene ID	Comments	Phenotype	Phenotype MIM number	Inheritance	Pheno map key	Mouse Gene (from MGI)
1p36.33	1:1785286-1891087	GNB1, MRD42, MDS	Guanine nucleotide-binding protein, beta polypeptide-1	139380	GNB1	2782	ENSG00000078369,ENST00000378609;;;ENST00000378609		Intellectual developmental disorder, autosomal dominant 42	616973	AD	3	Gnb1
1p36.33	1:1785286-1891087	GNB1, MRD42, MDS	Guanine nucleotide-binding protein, beta polypeptide-1	139380	GNB1	2782	ENSG00000078369,ENST00000378609;;;ENST00000378609		Leukemia, acute lymphoblastic, somatic	613065		3	Gnb1
1p36.33	1:1785286-1891087	GNB1, MRD42, MDS	Guanine nucleotide-binding protein, beta polypeptide-1	139380	GNB1	2782	ENSG00000078369,ENST00000378609;;;ENST00000378609		Myelodysplastic syndrome, somatic	614286		3	Gnb1
1p36.21	1:15438443-15449242	CTRC, CLCR	Chymotrypsin	601405	CTRC	11330	ENSG00000162438,ENST00000375949;;;ENST00000375949		{Pancreatitis, chronic, susceptibility to}	167800	AD	3	Ctrc
1p33	1:47216290-47232335	TAL1, TCL5, SCL	T-cell acute lymphocytic leukemia-1	187040	TAL1	6886	ENSG00000162367,ENST00000691006;;;ENST00000691006	proximal to MYCL1	Leukemia, T-cell acute lymphocytic, somatic	613065		3	Tal1
1p32.3	1:53196824-53214197	CPT2, IIAE4	Carnitine palmitoyltransferase II	600650	CPT2	1376	ENSG00000157184,ENST00000371486;;;ENST00000371486	formerly at 1p13	{Encephalopathy, acute, infection-induced, 4, susceptibility to}	614212	AD, AR	3	Cpt2
1p32.3	1:53196824-53214197	CPT2, IIAE4	Carnitine palmitoyltransferase II	600650	CPT2	1376	ENSG00000157184,ENST00000371486;;;ENST00000371486	formerly at 1p13	CPT II deficiency, infantile	600649	AR	3	Cpt2
1p32.3	1:53196824-53214197	CPT2, IIAE4	Carnitine palmitoyltransferase II	600650	CPT2	1376	ENSG00000157184,ENST00000371486;;;ENST00000371486	formerly at 1p13	CPT II deficiency, lethal neonatal	608836	AR	3	Cpt2
1p32.3	1:53196824-53214197	CPT2, IIAE4	Carnitine palmitoyltransferase II	600650	CPT2	1376	ENSG00000157184,ENST00000371486;;;ENST00000371486	formerly at 1p13	CPT II deficiency, myopathic, stress-induced	255110	AD, AR	3	Cpt2
1p31	1:60800001-84400000	AIR	Acute insulin response	601676	AIR	7808			Acute insulin response	601676		2
2p25.1	2:11677544-11827409	LPIN1	Lipin 1	605518	LPIN1	23175	ENSG00000134324,ENST00000674199;;;ENST00000674199	related to LSL	Myoglobinuria, acute recurrent, autosomal recessive	268200	AR	3	Lpin1
2p23.3	2:25227874-25342590	DNMT3A, TBRS, HESJAS	DNA methyltransferase 3A	602769	DNMT3A	1788	ENSG00000119772,ENST00000321117;;;ENST00000321117		Acute myeloid leukemia, somatic	601626		3	Dnmt3a
2p23.3	2:25227874-25342590	DNMT3A, TBRS, HESJAS	DNA methyltransferase 3A	602769	DNMT3A	1788	ENSG00000119772,ENST00000321117;;;ENST00000321117		Heyn-Sproul-Jackson syndrome	618724	AD	3	Dnmt3a
2p23.3	2:25227874-25342590	DNMT3A, TBRS, HESJAS	DNA methyltransferase 3A	602769	DNMT3A	1788	ENSG00000119772,ENST00000321117;;;ENST00000321117		Tatton-Brown-Rahman syndrome	615879	AD	3	Dnmt3a
2p23.3	2:26190635-26244632	HADHA, MTPA	Hydroxyacyl-Coenzyme A dehydrogenase/3-ketoacyl-Coenzyme A thiolase/ enoyl-Coenzyme A hydratase (trifunctional protein), alpha subunit	600890	HADHA	3030	ENSG00000084754,ENST00000380649;;;ENST00000380649		Fatty liver, acute, of pregnancy	609016	AR	3	Hadha
2p23.3	2:26190635-26244632	HADHA, MTPA	Hydroxyacyl-Coenzyme A dehydrogenase/3-ketoacyl-Coenzyme A thiolase/ enoyl-Coenzyme A hydratase (trifunctional protein), alpha subunit	600890	HADHA	3030	ENSG00000084754,ENST00000380649;;;ENST00000380649		HELLP syndrome, maternal, of pregnancy	609016	AR	3	Hadha
2p23.3	2:26190635-26244632	HADHA, MTPA	Hydroxyacyl-Coenzyme A dehydrogenase/3-ketoacyl-Coenzyme A thiolase/ enoyl-Coenzyme A hydratase (trifunctional protein), alpha subunit	600890	HADHA	3030	ENSG00000084754,ENST00000380649;;;ENST00000380649		LCHAD deficiency	609016	AR	3	Hadha
2p23.3	2:26190635-26244632	HADHA, MTPA	Hydroxyacyl-Coenzyme A dehydrogenase/3-ketoacyl-Coenzyme A thiolase/ enoyl-Coenzyme A hydratase (trifunctional protein), alpha subunit	600890	HADHA	3030	ENSG00000084754,ENST00000380649;;;ENST00000380649		Mitochondrial trifunctional protein deficiency 1	609015	AR	3	Hadha
2p12	2:79157006-79159753	PAP	Pancreatitis-associated protein	167805	REG3A	5068	ENSG00000172016,ENST00000305165;;;ENST00000305165					Reg3a,Reg3b
2q13	2:108719482-109842301	RANBP2, NUP358, ANE1, IIAE3	RAN-binding protein 2	601181	RANBP2	5903	ENSG00000153201,ENST00000283195;;;ENST00000283195		{Encephalopathy, acute, infection-induced, 3, susceptibility to}	608033	AD	3	Ranbp2
3q21.3	3:128479422-128493201	GATA2, DCML, MONOMAC, IMD21	GATA-binding protein-2	137295	GATA2	2624	ENSG00000179348,ENST00000341105;;;ENST00000341105		{Leukemia, acute myeloid, susceptibility to}	601626	AD, SMu	3	Gata2
3q21.3	3:128479422-128493201	GATA2, DCML, MONOMAC, IMD21	GATA-binding protein-2	137295	GATA2	2624	ENSG00000179348,ENST00000341105;;;ENST00000341105		{Myelodysplastic syndrome, susceptibility to}	614286		3	Gata2
3q21.3	3:128479422-128493201	GATA2, DCML, MONOMAC, IMD21	GATA-binding protein-2	137295	GATA2	2624	ENSG00000179348,ENST00000341105;;;ENST00000341105		Emberger syndrome	614038	AD	3	Gata2
3q21.3	3:128479422-128493201	GATA2, DCML, MONOMAC, IMD21	GATA-binding protein-2	137295	GATA2	2624	ENSG00000179348,ENST00000341105;;;ENST00000341105		Immunodeficiency 21	614172	AD	3	Gata2
3q22.3	3:138160988-138174921	DBR1, XGIP	Debranching RNA lariats 1	607024	DBR1	51163	ENSG00000138231,ENST00000260803;;;ENST00000260803		{Encephalitis, acute, infection (viral)-induced, susceptibility to, 11}	619441	AR	3	Dbr1
3q22.3	3:138160988-138174921	DBR1, XGIP	Debranching RNA lariats 1	607024	DBR1	51163	ENSG00000138231,ENST00000260803;;;ENST00000260803		Xerosis and growth failure with immune and pulmonary dysfunction syndrome	620510	AR	3	Dbr1
3q25.2	3:155024202-155183729	MME, CD10, CALLA, NEP, CMT2T, SCA43	Membrane metallo-endopeptidase (common acute lymphocytic leukemia antigen)	120520	MME	4311	ENSG00000196549,ENST00000360490;;;ENST00000360490	mutation identified in 1 SCA43 family	?Spinocerebellar ataxia 43	617018	AD	3	Mme
3q25.2	3:155024202-155183729	MME, CD10, CALLA, NEP, CMT2T, SCA43	Membrane metallo-endopeptidase (common acute lymphocytic leukemia antigen)	120520	MME	4311	ENSG00000196549,ENST00000360490;;;ENST00000360490	mutation identified in 1 SCA43 family	Charcot-Marie-Tooth disease, axonal, type 2T	617017	AD, AR	3	Mme
3q27.3-q28	3:188153021-188890671	LPP	Lipoma-preferred-partner gene	600700	LPP	4026	ENSG00000145012,ENST00000617246;;;ENST00000617246	fused with HMGIC in lipoma; fused with MLL in leukemia	Leukemia, acute myeloid	601626	AD, SMu	3	Lpp
3q27.3-q28	3:188153021-188890671	LPP	Lipoma-preferred-partner gene	600700	LPP	4026	ENSG00000145012,ENST00000617246;;;ENST00000617246	fused with HMGIC in lipoma; fused with MLL in leukemia	Lipoma			3	Lpp
4q12	4:54009789-54091879	CHIC2, BTL	Cysteine-rich hydrophobic domain 2 (Brx-like gene translocated in leukemia)	604332	CHIC2	26511	ENSG00000109220,ENST00000263921;;;ENST00000263921		{Leukemia, acute myeloid}	601626	AD, SMu	3	Chic2
4q12	4:54657957-54740715	KIT, PBT, MASTC	Hardy-Zuckerman 4 feline sarcoma (v-kit) oncogene	164920	KIT	3815	ENSG00000157404,ENST00000288135;;;ENST00000288135	same 700bp segment as PDGFRA	Gastrointestinal stromal tumor, familial	606764	AD, IC	3	Kit
4q12	4:54657957-54740715	KIT, PBT, MASTC	Hardy-Zuckerman 4 feline sarcoma (v-kit) oncogene	164920	KIT	3815	ENSG00000157404,ENST00000288135;;;ENST00000288135	same 700bp segment as PDGFRA	Germ cell tumors, somatic	273300		3	Kit
4q12	4:54657957-54740715	KIT, PBT, MASTC	Hardy-Zuckerman 4 feline sarcoma (v-kit) oncogene	164920	KIT	3815	ENSG00000157404,ENST00000288135;;;ENST00000288135	same 700bp segment as PDGFRA	Leukemia, acute myeloid, somatic	601626		3	Kit
4q12	4:54657957-54740715	KIT, PBT, MASTC	Hardy-Zuckerman 4 feline sarcoma (v-kit) oncogene	164920	KIT	3815	ENSG00000157404,ENST00000288135;;;ENST00000288135	same 700bp segment as PDGFRA	Mastocytosis, cutaneous	154800	AD	3	Kit
4q12	4:54657957-54740715	KIT, PBT, MASTC	Hardy-Zuckerman 4 feline sarcoma (v-kit) oncogene	164920	KIT	3815	ENSG00000157404,ENST00000288135;;;ENST00000288135	same 700bp segment as PDGFRA	Mastocytosis, systemic, somatic	154800		3	Kit
4q12	4:54657957-54740715	KIT, PBT, MASTC	Hardy-Zuckerman 4 feline sarcoma (v-kit) oncogene	164920	KIT	3815	ENSG00000157404,ENST00000288135;;;ENST00000288135	same 700bp segment as PDGFRA	Piebaldism	172800	AD	3	Kit
5p15.33	5:1253167-1295068	TERT, TCS1, EST2, DKCA2, DKCB4, PFBMFT1, CMM9	Telomerase reverse transcriptase	187270	TERT	7015	ENSG00000164362,ENST00000310581;;;ENST00000310581	deleted in cri du chat	{Leukemia, acute myeloid}	601626	AD, SMu	3	Tert
5p15.33	5:1253167-1295068	TERT, TCS1, EST2, DKCA2, DKCB4, PFBMFT1, CMM9	Telomerase reverse transcriptase	187270	TERT	7015	ENSG00000164362,ENST00000310581;;;ENST00000310581	deleted in cri du chat	{Melanoma, cutaneous malignant, 9}	615134	AD	3	Tert
5p15.33	5:1253167-1295068	TERT, TCS1, EST2, DKCA2, DKCB4, PFBMFT1, CMM9	Telomerase reverse transcriptase	187270	TERT	7015	ENSG00000164362,ENST00000310581;;;ENST00000310581	deleted in cri du chat	Dyskeratosis congenita, autosomal dominant 2	613989	AD, AR	3	Tert
5p15.33	5:1253167-1295068	TERT, TCS1, EST2, DKCA2, DKCB4, PFBMFT1, CMM9	Telomerase reverse transcriptase	187270	TERT	7015	ENSG00000164362,ENST00000310581;;;ENST00000310581	deleted in cri du chat	Dyskeratosis congenita, autosomal recessive 4	613989	AD, AR	3	Tert
5p15.33	5:1253167-1295068	TERT, TCS1, EST2, DKCA2, DKCB4, PFBMFT1, CMM9	Telomerase reverse transcriptase	187270	TERT	7015	ENSG00000164362,ENST00000310581;;;ENST00000310581	deleted in cri du chat	Pulmonary fibrosis and/or bone marrow failure syndrome, telomere-related, 1	614742	AD	3	Tert
5q32	5:147824582-147839196	SPINK1, PSTI, PCTT, TATI, TCP	Serine protease inhibitor, Kazal type I (pancreatic secretory trypsin inhibitor)	167790	SPINK1	6690	ENSG00000164266,ENST00000296695;;;ENST00000296695		{Fibrocalculous pancreatic diabetes, susceptibility to}	608189	AD, AR	3	Spink1
5q32	5:147824582-147839196	SPINK1, PSTI, PCTT, TATI, TCP	Serine protease inhibitor, Kazal type I (pancreatic secretory trypsin inhibitor)	167790	SPINK1	6690	ENSG00000164266,ENST00000296695;;;ENST00000296695		Pancreatitis, hereditary	167800	AD	3	Spink1
5q32	5:147824582-147839196	SPINK1, PSTI, PCTT, TATI, TCP	Serine protease inhibitor, Kazal type I (pancreatic secretory trypsin inhibitor)	167790	SPINK1	6690	ENSG00000164266,ENST00000296695;;;ENST00000296695		Tropical calcific pancreatitis	608189	AD, AR	3	Spink1
5q35.1	5:171387116-171410900	NPM1	Nucleophosmin 1 (nucleolar phosphoprotein B23, numatrin)	164040	NPM1	4869	ENSG00000181163,ENST00000296930;;;ENST00000296930	fused with RARA in APL	Leukemia, acute myeloid, somatic	601626		3	Npm1
6p22.3	6:18223860-18264530	DEK, D6S231E	DEK oncogene	125264	DEK	7913	ENSG00000124795,ENST00000652689;;;ENST00000652689	fused with CAN in t(6;9)	Leukemia, acute nonlymphocytic	125264		2	Dek
6q23.3	6:135181308-135219172	MYB	Avian myeloblastosis viral (v-myb) oncogene homolog	189990	MYB	4602	ENSG00000118513,ENST00000341911;;;ENST00000341911		{T-cell acute lymphoblastic leukemia}			3	Myb
7p12.2	7:49000001-50500000	ALL2	Leukemia, acute lymphoblastic, susceptibility to, 2	613067	ALL2	100310786		associated with rs11978267	{Leukemia, acute lymphoblastic, susceptibility to, 2}	613067		2
7q21.12	7:87503017-87713295	ABCB1, PGY1, MDR1, IBD13, ENPAT	ATP-binding cassette, subfamily B, member 1 (P-glycoprotein-1/multiple drug resistance-1)	171050	ABCB1	5243	ENSG00000085563,ENST00000622132;;;ENST00000622132		{Colchicine resistance}	120080		3	Abcb1a,Abcb1b
7q21.12	7:87503017-87713295	ABCB1, PGY1, MDR1, IBD13, ENPAT	ATP-binding cassette, subfamily B, member 1 (P-glycoprotein-1/multiple drug resistance-1)	171050	ABCB1	5243	ENSG00000085563,ENST00000622132;;;ENST00000622132		{Inflammatory bowel disease 13}	612244		3	Abcb1a,Abcb1b
7q21.12	7:87503017-87713295	ABCB1, PGY1, MDR1, IBD13, ENPAT	ATP-binding cassette, subfamily B, member 1 (P-glycoprotein-1/multiple drug resistance-1)	171050	ABCB1	5243	ENSG00000085563,ENST00000622132;;;ENST00000622132		Encephalopathy, acute transient	620950	AR	3	Abcb1a,Abcb1b
7q31.2	7:117480025-117668665	CFTR, ABCC7, CF, MRP7	Cystic fibrosis transmembrane conductance regulator (ATP-binding cassette, subfamily C, member 7)	602421	CFTR	1080	ENSG00000001626,ENST00000003084;;;ENST00000003084	distal and 5' to MET	{Bronchiectasis with or without elevated sweat chloride 1, modifier of}	211400	AD	3	Cftr
7q31.2	7:117480025-117668665	CFTR, ABCC7, CF, MRP7	Cystic fibrosis transmembrane conductance regulator (ATP-binding cassette, subfamily C, member 7)	602421	CFTR	1080	ENSG00000001626,ENST00000003084;;;ENST00000003084	distal and 5' to MET	{Hypertrypsinemia, neonatal}			3	Cftr
7q31.2	7:117480025-117668665	CFTR, ABCC7, CF, MRP7	Cystic fibrosis transmembrane conductance regulator (ATP-binding cassette, subfamily C, member 7)	602421	CFTR	1080	ENSG00000001626,ENST00000003084;;;ENST00000003084	distal and 5' to MET	{Pancreatitis, hereditary}	167800	AD	3	Cftr
7q31.2	7:117480025-117668665	CFTR, ABCC7, CF, MRP7	Cystic fibrosis transmembrane conductance regulator (ATP-binding cassette, subfamily C, member 7)	602421	CFTR	1080	ENSG00000001626,ENST00000003084;;;ENST00000003084	distal and 5' to MET	Congenital bilateral absence of vas deferens	277180	AR	3	Cftr
7q31.2	7:117480025-117668665	CFTR, ABCC7, CF, MRP7	Cystic fibrosis transmembrane conductance regulator (ATP-binding cassette, subfamily C, member 7)	602421	CFTR	1080	ENSG00000001626,ENST00000003084;;;ENST00000003084	distal and 5' to MET	Cystic fibrosis	219700	AR	3	Cftr
7q31.2	7:117480025-117668665	CFTR, ABCC7, CF, MRP7	Cystic fibrosis transmembrane conductance regulator (ATP-binding cassette, subfamily C, member 7)	602421	CFTR	1080	ENSG00000001626,ENST00000003084;;;ENST00000003084	distal and 5' to MET	Sweat chloride elevation without CF			3	Cftr
7q34	7:142749472-142753072	PRSS1, TRY1	Protease, serine, 1 (trypsin 1)	276000	PRSS1	5644	ENSG00000204983,ENST00000311737;;;ENST00000311737	8 trypsinogen genes embedded in TCRB locus	Pancreatitis, hereditary	167800	AD	3	Prss1,Prss1l,Prss3,Prss3l,Try10,Try4,Try5
7q34	7:142770970-142774560	PRSS2, TRY2	Protease, serine, 2 (trypsin 2)	601564	PRSS2	5645	ENSG00000275896,ENST00000539842;;;ENST00000539842		{Pancreatitis, chronic, protection against}	167800	AD	3	Prss1,Prss1l,Prss2,Prss3,Prss3l,Try10,Try4,Try5
7q36.3	7:155356988-155367933	BLACE	B-cell acute lymphoblastic leukemia-expressed gene	608450	BLACE	338436	ENSG00000204960,ENST00000378120
8p11.23	8:38142700-38150952	STAR	Steroidogenic acute regulatory protein	600617	STAR	6770	ENSG00000147465,ENST00000276449;;;ENST00000276449		Lipoid adrenal hyperplasia	201710	AR	3	Star
8q21.3	8:89933331-89984667	NBN, NBS1	Nibrin	602667	NBN	4683	ENSG00000104320,ENST00000265433;;;ENST00000265433		Aplastic anemia	609135		3	Nbn
8q21.3	8:89933331-89984667	NBN, NBS1	Nibrin	602667	NBN	4683	ENSG00000104320,ENST00000265433;;;ENST00000265433		Leukemia, acute lymphoblastic	613065		3	Nbn
8q21.3	8:89933331-89984667	NBN, NBS1	Nibrin	602667	NBN	4683	ENSG00000104320,ENST00000265433;;;ENST00000265433		Nijmegen breakage syndrome	251260	AR	3	Nbn
8q22.3	8:103140725-103230305	BAALC	Brain and acute leukemia gene, cytoplasmic	606602	BAALC	79870	ENSG00000164929,ENST00000309982;;;ENST00000309982					Baalc
9p24.1	9:4984390-5129948	JAK2, THCYT3	Janus kinase 2 (a protein-tyrosine kinase)	147796	JAK2	3717	ENSG00000096968,ENST00000381652;;;ENST00000381652		{Budd-Chiari syndrome, somatic}	600880		3	Jak2
9p24.1	9:4984390-5129948	JAK2, THCYT3	Janus kinase 2 (a protein-tyrosine kinase)	147796	JAK2	3717	ENSG00000096968,ENST00000381652;;;ENST00000381652		Erythrocytosis, somatic	133100		3	Jak2
9p24.1	9:4984390-5129948	JAK2, THCYT3	Janus kinase 2 (a protein-tyrosine kinase)	147796	JAK2	3717	ENSG00000096968,ENST00000381652;;;ENST00000381652		Leukemia, acute myeloid, somatic	601626		3	Jak2
9p24.1	9:4984390-5129948	JAK2, THCYT3	Janus kinase 2 (a protein-tyrosine kinase)	147796	JAK2	3717	ENSG00000096968,ENST00000381652;;;ENST00000381652		Myelofibrosis, somatic	254450		3	Jak2
9p24.1	9:4984390-5129948	JAK2, THCYT3	Janus kinase 2 (a protein-tyrosine kinase)	147796	JAK2	3717	ENSG00000096968,ENST00000381652;;;ENST00000381652		Polycythemia vera, somatic	263300		3	Jak2
9p24.1	9:4984390-5129948	JAK2, THCYT3	Janus kinase 2 (a protein-tyrosine kinase)	147796	JAK2	3717	ENSG00000096968,ENST00000381652;;;ENST00000381652		Thrombocythemia 3	614521	AD, SMu	3	Jak2
9p22-p21	9:14200001-33200000	LALL	Lymphomatous acute lymphoblastic leukemia	247640	LALL	8009			Leukemia, acute lymphoblastic	247640	AR	2
9p13.2	9:36833269-37034268	PAX5, BSAP, ALL3	Paired box homeotic gene-5 (B-cell lineage specific activator protein)	167414	PAX5	5079	ENSG00000196092,ENST00000358127;;;ENST00000358127		{Leukemia, acute lymphoblastic, susceptibility to, 3}	615545		3	Pax5
9q31.2	9:105662457-105663124	TAL2	T-cell acute lymphocytic leukemia-2	186855	TAL2	6887	ENSG00000186051,ENST00000334077;;;ENST00000334077	33kb from breakpoint in t(7;9)	Leukemia, T-cell acute lymphocytic, somatic	613065		3	Tal2
9q32	9:113386312-113401284	ALAD, ALADH, PBGS	Aminolevulinate, delta-, dehydratase	125270	ALAD	210	ENSG00000148218,ENST00000409155;;;ENST00000409155	linked to ABO; ORM-ALAD-AK-ABO	{Lead poisoning, susceptibility to}	612740	AR	3	Alad
9q32	9:113386312-113401284	ALAD, ALADH, PBGS	Aminolevulinate, delta-, dehydratase	125270	ALAD	210	ENSG00000148218,ENST00000409155;;;ENST00000409155	linked to ABO; ORM-ALAD-AK-ABO	Porphyria, acute hepatic	612740	AR	3	Alad
9q34.11	9:128683424-128696396	SET, MRD58	SET gene	600960	SET	6418	ENSG00000119335,ENST00000322030;;;ENST00000322030	fused with CAIN in acute undifferentiated leukemia	Intellectual developmental disorder, autosomal dominant 58	618106	AD	3	Set
9q34.13	9:131125586-131234663	NUP214, D9S46E, CAN, CAIN, IIAE9	Nucleoporin, 214kD	114350	NUP214	8021	ENSG00000126883,ENST00000359428;;;ENST00000359428	fused with DEK in AML; fused with ABL1 in T-ALL	{Encephalopathy, acute, infection-induced, susceptibility to, 9}	618426	AR	3	Nup214
9q34.13	9:131125586-131234663	NUP214, D9S46E, CAN, CAIN, IIAE9	Nucleoporin, 214kD	114350	NUP214	8021	ENSG00000126883,ENST00000359428;;;ENST00000359428	fused with DEK in AML; fused with ABL1 in T-ALL	Leukemia, acute myeloid, somatic	601626		3	Nup214
9q34.13	9:131125586-131234663	NUP214, D9S46E, CAN, CAIN, IIAE9	Nucleoporin, 214kD	114350	NUP214	8021	ENSG00000126883,ENST00000359428;;;ENST00000359428	fused with DEK in AML; fused with ABL1 in T-ALL	Leukemia, T-cell acute lymphoblastic, somatic	613065		3	Nup214
10p12.31	10:21533756-21743630	AF10	ALL1 fused gene from chromosome 10	602409	MLLT10	8028	ENSG00000078403,ENST00000307729;;;ENST00000307729	fuses with MLL and HEAB	Leukemia, acute myeloid	601626	AD, SMu	3	Mllt10
10q21	10:51100001-68800000	ALL1	Leukemia, acute lymphocytic, susceptibility to, 1	613065	ALL1	100310785		associated with rs10821936	{Leukemia, acute lymphocytic, susceptibility to, 1}	613065		2
11p15.5	11:494515-507242	RNH1, RNH, IIAE12	Ribonuclease/angiogenin inhibitor 1	173320	RNH1	6050	ENSG00000023191,ENST00000354420;;;ENST00000354420		{Encephalopathy, acute, infection-induced, susceptibility to, 12}	620461	AR	3	Rnh1
11p15.4	11:8224309-8268787	LMO1, RBTN1, RHOM1	LIM domain only 1 (rhombotin 1)	186921	LMO1	4004	ENSG00000166407,ENST00000335790;;;ENST00000335790		Leukemia, T-cell acute lymphoblastic	186921		2	Lmo1
11p13	11:33858576-33892076	LMO2, RBTNL1, RHOM2, TTG2	LIM domain only 2 (rhombotin-like 1)	180385	LMO2	4005	ENSG00000135363,ENST00000257818;;;ENST00000257818	3rd rhombotin gene not on 11	Leukemia, acute T-cell	180385		2	Lmo2
11q13.2	11:67991100-68004097	UNC93B1, IIAE1	unc-93 homolog B1, TLR signaling regulator	608204	UNC93B1	81622	ENSG00000110057,ENST00000227471;;;ENST00000227471		{Encephalopathy, acute, infection-induced (herpes-specific), susceptibility to, 1}	610551	AR	3	Unc93b1
11q13.4	11:72002864-72080542	NUMA1	Nuclear mitotic apparatus protein-1	164009	NUMA1	4926	ENSG00000137497,ENST00000393695;;;ENST00000393695	fused with RARA in acute promyelocytic leukemia (APL)				Numa1
11q14.2	11:85957175-86069860	PICALM, CALM, CLTH, LAP	Phosphatidylinositol-binding clathrin assembly protein	603025	PICALM	8301	ENSG00000073921,ENST00000393346;;;ENST00000393346	fuses with AF10 in t(10;11)	Leukemia, acute myeloid, somatic	601626		3	Picalm
11q23.2	11:114059711-114256770	ZBTB16, ZNF145, PLZF	Zinc finger- and BTB domain-containing protein 16 (promyelocytic leukemia zinc finger)	176797	ZBTB16	7704	ENSG00000109906,ENST00000335953;;;ENST00000335953	fused with RARA in APL of t(11;17) type	Leukemia, acute promyelocytic, PL2F/RARA type			3	Zbtb16
11q23.3	11:119084881-119093549	HMBS, PBGD, UPS, ENCEP, LENCEP	Hydroxymethylbilane synthase	609806	HMBS	3145	ENSG00000256269,ENST00000652429;;;ENST00000652429		Encephalopathy, porphyria-related	620704	AR	3	Hmbs
11q23.3	11:119084881-119093549	HMBS, PBGD, UPS, ENCEP, LENCEP	Hydroxymethylbilane synthase	609806	HMBS	3145	ENSG00000256269,ENST00000652429;;;ENST00000652429		Leukoencephalopathy, porphyria-related	620711	AR	3	Hmbs
11q23.3	11:119084881-119093549	HMBS, PBGD, UPS, ENCEP, LENCEP	Hydroxymethylbilane synthase	609806	HMBS	3145	ENSG00000256269,ENST00000652429;;;ENST00000652429		Porphyria, acute intermittent	176000	AD	3	Hmbs
11q23.3	11:119084881-119093549	HMBS, PBGD, UPS, ENCEP, LENCEP	Hydroxymethylbilane synthase	609806	HMBS	3145	ENSG00000256269,ENST00000652429;;;ENST00000652429		Porphyria, acute intermittent, nonerythroid variant	176000	AD	3	Hmbs
12p13.2	12:11649674-11895377	ETV6, TEL, THC5	ETS variant transcription factor 6	600618	ETV6	2120	ENSG00000139083,ENST00000396373;;;ENST00000396373	fused to PDGFRB or AML1 in leukemia	Leukemia, acute myeloid, somatic	601626		3	Etv6
12p13.2	12:11649674-11895377	ETV6, TEL, THC5	ETS variant transcription factor 6	600618	ETV6	2120	ENSG00000139083,ENST00000396373;;;ENST00000396373	fused to PDGFRB or AML1 in leukemia	Thrombocytopenia 5	616216	AD	3	Etv6
12p12.1	12:25205246-25250929	KRAS, KRAS2, RASK2, NS, CFC2, RALD, OES	KRAS protooncogene, GTPase	190070	KRAS	3845	ENSG00000133703,ENST00000311936;;;ENST00000311936	pseudogene KRAS1P on 6p12-p11	Arteriovenous malformation of the brain, somatic	108010		3	Kras
12p12.1	12:25205246-25250929	KRAS, KRAS2, RASK2, NS, CFC2, RALD, OES	KRAS protooncogene, GTPase	190070	KRAS	3845	ENSG00000133703,ENST00000311936;;;ENST00000311936	pseudogene KRAS1P on 6p12-p11	Bladder cancer, somatic	109800		3	Kras
12p12.1	12:25205246-25250929	KRAS, KRAS2, RASK2, NS, CFC2, RALD, OES	KRAS protooncogene, GTPase	190070	KRAS	3845	ENSG00000133703,ENST00000311936;;;ENST00000311936	pseudogene KRAS1P on 6p12-p11	Breast cancer, somatic	114480		3	Kras
12p12.1	12:25205246-25250929	KRAS, KRAS2, RASK2, NS, CFC2, RALD, OES	KRAS protooncogene, GTPase	190070	KRAS	3845	ENSG00000133703,ENST00000311936;;;ENST00000311936	pseudogene KRAS1P on 6p12-p11	Cardiofaciocutaneous syndrome 2	615278	AD	3	Kras
12p12.1	12:25205246-25250929	KRAS, KRAS2, RASK2, NS, CFC2, RALD, OES	KRAS protooncogene, GTPase	190070	KRAS	3845	ENSG00000133703,ENST00000311936;;;ENST00000311936	pseudogene KRAS1P on 6p12-p11	Gastric cancer, somatic	613659		3	Kras
12p12.1	12:25205246-25250929	KRAS, KRAS2, RASK2, NS, CFC2, RALD, OES	KRAS protooncogene, GTPase	190070	KRAS	3845	ENSG00000133703,ENST00000311936;;;ENST00000311936	pseudogene KRAS1P on 6p12-p11	Leukemia, acute myeloid, somatic	601626		3	Kras
12p12.1	12:25205246-25250929	KRAS, KRAS2, RASK2, NS, CFC2, RALD, OES	KRAS protooncogene, GTPase	190070	KRAS	3845	ENSG00000133703,ENST00000311936;;;ENST00000311936	pseudogene KRAS1P on 6p12-p11	Lung cancer, somatic	211980		3	Kras
12p12.1	12:25205246-25250929	KRAS, KRAS2, RASK2, NS, CFC2, RALD, OES	KRAS protooncogene, GTPase	190070	KRAS	3845	ENSG00000133703,ENST00000311936;;;ENST00000311936	pseudogene KRAS1P on 6p12-p11	Noonan syndrome 3	609942	AD	3	Kras
12p12.1	12:25205246-25250929	KRAS, KRAS2, RASK2, NS, CFC2, RALD, OES	KRAS protooncogene, GTPase	190070	KRAS	3845	ENSG00000133703,ENST00000311936;;;ENST00000311936	pseudogene KRAS1P on 6p12-p11	Oculoectodermal syndrome, somatic	600268		3	Kras
12p12.1	12:25205246-25250929	KRAS, KRAS2, RASK2, NS, CFC2, RALD, OES	KRAS protooncogene, GTPase	190070	KRAS	3845	ENSG00000133703,ENST00000311936;;;ENST00000311936	pseudogene KRAS1P on 6p12-p11	Pancreatic carcinoma, somatic	260350		3	Kras
12p12.1	12:25205246-25250929	KRAS, KRAS2, RASK2, NS, CFC2, RALD, OES	KRAS protooncogene, GTPase	190070	KRAS	3845	ENSG00000133703,ENST00000311936;;;ENST00000311936	pseudogene KRAS1P on 6p12-p11	RAS-associated autoimmune leukoproliferative disorder	614470	AD	3	Kras
12p12.1	12:25205246-25250929	KRAS, KRAS2, RASK2, NS, CFC2, RALD, OES	KRAS protooncogene, GTPase	190070	KRAS	3845	ENSG00000133703,ENST00000311936;;;ENST00000311936	pseudogene KRAS1P on 6p12-p11	Schimmelpenning-Feuerstein-Mims syndrome, somatic mosaic	163200		3	Kras
12q14.2	12:64452120-64502114	TBK1, NAK, FTDALS4, IIAE8, AIARV	TANK-binding kinase 1	604834	TBK1	29110	ENSG00000183735,ENST00000331710;;;ENST00000331710		{Encephalopathy, acute, infection-induced (herpes-specific), susceptibility to, 8}	617900	AD	3	Tbk1
12q14.2	12:64452120-64502114	TBK1, NAK, FTDALS4, IIAE8, AIARV	TANK-binding kinase 1	604834	TBK1	29110	ENSG00000183735,ENST00000331710;;;ENST00000331710		Autoinflammation with arthritis and vasculitis	620880	AR	3	Tbk1
12q14.2	12:64452120-64502114	TBK1, NAK, FTDALS4, IIAE8, AIARV	TANK-binding kinase 1	604834	TBK1	29110	ENSG00000183735,ENST00000331710;;;ENST00000331710		Frontotemporal dementia and/or amyotrophic lateral sclerosis 4	616439	AD	3	Tbk1
12q24.12	12:111766933-111817532	ALDH2	Aldehyde dehydrogenase 2 family, mitochondrial	100650	ALDH2	217	ENSG00000111275,ENST00000261733;;;ENST00000261733		{Esophageal cancer, alcohol-related, susceptibility to}			3	Aldh2
12q24.12	12:111766933-111817532	ALDH2	Aldehyde dehydrogenase 2 family, mitochondrial	100650	ALDH2	217	ENSG00000111275,ENST00000261733;;;ENST00000261733		{Hangover, susceptibility to}	610251	AD	3	Aldh2
12q24.12	12:111766933-111817532	ALDH2	Aldehyde dehydrogenase 2 family, mitochondrial	100650	ALDH2	217	ENSG00000111275,ENST00000261733;;;ENST00000261733		{Sublingual nitroglycerin, susceptibility to poor response to}			3	Aldh2
12q24.12	12:111766933-111817532	ALDH2	Aldehyde dehydrogenase 2 family, mitochondrial	100650	ALDH2	217	ENSG00000111275,ENST00000261733;;;ENST00000261733		Alcohol sensitivity, acute	610251	AD	3	Aldh2
13q12.2	13:28003274-28100576	FLT3	fms-related tyrosine kinase-3	136351	FLT3	2322	ENSG00000122025,ENST00000241453;;;ENST00000241453		Leukemia, acute lymphoblastic, somatic	613065		3	Flt3
13q12.2	13:28003274-28100576	FLT3	fms-related tyrosine kinase-3	136351	FLT3	2322	ENSG00000122025,ENST00000241453;;;ENST00000241453		Leukemia, acute myeloid, reduced survival in, somatic	601626		3	Flt3
13q12.2	13:28003274-28100576	FLT3	fms-related tyrosine kinase-3	136351	FLT3	2322	ENSG00000122025,ENST00000241453;;;ENST00000241453		Leukemia, acute myeloid, somatic	601626		3	Flt3
13q14.13	13:45337480-45337609	SNORA31, IIAE10	Small nucleolar RNA, H/ACA box, 31	619378	SNORA31	677814	ENSG00000199477,ENST00000362607		{Encephalopathy, acute, infection-induced (herpes-specific), susceptibility to, 10}	619396	AD	3
14q32.32	14:102777449-102911500	TRAF3, CD40BP, LAP1, CAP1, CRAF1, IIAE5	TNF receptor-associated factor 3	601896	TRAF3	7187	ENSG00000131323,ENST00000392745;;;ENST00000392745	mutation identified in 1 IIAE5 patient	{?Encephalopathy, acute, infection-induced (herpes-specific), susceptibility to, 5}	614849	AD	3	Traf3
16p13.3	16:3242027-3256633	MEFV, MEF, FMF, PAAND	MEFV innate immunity regulator, pyrin	608107	MEFV	4210	ENSG00000103313,ENST00000219596;;;ENST00000219596	between D16S80 and D16S283	Familial Mediterranean fever, AD	134610	AD	3	Mefv
16p13.3	16:3242027-3256633	MEFV, MEF, FMF, PAAND	MEFV innate immunity regulator, pyrin	608107	MEFV	4210	ENSG00000103313,ENST00000219596;;;ENST00000219596	between D16S80 and D16S283	Familial Mediterranean fever, AR	249100	AR	3	Mefv
16p13.3	16:3242027-3256633	MEFV, MEF, FMF, PAAND	MEFV innate immunity regulator, pyrin	608107	MEFV	4210	ENSG00000103313,ENST00000219596;;;ENST00000219596	between D16S80 and D16S283	Neutrophilic dermatosis, acute febrile	608068	AD	3	Mefv
16p13.3	16:3725054-3880713	CREBBP, CBP, RSTS1, MKHK1	CREB binding protein	600140	CREBBP	1387	ENSG00000005339,ENST00000262367;;;ENST00000262367	fusion partner with MORF in AML; fusion partner with MLL in therapy-related acute leukemia; fusion partner with MOZ in AML	Menke-Hennekam syndrome 1	618332	AD	3	Crebbp
16p13.3	16:3725054-3880713	CREBBP, CBP, RSTS1, MKHK1	CREB binding protein	600140	CREBBP	1387	ENSG00000005339,ENST00000262367;;;ENST00000262367	fusion partner with MORF in AML; fusion partner with MLL in therapy-related acute leukemia; fusion partner with MOZ in AML	Rubinstein-Taybi syndrome 1	180849	AD	3	Crebbp
16p13.11	16:15703135-15857028	MYH11, AAT4, FAA4, VSCM2	Myosin, heavy polypeptide-11, smooth muscle	160745	MYH11	4629	ENSG00000133392,ENST00000300036;;;ENST00000300036	fused with CBFB by inversion in acute myelomonocytic leukemia	Aortic aneurysm, familial thoracic 4	132900	AD	3	Myh11
16p13.11	16:15703135-15857028	MYH11, AAT4, FAA4, VSCM2	Myosin, heavy polypeptide-11, smooth muscle	160745	MYH11	4629	ENSG00000133392,ENST00000300036;;;ENST00000300036	fused with CBFB by inversion in acute myelomonocytic leukemia	Megacystis-microcolon-intestinal hypoperistalsis syndrome 2	619351	AR	3	Myh11
16p13.11	16:15703135-15857028	MYH11, AAT4, FAA4, VSCM2	Myosin, heavy polypeptide-11, smooth muscle	160745	MYH11	4629	ENSG00000133392,ENST00000300036;;;ENST00000300036	fused with CBFB by inversion in acute myelomonocytic leukemia	Visceral myopathy 2	619350	AD	3	Myh11
17q21.2	17:40309180-40357643	RARA	Retinoic acid receptor, alpha polypeptide	180240	RARA	5914	ENSG00000131759,ENST00000254066;;;ENST00000254066	fused with MYL in APL	Leukemia, acute promyelocytic	612376		1	Rara
17q21.2	17:42313324-42388442	STAT3, APRF, HIES, ADMIO1	Signal transducer and activator of transcription-3 (acute-phase response factor)	102582	STAT3	6774	ENSG00000168610,ENST00000264657;;;ENST00000264657		Autoimmune disease, multisystem, infantile-onset, 1	615952	AD	3	Stat3
17q21.2	17:42313324-42388442	STAT3, APRF, HIES, ADMIO1	Signal transducer and activator of transcription-3 (acute-phase response factor)	102582	STAT3	6774	ENSG00000168610,ENST00000264657;;;ENST00000264657		Hyper-IgE syndrome 1, autosomal dominant, with recurrent infections	147060	AD	3	Stat3
19p13.3	19:4360370-4400547	SH3GL1, EEN	SH3 domain GRB2-like 1 (Extra 11-19 leukemia fusion gene)	601768	SH3GL1	6455	ENSG00000141985,ENST00000269886;;;ENST00000269886		Leukemia, acute myeloid	601626	AD, SMu	1	Sh3gl1
19p13.3	19:4815932-4831712	TICAM1, TRIF, IIAE6	TIR domain-containing adaptor molecule 1	607601	TICAM1	148022	ENSG00000127666,ENST00000248244;;;ENST00000248244		{Encephalopathy, acute, infection-induced (herpes-specific), susceptibility to, 6}	614850	AD, AR	3	Ticam1
19p13.13	19:13099033-13102858	LYL1	Lymphoblastic leukemia derived sequence-1	151440	LYL1	4066	ENSG00000104903,ENST00000264824;;;ENST00000264824		Leukemia, T-cell acute lymphoblastoid	151440		2	Lyl1
19q13.11	19:33299934-33302534	CEBPA, CEBP	CCAAT/enhancer-binding protein (C/EBP), alpha	116897	CEBPA	1050	ENSG00000245848,ENST00000498907;;;ENST00000498907	germline mutation identified in 1 AML family	?Leukemia, acute myeloid	601626	AD, SMu	3	Cebpa
19q13.11	19:33299934-33302534	CEBPA, CEBP	CCAAT/enhancer-binding protein (C/EBP), alpha	116897	CEBPA	1050	ENSG00000245848,ENST00000498907;;;ENST00000498907	germline mutation identified in 1 AML family	Leukemia, acute myeloid, somatic	601626		3	Cebpa
19q13.33	19:48954875-48961798	BAX	BCL2-associated X protein	600040	BAX	581	ENSG00000087088,ENST00000345358;;;ENST00000345358		Colorectal cancer, somatic	114500		3	Bax
19q13.33	19:48954875-48961798	BAX	BCL2-associated X protein	600040	BAX	581	ENSG00000087088,ENST00000345358;;;ENST00000345358		T-cell acute lymphoblastic leukemia, somatic	613065		3	Bax
19q13.33	19:49659572-49665857	IRF3, IIAE7	Interferon regulatory factor 3	603734	IRF3	3661	ENSG00000126456,ENST00000377139;;;ENST00000377139		{Encephalopathy, acute, infection-induced (herpes-specific), susceptibility to, 7}	616532	AD	3	Irf3
20q13.12	20:46557828-46684485	SLC13A3, NADC3, ARLIAK	Solute carrier family 13 (sodium-dependent dicarboxylate transporter), member 3	606411	SLC13A3	64849	ENSG00000158296,ENST00000279027;;;ENST00000279027		Leukoencephalopathy, acute reversible, with increased urinary alpha-ketoglutarate	618384	AR	3	Slc13a3
21q22.12	21:34787801-35049302	RUNX1, CBFA2, AML1	Runt-related transcription factor 1 (aml1 oncogene)	151385	RUNX1	861	ENSG00000159216,ENST00000675419;;;ENST00000675419		Leukemia, acute myeloid	601626	AD, SMu	3	Runx1
21q22.12	21:34787801-35049302	RUNX1, CBFA2, AML1	Runt-related transcription factor 1 (aml1 oncogene)	151385	RUNX1	861	ENSG00000159216,ENST00000675419;;;ENST00000675419		Platelet disorder, familial, with associated myeloid malignancy	601399	AD	3	Runx1
22q11.23	22:23180509-23318037	BCR, CML, PHL, ALL	BCR activator of RhoGEF and GTPase	151410	BCR	613	ENSG00000186716,ENST00000305877;;;ENST00000305877	Ph1=t(9;22) (q34.1;q11.21); fused with ABL in CML	Leukemia, acute lymphocytic, Philadelphia chromosome positive, somatic	613065		4	Bcr
22q11.23	22:23180509-23318037	BCR, CML, PHL, ALL	BCR activator of RhoGEF and GTPase	151410	BCR	613	ENSG00000186716,ENST00000305877;;;ENST00000305877	Ph1=t(9;22) (q34.1;q11.21); fused with ABL in CML	Leukemia, chronic myeloid, Philadelphia chromosome positive, somatic	608232		4	Bcr
Phenotype Mapping Key
1 - The disorder is placed on the map due to its association with a gene, but the underlying defect is not known.
2 - The disorder was placed on the map by statistical methods.
3 - The molecular basis of the disorder is known.
4 - A contiguous gene duplication or deletion syndrome in which multiple genes are involved.
Inheritance Abbreviations
?AD	?Autosomal dominant
?XLR	?X-linked recessive
AD	Autosomal dominant
AR	Autosomal recessive
PD	Pseudoautosomal dominant
PR	Pseudoautosomal recessive
DD	Digenic dominant
DR	Digenic recessive
ICB	Inherited chromosomal imbalance
IC	Isolated cases
Mi	Mitochondrial
Mu	Multifactorial
SMo	Somatic mosaicism
SMu	Somatic mutation
XL	X-linked
XLD	X-linked dominant
XLR	X-linked recessive
YL	Y-linked
