# Supplementary material for: Astragalus in Acute Pancreatitis: Insights from Network Pharmacology, Molecular Docking, and Meta-Analysis Validation
Source: Curr Issues Mol Biol. 2025 May 21;47(5):379. doi: 10.3390/cimb47050379 (PMC12109879; doi:10.3390/cimb47050379)
Supplement: Supplementary file 1 [file cimb-47-00379-s001.zip › Original Data/Network Pharmacology/1 Target/Astragalus Targets.xlsx]

## Sheet: Astragalus target
Gnen Name
ALOX15
ALOX12
ALOX15B
CHEK1
WEE1
KDR
HSP90AA1
RET
PIK3R1
CDK2
EPHB2
CYP19A1
EZR
GSK3B
CDK4
HTT
MIF
NR4A1
RPS6KA2
MET
HSD17B3
HDAC3
HDAC2
CCND2
CCND1
CCND3
NCOR2
HDAC5
HDAC7
CTSS
NCOR1
HDAC11
HDAC4
HDAC9
HDAC10
MMP8
VCP
PIM1
ADAM17
PIM2
FLT1
MAOB
MMP25
MMP16
MMP1
BMP1
MMP7
ADAM10
CDK1
MTOR
PIK3CD
PIK3CB
PIK3CG
PIK3CA
RAF1
DNM1
TYR
SIGMAR1
MKNK1
SYK
MAPKAPK2
LNPEP
AURKA
ADORA2A
COMT
LCK
HSD17B2
PIM3
CASP3
CASP7
TBK1
TOP1
PDE7A
PDK1
SRC
ABL1
BRAF
PLK1
ALPL
CCNE1
CCNE2
MBD2
PTGS1
EGFR
CDC7
DBF4
AKR1B10
AKT1
AURKB
CSNK1G1
RPS6KA1
CDK3
ROCK1
MAPK1
PDE10A
ECE1
TAAR1
CA2
CA1
CA12
CA9
CYP17A1
AR
NR1H3
ESR2
ESR1
SHBG
RORC
SREBF2
NPC1L1
CYP51A1
HMGCR
NR1I3
SERPINA6
G6PD
RORA
BCHE
SLC6A4
CYP2C19
HSD11B1
NR1H2
CHRM2
ACHE
SLC6A2
CDC25A
PTGER1
PTGER2
PTGES
UGT2B7
PPARA
PPARD
PTPN1
VDR
SQLE
NR3C1
CDC25B
PTPN6
PTPN2
GABBR1
FDFT1
DHCR7
SHH
PPARG
GLRA1
SRD5A2
POLB
PREP
KIT
ABCB1
PARP1
FGFR1
ERN1
MAP2K1
JAK3
MMP9
MMP2
ALPG
PLAA
GRM4
CA4
CA5B
CA5A
AKR1B1
TUBB1
ADORA2B
TUBB3
CA14
CA13
PRKDC
HCK
PDE4C
TRPM8
GRK2
ANPEP
CCNB1
CCNB2
CCNB3
ROCK2
CDK5
CDK5R1
PLA2G1B
PDE3A
PDE3B
RPS6KB1
CYP11B1
MARS1
MERTK
RGS4
CLK4
DYRK1B
CCNA1
CCNA2
TTK
PLK3
PLK2
SCN9A
SLC27A1
FNTA
PGGT1B
BRPF1
NTRK1
CDK8
CCNC
GRM1
CLK1
CLK2
CNR1
IKBKB
PTP4A3
GABRA1
GABRA5
GABRG2
GABRA3
GABRB3
GABRA2
GABRA6
ELANE
PLAU
CYP11B2
TBXAS1
SLC1A3
LRRK2
DHFR
TGM2
MCL1
TRPV1
PPP1CA
PGK1
NPBWR1
SIRT2
P2RX7
PDE5A
TDP2
CYP1A1
RPS6KA3
CSNK1D
FLT3
PRKCB
MCHR1
KDM5B
PDGFRB
NQO2
HCRTR2
HCRTR1
F3
ADAMTS5
NDUFA4
TGFBR1
PDE2A
LDHB
DRD2
PTK2
CLK3
BACE1
CHRNA7
CDC25C
TLR9
ALOX5AP
CCNH
CDK7
CCNT1
CDK9
NOX4
HSP90AB1
FAAH
IMPDH1
IMPDH2
ALDH3A1
OXTR
ABCG2
AVPR2
AVPR1A
F2
PDE8B
JUN
CA7
CBR1
HSD17B1
PTPRS
ALDH2
XDH
MAOA
MGAM
HTR2A
HTR2C
ADORA1
ESRRA
ESRRB
IL2
PFKFB3
PON1
ABCC1
CYP1B1
DUSP3
PLAT
F10
STS
TYMS
SLC19A1
FOLR1
FOLR2
HDAC6
SLC46A1
HDAC8
HDAC1
FPGS
GART
ATIC
LDHA
EPHX2
PYGM
TNKS2
TNKS
CA3
CA6
DHODH
ERCC5
FEN1
IGF1R
ALOX5
DRD4
GLO1
MPO
DAPK1
PYGL
MMP13
MMP3
PKN1
CSNK2A1
NEK2
CXCR1
CAMK2B
ALK
NEK6
AXL
NUAK1
AKR1C2
AKR1C1
AKR1C3
AKR1C4
AKR1A1
GPR35
MAPT
KDM4E
TOP2A
INSR
MYLK
APEX1
CDK6
ARG1
APP
TERT
AHR
PLG
MPG
SLC22A12
TTR
MMP12
CD38
OPRD1
ADORA3
NOS2
PTGS2
OPRM1
ODC1
NAE1
ST6GAL1
KCNA3
HSP90B1
PLA2G2A
CYP1A2
GRK6
GCGR
AMY1A
AMY1B
AMY1C
CFTR
UBA2
SAE1
NR1H4
GPBAR1
PTPRF
ACP1
PDE4D
CES2
FABP3
FABP5
FABP1
PTPN11
SCD
GABRB2
SLC6A3
MAPK3
FFAR1
FABP2
CD81
PRKCH
HSD11B2
HSF1
SLC5A2
SLC5A1
ACE
CHIA
SLC29A1
LGALS3
LGALS1
LGALS7
LGALS7B
LGALS9
CHRM1
RXRA
ADRA1A
ADRB2
DPP4
MAPK14
PKIA
NOS3
TFAP2A
IL4
SIRT1
ATP5F1B
MT-ND6
HSD3B2
HSD3B1
NCOA2
PGR
ADRA1B
F7
RELA
Bcl2
BAX
TNF
AHSA1
MAPK8
STAT1
HMOX1
CYP3A4
ICAM1
SELE
VCAM1
NR1I2
HAS2
GSTP1
PSMD3
SLC2A4
DIO1
PPP3CA
GSTM1
GSTM2
SLPI
KCNH2
SCN5A
VEGFA
BCL2L1
FOSB
cki-1
EIF6
CASP9
IL10
EGF
RB1
IL6
CDKN2A
TP53
ELK1
NFKBIA
POR
CASP8
SOD1
PRKCA
HIF1A
RUNX1T1
HEL-S-89n
ERBB2
ACACA
CAV1
MYC
GJA1
IL1B
CCL2
PTGER3
CXCL8
BIRC5
DUOX2
HSPB1
TGF-beta1
SULT1E1
THBD
SERPINE1
COL1A1
IFNG
PTEN
IL1A
NCF1
NFE2L2
NQO1
COL3A1
gyrB
CXCL11
CXCL2
DCAF5
CHEK2
CLDN4
CRP
CXCL10
CHUK
SPP1
RUNX2
RASSF1
E2F1
E2F2
ACP3
CTSD
IGFBP3
IGF2
CD40LG
IRF1
ERBB3
PCOLCE
NPEPPS
HK2
NKX3-1
RASA1
DRD1
CHRM3
ADRB1
CHRM5
ADRA2C
CHRM4
ADRA1D
RXRB
KCNMA1
Ncoa1
GRIA2
OLR1
HTR3A
FLT4
ADH1B
ADH1C
