# Supplementary material for: Astragalus in Acute Pancreatitis: Insights from Network Pharmacology, Molecular Docking, and Meta-Analysis Validation
Source: Curr Issues Mol Biol. 2025 May 21;47(5):379. doi: 10.3390/cimb47050379 (PMC12109879; doi:10.3390/cimb47050379)
Supplement: Supplementary file 1 [file cimb-47-00379-s001.zip › Original Data/Network Pharmacology/1 Target/Therapeutic targets.xlsx]

## Sheet: same genes
Gene symbol
F2
PLG
KIT
TERT
ABCB1
CFTR
TBK1
ALDH2
FLT3
BAX
TP53
CDKN2A
IL6
EGFR
TNF
PTEN
CRP
MYC
CHEK2
CCND1
ELANE
IL10
BRAF
MPO
FGFR1
RB1
MET
PIK3CA
CDK4
ERBB2
ABL1
IFNG
PTPN11
IL1B
CXCL8
AKT1
RUNX1T1
CD40LG
JAK3
PDGFRB
MMP9
TTR
VEGFA
STAT1
CDK6
CCL2
ACE
RAF1
IL4
HMOX1
RET
MAP2K1
SRC
KDR
IL2
SLC29A1
CCND3
PIK3CD
MAPK1
ICAM1
HIF1A
CASP3
PTGS2
MTOR
PIK3R1
THBD
CAV1
F3
PPARG
GSTM1
ESR1
ALK
MMP2
BCL2L1
INSR
EGF
NTRK1
AURKA
IL1A
MIF
SERPINE1
CHEK1
BIRC5
PLAT
PIM1
MAPK3
CXCL10
NOS2
PIK3CG
SYK
JUN
PTPN6
LGALS3
MMP1
PARP1
IGF2
CCNE1
IGF1R
SELE
GSTP1
NQO1
G6PD
MAPK8
ERBB3
LDHA
SPP1
TYMS
ABCC1
ANPEP
PLA2G2A
CASP9
RXRA
SOD1
FLT1
PIM2
ABCG2
MCL1
CASP8
GSK3B
RELA
AR
ADRB2
HSPB1
HDAC1
MAPK14
CYP1A1
NFKBIA
VCAM1
PTK2
SHH
ALOX5
NOS3
IRF1
HDAC9
CCNA2
HSP90AA1
CDK2
IGFBP3
TOP2A
SIRT1
PLAU
MMP7
PPARA
NFE2L2
ADH1B
TGFBR1
CXCR1
ADORA2A
PLA2G1B
IKBKB
PIK3CB
CHUK
PGK1
CCND2
ARG1
HDAC2
TTK
HMGCR
RPS6KB1
DPP4
SLPI
XDH
NR1H2
CASP7
PTGS1
APEX1
CCNB1
MMP3
PLK1
PRKDC
RUNX2
PRKCA
DHFR
E2F1
VDR
F10
TOP1
CDK1
NCOR2
DAPK1
NR3C1
HSP90AB1
HK2
PGR
CYP2C19
LGALS9
CYP3A4
APP
HDAC6
SLC19A1
ADAM17
ADH1C
LGALS1
PON1
CA9
CDC25A
CD38
FABP2
HDAC4
GJA1
CTSD
CYP1A2
FLT4
CDC25C
F7
LCK
MMP8
AXL
CA2
PIM3
FOLR1
PRKCB
ALPL
COL1A1
CLDN4
SLC22A12
NCOA2
KCNH2
HDAC3
NR4A1
ACHE
EZR
TGM2
GCGR
PFKFB3
TLR9
NCOR1
CXCL2
COMT
PYGM
CCNA1
ALOX12
