# Supplementary material for: Astragalus in Acute Pancreatitis: Insights from Network Pharmacology, Molecular Docking, and Meta-Analysis Validation
Source: Curr Issues Mol Biol. 2025 May 21;47(5):379. doi: 10.3390/cimb47050379 (PMC12109879; doi:10.3390/cimb47050379)
Supplement: Supplementary file 1 [file cimb-47-00379-s001.zip › Original Data/Network Pharmacology/2 PPI/Core target analysis.csv]

name	Degree unDir	Betweenness unDir	Closeness unDir
TP53	185	2422.629693	0.003610108
AKT1	182	1795.229331	0.003571429
TNF	171	1963.275514	0.003436426
IL6	170	1653.318961	0.003424658
EGFR	163	1693.215029	0.003344482
CASP3	162	994.273886	0.003322259
MYC	159	1536.505978	0.00330033
JUN	156	999.6663628	0.003267974
HIF1A	156	1012.411402	0.003267974
ESR1	149	1015.049262	0.003194888
IL1B	149	1110.969055	0.003194888
SRC	141	886.4741311	0.003095975
PTEN	140	578.6277308	0.00310559
MMP9	140	704.4863961	0.00308642
HSP90AA1	133	713.7592026	0.003039514
CCND1	131	511.4556736	0.003021148
MAPK3	131	782.3917082	0.003003003
EGF	129	683.180303	0.002985075
ERBB2	126	679.227215	0.00297619
IFNG	126	556.4797721	0.002949853
PTGS2	124	768.397445	0.00295858
PPARG	123	783.3237059	0.002949853
MTOR	120	351.6735323	0.002906977
HSP90AB1	118	413.1087433	0.002881844
IL10	118	428.5088949	0.002890173
BCL2L1	110	422.6985939	0.002816901
GSK3B	109	277.3554367	0.002808989
CXCL8	109	313.5646641	0.002816901
CDKN2A	107	239.250271	0.002808989
CCL2	106	272.9185694	0.002793296
MMP2	103	209.6786696	0.002762431
PARP1	102	224.4341433	0.002754821
STAT1	102	207.3874428	0.002739726
SIRT1	101	332.9580205	0.002754821
IL2	100	450.2521822	0.002739726
ICAM1	99	235.7575106	0.00273224
NFKBIA	98	201.4973398	0.002739726
RELA	97	254.4651038	0.002702703
IL1A	97	214.4425501	0.002724796
KDR	96	285.3020954	0.00273224
VCAM1	95	234.7615713	0.002702703
MCL1	93	214.8575602	0.002688172
MAPK1	93	309.3412818	0.002695418
CDK4	86	186.6730445	0.002638522
SERPINE1	84	306.6420432	0.002638522
SPP1	74	220.6245701	0.002570694
CRP	72	238.4885561	0.002557545
PPARA	70	185.8090375	0.00255102
ACE	68	272.1703021	0.002531646
ABCB1	61	330.6688645	0.002493766
