# Supplementary material for: Astragalus in Acute Pancreatitis: Insights from Network Pharmacology, Molecular Docking, and Meta-Analysis Validation
Source: Curr Issues Mol Biol. 2025 May 21;47(5):379. doi: 10.3390/cimb47050379 (PMC12109879; doi:10.3390/cimb47050379)
Supplement: Supplementary file 1 [file cimb-47-00379-s001.zip › Original Data/Network Pharmacology/3 GO and KEGG/GO.xlsx]

## Sheet: GO
Category	Term	Count	%	PValue	Genes	List Total	Pop Hits	Pop Total	Fold Enrichment	Bonferroni	Benjamini	FDR
GOTERM_BP_DIRECT	GO:0009410~response to xenobiotic stimulus	16	32	3.0253e-17	IL10, HSP90AA1, ACE, ABCB1, STAT1, SRC, MMP2, PTGS2, TNF, RELA, CCND1, CDK4, MYC, CASP3, PPARG, TP53	50	254	19734	24.8617	4.97965e-14	4.97663e-14	4.32618e-14
GOTERM_BP_DIRECT	GO:0043066~negative regulation of apoptotic process	19	38	9.3627e-17	IL10, GSK3B, HSP90AB1, SRC, SIRT1, TNF, MMP9, EGFR, IL2, MTOR, RELA, IL6, MYC, ERBB2, KDR, AKT1, TP53, MCL1, BCL2L1	50	507	19734	14.7908	1.82743e-13	7.70082e-14	6.69433e-14
GOTERM_BP_DIRECT	GO:0010628~positive regulation of gene expression	18	36	2.31205e-15	CRP, GSK3B, CXCL8, CDKN2A, EGF, HIF1A, TNF, MTOR, RELA, IL1A, IL6, IFNG, MYC, IL1B, ERBB2, AKT1, PPARG, TP53	50	509	19734	13.9572	3.8376e-12	1.26778e-12	1.10208e-12
GOTERM_MF_DIRECT	GO:0019899~enzyme binding	16	32	1.22729e-14	JUN, PARP1, STAT1, SRC, PTEN, PTGS2, HIF1A, ESR1, SIRT1, EGFR, RELA, NFKBIA, CCND1, AKT1, PPARG, TP53	50	372	19304	16.6056	3.96816e-12	3.96416e-12	3.31369e-12
GOTERM_BP_DIRECT	GO:0045944~positive regulation of transcription by RNA polymerase II	22	44	4.5037e-13	IL10, JUN, PARP1, CDKN2A, STAT1, HIF1A, ESR1, SIRT1, TNF, EGFR, IL2, RELA, NFKBIA, IL1A, IL6, MYC, IL1B, AKT1, PPARG, PPARA, TP53, MAPK3	50	1256	19734	6.91318	7.41387e-10	1.83107e-10	1.59175e-10
GOTERM_BP_DIRECT	GO:0045893~positive regulation of DNA-templated transcription	18	36	5.56555e-13	IL10, JUN, CDKN2A, STAT1, EGF, HIF1A, ESR1, TNF, EGFR, RELA, IL6, MYC, IL1B, SPP1, AKT1, PPARG, PPARA, TP53	50	713	19734	9.96387	9.16089e-10	1.83107e-10	1.59175e-10
GOTERM_BP_DIRECT	GO:0071222~cellular response to lipopolysaccharide	12	24	1.10563e-12	IL10, IL1A, IL6, CXCL8, SRC, CDK4, IL1B, SERPINE1, CCL2, TNF, MMP9, RELA	50	191	19734	24.7966	1.81993e-09	3.03127e-10	2.63509e-10
GOTERM_BP_DIRECT	GO:1902895~positive regulation of miRNA transcription	9	18	1.83993e-12	IL10, JUN, MYC, PPARG, HIF1A, TNF, TP53, RELA, EGFR	50	60	19734	59.202	3.02859e-09	4.32384e-10	3.75872e-10
GOTERM_MF_DIRECT	GO:0042802~identical protein binding	24	48	4.46524e-12	CRP, JUN, HSP90AA1, HSP90AB1, PARP1, STAT1, PTEN, ESR1, SIRT1, TNF, MMP9, EGFR, MTOR, RELA, NFKBIA, MYC, ERBB2, KDR, AKT1, MAPK1, PPARG, TP53, BCL2L1, MAPK3	50	1737	19304	5.33444	1.4378e-09	7.21136e-10	6.02807e-10
GOTERM_BP_DIRECT	GO:0045429~positive regulation of nitric oxide biosynthetic process	8	16	1.32997e-11	HSP90AA1, HSP90AB1, IFNG, IL1B, AKT1, PTGS2, ESR1, TNF	50	44	19734	71.76	2.18913e-08	2.73475e-09	2.37732e-09
GOTERM_BP_DIRECT	GO:0010629~negative regulation of gene expression	12	24	2.06348e-10	GSK3B, ACE, CXCL8, IFNG, SRC, KDR, AKT1, PPARG, HIF1A, ESR1, SIRT1, TNF	50	310	19734	15.2779	3.39649e-07	3.77159e-08	3.27864e-08
GOTERM_BP_DIRECT	GO:0043065~positive regulation of apoptotic process	12	24	3.08791e-10	IL6, JUN, ACE, CDKN2A, SRC, PPARG, PTGS2, SIRT1, TNF, TP53, MMP9, MCL1	50	322	19734	14.7086	5.08271e-07	5.07962e-08	4.41572e-08
GOTERM_BP_DIRECT	GO:0071356~cellular response to tumor necrosis factor	9	18	1.46999e-09	NFKBIA, VCAM1, CXCL8, MAPK1, CCL2, AKT1, SIRT1, RELA, MAPK3	50	136	19734	26.1185	2.4196e-06	2.19831e-07	1.91099e-07
GOTERM_BP_DIRECT	GO:0001934~positive regulation of protein phosphorylation	10	20	1.76884e-09	HSP90AA1, CCND1, IL1B, ERBB2, KDR, AKT1, SIRT1, TNF, MMP9, EGFR	50	206	19734	19.1592	2.9115e-06	2.42478e-07	2.10786e-07
GOTERM_BP_DIRECT	GO:0008284~positive regulation of cell population proliferation	13	26	2.76318e-09	EGF, PTEN, SIRT1, EGFR, IL2, RELA, IL6, IFNG, CDK4, MYC, IL1B, ERBB2, KDR	50	506	19734	10.14	4.54818e-06	3.49648e-07	3.03949e-07
GOTERM_BP_DIRECT	GO:0051091~positive regulation of DNA-binding transcription factor activity	8	16	3.236e-09	IL10, IL6, IL1B, PTEN, AKT1, PPARG, ESR1, TNF	50	94	19734	33.5898	5.32644e-06	3.8023e-07	3.30534e-07
GOTERM_BP_DIRECT	GO:0034614~cellular response to reactive oxygen species	7	14	3.58713e-09	JUN, MMP2, MAPK1, AKT1, MMP9, EGFR, MAPK3	50	53	19734	52.1275	5.9044e-06	3.93388e-07	3.41973e-07
GOTERM_MF_DIRECT	GO:0031625~ubiquitin protein ligase binding	11	22	4.80647e-09	NFKBIA, GSK3B, HSP90AA1, JUN, ABCB1, HSP90AB1, PARP1, HIF1A, TP53, RELA, EGFR	50	311	19304	13.6556	1.54768e-06	5.17497e-07	4.32582e-07
GOTERM_BP_DIRECT	GO:0010888~negative regulation of lipid storage	5	10	6.96667e-09	NFKBIA, CRP, IL6, PPARG, TNF	50	10	19734	197.34	1.14671e-05	6.97032e-07	6.0593e-07
GOTERM_BP_DIRECT	GO:1902894~negative regulation of miRNA transcription	6	12	7.20337e-09	PPARG, PPARA, HIF1A, ESR1, TNF, RELA	50	28	19734	84.5743	1.18567e-05	6.97032e-07	6.0593e-07
GOTERM_BP_DIRECT	GO:0010575~positive regulation of vascular endothelial growth factor production	6	12	1.46503e-08	IL1A, IL6, IL1B, PTGS2, HIF1A, RELA	50	32	19734	74.0025	2.41142e-05	1.33888e-06	1.16389e-06
GOTERM_BP_DIRECT	GO:0006915~apoptotic process	13	26	1.62149e-08	PARP1, CDKN2A, PTEN, MMP9, NFKBIA, IL1A, IFNG, IL1B, CASP3, MAPK1, TP53, BCL2L1, MAPK3	50	593	19734	8.65234	2.66893e-05	1.40386e-06	1.22038e-06
GOTERM_CC_DIRECT	GO:0005576~extracellular region	21	42	1.63706e-08	IL10, CRP, HSP90AA1, ACE, CXCL8, HSP90AB1, EGF, MMP2, SERPINE1, PTEN, TNF, MMP9, IL2, IL1A, IL6, IFNG, IL1B, SPP1, KDR, CCL2, MAPK1	50	2101	20887	4.17541	2.86485e-06	2.86485e-06	2.37374e-06
GOTERM_BP_DIRECT	GO:0071276~cellular response to cadmium ion	6	12	2.34859e-08	JUN, MAPK1, AKT1, MMP9, EGFR, MAPK3	50	35	19734	67.6594	3.86571e-05	1.93172e-06	1.67924e-06
GOTERM_BP_DIRECT	GO:0097192~extrinsic apoptotic signaling pathway in absence of ligand	6	12	2.72233e-08	IL1A, GSK3B, IL1B, IL2, BCL2L1, MCL1	50	36	19734	65.78	4.48086e-05	2.13249e-06	1.85378e-06
GOTERM_BP_DIRECT	GO:2001240~negative regulation of extrinsic apoptotic signaling pathway in absence of ligand	6	12	3.14185e-08	IL1A, IL1B, AKT1, TNF, BCL2L1, MCL1	50	37	19734	64.0022	5.17135e-05	2.34925e-06	2.0422e-06
GOTERM_BP_DIRECT	GO:0006974~DNA damage response	10	20	5.6497e-08	CCND1, PARP1, MYC, CASP3, MAPK1, SIRT1, TP53, MTOR, MCL1, MAPK3	50	307	19734	12.856	9.29897e-05	3.93788e-06	3.4232e-06
GOTERM_BP_DIRECT	GO:0071456~cellular response to hypoxia	8	16	5.74523e-08	SRC, MYC, PPARG, PTGS2, HIF1A, SIRT1, TP53, MTOR	50	142	19734	22.2355	9.4562e-05	3.93788e-06	3.4232e-06
GOTERM_BP_DIRECT	GO:0006954~inflammatory response	11	22	7.01595e-08	CRP, IL1A, IL6, VCAM1, CXCL8, IL1B, CCL2, AKT1, TNF, RELA, MTOR	50	422	19734	10.2879	0.000115476	4.6165e-06	4.01312e-06
GOTERM_CC_DIRECT	GO:0005654~nucleoplasm	27	54	1.33373e-07	GSK3B, HSP90AB1, SRC, PTEN, HIF1A, RELA, CCND1, MYC, CASP3, ERBB2, AKT1, MAPK1, MCL1, MAPK3, JUN, HSP90AA1, PARP1, CDKN2A, STAT1, ESR1, SIRT1, MTOR, NFKBIA, CDK4, PPARG, PPARA, TP53	50	4030	20887	2.79875	2.334e-05	1.16701e-05	9.66955e-06
GOTERM_MF_DIRECT	GO:0001223~transcription coactivator binding	6	12	1.34762e-07	STAT1, PPARG, PPARA, HIF1A, ESR1, RELA	50	48	19304	48.26	4.33925e-05	9.89326e-06	8.26991e-06
GOTERM_MF_DIRECT	GO:0030235~nitric-oxide synthase regulator activity	4	8	1.53146e-07	HSP90AA1, HSP90AB1, AKT1, ESR1	50	5	19304	308.864	4.93119e-05	9.89326e-06	8.26991e-06
GOTERM_BP_DIRECT	GO:1904707~positive regulation of vascular associated smooth muscle cell proliferation	6	12	2.00777e-07	IL10, JUN, SRC, MMP2, TNF, MMP9	50	53	19734	44.6808	0.000330425	1.2703e-05	1.10428e-05
GOTERM_BP_DIRECT	GO:0001525~angiogenesis	9	18	2.10968e-07	CXCL8, EGF, MMP2, SERPINE1, KDR, CCL2, PTGS2, HIF1A, SIRT1	50	257	19734	13.8215	0.000347193	1.28534e-05	1.11735e-05
GOTERM_BP_DIRECT	GO:0048661~positive regulation of smooth muscle cell proliferation	6	12	2.20854e-07	IL6, STAT1, AKT1, PTGS2, TNF, EGFR	50	54	19734	43.8533	0.000363459	1.29752e-05	1.12793e-05
GOTERM_BP_DIRECT	GO:0001666~response to hypoxia	8	16	2.59273e-07	IL1A, ACE, VCAM1, CASP3, MMP2, PPARA, HIF1A, TNF	50	177	19734	17.8386	0.000426672	1.4707e-05	1.27848e-05
GOTERM_CC_DIRECT	GO:0005615~extracellular space	19	38	3.43277e-07	IL10, CRP, ACE, VCAM1, CXCL8, EGF, MMP2, SERPINE1, TNF, MMP9, EGFR, IL2, ICAM1, IL1A, IL6, IFNG, IL1B, SPP1, CCL2	50	2033	20887	3.90411	6.00717e-05	1.75816e-05	1.45676e-05
GOTERM_CC_DIRECT	GO:0032991~protein-containing complex	12	24	4.01865e-07	HSP90AA1, HSP90AB1, PARP1, STAT1, CDKN2A, MYC, AKT1, PTGS2, HIF1A, ESR1, TP53, EGFR	50	684	20887	7.32877	7.03239e-05	1.75816e-05	1.45676e-05
GOTERM_MF_DIRECT	GO:0019901~protein kinase binding	11	22	4.27666e-07	GSK3B, HSP90AB1, CCND1, PARP1, CDKN2A, AKT1, HIF1A, ESR1, RELA, EGFR, BCL2L1	50	502	19304	8.45992	0.000137699	2.29226e-05	1.91613e-05
GOTERM_MF_DIRECT	GO:0005515~protein binding	48	96	4.96775e-07	CRP, GSK3B, CXCL8, ABCB1, HSP90AB1, SRC, SERPINE1, PTEN, PTGS2, HIF1A, TNF, RELA, EGFR, ICAM1, CCND1, MYC, CASP3, ERBB2, KDR, SPP1, CCL2, AKT1, MAPK1, MCL1, MAPK3, IL10, JUN, HSP90AA1, PARP1, CDKN2A, EGF, STAT1, MMP2, MMP9, ESR1, SIRT1, IL2, MTOR, NFKBIA, IL1A, IL6, IFNG, CDK4, IL1B, PPARG, PPARA, TP53, BCL2L1	50	12754	19304	1.45302	0.000159949	2.29226e-05	1.91613e-05
GOTERM_BP_DIRECT	GO:0010573~vascular endothelial growth factor production	4	8	5.00016e-07	IL6, IL1B, HIF1A, TNF	50	7	19734	225.531	0.000822688	2.74176e-05	2.38341e-05
GOTERM_MF_DIRECT	GO:0005125~cytokine activity	8	16	5.78126e-07	IL10, IL1A, IL6, IFNG, IL1B, SPP1, TNF, IL2	50	195	19304	15.8392	0.000186139	2.33419e-05	1.95118e-05
GOTERM_BP_DIRECT	GO:0001938~positive regulation of endothelial cell proliferation	6	12	9.44942e-07	IL10, EGF, KDR, AKT1, HIF1A, SIRT1	50	72	19734	32.89	0.00155417	5.01429e-05	4.35893e-05
GOTERM_MF_DIRECT	GO:0042826~histone deacetylase binding	7	14	1.00191e-06	HSP90AA1, HSP90AB1, CCND1, PARP1, HIF1A, TP53, RELA	50	132	19304	20.4739	0.000322564	3.59575e-05	3.00574e-05
GOTERM_BP_DIRECT	GO:0097421~liver regeneration	5	10	1.00459e-06	IL10, IL6, CCND1, TNF, EGFR	50	31	19734	63.6581	0.00165218	5.1642e-05	4.48924e-05
GOTERM_BP_DIRECT	GO:0051973~positive regulation of telomerase activity	5	10	1.3017e-06	HSP90AA1, HSP90AB1, MYC, MAPK1, MAPK3	50	33	19734	59.8	0.0021403	6.48876e-05	5.64069e-05
GOTERM_BP_DIRECT	GO:0070374~positive regulation of ERK1 and ERK2 cascade	8	16	1.42513e-06	IL1A, SRC, KDR, CCL2, TNF, EGFR, ICAM1, MAPK3	50	228	19734	13.8484	0.00234302	6.89514e-05	5.99395e-05
GOTERM_BP_DIRECT	GO:0000122~negative regulation of transcription by RNA polymerase II	13	26	2.9462e-06	JUN, PARP1, STAT1, ESR1, SIRT1, TNF, RELA, IFNG, CCND1, MYC, PPARG, PPARA, TP53	50	963	19734	5.32798	0.00483772	0.000137938	0.000119909
GOTERM_BP_DIRECT	GO:0045766~positive regulation of angiogenesis	7	14	3.01869e-06	IL1A, CXCL8, IL1B, SERPINE1, KDR, HIF1A, SIRT1	50	163	19734	16.9494	0.00495645	0.000137938	0.000119909
GOTERM_MF_DIRECT	GO:0005178~integrin binding	7	14	3.30317e-06	VCAM1, SRC, IL1B, SPP1, KDR, EGFR, ICAM1	50	162	19304	16.6825	0.00106306	0.000106692	8.91855e-05
GOTERM_BP_DIRECT	GO:0032869~cellular response to insulin stimulus	6	12	3.55863e-06	PARP1, STAT1, SRC, AKT1, PPARG, MTOR	50	94	19734	25.1923	0.00584039	0.000158215	0.000137536
GOTERM_BP_DIRECT	GO:0006468~protein phosphorylation	9	18	3.67526e-06	GSK3B, SRC, CDK4, ERBB2, MAPK1, CCL2, AKT1, MTOR, MAPK3	50	376	19734	9.44713	0.00603122	0.0001591	0.000138306
GOTERM_BP_DIRECT	GO:1904646~cellular response to amyloid-beta	5	10	4.63703e-06	GSK3B, VCAM1, PARP1, TNF, ICAM1	50	45	19734	43.8533	0.00760351	0.000190698	0.000165774
GOTERM_BP_DIRECT	GO:0007566~embryo implantation	5	10	4.63703e-06	IL1B, MMP2, SPP1, PTGS2, MMP9	50	45	19734	43.8533	0.00760351	0.000190698	0.000165774
GOTERM_BP_DIRECT	GO:0010745~negative regulation of macrophage derived foam cell differentiation	4	8	5.13689e-06	NFKBIA, CRP, PPARG, PPARA	50	14	19734	112.766	0.00841969	0.000206102	0.000179165
GOTERM_BP_DIRECT	GO:0032755~positive regulation of interleukin-6 production	6	12	5.58123e-06	IL1A, IL6, IFNG, IL1B, TNF, RELA	50	103	19734	22.9911	0.00914467	0.000218598	0.000190028
GOTERM_MF_DIRECT	GO:0061629~RNA polymerase II-specific DNA-binding transcription factor binding	7	14	6.87675e-06	GSK3B, JUN, PARP1, CDKN2A, PPARA, HIF1A, TP53	50	184	19304	14.6878	0.00221187	0.000201926	0.000168793
GOTERM_BP_DIRECT	GO:0051384~response to glucocorticoid	5	10	7.10235e-06	IL10, IL6, CASP3, PTGS2, TNF	50	50	19734	39.468	0.0116224	0.000271706	0.000236194
GOTERM_BP_DIRECT	GO:0050729~positive regulation of inflammatory response	6	12	7.70229e-06	NFKBIA, IFNG, IL1B, SERPINE1, TNF, IL2	50	110	19734	21.528	0.012598	0.000281628	0.00024482
GOTERM_BP_DIRECT	GO:0051897~positive regulation of phosphatidylinositol 3-kinase/protein kinase B signal transduction	7	14	7.74638e-06	SRC, EGF, KDR, SIRT1, TNF, EGFR, MTOR	50	192	19734	14.3894	0.0126697	0.000281628	0.00024482
GOTERM_BP_DIRECT	GO:0051770~positive regulation of nitric-oxide synthase biosynthetic process	4	8	7.87531e-06	IFNG, STAT1, KDR, CCL2	50	16	19734	98.67	0.0128792	0.000281628	0.00024482
GOTERM_BP_DIRECT	GO:0043406~positive regulation of MAP kinase activity	5	10	1.04225e-05	EGF, IL1B, ERBB2, TNF, EGFR	50	55	19734	35.88	0.0170093	0.000359784	0.00031276
GOTERM_BP_DIRECT	GO:0008285~negative regulation of cell population proliferation	9	18	1.04982e-05	IL10, IL1A, IL6, CXCL8, CDKN2A, IL1B, PTEN, PTGS2, TP53	50	434	19734	8.18461	0.0171318	0.000359784	0.00031276
GOTERM_BP_DIRECT	GO:0048143~astrocyte activation	4	8	1.14354e-05	IFNG, IL1B, TNF, EGFR	50	18	19734	87.7067	0.0186467	0.000383903	0.000333727
GOTERM_CC_DIRECT	GO:0005737~cytoplasm	29	58	1.25876e-05	GSK3B, ABCB1, HSP90AB1, SRC, PTEN, PTGS2, HIF1A, RELA, EGFR, CCND1, MYC, CASP3, ERBB2, AKT1, MAPK1, MCL1, MAPK3, HSP90AA1, ACE, CDKN2A, STAT1, ESR1, SIRT1, MTOR, NFKBIA, CDK4, PPARG, TP53, BCL2L1	50	5754	20887	2.1054	0.00220041	0.000440565	0.000365039
GOTERM_BP_DIRECT	GO:0007507~heart development	7	14	1.36243e-05	IL1A, CASP3, MMP2, ERBB2, PTEN, PPARG, PPARA	50	212	19734	13.0319	0.0221761	0.000448239	0.000389654
GOTERM_BP_DIRECT	GO:0007584~response to nutrient	5	10	1.47668e-05	VCAM1, STAT1, PPARG, PPARA, MTOR	50	60	19734	32.89	0.0240133	0.000476301	0.000414049
GOTERM_CC_DIRECT	GO:0005634~nucleus	30	60	1.53787e-05	GSK3B, HSP90AB1, PTEN, HIF1A, RELA, EGFR, CCND1, MYC, CASP3, ERBB2, KDR, AKT1, MAPK1, MCL1, MAPK3, JUN, HSP90AA1, PARP1, CDKN2A, STAT1, MMP2, ESR1, SIRT1, MTOR, NFKBIA, IL1A, CDK4, PPARG, PPARA, TP53	50	6175	20887	2.02951	0.00268768	0.000448545	0.000371652
GOTERM_BP_DIRECT	GO:0033209~tumor necrosis factor-mediated signaling pathway	5	10	1.57743e-05	NFKBIA, STAT1, TNF, TP53, RELA	50	61	19734	32.3508	0.0256304	0.000489597	0.000425607
GOTERM_BP_DIRECT	GO:0010507~negative regulation of autophagy	5	10	1.57743e-05	IL10, AKT1, MTOR, BCL2L1, MCL1	50	61	19734	32.3508	0.0256304	0.000489597	0.000425607
GOTERM_BP_DIRECT	GO:0060559~positive regulation of calcidiol 1-monooxygenase activity	3	6	1.80909e-05	IFNG, IL1B, TNF	50	3	19734	394.68	0.0293389	0.000541082	0.000470363
GOTERM_BP_DIRECT	GO:0070141~response to UV-A	3	6	1.80909e-05	CCND1, AKT1, EGFR	50	3	19734	394.68	0.0293389	0.000541082	0.000470363
GOTERM_BP_DIRECT	GO:0060252~positive regulation of glial cell proliferation	4	8	1.85411e-05	IL6, IL1B, TNF, EGFR	50	21	19734	75.1771	0.0300579	0.000541743	0.000470937
GOTERM_BP_DIRECT	GO:0071230~cellular response to amino acid stimulus	5	10	1.9101e-05	MMP2, TNF, EGFR, MTOR, BCL2L1	50	64	19734	30.8344	0.0309514	0.000541743	0.000470937
GOTERM_BP_DIRECT	GO:0032757~positive regulation of interleukin-8 production	5	10	1.9101e-05	IL6, IL1B, SERPINE1, TNF, RELA	50	64	19734	30.8344	0.0309514	0.000541743	0.000470937
GOTERM_BP_DIRECT	GO:0042981~regulation of apoptotic process	7	14	1.95662e-05	HSP90AA1, STAT1, AKT1, SIRT1, TP53, BCL2L1, MCL1	50	226	19734	12.2246	0.0316932	0.000545533	0.000474232
GOTERM_BP_DIRECT	GO:1902004~positive regulation of amyloid-beta formation	4	8	2.14312e-05	IFNG, CASP3, TNF, RELA	50	22	19734	71.76	0.0346611	0.000587571	0.000510776
GOTERM_BP_DIRECT	GO:0016310~phosphorylation	10	20	2.21441e-05	GSK3B, SRC, CDK4, ERBB2, KDR, MAPK1, AKT1, EGFR, MTOR, MAPK3	50	633	19734	6.23507	0.0357934	0.000597166	0.000519117
GOTERM_BP_DIRECT	GO:0001819~positive regulation of cytokine production	5	10	2.43046e-05	IL10, IL1A, IFNG, SRC, TNF	50	68	19734	29.0206	0.0392162	0.000632369	0.000549719
GOTERM_BP_DIRECT	GO:0007611~learning or memory	5	10	2.43046e-05	SRC, CASP3, PTEN, MAPK1, EGFR	50	68	19734	29.0206	0.0392162	0.000632369	0.000549719
GOTERM_BP_DIRECT	GO:0070498~interleukin-1-mediated signaling pathway	4	8	2.46028e-05	NFKBIA, IL1B, RELA, MAPK3	50	23	19734	68.64	0.0396877	0.000632369	0.000549719
GOTERM_CC_DIRECT	GO:0005739~mitochondrion	14	28	2.63026e-05	GSK3B, HSP90AA1, HSP90AB1, PARP1, CDKN2A, SRC, MMP2, SIRT1, AKT1, MAPK1, TP53, MCL1, BCL2L1, MAPK3	50	1485	20887	3.93829	0.00459244	0.000657565	0.00054484
GOTERM_MF_DIRECT	GO:0002039~p53 binding	5	10	3.14109e-05	GSK3B, CDKN2A, HIF1A, SIRT1, TP53	50	71	19304	27.1887	0.0100635	0.000845475	0.000706744
GOTERM_BP_DIRECT	GO:0033138~positive regulation of peptidyl-serine phosphorylation	5	10	3.21886e-05	IL6, AKT1, PTGS2, TNF, EGFR	50	73	19734	27.0329	0.0516042	0.00081462	0.00070815
GOTERM_BP_DIRECT	GO:0046777~protein autophosphorylation	6	12	3.34742e-05	GSK3B, SRC, KDR, AKT1, EGFR, MTOR	50	149	19734	15.8932	0.053609	0.00083432	0.000725275
GOTERM_BP_DIRECT	GO:0043524~negative regulation of neuron apoptotic process	6	12	3.56817e-05	CCND1, KDR, CCL2, HIF1A, SIRT1, BCL2L1	50	151	19734	15.6826	0.0570416	0.000876065	0.000761564
GOTERM_BP_DIRECT	GO:0007165~signal transduction	13	26	3.77393e-05	CXCL8, SRC, HIF1A, ESR1, EGFR, CDK4, IL1B, ERBB2, SPP1, CCL2, AKT1, MAPK1, PPARG	50	1240	19734	4.13777	0.0602299	0.000912957	0.000793635
GOTERM_BP_DIRECT	GO:0010332~response to gamma radiation	4	8	4.03512e-05	IL1A, PARP1, MYC, TP53	50	27	19734	58.4711	0.0642618	0.000936823	0.000814381
GOTERM_BP_DIRECT	GO:2001243~negative regulation of intrinsic apoptotic signaling pathway	4	8	4.03512e-05	SRC, AKT1, MMP9, BCL2L1	50	27	19734	58.4711	0.0642618	0.000936823	0.000814381
GOTERM_BP_DIRECT	GO:0019221~cytokine-mediated signaling pathway	6	12	4.04343e-05	IL1A, IL6, IL1B, CCL2, AKT1, RELA	50	155	19734	15.2779	0.0643897	0.000936823	0.000814381
GOTERM_BP_DIRECT	GO:0006919~activation of cysteine-type endopeptidase activity involved in apoptotic process	5	10	4.39511e-05	CDKN2A, PPARG, TNF, BCL2L1, MCL1	50	79	19734	24.9797	0.0697902	0.00100416	0.000872918
GOTERM_BP_DIRECT	GO:0071347~cellular response to interleukin-1	5	10	4.61802e-05	CXCL8, MMP2, CCL2, HIF1A, RELA	50	80	19734	24.6675	0.073197	0.00104064	0.000904625
GOTERM_BP_DIRECT	GO:1902042~negative regulation of extrinsic apoptotic signaling pathway via death domain receptors	4	8	5.57162e-05	GSK3B, SERPINE1, BCL2L1, ICAM1	50	30	19734	52.624	0.0876316	0.00122673	0.0010664
GOTERM_BP_DIRECT	GO:0050731~positive regulation of peptidyl-tyrosine phosphorylation	5	10	5.59301e-05	IL6, SRC, EGF, TP53, MTOR	50	84	19734	23.4929	0.0879527	0.00122673	0.0010664
GOTERM_CC_DIRECT	GO:0000785~chromatin	12	24	5.93266e-05	JUN, PARP1, STAT1, CDK4, MYC, PPARG, PPARA, HIF1A, ESR1, SIRT1, TP53, RELA	50	1156	20887	4.3364	0.0103287	0.00129777	0.00107529
GOTERM_BP_DIRECT	GO:0031622~positive regulation of fever generation	3	6	6.01117e-05	IL1B, PTGS2, TNF	50	5	19734	236.808	0.0942091	0.0013011	0.00113105
GOTERM_BP_DIRECT	GO:0045840~positive regulation of mitotic nuclear division	4	8	6.15781e-05	IL1A, EGF, IL1B, TNF	50	31	19734	50.9265	0.096393	0.00131553	0.00114359
GOTERM_BP_DIRECT	GO:0030307~positive regulation of cell growth	5	10	6.71035e-05	ERBB2, AKT1, EGFR, IL2, MTOR	50	88	19734	22.425	0.104574	0.0014152	0.00123023
GOTERM_MF_DIRECT	GO:0004672~protein kinase activity	7	14	6.8893e-05	GSK3B, CCND1, SRC, ERBB2, CCL2, AKT1, MTOR	50	277	19304	9.75653	0.02194	0.00169732	0.00141881
GOTERM_MF_DIRECT	GO:0140297~DNA-binding transcription factor binding	6	12	7.35679e-05	MYC, PPARG, PPARA, SIRT1, RELA, MAPK3	50	172	19304	13.4679	0.0234113	0.00169732	0.00141881
GOTERM_BP_DIRECT	GO:0030335~positive regulation of cell migration	7	14	7.42658e-05	EGF, IL1B, MMP2, KDR, CCL2, AKT1, EGFR	50	287	19734	9.62634	0.115069	0.00153155	0.00133138
GOTERM_BP_DIRECT	GO:0030225~macrophage differentiation	4	8	7.44826e-05	IFNG, PARP1, SIRT1, MMP9	50	33	19734	47.84	0.115385	0.00153155	0.00133138
GOTERM_BP_DIRECT	GO:0045892~negative regulation of DNA-templated transcription	9	18	7.5955e-05	JUN, IFNG, PARP1, CDKN2A, PPARG, SIRT1, TNF, TP53, RELA	50	573	19734	6.19916	0.117527	0.00154254	0.00134093
GOTERM_BP_DIRECT	GO:0031663~lipopolysaccharide-mediated signaling pathway	4	8	8.1548e-05	NFKBIA, MAPK1, AKT1, MAPK3	50	34	19734	46.4329	0.125614	0.00163593	0.00142212
GOTERM_BP_DIRECT	GO:0035556~intracellular signal transduction	8	16	8.91173e-05	GSK3B, CXCL8, SRC, ERBB2, MAPK1, AKT1, RELA, MAPK3	50	432	19734	7.30889	0.136442	0.00176624	0.0015354
GOTERM_CC_DIRECT	GO:0005829~cytosol	27	54	0.000100176	GSK3B, HSP90AB1, SRC, PTEN, HIF1A, RELA, CCND1, CASP3, ERBB2, AKT1, MAPK1, MCL1, MAPK3, HSP90AA1, PARP1, CDKN2A, STAT1, ESR1, SIRT1, MTOR, NFKBIA, IL1A, CDK4, IL1B, PPARG, TP53, BCL2L1	50	5649	20887	1.99663	0.017379	0.00194787	0.00161395
GOTERM_BP_DIRECT	GO:0042542~response to hydrogen peroxide	4	8	0.000105334	STAT1, CASP3, MMP2, SIRT1	50	37	19734	42.6681	0.159189	0.00206279	0.00179319
GOTERM_BP_DIRECT	GO:0007179~transforming growth factor beta receptor signaling pathway	5	10	0.000110401	JUN, PARP1, SRC, SIRT1, TP53	50	100	19734	19.734	0.166173	0.00213658	0.00185733
GOTERM_BP_DIRECT	GO:2000352~negative regulation of endothelial cell apoptotic process	4	8	0.000114163	IL10, SERPINE1, KDR, ICAM1	50	38	19734	41.5453	0.171322	0.0021586	0.00187647
GOTERM_BP_DIRECT	GO:0071392~cellular response to estradiol stimulus	4	8	0.000114163	IL10, MMP2, ESR1, EGFR	50	38	19734	41.5453	0.171322	0.0021586	0.00187647
GOTERM_MF_DIRECT	GO:0097718~disordered domain specific binding	4	8	0.000121798	HSP90AA1, HSP90AB1, CDKN2A, TP53	50	38	19304	40.64	0.0384621	0.00262271	0.00219236
GOTERM_MF_DIRECT	GO:0004714~transmembrane receptor protein tyrosine kinase activity	4	8	0.000131712	SRC, ERBB2, KDR, EGFR	50	39	19304	39.5979	0.0415273	0.00265894	0.00222265
GOTERM_BP_DIRECT	GO:1900182~positive regulation of protein localization to nucleus	4	8	0.000133239	PARP1, CDKN2A, SRC, AKT1	50	40	19734	39.468	0.19694	0.00249066	0.00216513
GOTERM_MF_DIRECT	GO:0051059~NF-kappaB binding	4	8	0.000142138	NFKBIA, GSK3B, CDKN2A, RELA	50	40	19304	38.608	0.04474	0.00270003	0.00225699
GOTERM_MF_DIRECT	GO:0003690~double-stranded DNA binding	5	10	0.000150466	JUN, PARP1, STAT1, PPARG, EGFR	50	106	19304	18.2113	0.0472986	0.00270003	0.00225699
GOTERM_BP_DIRECT	GO:0035094~response to nicotine	4	8	0.000154276	VCAM1, CASP3, MMP2, MAPK1	50	42	19734	37.5886	0.224276	0.00285151	0.00247882
GOTERM_MF_DIRECT	GO:0030331~nuclear estrogen receptor binding	4	8	0.000164568	PARP1, SRC, PPARG, ESR1	50	42	19304	36.7695	0.0516155	0.00277188	0.00231705
GOTERM_BP_DIRECT	GO:0032722~positive regulation of chemokine production	4	8	0.000165558	IL6, IFNG, HIF1A, TNF	50	43	19734	36.7144	0.23855	0.00293147	0.00254833
GOTERM_BP_DIRECT	GO:0050796~regulation of insulin secretion	4	8	0.000165558	IL6, IFNG, IL1B, TNF	50	43	19734	36.7144	0.23855	0.00293147	0.00254833
GOTERM_BP_DIRECT	GO:2000641~regulation of early endosome to late endosome transport	3	6	0.000167513	SRC, MAPK1, MAPK3	50	8	19734	148.005	0.240997	0.00293147	0.00254833
GOTERM_BP_DIRECT	GO:2000272~negative regulation of signaling receptor activity	3	6	0.000167513	PPARG, PPARA, TNF	50	8	19734	148.005	0.240997	0.00293147	0.00254833
GOTERM_BP_DIRECT	GO:0038134~ERBB2-EGFR signaling pathway	3	6	0.000167513	EGF, ERBB2, EGFR	50	8	19734	148.005	0.240997	0.00293147	0.00254833
GOTERM_MF_DIRECT	GO:0016301~kinase activity	6	12	0.000171634	GSK3B, CDK4, ERBB2, AKT1, EGFR, MTOR	50	206	19304	11.245	0.0537711	0.00277188	0.00231705
GOTERM_BP_DIRECT	GO:0031667~response to nutrient levels	4	8	0.0001897	ACE, SRC, TNF, MTOR	50	45	19734	35.0827	0.26822	0.0032848	0.00285548
GOTERM_CC_DIRECT	GO:0044294~dendritic growth cone	3	6	0.000192064	HSP90AA1, HSP90AB1, SRC	50	9	20887	139.247	0.0330558	0.00336112	0.00278493
GOTERM_BP_DIRECT	GO:0034097~response to cytokine	4	8	0.000202581	STAT1, RELA, BCL2L1, MCL1	50	46	19734	34.32	0.283575	0.00347131	0.00301762
GOTERM_BP_DIRECT	GO:0009651~response to salt stress	3	6	0.000215032	HSP90AA1, TNF, TP53	50	9	19734	131.56	0.298111	0.00360946	0.00313771
GOTERM_BP_DIRECT	GO:0038133~ERBB2-ERBB3 signaling pathway	3	6	0.000215032	ERBB2, MAPK1, MAPK3	50	9	19734	131.56	0.298111	0.00360946	0.00313771
GOTERM_MF_DIRECT	GO:0140537~transcription regulator activator activity	3	6	0.000224663	PARP1, MYC, HIF1A	50	9	19304	128.693	0.0697943	0.00323666	0.00270557
GOTERM_MF_DIRECT	GO:0002020~protease binding	5	10	0.000227303	GSK3B, CASP3, SERPINE1, TNF, TP53	50	118	19304	16.3593	0.0705851	0.00323666	0.00270557
GOTERM_MF_DIRECT	GO:0001228~DNA-binding transcription activator activity, RNA polymerase II-specific	8	16	0.000230474	JUN, MYC, PPARG, PPARA, HIF1A, ESR1, TP53, RELA	50	493	19304	6.26499	0.0715338	0.00323666	0.00270557
GOTERM_BP_DIRECT	GO:0018108~peptidyl-tyrosine phosphorylation	4	8	0.000259749	SRC, ERBB2, KDR, EGFR	50	50	19734	31.5744	0.347929	0.00418909	0.00364158
GOTERM_BP_DIRECT	GO:0014823~response to activity	4	8	0.000259749	IL10, IL6, MMP2, TNF	50	50	19734	31.5744	0.347929	0.00418909	0.00364158
GOTERM_BP_DIRECT	GO:0043536~positive regulation of blood vessel endothelial cell migration	4	8	0.000259749	KDR, AKT1, HIF1A, SIRT1	50	50	19734	31.5744	0.347929	0.00418909	0.00364158
GOTERM_BP_DIRECT	GO:0050673~epithelial cell proliferation	4	8	0.000259749	EGF, KDR, EGFR, BCL2L1	50	50	19734	31.5744	0.347929	0.00418909	0.00364158
GOTERM_BP_DIRECT	GO:2000273~positive regulation of signaling receptor activity	3	6	0.000268363	IL10, IFNG, HIF1A	50	10	19734	118.404	0.357112	0.00424479	0.00369
GOTERM_BP_DIRECT	GO:0150077~regulation of neuroinflammatory response	3	6	0.000268363	IL6, PTGS2, MMP9	50	10	19734	118.404	0.357112	0.00424479	0.00369
GOTERM_CC_DIRECT	GO:0005667~transcription regulator complex	6	12	0.000271876	JUN, PARP1, CDK4, ESR1, TP53, RELA	50	246	20887	10.1888	0.0464704	0.0043253	0.00358382
GOTERM_BP_DIRECT	GO:0031648~protein destabilization	4	8	0.000291861	CDKN2A, SRC, SIRT1, MTOR	50	52	19734	30.36	0.381509	0.00452935	0.00393736
GOTERM_BP_DIRECT	GO:0070371~ERK1 and ERK2 cascade	4	8	0.000291861	EGF, MYC, MAPK1, MAPK3	50	52	19734	30.36	0.381509	0.00452935	0.00393736
GOTERM_BP_DIRECT	GO:0048146~positive regulation of fibroblast proliferation	4	8	0.00032643	CDK4, MYC, ESR1, EGFR	50	54	19734	29.2356	0.41573	0.004988	0.00433607
GOTERM_BP_DIRECT	GO:0150078~positive regulation of neuroinflammatory response	3	6	0.000327479	IL6, IL1B, TNF	50	11	19734	107.64	0.416738	0.004988	0.00433607
GOTERM_MF_DIRECT	GO:0140296~general transcription initiation factor binding	3	6	0.000342123	JUN, TP53, RELA	50	11	19304	105.295	0.104329	0.0046044	0.00384888
GOTERM_BP_DIRECT	GO:0043627~response to estrogen	4	8	0.000363537	HSP90AA1, MMP2, PPARG, ESR1	50	56	19734	28.1914	0.450359	0.0054864	0.00476933
GOTERM_MF_DIRECT	GO:0005524~ATP binding	13	26	0.000366374	GSK3B, HSP90AA1, ABCB1, HSP90AB1, SRC, EGFR, MTOR, CDK4, ERBB2, KDR, AKT1, MAPK1, MAPK3	50	1541	19304	3.257	0.111299	0.00473356	0.00395684
GOTERM_MF_DIRECT	GO:0003700~DNA-binding transcription factor activity	8	16	0.000382409	JUN, STAT1, PPARG, PPARA, HIF1A, ESR1, TP53, RELA	50	536	19304	5.76239	0.115877	0.0047507	0.00397117
GOTERM_BP_DIRECT	GO:0009612~response to mechanical stimulus	4	8	0.000383065	STAT1, SRC, MMP2, PPARG	50	57	19734	27.6968	0.467752	0.00562627	0.00489092
GOTERM_BP_DIRECT	GO:1903078~positive regulation of protein localization to plasma membrane	4	8	0.000383065	IFNG, AKT1, TNF, EGFR	50	57	19734	27.6968	0.467752	0.00562627	0.00489092
GOTERM_BP_DIRECT	GO:0007173~epidermal growth factor receptor signaling pathway	4	8	0.000383065	SRC, EGF, AKT1, EGFR	50	57	19734	27.6968	0.467752	0.00562627	0.00489092
GOTERM_BP_DIRECT	GO:0032496~response to lipopolysaccharide	5	10	0.000390561	ACE, VCAM1, IL1B, CASP3, PTGS2	50	139	19734	14.1971	0.474281	0.0056856	0.0049425
GOTERM_MF_DIRECT	GO:0097371~MDM2/MDM4 family protein binding	3	6	0.000409882	CDKN2A, PPARA, TP53	50	12	19304	96.52	0.123667	0.0049034	0.00409882
GOTERM_BP_DIRECT	GO:0034605~cellular response to heat	4	8	0.000445664	IL1A, HSP90AA1, HSP90AB1, PTGS2	50	60	19734	26.312	0.519884	0.00643086	0.00559035
GOTERM_CC_DIRECT	GO:0000791~euchromatin	4	8	0.000457116	JUN, HIF1A, ESR1, SIRT1	50	64	20887	26.1088	0.0768961	0.00666627	0.00552348
GOTERM_BP_DIRECT	GO:0060333~type II interferon-mediated signaling pathway	3	6	0.000462954	IFNG, STAT1, TP53	50	13	19734	91.08	0.533361	0.00662225	0.00575673
GOTERM_BP_DIRECT	GO:0006959~humoral immune response	4	8	0.00051448	IL6, IFNG, CCL2, TNF	50	63	19734	25.059	0.571323	0.00729586	0.0063423
GOTERM_BP_DIRECT	GO:0071498~cellular response to fluid shear stress	3	6	0.000539257	SRC, MMP2, PTGS2	50	14	19734	84.5743	0.588463	0.00733122	0.00637303
GOTERM_BP_DIRECT	GO:1904996~positive regulation of leukocyte adhesion to vascular endothelial cell	3	6	0.000539257	IL6, TNF, RELA	50	14	19734	84.5743	0.588463	0.00733122	0.00637303
GOTERM_BP_DIRECT	GO:0045348~positive regulation of MHC class II biosynthetic process	3	6	0.000539257	IL10, IFNG, SIRT1	50	14	19734	84.5743	0.588463	0.00733122	0.00637303
GOTERM_BP_DIRECT	GO:0038083~peptidyl-tyrosine autophosphorylation	3	6	0.000539257	KDR, EGFR, MAPK3	50	14	19734	84.5743	0.588463	0.00733122	0.00637303
GOTERM_BP_DIRECT	GO:0045737~positive regulation of cyclin-dependent protein serine/threonine kinase activity	3	6	0.000539257	CCND1, AKT1, EGFR	50	14	19734	84.5743	0.588463	0.00733122	0.00637303
GOTERM_MF_DIRECT	GO:0042803~protein homodimerization activity	9	18	0.000549535	HSP90AA1, HSP90AB1, PARP1, STAT1, AKT1, PTGS2, RELA, BCL2L1, MCL1	50	750	19304	4.63296	0.162219	0.00633928	0.00529909
GOTERM_BP_DIRECT	GO:0043525~positive regulation of neuron apoptotic process	4	8	0.000563933	GSK3B, CASP3, TNF, TP53	50	65	19734	24.288	0.604852	0.00754204	0.0065563
GOTERM_BP_DIRECT	GO:0032731~positive regulation of interleukin-1 beta production	4	8	0.000563933	IL6, IFNG, TNF, RELA	50	65	19734	24.288	0.604852	0.00754204	0.0065563
GOTERM_BP_DIRECT	GO:0042752~regulation of circadian rhythm	4	8	0.00061633	GSK3B, PPARG, PPARA, MTOR	50	67	19734	23.563	0.637522	0.00786099	0.00683357
GOTERM_BP_DIRECT	GO:0042531~positive regulation of tyrosine phosphorylation of STAT protein	4	8	0.00061633	IL6, IFNG, TNF, IL2	50	67	19734	23.563	0.637522	0.00786099	0.00683357
GOTERM_BP_DIRECT	GO:1901224~positive regulation of non-canonical NF-kappaB signal transduction	4	8	0.00061633	IL1B, TNF, RELA, EGFR	50	67	19734	23.563	0.637522	0.00786099	0.00683357
GOTERM_BP_DIRECT	GO:0034116~positive regulation of heterotypic cell-cell adhesion	3	6	0.000621233	IL10, IL1B, TNF	50	15	19734	78.936	0.640438	0.00786099	0.00683357
GOTERM_BP_DIRECT	GO:0051000~positive regulation of nitric-oxide synthase activity	3	6	0.000621233	AKT1, HIF1A, ESR1	50	15	19734	78.936	0.640438	0.00786099	0.00683357
GOTERM_BP_DIRECT	GO:0014044~Schwann cell development	3	6	0.000621233	ERBB2, MAPK1, MAPK3	50	15	19734	78.936	0.640438	0.00786099	0.00683357
GOTERM_BP_DIRECT	GO:1900034~regulation of cellular response to heat	3	6	0.000621233	GSK3B, SIRT1, MTOR	50	15	19734	78.936	0.640438	0.00786099	0.00683357
GOTERM_BP_DIRECT	GO:0070301~cellular response to hydrogen peroxide	4	8	0.000643654	IL6, SRC, SIRT1, RELA	50	68	19734	23.2165	0.653474	0.0080213	0.00697292
GOTERM_BP_DIRECT	GO:0071466~cellular response to xenobiotic stimulus	4	8	0.000643654	MYC, IL1B, TP53, EGFR	50	68	19734	23.2165	0.653474	0.0080213	0.00697292
GOTERM_BP_DIRECT	GO:0090399~replicative senescence	3	6	0.000708856	CDKN2A, SERPINE1, TP53	50	16	19734	74.0025	0.68876	0.00876743	0.00762153
GOTERM_CC_DIRECT	GO:0005901~caveola	4	8	0.000727562	SRC, MAPK1, PTGS2, MAPK3	50	75	20887	22.2795	0.119592	0.0097941	0.00811511
GOTERM_BP_DIRECT	GO:0008286~insulin receptor signaling pathway	4	8	0.000730234	GSK3B, MAPK1, AKT1, MAPK3	50	71	19734	22.2355	0.699529	0.00896444	0.0077928
GOTERM_BP_DIRECT	GO:0043124~negative regulation of canonical NF-kappaB signal transduction	4	8	0.000760658	NFKBIA, STAT1, ESR1, SIRT1	50	72	19734	21.9267	0.714216	0.00920061	0.0079981
GOTERM_BP_DIRECT	GO:0030163~protein catabolic process	4	8	0.000760658	CASP3, MMP2, RELA, MTOR	50	72	19734	21.9267	0.714216	0.00920061	0.0079981
GOTERM_BP_DIRECT	GO:0051044~positive regulation of membrane protein ectodomain proteolysis	3	6	0.000802097	IFNG, IL1B, TNF	50	17	19734	69.6494	0.733073	0.00956123	0.00831159
GOTERM_BP_DIRECT	GO:0048246~macrophage chemotaxis	3	6	0.000802097	IL1B, MMP2, CCL2	50	17	19734	69.6494	0.733073	0.00956123	0.00831159
GOTERM_CC_DIRECT	GO:0009986~cell surface	8	16	0.000803757	IL1A, HSP90AA1, VCAM1, ABCB1, HSP90AB1, TNF, EGFR, ICAM1	50	657	20887	5.08664	0.131262	0.010047	0.00832462
GOTERM_BP_DIRECT	GO:0032868~response to insulin	4	8	0.000890398	IL10, PPARA, SIRT1, RELA	50	76	19734	20.7726	0.76921	0.0102919	0.00894673
GOTERM_BP_DIRECT	GO:0043388~positive regulation of DNA binding	3	6	0.00090093	EGF, PPARG, MMP9	50	18	19734	65.78	0.77318	0.0102919	0.00894673
GOTERM_BP_DIRECT	GO:0030889~negative regulation of B cell proliferation	3	6	0.00090093	IL10, CDKN2A, CASP3	50	18	19734	65.78	0.77318	0.0102919	0.00894673
GOTERM_BP_DIRECT	GO:0008637~apoptotic mitochondrial changes	3	6	0.00090093	CDKN2A, AKT1, BCL2L1	50	18	19734	65.78	0.77318	0.0102919	0.00894673
GOTERM_BP_DIRECT	GO:0060749~mammary gland alveolus development	3	6	0.00090093	CCND1, EGF, ESR1	50	18	19734	65.78	0.77318	0.0102919	0.00894673
GOTERM_BP_DIRECT	GO:0035234~ectopic germ cell programmed cell death	3	6	0.00090093	IL1A, IL1B, BCL2L1	50	18	19734	65.78	0.77318	0.0102919	0.00894673
GOTERM_BP_DIRECT	GO:0071260~cellular response to mechanical stimulus	4	8	0.000924884	IL1B, PTGS2, EGFR, MAPK3	50	77	19734	20.5029	0.781957	0.0104927	0.00912127
GOTERM_BP_DIRECT	GO:0043491~phosphatidylinositol 3-kinase/protein kinase B signal transduction	4	8	0.000960208	ERBB2, PTEN, AKT1, TNF	50	78	19734	20.24	0.794284	0.0108188	0.00940477
GOTERM_BP_DIRECT	GO:2000811~negative regulation of anoikis	3	6	0.00100533	SRC, BCL2L1, MCL1	50	19	19734	62.3179	0.809023	0.0111741	0.00971363
GOTERM_BP_DIRECT	GO:0046889~positive regulation of lipid biosynthetic process	3	6	0.00100533	AKT1, PPARA, MTOR	50	19	19734	62.3179	0.809023	0.0111741	0.00971363
GOTERM_BP_DIRECT	GO:0045727~positive regulation of translation	4	8	0.00107128	IL6, MYC, ERBB2, MTOR	50	81	19734	19.4904	0.828688	0.0118272	0.0102814
GOTERM_BP_DIRECT	GO:0051402~neuron apoptotic process	4	8	0.00111003	CASP3, HIF1A, TP53, BCL2L1	50	82	19734	19.2527	0.839284	0.0120698	0.0104923
GOTERM_BP_DIRECT	GO:0043401~steroid hormone receptor signaling pathway	3	6	0.00111526	MAPK1, PPARA, ESR1	50	20	19734	59.202	0.840665	0.0120698	0.0104923
GOTERM_BP_DIRECT	GO:0045780~positive regulation of bone resorption	3	6	0.00111526	SRC, SPP1, EGFR	50	20	19734	59.202	0.840665	0.0120698	0.0104923
GOTERM_BP_DIRECT	GO:0043410~positive regulation of MAPK cascade	5	10	0.00120945	IL6, EGF, ERBB2, KDR, TNF	50	188	19734	10.4968	0.863571	0.0130035	0.011304
GOTERM_BP_DIRECT	GO:0031929~TOR signaling	3	6	0.0012307	AKT1, HIF1A, MTOR	50	21	19734	56.3829	0.868268	0.0131462	0.011428
GOTERM_BP_DIRECT	GO:2000010~positive regulation of protein localization to cell surface	3	6	0.00135163	HSP90AB1, AKT1, TNF	50	22	19734	53.82	0.892072	0.014162	0.012311
GOTERM_BP_DIRECT	GO:0043200~response to amino acid	3	6	0.00135163	CASP3, RELA, MTOR	50	22	19734	53.82	0.892072	0.014162	0.012311
GOTERM_BP_DIRECT	GO:0033554~cellular response to stress	3	6	0.00135163	MAPK1, RELA, MAPK3	50	22	19734	53.82	0.892072	0.014162	0.012311
GOTERM_BP_DIRECT	GO:0031647~regulation of protein stability	4	8	0.00140621	CDKN2A, CASP3, PTEN, MAPK1	50	89	19734	17.7384	0.901357	0.0146406	0.0127271
GOTERM_BP_DIRECT	GO:0038061~non-canonical NF-kappaB signal transduction	3	6	0.00147802	NFKBIA, AKT1, RELA	50	23	19734	51.48	0.912368	0.0151959	0.0132098
GOTERM_BP_DIRECT	GO:0045821~positive regulation of glycolytic process	3	6	0.00147802	IFNG, HIF1A, MTOR	50	23	19734	51.48	0.912368	0.0151959	0.0132098
GOTERM_BP_DIRECT	GO:0006955~immune response	7	14	0.00149972	IL10, IL1A, CXCL8, IL1B, CCL2, TNF, IL2	50	505	19734	5.47081	0.915448	0.0153232	0.0133205
GOTERM_CC_DIRECT	GO:0045121~membrane raft	5	10	0.00150266	SRC, KDR, TNF, EGFR, ICAM1	50	211	20887	9.89905	0.231383	0.0167227	0.0138559
GOTERM_CC_DIRECT	GO:0005635~nuclear envelope	5	10	0.00152893	PARP1, MYC, SIRT1, MTOR, MAPK3	50	212	20887	9.85236	0.234915	0.0167227	0.0138559
GOTERM_BP_DIRECT	GO:0050768~negative regulation of neurogenesis	3	6	0.00160983	IL6, IL1B, TNF	50	24	19734	49.335	0.929484	0.0163467	0.0142102
GOTERM_BP_DIRECT	GO:0098586~cellular response to virus	4	8	0.00164545	IL6, HSP90AA1, IFNG, HIF1A	50	94	19734	16.7949	0.933505	0.0166059	0.0144355
GOTERM_BP_DIRECT	GO:0002053~positive regulation of mesenchymal cell proliferation	3	6	0.00174705	STAT1, MYC, KDR	50	25	19734	47.3616	0.943761	0.0173126	0.0150499
GOTERM_BP_DIRECT	GO:0001836~release of cytochrome c from mitochondria	3	6	0.00174705	TP53, BCL2L1, MCL1	50	25	19734	47.3616	0.943761	0.0173126	0.0150499
GOTERM_BP_DIRECT	GO:0046697~decidualization	3	6	0.00174705	PARP1, SPP1, PTGS2	50	25	19734	47.3616	0.943761	0.0173126	0.0150499
GOTERM_MF_DIRECT	GO:0070412~R-SMAD binding	3	6	0.00182426	JUN, PARP1, PPARG	50	25	19304	46.3296	0.444535	0.0203185	0.0169845
GOTERM_CC_DIRECT	GO:0048471~perinuclear region of cytoplasm	8	16	0.00187778	HSP90AA1, HSP90AB1, STAT1, SRC, ERBB2, SPP1, PPARG, EGFR	50	761	20887	4.39148	0.2803	0.0184753	0.0153081
GOTERM_BP_DIRECT	GO:0051247~positive regulation of protein metabolic process	3	6	0.00188964	NFKBIA, AKT1, MTOR	50	26	19734	45.54	0.955545	0.0186135	0.0161807
GOTERM_CC_DIRECT	GO:0043235~receptor complex	5	10	0.00190032	SRC, ERBB2, KDR, PPARG, EGFR	50	225	20887	9.28311	0.283138	0.0184753	0.0153081
GOTERM_BP_DIRECT	GO:0010875~positive regulation of cholesterol efflux	3	6	0.00203758	NFKBIA, PPARG, SIRT1	50	27	19734	43.8533	0.96517	0.0198333	0.0172411
GOTERM_BP_DIRECT	GO:0002639~positive regulation of immunoglobulin production	3	6	0.00203758	IL10, IL6, IL2	50	27	19734	43.8533	0.96517	0.0198333	0.0172411
GOTERM_MF_DIRECT	GO:0001227~DNA-binding transcription repressor activity, RNA polymerase II-specific	6	12	0.00216001	JUN, MYC, PPARG, PPARA, TP53, RELA	50	361	19304	6.41684	0.501562	0.0228828	0.019128
GOTERM_CC_DIRECT	GO:0016605~PML body	4	8	0.00225278	PTEN, SIRT1, TP53, MTOR	50	111	20887	15.0537	0.326106	0.0207493	0.0171923
GOTERM_MF_DIRECT	GO:0003677~DNA binding	10	20	0.00226173	JUN, PARP1, CDKN2A, MYC, MAPK1, PPARG, PPARA, ESR1, TP53, RELA	50	1157	19304	3.33691	0.517659	0.0228828	0.019128
GOTERM_MF_DIRECT	GO:0106310~protein serine kinase activity	6	12	0.0022929	GSK3B, CDK4, MAPK1, AKT1, MTOR, MAPK3	50	366	19304	6.32918	0.522485	0.0228828	0.019128
GOTERM_MF_DIRECT	GO:0004713~protein tyrosine kinase activity	4	8	0.00233787	SRC, ERBB2, KDR, EGFR	50	104	19304	14.8492	0.529366	0.0228828	0.019128
GOTERM_BP_DIRECT	GO:0043123~positive regulation of canonical NF-kappaB signal transduction	5	10	0.00240866	IL1A, PARP1, IL1B, TNF, RELA	50	227	19734	8.69339	0.981116	0.0233073	0.0202611
GOTERM_BP_DIRECT	GO:0045471~response to ethanol	4	8	0.00244591	VCAM1, PPARA, TNF, IL2	50	108	19734	14.6178	0.982242	0.0235294	0.0204541
GOTERM_BP_DIRECT	GO:0007169~cell surface receptor protein tyrosine kinase signaling pathway	4	8	0.00264368	SRC, ERBB2, KDR, EGFR	50	111	19734	14.2227	0.987186	0.025284	0.0219794
GOTERM_BP_DIRECT	GO:0045930~negative regulation of mitotic cell cycle	3	6	0.00268233	IL10, TNF, EGFR	50	31	19734	38.1948	0.987978	0.0253588	0.0220444
GOTERM_BP_DIRECT	GO:0045907~positive regulation of vasoconstriction	3	6	0.00268233	ACE, PTGS2, EGFR	50	31	19734	38.1948	0.987978	0.0253588	0.0220444
GOTERM_BP_DIRECT	GO:1900017~positive regulation of cytokine production involved in inflammatory response	3	6	0.00285663	IL6, HIF1A, TNF	50	32	19734	37.0012	0.990984	0.0265498	0.0230798
GOTERM_BP_DIRECT	GO:0048009~insulin-like growth factor receptor signaling pathway	3	6	0.00285663	MAPK1, AKT1, MAPK3	50	32	19734	37.0012	0.990984	0.0265498	0.0230798
GOTERM_BP_DIRECT	GO:0051607~defense response to virus	5	10	0.00285673	IL6, IFNG, STAT1, RELA, BCL2L1	50	238	19734	8.2916	0.990985	0.0265498	0.0230798
GOTERM_BP_DIRECT	GO:0050821~protein stabilization	5	10	0.0029001	HSP90AA1, HSP90AB1, CDKN2A, PTEN, TP53	50	239	19734	8.2569	0.991608	0.0266518	0.0231684
GOTERM_BP_DIRECT	GO:0051726~regulation of cell cycle	5	10	0.0029001	JUN, HSP90AB1, CDKN2A, CDK4, TP53	50	239	19734	8.2569	0.991608	0.0266518	0.0231684
GOTERM_MF_DIRECT	GO:0071889~14-3-3 protein binding	3	6	0.00298216	AKT1, ESR1, TP53	50	32	19304	36.195	0.617753	0.0283305	0.0236818
GOTERM_BP_DIRECT	GO:0051968~positive regulation of synaptic transmission, glutamatergic	3	6	0.00303612	CCL2, PTGS2, EGFR	50	33	19734	35.88	0.993296	0.0275935	0.023987
GOTERM_BP_DIRECT	GO:0035924~cellular response to vascular endothelial growth factor stimulus	3	6	0.00303612	VCAM1, KDR, AKT1	50	33	19734	35.88	0.993296	0.0275935	0.023987
GOTERM_CC_DIRECT	GO:1904813~ficolin-1-rich granule lumen	4	8	0.00315391	HSP90AA1, HSP90AB1, MAPK1, MMP9	50	125	20887	13.3677	0.424667	0.0274848	0.0227731
GOTERM_BP_DIRECT	GO:0032007~negative regulation of TOR signaling	3	6	0.00322078	GSK3B, HIF1A, SIRT1	50	34	19734	34.8247	0.995058	0.0291109	0.0253062
GOTERM_CC_DIRECT	GO:0090575~RNA polymerase II transcription regulator complex	4	8	0.00329817	JUN, STAT1, PPARG, HIF1A	50	127	20887	13.1572	0.439056	0.0274848	0.0227731
GOTERM_MF_DIRECT	GO:0000976~transcription cis-regulatory region binding	5	10	0.00337868	JUN, PPARG, TNF, TP53, RELA	50	244	19304	7.91148	0.663709	0.0311804	0.0260641
GOTERM_BP_DIRECT	GO:0043330~response to exogenous dsRNA	3	6	0.00341059	NFKBIA, MAPK1, MAPK3	50	35	19734	33.8297	0.996388	0.030658	0.026651
GOTERM_BP_DIRECT	GO:0006979~response to oxidative stress	4	8	0.00353247	AKT1, PTGS2, SIRT1, TP53	50	123	19734	12.8351	0.997046	0.0315811	0.0274535
GOTERM_BP_DIRECT	GO:0070372~regulation of ERK1 and ERK2 cascade	3	6	0.0036055	IL1B, ERBB2, EGFR	50	36	19734	32.89	0.997382	0.0320598	0.0278696
GOTERM_BP_DIRECT	GO:0070555~response to interleukin-1	3	6	0.00380551	SRC, IL1B, RELA	50	37	19734	32.0011	0.998119	0.0334763	0.029101
GOTERM_BP_DIRECT	GO:0010975~regulation of neuron projection development	3	6	0.00380551	GSK3B, PTEN, AKT1	50	37	19734	32.0011	0.998119	0.0334763	0.029101
GOTERM_BP_DIRECT	GO:0010634~positive regulation of epithelial cell migration	3	6	0.00401059	IFNG, SRC, HIF1A	50	38	19734	31.1589	0.998659	0.0350927	0.0305061
GOTERM_BP_DIRECT	GO:0030512~negative regulation of transforming growth factor beta receptor signaling pathway	4	8	0.00403754	PPARG, PPARA, SIRT1, TP53	50	129	19734	12.2381	0.998718	0.0351415	0.0305486
GOTERM_MF_DIRECT	GO:0001221~transcription coregulator binding	3	6	0.00418595	MYC, PPARG, ESR1	50	38	19304	30.48	0.740942	0.0375572	0.0313946
GOTERM_BP_DIRECT	GO:0050830~defense response to Gram-positive bacterium	4	8	0.00421515	CRP, IL6, IL1B, TNF	50	131	19734	12.0513	0.999044	0.0363511	0.0316
GOTERM_BP_DIRECT	GO:0001541~ovarian follicle development	3	6	0.0042207	MMP2, KDR, BCL2L1	50	39	19734	30.36	0.999053	0.0363511	0.0316
GOTERM_MF_DIRECT	GO:0019838~growth factor binding	3	6	0.00440509	SRC, ERBB2, KDR	50	39	19304	29.6985	0.758666	0.0376046	0.0314342
GOTERM_MF_DIRECT	GO:0000978~RNA polymerase II cis-regulatory region sequence-specific DNA binding	10	20	0.00442408	JUN, STAT1, MYC, PPARG, PPARA, HIF1A, ESR1, SIRT1, TP53, RELA	50	1279	19304	3.01861	0.760143	0.0376046	0.0314342
GOTERM_CC_DIRECT	GO:0097128~cyclin D1-CDK4 complex	2	4	0.00468652	CCND1, CDK4	50	2	20887	417.74	0.560479	0.0372792	0.0308884
GOTERM_BP_DIRECT	GO:0071479~cellular response to ionizing radiation	3	6	0.00488104	SIRT1, TNF, TP53	50	42	19734	28.1914	0.999682	0.0413882	0.0359788
GOTERM_BP_DIRECT	GO:0042307~positive regulation of protein import into nucleus	3	6	0.00488104	HSP90AA1, IFNG, PTGS2	50	42	19734	28.1914	0.999682	0.0413882	0.0359788
GOTERM_BP_DIRECT	GO:0043154~negative regulation of cysteine-type endopeptidase activity involved in apoptotic process	3	6	0.00488104	SRC, AKT1, TNF	50	42	19734	28.1914	0.999682	0.0413882	0.0359788
GOTERM_BP_DIRECT	GO:0060557~positive regulation of vitamin D biosynthetic process	2	4	0.00496001	IFNG, TNF	50	2	19734	394.68	0.999721	0.0414173	0.0360041
GOTERM_BP_DIRECT	GO:1903597~negative regulation of gap junction assembly	2	4	0.00496001	ACE, IL1B	50	2	19734	394.68	0.999721	0.0414173	0.0360041
GOTERM_BP_DIRECT	GO:0002439~chronic inflammatory response to antigenic stimulus	2	4	0.00496001	IL10, TNF	50	2	19734	394.68	0.999721	0.0414173	0.0360041
GOTERM_BP_DIRECT	GO:1904706~negative regulation of vascular associated smooth muscle cell proliferation	3	6	0.00511106	IL10, PTEN, PPARG	50	43	19734	27.5358	0.999783	0.0418293	0.0363623
GOTERM_BP_DIRECT	GO:0031295~T cell costimulation	3	6	0.00511106	SRC, AKT1, MTOR	50	43	19734	27.5358	0.999783	0.0418293	0.0363623
GOTERM_BP_DIRECT	GO:0046427~positive regulation of receptor signaling pathway via JAK-STAT	3	6	0.00511106	IL10, IL6, TNF	50	43	19734	27.5358	0.999783	0.0418293	0.0363623
GOTERM_BP_DIRECT	GO:0009408~response to heat	3	6	0.00511106	HSP90AA1, AKT1, MTOR	50	43	19734	27.5358	0.999783	0.0418293	0.0363623
GOTERM_MF_DIRECT	GO:0048156~tau protein binding	3	6	0.0053336	GSK3B, HSP90AA1, HSP90AB1	50	43	19304	26.9358	0.821294	0.0441732	0.0369249
GOTERM_BP_DIRECT	GO:0043280~positive regulation of cysteine-type endopeptidase activity involved in apoptotic process	3	6	0.005346	MYC, SIRT1, TNF	50	44	19734	26.91	0.999853	0.0435355	0.0378454
GOTERM_MF_DIRECT	GO:0016922~nuclear receptor binding	3	6	0.00557857	STAT1, HIF1A, SIRT1	50	44	19304	26.3236	0.834921	0.045047	0.0376554
GOTERM_BP_DIRECT	GO:0071364~cellular response to epidermal growth factor stimulus	3	6	0.00558583	ERBB2, AKT1, EGFR	50	45	19734	26.312	0.999901	0.0452645	0.0393484
GOTERM_BP_DIRECT	GO:0050728~negative regulation of inflammatory response	4	8	0.0058079	IL10, PPARG, PPARA, IL2	50	147	19734	10.7396	0.999931	0.0465593	0.040474
GOTERM_BP_DIRECT	GO:0042127~regulation of cell population proliferation	4	8	0.0058079	NFKBIA, JUN, STAT1, SIRT1	50	147	19734	10.7396	0.999931	0.0465593	0.040474
GOTERM_BP_DIRECT	GO:0046627~negative regulation of insulin receptor signaling pathway	3	6	0.00583052	GSK3B, IL1B, RELA	50	46	19734	25.74	0.999934	0.0465593	0.040474
GOTERM_CC_DIRECT	GO:0005788~endoplasmic reticulum lumen	5	10	0.00603341	IL6, SPP1, MAPK1, PTGS2, MAPK3	50	311	20887	6.71608	0.653213	0.0459063	0.0380367
GOTERM_BP_DIRECT	GO:0007259~cell surface receptor signaling pathway via JAK-STAT	3	6	0.00608005	IFNG, STAT1, CCL2	50	47	19734	25.1923	0.999956	0.0483173	0.0420023
GOTERM_CC_DIRECT	GO:0005769~early endosome	5	10	0.00630824	VCAM1, ERBB2, KDR, MAPK1, MAPK3	50	315	20887	6.63079	0.669596	0.0459976	0.0381123
GOTERM_BP_DIRECT	GO:0072089~stem cell proliferation	3	6	0.00659354	ABCB1, KDR, TP53	50	49	19734	24.1641	0.999981	0.0521461	0.0453306
GOTERM_BP_DIRECT	GO:0034198~cellular response to amino acid starvation	3	6	0.00685745	MAPK1, MTOR, MAPK3	50	50	19734	23.6808	0.999988	0.0539737	0.0469194
GOTERM_BP_DIRECT	GO:0018105~peptidyl-serine phosphorylation	4	8	0.00696351	GSK3B, MAPK1, AKT1, MTOR	50	157	19734	10.0555	0.99999	0.0545475	0.0474182
GOTERM_MF_DIRECT	GO:0008270~zinc ion binding	8	16	0.00709967	ACE, PARP1, MMP2, PPARG, PPARA, ESR1, TP53, MMP9	50	896	19304	3.44714	0.899163	0.0559316	0.0467539
GOTERM_BP_DIRECT	GO:0008630~intrinsic apoptotic signaling pathway in response to DNA damage	3	6	0.0071261	TNF, BCL2L1, MCL1	50	51	19734	23.2165	0.999992	0.0552945	0.0480676
GOTERM_BP_DIRECT	GO:0048013~ephrin receptor signaling pathway	3	6	0.0071261	SRC, MMP2, MMP9	50	51	19734	23.2165	0.999992	0.0552945	0.0480676
GOTERM_BP_DIRECT	GO:0031334~positive regulation of protein-containing complex assembly	3	6	0.00739947	GSK3B, IFNG, TNF	50	52	19734	22.77	0.999995	0.0563315	0.048969
GOTERM_BP_DIRECT	GO:0051097~negative regulation of helicase activity	2	4	0.00743097	SIRT1, TP53	50	3	19734	263.12	0.999995	0.0563315	0.048969
GOTERM_BP_DIRECT	GO:0001660~fever generation	2	4	0.00743097	IL1A, IL1B	50	3	19734	263.12	0.999995	0.0563315	0.048969
GOTERM_BP_DIRECT	GO:0061308~cardiac neural crest cell development involved in heart development	2	4	0.00743097	MAPK1, MAPK3	50	3	19734	263.12	0.999995	0.0563315	0.048969
GOTERM_BP_DIRECT	GO:2000111~positive regulation of macrophage apoptotic process	2	4	0.00743097	CDKN2A, SIRT1	50	3	19734	263.12	0.999995	0.0563315	0.048969
GOTERM_BP_DIRECT	GO:0007249~canonical NF-kappaB signal transduction	3	6	0.00767754	NFKBIA, AKT1, RELA	50	53	19734	22.3404	0.999997	0.057407	0.049904
GOTERM_BP_DIRECT	GO:0097191~extrinsic apoptotic signaling pathway	3	6	0.00767754	GSK3B, IFNG, TNF	50	53	19734	22.3404	0.999997	0.057407	0.049904
GOTERM_BP_DIRECT	GO:1900087~positive regulation of G1/S transition of mitotic cell cycle	3	6	0.00767754	CCND1, AKT1, EGFR	50	53	19734	22.3404	0.999997	0.057407	0.049904
GOTERM_BP_DIRECT	GO:0007166~cell surface receptor signaling pathway	5	10	0.00819091	IFNG, ERBB2, MAPK1, CCL2, EGFR	50	321	19734	6.14766	0.999999	0.0605687	0.0526524
GOTERM_BP_DIRECT	GO:0018107~peptidyl-threonine phosphorylation	3	6	0.00824765	GSK3B, MAPK1, AKT1	50	55	19734	21.528	0.999999	0.0605687	0.0526524
GOTERM_BP_DIRECT	GO:0033674~positive regulation of kinase activity	3	6	0.00824765	ERBB2, KDR, EGFR	50	55	19734	21.528	0.999999	0.0605687	0.0526524
GOTERM_BP_DIRECT	GO:0045786~negative regulation of cell cycle	3	6	0.00824765	CASP3, PTGS2, SIRT1	50	55	19734	21.528	0.999999	0.0605687	0.0526524
GOTERM_MF_DIRECT	GO:0004879~nuclear receptor activity	3	6	0.00830368	PPARG, PPARA, ESR1	50	54	19304	21.4489	0.931775	0.0617516	0.051619
GOTERM_MF_DIRECT	GO:0019902~phosphatase binding	3	6	0.00830368	MAPK1, PPARA, MAPK3	50	54	19304	21.4489	0.931775	0.0617516	0.051619
GOTERM_BP_DIRECT	GO:0007049~cell cycle	5	10	0.00845706	CDKN2A, SRC, MAPK1, TP53, MAPK3	50	324	19734	6.09074	0.999999	0.0618305	0.0537493
GOTERM_MF_DIRECT	GO:0008083~growth factor activity	4	8	0.00847192	IL10, IL6, EGF, IL2	50	165	19304	9.35952	0.935402	0.0617516	0.051619
GOTERM_BP_DIRECT	GO:0010718~positive regulation of epithelial to mesenchymal transition	3	6	0.00853966	IL6, IL1B, MTOR	50	56	19734	21.1436	0.999999	0.0621581	0.0540341
GOTERM_MF_DIRECT	GO:0042277~peptide binding	3	6	0.00860316	HSP90AB1, PPARG, RELA	50	55	19304	21.0589	0.938098	0.0617516	0.051619
GOTERM_BP_DIRECT	GO:0045165~cell fate commitment	3	6	0.00883626	CASP3, KDR, PPARG	50	57	19734	20.7726	1	0.0637529	0.0554204
GOTERM_BP_DIRECT	GO:0034644~cellular response to UV	3	6	0.00883626	PARP1, MYC, TP53	50	57	19734	20.7726	1	0.0637529	0.0554204
GOTERM_BP_DIRECT	GO:0007155~cell adhesion	6	12	0.00894194	VCAM1, SRC, SPP1, CCL2, IL2, ICAM1	50	517	19734	4.58043	1	0.0642336	0.0558383
GOTERM_BP_DIRECT	GO:0045599~negative regulation of fat cell differentiation	3	6	0.00913744	IL6, SIRT1, TNF	50	58	19734	20.4145	1	0.0653526	0.056811
GOTERM_BP_DIRECT	GO:0070849~response to epidermal growth factor	2	4	0.00989592	MAPK1, MAPK3	50	4	19734	197.34	1	0.0675468	0.0587185
GOTERM_BP_DIRECT	GO:1905323~telomerase holoenzyme complex assembly	2	4	0.00989592	HSP90AA1, HSP90AB1	50	4	19734	197.34	1	0.0675468	0.0587185
GOTERM_BP_DIRECT	GO:0050999~regulation of nitric-oxide synthase activity	2	4	0.00989592	IL1A, IL1B	50	4	19734	197.34	1	0.0675468	0.0587185
GOTERM_BP_DIRECT	GO:1903378~positive regulation of oxidative stress-induced neuron intrinsic apoptotic signaling pathway	2	4	0.00989592	MMP2, MCL1	50	4	19734	197.34	1	0.0675468	0.0587185
GOTERM_BP_DIRECT	GO:1900100~positive regulation of plasma cell differentiation	2	4	0.00989592	IL10, IL2	50	4	19734	197.34	1	0.0675468	0.0587185
GOTERM_BP_DIRECT	GO:0030730~sequestering of triglyceride	2	4	0.00989592	IL1B, TNF	50	4	19734	197.34	1	0.0675468	0.0587185
GOTERM_BP_DIRECT	GO:0036005~response to macrophage colony-stimulating factor	2	4	0.00989592	SPP1, TNF	50	4	19734	197.34	1	0.0675468	0.0587185
GOTERM_BP_DIRECT	GO:1904783~positive regulation of NMDA glutamate receptor activity	2	4	0.00989592	IFNG, CCL2	50	4	19734	197.34	1	0.0675468	0.0587185
GOTERM_BP_DIRECT	GO:1902949~positive regulation of tau-protein kinase activity	2	4	0.00989592	HSP90AA1, HSP90AB1	50	4	19734	197.34	1	0.0675468	0.0587185
GOTERM_BP_DIRECT	GO:0033590~response to cobalamin	2	4	0.00989592	RELA, EGFR	50	4	19734	197.34	1	0.0675468	0.0587185
GOTERM_BP_DIRECT	GO:0090170~regulation of Golgi inheritance	2	4	0.00989592	MAPK1, MAPK3	50	4	19734	197.34	1	0.0675468	0.0587185
GOTERM_BP_DIRECT	GO:0042102~positive regulation of T cell proliferation	3	6	0.0100682	IL6, VCAM1, IL1B	50	61	19734	19.4105	1	0.0684388	0.0594939
GOTERM_MF_DIRECT	GO:0070888~E-box binding	3	6	0.0101721	MYC, PPARG, HIF1A	50	60	19304	19.304	0.962827	0.0689193	0.0576106
GOTERM_MF_DIRECT	GO:0045296~cadherin binding	5	10	0.0102183	HSP90AB1, STAT1, SRC, KDR, EGFR	50	335	19304	5.76239	0.963382	0.0689193	0.0576106
GOTERM_MF_DIRECT	GO:0003682~chromatin binding	6	12	0.0102419	PARP1, PPARG, ESR1, TP53, RELA, EGFR	50	523	19304	4.42922	0.963662	0.0689193	0.0576106
GOTERM_MF_DIRECT	GO:0008237~metallopeptidase activity	3	6	0.0108325	ACE, MMP2, MMP9	50	62	19304	18.6813	0.970017	0.0714063	0.0596895
GOTERM_BP_DIRECT	GO:0042552~myelination	3	6	0.0110393	ERBB2, MAPK1, MAPK3	50	64	19734	18.5006	1	0.0747309	0.0649637
GOTERM_MF_DIRECT	GO:0046983~protein dimerization activity	4	8	0.0115502	IL10, HSP90AB1, MYC, HIF1A	50	185	19304	8.34768	0.976265	0.0746146	0.0623713
GOTERM_BP_DIRECT	GO:0010595~positive regulation of endothelial cell migration	3	6	0.0117088	EGF, KDR, AKT1	50	66	19734	17.94	1	0.0789382	0.0686211
GOTERM_CC_DIRECT	GO:0043025~neuronal cell body	5	10	0.0117881	HSP90AA1, HSP90AB1, SRC, CASP3, TNF	50	378	20887	5.52566	0.874465	0.0825166	0.0683709
GOTERM_BP_DIRECT	GO:0072584~caveolin-mediated endocytosis	2	4	0.0123549	MAPK1, MAPK3	50	5	19734	157.872	1	0.0812389	0.0706211
GOTERM_BP_DIRECT	GO:0038127~ERBB signaling pathway	2	4	0.0123549	ERBB2, MAPK1	50	5	19734	157.872	1	0.0812389	0.0706211
GOTERM_BP_DIRECT	GO:0022614~membrane to membrane docking	2	4	0.0123549	VCAM1, ICAM1	50	5	19734	157.872	1	0.0812389	0.0706211
GOTERM_BP_DIRECT	GO:0051222~positive regulation of protein transport	2	4	0.0123549	SRC, TNF	50	5	19734	157.872	1	0.0812389	0.0706211
GOTERM_BP_DIRECT	GO:0045923~positive regulation of fatty acid metabolic process	2	4	0.0123549	PPARG, PPARA	50	5	19734	157.872	1	0.0812389	0.0706211
GOTERM_BP_DIRECT	GO:0002248~connective tissue replacement involved in inflammatory response wound healing	2	4	0.0123549	IL1A, HIF1A	50	5	19734	157.872	1	0.0812389	0.0706211
GOTERM_BP_DIRECT	GO:0007623~circadian rhythm	3	6	0.0123957	GSK3B, TNF, EGFR	50	68	19734	17.4124	1	0.0812389	0.0706211
GOTERM_CC_DIRECT	GO:0009925~basal plasma membrane	3	6	0.0124127	ACE, ERBB2, EGFR	50	72	20887	17.4058	0.887614	0.0835469	0.0692246
GOTERM_BP_DIRECT	GO:0045668~negative regulation of osteoblast differentiation	3	6	0.0127457	GSK3B, PPARG, TNF	50	69	19734	17.16	1	0.0828722	0.0720409
GOTERM_BP_DIRECT	GO:0050679~positive regulation of epithelial cell proliferation	3	6	0.0127457	MYC, ERBB2, EGFR	50	69	19734	17.16	1	0.0828722	0.0720409
GOTERM_MF_DIRECT	GO:1990841~promoter-specific chromatin binding	3	6	0.0129242	STAT1, SIRT1, TP53	50	68	19304	17.0329	0.984834	0.0818532	0.0684222
GOTERM_BP_DIRECT	GO:0000082~G1/S transition of mitotic cell cycle	3	6	0.0131	CCND1, CDK4, MYC	50	70	19734	16.9149	1	0.0845076	0.0734625
GOTERM_BP_DIRECT	GO:0071300~cellular response to retinoic acid	3	6	0.0131	GSK3B, PPARG, TNF	50	70	19734	16.9149	1	0.0845076	0.0734625
GOTERM_BP_DIRECT	GO:0051898~negative regulation of phosphatidylinositol 3-kinase/protein kinase B signal transduction	3	6	0.0145596	PTEN, PPARA, SIRT1	50	74	19734	16.0005	1	0.0912318	0.0793079
GOTERM_BP_DIRECT	GO:1903038~negative regulation of leukocyte cell-cell adhesion	2	4	0.0148078	AKT1, PPARA	50	6	19734	131.56	1	0.0912318	0.0793079
GOTERM_BP_DIRECT	GO:0033088~negative regulation of immature T cell proliferation in thymus	2	4	0.0148078	CDKN2A, ERBB2	50	6	19734	131.56	1	0.0912318	0.0793079
GOTERM_BP_DIRECT	GO:0007253~cytoplasmic sequestering of NF-kappaB	2	4	0.0148078	IL10, NFKBIA	50	6	19734	131.56	1	0.0912318	0.0793079
GOTERM_BP_DIRECT	GO:1901984~negative regulation of protein acetylation	2	4	0.0148078	GSK3B, SIRT1	50	6	19734	131.56	1	0.0912318	0.0793079
GOTERM_BP_DIRECT	GO:1903721~positive regulation of I-kappaB phosphorylation	2	4	0.0148078	AKT1, TNF	50	6	19734	131.56	1	0.0912318	0.0793079
GOTERM_BP_DIRECT	GO:0033092~positive regulation of immature T cell proliferation in thymus	2	4	0.0148078	IL1A, IL1B	50	6	19734	131.56	1	0.0912318	0.0793079
GOTERM_BP_DIRECT	GO:0009750~response to fructose	2	4	0.0148078	PTGS2, TNF	50	6	19734	131.56	1	0.0912318	0.0793079
GOTERM_BP_DIRECT	GO:0010891~negative regulation of sequestering of triglyceride	2	4	0.0148078	PPARG, PPARA	50	6	19734	131.56	1	0.0912318	0.0793079
GOTERM_BP_DIRECT	GO:0120041~positive regulation of macrophage proliferation	2	4	0.0148078	MAPK1, MAPK3	50	6	19734	131.56	1	0.0912318	0.0793079
GOTERM_BP_DIRECT	GO:0030641~regulation of cellular pH	2	4	0.0148078	MAPK1, MAPK3	50	6	19734	131.56	1	0.0912318	0.0793079
GOTERM_BP_DIRECT	GO:0046321~positive regulation of fatty acid oxidation	2	4	0.0148078	PPARG, PPARA	50	6	19734	131.56	1	0.0912318	0.0793079
GOTERM_MF_DIRECT	GO:0051434~BH3 domain binding	2	4	0.0151356	BCL2L1, MCL1	50	6	19304	128.693	0.992634	0.0931193	0.0778397
GOTERM_CC_DIRECT	GO:0062023~collagen-containing extracellular matrix	5	10	0.0152228	HSP90AA1, MMP2, SERPINE1, MMP9, ICAM1	50	408	20887	5.11936	0.931743	0.0967003	0.0801231
GOTERM_MF_DIRECT	GO:0046982~protein heterodimerization activity	5	10	0.0153362	ERBB2, HIF1A, TP53, BCL2L1, MCL1	50	378	19304	5.10688	0.993102	0.0931193	0.0778397
GOTERM_CC_DIRECT	GO:0016324~apical plasma membrane	5	10	0.015472	HSP90AA1, ABCB1, ERBB2, PTEN, EGFR	50	410	20887	5.09439	0.934701	0.0967003	0.0801231
GOTERM_MF_DIRECT	GO:0004175~endopeptidase activity	3	6	0.0155679	ACE, MMP2, MMP9	50	75	19304	15.4432	0.993605	0.0931193	0.0778397
GOTERM_BP_DIRECT	GO:0009267~cellular response to starvation	3	6	0.0156983	PPARA, SIRT1, MTOR	50	77	19734	15.3771	1	0.0959988	0.0834519
GOTERM_BP_DIRECT	GO:0008217~regulation of blood pressure	3	6	0.0156983	ACE, PPARG, PTGS2	50	77	19734	15.3771	1	0.0959988	0.0834519
GOTERM_MF_DIRECT	GO:0004674~protein serine/threonine kinase activity	5	10	0.0158813	GSK3B, MAPK1, AKT1, MTOR, MAPK3	50	382	19304	5.0534	0.994229	0.0932668	0.077963
GOTERM_BP_DIRECT	GO:0032729~positive regulation of type II interferon production	3	6	0.0160861	IL1B, TNF, IL2	50	78	19734	15.18	1	0.0980063	0.0851969
GOTERM_BP_DIRECT	GO:0098609~cell-cell adhesion	4	8	0.0162662	VCAM1, SRC, EGFR, ICAM1	50	215	19734	7.34288	1	0.0987375	0.0858326
GOTERM_BP_DIRECT	GO:0048511~rhythmic process	3	6	0.0164781	PPARG, TP53, MTOR	50	79	19734	14.9878	1	0.099656	0.0866311
GOTERM_BP_DIRECT	GO:0032088~negative regulation of NF-kappaB transcription factor activity	3	6	0.0168741	NFKBIA, CDKN2A, SIRT1	50	80	19734	14.8005	1	0.101677	0.0883881
GOTERM_MF_DIRECT	GO:0005516~calmodulin binding	4	8	0.017237	ACE, AKT1, ESR1, EGFR	50	215	19304	7.18288	0.996297	0.0994205	0.0831069
GOTERM_BP_DIRECT	GO:0044321~response to leptin	2	4	0.0172548	CCND1, SIRT1	50	7	19734	112.766	1	0.101849	0.0885378
GOTERM_BP_DIRECT	GO:0002719~negative regulation of cytokine production involved in immune response	2	4	0.0172548	IL10, TNF	50	7	19734	112.766	1	0.101849	0.0885378
GOTERM_BP_DIRECT	GO:0090594~inflammatory response to wounding	2	4	0.0172548	IL6, TNF	50	7	19734	112.766	1	0.101849	0.0885378
GOTERM_BP_DIRECT	GO:0060440~trachea formation	2	4	0.0172548	MAPK1, MAPK3	50	7	19734	112.766	1	0.101849	0.0885378
GOTERM_BP_DIRECT	GO:0031394~positive regulation of prostaglandin biosynthetic process	2	4	0.0172548	IL1B, PTGS2	50	7	19734	112.766	1	0.101849	0.0885378
GOTERM_BP_DIRECT	GO:0007275~multicellular organism development	3	6	0.0172742	ERBB2, KDR, EGFR	50	81	19734	14.6178	1	0.101849	0.0885378
GOTERM_MF_DIRECT	GO:0030911~TPR domain binding	2	4	0.0176363	HSP90AA1, HSP90AB1	50	7	19304	110.309	0.996752	0.0999392	0.0835405
GOTERM_CC_DIRECT	GO:0009897~external side of plasma membrane	5	10	0.0179691	ACE, VCAM1, KDR, TNF, ICAM1	50	429	20887	4.86876	0.95813	0.106169	0.0879685
GOTERM_BP_DIRECT	GO:0030593~neutrophil chemotaxis	3	6	0.0180864	CXCL8, IL1B, CCL2	50	83	19734	14.2655	1	0.106257	0.0923697
GOTERM_CC_DIRECT	GO:0098978~glutamatergic synapse	5	10	0.0183851	GSK3B, SRC, AKT1, RELA, MAPK3	50	432	20887	4.83495	0.961122	0.106169	0.0879685
GOTERM_CC_DIRECT	GO:0005925~focal adhesion	5	10	0.0188071	SRC, MAPK1, EGFR, ICAM1, MAPK3	50	435	20887	4.80161	0.96394	0.106169	0.0879685
GOTERM_BP_DIRECT	GO:0032355~response to estradiol	3	6	0.0193346	CASP3, PTGS2, ESR1	50	86	19734	13.7679	1	0.113186	0.098393
GOTERM_BP_DIRECT	GO:0061044~negative regulation of vascular wound healing	2	4	0.0196959	SERPINE1, TNF	50	8	19734	98.67	1	0.11325	0.0984483
GOTERM_BP_DIRECT	GO:0001542~ovulation from ovarian follicle	2	4	0.0196959	MMP2, SIRT1	50	8	19734	98.67	1	0.11325	0.0984483
GOTERM_BP_DIRECT	GO:0043504~mitochondrial DNA repair	2	4	0.0196959	PARP1, TP53	50	8	19734	98.67	1	0.11325	0.0984483
GOTERM_BP_DIRECT	GO:0034393~positive regulation of smooth muscle cell apoptotic process	2	4	0.0196959	IFNG, CDKN2A	50	8	19734	98.67	1	0.11325	0.0984483
GOTERM_BP_DIRECT	GO:0010742~macrophage derived foam cell differentiation	2	4	0.0196959	STAT1, PPARG	50	8	19734	98.67	1	0.11325	0.0984483
GOTERM_MF_DIRECT	GO:0051117~ATPase binding	3	6	0.0197094	SRC, ESR1, EGFR	50	85	19304	13.6264	0.998355	0.109761	0.0917505
GOTERM_BP_DIRECT	GO:0045732~positive regulation of protein catabolic process	3	6	0.0197585	GSK3B, HSP90AA1, TNF	50	87	19734	13.6097	1	0.11325	0.0984483
GOTERM_BP_DIRECT	GO:0010468~regulation of gene expression	4	8	0.0200947	IL10, CDK4, MYC, HIF1A	50	233	19734	6.77562	1	0.114777	0.0997757
GOTERM_MF_DIRECT	GO:0000981~DNA-binding transcription factor activity, RNA polymerase II-specific	9	18	0.0201278	JUN, STAT1, MYC, PPARG, PPARA, HIF1A, ESR1, TP53, RELA	50	1359	19304	2.55682	0.998566	0.110191	0.0921101
GOTERM_CC_DIRECT	GO:0097136~Bcl-2 family protein complex	2	4	0.0209205	BCL2L1, MCL1	50	9	20887	92.8311	0.975275	0.114409	0.0947962
GOTERM_MF_DIRECT	GO:0019903~protein phosphatase binding	3	6	0.0214815	HSP90AA1, PPARG, EGFR	50	89	19304	13.0139	0.999081	0.115642	0.0966668
GOTERM_BP_DIRECT	GO:0002237~response to molecule of bacterial origin	2	4	0.022131	IL10, CXCL8	50	9	19734	87.7067	1	0.123408	0.107279
GOTERM_BP_DIRECT	GO:0010907~positive regulation of glucose metabolic process	2	4	0.022131	SRC, AKT1	50	9	19734	87.7067	1	0.123408	0.107279
GOTERM_BP_DIRECT	GO:0051901~positive regulation of mitochondrial depolarization	2	4	0.022131	PARP1, KDR	50	9	19734	87.7067	1	0.123408	0.107279
GOTERM_BP_DIRECT	GO:0071316~cellular response to nicotine	2	4	0.022131	TNF, RELA	50	9	19734	87.7067	1	0.123408	0.107279
GOTERM_BP_DIRECT	GO:0045792~negative regulation of cell size	2	4	0.022131	PTEN, MTOR	50	9	19734	87.7067	1	0.123408	0.107279
GOTERM_BP_DIRECT	GO:1903140~regulation of establishment of endothelial barrier	2	4	0.022131	IL1B, TNF	50	9	19734	87.7067	1	0.123408	0.107279
GOTERM_BP_DIRECT	GO:0042473~outer ear morphogenesis	2	4	0.022131	MAPK1, MAPK3	50	9	19734	87.7067	1	0.123408	0.107279
GOTERM_BP_DIRECT	GO:0032880~regulation of protein localization	3	6	0.0223834	HSP90AA1, HSP90AB1, PARP1	50	93	19734	12.7316	1	0.124394	0.108136
GOTERM_MF_DIRECT	GO:0051400~BH domain binding	2	4	0.0226191	BCL2L1, MCL1	50	9	19304	85.7956	0.999368	0.11977	0.100117
GOTERM_CC_DIRECT	GO:0005886~plasma membrane	21	42	0.0227795	GSK3B, HSP90AA1, ACE, VCAM1, ABCB1, HSP90AB1, SRC, EGF, MMP2, SERPINE1, PTEN, ESR1, TNF, EGFR, ICAM1, NFKBIA, ERBB2, KDR, AKT1, MAPK1, MAPK3	50	5592	20887	1.56877	0.98227	0.119984	0.0994151
GOTERM_CC_DIRECT	GO:0032587~ruffle membrane	3	6	0.0239272	SRC, ERBB2, EGFR	50	102	20887	12.2865	0.985566	0.119984	0.0994151
GOTERM_CC_DIRECT	GO:0031965~nuclear membrane	4	8	0.0239968	CCND1, CDK4, EGFR, BCL2L1	50	264	20887	6.32939	0.985745	0.119984	0.0994151
GOTERM_BP_DIRECT	GO:0032872~regulation of stress-activated MAPK cascade	2	4	0.0245602	MAPK1, MAPK3	50	10	19734	78.936	1	0.13378	0.116295
GOTERM_BP_DIRECT	GO:1904179~positive regulation of adipose tissue development	2	4	0.0245602	PPARG, SIRT1	50	10	19734	78.936	1	0.13378	0.116295
GOTERM_BP_DIRECT	GO:0070431~nucleotide-binding oligomerization domain containing 2 signaling pathway	2	4	0.0245602	NFKBIA, RELA	50	10	19734	78.936	1	0.13378	0.116295
GOTERM_BP_DIRECT	GO:0051093~negative regulation of developmental process	2	4	0.0245602	GSK3B, BCL2L1	50	10	19734	78.936	1	0.13378	0.116295
GOTERM_BP_DIRECT	GO:0032886~regulation of microtubule-based process	2	4	0.0245602	GSK3B, ERBB2	50	10	19734	78.936	1	0.13378	0.116295
GOTERM_BP_DIRECT	GO:0071803~positive regulation of podosome assembly	2	4	0.0245602	SRC, TNF	50	10	19734	78.936	1	0.13378	0.116295
GOTERM_MF_DIRECT	GO:0008233~peptidase activity	3	6	0.0257003	ACE, CASP3, MMP9	50	98	19304	11.8188	0.999771	0.13389	0.111921
GOTERM_BP_DIRECT	GO:0030154~cell differentiation	6	12	0.0259141	GSK3B, SRC, AKT1, PPARG, PPARA, MCL1	50	678	19734	3.49274	1	0.139971	0.121677
GOTERM_BP_DIRECT	GO:0050727~regulation of inflammatory response	3	6	0.0260941	PTGS2, ESR1, RELA	50	101	19734	11.7232	1	0.139971	0.121677
GOTERM_BP_DIRECT	GO:0006983~ER overload response	2	4	0.0269834	GSK3B, TP53	50	11	19734	71.76	1	0.139971	0.121677
GOTERM_BP_DIRECT	GO:0045670~regulation of osteoclast differentiation	2	4	0.0269834	TNF, MTOR	50	11	19734	71.76	1	0.139971	0.121677
GOTERM_BP_DIRECT	GO:0010887~negative regulation of cholesterol storage	2	4	0.0269834	PPARG, PPARA	50	11	19734	71.76	1	0.139971	0.121677
GOTERM_BP_DIRECT	GO:0002446~neutrophil mediated immunity	2	4	0.0269834	IL6, ACE	50	11	19734	71.76	1	0.139971	0.121677
GOTERM_BP_DIRECT	GO:1900222~negative regulation of amyloid-beta clearance	2	4	0.0269834	IFNG, TNF	50	11	19734	71.76	1	0.139971	0.121677
GOTERM_BP_DIRECT	GO:0060020~Bergmann glial cell differentiation	2	4	0.0269834	MAPK1, MAPK3	50	11	19734	71.76	1	0.139971	0.121677
GOTERM_BP_DIRECT	GO:0033598~mammary gland epithelial cell proliferation	2	4	0.0269834	CCND1, MAPK1	50	11	19734	71.76	1	0.139971	0.121677
GOTERM_BP_DIRECT	GO:0072577~endothelial cell apoptotic process	2	4	0.0269834	IL10, TNF	50	11	19734	71.76	1	0.139971	0.121677
GOTERM_BP_DIRECT	GO:0071492~cellular response to UV-A	2	4	0.0269834	MMP2, MMP9	50	11	19734	71.76	1	0.139971	0.121677
GOTERM_BP_DIRECT	GO:0044346~fibroblast apoptotic process	2	4	0.0269834	MYC, CASP3	50	11	19734	71.76	1	0.139971	0.121677
GOTERM_BP_DIRECT	GO:0050847~progesterone receptor signaling pathway	2	4	0.0269834	SRC, MAPK1	50	11	19734	71.76	1	0.139971	0.121677
GOTERM_BP_DIRECT	GO:0046825~regulation of protein export from nucleus	2	4	0.0269834	GSK3B, CDKN2A	50	11	19734	71.76	1	0.139971	0.121677
GOTERM_BP_DIRECT	GO:0046330~positive regulation of JNK cascade	3	6	0.0270583	IL1A, IL1B, TNF	50	103	19734	11.4955	1	0.139971	0.121677
GOTERM_BP_DIRECT	GO:0071346~cellular response to type II interferon	3	6	0.0270583	STAT1, CCL2, TNF	50	103	19734	11.4955	1	0.139971	0.121677
GOTERM_BP_DIRECT	GO:0006606~protein import into nucleus	3	6	0.0290294	NFKBIA, AKT1, TP53	50	107	19734	11.0658	1	0.149273	0.129763
GOTERM_BP_DIRECT	GO:0051549~positive regulation of keratinocyte migration	2	4	0.0294008	MMP9, MTOR	50	12	19734	65.78	1	0.149273	0.129763
GOTERM_BP_DIRECT	GO:0160049~negative regulation of cGAS/STING signaling pathway	2	4	0.0294008	PARP1, AKT1	50	12	19734	65.78	1	0.149273	0.129763
GOTERM_BP_DIRECT	GO:0043276~anoikis	2	4	0.0294008	AKT1, MTOR	50	12	19734	65.78	1	0.149273	0.129763
GOTERM_BP_DIRECT	GO:0032308~positive regulation of prostaglandin secretion	2	4	0.0294008	IL1A, IL1B	50	12	19734	65.78	1	0.149273	0.129763
GOTERM_BP_DIRECT	GO:0010659~cardiac muscle cell apoptotic process	2	4	0.0294008	HSP90AA1, TP53	50	12	19734	65.78	1	0.149273	0.129763
GOTERM_MF_DIRECT	GO:0004861~cyclin-dependent protein serine/threonine kinase inhibitor activity	2	4	0.0300468	CDKN2A, CASP3	50	12	19304	64.3467	0.999946	0.154049	0.128772
GOTERM_BP_DIRECT	GO:0009615~response to virus	3	6	0.0305446	IFNG, TNF, BCL2L1	50	110	19734	10.764	1	0.154602	0.134396
GOTERM_BP_DIRECT	GO:0008584~male gonad development	3	6	0.0315719	ACE, ESR1, BCL2L1	50	112	19734	10.5718	1	0.157151	0.136611
GOTERM_BP_DIRECT	GO:0060070~canonical Wnt signaling pathway	3	6	0.0315719	GSK3B, EGF, PTEN	50	112	19734	10.5718	1	0.157151	0.136611
GOTERM_BP_DIRECT	GO:0032760~positive regulation of tumor necrosis factor production	3	6	0.0315719	IL1A, IL6, IFNG	50	112	19734	10.5718	1	0.157151	0.136611
GOTERM_BP_DIRECT	GO:0032966~negative regulation of collagen biosynthetic process	2	4	0.0318123	IL6, PPARG	50	13	19734	60.72	1	0.157151	0.136611
GOTERM_BP_DIRECT	GO:0032495~response to muramyl dipeptide	2	4	0.0318123	NFKBIA, RELA	50	13	19734	60.72	1	0.157151	0.136611
GOTERM_BP_DIRECT	GO:0010389~regulation of G2/M transition of mitotic cell cycle	2	4	0.0318123	CDKN2A, CDK4	50	13	19734	60.72	1	0.157151	0.136611
GOTERM_BP_DIRECT	GO:0048584~positive regulation of response to stimulus	2	4	0.0318123	KDR, MTOR	50	13	19734	60.72	1	0.157151	0.136611
GOTERM_BP_DIRECT	GO:1903377~negative regulation of oxidative stress-induced neuron intrinsic apoptotic signaling pathway	2	4	0.0318123	IL10, HIF1A	50	13	19734	60.72	1	0.157151	0.136611
GOTERM_MF_DIRECT	GO:0004707~MAP kinase activity	2	4	0.0325104	MAPK1, MAPK3	50	13	19304	59.3969	0.999976	0.164076	0.137153
GOTERM_BP_DIRECT	GO:0042593~glucose homeostasis	3	6	0.0326127	IL6, AKT1, PPARG	50	114	19734	10.3863	1	0.160623	0.139629
GOTERM_BP_DIRECT	GO:0031571~mitotic G1 DNA damage checkpoint signaling	2	4	0.0342179	CCND1, TP53	50	14	19734	56.3829	1	0.167028	0.145198
GOTERM_BP_DIRECT	GO:0032516~positive regulation of phosphoprotein phosphatase activity	2	4	0.0342179	HSP90AB1, MTOR	50	14	19734	56.3829	1	0.167028	0.145198
GOTERM_BP_DIRECT	GO:0070102~interleukin-6-mediated signaling pathway	2	4	0.0342179	IL6, SRC	50	14	19734	56.3829	1	0.167028	0.145198
GOTERM_CC_DIRECT	GO:0070062~extracellular exosome	11	22	0.0344784	HSP90AA1, ACE, VCAM1, ABCB1, HSP90AB1, SRC, EGF, SERPINE1, SPP1, MMP9, ICAM1	50	2258	20887	2.03505	0.997845	0.167603	0.138871
GOTERM_MF_DIRECT	GO:0004222~metalloendopeptidase activity	3	6	0.0344953	ACE, MMP2, MMP9	50	115	19304	10.0717	0.999988	0.171415	0.143288
GOTERM_BP_DIRECT	GO:0007283~spermatogenesis	5	10	0.0349888	IL1A, ACE, SRC, SIRT1, BCL2L1	50	499	19734	3.95471	1	0.170286	0.148029
GOTERM_MF_DIRECT	GO:0043565~sequence-specific DNA binding	4	8	0.0356413	PPARG, PPARA, HIF1A, ESR1	50	285	19304	5.41867	0.999992	0.174426	0.145805
GOTERM_BP_DIRECT	GO:0030308~negative regulation of cell growth	3	6	0.0358154	CDKN2A, PPARG, TP53	50	120	19734	9.867	1	0.173092	0.150469
GOTERM_BP_DIRECT	GO:0006935~chemotaxis	3	6	0.0363607	CXCL8, MAPK1, CCL2	50	121	19734	9.78545	1	0.173092	0.150469
GOTERM_CC_DIRECT	GO:0005764~lysosome	4	8	0.0364248	ACE, SRC, IL1B, MTOR	50	311	20887	5.37286	0.998486	0.172279	0.142746
GOTERM_BP_DIRECT	GO:0038166~angiotensin-activated signaling pathway	2	4	0.0366177	ACE, SRC	50	15	19734	52.624	1	0.173092	0.150469
GOTERM_BP_DIRECT	GO:0048546~digestive tract morphogenesis	2	4	0.0366177	HIF1A, EGFR	50	15	19734	52.624	1	0.173092	0.150469
GOTERM_BP_DIRECT	GO:0048011~neurotrophin TRK receptor signaling pathway	2	4	0.0366177	SRC, CASP3	50	15	19734	52.624	1	0.173092	0.150469
GOTERM_BP_DIRECT	GO:0030278~regulation of ossification	2	4	0.0366177	MAPK1, MAPK3	50	15	19734	52.624	1	0.173092	0.150469
GOTERM_BP_DIRECT	GO:0035729~cellular response to hepatocyte growth factor stimulus	2	4	0.0366177	IL10, RELA	50	15	19734	52.624	1	0.173092	0.150469
GOTERM_BP_DIRECT	GO:0070848~response to growth factor	2	4	0.0366177	MYC, AKT1	50	15	19734	52.624	1	0.173092	0.150469
GOTERM_BP_DIRECT	GO:0002281~macrophage activation involved in immune response	2	4	0.0366177	IFNG, TNF	50	15	19734	52.624	1	0.173092	0.150469
GOTERM_BP_DIRECT	GO:0016242~negative regulation of macroautophagy	2	4	0.0366177	AKT1, MTOR	50	15	19734	52.624	1	0.173092	0.150469
GOTERM_MF_DIRECT	GO:0005149~interleukin-1 receptor binding	2	4	0.0374192	IL1A, IL1B	50	15	19304	51.4773	0.999995	0.180394	0.150794
GOTERM_BP_DIRECT	GO:0090263~positive regulation of canonical Wnt signaling pathway	3	6	0.0374608	SRC, EGF, EGFR	50	123	19734	9.62634	1	0.17657	0.153493
GOTERM_BP_DIRECT	GO:0048566~embryonic digestive tract development	2	4	0.0390116	CXCL8, TNF	50	16	19734	49.335	1	0.180264	0.156704
GOTERM_BP_DIRECT	GO:1904645~response to amyloid-beta	2	4	0.0390116	MMP2, MMP9	50	16	19734	49.335	1	0.180264	0.156704
GOTERM_BP_DIRECT	GO:0046325~negative regulation of glucose import	2	4	0.0390116	ACE, TNF	50	16	19734	49.335	1	0.180264	0.156704
GOTERM_BP_DIRECT	GO:0048266~behavioral response to pain	2	4	0.0390116	AKT1, MTOR	50	16	19734	49.335	1	0.180264	0.156704
GOTERM_BP_DIRECT	GO:0051146~striated muscle cell differentiation	2	4	0.0390116	CASP3, AKT1	50	16	19734	49.335	1	0.180264	0.156704
GOTERM_BP_DIRECT	GO:0060425~lung morphogenesis	2	4	0.0390116	MAPK1, MAPK3	50	16	19734	49.335	1	0.180264	0.156704
GOTERM_BP_DIRECT	GO:0070885~negative regulation of calcineurin-NFAT signaling cascade	2	4	0.0390116	GSK3B, MTOR	50	16	19734	49.335	1	0.180264	0.156704
GOTERM_BP_DIRECT	GO:0000165~MAPK cascade	3	6	0.0391349	MYC, EGFR, MAPK3	50	126	19734	9.39714	1	0.180328	0.156759
GOTERM_MF_DIRECT	GO:0001046~core promoter sequence-specific DNA binding	2	4	0.0398644	MYC, TP53	50	16	19304	48.26	0.999998	0.189356	0.158285
GOTERM_BP_DIRECT	GO:0051895~negative regulation of focal adhesion assembly	2	4	0.0413997	SRC, PTEN	50	17	19734	46.4329	1	0.189701	0.164907
GOTERM_BP_DIRECT	GO:0035162~embryonic hemopoiesis	2	4	0.0413997	KDR, HIF1A	50	17	19734	46.4329	1	0.189701	0.164907
GOTERM_CC_DIRECT	GO:0031143~pseudopodium	2	4	0.0414121	MAPK1, MAPK3	50	18	20887	46.4156	0.99939	0.190714	0.15802
GOTERM_BP_DIRECT	GO:0006357~regulation of transcription by RNA polymerase II	9	18	0.0427742	JUN, STAT1, MYC, MAPK1, PPARG, HIF1A, ESR1, TP53, RELA	50	1606	19734	2.21178	1	0.194128	0.168755
GOTERM_BP_DIRECT	GO:0045087~innate immune response	5	10	0.0436406	CRP, PARP1, SRC, PPARG, RELA	50	536	19734	3.68172	1	0.194128	0.168755
GOTERM_BP_DIRECT	GO:0019725~cellular homeostasis	2	4	0.043782	CCL2, MCL1	50	18	19734	43.8533	1	0.194128	0.168755
GOTERM_BP_DIRECT	GO:0050872~white fat cell differentiation	2	4	0.043782	PPARG, SIRT1	50	18	19734	43.8533	1	0.194128	0.168755
GOTERM_BP_DIRECT	GO:0060065~uterus development	2	4	0.043782	SRC, ESR1	50	18	19734	43.8533	1	0.194128	0.168755
GOTERM_BP_DIRECT	GO:0010165~response to X-ray	2	4	0.043782	CASP3, TP53	50	18	19734	43.8533	1	0.194128	0.168755
GOTERM_BP_DIRECT	GO:0042326~negative regulation of phosphorylation	2	4	0.043782	CDKN2A, SIRT1	50	18	19734	43.8533	1	0.194128	0.168755
GOTERM_BP_DIRECT	GO:1904355~positive regulation of telomere capping	2	4	0.043782	MAPK1, MAPK3	50	18	19734	43.8533	1	0.194128	0.168755
GOTERM_BP_DIRECT	GO:0071380~cellular response to prostaglandin E stimulus	2	4	0.043782	AKT1, PPARG	50	18	19734	43.8533	1	0.194128	0.168755
GOTERM_BP_DIRECT	GO:0042119~neutrophil activation	2	4	0.043782	CXCL8, IL1B	50	18	19734	43.8533	1	0.194128	0.168755
GOTERM_BP_DIRECT	GO:0032930~positive regulation of superoxide anion generation	2	4	0.043782	CRP, EGFR	50	18	19734	43.8533	1	0.194128	0.168755
GOTERM_BP_DIRECT	GO:0030857~negative regulation of epithelial cell differentiation	2	4	0.043782	IFNG, CCND1	50	18	19734	43.8533	1	0.194128	0.168755
GOTERM_BP_DIRECT	GO:0016525~negative regulation of angiogenesis	3	6	0.0443245	STAT1, PPARG, RELA	50	135	19734	8.77067	1	0.196005	0.170387
GOTERM_MF_DIRECT	GO:0030297~transmembrane receptor protein tyrosine kinase activator activity	2	4	0.0447367	EGF, EGFR	50	18	19304	42.8978	1	0.20942	0.175057
GOTERM_BP_DIRECT	GO:0051092~positive regulation of NF-kappaB transcription factor activity	3	6	0.0455109	IL1B, TNF, RELA	50	137	19734	8.64263	1	0.199293	0.173246
GOTERM_BP_DIRECT	GO:0033280~response to vitamin D	2	4	0.0461585	SPP1, PTGS2	50	19	19734	41.5453	1	0.199293	0.173246
GOTERM_BP_DIRECT	GO:0050995~negative regulation of lipid catabolic process	2	4	0.0461585	IL1B, TNF	50	19	19734	41.5453	1	0.199293	0.173246
GOTERM_BP_DIRECT	GO:0042310~vasoconstriction	2	4	0.0461585	CRP, ACE	50	19	19734	41.5453	1	0.199293	0.173246
GOTERM_BP_DIRECT	GO:0035994~response to muscle stretch	2	4	0.0461585	NFKBIA, RELA	50	19	19734	41.5453	1	0.199293	0.173246
GOTERM_BP_DIRECT	GO:1902176~negative regulation of oxidative stress-induced intrinsic apoptotic signaling pathway	2	4	0.0461585	AKT1, SIRT1	50	19	19734	41.5453	1	0.199293	0.173246
GOTERM_BP_DIRECT	GO:0038084~vascular endothelial growth factor signaling pathway	2	4	0.0461585	KDR, RELA	50	19	19734	41.5453	1	0.199293	0.173246
GOTERM_BP_DIRECT	GO:0031396~regulation of protein ubiquitination	2	4	0.0461585	HSP90AA1, HSP90AB1	50	19	19734	41.5453	1	0.199293	0.173246
GOTERM_BP_DIRECT	GO:0030949~positive regulation of vascular endothelial growth factor receptor signaling pathway	2	4	0.0461585	IL1B, HIF1A	50	19	19734	41.5453	1	0.199293	0.173246
GOTERM_BP_DIRECT	GO:0060716~labyrinthine layer blood vessel development	2	4	0.0485291	MAPK1, AKT1	50	20	19734	39.468	1	0.206815	0.179784
GOTERM_BP_DIRECT	GO:0001892~embryonic placenta development	2	4	0.0485291	HIF1A, EGFR	50	20	19734	39.468	1	0.206815	0.179784
GOTERM_BP_DIRECT	GO:0010759~positive regulation of macrophage chemotaxis	2	4	0.0485291	MAPK1, MAPK3	50	20	19734	39.468	1	0.206815	0.179784
GOTERM_BP_DIRECT	GO:0090201~negative regulation of release of cytochrome c from mitochondria	2	4	0.0485291	AKT1, BCL2L1	50	20	19734	39.468	1	0.206815	0.179784
GOTERM_BP_DIRECT	GO:0050901~leukocyte tethering or rolling	2	4	0.0485291	VCAM1, TNF	50	20	19734	39.468	1	0.206815	0.179784
GOTERM_MF_DIRECT	GO:0001216~DNA-binding transcription activator activity	2	4	0.0495848	PPARA, HIF1A	50	20	19304	38.608	1	0.227949	0.190546
GOTERM_MF_DIRECT	GO:0044877~protein-containing complex binding	4	8	0.0501065	MYC, CASP3, PPARA, MTOR	50	327	19304	4.72269	1	0.227949	0.190546
GOTERM_BP_DIRECT	GO:0031641~regulation of myelination	2	4	0.0508941	AKT1, MTOR	50	21	19734	37.5886	1	0.212489	0.184717
GOTERM_BP_DIRECT	GO:0060218~hematopoietic stem cell differentiation	2	4	0.0508941	ACE, TP53	50	21	19734	37.5886	1	0.212489	0.184717
GOTERM_BP_DIRECT	GO:2000774~positive regulation of cellular senescence	2	4	0.0508941	SIRT1, TP53	50	21	19734	37.5886	1	0.212489	0.184717
GOTERM_BP_DIRECT	GO:0046628~positive regulation of insulin receptor signaling pathway	2	4	0.0508941	SRC, SIRT1	50	21	19734	37.5886	1	0.212489	0.184717
GOTERM_BP_DIRECT	GO:0045722~positive regulation of gluconeogenesis	2	4	0.0508941	PPARA, SIRT1	50	21	19734	37.5886	1	0.212489	0.184717
GOTERM_BP_DIRECT	GO:0002042~cell migration involved in sprouting angiogenesis	2	4	0.0508941	KDR, AKT1	50	21	19734	37.5886	1	0.212489	0.184717
GOTERM_BP_DIRECT	GO:0046677~response to antibiotic	2	4	0.0508941	HSP90AA1, TP53	50	21	19734	37.5886	1	0.212489	0.184717
GOTERM_BP_DIRECT	GO:0046827~positive regulation of protein export from nucleus	2	4	0.0508941	GSK3B, IL1B	50	21	19734	37.5886	1	0.212489	0.184717
GOTERM_MF_DIRECT	GO:0000979~RNA polymerase II core promoter sequence-specific DNA binding	2	4	0.0519997	STAT1, RELA	50	21	19304	36.7695	1	0.233277	0.194999
GOTERM_BP_DIRECT	GO:0060324~face development	2	4	0.0532532	MAPK1, MAPK3	50	22	19734	35.88	1	0.219004	0.19038
GOTERM_BP_DIRECT	GO:0032211~negative regulation of telomere maintenance via telomerase	2	4	0.0532532	SRC, TP53	50	22	19734	35.88	1	0.219004	0.19038
GOTERM_BP_DIRECT	GO:1900181~negative regulation of protein localization to nucleus	2	4	0.0532532	GSK3B, MTOR	50	22	19734	35.88	1	0.219004	0.19038
GOTERM_BP_DIRECT	GO:0007004~telomere maintenance via telomerase	2	4	0.0532532	HSP90AA1, HSP90AB1	50	22	19734	35.88	1	0.219004	0.19038
GOTERM_BP_DIRECT	GO:0071168~protein localization to chromatin	2	4	0.0532532	PARP1, ESR1	50	22	19734	35.88	1	0.219004	0.19038
GOTERM_BP_DIRECT	GO:0097194~execution phase of apoptosis	2	4	0.0532532	CASP3, AKT1	50	22	19734	35.88	1	0.219004	0.19038
GOTERM_CC_DIRECT	GO:0005770~late endosome	3	6	0.0536546	SRC, MAPK1, MAPK3	50	159	20887	7.88189	0.999936	0.240758	0.199485
GOTERM_MF_DIRECT	GO:0070182~DNA polymerase binding	2	4	0.0544087	HSP90AA1, HSP90AB1	50	22	19304	35.0982	1	0.24074	0.201238
GOTERM_BP_DIRECT	GO:0045736~negative regulation of cyclin-dependent protein serine/threonine kinase activity	2	4	0.0556066	CDKN2A, PTEN	50	23	19734	34.32	1	0.228112	0.198298
GOTERM_MF_DIRECT	GO:0003707~nuclear steroid receptor activity	2	4	0.0568117	PPARA, ESR1	50	23	19304	33.5722	1	0.247975	0.207286
GOTERM_BP_DIRECT	GO:2000378~negative regulation of reactive oxygen species metabolic process	2	4	0.0579543	HIF1A, TP53	50	24	19734	32.89	1	0.234238	0.203623
GOTERM_BP_DIRECT	GO:0051493~regulation of cytoskeleton organization	2	4	0.0579543	MAPK1, MAPK3	50	24	19734	32.89	1	0.234238	0.203623
GOTERM_BP_DIRECT	GO:0090200~positive regulation of release of cytochrome c from mitochondria	2	4	0.0579543	TP53, MMP9	50	24	19734	32.89	1	0.234238	0.203623
GOTERM_BP_DIRECT	GO:0045861~negative regulation of proteolysis	2	4	0.0579543	AKT1, TP53	50	24	19734	32.89	1	0.234238	0.203623
GOTERM_BP_DIRECT	GO:0051403~stress-activated MAPK cascade	2	4	0.0579543	MAPK1, MAPK3	50	24	19734	32.89	1	0.234238	0.203623
GOTERM_BP_DIRECT	GO:0071353~cellular response to interleukin-4	2	4	0.0579543	HSP90AB1, CDK4	50	24	19734	32.89	1	0.234238	0.203623
GOTERM_BP_DIRECT	GO:1905563~negative regulation of vascular endothelial cell proliferation	2	4	0.0602963	CCL2, PPARG	50	25	19734	31.5744	1	0.241921	0.210302
GOTERM_BP_DIRECT	GO:0050807~regulation of synapse organization	2	4	0.0602963	IL10, TNF	50	25	19734	31.5744	1	0.241921	0.210302
GOTERM_BP_DIRECT	GO:0042327~positive regulation of phosphorylation	2	4	0.0602963	EGF, EGFR	50	25	19734	31.5744	1	0.241921	0.210302
GOTERM_BP_DIRECT	GO:0006355~regulation of DNA-templated transcription	6	12	0.0607037	JUN, MYC, HIF1A, ESR1, TP53, RELA	50	858	19734	2.76	1	0.242963	0.211208
GOTERM_MF_DIRECT	GO:0044389~ubiquitin-like protein ligase binding	2	4	0.0615996	JUN, STAT1	50	25	19304	30.8864	1	0.261799	0.218841
GOTERM_MF_DIRECT	GO:0051019~mitogen-activated protein kinase binding	2	4	0.0615996	ACE, SIRT1	50	25	19304	30.8864	1	0.261799	0.218841
GOTERM_BP_DIRECT	GO:0030182~neuron differentiation	3	6	0.0626203	CCND1, CASP3, ERBB2	50	164	19734	7.21976	1	0.248266	0.215818
GOTERM_BP_DIRECT	GO:0003009~skeletal muscle contraction	2	4	0.0626326	HSP90AA1, TNF	50	26	19734	30.36	1	0.248266	0.215818
GOTERM_BP_DIRECT	GO:0051131~chaperone-mediated protein complex assembly	2	4	0.0626326	HSP90AA1, HSP90AB1	50	26	19734	30.36	1	0.248266	0.215818
GOTERM_BP_DIRECT	GO:0050900~leukocyte migration	2	4	0.0626326	SRC, ICAM1	50	26	19734	30.36	1	0.248266	0.215818
GOTERM_BP_DIRECT	GO:2000060~positive regulation of ubiquitin-dependent protein catabolic process	2	4	0.0649632	EGF, PTEN	50	27	19734	29.2356	1	0.254439	0.221184
GOTERM_BP_DIRECT	GO:0019222~regulation of metabolic process	2	4	0.0649632	IFNG, TNF	50	27	19734	29.2356	1	0.254439	0.221184
GOTERM_BP_DIRECT	GO:0071480~cellular response to gamma radiation	2	4	0.0649632	TP53, BCL2L1	50	27	19734	29.2356	1	0.254439	0.221184
GOTERM_BP_DIRECT	GO:2000773~negative regulation of cellular senescence	2	4	0.0649632	PTEN, SIRT1	50	27	19734	29.2356	1	0.254439	0.221184
GOTERM_BP_DIRECT	GO:0032740~positive regulation of interleukin-17 production	2	4	0.0649632	IL6, IL2	50	27	19734	29.2356	1	0.254439	0.221184
GOTERM_MF_DIRECT	GO:0023026~MHC class II protein complex binding	2	4	0.0663638	HSP90AA1, HSP90AB1	50	27	19304	28.5985	1	0.277508	0.231972
GOTERM_MF_DIRECT	GO:0005102~signaling receptor binding	4	8	0.0670142	SRC, ERBB2, SERPINE1, CCL2	50	369	19304	4.18515	1	0.277508	0.231972
GOTERM_BP_DIRECT	GO:0010800~positive regulation of peptidyl-threonine phosphorylation	2	4	0.0672881	EGF, MAPK1	50	28	19734	28.1914	1	0.262296	0.228014
GOTERM_BP_DIRECT	GO:0010971~positive regulation of G2/M transition of mitotic cell cycle	2	4	0.0672881	CCND1, CDK4	50	28	19734	28.1914	1	0.262296	0.228014
GOTERM_BP_DIRECT	GO:0030198~extracellular matrix organization	3	6	0.0687418	MMP2, TNF, MMP9	50	173	19734	6.84416	1	0.267329	0.232389
GOTERM_BP_DIRECT	GO:0001678~intracellular glucose homeostasis	2	4	0.0696073	HIF1A, SIRT1	50	29	19734	27.2193	1	0.268789	0.233658
GOTERM_BP_DIRECT	GO:0045672~positive regulation of osteoclast differentiation	2	4	0.0696073	IFNG, TNF	50	29	19734	27.2193	1	0.268789	0.233658
GOTERM_BP_DIRECT	GO:0001774~microglial cell activation	2	4	0.0696073	IFNG, TNF	50	29	19734	27.2193	1	0.268789	0.233658
GOTERM_MF_DIRECT	GO:0016538~cyclin-dependent protein serine/threonine kinase regulator activity	2	4	0.0711043	CCND1, CDK4	50	29	19304	26.6262	1	0.290718	0.243015
GOTERM_CC_DIRECT	GO:0030054~cell junction	3	6	0.0713093	SRC, KDR, EGFR	50	187	20887	6.70171	0.999998	0.296844	0.245956
GOTERM_CC_DIRECT	GO:0005813~centrosome	5	10	0.0719053	GSK3B, CCND1, MAPK1, TP53, BCL2L1	50	671	20887	3.11282	0.999998	0.296844	0.245956
GOTERM_BP_DIRECT	GO:0048714~positive regulation of oligodendrocyte differentiation	2	4	0.0719209	PPARG, MTOR	50	30	19734	26.312	1	0.273865	0.238071
GOTERM_BP_DIRECT	GO:0034142~toll-like receptor 4 signaling pathway	2	4	0.0719209	NFKBIA, RELA	50	30	19734	26.312	1	0.273865	0.238071
GOTERM_BP_DIRECT	GO:0071902~positive regulation of protein serine/threonine kinase activity	2	4	0.0719209	IFNG, SRC	50	30	19734	26.312	1	0.273865	0.238071
GOTERM_BP_DIRECT	GO:0051276~chromosome organization	2	4	0.0719209	MYC, TP53	50	30	19734	26.312	1	0.273865	0.238071
GOTERM_BP_DIRECT	GO:0010592~positive regulation of lamellipodium assembly	2	4	0.0719209	HSP90AA1, MTOR	50	30	19734	26.312	1	0.273865	0.238071
GOTERM_BP_DIRECT	GO:0048662~negative regulation of smooth muscle cell proliferation	2	4	0.0719209	IFNG, PPARG	50	30	19734	26.312	1	0.273865	0.238071
GOTERM_CC_DIRECT	GO:0044295~axonal growth cone	2	4	0.0724557	HSP90AA1, HSP90AB1	50	32	20887	26.1088	0.999998	0.296844	0.245956
GOTERM_MF_DIRECT	GO:0051721~protein phosphatase 2A binding	2	4	0.0734657	STAT1, TP53	50	30	19304	25.7387	1	0.296618	0.247947
GOTERM_BP_DIRECT	GO:0030878~thyroid gland development	2	4	0.0742288	MAPK1, MAPK3	50	31	19734	25.4632	1	0.278147	0.241793
GOTERM_BP_DIRECT	GO:0034612~response to tumor necrosis factor	2	4	0.0742288	CASP3, PTGS2	50	31	19734	25.4632	1	0.278147	0.241793
GOTERM_BP_DIRECT	GO:0043122~regulation of canonical NF-kappaB signal transduction	2	4	0.0742288	IL1B, TNF	50	31	19734	25.4632	1	0.278147	0.241793
GOTERM_BP_DIRECT	GO:0051896~regulation of phosphatidylinositol 3-kinase/protein kinase B signal transduction	2	4	0.0742288	PTEN, EGFR	50	31	19734	25.4632	1	0.278147	0.241793
GOTERM_BP_DIRECT	GO:0051602~response to electrical stimulus	2	4	0.0742288	SRC, MMP2	50	31	19734	25.4632	1	0.278147	0.241793
GOTERM_BP_DIRECT	GO:0016239~positive regulation of macroautophagy	2	4	0.0742288	KDR, SIRT1	50	31	19734	25.4632	1	0.278147	0.241793
GOTERM_BP_DIRECT	GO:0048010~vascular endothelial growth factor receptor signaling pathway	2	4	0.0742288	SRC, KDR	50	31	19734	25.4632	1	0.278147	0.241793
GOTERM_CC_DIRECT	GO:0002102~podosome	2	4	0.074635	VCAM1, SRC	50	33	20887	25.3176	0.999999	0.296844	0.245956
GOTERM_CC_DIRECT	GO:0043209~myelin sheath	2	4	0.074635	HSP90AA1, ERBB2	50	33	20887	25.3176	0.999999	0.296844	0.245956
GOTERM_BP_DIRECT	GO:0007159~leukocyte cell-cell adhesion	2	4	0.0765312	VCAM1, ICAM1	50	32	19734	24.6675	1	0.286122	0.248726
GOTERM_MF_DIRECT	GO:0004888~transmembrane signaling receptor activity	3	6	0.0779507	ERBB2, EGFR, ICAM1	50	182	19304	6.36396	1	0.304207	0.254291
GOTERM_MF_DIRECT	GO:0005164~tumor necrosis factor receptor binding	2	4	0.0781709	STAT1, TNF	50	32	19304	24.13	1	0.304207	0.254291
GOTERM_MF_DIRECT	GO:0004712~protein serine/threonine/tyrosine kinase activity	2	4	0.0781709	GSK3B, AKT1	50	32	19304	24.13	1	0.304207	0.254291
GOTERM_BP_DIRECT	GO:0030336~negative regulation of cell migration	3	6	0.0786373	GSK3B, SERPINE1, PTEN	50	187	19734	6.33176	1	0.292054	0.253883
GOTERM_BP_DIRECT	GO:0042771~intrinsic apoptotic signaling pathway in response to DNA damage by p53 class mediator	2	4	0.0788279	SIRT1, TP53	50	33	19734	23.92	1	0.292054	0.253883
GOTERM_BP_DIRECT	GO:0050769~positive regulation of neurogenesis	2	4	0.0788279	ACE, IFNG	50	33	19734	23.92	1	0.292054	0.253883
GOTERM_BP_DIRECT	GO:0044344~cellular response to fibroblast growth factor stimulus	2	4	0.0788279	CXCL8, CCL2	50	33	19734	23.92	1	0.292054	0.253883
GOTERM_BP_DIRECT	GO:0035987~endodermal cell differentiation	2	4	0.081119	MMP2, MMP9	50	34	19734	23.2165	1	0.297859	0.258929
GOTERM_BP_DIRECT	GO:0045648~positive regulation of erythrocyte differentiation	2	4	0.081119	STAT1, HIF1A	50	34	19734	23.2165	1	0.297859	0.258929
GOTERM_BP_DIRECT	GO:1990090~cellular response to nerve growth factor stimulus	2	4	0.081119	PARP1, AKT1	50	34	19734	23.2165	1	0.297859	0.258929
GOTERM_BP_DIRECT	GO:0035633~maintenance of blood-brain barrier	2	4	0.081119	IL6, PTGS2	50	34	19734	23.2165	1	0.297859	0.258929
GOTERM_BP_DIRECT	GO:0032212~positive regulation of telomere maintenance via telomerase	2	4	0.0834045	MAPK1, MAPK3	50	35	19734	22.5531	1	0.304214	0.264453
GOTERM_BP_DIRECT	GO:0032743~positive regulation of interleukin-2 production	2	4	0.0834045	IL1A, IL1B	50	35	19734	22.5531	1	0.304214	0.264453
GOTERM_BP_DIRECT	GO:0002230~positive regulation of defense response to virus by host	2	4	0.0834045	HSP90AA1, STAT1	50	35	19734	22.5531	1	0.304214	0.264453
GOTERM_BP_DIRECT	GO:0090050~positive regulation of cell migration involved in sprouting angiogenesis	2	4	0.0856845	KDR, PTGS2	50	36	19734	21.9267	1	0.31115	0.270483
GOTERM_BP_DIRECT	GO:0045765~regulation of angiogenesis	2	4	0.0856845	IL6, ERBB2	50	36	19734	21.9267	1	0.31115	0.270483
GOTERM_BP_DIRECT	GO:0043407~negative regulation of MAP kinase activity	2	4	0.0879589	IL1B, PPARG	50	37	19734	21.3341	1	0.313866	0.272844
GOTERM_BP_DIRECT	GO:0031100~animal organ regeneration	2	4	0.0879589	ACE, PPARG	50	37	19734	21.3341	1	0.313866	0.272844
GOTERM_BP_DIRECT	GO:0048147~negative regulation of fibroblast proliferation	2	4	0.0879589	MYC, TP53	50	37	19734	21.3341	1	0.313866	0.272844
GOTERM_BP_DIRECT	GO:0001890~placenta development	2	4	0.0879589	HSP90AB1, PPARG	50	37	19734	21.3341	1	0.313866	0.272844
GOTERM_BP_DIRECT	GO:0001818~negative regulation of cytokine production	2	4	0.0879589	IL10, CASP3	50	37	19734	21.3341	1	0.313866	0.272844
GOTERM_BP_DIRECT	GO:0031333~negative regulation of protein-containing complex assembly	2	4	0.0879589	GSK3B, SRC	50	37	19734	21.3341	1	0.313866	0.272844
GOTERM_BP_DIRECT	GO:0048709~oligodendrocyte differentiation	2	4	0.0879589	ERBB2, MTOR	50	37	19734	21.3341	1	0.313866	0.272844
GOTERM_BP_DIRECT	GO:0097193~intrinsic apoptotic signaling pathway	2	4	0.0879589	CASP3, TP53	50	37	19734	21.3341	1	0.313866	0.272844
GOTERM_MF_DIRECT	GO:0051219~phosphoprotein binding	2	4	0.0898316	SRC, MTOR	50	37	19304	20.8692	1	0.345424	0.288745
GOTERM_BP_DIRECT	GO:0051591~response to cAMP	2	4	0.0902278	STAT1, RELA	50	38	19734	20.7726	1	0.321266	0.279277
GOTERM_BP_DIRECT	GO:0048144~fibroblast proliferation	2	4	0.0924911	ESR1, TP53	50	39	19734	20.24	1	0.3272	0.284435
GOTERM_BP_DIRECT	GO:2001237~negative regulation of extrinsic apoptotic signaling pathway	2	4	0.0924911	SRC, RELA	50	39	19734	20.24	1	0.3272	0.284435
GOTERM_BP_DIRECT	GO:0001937~negative regulation of endothelial cell proliferation	2	4	0.0924911	STAT1, TNF	50	39	19734	20.24	1	0.3272	0.284435
GOTERM_BP_DIRECT	GO:0006953~acute-phase response	2	4	0.094749	CRP, IL6	50	40	19734	19.734	1	0.334468	0.290753
GOTERM_CC_DIRECT	GO:0005741~mitochondrial outer membrane	3	6	0.0963249	MTOR, BCL2L1, MCL1	50	223	20887	5.61982	1	0.373887	0.309792
GOTERM_BP_DIRECT	GO:0030574~collagen catabolic process	2	4	0.0970013	MMP2, MMP9	50	41	19734	19.2527	1	0.338784	0.294505
GOTERM_BP_DIRECT	GO:0043537~negative regulation of blood vessel endothelial cell migration	2	4	0.0970013	PPARG, TNF	50	41	19734	19.2527	1	0.338784	0.294505
GOTERM_BP_DIRECT	GO:0019233~sensory perception of pain	2	4	0.0970013	CCL2, MAPK3	50	41	19734	19.2527	1	0.338784	0.294505
GOTERM_BP_DIRECT	GO:0007595~lactation	2	4	0.0970013	CCND1, HIF1A	50	41	19734	19.2527	1	0.338784	0.294505
GOTERM_BP_DIRECT	GO:0086091~regulation of heart rate by cardiac conduction	2	4	0.0970013	ACE, SRC	50	41	19734	19.2527	1	0.338784	0.294505
GOTERM_CC_DIRECT	GO:0000307~cyclin-dependent protein kinase holoenzyme complex	2	4	0.0982789	CCND1, CDK4	50	44	20887	18.9882	1	0.373887	0.309792
GOTERM_BP_DIRECT	GO:0007405~neuroblast proliferation	2	4	0.0992481	HIF1A, TP53	50	42	19734	18.7943	1	0.344437	0.299419
GOTERM_BP_DIRECT	GO:0045746~negative regulation of Notch signaling pathway	2	4	0.0992481	NFKBIA, AKT1	50	42	19734	18.7943	1	0.344437	0.299419
GOTERM_BP_DIRECT	GO:0071526~semaphorin-plexin signaling pathway	2	4	0.0992481	ERBB2, KDR	50	42	19734	18.7943	1	0.344437	0.299419

## Sheet: BP
Category	Term	Count	%	PValue	Genes	List Total	Pop Hits	Pop Total	Fold Enrichment	Bonferroni	Benjamini	FDR
GOTERM_BP_DIRECT	GO:0045944~positive regulation of transcription by RNA polymerase II	22	44	4.5037e-13	IL10, JUN, PARP1, CDKN2A, STAT1, HIF1A, ESR1, SIRT1, TNF, EGFR, IL2, RELA, NFKBIA, IL1A, IL6, MYC, IL1B, AKT1, PPARG, PPARA, TP53, MAPK3	50	1256	19734	6.91318	7.41387e-10	1.83107e-10	1.59175e-10
GOTERM_BP_DIRECT	GO:0043066~negative regulation of apoptotic process	19	38	9.3627e-17	IL10, GSK3B, HSP90AB1, SRC, SIRT1, TNF, MMP9, EGFR, IL2, MTOR, RELA, IL6, MYC, ERBB2, KDR, AKT1, TP53, MCL1, BCL2L1	50	507	19734	14.7908	1.82743e-13	7.70082e-14	6.69433e-14
GOTERM_BP_DIRECT	GO:0010628~positive regulation of gene expression	18	36	2.31205e-15	CRP, GSK3B, CXCL8, CDKN2A, EGF, HIF1A, TNF, MTOR, RELA, IL1A, IL6, IFNG, MYC, IL1B, ERBB2, AKT1, PPARG, TP53	50	509	19734	13.9572	3.8376e-12	1.26778e-12	1.10208e-12
GOTERM_BP_DIRECT	GO:0045893~positive regulation of DNA-templated transcription	18	36	5.56555e-13	IL10, JUN, CDKN2A, STAT1, EGF, HIF1A, ESR1, TNF, EGFR, RELA, IL6, MYC, IL1B, SPP1, AKT1, PPARG, PPARA, TP53	50	713	19734	9.96387	9.16089e-10	1.83107e-10	1.59175e-10
GOTERM_BP_DIRECT	GO:0009410~response to xenobiotic stimulus	16	32	3.0253e-17	IL10, HSP90AA1, ACE, ABCB1, STAT1, SRC, MMP2, PTGS2, TNF, RELA, CCND1, CDK4, MYC, CASP3, PPARG, TP53	50	254	19734	24.8617	4.97965e-14	4.97663e-14	4.32618e-14
GOTERM_BP_DIRECT	GO:0008284~positive regulation of cell population proliferation	13	26	2.76318e-09	EGF, PTEN, SIRT1, EGFR, IL2, RELA, IL6, IFNG, CDK4, MYC, IL1B, ERBB2, KDR	50	506	19734	10.14	4.54818e-06	3.49648e-07	3.03949e-07
GOTERM_BP_DIRECT	GO:0006915~apoptotic process	13	26	1.62149e-08	PARP1, CDKN2A, PTEN, MMP9, NFKBIA, IL1A, IFNG, IL1B, CASP3, MAPK1, TP53, BCL2L1, MAPK3	50	593	19734	8.65234	2.66893e-05	1.40386e-06	1.22038e-06
GOTERM_BP_DIRECT	GO:0000122~negative regulation of transcription by RNA polymerase II	13	26	2.9462e-06	JUN, PARP1, STAT1, ESR1, SIRT1, TNF, RELA, IFNG, CCND1, MYC, PPARG, PPARA, TP53	50	963	19734	5.32798	0.00483772	0.000137938	0.000119909
GOTERM_BP_DIRECT	GO:0007165~signal transduction	13	26	3.77393e-05	CXCL8, SRC, HIF1A, ESR1, EGFR, CDK4, IL1B, ERBB2, SPP1, CCL2, AKT1, MAPK1, PPARG	50	1240	19734	4.13777	0.0602299	0.000912957	0.000793635
GOTERM_BP_DIRECT	GO:0071222~cellular response to lipopolysaccharide	12	24	1.10563e-12	IL10, IL1A, IL6, CXCL8, SRC, CDK4, IL1B, SERPINE1, CCL2, TNF, MMP9, RELA	50	191	19734	24.7966	1.81993e-09	3.03127e-10	2.63509e-10
GOTERM_BP_DIRECT	GO:0010629~negative regulation of gene expression	12	24	2.06348e-10	GSK3B, ACE, CXCL8, IFNG, SRC, KDR, AKT1, PPARG, HIF1A, ESR1, SIRT1, TNF	50	310	19734	15.2779	3.39649e-07	3.77159e-08	3.27864e-08
GOTERM_BP_DIRECT	GO:0043065~positive regulation of apoptotic process	12	24	3.08791e-10	IL6, JUN, ACE, CDKN2A, SRC, PPARG, PTGS2, SIRT1, TNF, TP53, MMP9, MCL1	50	322	19734	14.7086	5.08271e-07	5.07962e-08	4.41572e-08
GOTERM_BP_DIRECT	GO:0006954~inflammatory response	11	22	7.01595e-08	CRP, IL1A, IL6, VCAM1, CXCL8, IL1B, CCL2, AKT1, TNF, RELA, MTOR	50	422	19734	10.2879	0.000115476	4.6165e-06	4.01312e-06
GOTERM_BP_DIRECT	GO:0001934~positive regulation of protein phosphorylation	10	20	1.76884e-09	HSP90AA1, CCND1, IL1B, ERBB2, KDR, AKT1, SIRT1, TNF, MMP9, EGFR	50	206	19734	19.1592	2.9115e-06	2.42478e-07	2.10786e-07
GOTERM_BP_DIRECT	GO:0006974~DNA damage response	10	20	5.6497e-08	CCND1, PARP1, MYC, CASP3, MAPK1, SIRT1, TP53, MTOR, MCL1, MAPK3	50	307	19734	12.856	9.29897e-05	3.93788e-06	3.4232e-06
GOTERM_BP_DIRECT	GO:0016310~phosphorylation	10	20	2.21441e-05	GSK3B, SRC, CDK4, ERBB2, KDR, MAPK1, AKT1, EGFR, MTOR, MAPK3	50	633	19734	6.23507	0.0357934	0.000597166	0.000519117
GOTERM_BP_DIRECT	GO:1902895~positive regulation of miRNA transcription	9	18	1.83993e-12	IL10, JUN, MYC, PPARG, HIF1A, TNF, TP53, RELA, EGFR	50	60	19734	59.202	3.02859e-09	4.32384e-10	3.75872e-10
GOTERM_BP_DIRECT	GO:0071356~cellular response to tumor necrosis factor	9	18	1.46999e-09	NFKBIA, VCAM1, CXCL8, MAPK1, CCL2, AKT1, SIRT1, RELA, MAPK3	50	136	19734	26.1185	2.4196e-06	2.19831e-07	1.91099e-07
GOTERM_BP_DIRECT	GO:0001525~angiogenesis	9	18	2.10968e-07	CXCL8, EGF, MMP2, SERPINE1, KDR, CCL2, PTGS2, HIF1A, SIRT1	50	257	19734	13.8215	0.000347193	1.28534e-05	1.11735e-05
GOTERM_BP_DIRECT	GO:0006468~protein phosphorylation	9	18	3.67526e-06	GSK3B, SRC, CDK4, ERBB2, MAPK1, CCL2, AKT1, MTOR, MAPK3	50	376	19734	9.44713	0.00603122	0.0001591	0.000138306
GOTERM_BP_DIRECT	GO:0008285~negative regulation of cell population proliferation	9	18	1.04982e-05	IL10, IL1A, IL6, CXCL8, CDKN2A, IL1B, PTEN, PTGS2, TP53	50	434	19734	8.18461	0.0171318	0.000359784	0.00031276
GOTERM_BP_DIRECT	GO:0045892~negative regulation of DNA-templated transcription	9	18	7.5955e-05	JUN, IFNG, PARP1, CDKN2A, PPARG, SIRT1, TNF, TP53, RELA	50	573	19734	6.19916	0.117527	0.00154254	0.00134093
GOTERM_BP_DIRECT	GO:0006357~regulation of transcription by RNA polymerase II	9	18	0.0427742	JUN, STAT1, MYC, MAPK1, PPARG, HIF1A, ESR1, TP53, RELA	50	1606	19734	2.21178	1	0.194128	0.168755
GOTERM_BP_DIRECT	GO:0045429~positive regulation of nitric oxide biosynthetic process	8	16	1.32997e-11	HSP90AA1, HSP90AB1, IFNG, IL1B, AKT1, PTGS2, ESR1, TNF	50	44	19734	71.76	2.18913e-08	2.73475e-09	2.37732e-09
GOTERM_BP_DIRECT	GO:0051091~positive regulation of DNA-binding transcription factor activity	8	16	3.236e-09	IL10, IL6, IL1B, PTEN, AKT1, PPARG, ESR1, TNF	50	94	19734	33.5898	5.32644e-06	3.8023e-07	3.30534e-07
GOTERM_BP_DIRECT	GO:0071456~cellular response to hypoxia	8	16	5.74523e-08	SRC, MYC, PPARG, PTGS2, HIF1A, SIRT1, TP53, MTOR	50	142	19734	22.2355	9.4562e-05	3.93788e-06	3.4232e-06
GOTERM_BP_DIRECT	GO:0001666~response to hypoxia	8	16	2.59273e-07	IL1A, ACE, VCAM1, CASP3, MMP2, PPARA, HIF1A, TNF	50	177	19734	17.8386	0.000426672	1.4707e-05	1.27848e-05
GOTERM_BP_DIRECT	GO:0070374~positive regulation of ERK1 and ERK2 cascade	8	16	1.42513e-06	IL1A, SRC, KDR, CCL2, TNF, EGFR, ICAM1, MAPK3	50	228	19734	13.8484	0.00234302	6.89514e-05	5.99395e-05
GOTERM_BP_DIRECT	GO:0035556~intracellular signal transduction	8	16	8.91173e-05	GSK3B, CXCL8, SRC, ERBB2, MAPK1, AKT1, RELA, MAPK3	50	432	19734	7.30889	0.136442	0.00176624	0.0015354
GOTERM_BP_DIRECT	GO:0034614~cellular response to reactive oxygen species	7	14	3.58713e-09	JUN, MMP2, MAPK1, AKT1, MMP9, EGFR, MAPK3	50	53	19734	52.1275	5.9044e-06	3.93388e-07	3.41973e-07
GOTERM_BP_DIRECT	GO:0045766~positive regulation of angiogenesis	7	14	3.01869e-06	IL1A, CXCL8, IL1B, SERPINE1, KDR, HIF1A, SIRT1	50	163	19734	16.9494	0.00495645	0.000137938	0.000119909
GOTERM_BP_DIRECT	GO:0051897~positive regulation of phosphatidylinositol 3-kinase/protein kinase B signal transduction	7	14	7.74638e-06	SRC, EGF, KDR, SIRT1, TNF, EGFR, MTOR	50	192	19734	14.3894	0.0126697	0.000281628	0.00024482
GOTERM_BP_DIRECT	GO:0007507~heart development	7	14	1.36243e-05	IL1A, CASP3, MMP2, ERBB2, PTEN, PPARG, PPARA	50	212	19734	13.0319	0.0221761	0.000448239	0.000389654
GOTERM_BP_DIRECT	GO:0042981~regulation of apoptotic process	7	14	1.95662e-05	HSP90AA1, STAT1, AKT1, SIRT1, TP53, BCL2L1, MCL1	50	226	19734	12.2246	0.0316932	0.000545533	0.000474232
GOTERM_BP_DIRECT	GO:0030335~positive regulation of cell migration	7	14	7.42658e-05	EGF, IL1B, MMP2, KDR, CCL2, AKT1, EGFR	50	287	19734	9.62634	0.115069	0.00153155	0.00133138
GOTERM_BP_DIRECT	GO:0006955~immune response	7	14	0.00149972	IL10, IL1A, CXCL8, IL1B, CCL2, TNF, IL2	50	505	19734	5.47081	0.915448	0.0153232	0.0133205
GOTERM_BP_DIRECT	GO:1902894~negative regulation of miRNA transcription	6	12	7.20337e-09	PPARG, PPARA, HIF1A, ESR1, TNF, RELA	50	28	19734	84.5743	1.18567e-05	6.97032e-07	6.0593e-07
GOTERM_BP_DIRECT	GO:0010575~positive regulation of vascular endothelial growth factor production	6	12	1.46503e-08	IL1A, IL6, IL1B, PTGS2, HIF1A, RELA	50	32	19734	74.0025	2.41142e-05	1.33888e-06	1.16389e-06
GOTERM_BP_DIRECT	GO:0071276~cellular response to cadmium ion	6	12	2.34859e-08	JUN, MAPK1, AKT1, MMP9, EGFR, MAPK3	50	35	19734	67.6594	3.86571e-05	1.93172e-06	1.67924e-06
GOTERM_BP_DIRECT	GO:0097192~extrinsic apoptotic signaling pathway in absence of ligand	6	12	2.72233e-08	IL1A, GSK3B, IL1B, IL2, BCL2L1, MCL1	50	36	19734	65.78	4.48086e-05	2.13249e-06	1.85378e-06
GOTERM_BP_DIRECT	GO:2001240~negative regulation of extrinsic apoptotic signaling pathway in absence of ligand	6	12	3.14185e-08	IL1A, IL1B, AKT1, TNF, BCL2L1, MCL1	50	37	19734	64.0022	5.17135e-05	2.34925e-06	2.0422e-06
GOTERM_BP_DIRECT	GO:1904707~positive regulation of vascular associated smooth muscle cell proliferation	6	12	2.00777e-07	IL10, JUN, SRC, MMP2, TNF, MMP9	50	53	19734	44.6808	0.000330425	1.2703e-05	1.10428e-05
GOTERM_BP_DIRECT	GO:0048661~positive regulation of smooth muscle cell proliferation	6	12	2.20854e-07	IL6, STAT1, AKT1, PTGS2, TNF, EGFR	50	54	19734	43.8533	0.000363459	1.29752e-05	1.12793e-05
GOTERM_BP_DIRECT	GO:0001938~positive regulation of endothelial cell proliferation	6	12	9.44942e-07	IL10, EGF, KDR, AKT1, HIF1A, SIRT1	50	72	19734	32.89	0.00155417	5.01429e-05	4.35893e-05
GOTERM_BP_DIRECT	GO:0032869~cellular response to insulin stimulus	6	12	3.55863e-06	PARP1, STAT1, SRC, AKT1, PPARG, MTOR	50	94	19734	25.1923	0.00584039	0.000158215	0.000137536
GOTERM_BP_DIRECT	GO:0032755~positive regulation of interleukin-6 production	6	12	5.58123e-06	IL1A, IL6, IFNG, IL1B, TNF, RELA	50	103	19734	22.9911	0.00914467	0.000218598	0.000190028
GOTERM_BP_DIRECT	GO:0050729~positive regulation of inflammatory response	6	12	7.70229e-06	NFKBIA, IFNG, IL1B, SERPINE1, TNF, IL2	50	110	19734	21.528	0.012598	0.000281628	0.00024482
GOTERM_BP_DIRECT	GO:0046777~protein autophosphorylation	6	12	3.34742e-05	GSK3B, SRC, KDR, AKT1, EGFR, MTOR	50	149	19734	15.8932	0.053609	0.00083432	0.000725275
GOTERM_BP_DIRECT	GO:0043524~negative regulation of neuron apoptotic process	6	12	3.56817e-05	CCND1, KDR, CCL2, HIF1A, SIRT1, BCL2L1	50	151	19734	15.6826	0.0570416	0.000876065	0.000761564
GOTERM_BP_DIRECT	GO:0019221~cytokine-mediated signaling pathway	6	12	4.04343e-05	IL1A, IL6, IL1B, CCL2, AKT1, RELA	50	155	19734	15.2779	0.0643897	0.000936823	0.000814381
GOTERM_BP_DIRECT	GO:0007155~cell adhesion	6	12	0.00894194	VCAM1, SRC, SPP1, CCL2, IL2, ICAM1	50	517	19734	4.58043	1	0.0642336	0.0558383
GOTERM_BP_DIRECT	GO:0030154~cell differentiation	6	12	0.0259141	GSK3B, SRC, AKT1, PPARG, PPARA, MCL1	50	678	19734	3.49274	1	0.139971	0.121677
GOTERM_BP_DIRECT	GO:0006355~regulation of DNA-templated transcription	6	12	0.0607037	JUN, MYC, HIF1A, ESR1, TP53, RELA	50	858	19734	2.76	1	0.242963	0.211208
GOTERM_BP_DIRECT	GO:0010888~negative regulation of lipid storage	5	10	6.96667e-09	NFKBIA, CRP, IL6, PPARG, TNF	50	10	19734	197.34	1.14671e-05	6.97032e-07	6.0593e-07
GOTERM_BP_DIRECT	GO:0097421~liver regeneration	5	10	1.00459e-06	IL10, IL6, CCND1, TNF, EGFR	50	31	19734	63.6581	0.00165218	5.1642e-05	4.48924e-05
GOTERM_BP_DIRECT	GO:0051973~positive regulation of telomerase activity	5	10	1.3017e-06	HSP90AA1, HSP90AB1, MYC, MAPK1, MAPK3	50	33	19734	59.8	0.0021403	6.48876e-05	5.64069e-05
GOTERM_BP_DIRECT	GO:1904646~cellular response to amyloid-beta	5	10	4.63703e-06	GSK3B, VCAM1, PARP1, TNF, ICAM1	50	45	19734	43.8533	0.00760351	0.000190698	0.000165774
GOTERM_BP_DIRECT	GO:0007566~embryo implantation	5	10	4.63703e-06	IL1B, MMP2, SPP1, PTGS2, MMP9	50	45	19734	43.8533	0.00760351	0.000190698	0.000165774
GOTERM_BP_DIRECT	GO:0051384~response to glucocorticoid	5	10	7.10235e-06	IL10, IL6, CASP3, PTGS2, TNF	50	50	19734	39.468	0.0116224	0.000271706	0.000236194
GOTERM_BP_DIRECT	GO:0043406~positive regulation of MAP kinase activity	5	10	1.04225e-05	EGF, IL1B, ERBB2, TNF, EGFR	50	55	19734	35.88	0.0170093	0.000359784	0.00031276
GOTERM_BP_DIRECT	GO:0007584~response to nutrient	5	10	1.47668e-05	VCAM1, STAT1, PPARG, PPARA, MTOR	50	60	19734	32.89	0.0240133	0.000476301	0.000414049
GOTERM_BP_DIRECT	GO:0033209~tumor necrosis factor-mediated signaling pathway	5	10	1.57743e-05	NFKBIA, STAT1, TNF, TP53, RELA	50	61	19734	32.3508	0.0256304	0.000489597	0.000425607
GOTERM_BP_DIRECT	GO:0010507~negative regulation of autophagy	5	10	1.57743e-05	IL10, AKT1, MTOR, BCL2L1, MCL1	50	61	19734	32.3508	0.0256304	0.000489597	0.000425607
GOTERM_BP_DIRECT	GO:0071230~cellular response to amino acid stimulus	5	10	1.9101e-05	MMP2, TNF, EGFR, MTOR, BCL2L1	50	64	19734	30.8344	0.0309514	0.000541743	0.000470937
GOTERM_BP_DIRECT	GO:0032757~positive regulation of interleukin-8 production	5	10	1.9101e-05	IL6, IL1B, SERPINE1, TNF, RELA	50	64	19734	30.8344	0.0309514	0.000541743	0.000470937
GOTERM_BP_DIRECT	GO:0001819~positive regulation of cytokine production	5	10	2.43046e-05	IL10, IL1A, IFNG, SRC, TNF	50	68	19734	29.0206	0.0392162	0.000632369	0.000549719
GOTERM_BP_DIRECT	GO:0007611~learning or memory	5	10	2.43046e-05	SRC, CASP3, PTEN, MAPK1, EGFR	50	68	19734	29.0206	0.0392162	0.000632369	0.000549719
GOTERM_BP_DIRECT	GO:0033138~positive regulation of peptidyl-serine phosphorylation	5	10	3.21886e-05	IL6, AKT1, PTGS2, TNF, EGFR	50	73	19734	27.0329	0.0516042	0.00081462	0.00070815
GOTERM_BP_DIRECT	GO:0006919~activation of cysteine-type endopeptidase activity involved in apoptotic process	5	10	4.39511e-05	CDKN2A, PPARG, TNF, BCL2L1, MCL1	50	79	19734	24.9797	0.0697902	0.00100416	0.000872918
GOTERM_BP_DIRECT	GO:0071347~cellular response to interleukin-1	5	10	4.61802e-05	CXCL8, MMP2, CCL2, HIF1A, RELA	50	80	19734	24.6675	0.073197	0.00104064	0.000904625
GOTERM_BP_DIRECT	GO:0050731~positive regulation of peptidyl-tyrosine phosphorylation	5	10	5.59301e-05	IL6, SRC, EGF, TP53, MTOR	50	84	19734	23.4929	0.0879527	0.00122673	0.0010664
GOTERM_BP_DIRECT	GO:0030307~positive regulation of cell growth	5	10	6.71035e-05	ERBB2, AKT1, EGFR, IL2, MTOR	50	88	19734	22.425	0.104574	0.0014152	0.00123023
GOTERM_BP_DIRECT	GO:0007179~transforming growth factor beta receptor signaling pathway	5	10	0.000110401	JUN, PARP1, SRC, SIRT1, TP53	50	100	19734	19.734	0.166173	0.00213658	0.00185733
GOTERM_BP_DIRECT	GO:0032496~response to lipopolysaccharide	5	10	0.000390561	ACE, VCAM1, IL1B, CASP3, PTGS2	50	139	19734	14.1971	0.474281	0.0056856	0.0049425
GOTERM_BP_DIRECT	GO:0043410~positive regulation of MAPK cascade	5	10	0.00120945	IL6, EGF, ERBB2, KDR, TNF	50	188	19734	10.4968	0.863571	0.0130035	0.011304
GOTERM_BP_DIRECT	GO:0043123~positive regulation of canonical NF-kappaB signal transduction	5	10	0.00240866	IL1A, PARP1, IL1B, TNF, RELA	50	227	19734	8.69339	0.981116	0.0233073	0.0202611
GOTERM_BP_DIRECT	GO:0051607~defense response to virus	5	10	0.00285673	IL6, IFNG, STAT1, RELA, BCL2L1	50	238	19734	8.2916	0.990985	0.0265498	0.0230798
GOTERM_BP_DIRECT	GO:0050821~protein stabilization	5	10	0.0029001	HSP90AA1, HSP90AB1, CDKN2A, PTEN, TP53	50	239	19734	8.2569	0.991608	0.0266518	0.0231684
GOTERM_BP_DIRECT	GO:0051726~regulation of cell cycle	5	10	0.0029001	JUN, HSP90AB1, CDKN2A, CDK4, TP53	50	239	19734	8.2569	0.991608	0.0266518	0.0231684
GOTERM_BP_DIRECT	GO:0007166~cell surface receptor signaling pathway	5	10	0.00819091	IFNG, ERBB2, MAPK1, CCL2, EGFR	50	321	19734	6.14766	0.999999	0.0605687	0.0526524
GOTERM_BP_DIRECT	GO:0007049~cell cycle	5	10	0.00845706	CDKN2A, SRC, MAPK1, TP53, MAPK3	50	324	19734	6.09074	0.999999	0.0618305	0.0537493
GOTERM_BP_DIRECT	GO:0007283~spermatogenesis	5	10	0.0349888	IL1A, ACE, SRC, SIRT1, BCL2L1	50	499	19734	3.95471	1	0.170286	0.148029
GOTERM_BP_DIRECT	GO:0045087~innate immune response	5	10	0.0436406	CRP, PARP1, SRC, PPARG, RELA	50	536	19734	3.68172	1	0.194128	0.168755
GOTERM_BP_DIRECT	GO:0010573~vascular endothelial growth factor production	4	8	5.00016e-07	IL6, IL1B, HIF1A, TNF	50	7	19734	225.531	0.000822688	2.74176e-05	2.38341e-05
GOTERM_BP_DIRECT	GO:0010745~negative regulation of macrophage derived foam cell differentiation	4	8	5.13689e-06	NFKBIA, CRP, PPARG, PPARA	50	14	19734	112.766	0.00841969	0.000206102	0.000179165
GOTERM_BP_DIRECT	GO:0051770~positive regulation of nitric-oxide synthase biosynthetic process	4	8	7.87531e-06	IFNG, STAT1, KDR, CCL2	50	16	19734	98.67	0.0128792	0.000281628	0.00024482
GOTERM_BP_DIRECT	GO:0048143~astrocyte activation	4	8	1.14354e-05	IFNG, IL1B, TNF, EGFR	50	18	19734	87.7067	0.0186467	0.000383903	0.000333727
GOTERM_BP_DIRECT	GO:0060252~positive regulation of glial cell proliferation	4	8	1.85411e-05	IL6, IL1B, TNF, EGFR	50	21	19734	75.1771	0.0300579	0.000541743	0.000470937
GOTERM_BP_DIRECT	GO:1902004~positive regulation of amyloid-beta formation	4	8	2.14312e-05	IFNG, CASP3, TNF, RELA	50	22	19734	71.76	0.0346611	0.000587571	0.000510776
GOTERM_BP_DIRECT	GO:0070498~interleukin-1-mediated signaling pathway	4	8	2.46028e-05	NFKBIA, IL1B, RELA, MAPK3	50	23	19734	68.64	0.0396877	0.000632369	0.000549719
GOTERM_BP_DIRECT	GO:0010332~response to gamma radiation	4	8	4.03512e-05	IL1A, PARP1, MYC, TP53	50	27	19734	58.4711	0.0642618	0.000936823	0.000814381
GOTERM_BP_DIRECT	GO:2001243~negative regulation of intrinsic apoptotic signaling pathway	4	8	4.03512e-05	SRC, AKT1, MMP9, BCL2L1	50	27	19734	58.4711	0.0642618	0.000936823	0.000814381
GOTERM_BP_DIRECT	GO:1902042~negative regulation of extrinsic apoptotic signaling pathway via death domain receptors	4	8	5.57162e-05	GSK3B, SERPINE1, BCL2L1, ICAM1	50	30	19734	52.624	0.0876316	0.00122673	0.0010664
GOTERM_BP_DIRECT	GO:0045840~positive regulation of mitotic nuclear division	4	8	6.15781e-05	IL1A, EGF, IL1B, TNF	50	31	19734	50.9265	0.096393	0.00131553	0.00114359
GOTERM_BP_DIRECT	GO:0030225~macrophage differentiation	4	8	7.44826e-05	IFNG, PARP1, SIRT1, MMP9	50	33	19734	47.84	0.115385	0.00153155	0.00133138
GOTERM_BP_DIRECT	GO:0031663~lipopolysaccharide-mediated signaling pathway	4	8	8.1548e-05	NFKBIA, MAPK1, AKT1, MAPK3	50	34	19734	46.4329	0.125614	0.00163593	0.00142212
GOTERM_BP_DIRECT	GO:0042542~response to hydrogen peroxide	4	8	0.000105334	STAT1, CASP3, MMP2, SIRT1	50	37	19734	42.6681	0.159189	0.00206279	0.00179319
GOTERM_BP_DIRECT	GO:2000352~negative regulation of endothelial cell apoptotic process	4	8	0.000114163	IL10, SERPINE1, KDR, ICAM1	50	38	19734	41.5453	0.171322	0.0021586	0.00187647
GOTERM_BP_DIRECT	GO:0071392~cellular response to estradiol stimulus	4	8	0.000114163	IL10, MMP2, ESR1, EGFR	50	38	19734	41.5453	0.171322	0.0021586	0.00187647
GOTERM_BP_DIRECT	GO:1900182~positive regulation of protein localization to nucleus	4	8	0.000133239	PARP1, CDKN2A, SRC, AKT1	50	40	19734	39.468	0.19694	0.00249066	0.00216513
GOTERM_BP_DIRECT	GO:0035094~response to nicotine	4	8	0.000154276	VCAM1, CASP3, MMP2, MAPK1	50	42	19734	37.5886	0.224276	0.00285151	0.00247882
GOTERM_BP_DIRECT	GO:0032722~positive regulation of chemokine production	4	8	0.000165558	IL6, IFNG, HIF1A, TNF	50	43	19734	36.7144	0.23855	0.00293147	0.00254833
GOTERM_BP_DIRECT	GO:0050796~regulation of insulin secretion	4	8	0.000165558	IL6, IFNG, IL1B, TNF	50	43	19734	36.7144	0.23855	0.00293147	0.00254833
GOTERM_BP_DIRECT	GO:0031667~response to nutrient levels	4	8	0.0001897	ACE, SRC, TNF, MTOR	50	45	19734	35.0827	0.26822	0.0032848	0.00285548
GOTERM_BP_DIRECT	GO:0034097~response to cytokine	4	8	0.000202581	STAT1, RELA, BCL2L1, MCL1	50	46	19734	34.32	0.283575	0.00347131	0.00301762
GOTERM_BP_DIRECT	GO:0018108~peptidyl-tyrosine phosphorylation	4	8	0.000259749	SRC, ERBB2, KDR, EGFR	50	50	19734	31.5744	0.347929	0.00418909	0.00364158
GOTERM_BP_DIRECT	GO:0014823~response to activity	4	8	0.000259749	IL10, IL6, MMP2, TNF	50	50	19734	31.5744	0.347929	0.00418909	0.00364158
GOTERM_BP_DIRECT	GO:0043536~positive regulation of blood vessel endothelial cell migration	4	8	0.000259749	KDR, AKT1, HIF1A, SIRT1	50	50	19734	31.5744	0.347929	0.00418909	0.00364158
GOTERM_BP_DIRECT	GO:0050673~epithelial cell proliferation	4	8	0.000259749	EGF, KDR, EGFR, BCL2L1	50	50	19734	31.5744	0.347929	0.00418909	0.00364158
GOTERM_BP_DIRECT	GO:0031648~protein destabilization	4	8	0.000291861	CDKN2A, SRC, SIRT1, MTOR	50	52	19734	30.36	0.381509	0.00452935	0.00393736
GOTERM_BP_DIRECT	GO:0070371~ERK1 and ERK2 cascade	4	8	0.000291861	EGF, MYC, MAPK1, MAPK3	50	52	19734	30.36	0.381509	0.00452935	0.00393736
GOTERM_BP_DIRECT	GO:0048146~positive regulation of fibroblast proliferation	4	8	0.00032643	CDK4, MYC, ESR1, EGFR	50	54	19734	29.2356	0.41573	0.004988	0.00433607
GOTERM_BP_DIRECT	GO:0043627~response to estrogen	4	8	0.000363537	HSP90AA1, MMP2, PPARG, ESR1	50	56	19734	28.1914	0.450359	0.0054864	0.00476933
GOTERM_BP_DIRECT	GO:0009612~response to mechanical stimulus	4	8	0.000383065	STAT1, SRC, MMP2, PPARG	50	57	19734	27.6968	0.467752	0.00562627	0.00489092
GOTERM_BP_DIRECT	GO:1903078~positive regulation of protein localization to plasma membrane	4	8	0.000383065	IFNG, AKT1, TNF, EGFR	50	57	19734	27.6968	0.467752	0.00562627	0.00489092
GOTERM_BP_DIRECT	GO:0007173~epidermal growth factor receptor signaling pathway	4	8	0.000383065	SRC, EGF, AKT1, EGFR	50	57	19734	27.6968	0.467752	0.00562627	0.00489092
GOTERM_BP_DIRECT	GO:0034605~cellular response to heat	4	8	0.000445664	IL1A, HSP90AA1, HSP90AB1, PTGS2	50	60	19734	26.312	0.519884	0.00643086	0.00559035
GOTERM_BP_DIRECT	GO:0006959~humoral immune response	4	8	0.00051448	IL6, IFNG, CCL2, TNF	50	63	19734	25.059	0.571323	0.00729586	0.0063423
GOTERM_BP_DIRECT	GO:0043525~positive regulation of neuron apoptotic process	4	8	0.000563933	GSK3B, CASP3, TNF, TP53	50	65	19734	24.288	0.604852	0.00754204	0.0065563
GOTERM_BP_DIRECT	GO:0032731~positive regulation of interleukin-1 beta production	4	8	0.000563933	IL6, IFNG, TNF, RELA	50	65	19734	24.288	0.604852	0.00754204	0.0065563
GOTERM_BP_DIRECT	GO:0042752~regulation of circadian rhythm	4	8	0.00061633	GSK3B, PPARG, PPARA, MTOR	50	67	19734	23.563	0.637522	0.00786099	0.00683357
GOTERM_BP_DIRECT	GO:0042531~positive regulation of tyrosine phosphorylation of STAT protein	4	8	0.00061633	IL6, IFNG, TNF, IL2	50	67	19734	23.563	0.637522	0.00786099	0.00683357
GOTERM_BP_DIRECT	GO:1901224~positive regulation of non-canonical NF-kappaB signal transduction	4	8	0.00061633	IL1B, TNF, RELA, EGFR	50	67	19734	23.563	0.637522	0.00786099	0.00683357
GOTERM_BP_DIRECT	GO:0070301~cellular response to hydrogen peroxide	4	8	0.000643654	IL6, SRC, SIRT1, RELA	50	68	19734	23.2165	0.653474	0.0080213	0.00697292
GOTERM_BP_DIRECT	GO:0071466~cellular response to xenobiotic stimulus	4	8	0.000643654	MYC, IL1B, TP53, EGFR	50	68	19734	23.2165	0.653474	0.0080213	0.00697292
GOTERM_BP_DIRECT	GO:0008286~insulin receptor signaling pathway	4	8	0.000730234	GSK3B, MAPK1, AKT1, MAPK3	50	71	19734	22.2355	0.699529	0.00896444	0.0077928
GOTERM_BP_DIRECT	GO:0043124~negative regulation of canonical NF-kappaB signal transduction	4	8	0.000760658	NFKBIA, STAT1, ESR1, SIRT1	50	72	19734	21.9267	0.714216	0.00920061	0.0079981
GOTERM_BP_DIRECT	GO:0030163~protein catabolic process	4	8	0.000760658	CASP3, MMP2, RELA, MTOR	50	72	19734	21.9267	0.714216	0.00920061	0.0079981
GOTERM_BP_DIRECT	GO:0032868~response to insulin	4	8	0.000890398	IL10, PPARA, SIRT1, RELA	50	76	19734	20.7726	0.76921	0.0102919	0.00894673
GOTERM_BP_DIRECT	GO:0071260~cellular response to mechanical stimulus	4	8	0.000924884	IL1B, PTGS2, EGFR, MAPK3	50	77	19734	20.5029	0.781957	0.0104927	0.00912127
GOTERM_BP_DIRECT	GO:0043491~phosphatidylinositol 3-kinase/protein kinase B signal transduction	4	8	0.000960208	ERBB2, PTEN, AKT1, TNF	50	78	19734	20.24	0.794284	0.0108188	0.00940477
GOTERM_BP_DIRECT	GO:0045727~positive regulation of translation	4	8	0.00107128	IL6, MYC, ERBB2, MTOR	50	81	19734	19.4904	0.828688	0.0118272	0.0102814
GOTERM_BP_DIRECT	GO:0051402~neuron apoptotic process	4	8	0.00111003	CASP3, HIF1A, TP53, BCL2L1	50	82	19734	19.2527	0.839284	0.0120698	0.0104923
GOTERM_BP_DIRECT	GO:0031647~regulation of protein stability	4	8	0.00140621	CDKN2A, CASP3, PTEN, MAPK1	50	89	19734	17.7384	0.901357	0.0146406	0.0127271
GOTERM_BP_DIRECT	GO:0098586~cellular response to virus	4	8	0.00164545	IL6, HSP90AA1, IFNG, HIF1A	50	94	19734	16.7949	0.933505	0.0166059	0.0144355
GOTERM_BP_DIRECT	GO:0045471~response to ethanol	4	8	0.00244591	VCAM1, PPARA, TNF, IL2	50	108	19734	14.6178	0.982242	0.0235294	0.0204541
GOTERM_BP_DIRECT	GO:0007169~cell surface receptor protein tyrosine kinase signaling pathway	4	8	0.00264368	SRC, ERBB2, KDR, EGFR	50	111	19734	14.2227	0.987186	0.025284	0.0219794
GOTERM_BP_DIRECT	GO:0006979~response to oxidative stress	4	8	0.00353247	AKT1, PTGS2, SIRT1, TP53	50	123	19734	12.8351	0.997046	0.0315811	0.0274535
GOTERM_BP_DIRECT	GO:0030512~negative regulation of transforming growth factor beta receptor signaling pathway	4	8	0.00403754	PPARG, PPARA, SIRT1, TP53	50	129	19734	12.2381	0.998718	0.0351415	0.0305486
GOTERM_BP_DIRECT	GO:0050830~defense response to Gram-positive bacterium	4	8	0.00421515	CRP, IL6, IL1B, TNF	50	131	19734	12.0513	0.999044	0.0363511	0.0316
GOTERM_BP_DIRECT	GO:0050728~negative regulation of inflammatory response	4	8	0.0058079	IL10, PPARG, PPARA, IL2	50	147	19734	10.7396	0.999931	0.0465593	0.040474
GOTERM_BP_DIRECT	GO:0042127~regulation of cell population proliferation	4	8	0.0058079	NFKBIA, JUN, STAT1, SIRT1	50	147	19734	10.7396	0.999931	0.0465593	0.040474
GOTERM_BP_DIRECT	GO:0018105~peptidyl-serine phosphorylation	4	8	0.00696351	GSK3B, MAPK1, AKT1, MTOR	50	157	19734	10.0555	0.99999	0.0545475	0.0474182
GOTERM_BP_DIRECT	GO:0098609~cell-cell adhesion	4	8	0.0162662	VCAM1, SRC, EGFR, ICAM1	50	215	19734	7.34288	1	0.0987375	0.0858326
GOTERM_BP_DIRECT	GO:0010468~regulation of gene expression	4	8	0.0200947	IL10, CDK4, MYC, HIF1A	50	233	19734	6.77562	1	0.114777	0.0997757
GOTERM_BP_DIRECT	GO:0060559~positive regulation of calcidiol 1-monooxygenase activity	3	6	1.80909e-05	IFNG, IL1B, TNF	50	3	19734	394.68	0.0293389	0.000541082	0.000470363
GOTERM_BP_DIRECT	GO:0070141~response to UV-A	3	6	1.80909e-05	CCND1, AKT1, EGFR	50	3	19734	394.68	0.0293389	0.000541082	0.000470363
GOTERM_BP_DIRECT	GO:0031622~positive regulation of fever generation	3	6	6.01117e-05	IL1B, PTGS2, TNF	50	5	19734	236.808	0.0942091	0.0013011	0.00113105
GOTERM_BP_DIRECT	GO:2000641~regulation of early endosome to late endosome transport	3	6	0.000167513	SRC, MAPK1, MAPK3	50	8	19734	148.005	0.240997	0.00293147	0.00254833
GOTERM_BP_DIRECT	GO:2000272~negative regulation of signaling receptor activity	3	6	0.000167513	PPARG, PPARA, TNF	50	8	19734	148.005	0.240997	0.00293147	0.00254833
GOTERM_BP_DIRECT	GO:0038134~ERBB2-EGFR signaling pathway	3	6	0.000167513	EGF, ERBB2, EGFR	50	8	19734	148.005	0.240997	0.00293147	0.00254833
GOTERM_BP_DIRECT	GO:0009651~response to salt stress	3	6	0.000215032	HSP90AA1, TNF, TP53	50	9	19734	131.56	0.298111	0.00360946	0.00313771
GOTERM_BP_DIRECT	GO:0038133~ERBB2-ERBB3 signaling pathway	3	6	0.000215032	ERBB2, MAPK1, MAPK3	50	9	19734	131.56	0.298111	0.00360946	0.00313771
GOTERM_BP_DIRECT	GO:2000273~positive regulation of signaling receptor activity	3	6	0.000268363	IL10, IFNG, HIF1A	50	10	19734	118.404	0.357112	0.00424479	0.00369
GOTERM_BP_DIRECT	GO:0150077~regulation of neuroinflammatory response	3	6	0.000268363	IL6, PTGS2, MMP9	50	10	19734	118.404	0.357112	0.00424479	0.00369
GOTERM_BP_DIRECT	GO:0150078~positive regulation of neuroinflammatory response	3	6	0.000327479	IL6, IL1B, TNF	50	11	19734	107.64	0.416738	0.004988	0.00433607
GOTERM_BP_DIRECT	GO:0060333~type II interferon-mediated signaling pathway	3	6	0.000462954	IFNG, STAT1, TP53	50	13	19734	91.08	0.533361	0.00662225	0.00575673
GOTERM_BP_DIRECT	GO:0071498~cellular response to fluid shear stress	3	6	0.000539257	SRC, MMP2, PTGS2	50	14	19734	84.5743	0.588463	0.00733122	0.00637303
GOTERM_BP_DIRECT	GO:1904996~positive regulation of leukocyte adhesion to vascular endothelial cell	3	6	0.000539257	IL6, TNF, RELA	50	14	19734	84.5743	0.588463	0.00733122	0.00637303
GOTERM_BP_DIRECT	GO:0045348~positive regulation of MHC class II biosynthetic process	3	6	0.000539257	IL10, IFNG, SIRT1	50	14	19734	84.5743	0.588463	0.00733122	0.00637303
GOTERM_BP_DIRECT	GO:0038083~peptidyl-tyrosine autophosphorylation	3	6	0.000539257	KDR, EGFR, MAPK3	50	14	19734	84.5743	0.588463	0.00733122	0.00637303
GOTERM_BP_DIRECT	GO:0045737~positive regulation of cyclin-dependent protein serine/threonine kinase activity	3	6	0.000539257	CCND1, AKT1, EGFR	50	14	19734	84.5743	0.588463	0.00733122	0.00637303
GOTERM_BP_DIRECT	GO:0034116~positive regulation of heterotypic cell-cell adhesion	3	6	0.000621233	IL10, IL1B, TNF	50	15	19734	78.936	0.640438	0.00786099	0.00683357
GOTERM_BP_DIRECT	GO:0051000~positive regulation of nitric-oxide synthase activity	3	6	0.000621233	AKT1, HIF1A, ESR1	50	15	19734	78.936	0.640438	0.00786099	0.00683357
GOTERM_BP_DIRECT	GO:0014044~Schwann cell development	3	6	0.000621233	ERBB2, MAPK1, MAPK3	50	15	19734	78.936	0.640438	0.00786099	0.00683357
GOTERM_BP_DIRECT	GO:1900034~regulation of cellular response to heat	3	6	0.000621233	GSK3B, SIRT1, MTOR	50	15	19734	78.936	0.640438	0.00786099	0.00683357
GOTERM_BP_DIRECT	GO:0090399~replicative senescence	3	6	0.000708856	CDKN2A, SERPINE1, TP53	50	16	19734	74.0025	0.68876	0.00876743	0.00762153
GOTERM_BP_DIRECT	GO:0051044~positive regulation of membrane protein ectodomain proteolysis	3	6	0.000802097	IFNG, IL1B, TNF	50	17	19734	69.6494	0.733073	0.00956123	0.00831159
GOTERM_BP_DIRECT	GO:0048246~macrophage chemotaxis	3	6	0.000802097	IL1B, MMP2, CCL2	50	17	19734	69.6494	0.733073	0.00956123	0.00831159
GOTERM_BP_DIRECT	GO:0043388~positive regulation of DNA binding	3	6	0.00090093	EGF, PPARG, MMP9	50	18	19734	65.78	0.77318	0.0102919	0.00894673
GOTERM_BP_DIRECT	GO:0030889~negative regulation of B cell proliferation	3	6	0.00090093	IL10, CDKN2A, CASP3	50	18	19734	65.78	0.77318	0.0102919	0.00894673
GOTERM_BP_DIRECT	GO:0008637~apoptotic mitochondrial changes	3	6	0.00090093	CDKN2A, AKT1, BCL2L1	50	18	19734	65.78	0.77318	0.0102919	0.00894673
GOTERM_BP_DIRECT	GO:0060749~mammary gland alveolus development	3	6	0.00090093	CCND1, EGF, ESR1	50	18	19734	65.78	0.77318	0.0102919	0.00894673
GOTERM_BP_DIRECT	GO:0035234~ectopic germ cell programmed cell death	3	6	0.00090093	IL1A, IL1B, BCL2L1	50	18	19734	65.78	0.77318	0.0102919	0.00894673
GOTERM_BP_DIRECT	GO:2000811~negative regulation of anoikis	3	6	0.00100533	SRC, BCL2L1, MCL1	50	19	19734	62.3179	0.809023	0.0111741	0.00971363
GOTERM_BP_DIRECT	GO:0046889~positive regulation of lipid biosynthetic process	3	6	0.00100533	AKT1, PPARA, MTOR	50	19	19734	62.3179	0.809023	0.0111741	0.00971363
GOTERM_BP_DIRECT	GO:0043401~steroid hormone receptor signaling pathway	3	6	0.00111526	MAPK1, PPARA, ESR1	50	20	19734	59.202	0.840665	0.0120698	0.0104923
GOTERM_BP_DIRECT	GO:0045780~positive regulation of bone resorption	3	6	0.00111526	SRC, SPP1, EGFR	50	20	19734	59.202	0.840665	0.0120698	0.0104923
GOTERM_BP_DIRECT	GO:0031929~TOR signaling	3	6	0.0012307	AKT1, HIF1A, MTOR	50	21	19734	56.3829	0.868268	0.0131462	0.011428
GOTERM_BP_DIRECT	GO:2000010~positive regulation of protein localization to cell surface	3	6	0.00135163	HSP90AB1, AKT1, TNF	50	22	19734	53.82	0.892072	0.014162	0.012311
GOTERM_BP_DIRECT	GO:0043200~response to amino acid	3	6	0.00135163	CASP3, RELA, MTOR	50	22	19734	53.82	0.892072	0.014162	0.012311
GOTERM_BP_DIRECT	GO:0033554~cellular response to stress	3	6	0.00135163	MAPK1, RELA, MAPK3	50	22	19734	53.82	0.892072	0.014162	0.012311
GOTERM_BP_DIRECT	GO:0038061~non-canonical NF-kappaB signal transduction	3	6	0.00147802	NFKBIA, AKT1, RELA	50	23	19734	51.48	0.912368	0.0151959	0.0132098
GOTERM_BP_DIRECT	GO:0045821~positive regulation of glycolytic process	3	6	0.00147802	IFNG, HIF1A, MTOR	50	23	19734	51.48	0.912368	0.0151959	0.0132098
GOTERM_BP_DIRECT	GO:0050768~negative regulation of neurogenesis	3	6	0.00160983	IL6, IL1B, TNF	50	24	19734	49.335	0.929484	0.0163467	0.0142102
GOTERM_BP_DIRECT	GO:0002053~positive regulation of mesenchymal cell proliferation	3	6	0.00174705	STAT1, MYC, KDR	50	25	19734	47.3616	0.943761	0.0173126	0.0150499
GOTERM_BP_DIRECT	GO:0001836~release of cytochrome c from mitochondria	3	6	0.00174705	TP53, BCL2L1, MCL1	50	25	19734	47.3616	0.943761	0.0173126	0.0150499
GOTERM_BP_DIRECT	GO:0046697~decidualization	3	6	0.00174705	PARP1, SPP1, PTGS2	50	25	19734	47.3616	0.943761	0.0173126	0.0150499
GOTERM_BP_DIRECT	GO:0051247~positive regulation of protein metabolic process	3	6	0.00188964	NFKBIA, AKT1, MTOR	50	26	19734	45.54	0.955545	0.0186135	0.0161807
GOTERM_BP_DIRECT	GO:0010875~positive regulation of cholesterol efflux	3	6	0.00203758	NFKBIA, PPARG, SIRT1	50	27	19734	43.8533	0.96517	0.0198333	0.0172411
GOTERM_BP_DIRECT	GO:0002639~positive regulation of immunoglobulin production	3	6	0.00203758	IL10, IL6, IL2	50	27	19734	43.8533	0.96517	0.0198333	0.0172411
GOTERM_BP_DIRECT	GO:0045930~negative regulation of mitotic cell cycle	3	6	0.00268233	IL10, TNF, EGFR	50	31	19734	38.1948	0.987978	0.0253588	0.0220444
GOTERM_BP_DIRECT	GO:0045907~positive regulation of vasoconstriction	3	6	0.00268233	ACE, PTGS2, EGFR	50	31	19734	38.1948	0.987978	0.0253588	0.0220444
GOTERM_BP_DIRECT	GO:1900017~positive regulation of cytokine production involved in inflammatory response	3	6	0.00285663	IL6, HIF1A, TNF	50	32	19734	37.0012	0.990984	0.0265498	0.0230798
GOTERM_BP_DIRECT	GO:0048009~insulin-like growth factor receptor signaling pathway	3	6	0.00285663	MAPK1, AKT1, MAPK3	50	32	19734	37.0012	0.990984	0.0265498	0.0230798
GOTERM_BP_DIRECT	GO:0051968~positive regulation of synaptic transmission, glutamatergic	3	6	0.00303612	CCL2, PTGS2, EGFR	50	33	19734	35.88	0.993296	0.0275935	0.023987
GOTERM_BP_DIRECT	GO:0035924~cellular response to vascular endothelial growth factor stimulus	3	6	0.00303612	VCAM1, KDR, AKT1	50	33	19734	35.88	0.993296	0.0275935	0.023987
GOTERM_BP_DIRECT	GO:0032007~negative regulation of TOR signaling	3	6	0.00322078	GSK3B, HIF1A, SIRT1	50	34	19734	34.8247	0.995058	0.0291109	0.0253062
GOTERM_BP_DIRECT	GO:0043330~response to exogenous dsRNA	3	6	0.00341059	NFKBIA, MAPK1, MAPK3	50	35	19734	33.8297	0.996388	0.030658	0.026651
GOTERM_BP_DIRECT	GO:0070372~regulation of ERK1 and ERK2 cascade	3	6	0.0036055	IL1B, ERBB2, EGFR	50	36	19734	32.89	0.997382	0.0320598	0.0278696
GOTERM_BP_DIRECT	GO:0070555~response to interleukin-1	3	6	0.00380551	SRC, IL1B, RELA	50	37	19734	32.0011	0.998119	0.0334763	0.029101
GOTERM_BP_DIRECT	GO:0010975~regulation of neuron projection development	3	6	0.00380551	GSK3B, PTEN, AKT1	50	37	19734	32.0011	0.998119	0.0334763	0.029101
GOTERM_BP_DIRECT	GO:0010634~positive regulation of epithelial cell migration	3	6	0.00401059	IFNG, SRC, HIF1A	50	38	19734	31.1589	0.998659	0.0350927	0.0305061
GOTERM_BP_DIRECT	GO:0001541~ovarian follicle development	3	6	0.0042207	MMP2, KDR, BCL2L1	50	39	19734	30.36	0.999053	0.0363511	0.0316
GOTERM_BP_DIRECT	GO:0071479~cellular response to ionizing radiation	3	6	0.00488104	SIRT1, TNF, TP53	50	42	19734	28.1914	0.999682	0.0413882	0.0359788
GOTERM_BP_DIRECT	GO:0042307~positive regulation of protein import into nucleus	3	6	0.00488104	HSP90AA1, IFNG, PTGS2	50	42	19734	28.1914	0.999682	0.0413882	0.0359788
GOTERM_BP_DIRECT	GO:0043154~negative regulation of cysteine-type endopeptidase activity involved in apoptotic process	3	6	0.00488104	SRC, AKT1, TNF	50	42	19734	28.1914	0.999682	0.0413882	0.0359788
GOTERM_BP_DIRECT	GO:1904706~negative regulation of vascular associated smooth muscle cell proliferation	3	6	0.00511106	IL10, PTEN, PPARG	50	43	19734	27.5358	0.999783	0.0418293	0.0363623
GOTERM_BP_DIRECT	GO:0031295~T cell costimulation	3	6	0.00511106	SRC, AKT1, MTOR	50	43	19734	27.5358	0.999783	0.0418293	0.0363623
GOTERM_BP_DIRECT	GO:0046427~positive regulation of receptor signaling pathway via JAK-STAT	3	6	0.00511106	IL10, IL6, TNF	50	43	19734	27.5358	0.999783	0.0418293	0.0363623
GOTERM_BP_DIRECT	GO:0009408~response to heat	3	6	0.00511106	HSP90AA1, AKT1, MTOR	50	43	19734	27.5358	0.999783	0.0418293	0.0363623
GOTERM_BP_DIRECT	GO:0043280~positive regulation of cysteine-type endopeptidase activity involved in apoptotic process	3	6	0.005346	MYC, SIRT1, TNF	50	44	19734	26.91	0.999853	0.0435355	0.0378454
GOTERM_BP_DIRECT	GO:0071364~cellular response to epidermal growth factor stimulus	3	6	0.00558583	ERBB2, AKT1, EGFR	50	45	19734	26.312	0.999901	0.0452645	0.0393484
GOTERM_BP_DIRECT	GO:0046627~negative regulation of insulin receptor signaling pathway	3	6	0.00583052	GSK3B, IL1B, RELA	50	46	19734	25.74	0.999934	0.0465593	0.040474
GOTERM_BP_DIRECT	GO:0007259~cell surface receptor signaling pathway via JAK-STAT	3	6	0.00608005	IFNG, STAT1, CCL2	50	47	19734	25.1923	0.999956	0.0483173	0.0420023
GOTERM_BP_DIRECT	GO:0072089~stem cell proliferation	3	6	0.00659354	ABCB1, KDR, TP53	50	49	19734	24.1641	0.999981	0.0521461	0.0453306
GOTERM_BP_DIRECT	GO:0034198~cellular response to amino acid starvation	3	6	0.00685745	MAPK1, MTOR, MAPK3	50	50	19734	23.6808	0.999988	0.0539737	0.0469194
GOTERM_BP_DIRECT	GO:0008630~intrinsic apoptotic signaling pathway in response to DNA damage	3	6	0.0071261	TNF, BCL2L1, MCL1	50	51	19734	23.2165	0.999992	0.0552945	0.0480676
GOTERM_BP_DIRECT	GO:0048013~ephrin receptor signaling pathway	3	6	0.0071261	SRC, MMP2, MMP9	50	51	19734	23.2165	0.999992	0.0552945	0.0480676
GOTERM_BP_DIRECT	GO:0031334~positive regulation of protein-containing complex assembly	3	6	0.00739947	GSK3B, IFNG, TNF	50	52	19734	22.77	0.999995	0.0563315	0.048969
GOTERM_BP_DIRECT	GO:0007249~canonical NF-kappaB signal transduction	3	6	0.00767754	NFKBIA, AKT1, RELA	50	53	19734	22.3404	0.999997	0.057407	0.049904
GOTERM_BP_DIRECT	GO:0097191~extrinsic apoptotic signaling pathway	3	6	0.00767754	GSK3B, IFNG, TNF	50	53	19734	22.3404	0.999997	0.057407	0.049904
GOTERM_BP_DIRECT	GO:1900087~positive regulation of G1/S transition of mitotic cell cycle	3	6	0.00767754	CCND1, AKT1, EGFR	50	53	19734	22.3404	0.999997	0.057407	0.049904
GOTERM_BP_DIRECT	GO:0018107~peptidyl-threonine phosphorylation	3	6	0.00824765	GSK3B, MAPK1, AKT1	50	55	19734	21.528	0.999999	0.0605687	0.0526524
GOTERM_BP_DIRECT	GO:0033674~positive regulation of kinase activity	3	6	0.00824765	ERBB2, KDR, EGFR	50	55	19734	21.528	0.999999	0.0605687	0.0526524
GOTERM_BP_DIRECT	GO:0045786~negative regulation of cell cycle	3	6	0.00824765	CASP3, PTGS2, SIRT1	50	55	19734	21.528	0.999999	0.0605687	0.0526524
GOTERM_BP_DIRECT	GO:0010718~positive regulation of epithelial to mesenchymal transition	3	6	0.00853966	IL6, IL1B, MTOR	50	56	19734	21.1436	0.999999	0.0621581	0.0540341
GOTERM_BP_DIRECT	GO:0045165~cell fate commitment	3	6	0.00883626	CASP3, KDR, PPARG	50	57	19734	20.7726	1	0.0637529	0.0554204
GOTERM_BP_DIRECT	GO:0034644~cellular response to UV	3	6	0.00883626	PARP1, MYC, TP53	50	57	19734	20.7726	1	0.0637529	0.0554204
GOTERM_BP_DIRECT	GO:0045599~negative regulation of fat cell differentiation	3	6	0.00913744	IL6, SIRT1, TNF	50	58	19734	20.4145	1	0.0653526	0.056811
GOTERM_BP_DIRECT	GO:0042102~positive regulation of T cell proliferation	3	6	0.0100682	IL6, VCAM1, IL1B	50	61	19734	19.4105	1	0.0684388	0.0594939
GOTERM_BP_DIRECT	GO:0042552~myelination	3	6	0.0110393	ERBB2, MAPK1, MAPK3	50	64	19734	18.5006	1	0.0747309	0.0649637
GOTERM_BP_DIRECT	GO:0010595~positive regulation of endothelial cell migration	3	6	0.0117088	EGF, KDR, AKT1	50	66	19734	17.94	1	0.0789382	0.0686211
GOTERM_BP_DIRECT	GO:0007623~circadian rhythm	3	6	0.0123957	GSK3B, TNF, EGFR	50	68	19734	17.4124	1	0.0812389	0.0706211
GOTERM_BP_DIRECT	GO:0045668~negative regulation of osteoblast differentiation	3	6	0.0127457	GSK3B, PPARG, TNF	50	69	19734	17.16	1	0.0828722	0.0720409
GOTERM_BP_DIRECT	GO:0050679~positive regulation of epithelial cell proliferation	3	6	0.0127457	MYC, ERBB2, EGFR	50	69	19734	17.16	1	0.0828722	0.0720409
GOTERM_BP_DIRECT	GO:0000082~G1/S transition of mitotic cell cycle	3	6	0.0131	CCND1, CDK4, MYC	50	70	19734	16.9149	1	0.0845076	0.0734625
GOTERM_BP_DIRECT	GO:0071300~cellular response to retinoic acid	3	6	0.0131	GSK3B, PPARG, TNF	50	70	19734	16.9149	1	0.0845076	0.0734625
GOTERM_BP_DIRECT	GO:0051898~negative regulation of phosphatidylinositol 3-kinase/protein kinase B signal transduction	3	6	0.0145596	PTEN, PPARA, SIRT1	50	74	19734	16.0005	1	0.0912318	0.0793079
GOTERM_BP_DIRECT	GO:0009267~cellular response to starvation	3	6	0.0156983	PPARA, SIRT1, MTOR	50	77	19734	15.3771	1	0.0959988	0.0834519
GOTERM_BP_DIRECT	GO:0008217~regulation of blood pressure	3	6	0.0156983	ACE, PPARG, PTGS2	50	77	19734	15.3771	1	0.0959988	0.0834519
GOTERM_BP_DIRECT	GO:0032729~positive regulation of type II interferon production	3	6	0.0160861	IL1B, TNF, IL2	50	78	19734	15.18	1	0.0980063	0.0851969
GOTERM_BP_DIRECT	GO:0048511~rhythmic process	3	6	0.0164781	PPARG, TP53, MTOR	50	79	19734	14.9878	1	0.099656	0.0866311
GOTERM_BP_DIRECT	GO:0032088~negative regulation of NF-kappaB transcription factor activity	3	6	0.0168741	NFKBIA, CDKN2A, SIRT1	50	80	19734	14.8005	1	0.101677	0.0883881
GOTERM_BP_DIRECT	GO:0007275~multicellular organism development	3	6	0.0172742	ERBB2, KDR, EGFR	50	81	19734	14.6178	1	0.101849	0.0885378
GOTERM_BP_DIRECT	GO:0030593~neutrophil chemotaxis	3	6	0.0180864	CXCL8, IL1B, CCL2	50	83	19734	14.2655	1	0.106257	0.0923697
GOTERM_BP_DIRECT	GO:0032355~response to estradiol	3	6	0.0193346	CASP3, PTGS2, ESR1	50	86	19734	13.7679	1	0.113186	0.098393
GOTERM_BP_DIRECT	GO:0045732~positive regulation of protein catabolic process	3	6	0.0197585	GSK3B, HSP90AA1, TNF	50	87	19734	13.6097	1	0.11325	0.0984483
GOTERM_BP_DIRECT	GO:0032880~regulation of protein localization	3	6	0.0223834	HSP90AA1, HSP90AB1, PARP1	50	93	19734	12.7316	1	0.124394	0.108136
GOTERM_BP_DIRECT	GO:0050727~regulation of inflammatory response	3	6	0.0260941	PTGS2, ESR1, RELA	50	101	19734	11.7232	1	0.139971	0.121677
GOTERM_BP_DIRECT	GO:0046330~positive regulation of JNK cascade	3	6	0.0270583	IL1A, IL1B, TNF	50	103	19734	11.4955	1	0.139971	0.121677
GOTERM_BP_DIRECT	GO:0071346~cellular response to type II interferon	3	6	0.0270583	STAT1, CCL2, TNF	50	103	19734	11.4955	1	0.139971	0.121677
GOTERM_BP_DIRECT	GO:0006606~protein import into nucleus	3	6	0.0290294	NFKBIA, AKT1, TP53	50	107	19734	11.0658	1	0.149273	0.129763
GOTERM_BP_DIRECT	GO:0009615~response to virus	3	6	0.0305446	IFNG, TNF, BCL2L1	50	110	19734	10.764	1	0.154602	0.134396
GOTERM_BP_DIRECT	GO:0008584~male gonad development	3	6	0.0315719	ACE, ESR1, BCL2L1	50	112	19734	10.5718	1	0.157151	0.136611
GOTERM_BP_DIRECT	GO:0060070~canonical Wnt signaling pathway	3	6	0.0315719	GSK3B, EGF, PTEN	50	112	19734	10.5718	1	0.157151	0.136611
GOTERM_BP_DIRECT	GO:0032760~positive regulation of tumor necrosis factor production	3	6	0.0315719	IL1A, IL6, IFNG	50	112	19734	10.5718	1	0.157151	0.136611
GOTERM_BP_DIRECT	GO:0042593~glucose homeostasis	3	6	0.0326127	IL6, AKT1, PPARG	50	114	19734	10.3863	1	0.160623	0.139629
GOTERM_BP_DIRECT	GO:0030308~negative regulation of cell growth	3	6	0.0358154	CDKN2A, PPARG, TP53	50	120	19734	9.867	1	0.173092	0.150469
GOTERM_BP_DIRECT	GO:0006935~chemotaxis	3	6	0.0363607	CXCL8, MAPK1, CCL2	50	121	19734	9.78545	1	0.173092	0.150469
GOTERM_BP_DIRECT	GO:0090263~positive regulation of canonical Wnt signaling pathway	3	6	0.0374608	SRC, EGF, EGFR	50	123	19734	9.62634	1	0.17657	0.153493
GOTERM_BP_DIRECT	GO:0000165~MAPK cascade	3	6	0.0391349	MYC, EGFR, MAPK3	50	126	19734	9.39714	1	0.180328	0.156759
GOTERM_BP_DIRECT	GO:0016525~negative regulation of angiogenesis	3	6	0.0443245	STAT1, PPARG, RELA	50	135	19734	8.77067	1	0.196005	0.170387
GOTERM_BP_DIRECT	GO:0051092~positive regulation of NF-kappaB transcription factor activity	3	6	0.0455109	IL1B, TNF, RELA	50	137	19734	8.64263	1	0.199293	0.173246
GOTERM_BP_DIRECT	GO:0030182~neuron differentiation	3	6	0.0626203	CCND1, CASP3, ERBB2	50	164	19734	7.21976	1	0.248266	0.215818
GOTERM_BP_DIRECT	GO:0030198~extracellular matrix organization	3	6	0.0687418	MMP2, TNF, MMP9	50	173	19734	6.84416	1	0.267329	0.232389
GOTERM_BP_DIRECT	GO:0030336~negative regulation of cell migration	3	6	0.0786373	GSK3B, SERPINE1, PTEN	50	187	19734	6.33176	1	0.292054	0.253883
GOTERM_BP_DIRECT	GO:0060557~positive regulation of vitamin D biosynthetic process	2	4	0.00496001	IFNG, TNF	50	2	19734	394.68	0.999721	0.0414173	0.0360041
GOTERM_BP_DIRECT	GO:1903597~negative regulation of gap junction assembly	2	4	0.00496001	ACE, IL1B	50	2	19734	394.68	0.999721	0.0414173	0.0360041
GOTERM_BP_DIRECT	GO:0002439~chronic inflammatory response to antigenic stimulus	2	4	0.00496001	IL10, TNF	50	2	19734	394.68	0.999721	0.0414173	0.0360041
GOTERM_BP_DIRECT	GO:0051097~negative regulation of helicase activity	2	4	0.00743097	SIRT1, TP53	50	3	19734	263.12	0.999995	0.0563315	0.048969
GOTERM_BP_DIRECT	GO:0001660~fever generation	2	4	0.00743097	IL1A, IL1B	50	3	19734	263.12	0.999995	0.0563315	0.048969
GOTERM_BP_DIRECT	GO:0061308~cardiac neural crest cell development involved in heart development	2	4	0.00743097	MAPK1, MAPK3	50	3	19734	263.12	0.999995	0.0563315	0.048969
GOTERM_BP_DIRECT	GO:2000111~positive regulation of macrophage apoptotic process	2	4	0.00743097	CDKN2A, SIRT1	50	3	19734	263.12	0.999995	0.0563315	0.048969
GOTERM_BP_DIRECT	GO:0070849~response to epidermal growth factor	2	4	0.00989592	MAPK1, MAPK3	50	4	19734	197.34	1	0.0675468	0.0587185
GOTERM_BP_DIRECT	GO:1905323~telomerase holoenzyme complex assembly	2	4	0.00989592	HSP90AA1, HSP90AB1	50	4	19734	197.34	1	0.0675468	0.0587185
GOTERM_BP_DIRECT	GO:0050999~regulation of nitric-oxide synthase activity	2	4	0.00989592	IL1A, IL1B	50	4	19734	197.34	1	0.0675468	0.0587185
GOTERM_BP_DIRECT	GO:1903378~positive regulation of oxidative stress-induced neuron intrinsic apoptotic signaling pathway	2	4	0.00989592	MMP2, MCL1	50	4	19734	197.34	1	0.0675468	0.0587185
GOTERM_BP_DIRECT	GO:1900100~positive regulation of plasma cell differentiation	2	4	0.00989592	IL10, IL2	50	4	19734	197.34	1	0.0675468	0.0587185
GOTERM_BP_DIRECT	GO:0030730~sequestering of triglyceride	2	4	0.00989592	IL1B, TNF	50	4	19734	197.34	1	0.0675468	0.0587185
GOTERM_BP_DIRECT	GO:0036005~response to macrophage colony-stimulating factor	2	4	0.00989592	SPP1, TNF	50	4	19734	197.34	1	0.0675468	0.0587185
GOTERM_BP_DIRECT	GO:1904783~positive regulation of NMDA glutamate receptor activity	2	4	0.00989592	IFNG, CCL2	50	4	19734	197.34	1	0.0675468	0.0587185
GOTERM_BP_DIRECT	GO:1902949~positive regulation of tau-protein kinase activity	2	4	0.00989592	HSP90AA1, HSP90AB1	50	4	19734	197.34	1	0.0675468	0.0587185
GOTERM_BP_DIRECT	GO:0033590~response to cobalamin	2	4	0.00989592	RELA, EGFR	50	4	19734	197.34	1	0.0675468	0.0587185
GOTERM_BP_DIRECT	GO:0090170~regulation of Golgi inheritance	2	4	0.00989592	MAPK1, MAPK3	50	4	19734	197.34	1	0.0675468	0.0587185
GOTERM_BP_DIRECT	GO:0072584~caveolin-mediated endocytosis	2	4	0.0123549	MAPK1, MAPK3	50	5	19734	157.872	1	0.0812389	0.0706211
GOTERM_BP_DIRECT	GO:0038127~ERBB signaling pathway	2	4	0.0123549	ERBB2, MAPK1	50	5	19734	157.872	1	0.0812389	0.0706211
GOTERM_BP_DIRECT	GO:0022614~membrane to membrane docking	2	4	0.0123549	VCAM1, ICAM1	50	5	19734	157.872	1	0.0812389	0.0706211
GOTERM_BP_DIRECT	GO:0051222~positive regulation of protein transport	2	4	0.0123549	SRC, TNF	50	5	19734	157.872	1	0.0812389	0.0706211
GOTERM_BP_DIRECT	GO:0045923~positive regulation of fatty acid metabolic process	2	4	0.0123549	PPARG, PPARA	50	5	19734	157.872	1	0.0812389	0.0706211
GOTERM_BP_DIRECT	GO:0002248~connective tissue replacement involved in inflammatory response wound healing	2	4	0.0123549	IL1A, HIF1A	50	5	19734	157.872	1	0.0812389	0.0706211
GOTERM_BP_DIRECT	GO:1903038~negative regulation of leukocyte cell-cell adhesion	2	4	0.0148078	AKT1, PPARA	50	6	19734	131.56	1	0.0912318	0.0793079
GOTERM_BP_DIRECT	GO:0033088~negative regulation of immature T cell proliferation in thymus	2	4	0.0148078	CDKN2A, ERBB2	50	6	19734	131.56	1	0.0912318	0.0793079
GOTERM_BP_DIRECT	GO:0007253~cytoplasmic sequestering of NF-kappaB	2	4	0.0148078	IL10, NFKBIA	50	6	19734	131.56	1	0.0912318	0.0793079
GOTERM_BP_DIRECT	GO:1901984~negative regulation of protein acetylation	2	4	0.0148078	GSK3B, SIRT1	50	6	19734	131.56	1	0.0912318	0.0793079
GOTERM_BP_DIRECT	GO:1903721~positive regulation of I-kappaB phosphorylation	2	4	0.0148078	AKT1, TNF	50	6	19734	131.56	1	0.0912318	0.0793079
GOTERM_BP_DIRECT	GO:0033092~positive regulation of immature T cell proliferation in thymus	2	4	0.0148078	IL1A, IL1B	50	6	19734	131.56	1	0.0912318	0.0793079
GOTERM_BP_DIRECT	GO:0009750~response to fructose	2	4	0.0148078	PTGS2, TNF	50	6	19734	131.56	1	0.0912318	0.0793079
GOTERM_BP_DIRECT	GO:0010891~negative regulation of sequestering of triglyceride	2	4	0.0148078	PPARG, PPARA	50	6	19734	131.56	1	0.0912318	0.0793079
GOTERM_BP_DIRECT	GO:0120041~positive regulation of macrophage proliferation	2	4	0.0148078	MAPK1, MAPK3	50	6	19734	131.56	1	0.0912318	0.0793079
GOTERM_BP_DIRECT	GO:0030641~regulation of cellular pH	2	4	0.0148078	MAPK1, MAPK3	50	6	19734	131.56	1	0.0912318	0.0793079
GOTERM_BP_DIRECT	GO:0046321~positive regulation of fatty acid oxidation	2	4	0.0148078	PPARG, PPARA	50	6	19734	131.56	1	0.0912318	0.0793079
GOTERM_BP_DIRECT	GO:0044321~response to leptin	2	4	0.0172548	CCND1, SIRT1	50	7	19734	112.766	1	0.101849	0.0885378
GOTERM_BP_DIRECT	GO:0002719~negative regulation of cytokine production involved in immune response	2	4	0.0172548	IL10, TNF	50	7	19734	112.766	1	0.101849	0.0885378
GOTERM_BP_DIRECT	GO:0090594~inflammatory response to wounding	2	4	0.0172548	IL6, TNF	50	7	19734	112.766	1	0.101849	0.0885378
GOTERM_BP_DIRECT	GO:0060440~trachea formation	2	4	0.0172548	MAPK1, MAPK3	50	7	19734	112.766	1	0.101849	0.0885378
GOTERM_BP_DIRECT	GO:0031394~positive regulation of prostaglandin biosynthetic process	2	4	0.0172548	IL1B, PTGS2	50	7	19734	112.766	1	0.101849	0.0885378
GOTERM_BP_DIRECT	GO:0061044~negative regulation of vascular wound healing	2	4	0.0196959	SERPINE1, TNF	50	8	19734	98.67	1	0.11325	0.0984483
GOTERM_BP_DIRECT	GO:0001542~ovulation from ovarian follicle	2	4	0.0196959	MMP2, SIRT1	50	8	19734	98.67	1	0.11325	0.0984483
GOTERM_BP_DIRECT	GO:0043504~mitochondrial DNA repair	2	4	0.0196959	PARP1, TP53	50	8	19734	98.67	1	0.11325	0.0984483
GOTERM_BP_DIRECT	GO:0034393~positive regulation of smooth muscle cell apoptotic process	2	4	0.0196959	IFNG, CDKN2A	50	8	19734	98.67	1	0.11325	0.0984483
GOTERM_BP_DIRECT	GO:0010742~macrophage derived foam cell differentiation	2	4	0.0196959	STAT1, PPARG	50	8	19734	98.67	1	0.11325	0.0984483
GOTERM_BP_DIRECT	GO:0002237~response to molecule of bacterial origin	2	4	0.022131	IL10, CXCL8	50	9	19734	87.7067	1	0.123408	0.107279
GOTERM_BP_DIRECT	GO:0010907~positive regulation of glucose metabolic process	2	4	0.022131	SRC, AKT1	50	9	19734	87.7067	1	0.123408	0.107279
GOTERM_BP_DIRECT	GO:0051901~positive regulation of mitochondrial depolarization	2	4	0.022131	PARP1, KDR	50	9	19734	87.7067	1	0.123408	0.107279
GOTERM_BP_DIRECT	GO:0071316~cellular response to nicotine	2	4	0.022131	TNF, RELA	50	9	19734	87.7067	1	0.123408	0.107279
GOTERM_BP_DIRECT	GO:0045792~negative regulation of cell size	2	4	0.022131	PTEN, MTOR	50	9	19734	87.7067	1	0.123408	0.107279
GOTERM_BP_DIRECT	GO:1903140~regulation of establishment of endothelial barrier	2	4	0.022131	IL1B, TNF	50	9	19734	87.7067	1	0.123408	0.107279
GOTERM_BP_DIRECT	GO:0042473~outer ear morphogenesis	2	4	0.022131	MAPK1, MAPK3	50	9	19734	87.7067	1	0.123408	0.107279
GOTERM_BP_DIRECT	GO:0032872~regulation of stress-activated MAPK cascade	2	4	0.0245602	MAPK1, MAPK3	50	10	19734	78.936	1	0.13378	0.116295
GOTERM_BP_DIRECT	GO:1904179~positive regulation of adipose tissue development	2	4	0.0245602	PPARG, SIRT1	50	10	19734	78.936	1	0.13378	0.116295
GOTERM_BP_DIRECT	GO:0070431~nucleotide-binding oligomerization domain containing 2 signaling pathway	2	4	0.0245602	NFKBIA, RELA	50	10	19734	78.936	1	0.13378	0.116295
GOTERM_BP_DIRECT	GO:0051093~negative regulation of developmental process	2	4	0.0245602	GSK3B, BCL2L1	50	10	19734	78.936	1	0.13378	0.116295
GOTERM_BP_DIRECT	GO:0032886~regulation of microtubule-based process	2	4	0.0245602	GSK3B, ERBB2	50	10	19734	78.936	1	0.13378	0.116295
GOTERM_BP_DIRECT	GO:0071803~positive regulation of podosome assembly	2	4	0.0245602	SRC, TNF	50	10	19734	78.936	1	0.13378	0.116295
GOTERM_BP_DIRECT	GO:0006983~ER overload response	2	4	0.0269834	GSK3B, TP53	50	11	19734	71.76	1	0.139971	0.121677
GOTERM_BP_DIRECT	GO:0045670~regulation of osteoclast differentiation	2	4	0.0269834	TNF, MTOR	50	11	19734	71.76	1	0.139971	0.121677
GOTERM_BP_DIRECT	GO:0010887~negative regulation of cholesterol storage	2	4	0.0269834	PPARG, PPARA	50	11	19734	71.76	1	0.139971	0.121677
GOTERM_BP_DIRECT	GO:0002446~neutrophil mediated immunity	2	4	0.0269834	IL6, ACE	50	11	19734	71.76	1	0.139971	0.121677
GOTERM_BP_DIRECT	GO:1900222~negative regulation of amyloid-beta clearance	2	4	0.0269834	IFNG, TNF	50	11	19734	71.76	1	0.139971	0.121677
GOTERM_BP_DIRECT	GO:0060020~Bergmann glial cell differentiation	2	4	0.0269834	MAPK1, MAPK3	50	11	19734	71.76	1	0.139971	0.121677
GOTERM_BP_DIRECT	GO:0033598~mammary gland epithelial cell proliferation	2	4	0.0269834	CCND1, MAPK1	50	11	19734	71.76	1	0.139971	0.121677
GOTERM_BP_DIRECT	GO:0072577~endothelial cell apoptotic process	2	4	0.0269834	IL10, TNF	50	11	19734	71.76	1	0.139971	0.121677
GOTERM_BP_DIRECT	GO:0071492~cellular response to UV-A	2	4	0.0269834	MMP2, MMP9	50	11	19734	71.76	1	0.139971	0.121677
GOTERM_BP_DIRECT	GO:0044346~fibroblast apoptotic process	2	4	0.0269834	MYC, CASP3	50	11	19734	71.76	1	0.139971	0.121677
GOTERM_BP_DIRECT	GO:0050847~progesterone receptor signaling pathway	2	4	0.0269834	SRC, MAPK1	50	11	19734	71.76	1	0.139971	0.121677
GOTERM_BP_DIRECT	GO:0046825~regulation of protein export from nucleus	2	4	0.0269834	GSK3B, CDKN2A	50	11	19734	71.76	1	0.139971	0.121677
GOTERM_BP_DIRECT	GO:0051549~positive regulation of keratinocyte migration	2	4	0.0294008	MMP9, MTOR	50	12	19734	65.78	1	0.149273	0.129763
GOTERM_BP_DIRECT	GO:0160049~negative regulation of cGAS/STING signaling pathway	2	4	0.0294008	PARP1, AKT1	50	12	19734	65.78	1	0.149273	0.129763
GOTERM_BP_DIRECT	GO:0043276~anoikis	2	4	0.0294008	AKT1, MTOR	50	12	19734	65.78	1	0.149273	0.129763
GOTERM_BP_DIRECT	GO:0032308~positive regulation of prostaglandin secretion	2	4	0.0294008	IL1A, IL1B	50	12	19734	65.78	1	0.149273	0.129763
GOTERM_BP_DIRECT	GO:0010659~cardiac muscle cell apoptotic process	2	4	0.0294008	HSP90AA1, TP53	50	12	19734	65.78	1	0.149273	0.129763
GOTERM_BP_DIRECT	GO:0032966~negative regulation of collagen biosynthetic process	2	4	0.0318123	IL6, PPARG	50	13	19734	60.72	1	0.157151	0.136611
GOTERM_BP_DIRECT	GO:0032495~response to muramyl dipeptide	2	4	0.0318123	NFKBIA, RELA	50	13	19734	60.72	1	0.157151	0.136611
GOTERM_BP_DIRECT	GO:0010389~regulation of G2/M transition of mitotic cell cycle	2	4	0.0318123	CDKN2A, CDK4	50	13	19734	60.72	1	0.157151	0.136611
GOTERM_BP_DIRECT	GO:0048584~positive regulation of response to stimulus	2	4	0.0318123	KDR, MTOR	50	13	19734	60.72	1	0.157151	0.136611
GOTERM_BP_DIRECT	GO:1903377~negative regulation of oxidative stress-induced neuron intrinsic apoptotic signaling pathway	2	4	0.0318123	IL10, HIF1A	50	13	19734	60.72	1	0.157151	0.136611
GOTERM_BP_DIRECT	GO:0031571~mitotic G1 DNA damage checkpoint signaling	2	4	0.0342179	CCND1, TP53	50	14	19734	56.3829	1	0.167028	0.145198
GOTERM_BP_DIRECT	GO:0032516~positive regulation of phosphoprotein phosphatase activity	2	4	0.0342179	HSP90AB1, MTOR	50	14	19734	56.3829	1	0.167028	0.145198
GOTERM_BP_DIRECT	GO:0070102~interleukin-6-mediated signaling pathway	2	4	0.0342179	IL6, SRC	50	14	19734	56.3829	1	0.167028	0.145198
GOTERM_BP_DIRECT	GO:0038166~angiotensin-activated signaling pathway	2	4	0.0366177	ACE, SRC	50	15	19734	52.624	1	0.173092	0.150469
GOTERM_BP_DIRECT	GO:0048546~digestive tract morphogenesis	2	4	0.0366177	HIF1A, EGFR	50	15	19734	52.624	1	0.173092	0.150469
GOTERM_BP_DIRECT	GO:0048011~neurotrophin TRK receptor signaling pathway	2	4	0.0366177	SRC, CASP3	50	15	19734	52.624	1	0.173092	0.150469
GOTERM_BP_DIRECT	GO:0030278~regulation of ossification	2	4	0.0366177	MAPK1, MAPK3	50	15	19734	52.624	1	0.173092	0.150469
GOTERM_BP_DIRECT	GO:0035729~cellular response to hepatocyte growth factor stimulus	2	4	0.0366177	IL10, RELA	50	15	19734	52.624	1	0.173092	0.150469
GOTERM_BP_DIRECT	GO:0070848~response to growth factor	2	4	0.0366177	MYC, AKT1	50	15	19734	52.624	1	0.173092	0.150469
GOTERM_BP_DIRECT	GO:0002281~macrophage activation involved in immune response	2	4	0.0366177	IFNG, TNF	50	15	19734	52.624	1	0.173092	0.150469
GOTERM_BP_DIRECT	GO:0016242~negative regulation of macroautophagy	2	4	0.0366177	AKT1, MTOR	50	15	19734	52.624	1	0.173092	0.150469
GOTERM_BP_DIRECT	GO:0048566~embryonic digestive tract development	2	4	0.0390116	CXCL8, TNF	50	16	19734	49.335	1	0.180264	0.156704
GOTERM_BP_DIRECT	GO:1904645~response to amyloid-beta	2	4	0.0390116	MMP2, MMP9	50	16	19734	49.335	1	0.180264	0.156704
GOTERM_BP_DIRECT	GO:0046325~negative regulation of glucose import	2	4	0.0390116	ACE, TNF	50	16	19734	49.335	1	0.180264	0.156704
GOTERM_BP_DIRECT	GO:0048266~behavioral response to pain	2	4	0.0390116	AKT1, MTOR	50	16	19734	49.335	1	0.180264	0.156704
GOTERM_BP_DIRECT	GO:0051146~striated muscle cell differentiation	2	4	0.0390116	CASP3, AKT1	50	16	19734	49.335	1	0.180264	0.156704
GOTERM_BP_DIRECT	GO:0060425~lung morphogenesis	2	4	0.0390116	MAPK1, MAPK3	50	16	19734	49.335	1	0.180264	0.156704
GOTERM_BP_DIRECT	GO:0070885~negative regulation of calcineurin-NFAT signaling cascade	2	4	0.0390116	GSK3B, MTOR	50	16	19734	49.335	1	0.180264	0.156704
GOTERM_BP_DIRECT	GO:0051895~negative regulation of focal adhesion assembly	2	4	0.0413997	SRC, PTEN	50	17	19734	46.4329	1	0.189701	0.164907
GOTERM_BP_DIRECT	GO:0035162~embryonic hemopoiesis	2	4	0.0413997	KDR, HIF1A	50	17	19734	46.4329	1	0.189701	0.164907
GOTERM_BP_DIRECT	GO:0019725~cellular homeostasis	2	4	0.043782	CCL2, MCL1	50	18	19734	43.8533	1	0.194128	0.168755
GOTERM_BP_DIRECT	GO:0050872~white fat cell differentiation	2	4	0.043782	PPARG, SIRT1	50	18	19734	43.8533	1	0.194128	0.168755
GOTERM_BP_DIRECT	GO:0060065~uterus development	2	4	0.043782	SRC, ESR1	50	18	19734	43.8533	1	0.194128	0.168755
GOTERM_BP_DIRECT	GO:0010165~response to X-ray	2	4	0.043782	CASP3, TP53	50	18	19734	43.8533	1	0.194128	0.168755
GOTERM_BP_DIRECT	GO:0042326~negative regulation of phosphorylation	2	4	0.043782	CDKN2A, SIRT1	50	18	19734	43.8533	1	0.194128	0.168755
GOTERM_BP_DIRECT	GO:1904355~positive regulation of telomere capping	2	4	0.043782	MAPK1, MAPK3	50	18	19734	43.8533	1	0.194128	0.168755
GOTERM_BP_DIRECT	GO:0071380~cellular response to prostaglandin E stimulus	2	4	0.043782	AKT1, PPARG	50	18	19734	43.8533	1	0.194128	0.168755
GOTERM_BP_DIRECT	GO:0042119~neutrophil activation	2	4	0.043782	CXCL8, IL1B	50	18	19734	43.8533	1	0.194128	0.168755
GOTERM_BP_DIRECT	GO:0032930~positive regulation of superoxide anion generation	2	4	0.043782	CRP, EGFR	50	18	19734	43.8533	1	0.194128	0.168755
GOTERM_BP_DIRECT	GO:0030857~negative regulation of epithelial cell differentiation	2	4	0.043782	IFNG, CCND1	50	18	19734	43.8533	1	0.194128	0.168755
GOTERM_BP_DIRECT	GO:0033280~response to vitamin D	2	4	0.0461585	SPP1, PTGS2	50	19	19734	41.5453	1	0.199293	0.173246
GOTERM_BP_DIRECT	GO:0050995~negative regulation of lipid catabolic process	2	4	0.0461585	IL1B, TNF	50	19	19734	41.5453	1	0.199293	0.173246
GOTERM_BP_DIRECT	GO:0042310~vasoconstriction	2	4	0.0461585	CRP, ACE	50	19	19734	41.5453	1	0.199293	0.173246
GOTERM_BP_DIRECT	GO:0035994~response to muscle stretch	2	4	0.0461585	NFKBIA, RELA	50	19	19734	41.5453	1	0.199293	0.173246
GOTERM_BP_DIRECT	GO:1902176~negative regulation of oxidative stress-induced intrinsic apoptotic signaling pathway	2	4	0.0461585	AKT1, SIRT1	50	19	19734	41.5453	1	0.199293	0.173246
GOTERM_BP_DIRECT	GO:0038084~vascular endothelial growth factor signaling pathway	2	4	0.0461585	KDR, RELA	50	19	19734	41.5453	1	0.199293	0.173246
GOTERM_BP_DIRECT	GO:0031396~regulation of protein ubiquitination	2	4	0.0461585	HSP90AA1, HSP90AB1	50	19	19734	41.5453	1	0.199293	0.173246
GOTERM_BP_DIRECT	GO:0030949~positive regulation of vascular endothelial growth factor receptor signaling pathway	2	4	0.0461585	IL1B, HIF1A	50	19	19734	41.5453	1	0.199293	0.173246
GOTERM_BP_DIRECT	GO:0060716~labyrinthine layer blood vessel development	2	4	0.0485291	MAPK1, AKT1	50	20	19734	39.468	1	0.206815	0.179784
GOTERM_BP_DIRECT	GO:0001892~embryonic placenta development	2	4	0.0485291	HIF1A, EGFR	50	20	19734	39.468	1	0.206815	0.179784
GOTERM_BP_DIRECT	GO:0010759~positive regulation of macrophage chemotaxis	2	4	0.0485291	MAPK1, MAPK3	50	20	19734	39.468	1	0.206815	0.179784
GOTERM_BP_DIRECT	GO:0090201~negative regulation of release of cytochrome c from mitochondria	2	4	0.0485291	AKT1, BCL2L1	50	20	19734	39.468	1	0.206815	0.179784
GOTERM_BP_DIRECT	GO:0050901~leukocyte tethering or rolling	2	4	0.0485291	VCAM1, TNF	50	20	19734	39.468	1	0.206815	0.179784
GOTERM_BP_DIRECT	GO:0031641~regulation of myelination	2	4	0.0508941	AKT1, MTOR	50	21	19734	37.5886	1	0.212489	0.184717
GOTERM_BP_DIRECT	GO:0060218~hematopoietic stem cell differentiation	2	4	0.0508941	ACE, TP53	50	21	19734	37.5886	1	0.212489	0.184717
GOTERM_BP_DIRECT	GO:2000774~positive regulation of cellular senescence	2	4	0.0508941	SIRT1, TP53	50	21	19734	37.5886	1	0.212489	0.184717
GOTERM_BP_DIRECT	GO:0046628~positive regulation of insulin receptor signaling pathway	2	4	0.0508941	SRC, SIRT1	50	21	19734	37.5886	1	0.212489	0.184717
GOTERM_BP_DIRECT	GO:0045722~positive regulation of gluconeogenesis	2	4	0.0508941	PPARA, SIRT1	50	21	19734	37.5886	1	0.212489	0.184717
GOTERM_BP_DIRECT	GO:0002042~cell migration involved in sprouting angiogenesis	2	4	0.0508941	KDR, AKT1	50	21	19734	37.5886	1	0.212489	0.184717
GOTERM_BP_DIRECT	GO:0046677~response to antibiotic	2	4	0.0508941	HSP90AA1, TP53	50	21	19734	37.5886	1	0.212489	0.184717
GOTERM_BP_DIRECT	GO:0046827~positive regulation of protein export from nucleus	2	4	0.0508941	GSK3B, IL1B	50	21	19734	37.5886	1	0.212489	0.184717
GOTERM_BP_DIRECT	GO:0060324~face development	2	4	0.0532532	MAPK1, MAPK3	50	22	19734	35.88	1	0.219004	0.19038
GOTERM_BP_DIRECT	GO:0032211~negative regulation of telomere maintenance via telomerase	2	4	0.0532532	SRC, TP53	50	22	19734	35.88	1	0.219004	0.19038
GOTERM_BP_DIRECT	GO:1900181~negative regulation of protein localization to nucleus	2	4	0.0532532	GSK3B, MTOR	50	22	19734	35.88	1	0.219004	0.19038
GOTERM_BP_DIRECT	GO:0007004~telomere maintenance via telomerase	2	4	0.0532532	HSP90AA1, HSP90AB1	50	22	19734	35.88	1	0.219004	0.19038
GOTERM_BP_DIRECT	GO:0071168~protein localization to chromatin	2	4	0.0532532	PARP1, ESR1	50	22	19734	35.88	1	0.219004	0.19038
GOTERM_BP_DIRECT	GO:0097194~execution phase of apoptosis	2	4	0.0532532	CASP3, AKT1	50	22	19734	35.88	1	0.219004	0.19038
GOTERM_BP_DIRECT	GO:0045736~negative regulation of cyclin-dependent protein serine/threonine kinase activity	2	4	0.0556066	CDKN2A, PTEN	50	23	19734	34.32	1	0.228112	0.198298
GOTERM_BP_DIRECT	GO:2000378~negative regulation of reactive oxygen species metabolic process	2	4	0.0579543	HIF1A, TP53	50	24	19734	32.89	1	0.234238	0.203623
GOTERM_BP_DIRECT	GO:0051493~regulation of cytoskeleton organization	2	4	0.0579543	MAPK1, MAPK3	50	24	19734	32.89	1	0.234238	0.203623
GOTERM_BP_DIRECT	GO:0090200~positive regulation of release of cytochrome c from mitochondria	2	4	0.0579543	TP53, MMP9	50	24	19734	32.89	1	0.234238	0.203623
GOTERM_BP_DIRECT	GO:0045861~negative regulation of proteolysis	2	4	0.0579543	AKT1, TP53	50	24	19734	32.89	1	0.234238	0.203623
GOTERM_BP_DIRECT	GO:0051403~stress-activated MAPK cascade	2	4	0.0579543	MAPK1, MAPK3	50	24	19734	32.89	1	0.234238	0.203623
GOTERM_BP_DIRECT	GO:0071353~cellular response to interleukin-4	2	4	0.0579543	HSP90AB1, CDK4	50	24	19734	32.89	1	0.234238	0.203623
GOTERM_BP_DIRECT	GO:1905563~negative regulation of vascular endothelial cell proliferation	2	4	0.0602963	CCL2, PPARG	50	25	19734	31.5744	1	0.241921	0.210302
GOTERM_BP_DIRECT	GO:0050807~regulation of synapse organization	2	4	0.0602963	IL10, TNF	50	25	19734	31.5744	1	0.241921	0.210302
GOTERM_BP_DIRECT	GO:0042327~positive regulation of phosphorylation	2	4	0.0602963	EGF, EGFR	50	25	19734	31.5744	1	0.241921	0.210302
GOTERM_BP_DIRECT	GO:0003009~skeletal muscle contraction	2	4	0.0626326	HSP90AA1, TNF	50	26	19734	30.36	1	0.248266	0.215818
GOTERM_BP_DIRECT	GO:0051131~chaperone-mediated protein complex assembly	2	4	0.0626326	HSP90AA1, HSP90AB1	50	26	19734	30.36	1	0.248266	0.215818
GOTERM_BP_DIRECT	GO:0050900~leukocyte migration	2	4	0.0626326	SRC, ICAM1	50	26	19734	30.36	1	0.248266	0.215818
GOTERM_BP_DIRECT	GO:2000060~positive regulation of ubiquitin-dependent protein catabolic process	2	4	0.0649632	EGF, PTEN	50	27	19734	29.2356	1	0.254439	0.221184
GOTERM_BP_DIRECT	GO:0019222~regulation of metabolic process	2	4	0.0649632	IFNG, TNF	50	27	19734	29.2356	1	0.254439	0.221184
GOTERM_BP_DIRECT	GO:0071480~cellular response to gamma radiation	2	4	0.0649632	TP53, BCL2L1	50	27	19734	29.2356	1	0.254439	0.221184
GOTERM_BP_DIRECT	GO:2000773~negative regulation of cellular senescence	2	4	0.0649632	PTEN, SIRT1	50	27	19734	29.2356	1	0.254439	0.221184
GOTERM_BP_DIRECT	GO:0032740~positive regulation of interleukin-17 production	2	4	0.0649632	IL6, IL2	50	27	19734	29.2356	1	0.254439	0.221184
GOTERM_BP_DIRECT	GO:0010800~positive regulation of peptidyl-threonine phosphorylation	2	4	0.0672881	EGF, MAPK1	50	28	19734	28.1914	1	0.262296	0.228014
GOTERM_BP_DIRECT	GO:0010971~positive regulation of G2/M transition of mitotic cell cycle	2	4	0.0672881	CCND1, CDK4	50	28	19734	28.1914	1	0.262296	0.228014
GOTERM_BP_DIRECT	GO:0001678~intracellular glucose homeostasis	2	4	0.0696073	HIF1A, SIRT1	50	29	19734	27.2193	1	0.268789	0.233658
GOTERM_BP_DIRECT	GO:0045672~positive regulation of osteoclast differentiation	2	4	0.0696073	IFNG, TNF	50	29	19734	27.2193	1	0.268789	0.233658
GOTERM_BP_DIRECT	GO:0001774~microglial cell activation	2	4	0.0696073	IFNG, TNF	50	29	19734	27.2193	1	0.268789	0.233658
GOTERM_BP_DIRECT	GO:0048714~positive regulation of oligodendrocyte differentiation	2	4	0.0719209	PPARG, MTOR	50	30	19734	26.312	1	0.273865	0.238071
GOTERM_BP_DIRECT	GO:0034142~toll-like receptor 4 signaling pathway	2	4	0.0719209	NFKBIA, RELA	50	30	19734	26.312	1	0.273865	0.238071
GOTERM_BP_DIRECT	GO:0071902~positive regulation of protein serine/threonine kinase activity	2	4	0.0719209	IFNG, SRC	50	30	19734	26.312	1	0.273865	0.238071
GOTERM_BP_DIRECT	GO:0051276~chromosome organization	2	4	0.0719209	MYC, TP53	50	30	19734	26.312	1	0.273865	0.238071
GOTERM_BP_DIRECT	GO:0010592~positive regulation of lamellipodium assembly	2	4	0.0719209	HSP90AA1, MTOR	50	30	19734	26.312	1	0.273865	0.238071
GOTERM_BP_DIRECT	GO:0048662~negative regulation of smooth muscle cell proliferation	2	4	0.0719209	IFNG, PPARG	50	30	19734	26.312	1	0.273865	0.238071
GOTERM_BP_DIRECT	GO:0030878~thyroid gland development	2	4	0.0742288	MAPK1, MAPK3	50	31	19734	25.4632	1	0.278147	0.241793
GOTERM_BP_DIRECT	GO:0034612~response to tumor necrosis factor	2	4	0.0742288	CASP3, PTGS2	50	31	19734	25.4632	1	0.278147	0.241793
GOTERM_BP_DIRECT	GO:0043122~regulation of canonical NF-kappaB signal transduction	2	4	0.0742288	IL1B, TNF	50	31	19734	25.4632	1	0.278147	0.241793
GOTERM_BP_DIRECT	GO:0051896~regulation of phosphatidylinositol 3-kinase/protein kinase B signal transduction	2	4	0.0742288	PTEN, EGFR	50	31	19734	25.4632	1	0.278147	0.241793
GOTERM_BP_DIRECT	GO:0051602~response to electrical stimulus	2	4	0.0742288	SRC, MMP2	50	31	19734	25.4632	1	0.278147	0.241793
GOTERM_BP_DIRECT	GO:0016239~positive regulation of macroautophagy	2	4	0.0742288	KDR, SIRT1	50	31	19734	25.4632	1	0.278147	0.241793
GOTERM_BP_DIRECT	GO:0048010~vascular endothelial growth factor receptor signaling pathway	2	4	0.0742288	SRC, KDR	50	31	19734	25.4632	1	0.278147	0.241793
GOTERM_BP_DIRECT	GO:0007159~leukocyte cell-cell adhesion	2	4	0.0765312	VCAM1, ICAM1	50	32	19734	24.6675	1	0.286122	0.248726
GOTERM_BP_DIRECT	GO:0042771~intrinsic apoptotic signaling pathway in response to DNA damage by p53 class mediator	2	4	0.0788279	SIRT1, TP53	50	33	19734	23.92	1	0.292054	0.253883
GOTERM_BP_DIRECT	GO:0050769~positive regulation of neurogenesis	2	4	0.0788279	ACE, IFNG	50	33	19734	23.92	1	0.292054	0.253883
GOTERM_BP_DIRECT	GO:0044344~cellular response to fibroblast growth factor stimulus	2	4	0.0788279	CXCL8, CCL2	50	33	19734	23.92	1	0.292054	0.253883
GOTERM_BP_DIRECT	GO:0035987~endodermal cell differentiation	2	4	0.081119	MMP2, MMP9	50	34	19734	23.2165	1	0.297859	0.258929
GOTERM_BP_DIRECT	GO:0045648~positive regulation of erythrocyte differentiation	2	4	0.081119	STAT1, HIF1A	50	34	19734	23.2165	1	0.297859	0.258929
GOTERM_BP_DIRECT	GO:1990090~cellular response to nerve growth factor stimulus	2	4	0.081119	PARP1, AKT1	50	34	19734	23.2165	1	0.297859	0.258929
GOTERM_BP_DIRECT	GO:0035633~maintenance of blood-brain barrier	2	4	0.081119	IL6, PTGS2	50	34	19734	23.2165	1	0.297859	0.258929
GOTERM_BP_DIRECT	GO:0032212~positive regulation of telomere maintenance via telomerase	2	4	0.0834045	MAPK1, MAPK3	50	35	19734	22.5531	1	0.304214	0.264453
GOTERM_BP_DIRECT	GO:0032743~positive regulation of interleukin-2 production	2	4	0.0834045	IL1A, IL1B	50	35	19734	22.5531	1	0.304214	0.264453
GOTERM_BP_DIRECT	GO:0002230~positive regulation of defense response to virus by host	2	4	0.0834045	HSP90AA1, STAT1	50	35	19734	22.5531	1	0.304214	0.264453
GOTERM_BP_DIRECT	GO:0090050~positive regulation of cell migration involved in sprouting angiogenesis	2	4	0.0856845	KDR, PTGS2	50	36	19734	21.9267	1	0.31115	0.270483
GOTERM_BP_DIRECT	GO:0045765~regulation of angiogenesis	2	4	0.0856845	IL6, ERBB2	50	36	19734	21.9267	1	0.31115	0.270483
GOTERM_BP_DIRECT	GO:0043407~negative regulation of MAP kinase activity	2	4	0.0879589	IL1B, PPARG	50	37	19734	21.3341	1	0.313866	0.272844
GOTERM_BP_DIRECT	GO:0031100~animal organ regeneration	2	4	0.0879589	ACE, PPARG	50	37	19734	21.3341	1	0.313866	0.272844
GOTERM_BP_DIRECT	GO:0048147~negative regulation of fibroblast proliferation	2	4	0.0879589	MYC, TP53	50	37	19734	21.3341	1	0.313866	0.272844
GOTERM_BP_DIRECT	GO:0001890~placenta development	2	4	0.0879589	HSP90AB1, PPARG	50	37	19734	21.3341	1	0.313866	0.272844
GOTERM_BP_DIRECT	GO:0001818~negative regulation of cytokine production	2	4	0.0879589	IL10, CASP3	50	37	19734	21.3341	1	0.313866	0.272844
GOTERM_BP_DIRECT	GO:0031333~negative regulation of protein-containing complex assembly	2	4	0.0879589	GSK3B, SRC	50	37	19734	21.3341	1	0.313866	0.272844
GOTERM_BP_DIRECT	GO:0048709~oligodendrocyte differentiation	2	4	0.0879589	ERBB2, MTOR	50	37	19734	21.3341	1	0.313866	0.272844
GOTERM_BP_DIRECT	GO:0097193~intrinsic apoptotic signaling pathway	2	4	0.0879589	CASP3, TP53	50	37	19734	21.3341	1	0.313866	0.272844
GOTERM_BP_DIRECT	GO:0051591~response to cAMP	2	4	0.0902278	STAT1, RELA	50	38	19734	20.7726	1	0.321266	0.279277
GOTERM_BP_DIRECT	GO:0048144~fibroblast proliferation	2	4	0.0924911	ESR1, TP53	50	39	19734	20.24	1	0.3272	0.284435
GOTERM_BP_DIRECT	GO:2001237~negative regulation of extrinsic apoptotic signaling pathway	2	4	0.0924911	SRC, RELA	50	39	19734	20.24	1	0.3272	0.284435
GOTERM_BP_DIRECT	GO:0001937~negative regulation of endothelial cell proliferation	2	4	0.0924911	STAT1, TNF	50	39	19734	20.24	1	0.3272	0.284435
GOTERM_BP_DIRECT	GO:0006953~acute-phase response	2	4	0.094749	CRP, IL6	50	40	19734	19.734	1	0.334468	0.290753
GOTERM_BP_DIRECT	GO:0030574~collagen catabolic process	2	4	0.0970013	MMP2, MMP9	50	41	19734	19.2527	1	0.338784	0.294505
GOTERM_BP_DIRECT	GO:0043537~negative regulation of blood vessel endothelial cell migration	2	4	0.0970013	PPARG, TNF	50	41	19734	19.2527	1	0.338784	0.294505
GOTERM_BP_DIRECT	GO:0019233~sensory perception of pain	2	4	0.0970013	CCL2, MAPK3	50	41	19734	19.2527	1	0.338784	0.294505
GOTERM_BP_DIRECT	GO:0007595~lactation	2	4	0.0970013	CCND1, HIF1A	50	41	19734	19.2527	1	0.338784	0.294505
GOTERM_BP_DIRECT	GO:0086091~regulation of heart rate by cardiac conduction	2	4	0.0970013	ACE, SRC	50	41	19734	19.2527	1	0.338784	0.294505
GOTERM_BP_DIRECT	GO:0007405~neuroblast proliferation	2	4	0.0992481	HIF1A, TP53	50	42	19734	18.7943	1	0.344437	0.299419
GOTERM_BP_DIRECT	GO:0045746~negative regulation of Notch signaling pathway	2	4	0.0992481	NFKBIA, AKT1	50	42	19734	18.7943	1	0.344437	0.299419
GOTERM_BP_DIRECT	GO:0071526~semaphorin-plexin signaling pathway	2	4	0.0992481	ERBB2, KDR	50	42	19734	18.7943	1	0.344437	0.299419

## Sheet: CC
Category	Term	Count	%	PValue	Genes	List Total	Pop Hits	Pop Total	Fold Enrichment	Bonferroni	Benjamini	FDR
GOTERM_CC_DIRECT	GO:0005634~nucleus	30	60	1.53787e-05	GSK3B, HSP90AB1, PTEN, HIF1A, RELA, EGFR, CCND1, MYC, CASP3, ERBB2, KDR, AKT1, MAPK1, MCL1, MAPK3, JUN, HSP90AA1, PARP1, CDKN2A, STAT1, MMP2, ESR1, SIRT1, MTOR, NFKBIA, IL1A, CDK4, PPARG, PPARA, TP53	50	6175	20887	2.02951	0.00268768	0.000448545	0.000371652
GOTERM_CC_DIRECT	GO:0005737~cytoplasm	29	58	1.25876e-05	GSK3B, ABCB1, HSP90AB1, SRC, PTEN, PTGS2, HIF1A, RELA, EGFR, CCND1, MYC, CASP3, ERBB2, AKT1, MAPK1, MCL1, MAPK3, HSP90AA1, ACE, CDKN2A, STAT1, ESR1, SIRT1, MTOR, NFKBIA, CDK4, PPARG, TP53, BCL2L1	50	5754	20887	2.1054	0.00220041	0.000440565	0.000365039
GOTERM_CC_DIRECT	GO:0005654~nucleoplasm	27	54	1.33373e-07	GSK3B, HSP90AB1, SRC, PTEN, HIF1A, RELA, CCND1, MYC, CASP3, ERBB2, AKT1, MAPK1, MCL1, MAPK3, JUN, HSP90AA1, PARP1, CDKN2A, STAT1, ESR1, SIRT1, MTOR, NFKBIA, CDK4, PPARG, PPARA, TP53	50	4030	20887	2.79875	2.334e-05	1.16701e-05	9.66955e-06
GOTERM_CC_DIRECT	GO:0005829~cytosol	27	54	0.000100176	GSK3B, HSP90AB1, SRC, PTEN, HIF1A, RELA, CCND1, CASP3, ERBB2, AKT1, MAPK1, MCL1, MAPK3, HSP90AA1, PARP1, CDKN2A, STAT1, ESR1, SIRT1, MTOR, NFKBIA, IL1A, CDK4, IL1B, PPARG, TP53, BCL2L1	50	5649	20887	1.99663	0.017379	0.00194787	0.00161395
GOTERM_CC_DIRECT	GO:0005576~extracellular region	21	42	1.63706e-08	IL10, CRP, HSP90AA1, ACE, CXCL8, HSP90AB1, EGF, MMP2, SERPINE1, PTEN, TNF, MMP9, IL2, IL1A, IL6, IFNG, IL1B, SPP1, KDR, CCL2, MAPK1	50	2101	20887	4.17541	2.86485e-06	2.86485e-06	2.37374e-06
GOTERM_CC_DIRECT	GO:0005886~plasma membrane	21	42	0.0227795	GSK3B, HSP90AA1, ACE, VCAM1, ABCB1, HSP90AB1, SRC, EGF, MMP2, SERPINE1, PTEN, ESR1, TNF, EGFR, ICAM1, NFKBIA, ERBB2, KDR, AKT1, MAPK1, MAPK3	50	5592	20887	1.56877	0.98227	0.119984	0.0994151
GOTERM_CC_DIRECT	GO:0005615~extracellular space	19	38	3.43277e-07	IL10, CRP, ACE, VCAM1, CXCL8, EGF, MMP2, SERPINE1, TNF, MMP9, EGFR, IL2, ICAM1, IL1A, IL6, IFNG, IL1B, SPP1, CCL2	50	2033	20887	3.90411	6.00717e-05	1.75816e-05	1.45676e-05
GOTERM_CC_DIRECT	GO:0005739~mitochondrion	14	28	2.63026e-05	GSK3B, HSP90AA1, HSP90AB1, PARP1, CDKN2A, SRC, MMP2, SIRT1, AKT1, MAPK1, TP53, MCL1, BCL2L1, MAPK3	50	1485	20887	3.93829	0.00459244	0.000657565	0.00054484
GOTERM_CC_DIRECT	GO:0032991~protein-containing complex	12	24	4.01865e-07	HSP90AA1, HSP90AB1, PARP1, STAT1, CDKN2A, MYC, AKT1, PTGS2, HIF1A, ESR1, TP53, EGFR	50	684	20887	7.32877	7.03239e-05	1.75816e-05	1.45676e-05
GOTERM_CC_DIRECT	GO:0000785~chromatin	12	24	5.93266e-05	JUN, PARP1, STAT1, CDK4, MYC, PPARG, PPARA, HIF1A, ESR1, SIRT1, TP53, RELA	50	1156	20887	4.3364	0.0103287	0.00129777	0.00107529
GOTERM_CC_DIRECT	GO:0070062~extracellular exosome	11	22	0.0344784	HSP90AA1, ACE, VCAM1, ABCB1, HSP90AB1, SRC, EGF, SERPINE1, SPP1, MMP9, ICAM1	50	2258	20887	2.03505	0.997845	0.167603	0.138871
GOTERM_CC_DIRECT	GO:0009986~cell surface	8	16	0.000803757	IL1A, HSP90AA1, VCAM1, ABCB1, HSP90AB1, TNF, EGFR, ICAM1	50	657	20887	5.08664	0.131262	0.010047	0.00832462
GOTERM_CC_DIRECT	GO:0048471~perinuclear region of cytoplasm	8	16	0.00187778	HSP90AA1, HSP90AB1, STAT1, SRC, ERBB2, SPP1, PPARG, EGFR	50	761	20887	4.39148	0.2803	0.0184753	0.0153081
GOTERM_CC_DIRECT	GO:0005667~transcription regulator complex	6	12	0.000271876	JUN, PARP1, CDK4, ESR1, TP53, RELA	50	246	20887	10.1888	0.0464704	0.0043253	0.00358382
GOTERM_CC_DIRECT	GO:0045121~membrane raft	5	10	0.00150266	SRC, KDR, TNF, EGFR, ICAM1	50	211	20887	9.89905	0.231383	0.0167227	0.0138559
GOTERM_CC_DIRECT	GO:0005635~nuclear envelope	5	10	0.00152893	PARP1, MYC, SIRT1, MTOR, MAPK3	50	212	20887	9.85236	0.234915	0.0167227	0.0138559
GOTERM_CC_DIRECT	GO:0043235~receptor complex	5	10	0.00190032	SRC, ERBB2, KDR, PPARG, EGFR	50	225	20887	9.28311	0.283138	0.0184753	0.0153081
GOTERM_CC_DIRECT	GO:0005788~endoplasmic reticulum lumen	5	10	0.00603341	IL6, SPP1, MAPK1, PTGS2, MAPK3	50	311	20887	6.71608	0.653213	0.0459063	0.0380367
GOTERM_CC_DIRECT	GO:0005769~early endosome	5	10	0.00630824	VCAM1, ERBB2, KDR, MAPK1, MAPK3	50	315	20887	6.63079	0.669596	0.0459976	0.0381123
GOTERM_CC_DIRECT	GO:0043025~neuronal cell body	5	10	0.0117881	HSP90AA1, HSP90AB1, SRC, CASP3, TNF	50	378	20887	5.52566	0.874465	0.0825166	0.0683709
GOTERM_CC_DIRECT	GO:0062023~collagen-containing extracellular matrix	5	10	0.0152228	HSP90AA1, MMP2, SERPINE1, MMP9, ICAM1	50	408	20887	5.11936	0.931743	0.0967003	0.0801231
GOTERM_CC_DIRECT	GO:0016324~apical plasma membrane	5	10	0.015472	HSP90AA1, ABCB1, ERBB2, PTEN, EGFR	50	410	20887	5.09439	0.934701	0.0967003	0.0801231
GOTERM_CC_DIRECT	GO:0009897~external side of plasma membrane	5	10	0.0179691	ACE, VCAM1, KDR, TNF, ICAM1	50	429	20887	4.86876	0.95813	0.106169	0.0879685
GOTERM_CC_DIRECT	GO:0098978~glutamatergic synapse	5	10	0.0183851	GSK3B, SRC, AKT1, RELA, MAPK3	50	432	20887	4.83495	0.961122	0.106169	0.0879685
GOTERM_CC_DIRECT	GO:0005925~focal adhesion	5	10	0.0188071	SRC, MAPK1, EGFR, ICAM1, MAPK3	50	435	20887	4.80161	0.96394	0.106169	0.0879685
GOTERM_CC_DIRECT	GO:0005813~centrosome	5	10	0.0719053	GSK3B, CCND1, MAPK1, TP53, BCL2L1	50	671	20887	3.11282	0.999998	0.296844	0.245956
GOTERM_CC_DIRECT	GO:0000791~euchromatin	4	8	0.000457116	JUN, HIF1A, ESR1, SIRT1	50	64	20887	26.1088	0.0768961	0.00666627	0.00552348
GOTERM_CC_DIRECT	GO:0005901~caveola	4	8	0.000727562	SRC, MAPK1, PTGS2, MAPK3	50	75	20887	22.2795	0.119592	0.0097941	0.00811511
GOTERM_CC_DIRECT	GO:0016605~PML body	4	8	0.00225278	PTEN, SIRT1, TP53, MTOR	50	111	20887	15.0537	0.326106	0.0207493	0.0171923
GOTERM_CC_DIRECT	GO:1904813~ficolin-1-rich granule lumen	4	8	0.00315391	HSP90AA1, HSP90AB1, MAPK1, MMP9	50	125	20887	13.3677	0.424667	0.0274848	0.0227731
GOTERM_CC_DIRECT	GO:0090575~RNA polymerase II transcription regulator complex	4	8	0.00329817	JUN, STAT1, PPARG, HIF1A	50	127	20887	13.1572	0.439056	0.0274848	0.0227731
GOTERM_CC_DIRECT	GO:0031965~nuclear membrane	4	8	0.0239968	CCND1, CDK4, EGFR, BCL2L1	50	264	20887	6.32939	0.985745	0.119984	0.0994151
GOTERM_CC_DIRECT	GO:0005764~lysosome	4	8	0.0364248	ACE, SRC, IL1B, MTOR	50	311	20887	5.37286	0.998486	0.172279	0.142746
GOTERM_CC_DIRECT	GO:0044294~dendritic growth cone	3	6	0.000192064	HSP90AA1, HSP90AB1, SRC	50	9	20887	139.247	0.0330558	0.00336112	0.00278493
GOTERM_CC_DIRECT	GO:0009925~basal plasma membrane	3	6	0.0124127	ACE, ERBB2, EGFR	50	72	20887	17.4058	0.887614	0.0835469	0.0692246
GOTERM_CC_DIRECT	GO:0032587~ruffle membrane	3	6	0.0239272	SRC, ERBB2, EGFR	50	102	20887	12.2865	0.985566	0.119984	0.0994151
GOTERM_CC_DIRECT	GO:0005770~late endosome	3	6	0.0536546	SRC, MAPK1, MAPK3	50	159	20887	7.88189	0.999936	0.240758	0.199485
GOTERM_CC_DIRECT	GO:0030054~cell junction	3	6	0.0713093	SRC, KDR, EGFR	50	187	20887	6.70171	0.999998	0.296844	0.245956
GOTERM_CC_DIRECT	GO:0005741~mitochondrial outer membrane	3	6	0.0963249	MTOR, BCL2L1, MCL1	50	223	20887	5.61982	1	0.373887	0.309792
GOTERM_CC_DIRECT	GO:0097128~cyclin D1-CDK4 complex	2	4	0.00468652	CCND1, CDK4	50	2	20887	417.74	0.560479	0.0372792	0.0308884
GOTERM_CC_DIRECT	GO:0097136~Bcl-2 family protein complex	2	4	0.0209205	BCL2L1, MCL1	50	9	20887	92.8311	0.975275	0.114409	0.0947962
GOTERM_CC_DIRECT	GO:0031143~pseudopodium	2	4	0.0414121	MAPK1, MAPK3	50	18	20887	46.4156	0.99939	0.190714	0.15802
GOTERM_CC_DIRECT	GO:0044295~axonal growth cone	2	4	0.0724557	HSP90AA1, HSP90AB1	50	32	20887	26.1088	0.999998	0.296844	0.245956
GOTERM_CC_DIRECT	GO:0002102~podosome	2	4	0.074635	VCAM1, SRC	50	33	20887	25.3176	0.999999	0.296844	0.245956
GOTERM_CC_DIRECT	GO:0043209~myelin sheath	2	4	0.074635	HSP90AA1, ERBB2	50	33	20887	25.3176	0.999999	0.296844	0.245956
GOTERM_CC_DIRECT	GO:0000307~cyclin-dependent protein kinase holoenzyme complex	2	4	0.0982789	CCND1, CDK4	50	44	20887	18.9882	1	0.373887	0.309792

## Sheet: MF
Category	Term	Count	%	PValue	Genes	List Total	Pop Hits	Pop Total	Fold Enrichment	Bonferroni	Benjamini	FDR
GOTERM_MF_DIRECT	GO:0005515~protein binding	48	96	4.96775e-07	CRP, GSK3B, CXCL8, ABCB1, HSP90AB1, SRC, SERPINE1, PTEN, PTGS2, HIF1A, TNF, RELA, EGFR, ICAM1, CCND1, MYC, CASP3, ERBB2, KDR, SPP1, CCL2, AKT1, MAPK1, MCL1, MAPK3, IL10, JUN, HSP90AA1, PARP1, CDKN2A, EGF, STAT1, MMP2, MMP9, ESR1, SIRT1, IL2, MTOR, NFKBIA, IL1A, IL6, IFNG, CDK4, IL1B, PPARG, PPARA, TP53, BCL2L1	50	12754	19304	1.45302	0.000159949	2.29226e-05	1.91613e-05
GOTERM_MF_DIRECT	GO:0042802~identical protein binding	24	48	4.46524e-12	CRP, JUN, HSP90AA1, HSP90AB1, PARP1, STAT1, PTEN, ESR1, SIRT1, TNF, MMP9, EGFR, MTOR, RELA, NFKBIA, MYC, ERBB2, KDR, AKT1, MAPK1, PPARG, TP53, BCL2L1, MAPK3	50	1737	19304	5.33444	1.4378e-09	7.21136e-10	6.02807e-10
GOTERM_MF_DIRECT	GO:0019899~enzyme binding	16	32	1.22729e-14	JUN, PARP1, STAT1, SRC, PTEN, PTGS2, HIF1A, ESR1, SIRT1, EGFR, RELA, NFKBIA, CCND1, AKT1, PPARG, TP53	50	372	19304	16.6056	3.96816e-12	3.96416e-12	3.31369e-12
GOTERM_MF_DIRECT	GO:0005524~ATP binding	13	26	0.000366374	GSK3B, HSP90AA1, ABCB1, HSP90AB1, SRC, EGFR, MTOR, CDK4, ERBB2, KDR, AKT1, MAPK1, MAPK3	50	1541	19304	3.257	0.111299	0.00473356	0.00395684
GOTERM_MF_DIRECT	GO:0031625~ubiquitin protein ligase binding	11	22	4.80647e-09	NFKBIA, GSK3B, HSP90AA1, JUN, ABCB1, HSP90AB1, PARP1, HIF1A, TP53, RELA, EGFR	50	311	19304	13.6556	1.54768e-06	5.17497e-07	4.32582e-07
GOTERM_MF_DIRECT	GO:0019901~protein kinase binding	11	22	4.27666e-07	GSK3B, HSP90AB1, CCND1, PARP1, CDKN2A, AKT1, HIF1A, ESR1, RELA, EGFR, BCL2L1	50	502	19304	8.45992	0.000137699	2.29226e-05	1.91613e-05
GOTERM_MF_DIRECT	GO:0003677~DNA binding	10	20	0.00226173	JUN, PARP1, CDKN2A, MYC, MAPK1, PPARG, PPARA, ESR1, TP53, RELA	50	1157	19304	3.33691	0.517659	0.0228828	0.019128
GOTERM_MF_DIRECT	GO:0000978~RNA polymerase II cis-regulatory region sequence-specific DNA binding	10	20	0.00442408	JUN, STAT1, MYC, PPARG, PPARA, HIF1A, ESR1, SIRT1, TP53, RELA	50	1279	19304	3.01861	0.760143	0.0376046	0.0314342
GOTERM_MF_DIRECT	GO:0042803~protein homodimerization activity	9	18	0.000549535	HSP90AA1, HSP90AB1, PARP1, STAT1, AKT1, PTGS2, RELA, BCL2L1, MCL1	50	750	19304	4.63296	0.162219	0.00633928	0.00529909
GOTERM_MF_DIRECT	GO:0000981~DNA-binding transcription factor activity, RNA polymerase II-specific	9	18	0.0201278	JUN, STAT1, MYC, PPARG, PPARA, HIF1A, ESR1, TP53, RELA	50	1359	19304	2.55682	0.998566	0.110191	0.0921101
GOTERM_MF_DIRECT	GO:0005125~cytokine activity	8	16	5.78126e-07	IL10, IL1A, IL6, IFNG, IL1B, SPP1, TNF, IL2	50	195	19304	15.8392	0.000186139	2.33419e-05	1.95118e-05
GOTERM_MF_DIRECT	GO:0001228~DNA-binding transcription activator activity, RNA polymerase II-specific	8	16	0.000230474	JUN, MYC, PPARG, PPARA, HIF1A, ESR1, TP53, RELA	50	493	19304	6.26499	0.0715338	0.00323666	0.00270557
GOTERM_MF_DIRECT	GO:0003700~DNA-binding transcription factor activity	8	16	0.000382409	JUN, STAT1, PPARG, PPARA, HIF1A, ESR1, TP53, RELA	50	536	19304	5.76239	0.115877	0.0047507	0.00397117
GOTERM_MF_DIRECT	GO:0008270~zinc ion binding	8	16	0.00709967	ACE, PARP1, MMP2, PPARG, PPARA, ESR1, TP53, MMP9	50	896	19304	3.44714	0.899163	0.0559316	0.0467539
GOTERM_MF_DIRECT	GO:0042826~histone deacetylase binding	7	14	1.00191e-06	HSP90AA1, HSP90AB1, CCND1, PARP1, HIF1A, TP53, RELA	50	132	19304	20.4739	0.000322564	3.59575e-05	3.00574e-05
GOTERM_MF_DIRECT	GO:0005178~integrin binding	7	14	3.30317e-06	VCAM1, SRC, IL1B, SPP1, KDR, EGFR, ICAM1	50	162	19304	16.6825	0.00106306	0.000106692	8.91855e-05
GOTERM_MF_DIRECT	GO:0061629~RNA polymerase II-specific DNA-binding transcription factor binding	7	14	6.87675e-06	GSK3B, JUN, PARP1, CDKN2A, PPARA, HIF1A, TP53	50	184	19304	14.6878	0.00221187	0.000201926	0.000168793
GOTERM_MF_DIRECT	GO:0004672~protein kinase activity	7	14	6.8893e-05	GSK3B, CCND1, SRC, ERBB2, CCL2, AKT1, MTOR	50	277	19304	9.75653	0.02194	0.00169732	0.00141881
GOTERM_MF_DIRECT	GO:0001223~transcription coactivator binding	6	12	1.34762e-07	STAT1, PPARG, PPARA, HIF1A, ESR1, RELA	50	48	19304	48.26	4.33925e-05	9.89326e-06	8.26991e-06
GOTERM_MF_DIRECT	GO:0140297~DNA-binding transcription factor binding	6	12	7.35679e-05	MYC, PPARG, PPARA, SIRT1, RELA, MAPK3	50	172	19304	13.4679	0.0234113	0.00169732	0.00141881
GOTERM_MF_DIRECT	GO:0016301~kinase activity	6	12	0.000171634	GSK3B, CDK4, ERBB2, AKT1, EGFR, MTOR	50	206	19304	11.245	0.0537711	0.00277188	0.00231705
GOTERM_MF_DIRECT	GO:0001227~DNA-binding transcription repressor activity, RNA polymerase II-specific	6	12	0.00216001	JUN, MYC, PPARG, PPARA, TP53, RELA	50	361	19304	6.41684	0.501562	0.0228828	0.019128
GOTERM_MF_DIRECT	GO:0106310~protein serine kinase activity	6	12	0.0022929	GSK3B, CDK4, MAPK1, AKT1, MTOR, MAPK3	50	366	19304	6.32918	0.522485	0.0228828	0.019128
GOTERM_MF_DIRECT	GO:0003682~chromatin binding	6	12	0.0102419	PARP1, PPARG, ESR1, TP53, RELA, EGFR	50	523	19304	4.42922	0.963662	0.0689193	0.0576106
GOTERM_MF_DIRECT	GO:0002039~p53 binding	5	10	3.14109e-05	GSK3B, CDKN2A, HIF1A, SIRT1, TP53	50	71	19304	27.1887	0.0100635	0.000845475	0.000706744
GOTERM_MF_DIRECT	GO:0003690~double-stranded DNA binding	5	10	0.000150466	JUN, PARP1, STAT1, PPARG, EGFR	50	106	19304	18.2113	0.0472986	0.00270003	0.00225699
GOTERM_MF_DIRECT	GO:0002020~protease binding	5	10	0.000227303	GSK3B, CASP3, SERPINE1, TNF, TP53	50	118	19304	16.3593	0.0705851	0.00323666	0.00270557
GOTERM_MF_DIRECT	GO:0000976~transcription cis-regulatory region binding	5	10	0.00337868	JUN, PPARG, TNF, TP53, RELA	50	244	19304	7.91148	0.663709	0.0311804	0.0260641
GOTERM_MF_DIRECT	GO:0045296~cadherin binding	5	10	0.0102183	HSP90AB1, STAT1, SRC, KDR, EGFR	50	335	19304	5.76239	0.963382	0.0689193	0.0576106
GOTERM_MF_DIRECT	GO:0046982~protein heterodimerization activity	5	10	0.0153362	ERBB2, HIF1A, TP53, BCL2L1, MCL1	50	378	19304	5.10688	0.993102	0.0931193	0.0778397
GOTERM_MF_DIRECT	GO:0004674~protein serine/threonine kinase activity	5	10	0.0158813	GSK3B, MAPK1, AKT1, MTOR, MAPK3	50	382	19304	5.0534	0.994229	0.0932668	0.077963
GOTERM_MF_DIRECT	GO:0030235~nitric-oxide synthase regulator activity	4	8	1.53146e-07	HSP90AA1, HSP90AB1, AKT1, ESR1	50	5	19304	308.864	4.93119e-05	9.89326e-06	8.26991e-06
GOTERM_MF_DIRECT	GO:0097718~disordered domain specific binding	4	8	0.000121798	HSP90AA1, HSP90AB1, CDKN2A, TP53	50	38	19304	40.64	0.0384621	0.00262271	0.00219236
GOTERM_MF_DIRECT	GO:0004714~transmembrane receptor protein tyrosine kinase activity	4	8	0.000131712	SRC, ERBB2, KDR, EGFR	50	39	19304	39.5979	0.0415273	0.00265894	0.00222265
GOTERM_MF_DIRECT	GO:0051059~NF-kappaB binding	4	8	0.000142138	NFKBIA, GSK3B, CDKN2A, RELA	50	40	19304	38.608	0.04474	0.00270003	0.00225699
GOTERM_MF_DIRECT	GO:0030331~nuclear estrogen receptor binding	4	8	0.000164568	PARP1, SRC, PPARG, ESR1	50	42	19304	36.7695	0.0516155	0.00277188	0.00231705
GOTERM_MF_DIRECT	GO:0004713~protein tyrosine kinase activity	4	8	0.00233787	SRC, ERBB2, KDR, EGFR	50	104	19304	14.8492	0.529366	0.0228828	0.019128
GOTERM_MF_DIRECT	GO:0008083~growth factor activity	4	8	0.00847192	IL10, IL6, EGF, IL2	50	165	19304	9.35952	0.935402	0.0617516	0.051619
GOTERM_MF_DIRECT	GO:0046983~protein dimerization activity	4	8	0.0115502	IL10, HSP90AB1, MYC, HIF1A	50	185	19304	8.34768	0.976265	0.0746146	0.0623713
GOTERM_MF_DIRECT	GO:0005516~calmodulin binding	4	8	0.017237	ACE, AKT1, ESR1, EGFR	50	215	19304	7.18288	0.996297	0.0994205	0.0831069
GOTERM_MF_DIRECT	GO:0043565~sequence-specific DNA binding	4	8	0.0356413	PPARG, PPARA, HIF1A, ESR1	50	285	19304	5.41867	0.999992	0.174426	0.145805
GOTERM_MF_DIRECT	GO:0044877~protein-containing complex binding	4	8	0.0501065	MYC, CASP3, PPARA, MTOR	50	327	19304	4.72269	1	0.227949	0.190546
GOTERM_MF_DIRECT	GO:0005102~signaling receptor binding	4	8	0.0670142	SRC, ERBB2, SERPINE1, CCL2	50	369	19304	4.18515	1	0.277508	0.231972
GOTERM_MF_DIRECT	GO:0140537~transcription regulator activator activity	3	6	0.000224663	PARP1, MYC, HIF1A	50	9	19304	128.693	0.0697943	0.00323666	0.00270557
GOTERM_MF_DIRECT	GO:0140296~general transcription initiation factor binding	3	6	0.000342123	JUN, TP53, RELA	50	11	19304	105.295	0.104329	0.0046044	0.00384888
GOTERM_MF_DIRECT	GO:0097371~MDM2/MDM4 family protein binding	3	6	0.000409882	CDKN2A, PPARA, TP53	50	12	19304	96.52	0.123667	0.0049034	0.00409882
GOTERM_MF_DIRECT	GO:0070412~R-SMAD binding	3	6	0.00182426	JUN, PARP1, PPARG	50	25	19304	46.3296	0.444535	0.0203185	0.0169845
GOTERM_MF_DIRECT	GO:0071889~14-3-3 protein binding	3	6	0.00298216	AKT1, ESR1, TP53	50	32	19304	36.195	0.617753	0.0283305	0.0236818
GOTERM_MF_DIRECT	GO:0001221~transcription coregulator binding	3	6	0.00418595	MYC, PPARG, ESR1	50	38	19304	30.48	0.740942	0.0375572	0.0313946
GOTERM_MF_DIRECT	GO:0019838~growth factor binding	3	6	0.00440509	SRC, ERBB2, KDR	50	39	19304	29.6985	0.758666	0.0376046	0.0314342
GOTERM_MF_DIRECT	GO:0048156~tau protein binding	3	6	0.0053336	GSK3B, HSP90AA1, HSP90AB1	50	43	19304	26.9358	0.821294	0.0441732	0.0369249
GOTERM_MF_DIRECT	GO:0016922~nuclear receptor binding	3	6	0.00557857	STAT1, HIF1A, SIRT1	50	44	19304	26.3236	0.834921	0.045047	0.0376554
GOTERM_MF_DIRECT	GO:0004879~nuclear receptor activity	3	6	0.00830368	PPARG, PPARA, ESR1	50	54	19304	21.4489	0.931775	0.0617516	0.051619
GOTERM_MF_DIRECT	GO:0019902~phosphatase binding	3	6	0.00830368	MAPK1, PPARA, MAPK3	50	54	19304	21.4489	0.931775	0.0617516	0.051619
GOTERM_MF_DIRECT	GO:0042277~peptide binding	3	6	0.00860316	HSP90AB1, PPARG, RELA	50	55	19304	21.0589	0.938098	0.0617516	0.051619
GOTERM_MF_DIRECT	GO:0070888~E-box binding	3	6	0.0101721	MYC, PPARG, HIF1A	50	60	19304	19.304	0.962827	0.0689193	0.0576106
GOTERM_MF_DIRECT	GO:0008237~metallopeptidase activity	3	6	0.0108325	ACE, MMP2, MMP9	50	62	19304	18.6813	0.970017	0.0714063	0.0596895
GOTERM_MF_DIRECT	GO:1990841~promoter-specific chromatin binding	3	6	0.0129242	STAT1, SIRT1, TP53	50	68	19304	17.0329	0.984834	0.0818532	0.0684222
GOTERM_MF_DIRECT	GO:0004175~endopeptidase activity	3	6	0.0155679	ACE, MMP2, MMP9	50	75	19304	15.4432	0.993605	0.0931193	0.0778397
GOTERM_MF_DIRECT	GO:0051117~ATPase binding	3	6	0.0197094	SRC, ESR1, EGFR	50	85	19304	13.6264	0.998355	0.109761	0.0917505
GOTERM_MF_DIRECT	GO:0019903~protein phosphatase binding	3	6	0.0214815	HSP90AA1, PPARG, EGFR	50	89	19304	13.0139	0.999081	0.115642	0.0966668
GOTERM_MF_DIRECT	GO:0008233~peptidase activity	3	6	0.0257003	ACE, CASP3, MMP9	50	98	19304	11.8188	0.999771	0.13389	0.111921
GOTERM_MF_DIRECT	GO:0004222~metalloendopeptidase activity	3	6	0.0344953	ACE, MMP2, MMP9	50	115	19304	10.0717	0.999988	0.171415	0.143288
GOTERM_MF_DIRECT	GO:0004888~transmembrane signaling receptor activity	3	6	0.0779507	ERBB2, EGFR, ICAM1	50	182	19304	6.36396	1	0.304207	0.254291
GOTERM_MF_DIRECT	GO:0051434~BH3 domain binding	2	4	0.0151356	BCL2L1, MCL1	50	6	19304	128.693	0.992634	0.0931193	0.0778397
GOTERM_MF_DIRECT	GO:0030911~TPR domain binding	2	4	0.0176363	HSP90AA1, HSP90AB1	50	7	19304	110.309	0.996752	0.0999392	0.0835405
GOTERM_MF_DIRECT	GO:0051400~BH domain binding	2	4	0.0226191	BCL2L1, MCL1	50	9	19304	85.7956	0.999368	0.11977	0.100117
GOTERM_MF_DIRECT	GO:0004861~cyclin-dependent protein serine/threonine kinase inhibitor activity	2	4	0.0300468	CDKN2A, CASP3	50	12	19304	64.3467	0.999946	0.154049	0.128772
GOTERM_MF_DIRECT	GO:0004707~MAP kinase activity	2	4	0.0325104	MAPK1, MAPK3	50	13	19304	59.3969	0.999976	0.164076	0.137153
GOTERM_MF_DIRECT	GO:0005149~interleukin-1 receptor binding	2	4	0.0374192	IL1A, IL1B	50	15	19304	51.4773	0.999995	0.180394	0.150794
GOTERM_MF_DIRECT	GO:0001046~core promoter sequence-specific DNA binding	2	4	0.0398644	MYC, TP53	50	16	19304	48.26	0.999998	0.189356	0.158285
GOTERM_MF_DIRECT	GO:0030297~transmembrane receptor protein tyrosine kinase activator activity	2	4	0.0447367	EGF, EGFR	50	18	19304	42.8978	1	0.20942	0.175057
GOTERM_MF_DIRECT	GO:0001216~DNA-binding transcription activator activity	2	4	0.0495848	PPARA, HIF1A	50	20	19304	38.608	1	0.227949	0.190546
GOTERM_MF_DIRECT	GO:0000979~RNA polymerase II core promoter sequence-specific DNA binding	2	4	0.0519997	STAT1, RELA	50	21	19304	36.7695	1	0.233277	0.194999
GOTERM_MF_DIRECT	GO:0070182~DNA polymerase binding	2	4	0.0544087	HSP90AA1, HSP90AB1	50	22	19304	35.0982	1	0.24074	0.201238
GOTERM_MF_DIRECT	GO:0003707~nuclear steroid receptor activity	2	4	0.0568117	PPARA, ESR1	50	23	19304	33.5722	1	0.247975	0.207286
GOTERM_MF_DIRECT	GO:0044389~ubiquitin-like protein ligase binding	2	4	0.0615996	JUN, STAT1	50	25	19304	30.8864	1	0.261799	0.218841
GOTERM_MF_DIRECT	GO:0051019~mitogen-activated protein kinase binding	2	4	0.0615996	ACE, SIRT1	50	25	19304	30.8864	1	0.261799	0.218841
GOTERM_MF_DIRECT	GO:0023026~MHC class II protein complex binding	2	4	0.0663638	HSP90AA1, HSP90AB1	50	27	19304	28.5985	1	0.277508	0.231972
GOTERM_MF_DIRECT	GO:0016538~cyclin-dependent protein serine/threonine kinase regulator activity	2	4	0.0711043	CCND1, CDK4	50	29	19304	26.6262	1	0.290718	0.243015
GOTERM_MF_DIRECT	GO:0051721~protein phosphatase 2A binding	2	4	0.0734657	STAT1, TP53	50	30	19304	25.7387	1	0.296618	0.247947
GOTERM_MF_DIRECT	GO:0005164~tumor necrosis factor receptor binding	2	4	0.0781709	STAT1, TNF	50	32	19304	24.13	1	0.304207	0.254291
GOTERM_MF_DIRECT	GO:0004712~protein serine/threonine/tyrosine kinase activity	2	4	0.0781709	GSK3B, AKT1	50	32	19304	24.13	1	0.304207	0.254291
GOTERM_MF_DIRECT	GO:0051219~phosphoprotein binding	2	4	0.0898316	SRC, MTOR	50	37	19304	20.8692	1	0.345424	0.288745

## Sheet: Results
Category	Term	Count	%	PValue	Genes	List Total	Pop Hits	Pop Total	Fold Enrichment	Bonferroni	Benjamini	FDR
BP	GO:0045944~positive regulation of transcription by RNA polymerase II	22	44	4.5037e-13	IL10, JUN, PARP1, CDKN2A, STAT1, HIF1A, ESR1, SIRT1, TNF, EGFR, IL2, RELA, NFKBIA, IL1A, IL6, MYC, IL1B, AKT1, PPARG, PPARA, TP53, MAPK3	50	1256	19734	6.91318	7.41387e-10	1.83107e-10	1.59175e-10	0.44
BP	GO:0043066~negative regulation of apoptotic process	19	38	9.3627e-17	IL10, GSK3B, HSP90AB1, SRC, SIRT1, TNF, MMP9, EGFR, IL2, MTOR, RELA, IL6, MYC, ERBB2, KDR, AKT1, TP53, MCL1, BCL2L1	50	507	19734	14.7908	1.82743e-13	7.70082e-14	6.69433e-14	0.38
BP	GO:0010628~positive regulation of gene expression	18	36	2.31205e-15	CRP, GSK3B, CXCL8, CDKN2A, EGF, HIF1A, TNF, MTOR, RELA, IL1A, IL6, IFNG, MYC, IL1B, ERBB2, AKT1, PPARG, TP53	50	509	19734	13.9572	3.8376e-12	1.26778e-12	1.10208e-12	0.36
BP	GO:0045893~positive regulation of DNA-templated transcription	18	36	5.56555e-13	IL10, JUN, CDKN2A, STAT1, EGF, HIF1A, ESR1, TNF, EGFR, RELA, IL6, MYC, IL1B, SPP1, AKT1, PPARG, PPARA, TP53	50	713	19734	9.96387	9.16089e-10	1.83107e-10	1.59175e-10	0.36
BP	GO:0009410~response to xenobiotic stimulus	16	32	3.0253e-17	IL10, HSP90AA1, ACE, ABCB1, STAT1, SRC, MMP2, PTGS2, TNF, RELA, CCND1, CDK4, MYC, CASP3, PPARG, TP53	50	254	19734	24.8617	4.97965e-14	4.97663e-14	4.32618e-14	0.32
BP	GO:0008284~positive regulation of cell population proliferation	13	26	2.76318e-09	EGF, PTEN, SIRT1, EGFR, IL2, RELA, IL6, IFNG, CDK4, MYC, IL1B, ERBB2, KDR	50	506	19734	10.14	4.54818e-06	3.49648e-07	3.03949e-07	0.26
BP	GO:0006915~apoptotic process	13	26	1.62149e-08	PARP1, CDKN2A, PTEN, MMP9, NFKBIA, IL1A, IFNG, IL1B, CASP3, MAPK1, TP53, BCL2L1, MAPK3	50	593	19734	8.65234	2.66893e-05	1.40386e-06	1.22038e-06	0.26
BP	GO:0000122~negative regulation of transcription by RNA polymerase II	13	26	2.9462e-06	JUN, PARP1, STAT1, ESR1, SIRT1, TNF, RELA, IFNG, CCND1, MYC, PPARG, PPARA, TP53	50	963	19734	5.32798	0.00483772	0.000137938	0.000119909	0.26
BP	GO:0007165~signal transduction	13	26	3.77393e-05	CXCL8, SRC, HIF1A, ESR1, EGFR, CDK4, IL1B, ERBB2, SPP1, CCL2, AKT1, MAPK1, PPARG	50	1240	19734	4.13777	0.0602299	0.000912957	0.000793635	0.26
BP	GO:0071222~cellular response to lipopolysaccharide	12	24	1.10563e-12	IL10, IL1A, IL6, CXCL8, SRC, CDK4, IL1B, SERPINE1, CCL2, TNF, MMP9, RELA	50	191	19734	24.7966	1.81993e-09	3.03127e-10	2.63509e-10	0.24
CC	GO:0005634~nucleus	30	60	1.53787e-05	GSK3B, HSP90AB1, PTEN, HIF1A, RELA, EGFR, CCND1, MYC, CASP3, ERBB2, KDR, AKT1, MAPK1, MCL1, MAPK3, JUN, HSP90AA1, PARP1, CDKN2A, STAT1, MMP2, ESR1, SIRT1, MTOR, NFKBIA, IL1A, CDK4, PPARG, PPARA, TP53	50	6175	20887	2.02951	0.00268768	0.000448545	0.000371652	0.6
CC	GO:0005737~cytoplasm	29	58	1.25876e-05	GSK3B, ABCB1, HSP90AB1, SRC, PTEN, PTGS2, HIF1A, RELA, EGFR, CCND1, MYC, CASP3, ERBB2, AKT1, MAPK1, MCL1, MAPK3, HSP90AA1, ACE, CDKN2A, STAT1, ESR1, SIRT1, MTOR, NFKBIA, CDK4, PPARG, TP53, BCL2L1	50	5754	20887	2.1054	0.00220041	0.000440565	0.000365039	0.58
CC	GO:0005654~nucleoplasm	27	54	1.33373e-07	GSK3B, HSP90AB1, SRC, PTEN, HIF1A, RELA, CCND1, MYC, CASP3, ERBB2, AKT1, MAPK1, MCL1, MAPK3, JUN, HSP90AA1, PARP1, CDKN2A, STAT1, ESR1, SIRT1, MTOR, NFKBIA, CDK4, PPARG, PPARA, TP53	50	4030	20887	2.79875	2.334e-05	1.16701e-05	9.66955e-06	0.54
CC	GO:0005829~cytosol	27	54	0.000100176	GSK3B, HSP90AB1, SRC, PTEN, HIF1A, RELA, CCND1, CASP3, ERBB2, AKT1, MAPK1, MCL1, MAPK3, HSP90AA1, PARP1, CDKN2A, STAT1, ESR1, SIRT1, MTOR, NFKBIA, IL1A, CDK4, IL1B, PPARG, TP53, BCL2L1	50	5649	20887	1.99663	0.017379	0.00194787	0.00161395	0.54
CC	GO:0005576~extracellular region	21	42	1.63706e-08	IL10, CRP, HSP90AA1, ACE, CXCL8, HSP90AB1, EGF, MMP2, SERPINE1, PTEN, TNF, MMP9, IL2, IL1A, IL6, IFNG, IL1B, SPP1, KDR, CCL2, MAPK1	50	2101	20887	4.17541	2.86485e-06	2.86485e-06	2.37374e-06	0.42
CC	GO:0005886~plasma membrane	21	42	0.0227795	GSK3B, HSP90AA1, ACE, VCAM1, ABCB1, HSP90AB1, SRC, EGF, MMP2, SERPINE1, PTEN, ESR1, TNF, EGFR, ICAM1, NFKBIA, ERBB2, KDR, AKT1, MAPK1, MAPK3	50	5592	20887	1.56877	0.98227	0.119984	0.0994151	0.42
CC	GO:0005615~extracellular space	19	38	3.43277e-07	IL10, CRP, ACE, VCAM1, CXCL8, EGF, MMP2, SERPINE1, TNF, MMP9, EGFR, IL2, ICAM1, IL1A, IL6, IFNG, IL1B, SPP1, CCL2	50	2033	20887	3.90411	6.00717e-05	1.75816e-05	1.45676e-05	0.38
CC	GO:0005739~mitochondrion	14	28	2.63026e-05	GSK3B, HSP90AA1, HSP90AB1, PARP1, CDKN2A, SRC, MMP2, SIRT1, AKT1, MAPK1, TP53, MCL1, BCL2L1, MAPK3	50	1485	20887	3.93829	0.00459244	0.000657565	0.00054484	0.28
CC	GO:0032991~protein-containing complex	12	24	4.01865e-07	HSP90AA1, HSP90AB1, PARP1, STAT1, CDKN2A, MYC, AKT1, PTGS2, HIF1A, ESR1, TP53, EGFR	50	684	20887	7.32877	7.03239e-05	1.75816e-05	1.45676e-05	0.24
CC	GO:0000785~chromatin	12	24	5.93266e-05	JUN, PARP1, STAT1, CDK4, MYC, PPARG, PPARA, HIF1A, ESR1, SIRT1, TP53, RELA	50	1156	20887	4.3364	0.0103287	0.00129777	0.00107529	0.24
MF	GO:0005515~protein binding	48	96	4.96775e-07	CRP, GSK3B, CXCL8, ABCB1, HSP90AB1, SRC, SERPINE1, PTEN, PTGS2, HIF1A, TNF, RELA, EGFR, ICAM1, CCND1, MYC, CASP3, ERBB2, KDR, SPP1, CCL2, AKT1, MAPK1, MCL1, MAPK3, IL10, JUN, HSP90AA1, PARP1, CDKN2A, EGF, STAT1, MMP2, MMP9, ESR1, SIRT1, IL2, MTOR, NFKBIA, IL1A, IL6, IFNG, CDK4, IL1B, PPARG, PPARA, TP53, BCL2L1	50	12754	19304	1.45302	0.000159949	2.29226e-05	1.91613e-05	0.96
MF	GO:0042802~identical protein binding	24	48	4.46524e-12	CRP, JUN, HSP90AA1, HSP90AB1, PARP1, STAT1, PTEN, ESR1, SIRT1, TNF, MMP9, EGFR, MTOR, RELA, NFKBIA, MYC, ERBB2, KDR, AKT1, MAPK1, PPARG, TP53, BCL2L1, MAPK3	50	1737	19304	5.33444	1.4378e-09	7.21136e-10	6.02807e-10	0.48
MF	GO:0019899~enzyme binding	16	32	1.22729e-14	JUN, PARP1, STAT1, SRC, PTEN, PTGS2, HIF1A, ESR1, SIRT1, EGFR, RELA, NFKBIA, CCND1, AKT1, PPARG, TP53	50	372	19304	16.6056	3.96816e-12	3.96416e-12	3.31369e-12	0.32
MF	GO:0005524~ATP binding	13	26	0.000366374	GSK3B, HSP90AA1, ABCB1, HSP90AB1, SRC, EGFR, MTOR, CDK4, ERBB2, KDR, AKT1, MAPK1, MAPK3	50	1541	19304	3.257	0.111299	0.00473356	0.00395684	0.26
MF	GO:0031625~ubiquitin protein ligase binding	11	22	4.80647e-09	NFKBIA, GSK3B, HSP90AA1, JUN, ABCB1, HSP90AB1, PARP1, HIF1A, TP53, RELA, EGFR	50	311	19304	13.6556	1.54768e-06	5.17497e-07	4.32582e-07	0.22
MF	GO:0019901~protein kinase binding	11	22	4.27666e-07	GSK3B, HSP90AB1, CCND1, PARP1, CDKN2A, AKT1, HIF1A, ESR1, RELA, EGFR, BCL2L1	50	502	19304	8.45992	0.000137699	2.29226e-05	1.91613e-05	0.22
MF	GO:0003677~DNA binding	10	20	0.00226173	JUN, PARP1, CDKN2A, MYC, MAPK1, PPARG, PPARA, ESR1, TP53, RELA	50	1157	19304	3.33691	0.517659	0.0228828	0.019128	0.2
MF	GO:0000978~RNA polymerase II cis-regulatory region sequence-specific DNA binding	10	20	0.00442408	JUN, STAT1, MYC, PPARG, PPARA, HIF1A, ESR1, SIRT1, TP53, RELA	50	1279	19304	3.01861	0.760143	0.0376046	0.0314342	0.2
MF	GO:0042803~protein homodimerization activity	9	18	0.000549535	HSP90AA1, HSP90AB1, PARP1, STAT1, AKT1, PTGS2, RELA, BCL2L1, MCL1	50	750	19304	4.63296	0.162219	0.00633928	0.00529909	0.18
MF	GO:0000981~DNA-binding transcription factor activity, RNA polymerase II-specific	9	18	0.0201278	JUN, STAT1, MYC, PPARG, PPARA, HIF1A, ESR1, TP53, RELA	50	1359	19304	2.55682	0.998566	0.110191	0.0921101	0.18
