# Supplementary material for: Astragalus in Acute Pancreatitis: Insights from Network Pharmacology, Molecular Docking, and Meta-Analysis Validation
Source: Curr Issues Mol Biol. 2025 May 21;47(5):379. doi: 10.3390/cimb47050379 (PMC12109879; doi:10.3390/cimb47050379)
Supplement: Supplementary file 1 [file cimb-47-00379-s001.zip › Original Data/Network Pharmacology/3 GO and KEGG/KEGG.xlsx]

## Sheet: chart_886C8F7421E81732865471199
Category	Term	Count	%	PValue	Genes	List Total	Pop Hits	Pop Total	Fold Enrichment	Bonferroni	Benjamini	FDR
KEGG_PATHWAY	hsa05200:Pathways in cancer	32	64	1.04539e-26	GSK3B, CXCL8, HSP90AB1, PTEN, PTGS2, HIF1A, RELA, EGFR, CCND1, MYC, CASP3, ERBB2, AKT1, MAPK1, MAPK3, JUN, HSP90AA1, CDKN2A, EGF, STAT1, MMP2, MMP9, ESR1, IL2, MTOR, NFKBIA, IL6, IFNG, CDK4, PPARG, TP53, BCL2L1	49	533	8840	10.8313	2.16395e-24	2.16395e-24	7.10864e-25
KEGG_PATHWAY	hsa05417:Lipid and atherosclerosis	22	44	6.42836e-22	GSK3B, JUN, HSP90AA1, VCAM1, CXCL8, HSP90AB1, SRC, TNF, MMP9, RELA, ICAM1, NFKBIA, IL6, IL1B, CASP3, CCL2, AKT1, MAPK1, PPARG, TP53, BCL2L1, MAPK3	49	216	8840	18.3749	1.33067e-19	4.43557e-20	1.45709e-20
KEGG_PATHWAY	hsa04151:PI3K-Akt signaling pathway	22	44	3.13588e-17	GSK3B, HSP90AA1, HSP90AB1, EGF, PTEN, EGFR, IL2, MTOR, RELA, IL6, CCND1, CDK4, MYC, ERBB2, SPP1, KDR, AKT1, MAPK1, TP53, MCL1, BCL2L1, MAPK3	49	362	8840	10.964	6.49126e-15	5.90115e-16	1.93854e-16
KEGG_PATHWAY	hsa05163:Human cytomegalovirus infection	21	42	5.27454e-20	GSK3B, CXCL8, CDKN2A, SRC, PTGS2, TNF, EGFR, MTOR, RELA, NFKBIA, IL6, CCND1, CDK4, MYC, IL1B, CASP3, CCL2, AKT1, MAPK1, TP53, MAPK3	49	226	8840	16.7636	1.09183e-17	1.81972e-18	5.97781e-19
KEGG_PATHWAY	hsa05167:Kaposi sarcoma-associated herpesvirus infection	20	40	9.85912e-20	GSK3B, JUN, CXCL8, STAT1, SRC, PTGS2, HIF1A, MTOR, RELA, ICAM1, NFKBIA, IL6, CCND1, CDK4, MYC, CASP3, AKT1, MAPK1, TP53, MAPK3	49	196	8840	18.409	2.04084e-17	2.91548e-18	9.57743e-19
KEGG_PATHWAY	hsa04933:AGE-RAGE signaling pathway in diabetic complications	19	38	1.23068e-23	JUN, VCAM1, CXCL8, STAT1, MMP2, SERPINE1, TNF, RELA, ICAM1, IL1A, IL6, CCND1, CDK4, IL1B, CASP3, CCL2, AKT1, MAPK1, MAPK3	49	101	8840	33.9382	2.54751e-21	1.27376e-21	4.18432e-22
KEGG_PATHWAY	hsa04657:IL-17 signaling pathway	17	34	1.42246e-20	GSK3B, JUN, HSP90AA1, CXCL8, HSP90AB1, PTGS2, TNF, MMP9, RELA, NFKBIA, IL6, IFNG, IL1B, CASP3, CCL2, MAPK1, MAPK3	49	95	8840	32.2836	2.94448e-18	5.88897e-19	1.93454e-19
KEGG_PATHWAY	hsa05418:Fluid shear stress and atherosclerosis	17	34	1.04883e-17	JUN, HSP90AA1, VCAM1, HSP90AB1, SRC, MMP2, TNF, MMP9, RELA, ICAM1, IL1A, IFNG, IL1B, KDR, CCL2, AKT1, TP53	49	141	8840	21.7513	2.17107e-15	2.17107e-16	7.13203e-17
KEGG_PATHWAY	hsa05160:Hepatitis C	17	34	7.44211e-17	GSK3B, STAT1, EGF, TNF, EGFR, RELA, NFKBIA, IFNG, CCND1, CDK4, MYC, CASP3, AKT1, MAPK1, PPARA, TP53, MAPK3	49	159	8840	19.2889	2.29816e-14	1.18501e-15	3.89279e-16
KEGG_PATHWAY	hsa05205:Proteoglycans in cancer	17	34	4.27567e-15	SRC, MMP2, HIF1A, ESR1, TNF, MMP9, EGFR, MTOR, CCND1, MYC, CASP3, ERBB2, KDR, AKT1, MAPK1, TP53, MAPK3	49	204	8840	15.034	8.96283e-13	5.20626e-14	1.71027e-14
KEGG_PATHWAY	hsa05166:Human T-cell leukemia virus 1 infection	17	34	1.73294e-14	JUN, CDKN2A, PTEN, TNF, IL2, RELA, ICAM1, NFKBIA, IL6, CCND1, CDK4, MYC, AKT1, MAPK1, TP53, BCL2L1, MAPK3	49	223	8840	13.7531	3.58513e-12	1.49466e-13	4.91e-14
KEGG_PATHWAY	hsa05165:Human papillomavirus infection	17	34	8.67015e-12	GSK3B, STAT1, EGF, PTEN, PTGS2, TNF, EGFR, MTOR, RELA, CCND1, CDK4, CASP3, SPP1, AKT1, MAPK1, TP53, MAPK3	49	333	8840	9.21003	1.79473e-09	5.12778e-11	1.68449e-11
KEGG_PATHWAY	hsa05215:Prostate cancer	16	32	1.22939e-18	GSK3B, HSP90AA1, HSP90AB1, EGF, PTEN, MMP9, EGFR, MTOR, RELA, NFKBIA, CCND1, ERBB2, AKT1, MAPK1, TP53, MAPK3	49	98	8840	29.4544	2.54483e-16	3.18104e-17	1.04498e-17
KEGG_PATHWAY	hsa05142:Chagas disease	16	32	2.69568e-18	IL10, JUN, ACE, CXCL8, SERPINE1, TNF, IL2, RELA, NFKBIA, IL6, IFNG, IL1B, CCL2, AKT1, MAPK1, MAPK3	49	103	8840	28.0246	5.58007e-16	6.20008e-17	2.03674e-17
KEGG_PATHWAY	hsa04218:Cellular senescence	16	32	1.90104e-15	CXCL8, CDKN2A, SERPINE1, PTEN, SIRT1, MTOR, RELA, IL1A, IL6, CCND1, CDK4, MYC, AKT1, MAPK1, TP53, MAPK3	49	157	8840	18.3855	3.90687e-13	2.45947e-14	8.07942e-15
KEGG_PATHWAY	hsa05164:Influenza A	16	32	7.29159e-15	CXCL8, STAT1, TNF, RELA, ICAM1, NFKBIA, IL1A, IL6, IFNG, CDK4, IL1B, CASP3, CCL2, AKT1, MAPK1, MAPK3	49	172	8840	16.7822	1.51679e-12	7.5468e-14	2.47914e-14
KEGG_PATHWAY	hsa05206:MicroRNAs in cancer	16	32	4.4841e-11	ABCB1, CDKN2A, PTEN, PTGS2, SIRT1, MMP9, EGFR, MTOR, CCND1, MYC, CASP3, ERBB2, MAPK1, TP53, MCL1, MAPK3	49	312	8840	9.2517	9.28209e-09	2.15863e-10	7.09114e-11
KEGG_PATHWAY	hsa01522:Endocrine resistance	15	30	6.52399e-17	JUN, CDKN2A, SRC, MMP2, ESR1, MMP9, EGFR, MTOR, CCND1, CDK4, ERBB2, AKT1, MAPK1, TP53, MAPK3	49	99	8840	27.3346	2.29816e-14	1.12539e-15	3.69693e-16
KEGG_PATHWAY	hsa04668:TNF signaling pathway	15	30	9.3897e-16	JUN, VCAM1, PTGS2, TNF, MMP9, RELA, ICAM1, NFKBIA, IL6, IL1B, CASP3, CCL2, AKT1, MAPK1, MAPK3	49	119	8840	22.7405	1.83853e-13	1.29578e-14	4.25666e-15
KEGG_PATHWAY	hsa05135:Yersinia infection	15	30	7.98915e-15	IL10, GSK3B, JUN, CXCL8, SRC, TNF, IL2, RELA, NFKBIA, IL6, IL1B, CCL2, AKT1, MAPK1, MAPK3	49	138	8840	19.6096	1.65468e-12	7.87502e-14	2.58696e-14
KEGG_PATHWAY	hsa05162:Measles	15	30	8.93634e-15	GSK3B, JUN, STAT1, IL2, RELA, NFKBIA, IL1A, IL6, CCND1, CDK4, IL1B, CASP3, AKT1, TP53, BCL2L1	49	139	8840	19.4685	1.83853e-12	8.04271e-14	2.64205e-14
KEGG_PATHWAY	hsa05224:Breast cancer	15	30	2.1635e-14	GSK3B, JUN, EGF, PTEN, ESR1, EGFR, MTOR, CCND1, CDK4, MYC, ERBB2, AKT1, MAPK1, TP53, MAPK3	49	148	8840	18.2846	4.48142e-12	1.79137e-13	5.88471e-14
KEGG_PATHWAY	hsa05161:Hepatitis B	15	30	8.39018e-14	JUN, CXCL8, STAT1, SRC, TNF, MMP9, RELA, NFKBIA, IL6, MYC, CASP3, AKT1, MAPK1, TP53, MAPK3	49	163	8840	16.602	1.73741e-11	6.43247e-13	2.11308e-13
KEGG_PATHWAY	hsa05207:Chemical carcinogenesis - receptor activation	15	30	3.8597e-12	JUN, HSP90AA1, HSP90AB1, SRC, EGF, ESR1, EGFR, MTOR, RELA, CCND1, MYC, AKT1, MAPK1, PPARA, MAPK3	49	215	8840	12.5866	7.98956e-10	2.57728e-11	8.46644e-12
KEGG_PATHWAY	hsa05131:Shigellosis	15	30	2.82546e-11	GSK3B, JUN, CXCL8, SRC, TNF, EGFR, MTOR, RELA, NFKBIA, IL1B, AKT1, MAPK1, TP53, BCL2L1, MAPK3	49	249	8840	10.868	5.84871e-09	1.46218e-10	4.80329e-11
KEGG_PATHWAY	hsa04010:MAPK signaling pathway	15	30	3.39031e-10	JUN, EGF, TNF, EGFR, RELA, IL1A, MYC, IL1B, CASP3, ERBB2, KDR, AKT1, MAPK1, TP53, MAPK3	49	300	8840	9.02041	7.01794e-08	1.18948e-09	3.90747e-10
KEGG_PATHWAY	hsa05219:Bladder cancer	14	28	9.48968e-21	CXCL8, CDKN2A, SRC, EGF, MMP2, MMP9, EGFR, CCND1, CDK4, MYC, ERBB2, MAPK1, TP53, MAPK3	49	41	8840	61.6028	1.96436e-18	4.91091e-19	1.61325e-19
KEGG_PATHWAY	hsa05212:Pancreatic cancer	14	28	8.57085e-17	CDKN2A, STAT1, EGF, EGFR, MTOR, RELA, CCND1, CDK4, ERBB2, AKT1, MAPK1, TP53, BCL2L1, MAPK3	49	77	8840	32.8015	2.29816e-14	1.26726e-15	4.16298e-16
KEGG_PATHWAY	hsa04625:C-type lectin receptor signaling pathway	14	28	5.9321e-15	IL10, JUN, STAT1, SRC, PTGS2, TNF, IL2, RELA, NFKBIA, IL6, IL1B, AKT1, MAPK1, MAPK3	49	105	8840	24.0544	1.21803e-12	6.82192e-14	2.24102e-14
KEGG_PATHWAY	hsa04659:Th17 cell differentiation	14	28	8.70507e-15	JUN, HSP90AA1, HSP90AB1, STAT1, HIF1A, IL2, MTOR, RELA, NFKBIA, IL6, IFNG, IL1B, MAPK1, MAPK3	49	108	8840	23.3862	1.79257e-12	8.04271e-14	2.64205e-14
KEGG_PATHWAY	hsa04621:NOD-like receptor signaling pathway	14	28	1.29401e-11	JUN, HSP90AA1, CXCL8, HSP90AB1, STAT1, TNF, RELA, NFKBIA, IL6, IL1B, CCL2, MAPK1, BCL2L1, MAPK3	49	189	8840	13.3636	2.6786e-09	7.04894e-11	2.31559e-11
KEGG_PATHWAY	hsa05171:Coronavirus disease - COVID-19	14	28	2.35505e-10	JUN, ACE, CXCL8, STAT1, TNF, EGFR, IL2, RELA, NFKBIA, IL6, IL1B, CCL2, MAPK1, MAPK3	49	238	8840	10.6122	4.87495e-08	8.70526e-10	2.8597e-10
KEGG_PATHWAY	hsa05132:Salmonella infection	14	28	4.55665e-10	JUN, HSP90AA1, CXCL8, HSP90AB1, TNF, RELA, NFKBIA, IL6, MYC, IL1B, CASP3, AKT1, MAPK1, MAPK3	49	251	8840	10.0626	9.43226e-08	1.57204e-09	5.1642e-10
KEGG_PATHWAY	hsa05168:Herpes simplex virus 1 infection	14	28	2.60735e-06	STAT1, SRC, TNF, MTOR, RELA, NFKBIA, IL6, IFNG, IL1B, CASP3, CCL2, AKT1, TP53, BCL2L1	49	522	8840	4.83853	0.000539576	6.20369e-06	2.60735e-06
KEGG_PATHWAY	hsa01521:EGFR tyrosine kinase inhibitor resistance	13	26	6.84057e-15	GSK3B, SRC, EGF, PTEN, EGFR, MTOR, IL6, ERBB2, KDR, AKT1, MAPK1, BCL2L1, MAPK3	49	80	8840	29.3163	1.42486e-12	7.45262e-14	2.44821e-14
KEGG_PATHWAY	hsa05235:PD-L1 expression and PD-1 checkpoint pathway in cancer	13	26	3.01366e-14	JUN, STAT1, EGF, PTEN, HIF1A, EGFR, MTOR, RELA, NFKBIA, IFNG, AKT1, MAPK1, MAPK3	49	90	8840	26.059	6.22802e-12	2.39934e-13	7.88188e-14
KEGG_PATHWAY	hsa04630:JAK-STAT signaling pathway	13	26	5.76462e-11	IL10, STAT1, EGF, EGFR, IL2, MTOR, IL6, IFNG, CCND1, MYC, AKT1, MCL1, BCL2L1	49	168	8840	13.9602	1.19328e-08	2.59408e-10	8.52161e-11
KEGG_PATHWAY	hsa05225:Hepatocellular carcinoma	13	26	6.62569e-11	GSK3B, CDKN2A, PTEN, EGFR, MTOR, CCND1, CDK4, MYC, AKT1, MAPK1, TP53, BCL2L1, MAPK3	49	170	8840	13.7959	1.37152e-08	2.91812e-10	9.58611e-11
KEGG_PATHWAY	hsa05152:Tuberculosis	13	26	1.29513e-10	IL10, STAT1, SRC, TNF, RELA, IL1A, IL6, IFNG, IL1B, CASP3, AKT1, MAPK1, MAPK3	49	180	8840	13.0295	2.68093e-08	5.36186e-10	1.76138e-10
KEGG_PATHWAY	hsa05169:Epstein-Barr virus infection	13	26	5.24289e-10	JUN, STAT1, TNF, RELA, ICAM1, NFKBIA, IL6, CCND1, CDK4, MYC, CASP3, AKT1, TP53	49	203	8840	11.5532	1.08528e-07	1.72266e-09	5.65899e-10
KEGG_PATHWAY	hsa04510:Focal adhesion	13	26	5.24289e-10	GSK3B, JUN, SRC, EGF, PTEN, EGFR, CCND1, ERBB2, SPP1, KDR, AKT1, MAPK1, MAPK3	49	203	8840	11.5532	1.08528e-07	1.72266e-09	5.65899e-10
KEGG_PATHWAY	hsa05140:Leishmaniasis	12	24	1.82443e-13	IL10, NFKBIA, IL1A, JUN, IFNG, STAT1, IL1B, MAPK1, PTGS2, TNF, RELA, MAPK3	49	77	8840	28.1156	3.77588e-11	1.34878e-12	4.43076e-13
KEGG_PATHWAY	hsa05210:Colorectal cancer	12	24	7.35798e-13	GSK3B, JUN, CCND1, EGF, MYC, CASP3, MAPK1, AKT1, TP53, EGFR, MTOR, MAPK3	49	87	8840	24.8839	1.52299e-10	5.077e-12	1.66781e-12
KEGG_PATHWAY	hsa04620:Toll-like receptor signaling pathway	12	24	9.25704e-12	NFKBIA, IL6, JUN, CXCL8, STAT1, IL1B, SPP1, MAPK1, AKT1, TNF, RELA, MAPK3	49	109	8840	19.8614	1.91621e-09	5.17894e-11	1.70129e-11
KEGG_PATHWAY	hsa04066:HIF-1 signaling pathway	12	24	9.25704e-12	IL6, IFNG, EGF, ERBB2, SERPINE1, MAPK1, AKT1, HIF1A, RELA, EGFR, MTOR, MAPK3	49	109	8840	19.8614	1.91621e-09	5.17894e-11	1.70129e-11
KEGG_PATHWAY	hsa04919:Thyroid hormone signaling pathway	12	24	3.21892e-11	GSK3B, CCND1, STAT1, SRC, MYC, MAPK1, AKT1, HIF1A, ESR1, TP53, MTOR, MAPK3	49	122	8840	17.7451	6.66318e-09	1.58647e-10	5.21159e-11
KEGG_PATHWAY	hsa04660:T cell receptor signaling pathway	12	24	3.21892e-11	IL10, NFKBIA, GSK3B, JUN, IFNG, CDK4, MAPK1, AKT1, TNF, RELA, IL2, MAPK3	49	122	8840	17.7451	6.66318e-09	1.58647e-10	5.21159e-11
KEGG_PATHWAY	hsa04210:Apoptosis	12	24	1.05776e-10	NFKBIA, JUN, PARP1, CASP3, MAPK1, AKT1, TNF, TP53, RELA, BCL2L1, MCL1, MAPK3	49	136	8840	15.9184	2.18957e-08	4.55367e-10	1.49589e-10
KEGG_PATHWAY	hsa04380:Osteoclast differentiation	12	24	1.6917e-10	NFKBIA, IL1A, JUN, IFNG, STAT1, IL1B, MAPK1, AKT1, PPARG, TNF, RELA, MAPK3	49	142	8840	15.2458	3.50181e-08	6.60719e-10	2.17048e-10
KEGG_PATHWAY	hsa04936:Alcoholic liver disease	12	24	1.96887e-10	NFKBIA, GSK3B, IL6, CXCL8, CCND1, IL1B, CASP3, AKT1, PPARA, SIRT1, TNF, RELA	49	144	8840	15.034	4.07557e-08	7.41013e-10	2.43424e-10
KEGG_PATHWAY	hsa05226:Gastric cancer	12	24	3.06245e-10	GSK3B, ABCB1, CCND1, EGF, MYC, ERBB2, MAPK1, AKT1, TP53, EGFR, MTOR, MAPK3	49	150	8840	14.4327	6.33928e-08	1.09298e-09	3.59046e-10
KEGG_PATHWAY	hsa04932:Non-alcoholic fatty liver disease	12	24	5.00696e-10	IL1A, GSK3B, IL6, JUN, CXCL8, IL1B, CASP3, AKT1, PPARG, PPARA, TNF, RELA	49	157	8840	13.7892	1.03644e-07	1.69908e-09	5.58153e-10
KEGG_PATHWAY	hsa05010:Alzheimer disease	12	24	5.67086e-06	IL1A, GSK3B, IL6, IL1B, CASP3, MAPK1, AKT1, PTGS2, TNF, RELA, MTOR, MAPK3	49	391	8840	5.53682	0.00117318	1.3043e-05	5.67086e-06
KEGG_PATHWAY	hsa05022:Pathways of neurodegeneration - multiple diseases	12	24	4.13279e-05	IL1A, GSK3B, IL6, IL1B, CASP3, MAPK1, PTGS2, TNF, RELA, MTOR, BCL2L1, MAPK3	49	483	8840	4.48219	0.00851856	8.91133e-05	4.13279e-05
KEGG_PATHWAY	hsa05213:Endometrial cancer	11	22	4.24322e-13	GSK3B, CCND1, EGF, MYC, ERBB2, PTEN, MAPK1, AKT1, TP53, EGFR, MAPK3	49	59	8840	33.6354	8.78357e-11	3.02878e-12	9.94961e-13
KEGG_PATHWAY	hsa05214:Glioma	11	22	6.029e-12	CCND1, CDKN2A, CDK4, EGF, PTEN, MAPK1, AKT1, TP53, EGFR, MTOR, MAPK3	49	76	8840	26.1117	1.24799e-09	3.90001e-11	1.28116e-11
KEGG_PATHWAY	hsa05220:Chronic myeloid leukemia	11	22	6.9017e-12	NFKBIA, CCND1, CDKN2A, CDK4, MYC, MAPK1, AKT1, TP53, RELA, BCL2L1, MAPK3	49	77	8840	25.7726	1.42865e-09	4.32925e-11	1.42217e-11
KEGG_PATHWAY	hsa05133:Pertussis	11	22	7.88548e-12	IL10, IL1A, IL6, JUN, CXCL8, IL1B, CASP3, MAPK1, TNF, RELA, MAPK3	49	78	8840	25.4422	1.63229e-09	4.80087e-11	1.5771e-11
KEGG_PATHWAY	hsa04012:ErbB signaling pathway	11	22	2.15013e-11	GSK3B, JUN, SRC, EGF, MYC, ERBB2, MAPK1, AKT1, EGFR, MTOR, MAPK3	49	86	8840	23.0755	4.45076e-09	1.14122e-10	3.74894e-11
KEGG_PATHWAY	hsa05222:Small cell lung cancer	11	22	4.77251e-11	NFKBIA, CCND1, CDK4, MYC, CASP3, PTEN, AKT1, PTGS2, TP53, RELA, BCL2L1	49	93	8840	21.3386	9.87911e-09	2.19536e-10	7.2118e-11
KEGG_PATHWAY	hsa05145:Toxoplasmosis	11	22	2.83582e-10	IL10, NFKBIA, IFNG, STAT1, CASP3, MAPK1, AKT1, TNF, RELA, BCL2L1, MAPK3	49	111	8840	17.8783	5.87014e-08	1.02985e-09	3.38308e-10
KEGG_PATHWAY	hsa04915:Estrogen signaling pathway	11	22	2.62388e-09	HSP90AA1, JUN, HSP90AB1, SRC, MMP2, MAPK1, AKT1, ESR1, MMP9, EGFR, MAPK3	49	139	8840	14.2769	5.43143e-07	8.48661e-09	2.78787e-09
KEGG_PATHWAY	hsa05130:Pathogenic Escherichia coli infection	11	22	9.99278e-08	NFKBIA, IL6, JUN, CXCL8, SRC, IL1B, CASP3, MAPK1, TNF, RELA, MAPK3	49	203	8840	9.77581	2.06848e-05	2.91339e-07	9.99278e-08
KEGG_PATHWAY	hsa05203:Viral carcinogenesis	11	22	1.09593e-07	NFKBIA, JUN, CCND1, CDKN2A, SRC, CDK4, CASP3, MAPK1, TP53, RELA, MAPK3	49	205	8840	9.68044	2.26855e-05	3.10764e-07	1.09593e-07
KEGG_PATHWAY	hsa05208:Chemical carcinogenesis - reactive oxygen species	11	22	2.73022e-07	NFKBIA, JUN, SRC, EGF, PTEN, MAPK1, AKT1, HIF1A, RELA, EGFR, MAPK3	49	226	8840	8.78093	5.6514e-05	7.43627e-07	2.73022e-07
KEGG_PATHWAY	hsa05321:Inflammatory bowel disease	10	20	4.73912e-11	IL10, IL1A, IL6, JUN, IFNG, STAT1, IL1B, TNF, RELA, IL2	49	65	8840	27.7551	9.80998e-09	2.19536e-10	7.2118e-11
KEGG_PATHWAY	hsa05230:Central carbon metabolism in cancer	10	20	1.07792e-10	MYC, ERBB2, PTEN, MAPK1, AKT1, HIF1A, TP53, EGFR, MTOR, MAPK3	49	71	8840	25.4096	2.2313e-08	4.55367e-10	1.49589e-10
KEGG_PATHWAY	hsa05223:Non-small cell lung cancer	10	20	1.39396e-10	CCND1, CDKN2A, CDK4, EGF, ERBB2, MAPK1, AKT1, TP53, EGFR, MAPK3	49	73	8840	24.7134	2.88549e-08	5.54903e-10	1.82287e-10
KEGG_PATHWAY	hsa05218:Melanoma	10	20	1.39396e-10	CCND1, CDKN2A, CDK4, EGF, PTEN, MAPK1, AKT1, TP53, EGFR, MAPK3	49	73	8840	24.7134	2.88549e-08	5.54903e-10	1.82287e-10
KEGG_PATHWAY	hsa04064:NF-kappa B signaling pathway	10	20	3.79616e-09	NFKBIA, VCAM1, CXCL8, PARP1, IL1B, PTGS2, TNF, RELA, BCL2L1, ICAM1	49	105	8840	17.1817	7.85804e-07	1.19061e-08	3.91119e-09
KEGG_PATHWAY	hsa04926:Relaxin signaling pathway	10	20	2.51604e-08	NFKBIA, JUN, SRC, MMP2, MAPK1, AKT1, MMP9, RELA, EGFR, MAPK3	49	130	8840	13.8776	5.20819e-06	7.77343e-08	2.55359e-08
KEGG_PATHWAY	hsa04068:FoxO signaling pathway	10	20	2.87616e-08	IL10, IL6, CCND1, EGF, PTEN, MAPK1, AKT1, SIRT1, EGFR, MAPK3	49	132	8840	13.6673	5.95363e-06	8.75536e-08	2.87616e-08
KEGG_PATHWAY	hsa04062:Chemokine signaling pathway	10	20	7.51669e-07	NFKBIA, GSK3B, CXCL8, STAT1, SRC, MAPK1, CCL2, AKT1, RELA, MAPK3	49	193	8840	9.34757	0.000155583	1.96956e-06	7.51669e-07
KEGG_PATHWAY	hsa05415:Diabetic cardiomyopathy	10	20	1.24648e-06	GSK3B, ACE, PARP1, MMP2, PTEN, AKT1, PPARA, MMP9, RELA, MTOR	49	205	8840	8.8004	0.000257988	3.14661e-06	1.24648e-06
KEGG_PATHWAY	hsa05170:Human immunodeficiency virus 1 infection	10	20	1.71498e-06	NFKBIA, JUN, CASP3, MAPK1, AKT1, TNF, RELA, MTOR, BCL2L1, MAPK3	49	213	8840	8.46987	0.000354939	4.17649e-06	1.71498e-06
KEGG_PATHWAY	hsa05144:Malaria	9	18	1.85456e-10	IL10, IL6, VCAM1, CXCL8, IFNG, IL1B, CCL2, TNF, ICAM1	49	50	8840	32.4735	3.83894e-08	7.10915e-10	2.33537e-10
KEGG_PATHWAY	hsa04917:Prolactin signaling pathway	9	18	3.37586e-09	GSK3B, CCND1, STAT1, SRC, MAPK1, AKT1, ESR1, RELA, MAPK3	49	71	8840	22.8686	6.98804e-07	1.07508e-08	3.53167e-09
KEGG_PATHWAY	hsa05323:Rheumatoid arthritis	9	18	3.21803e-08	IL1A, IL6, JUN, CXCL8, IFNG, IL1B, CCL2, TNF, ICAM1	49	94	8840	17.2731	6.66131e-06	9.6541e-08	3.21803e-08
KEGG_PATHWAY	hsa04931:Insulin resistance	9	18	1.03351e-07	NFKBIA, GSK3B, IL6, PTEN, AKT1, PPARA, TNF, RELA, MTOR	49	109	8840	14.8961	2.13935e-05	2.97135e-07	1.03351e-07
KEGG_PATHWAY	hsa04060:Cytokine-cytokine receptor interaction	9	18	0.000176835	IL10, IL1A, IL6, CXCL8, IFNG, IL1B, CCL2, TNF, IL2	49	298	8840	5.44857	0.0359461	0.000345328	0.000176835
KEGG_PATHWAY	hsa01524:Platinum drug resistance	8	16	1.32661e-07	CDKN2A, CASP3, ERBB2, MAPK1, AKT1, TP53, BCL2L1, MAPK3	49	75	8840	19.2435	2.74604e-05	3.66144e-07	1.32661e-07
KEGG_PATHWAY	hsa04115:p53 signaling pathway	8	16	1.32661e-07	CCND1, CDKN2A, CDK4, CASP3, SERPINE1, PTEN, TP53, BCL2L1	49	75	8840	19.2435	2.74604e-05	3.66144e-07	1.32661e-07
KEGG_PATHWAY	hsa04658:Th1 and Th2 cell differentiation	8	16	5.46295e-07	NFKBIA, JUN, IFNG, STAT1, MAPK1, RELA, IL2, MAPK3	49	92	8840	15.6877	0.000113077	1.44978e-06	5.46295e-07
KEGG_PATHWAY	hsa05231:Choline metabolism in cancer	8	16	9.02184e-07	JUN, EGF, MAPK1, AKT1, HIF1A, EGFR, MTOR, MAPK3	49	99	8840	14.5784	0.000186735	2.3344e-06	9.02184e-07
KEGG_PATHWAY	hsa05146:Amoebiasis	8	16	1.18129e-06	IL10, IL6, CXCL8, IFNG, IL1B, CASP3, TNF, RELA	49	103	8840	14.0123	0.000244497	3.01885e-06	1.18129e-06
KEGG_PATHWAY	hsa04722:Neurotrophin signaling pathway	8	16	3.30881e-06	NFKBIA, GSK3B, JUN, MAPK1, AKT1, TP53, RELA, MAPK3	49	120	8840	12.0272	0.000684691	7.78323e-06	3.30881e-06
KEGG_PATHWAY	hsa04148:Efferocytosis	8	16	1.86854e-05	IL10, CASP3, MAPK1, PPARG, PTGS2, HIF1A, SIRT1, MAPK3	49	156	8840	9.2517	0.00386045	4.15902e-05	1.86854e-05
KEGG_PATHWAY	hsa04217:Necroptosis	8	16	2.11455e-05	IL1A, HSP90AA1, HSP90AB1, IFNG, PARP1, STAT1, IL1B, TNF	49	159	8840	9.07714	0.0043676	4.65651e-05	2.11455e-05
KEGG_PATHWAY	hsa05202:Transcriptional misregulation in cancer	8	16	7.31646e-05	IL6, CXCL8, MYC, PPARG, TP53, MMP9, RELA, BCL2L1	49	193	8840	7.47806	0.0150315	0.000154542	7.31646e-05
KEGG_PATHWAY	hsa04014:Ras signaling pathway	8	16	0.000269491	EGF, KDR, MAPK1, AKT1, RELA, EGFR, BCL2L1, MAPK3	49	238	8840	6.06414	0.0542642	0.000507132	0.000269491
KEGG_PATHWAY	hsa05020:Prion disease	8	16	0.000687453	IL1A, GSK3B, IL6, IL1B, CASP3, MAPK1, TNF, MAPK3	49	278	8840	5.1916	0.132684	0.00122675	0.000687453
KEGG_PATHWAY	hsa05143:African trypanosomiasis	7	14	3.79883e-08	IL10, IL6, VCAM1, IFNG, IL1B, TNF, ICAM1	49	37	8840	34.1313	7.86354e-06	1.12337e-07	3.79883e-08
KEGG_PATHWAY	hsa05134:Legionellosis	7	14	4.90927e-07	NFKBIA, IL6, CXCL8, IL1B, CASP3, TNF, RELA	49	56	8840	22.551	0.000101617	1.31976e-06	4.90927e-07
KEGG_PATHWAY	hsa05221:Acute myeloid leukemia	7	14	1.57576e-06	CCND1, MYC, MAPK1, AKT1, RELA, MTOR, MAPK3	49	68	8840	18.5714	0.000326129	3.88312e-06	1.57576e-06
KEGG_PATHWAY	hsa05120:Epithelial cell signaling in Helicobacter pylori infection	7	14	2.03675e-06	NFKBIA, JUN, CXCL8, SRC, CASP3, RELA, EGFR	49	71	8840	17.7867	0.000421519	4.90241e-06	2.03675e-06
KEGG_PATHWAY	hsa04662:B cell receptor signaling pathway	7	14	8.7354e-06	NFKBIA, GSK3B, JUN, MAPK1, AKT1, RELA, MAPK3	49	91	8840	13.8776	0.0018066	1.98706e-05	8.7354e-06
KEGG_PATHWAY	hsa04071:Sphingolipid signaling pathway	7	14	4.66684e-05	PTEN, MAPK1, AKT1, TNF, TP53, RELA, MAPK3	49	122	8840	10.3513	0.00961408	9.95914e-05	4.66684e-05
KEGG_PATHWAY	hsa04371:Apelin signaling pathway	7	14	0.000100634	CCND1, SERPINE1, SPP1, MAPK1, AKT1, MTOR, MAPK3	49	140	8840	9.02041	0.0206168	0.000208312	0.000100634
KEGG_PATHWAY	hsa04072:Phospholipase D signaling pathway	7	14	0.000141906	CXCL8, EGF, MAPK1, AKT1, EGFR, MTOR, MAPK3	49	149	8840	8.47555	0.0289493	0.00028519	0.000141906
KEGG_PATHWAY	hsa04921:Oxytocin signaling pathway	7	14	0.000170054	JUN, CCND1, SRC, MAPK1, PTGS2, EGFR, MAPK3	49	154	8840	8.20037	0.0345917	0.000338472	0.000170054
KEGG_PATHWAY	hsa04934:Cushing syndrome	7	14	0.00017618	GSK3B, CCND1, CDKN2A, CDK4, MAPK1, EGFR, MAPK3	49	155	8840	8.14747	0.0358154	0.000345328	0.00017618
KEGG_PATHWAY	hsa04150:mTOR signaling pathway	7	14	0.000195614	GSK3B, PTEN, MAPK1, AKT1, TNF, MTOR, MAPK3	49	158	8840	7.99277	0.0396871	0.000374927	0.000195614
KEGG_PATHWAY	hsa04140:Autophagy - animal	7	14	0.000281836	PTEN, MAPK1, AKT1, HIF1A, MTOR, BCL2L1, MAPK3	49	169	8840	7.47253	0.0566787	0.000525586	0.000281836
KEGG_PATHWAY	hsa04015:Rap1 signaling pathway	7	14	0.000938299	SRC, EGF, KDR, MAPK1, AKT1, EGFR, MAPK3	49	212	8840	5.95687	0.176605	0.00166007	0.000938299
KEGG_PATHWAY	hsa04024:cAMP signaling pathway	7	14	0.00130637	NFKBIA, JUN, MAPK1, AKT1, PPARA, RELA, MAPK3	49	226	8840	5.58786	0.237076	0.0022535	0.00130637
KEGG_PATHWAY	hsa05216:Thyroid cancer	6	12	1.45853e-06	CCND1, MYC, MAPK1, PPARG, TP53, MAPK3	49	37	8840	29.2554	0.000301869	3.63753e-06	1.45853e-06
KEGG_PATHWAY	hsa05332:Graft-versus-host disease	6	12	3.53197e-06	IL1A, IL6, IFNG, IL1B, TNF, IL2	49	44	8840	24.6011	0.000730853	8.21481e-06	3.53197e-06
KEGG_PATHWAY	hsa04370:VEGF signaling pathway	6	12	1.66451e-05	SRC, KDR, MAPK1, AKT1, PTGS2, MAPK3	49	60	8840	18.0408	0.00343964	3.74515e-05	1.66451e-05
KEGG_PATHWAY	hsa04920:Adipocytokine signaling pathway	6	12	3.54195e-05	NFKBIA, AKT1, PPARA, TNF, RELA, MTOR	49	70	8840	15.4636	0.00730515	7.71772e-05	3.54195e-05
KEGG_PATHWAY	hsa04211:Longevity regulating pathway	6	12	0.000118595	AKT1, PPARG, SIRT1, TP53, RELA, MTOR	49	90	8840	12.0272	0.0242516	0.00024306	0.000118595
KEGG_PATHWAY	hsa04912:GnRH signaling pathway	6	12	0.000138546	JUN, SRC, MMP2, MAPK1, EGFR, MAPK3	49	93	8840	11.6392	0.0282735	0.000281166	0.000138546
KEGG_PATHWAY	hsa04061:Viral protein interaction with cytokine and cytokine receptor	6	12	0.000195086	IL10, IL6, CXCL8, CCL2, TNF, IL2	49	100	8840	10.8245	0.0395821	0.000374927	0.000195086
KEGG_PATHWAY	hsa04137:Mitophagy - animal	6	12	0.000245189	JUN, SRC, HIF1A, TP53, RELA, BCL2L1	49	105	8840	10.309	0.0494936	0.000465634	0.000245189
KEGG_PATHWAY	hsa04935:Growth hormone synthesis, secretion and action	6	12	0.000491312	GSK3B, STAT1, MAPK1, AKT1, MTOR, MAPK3	49	122	8840	8.87253	0.0967235	0.00090805	0.000491312
KEGG_PATHWAY	hsa04650:Natural killer cell mediated cytotoxicity	6	12	0.000656821	IFNG, CASP3, MAPK1, TNF, ICAM1, MAPK3	49	130	8840	8.32653	0.127163	0.00118228	0.000656821
KEGG_PATHWAY	hsa04110:Cell cycle	6	12	0.00157704	GSK3B, CCND1, CDKN2A, CDK4, MYC, TP53	49	158	8840	6.85094	0.278704	0.00265405	0.00157704
KEGG_PATHWAY	hsa04310:Wnt signaling pathway	6	12	0.00240868	GSK3B, JUN, CCND1, MYC, SIRT1, TP53	49	174	8840	6.22097	0.392983	0.00398877	0.00240868
KEGG_PATHWAY	hsa04613:Neutrophil extracellular trap formation	6	12	0.00368409	SRC, MAPK1, AKT1, RELA, MTOR, MAPK3	49	192	8840	5.63776	0.534207	0.00595786	0.00368409
KEGG_PATHWAY	hsa04810:Regulation of actin cytoskeleton	6	12	0.00786431	SRC, EGF, MAPK1, AKT1, EGFR, MAPK3	49	230	8840	4.7063	0.80492	0.0120586	0.00786431
KEGG_PATHWAY	hsa04940:Type I diabetes mellitus	5	10	8.08413e-05	IL1A, IFNG, IL1B, TNF, IL2	49	43	8840	20.9777	0.0165956	0.000169032	8.08413e-05
KEGG_PATHWAY	hsa05211:Renal cell carcinoma	5	10	0.000539494	JUN, MAPK1, AKT1, HIF1A, MAPK3	49	70	8840	12.8863	0.105692	0.000988277	0.000539494
KEGG_PATHWAY	hsa04623:Cytosolic DNA-sensing pathway	5	10	0.00102687	NFKBIA, IL6, IL1B, CASP3, RELA	49	83	8840	10.868	0.191579	0.00180138	0.00102687
KEGG_PATHWAY	hsa04540:Gap junction	5	10	0.00150666	SRC, EGF, MAPK1, EGFR, MAPK3	49	92	8840	9.80479	0.268101	0.0025775	0.00150666
KEGG_PATHWAY	hsa04520:Adherens junction	5	10	0.00156815	SRC, ERBB2, MAPK1, EGFR, MAPK3	49	93	8840	9.69936	0.277372	0.00265405	0.00156815
KEGG_PATHWAY	hsa04350:TGF-beta signaling pathway	5	10	0.0027123	IFNG, MYC, MAPK1, TNF, MAPK3	49	108	8840	8.35223	0.430051	0.00445592	0.0027123
KEGG_PATHWAY	hsa04914:Progesterone-mediated oocyte maturation	5	10	0.00299534	HSP90AA1, HSP90AB1, MAPK1, AKT1, MAPK3	49	111	8840	8.12649	0.462575	0.00488216	0.00299534
KEGG_PATHWAY	hsa04152:AMPK signaling pathway	5	10	0.00420595	CCND1, AKT1, PPARG, SIRT1, MTOR	49	122	8840	7.39378	0.582081	0.00674909	0.00420595
KEGG_PATHWAY	hsa04910:Insulin signaling pathway	5	10	0.00650168	GSK3B, MAPK1, AKT1, MTOR, MAPK3	49	138	8840	6.53653	0.740823	0.0101958	0.00650168
KEGG_PATHWAY	hsa04550:Signaling pathways regulating pluripotency of stem cells	5	10	0.00754192	GSK3B, MYC, MAPK1, AKT1, MAPK3	49	144	8840	6.26417	0.791349	0.0116506	0.00754192
KEGG_PATHWAY	hsa04530:Tight junction	5	10	0.01331	JUN, CCND1, SRC, CDK4, ERBB2	49	170	8840	5.30612	0.937567	0.0201107	0.01331
KEGG_PATHWAY	hsa01523:Antifolate resistance	4	8	0.000550354	IL6, IL1B, TNF, RELA	49	30	8840	24.0544	0.107702	0.000999328	0.000550354
KEGG_PATHWAY	hsa05330:Allograft rejection	4	8	0.00110925	IL10, IFNG, TNF, IL2	49	38	8840	18.9903	0.205261	0.00192953	0.00110925
KEGG_PATHWAY	hsa04930:Type II diabetes mellitus	4	8	0.0020604	MAPK1, TNF, MTOR, MAPK3	49	47	8840	15.3539	0.347499	0.00343954	0.0020604
KEGG_PATHWAY	hsa04929:GnRH secretion	4	8	0.00518415	SPP1, MAPK1, AKT1, MAPK3	49	65	8840	11.102	0.659013	0.00825476	0.00518415
KEGG_PATHWAY	hsa04664:Fc epsilon RI signaling pathway	4	8	0.00612496	MAPK1, AKT1, TNF, MAPK3	49	69	8840	10.4584	0.719664	0.00967837	0.00612496
KEGG_PATHWAY	hsa04622:RIG-I-like receptor signaling pathway	4	8	0.00689339	NFKBIA, CXCL8, TNF, RELA	49	72	8840	10.0227	0.761139	0.0107288	0.00689339
KEGG_PATHWAY	hsa04612:Antigen processing and presentation	4	8	0.00921364	HSP90AA1, HSP90AB1, IFNG, TNF	49	80	8840	9.02041	0.852815	0.0140237	0.00921364
KEGG_PATHWAY	hsa04640:Hematopoietic cell lineage	4	8	0.0163744	IL1A, IL6, IL1B, TNF	49	99	8840	7.28922	0.967207	0.0245616	0.0163744
KEGG_PATHWAY	hsa04726:Serotonergic synapse	4	8	0.0242731	CASP3, MAPK1, PTGS2, MAPK3	49	115	8840	6.27507	0.99382	0.0361477	0.0242731
KEGG_PATHWAY	hsa04670:Leukocyte transendothelial migration	4	8	0.0248243	VCAM1, MMP2, MMP9, ICAM1	49	116	8840	6.22097	0.994503	0.0367045	0.0248243
KEGG_PATHWAY	hsa04611:Platelet activation	4	8	0.0300898	SRC, MAPK1, AKT1, MAPK3	49	125	8840	5.77306	0.998208	0.0438633	0.0300898
KEGG_PATHWAY	hsa04390:Hippo signaling pathway	4	8	0.0531782	GSK3B, CCND1, MYC, SERPINE1	49	157	8840	4.59639	0.999988	0.0764436	0.0531782
KEGG_PATHWAY	hsa04360:Axon guidance	4	8	0.0776771	GSK3B, SRC, MAPK1, MAPK3	49	184	8840	3.92192	1	0.110131	0.0776771
KEGG_PATHWAY	hsa04672:Intestinal immune network for IgA production	3	6	0.0288753	IL10, IL6, IL2	49	49	8840	11.0454	0.997678	0.0423913	0.0288753
KEGG_PATHWAY	hsa04213:Longevity regulating pathway - multiple species	3	6	0.0444185	AKT1, SIRT1, MTOR	49	62	8840	8.72943	0.999918	0.064298	0.0444185
KEGG_PATHWAY	hsa05416:Viral myocarditis	3	6	0.0538116	CCND1, CASP3, ICAM1	49	69	8840	7.84383	0.999989	0.0768208	0.0538116
KEGG_PATHWAY	hsa04666:Fc gamma R-mediated phagocytosis	3	6	0.0988666	MAPK1, AKT1, MAPK3	49	98	8840	5.5227	1	0.13922	0.0988666
