# Supplementary material for: Astragalus in Acute Pancreatitis: Insights from Network Pharmacology, Molecular Docking, and Meta-Analysis Validation
Source: Curr Issues Mol Biol. 2025 May 21;47(5):379. doi: 10.3390/cimb47050379 (PMC12109879; doi:10.3390/cimb47050379)
Supplement: Supplementary file 1 [file cimb-47-00379-s001.zip › Original Data/Network Pharmacology/4 Drug-ingredient-target-pathway-disease/Citenscape.csv]

Betweenness unDir	Closeness unDir	Degree unDir	name	selected	shared name	Tape
8887.574827	0.004694836	70	MOL000098	FALSE	MOL000098	MOL
982.1114772	0.003460208	33	hsa05200	FALSE	hsa05200	Pathway
334.1639895	0.003076923	23	hsa05417	FALSE	hsa05417	Pathway
503.2818425	0.003076923	23	hsa04151	FALSE	hsa04151	Pathway
1410.371264	0.003257329	23	MOL000422	FALSE	MOL000422	MOL
325.5795567	0.003215434	22	hsa05163	FALSE	hsa05163	Pathway
320.7366493	0.003194888	21	hsa05167	FALSE	hsa05167	Pathway
1714.266896	0.003861004	20	PTGS2	FALSE	PTGS2	Gene
629.562101	0.003861004	20	RELA	FALSE	RELA	Gene
525.9536607	0.003802281	20	AKT1	FALSE	AKT1	Gene
404.5534361	0.003717472	20	MAPK1	FALSE	MAPK1	Gene
183.6852798	0.002932551	20	hsa04933	FALSE	hsa04933	Pathway
208.5246764	0.002881844	20	Acute Pancretitis	FALSE	Acute Pancretitis	Disease
183.9944486	0.00286533	19	MAPK3	FALSE	MAPK3	Gene
270.0656822	0.003134796	18	hsa04657	FALSE	hsa04657	Pathway
259.4424913	0.002898551	18	hsa05418	FALSE	hsa05418	Pathway
393.4605716	0.002985075	18	hsa05160	FALSE	hsa05160	Pathway
235.3648219	0.002849003	18	hsa05205	FALSE	hsa05205	Pathway
125.6678039	0.002898551	18	hsa05166	FALSE	hsa05166	Pathway
238.7058382	0.003134796	18	hsa05165	FALSE	hsa05165	Pathway
151.2249914	0.002967359	17	hsa05215	FALSE	hsa05215	Pathway
383.6708436	0.002881844	17	hsa05142	FALSE	hsa05142	Pathway
231.5904504	0.002881844	17	hsa04218	FALSE	hsa04218	Pathway
118.6424498	0.002881844	17	hsa05164	FALSE	hsa05164	Pathway
621.8899974	0.003095975	17	hsa05206	FALSE	hsa05206	Pathway
138.5899242	0.002816901	16	hsa01522	FALSE	hsa01522	Pathway
152.3459882	0.003076923	16	hsa04668	FALSE	hsa04668	Pathway
143.2516222	0.002949853	16	hsa05135	FALSE	hsa05135	Pathway
521.1762872	0.00286533	15	GSK3B	FALSE	GSK3B	Gene
269.9962368	0.003558719	15	TP53	FALSE	TP53	Gene
320.8180241	0.003610108	15	TNF	FALSE	TNF	Gene
902.9219884	0.003389831	15	Astragalus	FALSE	Astragalus	Drug
235.1249604	0.003533569	14	CCND1	FALSE	CCND1	Gene
307.8098762	0.003636364	14	CASP3	FALSE	CASP3	Gene
202.5808163	0.003508772	14	IL6	FALSE	IL6	Gene
181.152127	0.003436426	13	NFKBIA	FALSE	NFKBIA	Gene
141.9586427	0.003389831	11	CXCL8	FALSE	CXCL8	Gene
49.74222334	0.002666667	11	JUN	FALSE	JUN	Gene
48.20466573	0.002695418	11	CDK4	FALSE	CDK4	Gene
158.3081293	0.003436426	10	EGFR	FALSE	EGFR	Gene
156.0629844	0.003436426	10	MYC	FALSE	MYC	Gene
156.9958843	0.003412969	10	MMP9	FALSE	MMP9	Gene
43.43459666	0.002666667	10	MTOR	FALSE	MTOR	Gene
118.9874657	0.003344482	10	IL1B	FALSE	IL1B	Gene
118.9874657	0.003344482	10	CCL2	FALSE	CCL2	Gene
278.3948777	0.002967359	10	MOL000354	FALSE	MOL000354	MOL
415.0544917	0.002849003	10	MOL000392	FALSE	MOL000392	MOL
135.7578696	0.003389831	9	ICAM1	FALSE	ICAM1	Gene
159.0544917	0.002832861	9	MOL000378	FALSE	MOL000378	MOL
159.0544917	0.002832861	9	MOL000417	FALSE	MOL000417	MOL
109.9896771	0.003344482	8	PTEN	FALSE	PTEN	Gene
128.7338309	0.003389831	8	STAT1	FALSE	STAT1	Gene
286.5313464	0.003436426	8	PPARG	FALSE	PPARG	Gene
270.8422726	0.003154574	8	RXRA	FALSE	RXRA	Gene
70.39832364	0.00243309	8	NOS2	FALSE	NOS2	Gene
104.9630587	0.003344482	7	ERBB2	FALSE	ERBB2	Gene
92.86509944	0.003322259	7	CDKN2A	FALSE	CDKN2A	Gene
17.53919718	0.002557545	7	SRC	FALSE	SRC	Gene
221.613525	0.003194888	7	DPP4	FALSE	DPP4	Gene
13.27123496	0.002583979	6	HSP90AB1	FALSE	HSP90AB1	Gene
13.27123496	0.002583979	6	HSP90AA1	FALSE	HSP90AA1	Gene
69.5962784	0.003278689	6	EGF	FALSE	EGF	Gene
70.31549581	0.003257329	6	MMP2	FALSE	MMP2	Gene
73.31608526	0.00330033	6	IL2	FALSE	IL2	Gene
19.03157516	0.002610966	6	IFNG	FALSE	IFNG	Gene
82.91917023	0.00330033	6	VCAM1	FALSE	VCAM1	Gene
47.77878964	0.003257329	5	BCL2L1	FALSE	BCL2L1	Gene
47.90019265	0.003215434	5	IL1A	FALSE	IL1A	Gene
250.3597513	0.003095975	5	TOP2A	FALSE	TOP2A	Gene
35.36259957	0.003215434	4	HIF1A	FALSE	HIF1A	Gene
40.15500827	0.003134796	4	SERPINE1	FALSE	SERPINE1	Gene
15.4626992	0.00265252	4	MOL000239	FALSE	MOL000239	MOL
3.124855364	0.002197802	4	MAPK14	FALSE	MAPK14	Gene
3.124855364	0.002197802	4	CCNA2	FALSE	CCNA2	Gene
15.78438966	0.00265252	4	MOL000371	FALSE	MOL000371	MOL
15.78438966	0.00265252	4	MOL000380	FALSE	MOL000380	MOL
264.8293158	0.00265252	4	MOL000387	FALSE	MOL000387	MOL
2.54595551	0.002457002	3	ESR1	FALSE	ESR1	Gene
24.17240166	0.003134796	3	SPP1	FALSE	SPP1	Gene
3.42037903	0.002375297	3	KDR	FALSE	KDR	Gene
27.70508584	0.003095975	3	IL10	FALSE	IL10	Gene
45.71165578	0.003095975	3	PIK3CG	FALSE	PIK3CG	Gene
5.262946457	0.002638522	3	MOL000296	FALSE	MOL000296	MOL
8.829315752	0.002638522	3	MOL000379	FALSE	MOL000379	MOL
5.262946457	0.002638522	3	MOL000442	FALSE	MOL000442	MOL
1.747773332	0.002364066	2	MCL1	FALSE	MCL1	Gene
1.269460741	0.002298851	2	SIRT1	FALSE	SIRT1	Gene
17.59139448	0.003021148	2	BAX	FALSE	BAX	Gene
17.59139448	0.003021148	2	MMP1	FALSE	MMP1	Gene
17.59139448	0.003021148	2	HMOX1	FALSE	HMOX1	Gene
17.59139448	0.003021148	2	GSTM1	FALSE	GSTM1	Gene
17.59139448	0.003021148	2	INSR	FALSE	INSR	Gene
17.59139448	0.003021148	2	IRF1	FALSE	IRF1	Gene
5.140830205	0.002666667	2	MOL000433	FALSE	MOL000433	MOL
2.666451578	0.002375297	2	MOL000439	FALSE	MOL000439	MOL
0	0.002159827	1	PPARA	FALSE	PPARA	Gene
0	0.002105263	1	ACE	FALSE	ACE	Gene
0	0.002217295	1	ABCB1	FALSE	ABCB1	Gene
0	0.002932551	1	ABCG2	FALSE	ABCG2	Gene
0	0.002932551	1	BIRC5	FALSE	BIRC5	Gene
0	0.002932551	1	CASP8	FALSE	CASP8	Gene
0	0.002932551	1	CASP9	FALSE	CASP9	Gene
0	0.002932551	1	CAV1	FALSE	CAV1	Gene
0	0.002932551	1	CD40LG	FALSE	CD40LG	Gene
0	0.002932551	1	COL1A1	FALSE	COL1A1	Gene
0	0.002932551	1	CRP	FALSE	CRP	Gene
0	0.002932551	1	CXCL10	FALSE	CXCL10	Gene
0	0.002932551	1	CCNB1	FALSE	CCNB1	Gene
0	0.002932551	1	HSPB1	FALSE	HSPB1	Gene
0	0.002932551	1	CHUK	FALSE	CHUK	Gene
0	0.002932551	1	IGF2	FALSE	IGF2	Gene
0	0.002932551	1	IGFBP3	FALSE	IGFBP3	Gene
0	0.002932551	1	MPO	FALSE	MPO	Gene
0	0.002932551	1	NQO1	FALSE	NQO1	Gene
0	0.002932551	1	NFE2L2	FALSE	NFE2L2	Gene
0	0.002932551	1	PARP1	FALSE	PARP1	Gene
0	0.002932551	1	RAF1	FALSE	RAF1	Gene
0	0.002932551	1	ERBB3	FALSE	ERBB3	Gene
0	0.002932551	1	RB1	FALSE	RB1	Gene
0	0.002932551	1	CHEK2	FALSE	CHEK2	Gene
0	0.002932551	1	SOD1	FALSE	SOD1	Gene
0	0.002932551	1	F3	FALSE	F3	Gene
0	0.002932551	1	E2F1	FALSE	E2F1	Gene
0	0.002932551	1	PLAU	FALSE	PLAU	Gene
0	0.002932551	1	VEGFA	FALSE	VEGFA	Gene
0	0.001980198	1	MET	FALSE	MET	Gene
0	0.002087683	1	IL4	FALSE	IL4	Gene
0	0.002298851	1	IKBKB	FALSE	IKBKB	Gene
0	0.002298851	1	MAPK8	FALSE	MAPK8	Gene
0	0.002298851	1	SLPI	FALSE	SLPI	Gene
