# Supplementary material for: Astragalus in Acute Pancreatitis: Insights from Network Pharmacology, Molecular Docking, and Meta-Analysis Validation
Source: Curr Issues Mol Biol. 2025 May 21;47(5):379. doi: 10.3390/cimb47050379 (PMC12109879; doi:10.3390/cimb47050379)
Supplement: Supplementary file 1 [file cimb-47-00379-s001.zip › Original Data/Network Pharmacology/4 Drug-ingredient-target-pathway-disease/Network.xlsx]

## Sheet: Sheet1
term	gene
hsa05200	GSK3B
hsa05200	CXCL8
hsa05200	HSP90AB1
hsa05200	PTEN
hsa05200	PTGS2
hsa05200	HIF1A
hsa05200	RELA
hsa05200	EGFR
hsa05200	CCND1
hsa05200	MYC
hsa05200	CASP3
hsa05200	ERBB2
hsa05200	AKT1
hsa05200	MAPK1
hsa05200	MAPK3
hsa05200	JUN
hsa05200	HSP90AA1
hsa05200	CDKN2A
hsa05200	EGF
hsa05200	STAT1
hsa05200	MMP2
hsa05200	MMP9
hsa05200	ESR1
hsa05200	IL2
hsa05200	MTOR
hsa05200	NFKBIA
hsa05200	IL6
hsa05200	IFNG
hsa05200	CDK4
hsa05200	PPARG
hsa05200	TP53
hsa05200	BCL2L1
hsa05417	GSK3B
hsa05417	JUN
hsa05417	HSP90AA1
hsa05417	VCAM1
hsa05417	CXCL8
hsa05417	HSP90AB1
hsa05417	SRC
hsa05417	TNF
hsa05417	MMP9
hsa05417	RELA
hsa05417	ICAM1
hsa05417	NFKBIA
hsa05417	IL6
hsa05417	IL1B
hsa05417	CASP3
hsa05417	CCL2
hsa05417	AKT1
hsa05417	MAPK1
hsa05417	PPARG
hsa05417	TP53
hsa05417	BCL2L1
hsa05417	MAPK3
hsa04151	GSK3B
hsa04151	HSP90AA1
hsa04151	HSP90AB1
hsa04151	EGF
hsa04151	PTEN
hsa04151	EGFR
hsa04151	IL2
hsa04151	MTOR
hsa04151	RELA
hsa04151	IL6
hsa04151	CCND1
hsa04151	CDK4
hsa04151	MYC
hsa04151	ERBB2
hsa04151	SPP1
hsa04151	KDR
hsa04151	AKT1
hsa04151	MAPK1
hsa04151	TP53
hsa04151	MCL1
hsa04151	BCL2L1
hsa04151	MAPK3
hsa05163	GSK3B
hsa05163	CXCL8
hsa05163	CDKN2A
hsa05163	SRC
hsa05163	PTGS2
hsa05163	TNF
hsa05163	EGFR
hsa05163	MTOR
hsa05163	RELA
hsa05163	NFKBIA
hsa05163	IL6
hsa05163	CCND1
hsa05163	CDK4
hsa05163	MYC
hsa05163	IL1B
hsa05163	CASP3
hsa05163	CCL2
hsa05163	AKT1
hsa05163	MAPK1
hsa05163	TP53
hsa05163	MAPK3
hsa05167	GSK3B
hsa05167	JUN
hsa05167	CXCL8
hsa05167	STAT1
hsa05167	SRC
hsa05167	PTGS2
hsa05167	HIF1A
hsa05167	MTOR
hsa05167	RELA
hsa05167	ICAM1
hsa05167	NFKBIA
hsa05167	IL6
hsa05167	CCND1
hsa05167	CDK4
hsa05167	MYC
hsa05167	CASP3
hsa05167	AKT1
hsa05167	MAPK1
hsa05167	TP53
hsa05167	MAPK3
hsa04933	JUN
hsa04933	VCAM1
hsa04933	CXCL8
hsa04933	STAT1
hsa04933	MMP2
hsa04933	SERPINE1
hsa04933	TNF
hsa04933	RELA
hsa04933	ICAM1
hsa04933	IL1A
hsa04933	IL6
hsa04933	CCND1
hsa04933	CDK4
hsa04933	IL1B
hsa04933	CASP3
hsa04933	CCL2
hsa04933	AKT1
hsa04933	MAPK1
hsa04933	MAPK3
hsa04657	GSK3B
hsa04657	JUN
hsa04657	HSP90AA1
hsa04657	CXCL8
hsa04657	HSP90AB1
hsa04657	PTGS2
hsa04657	TNF
hsa04657	MMP9
hsa04657	RELA
hsa04657	NFKBIA
hsa04657	IL6
hsa04657	IFNG
hsa04657	IL1B
hsa04657	CASP3
hsa04657	CCL2
hsa04657	MAPK1
hsa04657	MAPK3
hsa05418	JUN
hsa05418	HSP90AA1
hsa05418	VCAM1
hsa05418	HSP90AB1
hsa05418	SRC
hsa05418	MMP2
hsa05418	TNF
hsa05418	MMP9
hsa05418	RELA
hsa05418	ICAM1
hsa05418	IL1A
hsa05418	IFNG
hsa05418	IL1B
hsa05418	KDR
hsa05418	CCL2
hsa05418	AKT1
hsa05418	TP53
hsa05160	GSK3B
hsa05160	STAT1
hsa05160	EGF
hsa05160	TNF
hsa05160	EGFR
hsa05160	RELA
hsa05160	NFKBIA
hsa05160	IFNG
hsa05160	CCND1
hsa05160	CDK4
hsa05160	MYC
hsa05160	CASP3
hsa05160	AKT1
hsa05160	MAPK1
hsa05160	PPARA
hsa05160	TP53
hsa05160	MAPK3
hsa05205	SRC
hsa05205	MMP2
hsa05205	HIF1A
hsa05205	ESR1
hsa05205	TNF
hsa05205	MMP9
hsa05205	EGFR
hsa05205	MTOR
hsa05205	CCND1
hsa05205	MYC
hsa05205	CASP3
hsa05205	ERBB2
hsa05205	KDR
hsa05205	AKT1
hsa05205	MAPK1
hsa05205	TP53
hsa05205	MAPK3
hsa05166	JUN
hsa05166	CDKN2A
hsa05166	PTEN
hsa05166	TNF
hsa05166	IL2
hsa05166	RELA
hsa05166	ICAM1
hsa05166	NFKBIA
hsa05166	IL6
hsa05166	CCND1
hsa05166	CDK4
hsa05166	MYC
hsa05166	AKT1
hsa05166	MAPK1
hsa05166	TP53
hsa05166	BCL2L1
hsa05166	MAPK3
hsa05165	GSK3B
hsa05165	STAT1
hsa05165	EGF
hsa05165	PTEN
hsa05165	PTGS2
hsa05165	TNF
hsa05165	EGFR
hsa05165	MTOR
hsa05165	RELA
hsa05165	CCND1
hsa05165	CDK4
hsa05165	CASP3
hsa05165	SPP1
hsa05165	AKT1
hsa05165	MAPK1
hsa05165	TP53
hsa05165	MAPK3
hsa05215	GSK3B
hsa05215	HSP90AA1
hsa05215	HSP90AB1
hsa05215	EGF
hsa05215	PTEN
hsa05215	MMP9
hsa05215	EGFR
hsa05215	MTOR
hsa05215	RELA
hsa05215	NFKBIA
hsa05215	CCND1
hsa05215	ERBB2
hsa05215	AKT1
hsa05215	MAPK1
hsa05215	TP53
hsa05215	MAPK3
hsa05142	IL10
hsa05142	JUN
hsa05142	ACE
hsa05142	CXCL8
hsa05142	SERPINE1
hsa05142	TNF
hsa05142	IL2
hsa05142	RELA
hsa05142	NFKBIA
hsa05142	IL6
hsa05142	IFNG
hsa05142	IL1B
hsa05142	CCL2
hsa05142	AKT1
hsa05142	MAPK1
hsa05142	MAPK3
hsa04218	CXCL8
hsa04218	CDKN2A
hsa04218	SERPINE1
hsa04218	PTEN
hsa04218	SIRT1
hsa04218	MTOR
hsa04218	RELA
hsa04218	IL1A
hsa04218	IL6
hsa04218	CCND1
hsa04218	CDK4
hsa04218	MYC
hsa04218	AKT1
hsa04218	MAPK1
hsa04218	TP53
hsa04218	MAPK3
hsa05164	CXCL8
hsa05164	STAT1
hsa05164	TNF
hsa05164	RELA
hsa05164	ICAM1
hsa05164	NFKBIA
hsa05164	IL1A
hsa05164	IL6
hsa05164	IFNG
hsa05164	CDK4
hsa05164	IL1B
hsa05164	CASP3
hsa05164	CCL2
hsa05164	AKT1
hsa05164	MAPK1
hsa05164	MAPK3
hsa05206	ABCB1
hsa05206	CDKN2A
hsa05206	PTEN
hsa05206	PTGS2
hsa05206	SIRT1
hsa05206	MMP9
hsa05206	EGFR
hsa05206	MTOR
hsa05206	CCND1
hsa05206	MYC
hsa05206	CASP3
hsa05206	ERBB2
hsa05206	MAPK1
hsa05206	TP53
hsa05206	MCL1
hsa05206	MAPK3
hsa01522	JUN
hsa01522	CDKN2A
hsa01522	SRC
hsa01522	MMP2
hsa01522	ESR1
hsa01522	MMP9
hsa01522	EGFR
hsa01522	MTOR
hsa01522	CCND1
hsa01522	CDK4
hsa01522	ERBB2
hsa01522	AKT1
hsa01522	MAPK1
hsa01522	TP53
hsa01522	MAPK3
hsa04668	JUN
hsa04668	VCAM1
hsa04668	PTGS2
hsa04668	TNF
hsa04668	MMP9
hsa04668	RELA
hsa04668	ICAM1
hsa04668	NFKBIA
hsa04668	IL6
hsa04668	IL1B
hsa04668	CASP3
hsa04668	CCL2
hsa04668	AKT1
hsa04668	MAPK1
hsa04668	MAPK3
hsa05135	IL10
hsa05135	GSK3B
hsa05135	JUN
hsa05135	CXCL8
hsa05135	SRC
hsa05135	TNF
hsa05135	IL2
hsa05135	RELA
hsa05135	NFKBIA
hsa05135	IL6
hsa05135	IL1B
hsa05135	CCL2
hsa05135	AKT1
hsa05135	MAPK1
hsa05135	MAPK3
MOL000098	PPARG
MOL000098	PTGS2
MOL000098	RXRA
MOL000098	DPP4
MOL000098	PIK3CG
MOL000098	TOP2A
MOL000098	RELA
MOL000098	AKT1
MOL000098	BAX
MOL000098	TNF
MOL000098	CASP3
MOL000098	MMP1
MOL000098	STAT1
MOL000098	HMOX1
MOL000098	ICAM1
MOL000098	MMP2
MOL000098	ABCG2
MOL000098	BIRC5
MOL000098	BCL2L1
MOL000098	CASP8
MOL000098	CASP9
MOL000098	CAV1
MOL000098	CCL2
MOL000098	CD40LG
MOL000098	TP53
MOL000098	COL1A1
MOL000098	CRP
MOL000098	CXCL10
MOL000098	CDKN2A
MOL000098	EGFR
MOL000098	CCND1
MOL000098	CCNB1
MOL000098	GSTM1
MOL000098	HSPB1
MOL000098	HIF1A
MOL000098	CHUK
MOL000098	INSR
MOL000098	IGF2
MOL000098	IGFBP3
MOL000098	IRF1
MOL000098	IL1A
MOL000098	IL1B
MOL000098	IL10
MOL000098	IL2
MOL000098	IL6
MOL000098	CXCL8
MOL000098	MMP9
MOL000098	MAPK1
MOL000098	MYC
MOL000098	MPO
MOL000098	NQO1
MOL000098	NFKBIA
MOL000098	NFE2L2
MOL000098	SPP1
MOL000098	PTEN
MOL000098	SERPINE1
MOL000098	PARP1
MOL000098	EGF
MOL000098	RAF1
MOL000098	ERBB2
MOL000098	ERBB3
MOL000098	RB1
MOL000098	CHEK2
MOL000098	SOD1
MOL000098	F3
MOL000098	E2F1
MOL000098	PLAU
MOL000098	VCAM1
MOL000098	VEGFA
MOL000239	NOS2
MOL000239	PTGS2
MOL000239	DPP4
MOL000296	PTGS2
MOL000296	RXRA
MOL000354	NOS2
MOL000354	PPARG
MOL000354	PTGS2
MOL000354	DPP4
MOL000354	MAPK14
MOL000354	GSK3B
MOL000354	CCNA2
MOL000354	PIK3CG
MOL000354	RELA
MOL000371	NOS2
MOL000371	PTGS2
MOL000371	RXRA
MOL000378	NOS2
MOL000378	PPARG
MOL000378	PTGS2
MOL000378	RXRA
MOL000378	DPP4
MOL000378	MAPK14
MOL000378	GSK3B
MOL000378	CCNA2
MOL000379	PTGS2
MOL000379	TOP2A
MOL000380	NOS2
MOL000380	PTGS2
MOL000380	RXRA
MOL000387	PTGS2
MOL000387	TOP2A
MOL000387	MET
MOL000392	NOS2
MOL000392	PPARG
MOL000392	PTGS2
MOL000392	RXRA
MOL000392	DPP4
MOL000392	MAPK14
MOL000392	GSK3B
MOL000392	CCNA2
MOL000392	IL4
MOL000417	NOS2
MOL000417	PPARG
MOL000417	PTGS2
MOL000417	RXRA
MOL000417	DPP4
MOL000417	MAPK14
MOL000417	GSK3B
MOL000417	CCNA2
MOL000422	NOS2
MOL000422	PPARG
MOL000422	PTGS2
MOL000422	DPP4
MOL000422	PIK3CG
MOL000422	TOP2A
MOL000422	RELA
MOL000422	IKBKB
MOL000422	AKT1
MOL000422	BAX
MOL000422	TNF
MOL000422	CASP3
MOL000422	MAPK8
MOL000422	MMP1
MOL000422	STAT1
MOL000422	HMOX1
MOL000422	ICAM1
MOL000422	SLPI
MOL000422	GSTM1
MOL000422	INSR
MOL000422	IRF1
MOL000422	VCAM1
MOL000433	GSK3B
MOL000439	TOP2A
MOL000442	PTGS2
MOL000442	RXRA
Acute Pancretitis	hsa05200
Acute Pancretitis	hsa05417
Acute Pancretitis	hsa04151
Acute Pancretitis	hsa05163
Acute Pancretitis	hsa05167
Acute Pancretitis	hsa04933
Acute Pancretitis	hsa04657
Acute Pancretitis	hsa05418
Acute Pancretitis	hsa05160
Acute Pancretitis	hsa05205
Acute Pancretitis	hsa05166
Acute Pancretitis	hsa05165
Acute Pancretitis	hsa05215
Acute Pancretitis	hsa05142
Acute Pancretitis	hsa04218
Acute Pancretitis	hsa05164
Acute Pancretitis	hsa05206
Acute Pancretitis	hsa01522
Acute Pancretitis	hsa04668
Acute Pancretitis	hsa05135
Astragalus	MOL000098
Astragalus	MOL000239
Astragalus	MOL000296
Astragalus	MOL000354
Astragalus	MOL000371
Astragalus	MOL000378
Astragalus	MOL000379
Astragalus	MOL000380
Astragalus	MOL000387
Astragalus	MOL000392
Astragalus	MOL000417
Astragalus	MOL000422
Astragalus	MOL000433
Astragalus	MOL000439
Astragalus	MOL000442
