# Supplementary material for: Astragalus in Acute Pancreatitis: Insights from Network Pharmacology, Molecular Docking, and Meta-Analysis Validation
Source: Curr Issues Mol Biol. 2025 May 21;47(5):379. doi: 10.3390/cimb47050379 (PMC12109879; doi:10.3390/cimb47050379)
Supplement: Supplementary file 1 [file cimb-47-00379-s001.zip › Original Data/Network Pharmacology/4 Drug-ingredient-target-pathway-disease/Type.xlsx]

## Sheet: Sheet1
Term	Tape
hsa05200	Pathway
hsa05417	Pathway
hsa04151	Pathway
hsa05163	Pathway
hsa05167	Pathway
hsa04933	Pathway
hsa04657	Pathway
hsa05418	Pathway
hsa05160	Pathway
hsa05205	Pathway
hsa05166	Pathway
hsa05165	Pathway
hsa05215	Pathway
hsa05142	Pathway
hsa04218	Pathway
hsa05164	Pathway
hsa05206	Pathway
hsa01522	Pathway
hsa04668	Pathway
hsa05135	Pathway
MOL000098	MOL
MOL000239	MOL
MOL000296	MOL
MOL000354	MOL
MOL000371	MOL
MOL000378	MOL
MOL000379	MOL
MOL000380	MOL
MOL000387	MOL
MOL000392	MOL
MOL000417	MOL
MOL000422	MOL
MOL000433	MOL
MOL000439	MOL
MOL000442	MOL
F2	Gene
PLG	Gene
KIT	Gene
TERT	Gene
ABCB1	Gene
CFTR	Gene
TBK1	Gene
ALDH2	Gene
FLT3	Gene
BAX	Gene
TP53	Gene
CDKN2A	Gene
IL6	Gene
EGFR	Gene
TNF	Gene
PTEN	Gene
CRP	Gene
MYC	Gene
CHEK2	Gene
CCND1	Gene
ELANE	Gene
IL10	Gene
BRAF	Gene
MPO	Gene
FGFR1	Gene
RB1	Gene
MET	Gene
PIK3CA	Gene
CDK4	Gene
ERBB2	Gene
ABL1	Gene
IFNG	Gene
PTPN11	Gene
IL1B	Gene
CXCL8	Gene
AKT1	Gene
RUNX1T1	Gene
CD40LG	Gene
JAK3	Gene
PDGFRB	Gene
MMP9	Gene
TTR	Gene
VEGFA	Gene
STAT1	Gene
CDK6	Gene
CCL2	Gene
ACE	Gene
RAF1	Gene
IL4	Gene
HMOX1	Gene
RET	Gene
MAP2K1	Gene
SRC	Gene
KDR	Gene
IL2	Gene
SLC29A1	Gene
CCND3	Gene
PIK3CD	Gene
MAPK1	Gene
ICAM1	Gene
HIF1A	Gene
CASP3	Gene
PTGS2	Gene
MTOR	Gene
PIK3R1	Gene
THBD	Gene
CAV1	Gene
F3	Gene
PPARG	Gene
GSTM1	Gene
ESR1	Gene
ALK	Gene
MMP2	Gene
BCL2L1	Gene
INSR	Gene
EGF	Gene
NTRK1	Gene
AURKA	Gene
IL1A	Gene
MIF	Gene
SERPINE1	Gene
CHEK1	Gene
BIRC5	Gene
PLAT	Gene
PIM1	Gene
MAPK3	Gene
CXCL10	Gene
NOS2	Gene
PIK3CG	Gene
SYK	Gene
JUN	Gene
PTPN6	Gene
LGALS3	Gene
MMP1	Gene
PARP1	Gene
IGF2	Gene
CCNE1	Gene
IGF1R	Gene
SELE	Gene
GSTP1	Gene
NQO1	Gene
G6PD	Gene
MAPK8	Gene
ERBB3	Gene
LDHA	Gene
SPP1	Gene
TYMS	Gene
ABCC1	Gene
ANPEP	Gene
PLA2G2A	Gene
CASP9	Gene
RXRA	Gene
SOD1	Gene
FLT1	Gene
PIM2	Gene
ABCG2	Gene
MCL1	Gene
CASP8	Gene
GSK3B	Gene
RELA	Gene
AR	Gene
ADRB2	Gene
HSPB1	Gene
HDAC1	Gene
MAPK14	Gene
CYP1A1	Gene
NFKBIA	Gene
VCAM1	Gene
PTK2	Gene
SHH	Gene
ALOX5	Gene
NOS3	Gene
IRF1	Gene
HDAC9	Gene
CCNA2	Gene
HSP90AA1	Gene
CDK2	Gene
IGFBP3	Gene
TOP2A	Gene
SIRT1	Gene
PLAU	Gene
MMP7	Gene
PPARA	Gene
NFE2L2	Gene
ADH1B	Gene
TGFBR1	Gene
CXCR1	Gene
ADORA2A	Gene
PLA2G1B	Gene
IKBKB	Gene
PIK3CB	Gene
CHUK	Gene
PGK1	Gene
CCND2	Gene
ARG1	Gene
HDAC2	Gene
TTK	Gene
HMGCR	Gene
RPS6KB1	Gene
DPP4	Gene
SLPI	Gene
XDH	Gene
NR1H2	Gene
CASP7	Gene
PTGS1	Gene
APEX1	Gene
CCNB1	Gene
MMP3	Gene
PLK1	Gene
PRKDC	Gene
RUNX2	Gene
PRKCA	Gene
DHFR	Gene
E2F1	Gene
VDR	Gene
F10	Gene
TOP1	Gene
CDK1	Gene
NCOR2	Gene
DAPK1	Gene
NR3C1	Gene
HSP90AB1	Gene
HK2	Gene
PGR	Gene
CYP2C19	Gene
LGALS9	Gene
CYP3A4	Gene
APP	Gene
HDAC6	Gene
SLC19A1	Gene
ADAM17	Gene
ADH1C	Gene
LGALS1	Gene
PON1	Gene
CA9	Gene
CDC25A	Gene
CD38	Gene
FABP2	Gene
HDAC4	Gene
GJA1	Gene
CTSD	Gene
CYP1A2	Gene
FLT4	Gene
CDC25C	Gene
F7	Gene
LCK	Gene
MMP8	Gene
AXL	Gene
CA2	Gene
PIM3	Gene
FOLR1	Gene
PRKCB	Gene
ALPL	Gene
COL1A1	Gene
CLDN4	Gene
SLC22A12	Gene
NCOA2	Gene
KCNH2	Gene
HDAC3	Gene
NR4A1	Gene
ACHE	Gene
EZR	Gene
TGM2	Gene
GCGR	Gene
PFKFB3	Gene
TLR9	Gene
NCOR1	Gene
CXCL2	Gene
COMT	Gene
PYGM	Gene
CCNA1	Gene
ALOX12	Gene
Astragalus	Drug
Acute Pancretitis	Disease
