# Supplementary material for: Astragalus in Acute Pancreatitis: Insights from Network Pharmacology, Molecular Docking, and Meta-Analysis Validation
Source: Curr Issues Mol Biol. 2025 May 21;47(5):379. doi: 10.3390/cimb47050379 (PMC12109879; doi:10.3390/cimb47050379)
Supplement: Supplementary file 1 [file cimb-47-00379-s001.zip › Original Data/Network Pharmacology/5 Molecular Docking/Calycosin/AKT1/3cqw.pdb]

REMARK   4 XXXX COMPLIES WITH FORMAT V. 2.0
ATOM      1  N   ARG A 144      -2.419  -7.160  -1.307  1.00 60.49           N  
ATOM      2  HN1 ARG A 144      -1.804  -7.405  -0.531  1.00  0.00           H  
ATOM      3  HN2 ARG A 144      -3.254  -7.745  -1.337  1.00  0.00           H  
ATOM      4  HN3 ARG A 144      -2.877  -6.260  -1.167  1.00  0.00           H  
ATOM      5  CA  ARG A 144      -1.648  -7.209  -2.588  1.00 60.40           C  
ATOM      6  HA  ARG A 144      -1.253  -8.240  -2.741  1.00  0.00           H  
ATOM      7  C   ARG A 144      -0.462  -6.222  -2.441  1.00 59.75           C  
ATOM      8  O   ARG A 144      -0.033  -5.573  -3.401  1.00 60.34           O  
ATOM      9  CB  ARG A 144      -2.578  -6.839  -3.763  1.00 61.12           C  
ATOM     10  HB1 ARG A 144      -1.978  -6.613  -4.675  1.00  0.00           H  
ATOM     11  HB2 ARG A 144      -3.133  -7.739  -4.116  1.00  0.00           H  
ATOM     12  CG  ARG A 144      -3.575  -5.668  -3.464  1.00 62.53           C  
ATOM     13  HG1 ARG A 144      -3.176  -5.038  -2.636  1.00  0.00           H  
ATOM     14  HG2 ARG A 144      -3.556  -4.935  -4.304  1.00  0.00           H  
ATOM     15  CD  ARG A 144      -5.038  -6.068  -3.155  1.00 64.42           C  
ATOM     16  HD1 ARG A 144      -5.552  -5.243  -2.609  1.00  0.00           H  
ATOM     17  HD2 ARG A 144      -5.636  -6.085  -4.096  1.00  0.00           H  
ATOM     18  NE  ARG A 144      -5.207  -7.334  -2.429  1.00 65.78           N  
ATOM     19  HE  ARG A 144      -4.368  -7.869  -2.206  1.00  0.00           H  
ATOM     20  CZ  ARG A 144      -6.388  -7.834  -2.040  1.00 66.90           C  
ATOM     21  NH1 ARG A 144      -7.514  -7.176  -2.306  1.00 66.22           N  
ATOM     22 1HH1 ARG A 144      -8.413  -7.557  -2.010  1.00  0.00           H  
ATOM     23 2HH1 ARG A 144      -7.468  -6.284  -2.799  1.00  0.00           H  
ATOM     24  NH2 ARG A 144      -6.448  -9.002  -1.394  1.00 66.29           N  
ATOM     25 1HH2 ARG A 144      -7.347  -9.383  -1.098  1.00  0.00           H  
ATOM     26 2HH2 ARG A 144      -5.585  -9.506  -1.190  1.00  0.00           H  
ATOM     27  N   VAL A 145       0.086  -6.152  -1.222  1.00 57.45           N  
ATOM     28  HN  VAL A 145      -0.036  -6.938  -0.583  1.00  0.00           H  
ATOM     29  CA  VAL A 145       0.847  -5.002  -0.775  1.00 55.53           C  
ATOM     30  HA  VAL A 145       0.651  -4.154  -1.472  1.00  0.00           H  
ATOM     31  C   VAL A 145       2.350  -5.278  -0.754  1.00 53.74           C  
ATOM     32  O   VAL A 145       2.779  -6.332  -0.305  1.00 53.58           O  
ATOM     33  CB  VAL A 145       0.400  -4.584   0.652  1.00 55.44           C  
ATOM     34  HB  VAL A 145       0.553  -5.452   1.335  1.00  0.00           H  
ATOM     35  CG1 VAL A 145       1.246  -3.437   1.146  1.00 55.55           C  
ATOM     36 1HG1 VAL A 145       0.925  -3.137   2.171  1.00  0.00           H  
ATOM     37 2HG1 VAL A 145       1.237  -2.576   0.437  1.00  0.00           H  
ATOM     38 3HG1 VAL A 145       2.335  -3.673   1.102  1.00  0.00           H  
ATOM     39  CG2 VAL A 145      -1.081  -4.213   0.673  1.00 54.87           C  
ATOM     40 1HG2 VAL A 145      -1.402  -3.913   1.698  1.00  0.00           H  
ATOM     41 2HG2 VAL A 145      -1.717  -5.034   0.266  1.00  0.00           H  
ATOM     42 3HG2 VAL A 145      -1.319  -3.426  -0.080  1.00  0.00           H  
ATOM     43  N   THR A 146       3.138  -4.302  -1.203  1.00 51.86           N  
ATOM     44  HN  THR A 146       2.705  -3.421  -1.481  1.00  0.00           H  
ATOM     45  CA  THR A 146       4.602  -4.426  -1.320  1.00 50.60           C  
ATOM     46  HA  THR A 146       4.944  -5.274  -0.682  1.00  0.00           H  
ATOM     47  C   THR A 146       5.276  -3.139  -0.834  1.00 49.96           C  
ATOM     48  O   THR A 146       4.609  -2.174  -0.517  1.00 49.29           O  
ATOM     49  CB  THR A 146       5.030  -4.706  -2.811  1.00 50.87           C  
ATOM     50  HB  THR A 146       6.113  -4.970  -2.848  1.00  0.00           H  
ATOM     51  CG2 THR A 146       4.193  -5.846  -3.442  1.00 50.20           C  
ATOM     52 1HG2 THR A 146       4.383  -6.744  -2.810  1.00  0.00           H  
ATOM     53 2HG2 THR A 146       4.403  -6.009  -4.525  1.00  0.00           H  
ATOM     54 3HG2 THR A 146       3.112  -5.598  -3.553  1.00  0.00           H  
ATOM     55  OG1 THR A 146       4.784  -3.544  -3.629  1.00 49.59           O  
ATOM     56  HG1 THR A 146       5.297  -2.845  -3.242  1.00  0.00           H  
ATOM     57  N   MET A 147       6.600  -3.100  -0.814  1.00 49.71           N  
ATOM     58  HN  MET A 147       7.138  -3.930  -1.064  1.00  0.00           H  
ATOM     59  CA  MET A 147       7.293  -1.865  -0.433  1.00 50.47           C  
ATOM     60  HA  MET A 147       6.985  -1.613   0.609  1.00  0.00           H  
ATOM     61  C   MET A 147       6.901  -0.660  -1.346  1.00 50.06           C  
ATOM     62  O   MET A 147       6.910   0.518  -0.901  1.00 50.99           O  
ATOM     63  CB  MET A 147       8.811  -2.046  -0.435  1.00 50.84           C  
ATOM     64  HB1 MET A 147       9.307  -1.093  -0.136  1.00  0.00           H  
ATOM     65  HB2 MET A 147       9.180  -2.143  -1.483  1.00  0.00           H  
ATOM     66  CG  MET A 147       9.353  -3.217   0.427  1.00 53.80           C  
ATOM     67  HG1 MET A 147       9.000  -4.198   0.033  1.00  0.00           H  
ATOM     68  HG2 MET A 147      10.451  -3.346   0.279  1.00  0.00           H  
ATOM     69  SD  MET A 147       8.956  -3.046   2.175  1.00 58.19           S  
ATOM     70  CE  MET A 147       9.997  -1.692   2.695  1.00 55.61           C  
ATOM     71  HE1 MET A 147       9.751  -1.586   3.777  1.00  0.00           H  
ATOM     72  HE2 MET A 147       9.878  -0.758   2.098  1.00  0.00           H  
ATOM     73  HE3 MET A 147      11.082  -1.829   2.476  1.00  0.00           H  
ATOM     74  N  AASN A 148       6.562  -0.983  -2.598  0.50 49.24           N  
ATOM     75  H  AASN A 148       6.558  -1.970  -2.855  1.00  0.00           H  
ATOM     76  N  BASN A 148       6.539  -0.950  -2.593  0.50 49.45           N  
ATOM     77  H  BASN A 148       6.468  -1.928  -2.873  1.00  0.00           H  
ATOM     78  CA AASN A 148       6.197  -0.004  -3.622  0.50 48.43           C  
ATOM     79  HA AASN A 148       7.031   0.732  -3.696  1.00  0.00           H  
ATOM     80  CA BASN A 148       6.241   0.091  -3.572  0.50 48.78           C  
ATOM     81  HA BASN A 148       6.924   0.946  -3.358  1.00  0.00           H  
ATOM     82  C  AASN A 148       4.923   0.775  -3.313  0.50 47.88           C  
ATOM     83  C  BASN A 148       4.805   0.634  -3.513  0.50 48.13           C  
ATOM     84  O  AASN A 148       4.807   1.928  -3.726  0.50 47.65           O  
ATOM     85  O  BASN A 148       4.428   1.445  -4.348  0.50 48.25           O  
ATOM     86  CB AASN A 148       6.057  -0.688  -4.997  0.50 48.06           C  
ATOM     87  HB1AASN A 148       6.772  -1.538  -5.096  1.00  0.00           H  
ATOM     88  HB2AASN A 148       5.097  -1.251  -5.068  1.00  0.00           H  
ATOM     89  CB BASN A 148       6.585  -0.420  -4.981  0.50 48.72           C  
ATOM     90  HB1BASN A 148       5.914  -1.259  -5.281  1.00  0.00           H  
ATOM     91  HB2BASN A 148       6.298   0.324  -5.761  1.00  0.00           H  
ATOM     92  CG AASN A 148       6.204   0.285  -6.153  0.50 47.44           C  
ATOM     93  CG BASN A 148       8.055  -0.816  -5.109  0.50 48.20           C  
ATOM     94  ND2AASN A 148       5.273   0.229  -7.089  0.50 43.59           N  
ATOM     95 1HD2AASN A 148       4.491  -0.425  -7.049  1.00  0.00           H  
ATOM     96 2HD2AASN A 148       5.372   0.883  -7.866  1.00  0.00           H  
ATOM     97  ND2BASN A 148       8.303  -1.985  -5.669  0.50 47.27           N  
ATOM     98 1HD2BASN A 148       9.284  -2.249  -5.754  1.00  0.00           H  
ATOM     99 2HD2BASN A 148       7.564  -2.596  -6.017  1.00  0.00           H  
ATOM    100  OD1AASN A 148       7.154   1.079  -6.201  0.50 46.27           O  
ATOM    101  OD1BASN A 148       8.951  -0.076  -4.687  0.50 48.99           O  
ATOM    102  N   GLU A 149       4.005   0.180  -2.547  1.00 47.19           N  
ATOM    103  CA  GLU A 149       2.721   0.822  -2.254  1.00 46.83           C  
ATOM    104  HA  GLU A 149       2.326   1.199  -3.226  1.00  0.00           H  
ATOM    105  C   GLU A 149       2.823   2.041  -1.320  1.00 44.94           C  
ATOM    106  O   GLU A 149       1.823   2.710  -1.098  1.00 44.32           O  
ATOM    107  CB  GLU A 149       1.688  -0.183  -1.722  1.00 46.86           C  
ATOM    108  HB1 GLU A 149       2.176  -0.960  -1.088  1.00  0.00           H  
ATOM    109  HB2 GLU A 149       1.030   0.289  -0.955  1.00  0.00           H  
ATOM    110  CG  GLU A 149       0.866  -0.820  -2.825  1.00 49.03           C  
ATOM    111  HG1 GLU A 149       0.244  -0.061  -3.355  1.00  0.00           H  
ATOM    112  HG2 GLU A 149       0.051  -1.455  -2.406  1.00  0.00           H  
ATOM    113  CD  GLU A 149       1.736  -1.610  -3.809  1.00 50.14           C  
ATOM    114  OE1 GLU A 149       1.952  -1.151  -4.963  1.00 48.53           O  
ATOM    115  OE2 GLU A 149       2.208  -2.691  -3.433  1.00 47.09           O  
ATOM    116  N   PHE A 150       4.016   2.340  -0.814  1.00 44.42           N  
ATOM    117  HN  PHE A 150       4.827   1.800  -1.116  1.00  0.00           H  
ATOM    118  CA  PHE A 150       4.208   3.417   0.161  1.00 44.60           C  
ATOM    119  HA  PHE A 150       3.294   4.056   0.157  1.00  0.00           H  
ATOM    120  C   PHE A 150       5.415   4.307  -0.171  1.00 45.11           C  
ATOM    121  O   PHE A 150       6.355   3.875  -0.839  1.00 46.40           O  
ATOM    122  CB  PHE A 150       4.389   2.837   1.599  1.00 43.91           C  
ATOM    123  HB1 PHE A 150       5.425   2.450   1.739  1.00  0.00           H  
ATOM    124  HB2 PHE A 150       4.391   3.656   2.356  1.00  0.00           H  
ATOM    125  CG  PHE A 150       3.380   1.787   1.959  1.00 43.10           C  
ATOM    126  CD1 PHE A 150       2.235   2.119   2.679  1.00 41.12           C  
ATOM    127  HD1 PHE A 150       2.087   3.160   3.012  1.00  0.00           H  
ATOM    128  CD2 PHE A 150       3.549   0.470   1.539  1.00 40.31           C  
ATOM    129  HD2 PHE A 150       4.439   0.190   0.951  1.00  0.00           H  
ATOM    130  CE1 PHE A 150       1.295   1.179   2.979  1.00 38.77           C  
ATOM    131  HE1 PHE A 150       0.387   1.462   3.537  1.00  0.00           H  
ATOM    132  CE2 PHE A 150       2.612  -0.479   1.854  1.00 38.60           C  
ATOM    133  HE2 PHE A 150       2.751  -1.524   1.531  1.00  0.00           H  
ATOM    134  CZ  PHE A 150       1.483  -0.116   2.585  1.00 39.03           C  
ATOM    135  HZ  PHE A 150       0.734  -0.881   2.848  1.00  0.00           H  
ATOM    136  N   GLU A 151       5.383   5.553   0.303  1.00 45.44           N  
ATOM    137  HN  GLU A 151       4.493   5.940   0.616  1.00  0.00           H  
ATOM    138  CA  GLU A 151       6.582   6.379   0.387  1.00 45.49           C  
ATOM    139  HA  GLU A 151       7.376   5.964  -0.276  1.00  0.00           H  
ATOM    140  C   GLU A 151       7.057   6.367   1.836  1.00 45.34           C  
ATOM    141  O   GLU A 151       6.239   6.314   2.753  1.00 44.04           O  
ATOM    142  CB  GLU A 151       6.298   7.830   0.011  1.00 45.99           C  
ATOM    143  HB1 GLU A 151       7.175   8.465   0.277  1.00  0.00           H  
ATOM    144  HB2 GLU A 151       5.527   8.252   0.697  1.00  0.00           H  
ATOM    145  CG  GLU A 151       5.894   8.091  -1.441  1.00 48.07           C  
ATOM    146  HG1 GLU A 151       5.255   7.273  -1.849  1.00  0.00           H  
ATOM    147  HG2 GLU A 151       6.758   7.988  -2.138  1.00  0.00           H  
ATOM    148  CD  GLU A 151       5.226   9.446  -1.564  1.00 50.39           C  
ATOM    149  OE1 GLU A 151       5.929  10.452  -1.352  1.00 53.40           O  
ATOM    150  OE2 GLU A 151       3.994   9.499  -1.776  1.00 51.89           O  
ATOM    151  N   TYR A 152       8.369   6.475   2.003  1.00 44.82           N  
ATOM    152  HN  TYR A 152       8.938   6.627   1.170  1.00  0.00           H  
ATOM    153  CA  TYR A 152       9.057   6.394   3.276  1.00 45.18           C  
ATOM    154  HA  TYR A 152       8.344   6.078   4.072  1.00  0.00           H  
ATOM    155  C   TYR A 152       9.560   7.792   3.562  1.00 46.37           C  
ATOM    156  O   TYR A 152      10.229   8.405   2.723  1.00 47.16           O  
ATOM    157  CB  TYR A 152      10.190   5.361   3.150  1.00 44.84           C  
ATOM    158  HB1 TYR A 152      11.009   5.705   2.476  1.00  0.00           H  
ATOM    159  HB2 TYR A 152      10.790   5.268   4.085  1.00  0.00           H  
ATOM    160  CG  TYR A 152       9.600   4.058   2.716  1.00 42.99           C  
ATOM    161  CD1 TYR A 152       9.080   3.177   3.662  1.00 41.10           C  
ATOM    162  HD1 TYR A 152       9.160   3.427   4.733  1.00  0.00           H  
ATOM    163  CD2 TYR A 152       9.442   3.743   1.371  1.00 40.88           C  
ATOM    164  HD2 TYR A 152       9.816   4.438   0.601  1.00  0.00           H  
ATOM    165  CE1 TYR A 152       8.475   2.014   3.293  1.00 41.74           C  
ATOM    166  HE1 TYR A 152       8.105   1.317   4.063  1.00  0.00           H  
ATOM    167  CE2 TYR A 152       8.823   2.571   0.989  1.00 41.12           C  
ATOM    168  HE2 TYR A 152       8.723   2.319  -0.080  1.00  0.00           H  
ATOM    169  CZ  TYR A 152       8.325   1.709   1.962  1.00 43.60           C  
ATOM    170  OH  TYR A 152       7.677   0.527   1.640  1.00 46.56           O  
ATOM    171  HH  TYR A 152       7.573   0.316   0.720  1.00  0.00           H  
ATOM    172  N   LEU A 153       9.207   8.316   4.727  1.00 47.16           N  
ATOM    173  HN  LEU A 153       8.866   7.698   5.463  1.00  0.00           H  
ATOM    174  CA  LEU A 153       9.291   9.751   4.991  1.00 47.56           C  
ATOM    175  HA  LEU A 153       9.671  10.254   4.071  1.00  0.00           H  
ATOM    176  C   LEU A 153      10.212  10.080   6.119  1.00 48.20           C  
ATOM    177  O   LEU A 153      11.078  10.903   5.959  1.00 48.47           O  
ATOM    178  CB  LEU A 153       7.903  10.310   5.303  1.00 47.27           C  
ATOM    179  HB1 LEU A 153       7.544   9.940   6.291  1.00  0.00           H  
ATOM    180  HB2 LEU A 153       7.959  11.402   5.521  1.00  0.00           H  
ATOM    181  CG  LEU A 153       6.868  10.032   4.216  1.00 46.57           C  
ATOM    182  HG  LEU A 153       6.798   8.930   4.060  1.00  0.00           H  
ATOM    183  CD1 LEU A 153       5.540  10.542   4.623  1.00 48.23           C  
ATOM    184 1HD1 LEU A 153       4.784  10.339   3.829  1.00  0.00           H  
ATOM    185 2HD1 LEU A 153       5.576  11.623   4.894  1.00  0.00           H  
ATOM    186 3HD1 LEU A 153       5.224  10.133   5.611  1.00  0.00           H  
ATOM    187  CD2 LEU A 153       7.278  10.693   2.897  1.00 47.93           C  
ATOM    188 1HD2 LEU A 153       6.522  10.490   2.103  1.00  0.00           H  
ATOM    189 2HD2 LEU A 153       8.302  10.385   2.581  1.00  0.00           H  
ATOM    190 3HD2 LEU A 153       7.463  11.785   3.022  1.00  0.00           H  
ATOM    191  N   LYS A 154       9.995   9.474   7.289  1.00 49.03           N  
ATOM    192  HN  LYS A 154       9.229   8.806   7.370  1.00  0.00           H  
ATOM    193  CA  LYS A 154      10.835   9.749   8.460  1.00 49.04           C  
ATOM    194  HA  LYS A 154      11.830  10.114   8.114  1.00  0.00           H  
ATOM    195  C   LYS A 154      11.031   8.481   9.272  1.00 48.59           C  
ATOM    196  O   LYS A 154      10.089   7.749   9.507  1.00 48.99           O  
ATOM    197  CB  LYS A 154      10.210  10.805   9.376  1.00 49.22           C  
ATOM    198  HB1 LYS A 154       9.366  10.354   9.948  1.00  0.00           H  
ATOM    199  HB2 LYS A 154      10.914  11.045  10.207  1.00  0.00           H  
ATOM    200  CG  LYS A 154       9.744  12.099   8.705  1.00 51.93           C  
ATOM    201  HG1 LYS A 154       9.560  11.937   7.617  1.00  0.00           H  
ATOM    202  HG2 LYS A 154       8.710  12.363   9.029  1.00  0.00           H  
ATOM    203  CD  LYS A 154      10.710  13.286   8.928  1.00 53.34           C  
ATOM    204  HD1 LYS A 154      11.581  13.251   8.232  1.00  0.00           H  
ATOM    205  HD2 LYS A 154      11.265  13.196   9.891  1.00  0.00           H  
ATOM    206  CE  LYS A 154       9.953  14.607   8.828  1.00 53.42           C  
ATOM    207  HE1 LYS A 154      10.560  15.369   8.286  1.00  0.00           H  
ATOM    208  HE2 LYS A 154       9.095  14.517   8.122  1.00  0.00           H  
ATOM    209  NZ  LYS A 154       9.493  15.141  10.159  1.00 51.35           N  
ATOM    210  HZ1 LYS A 154       8.987  16.024  10.092  1.00  0.00           H  
ATOM    211  HZ2 LYS A 154      10.278  15.223  10.805  1.00  0.00           H  
ATOM    212  HZ3 LYS A 154       8.937  14.444  10.654  1.00  0.00           H  
ATOM    213  N   LEU A 155      12.258   8.236   9.699  1.00 47.88           N  
ATOM    214  HN  LEU A 155      13.019   8.833   9.376  1.00  0.00           H  
ATOM    215  CA  LEU A 155      12.562   7.152  10.608  1.00 47.70           C  
ATOM    216  HA  LEU A 155      12.039   6.228  10.268  1.00  0.00           H  
ATOM    217  C   LEU A 155      12.093   7.509  12.012  1.00 46.76           C  
ATOM    218  O   LEU A 155      12.483   8.532  12.526  1.00 45.10           O  
ATOM    219  CB  LEU A 155      14.065   6.903  10.628  1.00 48.17           C  
ATOM    220  HB1 LEU A 155      14.442   6.848   9.580  1.00  0.00           H  
ATOM    221  HB2 LEU A 155      14.584   7.821  10.991  1.00  0.00           H  
ATOM    222  CG  LEU A 155      14.576   5.692  11.411  1.00 49.36           C  
ATOM    223  HG  LEU A 155      14.113   5.698  12.426  1.00  0.00           H  
ATOM    224  CD1 LEU A 155      14.195   4.399  10.704  1.00 49.68           C  
ATOM    225 1HD1 LEU A 155      14.567   3.516  11.275  1.00  0.00           H  
ATOM    226 2HD1 LEU A 155      14.546   4.386   9.646  1.00  0.00           H  
ATOM    227 3HD1 LEU A 155      13.098   4.338  10.516  1.00  0.00           H  
ATOM    228  CD2 LEU A 155      16.117   5.824  11.561  1.00 50.75           C  
ATOM    229 1HD2 LEU A 155      16.489   4.941  12.132  1.00  0.00           H  
ATOM    230 2HD2 LEU A 155      16.422   6.793  12.021  1.00  0.00           H  
ATOM    231 3HD2 LEU A 155      16.635   5.952  10.582  1.00  0.00           H  
ATOM    232  N   LEU A 156      11.251   6.654  12.604  1.00 46.13           N  
ATOM    233  HN  LEU A 156      10.975   5.815  12.093  1.00  0.00           H  
ATOM    234  CA  LEU A 156      10.702   6.861  13.953  1.00 46.82           C  
ATOM    235  HA  LEU A 156      10.801   7.943  14.202  1.00  0.00           H  
ATOM    236  C   LEU A 156      11.375   6.055  15.072  1.00 47.87           C  
ATOM    237  O   LEU A 156      11.209   6.352  16.241  1.00 48.67           O  
ATOM    238  CB  LEU A 156       9.223   6.511  13.961  1.00 46.36           C  
ATOM    239  HB1 LEU A 156       9.092   5.419  13.780  1.00  0.00           H  
ATOM    240  HB2 LEU A 156       8.820   6.592  14.998  1.00  0.00           H  
ATOM    241  CG  LEU A 156       8.340   7.307  12.997  1.00 44.41           C  
ATOM    242  HG  LEU A 156       8.710   7.136  11.959  1.00  0.00           H  
ATOM    243  CD1 LEU A 156       6.920   6.800  13.086  1.00 40.03           C  
ATOM    244 1HD1 LEU A 156       6.866   5.708  12.870  1.00  0.00           H  
ATOM    245 2HD1 LEU A 156       6.235   7.382  12.426  1.00  0.00           H  
ATOM    246 3HD1 LEU A 156       6.459   7.046  14.071  1.00  0.00           H  
ATOM    247  CD2 LEU A 156       8.415   8.822  13.297  1.00 42.31           C  
ATOM    248 1HD2 LEU A 156       9.463   9.196  13.231  1.00  0.00           H  
ATOM    249 2HD2 LEU A 156       7.954   9.068  14.282  1.00  0.00           H  
ATOM    250 3HD2 LEU A 156       7.730   9.404  12.637  1.00  0.00           H  
ATOM    251  N   GLY A 157      12.108   5.022  14.707  1.00 49.89           N  
ATOM    252  HN  GLY A 157      12.305   4.878  13.717  1.00  0.00           H  
ATOM    253  CA  GLY A 157      12.639   4.089  15.673  1.00 51.00           C  
ATOM    254  HA1 GLY A 157      11.835   3.623  16.289  1.00  0.00           H  
ATOM    255  HA2 GLY A 157      13.193   4.605  16.491  1.00  0.00           H  
ATOM    256  C   GLY A 157      13.488   3.058  14.981  1.00 52.34           C  
ATOM    257  O   GLY A 157      13.234   2.681  13.838  1.00 52.06           O  
ATOM    258  N   LYS A 158      14.531   2.631  15.675  1.00 54.10           N  
ATOM    259  HN  LYS A 158      14.706   3.027  16.599  1.00  0.00           H  
ATOM    260  CA  LYS A 158      15.436   1.614  15.161  1.00 56.08           C  
ATOM    261  HA  LYS A 158      14.832   0.818  14.666  1.00  0.00           H  
ATOM    262  C   LYS A 158      16.198   0.989  16.348  1.00 56.51           C  
ATOM    263  O   LYS A 158      16.957   1.675  17.017  1.00 56.85           O  
ATOM    264  CB  LYS A 158      16.381   2.243  14.109  1.00 56.30           C  
ATOM    265  HB1 LYS A 158      16.827   3.179  14.520  1.00  0.00           H  
ATOM    266  HB2 LYS A 158      15.779   2.656  13.266  1.00  0.00           H  
ATOM    267  CG  LYS A 158      17.507   1.333  13.547  1.00 58.60           C  
ATOM    268  HG1 LYS A 158      17.093   0.391  13.117  1.00  0.00           H  
ATOM    269  HG2 LYS A 158      18.122   0.893  14.366  1.00  0.00           H  
ATOM    270  CD  LYS A 158      18.398   2.095  12.507  1.00 60.93           C  
ATOM    271  HD1 LYS A 158      18.338   1.607  11.506  1.00  0.00           H  
ATOM    272  HD2 LYS A 158      17.952   3.086  12.259  1.00  0.00           H  
ATOM    273  CE  LYS A 158      19.882   2.257  12.951  1.00 62.01           C  
ATOM    274  HE1 LYS A 158      19.956   2.604  14.008  1.00  0.00           H  
ATOM    275  HE2 LYS A 158      20.386   1.268  13.059  1.00  0.00           H  
ATOM    276  NZ  LYS A 158      20.642   3.165  12.017  1.00 62.14           N  
ATOM    277  HZ1 LYS A 158      21.614   3.271  12.308  1.00  0.00           H  
ATOM    278  HZ2 LYS A 158      20.181   4.070  11.919  1.00  0.00           H  
ATOM    279  HZ3 LYS A 158      20.574   2.847  11.050  1.00  0.00           H  
ATOM    280  N   GLY A 159      15.918  -0.285  16.636  1.00 57.31           N  
ATOM    281  HN  GLY A 159      15.133  -0.724  16.156  1.00  0.00           H  
ATOM    282  CA  GLY A 159      16.673  -1.088  17.601  1.00 57.65           C  
ATOM    283  HA1 GLY A 159      17.348  -0.461  18.229  1.00  0.00           H  
ATOM    284  HA2 GLY A 159      16.022  -1.489  18.412  1.00  0.00           H  
ATOM    285  C   GLY A 159      17.433  -2.199  16.874  1.00 57.83           C  
ATOM    286  O   GLY A 159      17.637  -2.110  15.660  1.00 56.78           O  
ATOM    287  N   THR A 160      17.828  -3.260  17.586  1.00 58.24           N  
ATOM    288  HN  THR A 160      17.533  -3.363  18.557  1.00  0.00           H  
ATOM    289  CA  THR A 160      18.692  -4.280  16.963  1.00 58.71           C  
ATOM    290  HA  THR A 160      19.464  -3.712  16.392  1.00  0.00           H  
ATOM    291  C   THR A 160      17.989  -5.177  15.930  1.00 58.42           C  
ATOM    292  O   THR A 160      18.626  -5.594  14.968  1.00 58.40           O  
ATOM    293  CB  THR A 160      19.494  -5.130  18.038  1.00 59.47           C  
ATOM    294  HB  THR A 160      20.202  -5.818  17.520  1.00  0.00           H  
ATOM    295  CG2 THR A 160      20.269  -4.231  19.015  1.00 58.67           C  
ATOM    296 1HG2 THR A 160      20.832  -4.828  19.770  1.00  0.00           H  
ATOM    297 2HG2 THR A 160      19.596  -3.489  19.505  1.00  0.00           H  
ATOM    298 3HG2 THR A 160      20.941  -3.526  18.472  1.00  0.00           H  
ATOM    299  OG1 THR A 160      18.601  -5.891  18.870  1.00 60.15           O  
ATOM    300  HG1 THR A 160      19.081  -6.400  19.513  1.00  0.00           H  
ATOM    301  N   PHE A 161      16.694  -5.469  16.115  1.00 58.64           N  
ATOM    302  HN  PHE A 161      16.217  -5.096  16.936  1.00  0.00           H  
ATOM    303  CA  PHE A 161      15.925  -6.323  15.160  1.00 58.45           C  
ATOM    304  HA  PHE A 161      16.610  -7.131  14.811  1.00  0.00           H  
ATOM    305  C   PHE A 161      15.405  -5.586  13.906  1.00 57.24           C  
ATOM    306  O   PHE A 161      15.173  -6.207  12.858  1.00 57.27           O  
ATOM    307  CB  PHE A 161      14.699  -7.007  15.814  1.00 58.78           C  
ATOM    308  HB1 PHE A 161      14.393  -7.903  15.225  1.00  0.00           H  
ATOM    309  HB2 PHE A 161      13.788  -6.377  15.688  1.00  0.00           H  
ATOM    310  CG  PHE A 161      14.889  -7.363  17.236  1.00 60.69           C  
ATOM    311  CD1 PHE A 161      14.015  -6.872  18.205  1.00 63.88           C  
ATOM    312  HD1 PHE A 161      13.179  -6.220  17.902  1.00  0.00           H  
ATOM    313  CD2 PHE A 161      15.941  -8.199  17.610  1.00 64.25           C  
ATOM    314  HD2 PHE A 161      16.626  -8.592  16.840  1.00  0.00           H  
ATOM    315  CE1 PHE A 161      14.182  -7.193  19.552  1.00 66.11           C  
ATOM    316  HE1 PHE A 161      13.488  -6.794  20.310  1.00  0.00           H  
ATOM    317  CE2 PHE A 161      16.134  -8.541  18.943  1.00 66.88           C  
ATOM    318  HE2 PHE A 161      16.968  -9.202  19.232  1.00  0.00           H  
ATOM    319  CZ  PHE A 161      15.247  -8.032  19.933  1.00 68.11           C  
ATOM    320  HZ  PHE A 161      15.393  -8.294  20.994  1.00  0.00           H  
ATOM    321  N   GLY A 162      15.185  -4.277  14.010  1.00 56.03           N  
ATOM    322  HN  GLY A 162      15.442  -3.783  14.865  1.00  0.00           H  
ATOM    323  CA  GLY A 162      14.578  -3.550  12.904  1.00 54.72           C  
ATOM    324  HA1 GLY A 162      15.210  -3.658  11.992  1.00  0.00           H  
ATOM    325  HA2 GLY A 162      13.652  -4.076  12.573  1.00  0.00           H  
ATOM    326  C   GLY A 162      14.275  -2.086  13.143  1.00 53.45           C  
ATOM    327  O   GLY A 162      14.914  -1.409  13.967  1.00 53.92           O  
ATOM    328  N   LYS A 163      13.299  -1.581  12.397  1.00 50.97           N  
ATOM    329  HN  LYS A 163      12.735  -2.203  11.818  1.00  0.00           H  
ATOM    330  CA  LYS A 163      13.023  -0.144  12.396  1.00 49.30           C  
ATOM    331  HA  LYS A 163      13.223   0.246  13.422  1.00  0.00           H  
ATOM    332  C   LYS A 163      11.581   0.179  12.044  1.00 46.45           C  
ATOM    333  O   LYS A 163      10.878  -0.628  11.419  1.00 45.70           O  
ATOM    334  CB  LYS A 163      13.962   0.575  11.427  1.00 49.19           C  
ATOM    335  HB1 LYS A 163      13.850   1.680  11.527  1.00  0.00           H  
ATOM    336  HB2 LYS A 163      15.021   0.459  11.756  1.00  0.00           H  
ATOM    337  CG  LYS A 163      13.811   0.157   9.968  1.00 50.48           C  
ATOM    338  HG1 LYS A 163      12.791   0.377   9.575  1.00  0.00           H  
ATOM    339  HG2 LYS A 163      13.796  -0.952   9.852  1.00  0.00           H  
ATOM    340  CD  LYS A 163      14.910   0.810   9.110  1.00 53.15           C  
ATOM    341  HD1 LYS A 163      14.819   1.921   9.117  1.00  0.00           H  
ATOM    342  HD2 LYS A 163      15.910   0.711   9.593  1.00  0.00           H  
ATOM    343  CE  LYS A 163      14.931   0.266   7.679  1.00 53.53           C  
ATOM    344  HE1 LYS A 163      13.983   0.503   7.141  1.00  0.00           H  
ATOM    345  HE2 LYS A 163      14.865  -0.847   7.667  1.00  0.00           H  
ATOM    346  NZ  LYS A 163      16.114   0.744   6.923  1.00 55.35           N  
ATOM    347  HZ1 LYS A 163      16.128   0.382   5.970  1.00  0.00           H  
ATOM    348  HZ2 LYS A 163      16.981   0.527   7.415  1.00  0.00           H  
ATOM    349  HZ3 LYS A 163      16.174   1.762   6.934  1.00  0.00           H  
ATOM    350  N   VAL A 164      11.166   1.377  12.441  1.00 43.34           N  
ATOM    351  HN  VAL A 164      11.821   1.987  12.931  1.00  0.00           H  
ATOM    352  CA  VAL A 164       9.812   1.851  12.203  1.00 41.31           C  
ATOM    353  HA  VAL A 164       9.293   1.127  11.532  1.00  0.00           H  
ATOM    354  C   VAL A 164       9.928   3.183  11.485  1.00 39.71           C  
ATOM    355  O   VAL A 164      10.722   4.030  11.883  1.00 39.57           O  
ATOM    356  CB  VAL A 164       8.992   1.993  13.509  1.00 40.84           C  
ATOM    357  HB  VAL A 164       9.407   2.845  14.096  1.00  0.00           H  
ATOM    358  CG1 VAL A 164       7.541   2.294  13.185  1.00 40.39           C  
ATOM    359 1HG1 VAL A 164       6.951   2.396  14.125  1.00  0.00           H  
ATOM    360 2HG1 VAL A 164       7.101   1.535  12.497  1.00  0.00           H  
ATOM    361 3HG1 VAL A 164       7.438   3.189  12.528  1.00  0.00           H  
ATOM    362  CG2 VAL A 164       9.091   0.732  14.355  1.00 40.69           C  
ATOM    363 1HG2 VAL A 164       8.501   0.834  15.295  1.00  0.00           H  
ATOM    364 2HG2 VAL A 164      10.152   0.459  14.563  1.00  0.00           H  
ATOM    365 3HG2 VAL A 164       8.792  -0.174  13.778  1.00  0.00           H  
ATOM    366  N   ILE A 165       9.156   3.326  10.408  1.00 38.26           N  
ATOM    367  HN  ILE A 165       8.508   2.573  10.177  1.00  0.00           H  
ATOM    368  CA  ILE A 165       9.187   4.514   9.531  1.00 38.08           C  
ATOM    369  HA  ILE A 165       9.808   5.301  10.018  1.00  0.00           H  
ATOM    370  C   ILE A 165       7.766   5.060   9.338  1.00 36.94           C  
ATOM    371  O   ILE A 165       6.814   4.303   9.134  1.00 36.28           O  
ATOM    372  CB  ILE A 165       9.839   4.150   8.118  1.00 38.22           C  
ATOM    373  HB  ILE A 165       9.283   3.272   7.713  1.00  0.00           H  
ATOM    374  CG1 ILE A 165      11.293   3.734   8.267  1.00 38.83           C  
ATOM    375 1HG1 ILE A 165      11.433   3.060   9.144  1.00  0.00           H  
ATOM    376 2HG1 ILE A 165      11.926   4.589   8.600  1.00  0.00           H  
ATOM    377  CG2 ILE A 165       9.673   5.308   7.102  1.00 37.18           C  
ATOM    378 1HG2 ILE A 165       8.606   5.613   6.993  1.00  0.00           H  
ATOM    379 2HG2 ILE A 165      10.125   5.050   6.116  1.00  0.00           H  
ATOM    380 3HG2 ILE A 165      10.319   6.177   7.368  1.00  0.00           H  
ATOM    381  CD1 ILE A 165      11.851   3.093   6.971  1.00 41.80           C  
ATOM    382 1HD1 ILE A 165      12.918   2.788   7.080  1.00  0.00           H  
ATOM    383 2HD1 ILE A 165      11.711   3.767   6.094  1.00  0.00           H  
ATOM    384 3HD1 ILE A 165      11.218   2.238   6.638  1.00  0.00           H  
ATOM    385  N   LEU A 166       7.621   6.370   9.465  1.00 36.65           N  
ATOM    386  HN  LEU A 166       8.374   6.907   9.895  1.00  0.00           H  
ATOM    387  CA  LEU A 166       6.421   7.077   9.011  1.00 37.34           C  
ATOM    388  HA  LEU A 166       5.526   6.614   9.488  1.00  0.00           H  
ATOM    389  C   LEU A 166       6.291   6.959   7.497  1.00 37.93           C  
ATOM    390  O   LEU A 166       7.173   7.394   6.773  1.00 39.67           O  
ATOM    391  CB  LEU A 166       6.483   8.556   9.402  1.00 37.52           C  
ATOM    392  HB1 LEU A 166       6.718   8.638  10.489  1.00  0.00           H  
ATOM    393  HB2 LEU A 166       7.395   9.015   8.953  1.00  0.00           H  
ATOM    394  CG  LEU A 166       5.262   9.438   9.081  1.00 37.29           C  
ATOM    395  HG  LEU A 166       5.170   9.524   7.973  1.00  0.00           H  
ATOM    396  CD1 LEU A 166       3.964   8.861   9.628  1.00 40.05           C  
ATOM    397 1HD1 LEU A 166       3.080   9.500   9.396  1.00  0.00           H  
ATOM    398 2HD1 LEU A 166       4.042   8.667  10.723  1.00  0.00           H  
ATOM    399 3HD1 LEU A 166       3.808   7.816   9.272  1.00  0.00           H  
ATOM    400  CD2 LEU A 166       5.502  10.819   9.649  1.00 37.97           C  
ATOM    401 1HD2 LEU A 166       4.618  11.458   9.417  1.00  0.00           H  
ATOM    402 2HD2 LEU A 166       6.459  11.267   9.292  1.00  0.00           H  
ATOM    403 3HD2 LEU A 166       5.739  10.798  10.738  1.00  0.00           H  
ATOM    404  N   VAL A 167       5.237   6.326   7.027  1.00 38.35           N  
ATOM    405  HN  VAL A 167       4.572   5.924   7.688  1.00  0.00           H  
ATOM    406  CA  VAL A 167       4.981   6.176   5.596  1.00 39.52           C  
ATOM    407  HA  VAL A 167       5.758   6.746   5.035  1.00  0.00           H  
ATOM    408  C   VAL A 167       3.621   6.717   5.217  1.00 40.14           C  
ATOM    409  O   VAL A 167       2.777   6.972   6.087  1.00 40.25           O  
ATOM    410  CB  VAL A 167       5.043   4.695   5.153  1.00 39.19           C  
ATOM    411  HB  VAL A 167       4.947   4.671   4.042  1.00  0.00           H  
ATOM    412  CG1 VAL A 167       6.384   4.096   5.509  1.00 38.84           C  
ATOM    413 1HG1 VAL A 167       7.237   4.675   5.083  1.00  0.00           H  
ATOM    414 2HG1 VAL A 167       6.437   3.024   5.208  1.00  0.00           H  
ATOM    415 3HG1 VAL A 167       6.490   3.978   6.613  1.00  0.00           H  
ATOM    416  CG2 VAL A 167       3.883   3.908   5.732  1.00 38.76           C  
ATOM    417 1HG2 VAL A 167       2.894   4.350   5.469  1.00  0.00           H  
ATOM    418 2HG2 VAL A 167       3.989   3.790   6.836  1.00  0.00           H  
ATOM    419 3HG2 VAL A 167       3.936   2.836   5.431  1.00  0.00           H  
ATOM    420  N   LYS A 168       3.433   6.898   3.907  1.00 41.37           N  
ATOM    421  HN  LYS A 168       4.217   6.717   3.280  1.00  0.00           H  
ATOM    422  CA  LYS A 168       2.170   7.340   3.321  1.00 41.81           C  
ATOM    423  HA  LYS A 168       1.373   7.342   4.101  1.00  0.00           H  
ATOM    424  C   LYS A 168       1.814   6.357   2.230  1.00 41.39           C  
ATOM    425  O   LYS A 168       2.645   6.026   1.398  1.00 41.73           O  
ATOM    426  CB  LYS A 168       2.323   8.742   2.735  1.00 42.41           C  
ATOM    427  HB1 LYS A 168       3.094   8.738   1.930  1.00  0.00           H  
ATOM    428  HB2 LYS A 168       2.815   9.414   3.476  1.00  0.00           H  
ATOM    429  CG  LYS A 168       1.020   9.390   2.216  1.00 45.47           C  
ATOM    430  HG1 LYS A 168       0.433   8.669   1.600  1.00  0.00           H  
ATOM    431  HG2 LYS A 168       0.295   9.550   3.047  1.00  0.00           H  
ATOM    432  CD  LYS A 168       1.273  10.701   1.442  1.00 47.68           C  
ATOM    433  HD1 LYS A 168       2.234  11.172   1.755  1.00  0.00           H  
ATOM    434  HD2 LYS A 168       0.567  11.500   1.766  1.00  0.00           H  
ATOM    435  CE  LYS A 168       1.224  10.505  -0.091  1.00 52.18           C  
ATOM    436  HE1 LYS A 168       1.861  11.275  -0.585  1.00  0.00           H  
ATOM    437  HE2 LYS A 168       0.217  10.795  -0.472  1.00  0.00           H  
ATOM    438  NZ  LYS A 168       1.596   9.104  -0.630  1.00 52.45           N  
ATOM    439  HZ1 LYS A 168       1.564   8.975  -1.641  1.00  0.00           H  
ATOM    440  HZ2 LYS A 168       1.014   8.399  -0.178  1.00  0.00           H  
ATOM    441  HZ3 LYS A 168       2.517   8.839  -0.282  1.00  0.00           H  
ATOM    442  N   GLU A 169       0.584   5.881   2.239  1.00 40.65           N  
ATOM    443  HN  GLU A 169      -0.076   6.224   2.937  1.00  0.00           H  
ATOM    444  CA  GLU A 169       0.143   4.882   1.282  1.00 40.87           C  
ATOM    445  HA  GLU A 169       0.981   4.182   1.056  1.00  0.00           H  
ATOM    446  C   GLU A 169      -0.291   5.614  -0.016  1.00 41.45           C  
ATOM    447  O   GLU A 169      -1.158   6.495   0.042  1.00 40.80           O  
ATOM    448  CB  GLU A 169      -1.028   4.107   1.865  1.00 39.64           C  
ATOM    449  HB1 GLU A 169      -0.754   3.682   2.859  1.00  0.00           H  
ATOM    450  HB2 GLU A 169      -1.840   4.806   2.172  1.00  0.00           H  
ATOM    451  CG  GLU A 169      -1.581   3.022   0.964  1.00 39.42           C  
ATOM    452  HG1 GLU A 169      -1.743   3.391  -0.076  1.00  0.00           H  
ATOM    453  HG2 GLU A 169      -0.819   2.238   0.747  1.00  0.00           H  
ATOM    454  CD  GLU A 169      -2.835   2.433   1.546  1.00 39.18           C  
ATOM    455  OE1 GLU A 169      -3.223   1.345   1.143  1.00 41.11           O  
ATOM    456  OE2 GLU A 169      -3.432   3.060   2.434  1.00 41.84           O  
ATOM    457  N   LYS A 170       0.322   5.241  -1.148  1.00 42.51           N  
ATOM    458  HN  LYS A 170       0.933   4.425  -1.121  1.00  0.00           H  
ATOM    459  CA  LYS A 170       0.158   5.953  -2.437  1.00 43.01           C  
ATOM    460  HA  LYS A 170       0.490   7.007  -2.290  1.00  0.00           H  
ATOM    461  C   LYS A 170      -1.290   5.978  -2.858  1.00 43.43           C  
ATOM    462  O   LYS A 170      -1.757   7.035  -3.234  1.00 44.44           O  
ATOM    463  CB  LYS A 170       1.021   5.339  -3.541  1.00 43.31           C  
ATOM    464  HB1 LYS A 170       0.714   4.284  -3.731  1.00  0.00           H  
ATOM    465  HB2 LYS A 170       0.769   5.793  -4.528  1.00  0.00           H  
ATOM    466  CG  LYS A 170       2.544   5.418  -3.287  1.00 43.07           C  
ATOM    467  HG1 LYS A 170       2.882   6.472  -3.151  1.00  0.00           H  
ATOM    468  HG2 LYS A 170       2.812   5.021  -2.280  1.00  0.00           H  
ATOM    469  CD  LYS A 170       3.339   4.706  -4.410  1.00 41.94           C  
ATOM    470  HD1 LYS A 170       3.144   3.608  -4.416  1.00  0.00           H  
ATOM    471  HD2 LYS A 170       2.936   4.958  -5.419  1.00  0.00           H  
ATOM    472  CE  LYS A 170       4.801   5.002  -4.314  1.00 39.70           C  
ATOM    473  HE1 LYS A 170       5.106   5.094  -3.245  1.00  0.00           H  
ATOM    474  HE2 LYS A 170       5.008   6.040  -4.665  1.00  0.00           H  
ATOM    475  NZ  LYS A 170       5.685   4.036  -5.019  1.00 39.73           N  
ATOM    476  HZ1 LYS A 170       6.683   4.238  -4.953  1.00  0.00           H  
ATOM    477  HZ2 LYS A 170       5.406   3.952  -5.997  1.00  0.00           H  
ATOM    478  HZ3 LYS A 170       5.496   3.086  -4.698  1.00  0.00           H  
ATOM    479  N   ALA A 171      -2.019   4.854  -2.749  1.00 43.90           N  
ATOM    480  HN  ALA A 171      -1.602   4.024  -2.328  1.00  0.00           H  
ATOM    481  CA  ALA A 171      -3.418   4.803  -3.230  1.00 44.11           C  
ATOM    482  HA  ALA A 171      -3.421   5.243  -4.254  1.00  0.00           H  
ATOM    483  C   ALA A 171      -4.423   5.587  -2.417  1.00 44.18           C  
ATOM    484  O   ALA A 171      -5.520   5.821  -2.892  1.00 45.49           O  
ATOM    485  CB  ALA A 171      -3.925   3.348  -3.370  1.00 44.04           C  
ATOM    486  HB1 ALA A 171      -4.979   3.310  -3.732  1.00  0.00           H  
ATOM    487  HB2 ALA A 171      -3.803   2.782  -2.417  1.00  0.00           H  
ATOM    488  HB3 ALA A 171      -3.250   2.744  -4.020  1.00  0.00           H  
ATOM    489  N   THR A 172      -4.112   5.944  -1.172  1.00 44.00           N  
ATOM    490  HN  THR A 172      -3.177   5.761  -0.807  1.00  0.00           H  
ATOM    491  CA  THR A 172      -5.120   6.605  -0.321  1.00 42.72           C  
ATOM    492  HA  THR A 172      -6.052   6.726  -0.922  1.00  0.00           H  
ATOM    493  C   THR A 172      -4.702   7.972   0.173  1.00 42.01           C  
ATOM    494  O   THR A 172      -5.541   8.763   0.569  1.00 42.34           O  
ATOM    495  CB  THR A 172      -5.461   5.737   0.924  1.00 43.05           C  
ATOM    496  HB  THR A 172      -6.202   6.266   1.568  1.00  0.00           H  
ATOM    497  CG2 THR A 172      -5.986   4.412   0.528  1.00 42.40           C  
ATOM    498 1HG2 THR A 172      -6.916   4.622  -0.050  1.00  0.00           H  
ATOM    499 2HG2 THR A 172      -6.138   3.715   1.385  1.00  0.00           H  
ATOM    500 3HG2 THR A 172      -5.248   3.783  -0.022  1.00  0.00           H  
ATOM    501  OG1 THR A 172      -4.260   5.466   1.671  1.00 41.86           O  
ATOM    502  HG1 THR A 172      -3.923   6.317   1.925  1.00  0.00           H  
ATOM    503  N   GLY A 173      -3.423   8.266   0.145  1.00 41.84           N  
ATOM    504  HN  GLY A 173      -2.772   7.659  -0.354  1.00  0.00           H  
ATOM    505  CA  GLY A 173      -2.932   9.455   0.824  1.00 42.14           C  
ATOM    506  HA1 GLY A 173      -3.527  10.350   0.527  1.00  0.00           H  
ATOM    507  HA2 GLY A 173      -1.934   9.751   0.424  1.00  0.00           H  
ATOM    508  C   GLY A 173      -2.883   9.324   2.348  1.00 42.08           C  
ATOM    509  O   GLY A 173      -2.634  10.301   2.998  1.00 42.17           O  
ATOM    510  N   ARG A 174      -3.102   8.129   2.909  1.00 43.15           N  
ATOM    511  HN  ARG A 174      -3.247   7.323   2.301  1.00  0.00           H  
ATOM    512  CA  ARG A 174      -3.142   7.928   4.379  1.00 43.56           C  
ATOM    513  HA  ARG A 174      -3.509   8.868   4.854  1.00  0.00           H  
ATOM    514  C   ARG A 174      -1.761   7.615   4.935  1.00 42.79           C  
ATOM    515  O   ARG A 174      -0.944   6.947   4.302  1.00 41.49           O  
ATOM    516  CB  ARG A 174      -4.082   6.788   4.772  1.00 44.30           C  
ATOM    517  HB1 ARG A 174      -3.923   5.916   4.096  1.00  0.00           H  
ATOM    518  HB2 ARG A 174      -3.759   6.349   5.745  1.00  0.00           H  
ATOM    519  CG  ARG A 174      -5.568   7.137   4.828  1.00 47.69           C  
ATOM    520  HG1 ARG A 174      -5.752   8.013   5.492  1.00  0.00           H  
ATOM    521  HG2 ARG A 174      -5.917   7.571   3.862  1.00  0.00           H  
ATOM    522  CD  ARG A 174      -6.425   5.944   5.239  1.00 54.47           C  
ATOM    523  HD1 ARG A 174      -6.612   5.264   4.376  1.00  0.00           H  
ATOM    524  HD2 ARG A 174      -5.856   5.244   5.895  1.00  0.00           H  
ATOM    525  NE  ARG A 174      -7.681   6.360   5.869  1.00 59.93           N  
ATOM    526  HE  ARG A 174      -7.687   6.461   6.884  1.00  0.00           H  
ATOM    527  CZ  ARG A 174      -8.817   6.617   5.220  1.00 62.31           C  
ATOM    528  NH1 ARG A 174      -8.899   6.477   3.891  1.00 62.25           N  
ATOM    529 1HH1 ARG A 174      -9.768   6.674   3.395  1.00  0.00           H  
ATOM    530 2HH1 ARG A 174      -8.079   6.186   3.359  1.00  0.00           H  
ATOM    531  NH2 ARG A 174      -9.884   6.996   5.913  1.00 64.32           N  
ATOM    532 1HH2 ARG A 174     -10.753   7.193   5.417  1.00  0.00           H  
ATOM    533 2HH2 ARG A 174      -9.822   7.103   6.925  1.00  0.00           H  
ATOM    534  N   TYR A 175      -1.526   8.079   6.158  1.00 42.51           N  
ATOM    535  HN  TYR A 175      -2.290   8.526   6.664  1.00  0.00           H  
ATOM    536  CA  TYR A 175      -0.225   7.978   6.809  1.00 41.79           C  
ATOM    537  HA  TYR A 175       0.551   7.706   6.056  1.00  0.00           H  
ATOM    538  C   TYR A 175      -0.321   6.892   7.853  1.00 41.12           C  
ATOM    539  O   TYR A 175      -1.362   6.753   8.509  1.00 39.59           O  
ATOM    540  CB  TYR A 175       0.152   9.307   7.480  1.00 42.15           C  
ATOM    541  HB1 TYR A 175       0.967   9.159   8.227  1.00  0.00           H  
ATOM    542  HB2 TYR A 175      -0.660   9.653   8.162  1.00  0.00           H  
ATOM    543  CG  TYR A 175       0.515  10.373   6.500  1.00 45.62           C  
ATOM    544  CD1 TYR A 175       1.792  10.429   5.948  1.00 48.75           C  
ATOM    545  HD1 TYR A 175       2.548   9.683   6.247  1.00  0.00           H  
ATOM    546  CD2 TYR A 175      -0.425  11.313   6.082  1.00 47.97           C  
ATOM    547  HD2 TYR A 175      -1.447  11.278   6.496  1.00  0.00           H  
ATOM    548  CE1 TYR A 175       2.128  11.420   5.019  1.00 49.45           C  
ATOM    549  HE1 TYR A 175       3.148  11.467   4.602  1.00  0.00           H  
ATOM    550  CE2 TYR A 175      -0.100  12.292   5.155  1.00 49.30           C  
ATOM    551  HE2 TYR A 175      -0.857  13.030   4.841  1.00  0.00           H  
ATOM    552  CZ  TYR A 175       1.174  12.340   4.627  1.00 50.36           C  
ATOM    553  OH  TYR A 175       1.509  13.296   3.698  1.00 54.50           O  
ATOM    554  HH  TYR A 175       2.386  13.329   3.334  1.00  0.00           H  
ATOM    555  N   TYR A 176       0.773   6.135   8.001  1.00 40.17           N  
ATOM    556  HN  TYR A 176       1.592   6.358   7.436  1.00  0.00           H  
ATOM    557  CA  TYR A 176       0.860   5.013   8.922  1.00 39.62           C  
ATOM    558  HA  TYR A 176       0.167   5.200   9.775  1.00  0.00           H  
ATOM    559  C   TYR A 176       2.297   4.887   9.474  1.00 38.55           C  
ATOM    560  O   TYR A 176       3.238   5.521   8.979  1.00 37.07           O  
ATOM    561  CB  TYR A 176       0.454   3.704   8.243  1.00 39.82           C  
ATOM    562  HB1 TYR A 176       1.191   3.453   7.445  1.00  0.00           H  
ATOM    563  HB2 TYR A 176       0.615   2.853   8.946  1.00  0.00           H  
ATOM    564  CG  TYR A 176      -0.973   3.634   7.667  1.00 40.47           C  
ATOM    565  CD1 TYR A 176      -2.083   3.442   8.486  1.00 40.46           C  
ATOM    566  HD1 TYR A 176      -1.939   3.357   9.576  1.00  0.00           H  
ATOM    567  CD2 TYR A 176      -1.195   3.734   6.294  1.00 37.47           C  
ATOM    568  HD2 TYR A 176      -0.335   3.868   5.617  1.00  0.00           H  
ATOM    569  CE1 TYR A 176      -3.375   3.354   7.960  1.00 40.31           C  
ATOM    570  HE1 TYR A 176      -4.241   3.200   8.626  1.00  0.00           H  
ATOM    571  CE2 TYR A 176      -2.466   3.669   5.764  1.00 37.94           C  
ATOM    572  HE2 TYR A 176      -2.609   3.783   4.676  1.00  0.00           H  
ATOM    573  CZ  TYR A 176      -3.554   3.464   6.572  1.00 40.91           C  
ATOM    574  OH  TYR A 176      -4.806   3.390   6.001  1.00 42.39           O  
ATOM    575  HH  TYR A 176      -5.560   3.248   6.561  1.00  0.00           H  
ATOM    576  N   ALA A 177       2.470   4.083  10.515  1.00 37.27           N  
ATOM    577  HN  ALA A 177       1.663   3.765  11.052  1.00  0.00           H  
ATOM    578  CA  ALA A 177       3.808   3.654  10.893  1.00 36.31           C  
ATOM    579  HA  ALA A 177       4.549   4.336  10.416  1.00  0.00           H  
ATOM    580  C   ALA A 177       4.021   2.243  10.348  1.00 36.35           C  
ATOM    581  O   ALA A 177       3.159   1.365  10.515  1.00 37.43           O  
ATOM    582  CB  ALA A 177       3.989   3.720  12.412  1.00 35.87           C  
ATOM    583  HB1 ALA A 177       5.014   3.391  12.702  1.00  0.00           H  
ATOM    584  HB2 ALA A 177       3.202   3.139  12.947  1.00  0.00           H  
ATOM    585  HB3 ALA A 177       3.751   4.733  12.813  1.00  0.00           H  
ATOM    586  N   MET A 178       5.137   2.028   9.665  1.00 35.81           N  
ATOM    587  HN  MET A 178       5.744   2.823   9.465  1.00  0.00           H  
ATOM    588  CA  MET A 178       5.542   0.706   9.183  1.00 36.17           C  
ATOM    589  HA  MET A 178       4.702  -0.007   9.354  1.00  0.00           H  
ATOM    590  C   MET A 178       6.760   0.213   9.951  1.00 35.92           C  
ATOM    591  O   MET A 178       7.807   0.853   9.929  1.00 33.36           O  
ATOM    592  CB  MET A 178       5.874   0.720   7.687  1.00 36.93           C  
ATOM    593  HB1 MET A 178       6.779   1.341   7.489  1.00  0.00           H  
ATOM    594  HB2 MET A 178       5.117   1.310   7.120  1.00  0.00           H  
ATOM    595  CG  MET A 178       6.038  -0.720   7.066  1.00 37.27           C  
ATOM    596  HG1 MET A 178       6.586  -1.365   7.792  1.00  0.00           H  
ATOM    597  HG2 MET A 178       5.040  -1.218   7.043  1.00  0.00           H  
ATOM    598  SD  MET A 178       6.826  -0.891   5.407  1.00 40.34           S  
ATOM    599  CE  MET A 178       5.458  -0.356   4.330  1.00 40.88           C  
ATOM    600  HE1 MET A 178       5.934  -0.459   3.327  1.00  0.00           H  
ATOM    601  HE2 MET A 178       5.029   0.647   4.559  1.00  0.00           H  
ATOM    602  HE3 MET A 178       4.496  -0.903   4.465  1.00  0.00           H  
ATOM    603  N   LYS A 179       6.584  -0.882  10.710  1.00 36.90           N  
ATOM    604  HN  LYS A 179       5.632  -1.211  10.867  1.00  0.00           H  
ATOM    605  CA  LYS A 179       7.694  -1.635  11.329  1.00 36.85           C  
ATOM    606  HA  LYS A 179       8.507  -0.929  11.621  1.00  0.00           H  
ATOM    607  C   LYS A 179       8.224  -2.624  10.277  1.00 37.35           C  
ATOM    608  O   LYS A 179       7.475  -3.443   9.790  1.00 35.85           O  
ATOM    609  CB  LYS A 179       7.211  -2.419  12.582  1.00 37.50           C  
ATOM    610  HB1 LYS A 179       6.307  -3.024  12.336  1.00  0.00           H  
ATOM    611  HB2 LYS A 179       6.776  -1.719  13.333  1.00  0.00           H  
ATOM    612  CG  LYS A 179       8.309  -3.326  13.253  1.00 37.42           C  
ATOM    613  HG1 LYS A 179       8.671  -4.094  12.531  1.00  0.00           H  
ATOM    614  HG2 LYS A 179       9.250  -2.747  13.405  1.00  0.00           H  
ATOM    615  CD  LYS A 179       7.873  -3.994  14.571  1.00 40.28           C  
ATOM    616  HD1 LYS A 179       7.023  -4.693  14.393  1.00  0.00           H  
ATOM    617  HD2 LYS A 179       8.645  -4.721  14.916  1.00  0.00           H  
ATOM    618  CE  LYS A 179       7.532  -3.007  15.683  1.00 43.86           C  
ATOM    619  HE1 LYS A 179       8.243  -2.148  15.679  1.00  0.00           H  
ATOM    620  HE2 LYS A 179       6.585  -2.466  15.453  1.00  0.00           H  
ATOM    621  NZ  LYS A 179       7.465  -3.648  17.075  1.00 47.99           N  
ATOM    622  HZ1 LYS A 179       7.237  -2.988  17.819  1.00  0.00           H  
ATOM    623  HZ2 LYS A 179       8.332  -4.143  17.286  1.00  0.00           H  
ATOM    624  HZ3 LYS A 179       6.815  -4.434  17.079  1.00  0.00           H  
ATOM    625  N   ILE A 180       9.512  -2.519   9.950  1.00 38.26           N  
ATOM    626  HN  ILE A 180      10.074  -1.839  10.461  1.00  0.00           H  
ATOM    627  CA  ILE A 180      10.180  -3.306   8.913  1.00 39.48           C  
ATOM    628  HA  ILE A 180       9.438  -3.941   8.375  1.00  0.00           H  
ATOM    629  C   ILE A 180      11.196  -4.163   9.589  1.00 40.53           C  
ATOM    630  O   ILE A 180      12.114  -3.629  10.226  1.00 41.55           O  
ATOM    631  CB  ILE A 180      10.889  -2.329   7.906  1.00 39.62           C  
ATOM    632  HB  ILE A 180      11.534  -1.630   8.489  1.00  0.00           H  
ATOM    633  CG1 ILE A 180       9.837  -1.504   7.155  1.00 40.49           C  
ATOM    634 1HG1 ILE A 180       9.324  -2.133   6.391  1.00  0.00           H  
ATOM    635 2HG1 ILE A 180       8.975  -1.274   7.824  1.00  0.00           H  
ATOM    636  CG2 ILE A 180      11.772  -3.086   6.912  1.00 40.39           C  
ATOM    637 1HG2 ILE A 180      12.275  -2.393   6.198  1.00  0.00           H  
ATOM    638 2HG2 ILE A 180      11.196  -3.876   6.376  1.00  0.00           H  
ATOM    639 3HG2 ILE A 180      12.511  -3.736   7.437  1.00  0.00           H  
ATOM    640  CD1 ILE A 180      10.369  -0.228   6.519  1.00 41.85           C  
ATOM    641 1HD1 ILE A 180       9.604   0.372   5.973  1.00  0.00           H  
ATOM    642 2HD1 ILE A 180      11.231  -0.458   5.850  1.00  0.00           H  
ATOM    643 3HD1 ILE A 180      10.882   0.401   7.283  1.00  0.00           H  
ATOM    644  N   LEU A 181      11.035  -5.479   9.489  1.00 41.68           N  
ATOM    645  HN  LEU A 181      10.204  -5.840   9.020  1.00  0.00           H  
ATOM    646  CA  LEU A 181      12.008  -6.426  10.028  1.00 42.99           C  
ATOM    647  HA  LEU A 181      12.746  -5.866  10.649  1.00  0.00           H  
ATOM    648  C   LEU A 181      12.764  -7.175   8.921  1.00 43.90           C  
ATOM    649  O   LEU A 181      12.145  -7.661   7.960  1.00 44.62           O  
ATOM    650  CB  LEU A 181      11.314  -7.471  10.912  1.00 42.49           C  
ATOM    651  HB1 LEU A 181      10.819  -8.235  10.269  1.00  0.00           H  
ATOM    652  HB2 LEU A 181      12.082  -8.099  11.422  1.00  0.00           H  
ATOM    653  CG  LEU A 181      10.316  -6.944  11.943  1.00 42.73           C  
ATOM    654  HG  LEU A 181       9.619  -6.246  11.423  1.00  0.00           H  
ATOM    655  CD1 LEU A 181       9.494  -8.085  12.524  1.00 42.73           C  
ATOM    656 1HD1 LEU A 181       8.976  -8.653  11.716  1.00  0.00           H  
ATOM    657 2HD1 LEU A 181       8.778  -7.724  13.299  1.00  0.00           H  
ATOM    658 3HD1 LEU A 181      10.113  -8.754  13.166  1.00  0.00           H  
ATOM    659  CD2 LEU A 181      11.024  -6.168  13.047  1.00 42.51           C  
ATOM    660 1HD2 LEU A 181      11.626  -5.332  12.621  1.00  0.00           H  
ATOM    661 2HD2 LEU A 181      11.643  -6.837  13.689  1.00  0.00           H  
ATOM    662 3HD2 LEU A 181      10.308  -5.807  13.822  1.00  0.00           H  
ATOM    663  N  ALYS A 182      14.086  -7.272   9.023  0.50 44.19           N  
ATOM    664  H  ALYS A 182      14.587  -6.741   9.736  1.00  0.00           H  
ATOM    665  N  BLYS A 182      14.071  -7.316   9.121  0.50 44.27           N  
ATOM    666  H  BLYS A 182      14.496  -6.811   9.899  1.00  0.00           H  
ATOM    667  CA ALYS A 182      14.816  -8.146   8.105  0.50 44.64           C  
ATOM    668  HA ALYS A 182      14.298  -8.099   7.119  1.00  0.00           H  
ATOM    669  CA BLYS A 182      14.931  -8.153   8.290  0.50 44.80           C  
ATOM    670  HA BLYS A 182      14.669  -7.999   7.217  1.00  0.00           H  
ATOM    671  C  ALYS A 182      14.738  -9.607   8.596  0.50 45.09           C  
ATOM    672  C  BLYS A 182      14.711  -9.645   8.662  0.50 45.13           C  
ATOM    673  O  ALYS A 182      15.141  -9.934   9.708  0.50 44.84           O  
ATOM    674  O  BLYS A 182      15.005 -10.046   9.783  0.50 44.71           O  
ATOM    675  CB ALYS A 182      16.253  -7.671   7.888  0.50 44.66           C  
ATOM    676  HB1ALYS A 182      16.918  -8.525   7.622  1.00  0.00           H  
ATOM    677  HB2ALYS A 182      16.722  -7.368   8.853  1.00  0.00           H  
ATOM    678  CB BLYS A 182      16.398  -7.747   8.519  0.50 44.81           C  
ATOM    679  HB1BLYS A 182      17.068  -8.327   7.842  1.00  0.00           H  
ATOM    680  HB2BLYS A 182      16.750  -8.120   9.509  1.00  0.00           H  
ATOM    681  CG ALYS A 182      16.367  -6.527   6.831  0.50 45.30           C  
ATOM    682  HG1ALYS A 182      16.914  -5.654   7.258  1.00  0.00           H  
ATOM    683  HG2ALYS A 182      15.371  -6.058   6.654  1.00  0.00           H  
ATOM    684  CG BLYS A 182      16.690  -6.220   8.385  0.50 46.39           C  
ATOM    685  HG1BLYS A 182      16.885  -5.950   7.321  1.00  0.00           H  
ATOM    686  HG2BLYS A 182      15.763  -5.627   8.562  1.00  0.00           H  
ATOM    687  CD ALYS A 182      17.000  -6.959   5.502  0.50 44.41           C  
ATOM    688  HD1ALYS A 182      17.629  -7.871   5.627  1.00  0.00           H  
ATOM    689  HD2ALYS A 182      16.237  -7.371   4.801  1.00  0.00           H  
ATOM    690  CD BLYS A 182      17.843  -5.717   9.296  0.50 47.41           C  
ATOM    691  HD1BLYS A 182      18.738  -6.377   9.219  1.00  0.00           H  
ATOM    692  HD2BLYS A 182      17.605  -5.871  10.374  1.00  0.00           H  
ATOM    693  CE ALYS A 182      17.795  -5.811   4.857  0.50 44.04           C  
ATOM    694  HE1ALYS A 182      18.423  -6.178   4.012  1.00  0.00           H  
ATOM    695  HE2ALYS A 182      18.604  -5.449   5.533  1.00  0.00           H  
ATOM    696  CE BLYS A 182      18.202  -4.250   9.006  0.50 47.66           C  
ATOM    697  HE1BLYS A 182      17.329  -3.703   8.580  1.00  0.00           H  
ATOM    698  HE2BLYS A 182      18.331  -3.677   9.954  1.00  0.00           H  
ATOM    699  NZ ALYS A 182      16.908  -4.690   4.425  0.50 43.35           N  
ATOM    700  HZ1ALYS A 182      17.435  -3.929   3.997  1.00  0.00           H  
ATOM    701  HZ2ALYS A 182      16.333  -4.354   5.198  1.00  0.00           H  
ATOM    702  HZ3ALYS A 182      16.168  -5.021   3.806  1.00  0.00           H  
ATOM    703  NZ BLYS A 182      19.416  -4.104   8.118  0.50 47.41           N  
ATOM    704  HZ1BLYS A 182      19.654  -3.131   7.926  1.00  0.00           H  
ATOM    705  HZ2BLYS A 182      19.298  -4.628   7.251  1.00  0.00           H  
ATOM    706  HZ3BLYS A 182      20.215  -4.604   8.508  1.00  0.00           H  
ATOM    707  N   LYS A 183      14.176 -10.463   7.749  1.00 45.42           N  
ATOM    708  CA  LYS A 183      13.958 -11.880   8.038  1.00 45.98           C  
ATOM    709  HA  LYS A 183      13.173 -11.950   8.826  1.00  0.00           H  
ATOM    710  C   LYS A 183      15.207 -12.589   8.559  1.00 47.13           C  
ATOM    711  O   LYS A 183      15.134 -13.375   9.511  1.00 46.49           O  
ATOM    712  CB  LYS A 183      13.446 -12.628   6.797  1.00 46.12           C  
ATOM    713  HB1 LYS A 183      14.143 -12.472   5.941  1.00  0.00           H  
ATOM    714  HB2 LYS A 183      13.555 -13.728   6.941  1.00  0.00           H  
ATOM    715  CG  LYS A 183      12.021 -12.294   6.378  1.00 47.28           C  
ATOM    716  HG1 LYS A 183      11.974 -11.322   5.834  1.00  0.00           H  
ATOM    717  HG2 LYS A 183      11.389 -12.031   7.258  1.00  0.00           H  
ATOM    718  CD  LYS A 183      11.387 -13.437   5.548  1.00 49.53           C  
ATOM    719  HD1 LYS A 183      12.173 -14.136   5.178  1.00  0.00           H  
ATOM    720  HD2 LYS A 183      10.815 -14.130   6.208  1.00  0.00           H  
ATOM    721  CE  LYS A 183      10.517 -12.955   4.398  1.00 49.24           C  
ATOM    722  HE1 LYS A 183       9.716 -12.276   4.773  1.00  0.00           H  
ATOM    723  HE2 LYS A 183      11.083 -12.243   3.753  1.00  0.00           H  
ATOM    724  NZ  LYS A 183       9.932 -14.045   3.578  1.00 47.85           N  
ATOM    725  HZ1 LYS A 183       9.348 -13.722   2.807  1.00  0.00           H  
ATOM    726  HZ2 LYS A 183       9.415 -14.697   4.168  1.00  0.00           H  
ATOM    727  HZ3 LYS A 183      10.665 -14.666   3.235  1.00  0.00           H  
ATOM    728  N   GLU A 184      16.349 -12.301   7.956  1.00 48.90           N  
ATOM    729  HN  GLU A 184      16.372 -11.590   7.225  1.00  0.00           H  
ATOM    730  CA  GLU A 184      17.575 -12.995   8.332  1.00 50.74           C  
ATOM    731  HA  GLU A 184      17.354 -14.087   8.299  1.00  0.00           H  
ATOM    732  C   GLU A 184      17.966 -12.660   9.778  1.00 50.56           C  
ATOM    733  O   GLU A 184      18.340 -13.548  10.547  1.00 50.12           O  
ATOM    734  CB  GLU A 184      18.704 -12.731   7.312  1.00 51.65           C  
ATOM    735  HB1 GLU A 184      19.222 -13.689   7.074  1.00  0.00           H  
ATOM    736  HB2 GLU A 184      18.259 -12.485   6.320  1.00  0.00           H  
ATOM    737  CG  GLU A 184      19.740 -11.670   7.683  1.00 55.69           C  
ATOM    738  HG1 GLU A 184      20.289 -11.961   8.609  1.00  0.00           H  
ATOM    739  HG2 GLU A 184      19.241 -10.742   8.047  1.00  0.00           H  
ATOM    740  CD  GLU A 184      20.724 -11.349   6.545  1.00 60.63           C  
ATOM    741  OE1 GLU A 184      21.525 -10.383   6.720  1.00 63.33           O  
ATOM    742  OE2 GLU A 184      20.702 -12.050   5.487  1.00 62.72           O  
ATOM    743  N   VAL A 185      17.847 -11.387  10.133  1.00 50.82           N  
ATOM    744  HN  VAL A 185      17.528 -10.711   9.439  1.00  0.00           H  
ATOM    745  CA  VAL A 185      18.154 -10.920  11.475  1.00 50.87           C  
ATOM    746  HA  VAL A 185      19.172 -11.292  11.736  1.00  0.00           H  
ATOM    747  C   VAL A 185      17.181 -11.492  12.496  1.00 50.39           C  
ATOM    748  O   VAL A 185      17.616 -11.885  13.559  1.00 49.90           O  
ATOM    749  CB  VAL A 185      18.181  -9.385  11.572  1.00 51.06           C  
ATOM    750  HB  VAL A 185      17.166  -8.992  11.329  1.00  0.00           H  
ATOM    751  CG1 VAL A 185      18.543  -8.959  12.968  1.00 51.88           C  
ATOM    752 1HG1 VAL A 185      18.563  -7.846  13.038  1.00  0.00           H  
ATOM    753 2HG1 VAL A 185      19.503  -9.415  13.307  1.00  0.00           H  
ATOM    754 3HG1 VAL A 185      17.867  -9.413  13.730  1.00  0.00           H  
ATOM    755  CG2 VAL A 185      19.195  -8.798  10.568  1.00 52.04           C  
ATOM    756 1HG2 VAL A 185      19.215  -7.685  10.638  1.00  0.00           H  
ATOM    757 2HG2 VAL A 185      18.996  -9.144   9.527  1.00  0.00           H  
ATOM    758 3HG2 VAL A 185      20.211  -9.240  10.698  1.00  0.00           H  
ATOM    759  N   ILE A 186      15.895 -11.587  12.160  1.00 49.98           N  
ATOM    760  HN  ILE A 186      15.596 -11.221  11.256  1.00  0.00           H  
ATOM    761  CA  ILE A 186      14.892 -12.199  13.042  1.00 50.24           C  
ATOM    762  HA  ILE A 186      14.909 -11.661  14.019  1.00  0.00           H  
ATOM    763  C   ILE A 186      15.198 -13.680  13.301  1.00 50.91           C  
ATOM    764  O   ILE A 186      14.995 -14.171  14.407  1.00 49.48           O  
ATOM    765  CB  ILE A 186      13.453 -12.072  12.435  1.00 50.15           C  
ATOM    766  HB  ILE A 186      13.475 -12.480  11.398  1.00  0.00           H  
ATOM    767  CG1 ILE A 186      12.995 -10.603  12.365  1.00 50.32           C  
ATOM    768 1HG1 ILE A 186      11.976 -10.544  11.917  1.00  0.00           H  
ATOM    769 2HG1 ILE A 186      13.584 -10.058  11.591  1.00  0.00           H  
ATOM    770  CG2 ILE A 186      12.435 -12.882  13.247  1.00 50.40           C  
ATOM    771 1HG2 ILE A 186      12.767 -13.945  13.298  1.00  0.00           H  
ATOM    772 2HG2 ILE A 186      11.399 -12.781  12.847  1.00  0.00           H  
ATOM    773 3HG2 ILE A 186      12.258 -12.446  14.258  1.00  0.00           H  
ATOM    774  CD1 ILE A 186      13.030  -9.820  13.706  1.00 48.96           C  
ATOM    775 1HD1 ILE A 186      12.698  -8.757  13.655  1.00  0.00           H  
ATOM    776 2HD1 ILE A 186      14.049  -9.879  14.154  1.00  0.00           H  
ATOM    777 3HD1 ILE A 186      12.441 -10.365  14.480  1.00  0.00           H  
ATOM    778  N   VAL A 187      15.671 -14.387  12.273  1.00 51.88           N  
ATOM    779  HN  VAL A 187      15.803 -13.929  11.371  1.00  0.00           H  
ATOM    780  CA  VAL A 187      16.004 -15.804  12.411  1.00 52.94           C  
ATOM    781  HA  VAL A 187      15.164 -16.302  12.949  1.00  0.00           H  
ATOM    782  C   VAL A 187      17.290 -15.985  13.261  1.00 53.42           C  
ATOM    783  O   VAL A 187      17.352 -16.834  14.134  1.00 52.75           O  
ATOM    784  CB  VAL A 187      16.160 -16.494  11.026  1.00 53.33           C  
ATOM    785  HB  VAL A 187      16.719 -15.805  10.350  1.00  0.00           H  
ATOM    786  CG1 VAL A 187      16.963 -17.817  11.150  1.00 53.61           C  
ATOM    787 1HG1 VAL A 187      17.075 -18.312  10.157  1.00  0.00           H  
ATOM    788 2HG1 VAL A 187      16.510 -18.504  11.903  1.00  0.00           H  
ATOM    789 3HG1 VAL A 187      17.950 -17.654  11.642  1.00  0.00           H  
ATOM    790  CG2 VAL A 187      14.784 -16.781  10.398  1.00 53.01           C  
ATOM    791 1HG2 VAL A 187      14.896 -17.276   9.405  1.00  0.00           H  
ATOM    792 2HG2 VAL A 187      14.161 -15.859  10.331  1.00  0.00           H  
ATOM    793 3HG2 VAL A 187      14.134 -17.374  11.083  1.00  0.00           H  
ATOM    794  N   ALA A 188      18.283 -15.137  13.021  1.00 54.60           N  
ATOM    795  HN  ALA A 188      18.143 -14.405  12.325  1.00  0.00           H  
ATOM    796  CA  ALA A 188      19.579 -15.209  13.718  1.00 55.37           C  
ATOM    797  HA  ALA A 188      19.948 -16.259  13.651  1.00  0.00           H  
ATOM    798  C   ALA A 188      19.465 -14.838  15.213  1.00 55.44           C  
ATOM    799  O   ALA A 188      20.068 -15.485  16.076  1.00 55.53           O  
ATOM    800  CB  ALA A 188      20.608 -14.294  13.001  1.00 55.26           C  
ATOM    801  HB1 ALA A 188      20.690 -14.562  11.922  1.00  0.00           H  
ATOM    802  HB2 ALA A 188      21.601 -14.313  13.508  1.00  0.00           H  
ATOM    803  HB3 ALA A 188      20.368 -13.214  13.141  1.00  0.00           H  
ATOM    804  N   LYS A 189      18.655 -13.815  15.501  1.00 55.34           N  
ATOM    805  HN  LYS A 189      18.101 -13.410  14.747  1.00  0.00           H  
ATOM    806  CA  LYS A 189      18.522 -13.246  16.843  1.00 54.87           C  
ATOM    807  HA  LYS A 189      19.489 -13.377  17.382  1.00  0.00           H  
ATOM    808  C   LYS A 189      17.431 -13.987  17.612  1.00 53.75           C  
ATOM    809  O   LYS A 189      17.132 -13.677  18.753  1.00 53.92           O  
ATOM    810  CB  LYS A 189      18.216 -11.752  16.746  1.00 55.26           C  
ATOM    811  HB1 LYS A 189      17.313 -11.582  16.114  1.00  0.00           H  
ATOM    812  HB2 LYS A 189      17.841 -11.369  17.724  1.00  0.00           H  
ATOM    813  CG  LYS A 189      19.401 -10.879  16.242  1.00 57.42           C  
ATOM    814  HG1 LYS A 189      19.037  -9.940  15.764  1.00  0.00           H  
ATOM    815  HG2 LYS A 189      19.899 -11.344  15.359  1.00  0.00           H  
ATOM    816  CD  LYS A 189      20.425 -10.576  17.373  1.00 60.96           C  
ATOM    817  HD1 LYS A 189      21.139 -11.424  17.495  1.00  0.00           H  
ATOM    818  HD2 LYS A 189      19.928 -10.605  18.371  1.00  0.00           H  
ATOM    819  CE  LYS A 189      21.192  -9.238  17.181  1.00 62.77           C  
ATOM    820  HE1 LYS A 189      22.293  -9.394  17.261  1.00  0.00           H  
ATOM    821  HE2 LYS A 189      21.134  -8.893  16.122  1.00  0.00           H  
ATOM    822  NZ  LYS A 189      20.726  -8.151  18.134  1.00 64.28           N  
ATOM    823  HZ1 LYS A 189      21.229  -7.273  18.008  1.00  0.00           H  
ATOM    824  HZ2 LYS A 189      20.779  -8.467  19.102  1.00  0.00           H  
ATOM    825  HZ3 LYS A 189      19.719  -8.008  18.061  1.00  0.00           H  
ATOM    826  N   ASP A 190      16.837 -14.977  16.964  1.00 52.91           N  
ATOM    827  HN  ASP A 190      17.084 -15.140  15.988  1.00  0.00           H  
ATOM    828  CA  ASP A 190      15.849 -15.840  17.586  1.00 52.25           C  
ATOM    829  HA  ASP A 190      15.631 -16.667  16.871  1.00  0.00           H  
ATOM    830  C   ASP A 190      14.523 -15.153  17.907  1.00 50.50           C  
ATOM    831  O   ASP A 190      13.876 -15.474  18.918  1.00 50.23           O  
ATOM    832  CB  ASP A 190      16.428 -16.469  18.849  1.00 52.84           C  
ATOM    833  HB1 ASP A 190      16.032 -15.978  19.769  1.00  0.00           H  
ATOM    834  HB2 ASP A 190      17.508 -16.220  18.972  1.00  0.00           H  
ATOM    835  CG  ASP A 190      16.204 -17.921  18.874  1.00 55.75           C  
ATOM    836  OD1 ASP A 190      17.082 -18.644  18.363  1.00 61.54           O  
ATOM    837  OD2 ASP A 190      15.157 -18.436  19.310  1.00 60.95           O  
ATOM    838  N   GLU A 191      14.116 -14.227  17.033  1.00 48.20           N  
ATOM    839  HN  GLU A 191      14.655 -14.091  16.178  1.00  0.00           H  
ATOM    840  CA  GLU A 191      12.930 -13.402  17.254  1.00 45.82           C  
ATOM    841  HA  GLU A 191      12.676 -13.462  18.338  1.00  0.00           H  
ATOM    842  C   GLU A 191      11.701 -13.864  16.466  1.00 44.18           C  
ATOM    843  O   GLU A 191      10.735 -13.114  16.343  1.00 43.78           O  
ATOM    844  CB  GLU A 191      13.241 -11.937  16.933  1.00 45.68           C  
ATOM    845  HB1 GLU A 191      12.299 -11.355  16.808  1.00  0.00           H  
ATOM    846  HB2 GLU A 191      13.659 -11.841  15.904  1.00  0.00           H  
ATOM    847  CG  GLU A 191      14.158 -11.262  17.950  1.00 46.02           C  
ATOM    848  HG1 GLU A 191      14.468 -10.254  17.589  1.00  0.00           H  
ATOM    849  HG2 GLU A 191      15.152 -11.766  17.976  1.00  0.00           H  
ATOM    850  CD  GLU A 191      13.561 -11.170  19.364  1.00 44.93           C  
ATOM    851  OE1 GLU A 191      12.317 -11.050  19.513  1.00 41.47           O  
ATOM    852  OE2 GLU A 191      14.354 -11.212  20.328  1.00 44.31           O  
ATOM    853  N   VAL A 192      11.719 -15.091  15.943  1.00 42.36           N  
ATOM    854  HN  VAL A 192      12.493 -15.718  16.162  1.00  0.00           H  
ATOM    855  CA  VAL A 192      10.650 -15.551  15.062  1.00 40.86           C  
ATOM    856  HA  VAL A 192      10.489 -14.782  14.270  1.00  0.00           H  
ATOM    857  C   VAL A 192       9.370 -15.710  15.839  1.00 38.75           C  
ATOM    858  O   VAL A 192       8.359 -15.137  15.489  1.00 38.84           O  
ATOM    859  CB  VAL A 192      10.974 -16.916  14.369  1.00 41.28           C  
ATOM    860  HB  VAL A 192      11.200 -17.664  15.165  1.00  0.00           H  
ATOM    861  CG1 VAL A 192       9.799 -17.409  13.589  1.00 40.26           C  
ATOM    862 1HG1 VAL A 192      10.030 -18.382  13.095  1.00  0.00           H  
ATOM    863 2HG1 VAL A 192       9.443 -16.649  12.855  1.00  0.00           H  
ATOM    864 3HG1 VAL A 192       8.883 -17.475  14.221  1.00  0.00           H  
ATOM    865  CG2 VAL A 192      12.211 -16.791  13.464  1.00 41.66           C  
ATOM    866 1HG2 VAL A 192      12.442 -17.764  12.970  1.00  0.00           H  
ATOM    867 2HG2 VAL A 192      13.091 -16.393  14.021  1.00  0.00           H  
ATOM    868 3HG2 VAL A 192      12.096 -15.968  12.720  1.00  0.00           H  
ATOM    869  N   ALA A 193       9.405 -16.506  16.895  1.00 36.41           N  
ATOM    870  HN  ALA A 193      10.276 -16.969  17.155  1.00  0.00           H  
ATOM    871  CA  ALA A 193       8.206 -16.722  17.684  1.00 34.18           C  
ATOM    872  HA  ALA A 193       7.426 -17.130  17.000  1.00  0.00           H  
ATOM    873  C   ALA A 193       7.649 -15.376  18.283  1.00 33.20           C  
ATOM    874  O   ALA A 193       6.430 -15.163  18.322  1.00 31.65           O  
ATOM    875  CB  ALA A 193       8.464 -17.764  18.749  1.00 34.72           C  
ATOM    876  HB1 ALA A 193       7.543 -17.930  19.355  1.00  0.00           H  
ATOM    877  HB2 ALA A 193       9.340 -17.501  19.386  1.00  0.00           H  
ATOM    878  HB3 ALA A 193       8.855 -18.714  18.316  1.00  0.00           H  
ATOM    879  N   HIS A 194       8.525 -14.461  18.672  1.00 31.58           N  
ATOM    880  HN  HIS A 194       9.522 -14.673  18.645  1.00  0.00           H  
ATOM    881  CA  HIS A 194       8.070 -13.138  19.144  1.00 32.69           C  
ATOM    882  HA  HIS A 194       7.380 -13.285  20.007  1.00  0.00           H  
ATOM    883  C   HIS A 194       7.313 -12.373  18.026  1.00 33.08           C  
ATOM    884  O   HIS A 194       6.276 -11.782  18.254  1.00 33.99           O  
ATOM    885  CB  HIS A 194       9.253 -12.295  19.603  1.00 31.92           C  
ATOM    886  HB1 HIS A 194       8.956 -11.225  19.707  1.00  0.00           H  
ATOM    887  HB2 HIS A 194      10.008 -12.202  18.788  1.00  0.00           H  
ATOM    888  CG  HIS A 194       9.894 -12.786  20.858  1.00 31.15           C  
ATOM    889  CD2 HIS A 194       9.496 -13.706  21.772  1.00 31.26           C  
ATOM    890  HD2 HIS A 194       8.571 -14.306  21.738  1.00  0.00           H  
ATOM    891  ND1 HIS A 194      11.107 -12.299  21.302  1.00 30.59           N  
ATOM    892  HD1 HIS A 194      11.666 -11.587  20.832  1.00  0.00           H  
ATOM    893  CE1 HIS A 194      11.429 -12.902  22.434  1.00 28.96           C  
ATOM    894  HE1 HIS A 194      12.349 -12.727  23.018  1.00  0.00           H  
ATOM    895  NE2 HIS A 194      10.463 -13.751  22.750  1.00 31.66           N  
ATOM    896  HE2 HIS A 194      10.440 -14.341  23.582  1.00  0.00           H  
ATOM    897  N   THR A 195       7.851 -12.405  16.812  1.00 34.54           N  
ATOM    898  HN  THR A 195       8.728 -12.909  16.682  1.00  0.00           H  
ATOM    899  CA  THR A 195       7.238 -11.744  15.642  1.00 34.35           C  
ATOM    900  HA  THR A 195       7.109 -10.660  15.870  1.00  0.00           H  
ATOM    901  C   THR A 195       5.857 -12.339  15.252  1.00 34.98           C  
ATOM    902  O   THR A 195       4.928 -11.596  14.904  1.00 34.32           O  
ATOM    903  CB  THR A 195       8.153 -11.881  14.467  1.00 34.69           C  
ATOM    904  HB  THR A 195       8.257 -12.949  14.165  1.00  0.00           H  
ATOM    905  CG2 THR A 195       7.635 -11.029  13.301  1.00 36.41           C  
ATOM    906 1HG2 THR A 195       8.317 -11.131  12.425  1.00  0.00           H  
ATOM    907 2HG2 THR A 195       7.487  -9.964  13.594  1.00  0.00           H  
ATOM    908 3HG2 THR A 195       6.579 -11.274  13.040  1.00  0.00           H  
ATOM    909  OG1 THR A 195       9.428 -11.309  14.768  1.00 33.56           O  
ATOM    910  HG1 THR A 195      10.009 -11.396  14.022  1.00  0.00           H  
ATOM    911  N   LEU A 196       5.710 -13.660  15.360  1.00 34.35           N  
ATOM    912  HN  LEU A 196       6.502 -14.231  15.654  1.00  0.00           H  
ATOM    913  CA  LEU A 196       4.429 -14.304  15.063  1.00 34.34           C  
ATOM    914  HA  LEU A 196       4.069 -13.926  14.078  1.00  0.00           H  
ATOM    915  C   LEU A 196       3.377 -13.970  16.116  1.00 33.45           C  
ATOM    916  O   LEU A 196       2.201 -13.731  15.804  1.00 30.56           O  
ATOM    917  CB  LEU A 196       4.599 -15.815  14.961  1.00 35.12           C  
ATOM    918  HB1 LEU A 196       4.880 -16.224  15.960  1.00  0.00           H  
ATOM    919  HB2 LEU A 196       3.601 -16.291  14.815  1.00  0.00           H  
ATOM    920  CG  LEU A 196       5.571 -16.341  13.906  1.00 37.76           C  
ATOM    921  HG  LEU A 196       6.573 -15.889  14.091  1.00  0.00           H  
ATOM    922  CD1 LEU A 196       5.696 -17.884  14.022  1.00 39.28           C  
ATOM    923 1HD1 LEU A 196       6.405 -18.268  13.252  1.00  0.00           H  
ATOM    924 2HD1 LEU A 196       4.704 -18.389  13.965  1.00  0.00           H  
ATOM    925 3HD1 LEU A 196       5.983 -18.204  15.051  1.00  0.00           H  
ATOM    926  CD2 LEU A 196       5.120 -15.958  12.515  1.00 40.81           C  
ATOM    927 1HD2 LEU A 196       5.829 -16.342  11.745  1.00  0.00           H  
ATOM    928 2HD2 LEU A 196       4.967 -14.858  12.421  1.00  0.00           H  
ATOM    929 3HD2 LEU A 196       4.075 -16.292  12.315  1.00  0.00           H  
ATOM    930  N   THR A 197       3.803 -13.996  17.382  1.00 32.59           N  
ATOM    931  HN  THR A 197       4.727 -14.374  17.589  1.00  0.00           H  
ATOM    932  CA  THR A 197       2.974 -13.495  18.477  1.00 31.90           C  
ATOM    933  HA  THR A 197       2.072 -14.148  18.541  1.00  0.00           H  
ATOM    934  C   THR A 197       2.496 -12.079  18.202  1.00 30.66           C  
ATOM    935  O   THR A 197       1.318 -11.808  18.272  1.00 32.71           O  
ATOM    936  CB  THR A 197       3.722 -13.604  19.817  1.00 30.75           C  
ATOM    937  HB  THR A 197       4.679 -13.033  19.793  1.00  0.00           H  
ATOM    938  CG2 THR A 197       2.844 -13.146  20.945  1.00 29.38           C  
ATOM    939 1HG2 THR A 197       3.386 -13.225  21.916  1.00  0.00           H  
ATOM    940 2HG2 THR A 197       1.874 -13.695  20.965  1.00  0.00           H  
ATOM    941 3HG2 THR A 197       2.449 -12.118  20.772  1.00  0.00           H  
ATOM    942  OG1 THR A 197       3.955 -15.007  20.099  1.00 30.51           O  
ATOM    943  HG1 THR A 197       4.417 -15.074  20.926  1.00  0.00           H  
ATOM    944  N   GLU A 198       3.391 -11.195  17.834  1.00 31.38           N  
ATOM    945  HN  GLU A 198       4.364 -11.477  17.713  1.00  0.00           H  
ATOM    946  CA  GLU A 198       3.003  -9.819  17.599  1.00 31.22           C  
ATOM    947  HA  GLU A 198       2.497  -9.429  18.513  1.00  0.00           H  
ATOM    948  C   GLU A 198       2.011  -9.736  16.408  1.00 30.51           C  
ATOM    949  O   GLU A 198       1.019  -9.020  16.476  1.00 29.66           O  
ATOM    950  CB  GLU A 198       4.219  -8.959  17.313  1.00 32.00           C  
ATOM    951  HB1 GLU A 198       4.812  -9.358  16.457  1.00  0.00           H  
ATOM    952  HB2 GLU A 198       4.989  -9.058  18.113  1.00  0.00           H  
ATOM    953  CG  GLU A 198       3.827  -7.519  17.094  1.00 34.14           C  
ATOM    954  HG1 GLU A 198       2.983  -7.244  17.768  1.00  0.00           H  
ATOM    955  HG2 GLU A 198       3.331  -7.403  16.102  1.00  0.00           H  
ATOM    956  CD  GLU A 198       4.951  -6.519  17.234  1.00 36.70           C  
ATOM    957  OE1 GLU A 198       6.046  -6.755  16.670  1.00 39.34           O  
ATOM    958  OE2 GLU A 198       4.669  -5.477  17.881  1.00 37.51           O  
ATOM    959  N   ASN A 199       2.275 -10.503  15.351  1.00 29.99           N  
ATOM    960  HN  ASN A 199       3.127 -11.064  15.344  1.00  0.00           H  
ATOM    961  CA  ASN A 199       1.370 -10.562  14.194  1.00 29.62           C  
ATOM    962  HA  ASN A 199       1.276  -9.517  13.817  1.00  0.00           H  
ATOM    963  C   ASN A 199      -0.045 -10.997  14.621  1.00 30.08           C  
ATOM    964  O   ASN A 199      -0.999 -10.268  14.384  1.00 28.85           O  
ATOM    965  CB  ASN A 199       1.980 -11.372  13.058  1.00 30.23           C  
ATOM    966  HB1 ASN A 199       3.072 -11.167  12.964  1.00  0.00           H  
ATOM    967  HB2 ASN A 199       2.020 -12.455  13.318  1.00  0.00           H  
ATOM    968  CG  ASN A 199       1.257 -11.154  11.703  1.00 31.14           C  
ATOM    969  ND2 ASN A 199       1.303 -12.161  10.839  1.00 31.92           N  
ATOM    970 1HD2 ASN A 199       0.828 -12.018   9.948  1.00  0.00           H  
ATOM    971 2HD2 ASN A 199       1.789 -13.035  11.041  1.00  0.00           H  
ATOM    972  OD1 ASN A 199       0.672 -10.101  11.460  1.00 31.18           O  
ATOM    973  N   ARG A 200      -0.171 -12.115  15.338  1.00 31.25           N  
ATOM    974  HN  ARG A 200       0.664 -12.653  15.570  1.00  0.00           H  
ATOM    975  CA  ARG A 200      -1.485 -12.592  15.804  1.00 31.88           C  
ATOM    976  HA  ARG A 200      -2.143 -12.712  14.912  1.00  0.00           H  
ATOM    977  C   ARG A 200      -2.171 -11.627  16.767  1.00 31.66           C  
ATOM    978  O   ARG A 200      -3.378 -11.314  16.613  1.00 32.11           O  
ATOM    979  CB  ARG A 200      -1.375 -13.945  16.489  1.00 32.05           C  
ATOM    980  HB1 ARG A 200      -0.528 -13.932  17.214  1.00  0.00           H  
ATOM    981  HB2 ARG A 200      -2.234 -14.085  17.185  1.00  0.00           H  
ATOM    982  CG  ARG A 200      -1.249 -15.179  15.558  1.00 35.56           C  
ATOM    983  HG1 ARG A 200      -2.050 -15.173  14.782  1.00  0.00           H  
ATOM    984  HG2 ARG A 200      -0.353 -15.088  14.900  1.00  0.00           H  
ATOM    985  CD  ARG A 200      -1.235 -16.562  16.343  1.00 38.10           C  
ATOM    986  HD1 ARG A 200      -1.238 -17.421  15.632  1.00  0.00           H  
ATOM    987  HD2 ARG A 200      -2.212 -16.739  16.850  1.00  0.00           H  
ATOM    988  NE  ARG A 200      -0.124 -16.678  17.297  1.00 39.14           N  
ATOM    989  HE  ARG A 200      -0.298 -16.384  18.258  1.00  0.00           H  
ATOM    990  CZ  ARG A 200       1.100 -17.139  17.006  1.00 40.23           C  
ATOM    991  NH1 ARG A 200       1.406 -17.589  15.804  1.00 40.62           N  
ATOM    992 1HH1 ARG A 200       2.338 -17.940  15.582  1.00  0.00           H  
ATOM    993 2HH1 ARG A 200       0.689 -17.553  15.079  1.00  0.00           H  
ATOM    994  NH2 ARG A 200       2.031 -17.186  17.947  1.00 39.78           N  
ATOM    995 1HH2 ARG A 200       2.963 -17.537  17.725  1.00  0.00           H  
ATOM    996 2HH2 ARG A 200       1.794 -16.838  18.876  1.00  0.00           H  
ATOM    997  N   VAL A 201      -1.430 -11.171  17.777  1.00 29.31           N  
ATOM    998  HN  VAL A 201      -0.461 -11.472  17.882  1.00  0.00           H  
ATOM    999  CA  VAL A 201      -2.019 -10.237  18.731  1.00 29.47           C  
ATOM   1000  HA  VAL A 201      -2.890 -10.762  19.188  1.00  0.00           H  
ATOM   1001  C   VAL A 201      -2.580  -8.996  18.031  1.00 29.54           C  
ATOM   1002  O   VAL A 201      -3.709  -8.611  18.303  1.00 27.13           O  
ATOM   1003  CB  VAL A 201      -1.066  -9.870  19.901  1.00 28.51           C  
ATOM   1004  HB  VAL A 201      -0.087  -9.533  19.487  1.00  0.00           H  
ATOM   1005  CG1 VAL A 201      -1.658  -8.764  20.744  1.00 27.55           C  
ATOM   1006 1HG1 VAL A 201      -0.974  -8.501  21.584  1.00  0.00           H  
ATOM   1007 2HG1 VAL A 201      -2.679  -9.023  21.108  1.00  0.00           H  
ATOM   1008 3HG1 VAL A 201      -1.921  -7.872  20.130  1.00  0.00           H  
ATOM   1009  CG2 VAL A 201      -0.850 -11.097  20.757  1.00 28.50           C  
ATOM   1010 1HG2 VAL A 201      -0.166 -10.834  21.597  1.00  0.00           H  
ATOM   1011 2HG2 VAL A 201      -0.483 -11.969  20.167  1.00  0.00           H  
ATOM   1012 3HG2 VAL A 201      -1.808 -11.543  21.112  1.00  0.00           H  
ATOM   1013  N   LEU A 202      -1.816  -8.429  17.086  1.00 30.99           N  
ATOM   1014  HN  LEU A 202      -0.888  -8.805  16.893  1.00  0.00           H  
ATOM   1015  CA  LEU A 202      -2.308  -7.264  16.323  1.00 31.95           C  
ATOM   1016  HA  LEU A 202      -2.614  -6.478  17.052  1.00  0.00           H  
ATOM   1017  C   LEU A 202      -3.544  -7.616  15.447  1.00 33.58           C  
ATOM   1018  O   LEU A 202      -4.547  -6.876  15.425  1.00 34.26           O  
ATOM   1019  CB  LEU A 202      -1.194  -6.705  15.471  1.00 31.33           C  
ATOM   1020  HB1 LEU A 202      -1.644  -6.040  14.697  1.00  0.00           H  
ATOM   1021  HB2 LEU A 202      -0.782  -7.531  14.845  1.00  0.00           H  
ATOM   1022  CG  LEU A 202      -0.030  -5.968  16.118  1.00 31.22           C  
ATOM   1023  HG  LEU A 202       0.282  -6.534  17.026  1.00  0.00           H  
ATOM   1024  CD1 LEU A 202       1.175  -5.883  15.164  1.00 32.55           C  
ATOM   1025 1HD1 LEU A 202       2.028  -5.343  15.638  1.00  0.00           H  
ATOM   1026 2HD1 LEU A 202       0.893  -5.426  14.187  1.00  0.00           H  
ATOM   1027 3HD1 LEU A 202       1.481  -6.891  14.799  1.00  0.00           H  
ATOM   1028  CD2 LEU A 202      -0.410  -4.560  16.541  1.00 33.27           C  
ATOM   1029 1HD2 LEU A 202       0.443  -4.020  17.015  1.00  0.00           H  
ATOM   1030 2HD2 LEU A 202      -1.305  -4.566  17.206  1.00  0.00           H  
ATOM   1031 3HD2 LEU A 202      -0.830  -3.981  15.686  1.00  0.00           H  
ATOM   1032  N   GLN A 203      -3.498  -8.766  14.780  1.00 34.74           N  
ATOM   1033  HN  GLN A 203      -2.685  -9.373  14.885  1.00  0.00           H  
ATOM   1034  CA  GLN A 203      -4.601  -9.181  13.890  1.00 35.34           C  
ATOM   1035  HA  GLN A 203      -4.752  -8.382  13.127  1.00  0.00           H  
ATOM   1036  C   GLN A 203      -5.894  -9.365  14.639  1.00 36.02           C  
ATOM   1037  O   GLN A 203      -6.967  -8.911  14.205  1.00 37.61           O  
ATOM   1038  CB  GLN A 203      -4.253 -10.476  13.162  1.00 34.96           C  
ATOM   1039  HB1 GLN A 203      -5.171 -11.028  12.852  1.00  0.00           H  
ATOM   1040  HB2 GLN A 203      -3.822 -11.232  13.859  1.00  0.00           H  
ATOM   1041  CG  GLN A 203      -3.357 -10.230  12.012  1.00 35.81           C  
ATOM   1042  HG1 GLN A 203      -2.439  -9.685  12.335  1.00  0.00           H  
ATOM   1043  HG2 GLN A 203      -3.794  -9.466  11.327  1.00  0.00           H  
ATOM   1044  CD  GLN A 203      -2.991 -11.499  11.245  1.00 35.76           C  
ATOM   1045  NE2 GLN A 203      -1.769 -11.534  10.685  1.00 36.06           N  
ATOM   1046 1HE2 GLN A 203      -1.525 -12.382  10.173  1.00  0.00           H  
ATOM   1047 2HE2 GLN A 203      -1.098 -10.770  10.764  1.00  0.00           H  
ATOM   1048  OE1 GLN A 203      -3.788 -12.406  11.151  1.00 35.49           O  
ATOM   1049  N   ASN A 204      -5.775  -9.985  15.797  1.00 36.55           N  
ATOM   1050  HN  ASN A 204      -4.842 -10.216  16.137  1.00  0.00           H  
ATOM   1051  CA  ASN A 204      -6.931 -10.353  16.610  1.00 36.40           C  
ATOM   1052  HA  ASN A 204      -7.753 -10.600  15.898  1.00  0.00           H  
ATOM   1053  C   ASN A 204      -7.475  -9.278  17.544  1.00 35.00           C  
ATOM   1054  O   ASN A 204      -8.573  -9.435  18.041  1.00 34.92           O  
ATOM   1055  CB  ASN A 204      -6.610 -11.644  17.368  1.00 37.15           C  
ATOM   1056  HB1 ASN A 204      -7.384 -11.869  18.139  1.00  0.00           H  
ATOM   1057  HB2 ASN A 204      -5.730 -11.515  18.040  1.00  0.00           H  
ATOM   1058  CG  ASN A 204      -6.414 -12.831  16.399  1.00 40.89           C  
ATOM   1059  ND2 ASN A 204      -5.659 -13.826  16.805  1.00 45.40           N  
ATOM   1060 1HD2 ASN A 204      -5.530 -14.610  16.165  1.00  0.00           H  
ATOM   1061 2HD2 ASN A 204      -5.219 -13.837  17.725  1.00  0.00           H  
ATOM   1062  OD1 ASN A 204      -6.949 -12.818  15.281  1.00 46.60           O  
ATOM   1063  N  ASER A 205      -6.734  -8.192  17.748  0.50 33.60           N  
ATOM   1064  H  ASER A 205      -5.871  -8.069  17.218  1.00  0.00           H  
ATOM   1065  N  BSER A 205      -6.730  -8.192  17.737  0.50 33.43           N  
ATOM   1066  H  BSER A 205      -5.889  -8.066  17.174  1.00  0.00           H  
ATOM   1067  CA ASER A 205      -7.131  -7.171  18.716  0.50 32.84           C  
ATOM   1068  HA ASER A 205      -7.841  -7.638  19.438  1.00  0.00           H  
ATOM   1069  CA BSER A 205      -7.075  -7.170  18.730  0.50 32.51           C  
ATOM   1070  HA BSER A 205      -7.762  -7.632  19.477  1.00  0.00           H  
ATOM   1071  C  ASER A 205      -7.838  -6.027  18.044  0.50 32.62           C  
ATOM   1072  C  BSER A 205      -7.809  -6.011  18.067  0.50 32.45           C  
ATOM   1073  O  ASER A 205      -7.454  -5.598  16.969  0.50 31.79           O  
ATOM   1074  O  BSER A 205      -7.417  -5.567  17.001  0.50 31.64           O  
ATOM   1075  CB ASER A 205      -5.930  -6.652  19.503  0.50 32.49           C  
ATOM   1076  HB1ASER A 205      -6.179  -5.744  20.100  1.00  0.00           H  
ATOM   1077  HB2ASER A 205      -5.156  -6.200  18.840  1.00  0.00           H  
ATOM   1078  CB BSER A 205      -5.814  -6.683  19.478  0.50 32.06           C  
ATOM   1079  HB1BSER A 205      -5.511  -7.403  20.274  1.00  0.00           H  
ATOM   1080  HB2BSER A 205      -6.039  -5.798  20.118  1.00  0.00           H  
ATOM   1081  OG ASER A 205      -5.409  -7.680  20.298  0.50 30.13           O  
ATOM   1082  HG ASER A 205      -4.662  -7.357  20.788  1.00  0.00           H  
ATOM   1083  OG BSER A 205      -4.735  -6.415  18.583  0.50 28.51           O  
ATOM   1084  HG BSER A 205      -3.960  -6.116  19.043  1.00  0.00           H  
ATOM   1085  N   ARG A 206      -8.899  -5.555  18.687  1.00 33.20           N  
ATOM   1086  CA  ARG A 206      -9.632  -4.358  18.233  1.00 33.99           C  
ATOM   1087  HA  ARG A 206      -8.991  -3.758  17.546  1.00  0.00           H  
ATOM   1088  C   ARG A 206      -9.960  -3.557  19.456  1.00 32.50           C  
ATOM   1089  O   ARG A 206     -10.878  -3.922  20.164  1.00 32.63           O  
ATOM   1090  CB  ARG A 206     -10.959  -4.743  17.519  1.00 35.99           C  
ATOM   1091  HB1 ARG A 206     -11.664  -5.205  18.249  1.00  0.00           H  
ATOM   1092  HB2 ARG A 206     -11.527  -3.822  17.250  1.00  0.00           H  
ATOM   1093  CG  ARG A 206     -10.816  -5.641  16.296  1.00 40.74           C  
ATOM   1094  HG1 ARG A 206     -10.245  -6.563  16.556  1.00  0.00           H  
ATOM   1095  HG2 ARG A 206     -11.799  -6.094  16.030  1.00  0.00           H  
ATOM   1096  CD  ARG A 206     -10.199  -4.959  15.080  1.00 46.94           C  
ATOM   1097  HD1 ARG A 206     -10.909  -4.263  14.576  1.00  0.00           H  
ATOM   1098  HD2 ARG A 206      -9.422  -4.210  15.360  1.00  0.00           H  
ATOM   1099  NE  ARG A 206      -9.686  -5.984  14.176  1.00 52.72           N  
ATOM   1100  HE  ARG A 206      -8.970  -6.613  14.541  1.00  0.00           H  
ATOM   1101  CZ  ARG A 206     -10.072  -6.166  12.922  1.00 55.94           C  
ATOM   1102  NH1 ARG A 206     -10.960  -5.359  12.343  1.00 59.21           N  
ATOM   1103 1HH1 ARG A 206     -11.369  -4.596  12.883  1.00  0.00           H  
ATOM   1104 2HH1 ARG A 206     -11.257  -5.499  11.377  1.00  0.00           H  
ATOM   1105  NH2 ARG A 206      -9.542  -7.156  12.222  1.00 56.00           N  
ATOM   1106 1HH2 ARG A 206      -8.862  -7.774  12.665  1.00  0.00           H  
ATOM   1107 2HH2 ARG A 206      -9.839  -7.296  11.256  1.00  0.00           H  
ATOM   1108  N   HIS A 207      -9.210  -2.486  19.731  1.00 31.99           N  
ATOM   1109  HN  HIS A 207      -8.468  -2.207  19.089  1.00  0.00           H  
ATOM   1110  CA  HIS A 207      -9.450  -1.711  20.952  1.00 30.11           C  
ATOM   1111  HA  HIS A 207     -10.549  -1.683  21.139  1.00  0.00           H  
ATOM   1112  C   HIS A 207      -8.959  -0.283  20.772  1.00 30.40           C  
ATOM   1113  O   HIS A 207      -7.915  -0.077  20.162  1.00 28.41           O  
ATOM   1114  CB  HIS A 207      -8.775  -2.416  22.139  1.00 30.74           C  
ATOM   1115  HB1 HIS A 207      -7.668  -2.435  22.006  1.00  0.00           H  
ATOM   1116  HB2 HIS A 207      -8.985  -3.511  22.116  1.00  0.00           H  
ATOM   1117  CG  HIS A 207      -9.134  -1.841  23.466  1.00 27.78           C  
ATOM   1118  CD2 HIS A 207      -9.915  -2.315  24.460  1.00 24.89           C  
ATOM   1119  HD2 HIS A 207     -10.449  -3.280  24.467  1.00  0.00           H  
ATOM   1120  ND1 HIS A 207      -8.618  -0.645  23.918  1.00 26.95           N  
ATOM   1121  HD1 HIS A 207      -7.942  -0.066  23.420  1.00  0.00           H  
ATOM   1122  CE1 HIS A 207      -9.142  -0.369  25.104  1.00 29.26           C  
ATOM   1123  HE1 HIS A 207      -8.957   0.545  25.693  1.00  0.00           H  
ATOM   1124  NE2 HIS A 207      -9.923  -1.373  25.462  1.00 28.16           N  
ATOM   1125  HE2 HIS A 207     -10.445  -1.438  26.336  1.00  0.00           H  
ATOM   1126  N   PRO A 208      -9.674   0.722  21.314  1.00 29.00           N  
ATOM   1127  CA  PRO A 208      -9.305   2.117  21.034  1.00 29.57           C  
ATOM   1128  HA  PRO A 208      -9.361   2.294  19.935  1.00  0.00           H  
ATOM   1129  C   PRO A 208      -7.862   2.479  21.539  1.00 29.81           C  
ATOM   1130  O   PRO A 208      -7.248   3.349  20.991  1.00 29.39           O  
ATOM   1131  CB  PRO A 208     -10.405   2.927  21.727  1.00 29.23           C  
ATOM   1132  HB1 PRO A 208     -11.161   3.346  21.023  1.00  0.00           H  
ATOM   1133  HB2 PRO A 208     -10.051   3.901  22.138  1.00  0.00           H  
ATOM   1134  CG  PRO A 208     -10.954   2.071  22.700  1.00 30.25           C  
ATOM   1135  HG1 PRO A 208     -10.499   2.218  23.707  1.00  0.00           H  
ATOM   1136  HG2 PRO A 208     -12.002   2.341  22.967  1.00  0.00           H  
ATOM   1137  CD  PRO A 208     -10.826   0.631  22.201  1.00 30.44           C  
ATOM   1138  HD1 PRO A 208     -11.747   0.207  21.738  1.00  0.00           H  
ATOM   1139  HD2 PRO A 208     -10.747  -0.142  23.001  1.00  0.00           H  
ATOM   1140  N   PHE A 209      -7.304   1.733  22.500  1.00 30.80           N  
ATOM   1141  HN  PHE A 209      -7.822   0.944  22.886  1.00  0.00           H  
ATOM   1142  CA  PHE A 209      -5.942   2.035  23.014  1.00 30.32           C  
ATOM   1143  HA  PHE A 209      -5.640   2.990  22.525  1.00  0.00           H  
ATOM   1144  C   PHE A 209      -4.879   1.016  22.621  1.00 29.92           C  
ATOM   1145  O   PHE A 209      -3.774   1.014  23.156  1.00 33.63           O  
ATOM   1146  CB  PHE A 209      -6.009   2.343  24.526  1.00 29.40           C  
ATOM   1147  HB1 PHE A 209      -5.037   2.746  24.894  1.00  0.00           H  
ATOM   1148  HB2 PHE A 209      -6.053   1.402  25.123  1.00  0.00           H  
ATOM   1149  CG  PHE A 209      -7.177   3.289  24.897  1.00 29.69           C  
ATOM   1150  CD1 PHE A 209      -7.374   4.481  24.192  1.00 31.38           C  
ATOM   1151  HD1 PHE A 209      -6.649   4.778  23.416  1.00  0.00           H  
ATOM   1152  CD2 PHE A 209      -8.119   2.929  25.839  1.00 29.00           C  
ATOM   1153  HD2 PHE A 209      -8.011   1.969  26.371  1.00  0.00           H  
ATOM   1154  CE1 PHE A 209      -8.457   5.289  24.451  1.00 31.03           C  
ATOM   1155  HE1 PHE A 209      -8.604   6.225  23.887  1.00  0.00           H  
ATOM   1156  CE2 PHE A 209      -9.183   3.738  26.127  1.00 27.77           C  
ATOM   1157  HE2 PHE A 209      -9.895   3.446  26.917  1.00  0.00           H  
ATOM   1158  CZ  PHE A 209      -9.371   4.905  25.443  1.00 29.33           C  
ATOM   1159  HZ  PHE A 209     -10.240   5.545  25.670  1.00  0.00           H  
ATOM   1160  N   LEU A 210      -5.182   0.174  21.662  1.00 29.55           N  
ATOM   1161  HN  LEU A 210      -6.152   0.131  21.349  1.00  0.00           H  
ATOM   1162  CA  LEU A 210      -4.206  -0.710  21.013  1.00 30.46           C  
ATOM   1163  HA  LEU A 210      -3.222  -0.588  21.524  1.00  0.00           H  
ATOM   1164  C   LEU A 210      -4.049  -0.300  19.558  1.00 31.70           C  
ATOM   1165  O   LEU A 210      -5.005  -0.123  18.859  1.00 31.67           O  
ATOM   1166  CB  LEU A 210      -4.608  -2.186  21.076  1.00 30.08           C  
ATOM   1167  HB1 LEU A 210      -3.811  -2.818  20.620  1.00  0.00           H  
ATOM   1168  HB2 LEU A 210      -5.446  -2.383  20.368  1.00  0.00           H  
ATOM   1169  CG  LEU A 210      -4.960  -2.711  22.455  1.00 29.36           C  
ATOM   1170  HG  LEU A 210      -5.820  -2.134  22.869  1.00  0.00           H  
ATOM   1171  CD1 LEU A 210      -5.323  -4.180  22.375  1.00 25.29           C  
ATOM   1172 1HD1 LEU A 210      -6.213  -4.308  21.716  1.00  0.00           H  
ATOM   1173 2HD1 LEU A 210      -5.477  -4.632  23.383  1.00  0.00           H  
ATOM   1174 3HD1 LEU A 210      -4.463  -4.809  22.048  1.00  0.00           H  
ATOM   1175  CD2 LEU A 210      -3.727  -2.534  23.368  1.00 32.34           C  
ATOM   1176 1HD2 LEU A 210      -3.460  -1.453  23.427  1.00  0.00           H  
ATOM   1177 2HD2 LEU A 210      -2.867  -3.163  23.041  1.00  0.00           H  
ATOM   1178 3HD2 LEU A 210      -3.881  -2.986  24.376  1.00  0.00           H  
ATOM   1179  N   THR A 211      -2.806  -0.060  19.181  1.00 33.29           N  
ATOM   1180  HN  THR A 211      -2.099  -0.023  19.916  1.00  0.00           H  
ATOM   1181  CA  THR A 211      -2.352   0.156  17.823  1.00 34.82           C  
ATOM   1182  HA  THR A 211      -2.536   1.209  17.504  1.00  0.00           H  
ATOM   1183  C   THR A 211      -3.073  -0.816  16.918  1.00 34.30           C  
ATOM   1184  O   THR A 211      -2.928  -2.028  17.079  1.00 34.91           O  
ATOM   1185  CB  THR A 211      -0.838  -0.168  17.815  1.00 35.52           C  
ATOM   1186  CG2ATHR A 211      -0.257   0.041  16.452  0.50 37.64           C  
ATOM   1187 1HG2ATHR A 211      -0.653   0.019  17.494  1.00  0.00           H  
ATOM   1188 2HG2ATHR A 211       0.068   0.161  15.392  1.00  0.00           H  
ATOM   1189 3HG2ATHR A 211       0.245   0.099  15.458  1.00  0.00           H  
ATOM   1190  CG2BTHR A 211      -0.307  -0.138  16.416  0.50 37.87           C  
ATOM   1191 1HG2BTHR A 211      -0.740  -0.294  17.432  1.00  0.00           H  
ATOM   1192 2HG2BTHR A 211       0.195  -0.080  15.422  1.00  0.00           H  
ATOM   1193 3HG2BTHR A 211       0.018  -0.018  15.356  1.00  0.00           H  
ATOM   1194  OG1ATHR A 211      -0.142   0.806  18.602  0.50 36.83           O  
ATOM   1195  HG1ATHR A 211      -0.479   0.787  19.490  1.00  0.00           H  
ATOM   1196  OG1BTHR A 211      -0.108   0.879  18.469  0.50 36.92           O  
ATOM   1197  HG1BTHR A 211      -0.445   0.860  19.357  1.00  0.00           H  
ATOM   1198  N   ALA A 212      -3.875  -0.292  16.004  1.00 33.98           N  
ATOM   1199  HN  ALA A 212      -4.017   0.718  15.992  1.00  0.00           H  
ATOM   1200  CA  ALA A 212      -4.556  -1.107  15.022  1.00 34.71           C  
ATOM   1201  HA  ALA A 212      -4.877  -2.056  15.510  1.00  0.00           H  
ATOM   1202  C   ALA A 212      -3.631  -1.455  13.830  1.00 35.62           C  
ATOM   1203  O   ALA A 212      -2.873  -0.586  13.333  1.00 36.75           O  
ATOM   1204  CB  ALA A 212      -5.777  -0.389  14.524  1.00 35.33           C  
ATOM   1205  HB1 ALA A 212      -6.443  -0.138  15.382  1.00  0.00           H  
ATOM   1206  HB2 ALA A 212      -6.311  -0.967  13.734  1.00  0.00           H  
ATOM   1207  HB3 ALA A 212      -5.517   0.510  13.918  1.00  0.00           H  
ATOM   1208  N   LEU A 213      -3.731  -2.699  13.374  1.00 34.15           N  
ATOM   1209  HN  LEU A 213      -4.369  -3.337  13.850  1.00  0.00           H  
ATOM   1210  CA  LEU A 213      -2.989  -3.197  12.245  1.00 34.62           C  
ATOM   1211  HA  LEU A 213      -2.034  -2.630  12.147  1.00  0.00           H  
ATOM   1212  C   LEU A 213      -3.812  -3.036  10.970  1.00 35.74           C  
ATOM   1213  O   LEU A 213      -4.994  -3.442  10.939  1.00 36.22           O  
ATOM   1214  CB  LEU A 213      -2.685  -4.670  12.453  1.00 33.18           C  
ATOM   1215  HB1 LEU A 213      -2.209  -4.808  13.452  1.00  0.00           H  
ATOM   1216  HB2 LEU A 213      -3.642  -5.224  12.596  1.00  0.00           H  
ATOM   1217  CG  LEU A 213      -1.847  -5.382  11.397  1.00 33.11           C  
ATOM   1218  HG  LEU A 213      -2.366  -5.250  10.419  1.00  0.00           H  
ATOM   1219  CD1 LEU A 213      -0.437  -4.770  11.253  1.00 35.04           C  
ATOM   1220 1HD1 LEU A 213       0.176  -5.291  10.481  1.00  0.00           H  
ATOM   1221 2HD1 LEU A 213       0.092  -4.743  12.234  1.00  0.00           H  
ATOM   1222 3HD1 LEU A 213      -0.493  -3.675  11.050  1.00  0.00           H  
ATOM   1223  CD2 LEU A 213      -1.794  -6.841  11.675  1.00 31.52           C  
ATOM   1224 1HD2 LEU A 213      -1.181  -7.362  10.903  1.00  0.00           H  
ATOM   1225 2HD2 LEU A 213      -2.813  -7.284  11.764  1.00  0.00           H  
ATOM   1226 3HD2 LEU A 213      -1.430  -7.054  12.707  1.00  0.00           H  
ATOM   1227  N   LYS A 214      -3.190  -2.439   9.949  1.00 36.06           N  
ATOM   1228  HN  LYS A 214      -2.241  -2.094  10.091  1.00  0.00           H  
ATOM   1229  CA  LYS A 214      -3.815  -2.258   8.629  1.00 37.47           C  
ATOM   1230  HA  LYS A 214      -4.922  -2.291   8.756  1.00  0.00           H  
ATOM   1231  C   LYS A 214      -3.400  -3.390   7.656  1.00 37.17           C  
ATOM   1232  O   LYS A 214      -4.241  -4.091   7.104  1.00 36.66           O  
ATOM   1233  CB  LYS A 214      -3.436  -0.893   8.059  1.00 37.63           C  
ATOM   1234  HB1 LYS A 214      -3.697  -0.092   8.790  1.00  0.00           H  
ATOM   1235  HB2 LYS A 214      -2.326  -0.788   8.034  1.00  0.00           H  
ATOM   1236  CG  LYS A 214      -4.029  -0.549   6.666  1.00 41.41           C  
ATOM   1237  HG1 LYS A 214      -3.544   0.366   6.252  1.00  0.00           H  
ATOM   1238  HG2 LYS A 214      -3.702  -1.298   5.908  1.00  0.00           H  
ATOM   1239  CD  LYS A 214      -5.530  -0.403   6.647  1.00 45.65           C  
ATOM   1240  HD1 LYS A 214      -6.025  -1.225   7.215  1.00  0.00           H  
ATOM   1241  HD2 LYS A 214      -5.862   0.462   7.267  1.00  0.00           H  
ATOM   1242  CE  LYS A 214      -6.093  -0.303   5.166  1.00 48.32           C  
ATOM   1243  HE1 LYS A 214      -5.857   0.678   4.692  1.00  0.00           H  
ATOM   1244  HE2 LYS A 214      -5.535  -0.961   4.459  1.00  0.00           H  
ATOM   1245  NZ  LYS A 214      -7.577  -0.594   5.165  1.00 48.48           N  
ATOM   1246  HZ1 LYS A 214      -7.939  -0.530   4.213  1.00  0.00           H  
ATOM   1247  HZ2 LYS A 214      -8.087   0.008   5.812  1.00  0.00           H  
ATOM   1248  HZ3 LYS A 214      -7.793  -1.492   5.598  1.00  0.00           H  
ATOM   1249  N   TYR A 215      -2.096  -3.540   7.440  1.00 36.94           N  
ATOM   1250  HN  TYR A 215      -1.448  -2.862   7.841  1.00  0.00           H  
ATOM   1251  CA  TYR A 215      -1.565  -4.639   6.651  1.00 37.71           C  
ATOM   1252  HA  TYR A 215      -2.382  -5.371   6.449  1.00  0.00           H  
ATOM   1253  C   TYR A 215      -0.431  -5.347   7.376  1.00 37.62           C  
ATOM   1254  O   TYR A 215       0.342  -4.723   8.094  1.00 38.24           O  
ATOM   1255  CB  TYR A 215      -1.003  -4.135   5.316  1.00 38.66           C  
ATOM   1256  HB1 TYR A 215      -0.047  -3.589   5.494  1.00  0.00           H  
ATOM   1257  HB2 TYR A 215      -0.635  -4.999   4.714  1.00  0.00           H  
ATOM   1258  CG  TYR A 215      -1.938  -3.272   4.460  1.00 39.57           C  
ATOM   1259  CD1 TYR A 215      -3.090  -3.803   3.879  1.00 42.55           C  
ATOM   1260  HD1 TYR A 215      -3.347  -4.862   4.051  1.00  0.00           H  
ATOM   1261  CD2 TYR A 215      -1.650  -1.939   4.218  1.00 42.04           C  
ATOM   1262  HD2 TYR A 215      -0.750  -1.492   4.672  1.00  0.00           H  
ATOM   1263  CE1 TYR A 215      -3.931  -3.004   3.074  1.00 40.71           C  
ATOM   1264  HE1 TYR A 215      -4.846  -3.428   2.628  1.00  0.00           H  
ATOM   1265  CE2 TYR A 215      -2.465  -1.156   3.421  1.00 40.13           C  
ATOM   1266  HE2 TYR A 215      -2.206  -0.099   3.242  1.00  0.00           H  
ATOM   1267  CZ  TYR A 215      -3.593  -1.689   2.853  1.00 40.91           C  
ATOM   1268  OH  TYR A 215      -4.396  -0.859   2.089  1.00 41.50           O  
ATOM   1269  HH  TYR A 215      -5.178  -1.228   1.695  1.00  0.00           H  
ATOM   1270  N   SER A 216      -0.338  -6.650   7.185  1.00 38.18           N  
ATOM   1271  HN  SER A 216      -1.175  -7.174   6.929  1.00  0.00           H  
ATOM   1272  CA  SER A 216       0.937  -7.369   7.330  1.00 39.85           C  
ATOM   1273  HA  SER A 216       1.729  -6.649   7.642  1.00  0.00           H  
ATOM   1274  C   SER A 216       1.327  -7.994   5.978  1.00 40.26           C  
ATOM   1275  O   SER A 216       0.508  -8.604   5.335  1.00 40.03           O  
ATOM   1276  CB  SER A 216       0.816  -8.471   8.388  1.00 39.35           C  
ATOM   1277  HB1 SER A 216       1.731  -9.107   8.430  1.00  0.00           H  
ATOM   1278  HB2 SER A 216       0.082  -9.254   8.088  1.00  0.00           H  
ATOM   1279  OG  SER A 216       0.505  -7.917   9.649  1.00 40.29           O  
ATOM   1280  HG  SER A 216       0.430  -8.600  10.305  1.00  0.00           H  
ATOM   1281  N   PHE A 217       2.583  -7.871   5.567  1.00 41.04           N  
ATOM   1282  HN  PHE A 217       3.270  -7.409   6.162  1.00  0.00           H  
ATOM   1283  CA  PHE A 217       2.981  -8.394   4.269  1.00 42.17           C  
ATOM   1284  HA  PHE A 217       2.427  -9.344   4.085  1.00  0.00           H  
ATOM   1285  C   PHE A 217       4.452  -8.705   4.336  1.00 42.13           C  
ATOM   1286  O   PHE A 217       5.148  -8.150   5.158  1.00 42.09           O  
ATOM   1287  CB  PHE A 217       2.633  -7.380   3.113  1.00 42.26           C  
ATOM   1288  HB1 PHE A 217       1.557  -7.093   3.163  1.00  0.00           H  
ATOM   1289  HB2 PHE A 217       2.649  -7.899   2.126  1.00  0.00           H  
ATOM   1290  CG  PHE A 217       3.503  -6.145   3.069  1.00 42.32           C  
ATOM   1291  CD1 PHE A 217       4.696  -6.137   2.361  1.00 42.32           C  
ATOM   1292  HD1 PHE A 217       5.015  -7.047   1.826  1.00  0.00           H  
ATOM   1293  CD2 PHE A 217       3.119  -4.976   3.717  1.00 43.98           C  
ATOM   1294  HD2 PHE A 217       2.162  -4.948   4.265  1.00  0.00           H  
ATOM   1295  CE1 PHE A 217       5.497  -4.999   2.315  1.00 43.31           C  
ATOM   1296  HE1 PHE A 217       6.443  -5.019   1.748  1.00  0.00           H  
ATOM   1297  CE2 PHE A 217       3.934  -3.825   3.685  1.00 43.13           C  
ATOM   1298  HE2 PHE A 217       3.626  -2.915   4.227  1.00  0.00           H  
ATOM   1299  CZ  PHE A 217       5.115  -3.840   2.976  1.00 44.42           C  
ATOM   1300  HZ  PHE A 217       5.751  -2.940   2.934  1.00  0.00           H  
ATOM   1301  N   GLN A 218       4.917  -9.618   3.499  1.00 43.86           N  
ATOM   1302  HN  GLN A 218       4.264 -10.116   2.893  1.00  0.00           H  
ATOM   1303  CA  GLN A 218       6.349  -9.933   3.420  1.00 44.32           C  
ATOM   1304  HA  GLN A 218       6.894  -9.220   4.082  1.00  0.00           H  
ATOM   1305  C   GLN A 218       6.905  -9.778   2.003  1.00 45.80           C  
ATOM   1306  O   GLN A 218       6.185  -9.880   1.027  1.00 45.45           O  
ATOM   1307  CB  GLN A 218       6.623 -11.352   3.929  1.00 44.34           C  
ATOM   1308  HB1 GLN A 218       7.721 -11.542   3.965  1.00  0.00           H  
ATOM   1309  HB2 GLN A 218       6.377 -11.425   5.014  1.00  0.00           H  
ATOM   1310  CG  GLN A 218       5.931 -12.452   3.165  1.00 44.16           C  
ATOM   1311  HG1 GLN A 218       4.867 -12.186   2.964  1.00  0.00           H  
ATOM   1312  HG2 GLN A 218       6.308 -12.504   2.117  1.00  0.00           H  
ATOM   1313  CD  GLN A 218       6.030 -13.804   3.841  1.00 44.79           C  
ATOM   1314  NE2 GLN A 218       4.901 -14.453   3.998  1.00 42.59           N  
ATOM   1315 1HE2 GLN A 218       4.000 -14.073   3.709  1.00  0.00           H  
ATOM   1316 2HE2 GLN A 218       4.968 -15.363   4.453  1.00  0.00           H  
ATOM   1317  OE1 GLN A 218       7.126 -14.266   4.192  1.00 44.74           O  
ATOM   1318  N   THR A 219       8.204  -9.540   1.921  1.00 47.02           N  
ATOM   1319  HN  THR A 219       8.704  -9.254   2.763  1.00  0.00           H  
ATOM   1320  CA  THR A 219       8.943  -9.669   0.686  1.00 48.73           C  
ATOM   1321  HA  THR A 219       8.227  -9.853  -0.149  1.00  0.00           H  
ATOM   1322  C   THR A 219       9.901 -10.863   0.795  1.00 49.86           C  
ATOM   1323  O   THR A 219       9.831 -11.643   1.748  1.00 50.97           O  
ATOM   1324  CB  THR A 219       9.706  -8.354   0.414  1.00 48.40           C  
ATOM   1325  HB  THR A 219      10.149  -8.361  -0.609  1.00  0.00           H  
ATOM   1326  CG2 THR A 219       8.793  -7.179   0.585  1.00 48.75           C  
ATOM   1327 1HG2 THR A 219       8.002  -7.343  -0.183  1.00  0.00           H  
ATOM   1328 2HG2 THR A 219       9.301  -6.189   0.518  1.00  0.00           H  
ATOM   1329 3HG2 THR A 219       8.406  -7.044   1.622  1.00  0.00           H  
ATOM   1330  OG1 THR A 219      10.720  -8.144   1.399  1.00 49.31           O  
ATOM   1331  HG1 THR A 219      11.299  -8.889   1.291  1.00  0.00           H  
ATOM   1332  N  AHIS A 220      10.803 -11.023  -0.164  0.50 50.54           N  
ATOM   1333  H  AHIS A 220      10.821 -10.382  -0.957  1.00  0.00           H  
ATOM   1334  N  BHIS A 220      10.772 -10.991  -0.199  0.50 50.31           N  
ATOM   1335  H  BHIS A 220      10.672 -10.382  -1.011  1.00  0.00           H  
ATOM   1336  CA AHIS A 220      11.773 -12.118  -0.087  0.50 51.05           C  
ATOM   1337  HA AHIS A 220      11.198 -13.065   0.037  1.00  0.00           H  
ATOM   1338  CA BHIS A 220      11.868 -11.961  -0.188  0.50 50.61           C  
ATOM   1339  HA BHIS A 220      11.414 -12.975  -0.283  1.00  0.00           H  
ATOM   1340  C  AHIS A 220      12.714 -11.977   1.151  0.50 50.72           C  
ATOM   1341  C  BHIS A 220      12.691 -11.947   1.122  0.50 50.50           C  
ATOM   1342  O  AHIS A 220      13.194 -12.990   1.669  0.50 50.50           O  
ATOM   1343  O  BHIS A 220      13.040 -13.003   1.663  0.50 50.29           O  
ATOM   1344  CB AHIS A 220      12.584 -12.237  -1.396  0.50 51.46           C  
ATOM   1345  HB1AHIS A 220      13.593 -12.665  -1.190  1.00  0.00           H  
ATOM   1346  HB2AHIS A 220      12.876 -11.226  -1.764  1.00  0.00           H  
ATOM   1347  CB BHIS A 220      12.778 -11.747  -1.425  0.50 50.87           C  
ATOM   1348  HB1BHIS A 220      12.206 -11.941  -2.362  1.00  0.00           H  
ATOM   1349  HB2BHIS A 220      13.538 -12.560  -1.490  1.00  0.00           H  
ATOM   1350  CG AHIS A 220      11.899 -13.014  -2.488  0.50 53.44           C  
ATOM   1351  CG BHIS A 220      13.449 -10.399  -1.493  0.50 51.43           C  
ATOM   1352  CD2AHIS A 220      11.270 -12.603  -3.616  0.50 55.15           C  
ATOM   1353  HD2AHIS A 220      11.126 -11.559  -3.941  1.00  0.00           H  
ATOM   1354  CD2BHIS A 220      14.727 -10.060  -1.794  0.50 52.13           C  
ATOM   1355  HD2BHIS A 220      15.545 -10.755  -2.046  1.00  0.00           H  
ATOM   1356  ND1AHIS A 220      11.849 -14.394  -2.508  0.50 56.18           N  
ATOM   1357  HD1AHIS A 220      12.245 -15.007  -1.796  1.00  0.00           H  
ATOM   1358  ND1BHIS A 220      12.784  -9.209  -1.267  0.50 52.07           N  
ATOM   1359  HD1BHIS A 220      11.797  -9.122  -1.027  1.00  0.00           H  
ATOM   1360  CE1AHIS A 220      11.209 -14.798  -3.593  0.50 55.79           C  
ATOM   1361  HE1AHIS A 220      11.013 -15.846  -3.875  1.00  0.00           H  
ATOM   1362  CE1BHIS A 220      13.627  -8.200  -1.411  0.50 52.74           C  
ATOM   1363  HE1BHIS A 220      13.382  -7.132  -1.288  1.00  0.00           H  
ATOM   1364  NE2AHIS A 220      10.845 -13.730  -4.280  0.50 56.32           N  
ATOM   1365  HE2AHIS A 220      10.331 -13.740  -5.161  1.00  0.00           H  
ATOM   1366  NE2BHIS A 220      14.814  -8.690  -1.727  0.50 51.91           N  
ATOM   1367  HE2BHIS A 220      15.657  -8.141  -1.894  1.00  0.00           H  
ATOM   1368  N   ASP A 221      12.958 -10.743   1.618  1.00 50.19           N  
ATOM   1369  CA  ASP A 221      13.834 -10.503   2.778  1.00 50.27           C  
ATOM   1370  HA  ASP A 221      14.099 -11.507   3.185  1.00  0.00           H  
ATOM   1371  C   ASP A 221      13.218  -9.697   3.964  1.00 49.91           C  
ATOM   1372  O   ASP A 221      13.912  -9.421   4.947  1.00 49.65           O  
ATOM   1373  CB  ASP A 221      15.166  -9.852   2.319  1.00 51.08           C  
ATOM   1374  HB1 ASP A 221      15.670 -10.486   1.553  1.00  0.00           H  
ATOM   1375  HB2 ASP A 221      15.927  -9.900   3.132  1.00  0.00           H  
ATOM   1376  CG  ASP A 221      15.007  -8.394   1.804  1.00 53.46           C  
ATOM   1377  OD1 ASP A 221      13.880  -7.974   1.427  1.00 58.18           O  
ATOM   1378  OD2 ASP A 221      15.979  -7.595   1.735  1.00 57.78           O  
ATOM   1379  N   ARG A 222      11.937  -9.339   3.911  1.00 48.86           N  
ATOM   1380  HN  ARG A 222      11.345  -9.666   3.147  1.00  0.00           H  
ATOM   1381  CA  ARG A 222      11.382  -8.475   4.953  1.00 48.69           C  
ATOM   1382  HA  ARG A 222      12.068  -8.528   5.830  1.00  0.00           H  
ATOM   1383  C   ARG A 222      10.007  -8.899   5.427  1.00 46.99           C  
ATOM   1384  O   ARG A 222       9.213  -9.463   4.664  1.00 46.31           O  
ATOM   1385  CB  ARG A 222      11.337  -7.016   4.494  1.00 48.91           C  
ATOM   1386  HB1 ARG A 222      10.672  -6.426   5.167  1.00  0.00           H  
ATOM   1387  HB2 ARG A 222      10.772  -6.936   3.536  1.00  0.00           H  
ATOM   1388  CG  ARG A 222      12.696  -6.319   4.359  1.00 51.98           C  
ATOM   1389  HG1 ARG A 222      13.315  -6.804   3.568  1.00  0.00           H  
ATOM   1390  HG2 ARG A 222      13.339  -6.526   5.246  1.00  0.00           H  
ATOM   1391  CD  ARG A 222      12.574  -4.801   4.109  1.00 56.36           C  
ATOM   1392  HD1 ARG A 222      11.513  -4.533   3.895  1.00  0.00           H  
ATOM   1393  HD2 ARG A 222      12.730  -4.243   5.062  1.00  0.00           H  
ATOM   1394  NE  ARG A 222      13.451  -4.262   3.061  1.00 61.59           N  
ATOM   1395  HE  ARG A 222      13.356  -4.652   2.123  1.00  0.00           H  
ATOM   1396  CZ  ARG A 222      14.374  -3.291   3.239  1.00 66.16           C  
ATOM   1397  NH1 ARG A 222      14.589  -2.732   4.441  1.00 68.52           N  
ATOM   1398 1HH1 ARG A 222      15.286  -1.999   4.575  1.00  0.00           H  
ATOM   1399 2HH1 ARG A 222      14.029  -3.048   5.233  1.00  0.00           H  
ATOM   1400  NH2 ARG A 222      15.105  -2.879   2.206  1.00 66.72           N  
ATOM   1401 1HH2 ARG A 222      15.802  -2.146   2.340  1.00  0.00           H  
ATOM   1402 2HH2 ARG A 222      14.942  -3.304   1.293  1.00  0.00           H  
ATOM   1403  N   LEU A 223       9.748  -8.636   6.704  1.00 45.43           N  
ATOM   1404  HN  LEU A 223      10.523  -8.393   7.321  1.00  0.00           H  
ATOM   1405  CA  LEU A 223       8.400  -8.682   7.256  1.00 44.50           C  
ATOM   1406  HA  LEU A 223       7.692  -9.074   6.489  1.00  0.00           H  
ATOM   1407  C   LEU A 223       8.036  -7.253   7.607  1.00 43.40           C  
ATOM   1408  O   LEU A 223       8.862  -6.526   8.137  1.00 41.99           O  
ATOM   1409  CB  LEU A 223       8.340  -9.564   8.521  1.00 44.38           C  
ATOM   1410  HB1 LEU A 223       7.350  -9.432   9.018  1.00  0.00           H  
ATOM   1411  HB2 LEU A 223       9.020  -9.144   9.298  1.00  0.00           H  
ATOM   1412  CG  LEU A 223       8.628 -11.061   8.348  1.00 44.27           C  
ATOM   1413  HG  LEU A 223       9.637 -11.160   7.883  1.00  0.00           H  
ATOM   1414  CD1 LEU A 223       8.674 -11.761   9.716  1.00 46.64           C  
ATOM   1415 1HD1 LEU A 223       9.406 -11.248  10.383  1.00  0.00           H  
ATOM   1416 2HD1 LEU A 223       8.889 -12.851   9.621  1.00  0.00           H  
ATOM   1417 3HD1 LEU A 223       7.664 -11.834  10.182  1.00  0.00           H  
ATOM   1418  CD2 LEU A 223       7.604 -11.779   7.415  1.00 42.60           C  
ATOM   1419 1HD2 LEU A 223       7.571 -11.271   6.423  1.00  0.00           H  
ATOM   1420 2HD2 LEU A 223       6.594 -11.852   7.881  1.00  0.00           H  
ATOM   1421 3HD2 LEU A 223       7.819 -12.869   7.320  1.00  0.00           H  
ATOM   1422  N   CYS A 224       6.788  -6.869   7.338  1.00 42.20           N  
ATOM   1423  HN  CYS A 224       6.122  -7.553   6.979  1.00  0.00           H  
ATOM   1424  CA  CYS A 224       6.355  -5.497   7.545  1.00 41.85           C  
ATOM   1425  HA  CYS A 224       7.055  -4.999   8.256  1.00  0.00           H  
ATOM   1426  C   CYS A 224       4.968  -5.479   8.131  1.00 40.03           C  
ATOM   1427  O   CYS A 224       4.139  -6.249   7.728  1.00 39.54           O  
ATOM   1428  CB  CYS A 224       6.352  -4.723   6.225  1.00 42.39           C  
ATOM   1429  HB1 CYS A 224       5.546  -5.104   5.555  1.00  0.00           H  
ATOM   1430  HB2 CYS A 224       5.991  -3.681   6.388  1.00  0.00           H  
ATOM   1431  SG  CYS A 224       7.931  -4.709   5.359  1.00 46.17           S  
ATOM   1432  N   PHE A 225       4.771  -4.621   9.128  1.00 38.75           N  
ATOM   1433  HN  PHE A 225       5.590  -4.136   9.495  1.00  0.00           H  
ATOM   1434  CA  PHE A 225       3.499  -4.318   9.733  1.00 37.12           C  
ATOM   1435  HA  PHE A 225       2.687  -4.957   9.315  1.00  0.00           H  
ATOM   1436  C   PHE A 225       3.248  -2.859   9.455  1.00 36.46           C  
ATOM   1437  O   PHE A 225       4.148  -2.028   9.656  1.00 35.78           O  
ATOM   1438  CB  PHE A 225       3.585  -4.449  11.260  1.00 37.90           C  
ATOM   1439  HB1 PHE A 225       4.331  -3.727  11.666  1.00  0.00           H  
ATOM   1440  HB2 PHE A 225       2.655  -4.055  11.732  1.00  0.00           H  
ATOM   1441  CG  PHE A 225       3.873  -5.819  11.761  1.00 38.66           C  
ATOM   1442  CD1 PHE A 225       3.034  -6.867  11.479  1.00 39.42           C  
ATOM   1443  HD1 PHE A 225       2.144  -6.702  10.848  1.00  0.00           H  
ATOM   1444  CD2 PHE A 225       5.000  -6.053  12.571  1.00 43.35           C  
ATOM   1445  HD2 PHE A 225       5.674  -5.215  12.814  1.00  0.00           H  
ATOM   1446  CE1 PHE A 225       3.302  -8.152  11.990  1.00 41.04           C  
ATOM   1447  HE1 PHE A 225       2.611  -8.983  11.770  1.00  0.00           H  
ATOM   1448  CE2 PHE A 225       5.282  -7.327  13.074  1.00 42.17           C  
ATOM   1449  HE2 PHE A 225       6.170  -7.494  13.706  1.00  0.00           H  
ATOM   1450  CZ  PHE A 225       4.427  -8.382  12.767  1.00 41.78           C  
ATOM   1451  HZ  PHE A 225       4.644  -9.397  13.141  1.00  0.00           H  
ATOM   1452  N   VAL A 226       2.028  -2.547   9.027  1.00 34.48           N  
ATOM   1453  HN  VAL A 226       1.355  -3.303   8.900  1.00  0.00           H  
ATOM   1454  CA  VAL A 226       1.602  -1.201   8.732  1.00 33.55           C  
ATOM   1455  HA  VAL A 226       2.440  -0.484   8.894  1.00  0.00           H  
ATOM   1456  C   VAL A 226       0.492  -0.931   9.695  1.00 32.47           C  
ATOM   1457  O   VAL A 226      -0.507  -1.605   9.670  1.00 33.19           O  
ATOM   1458  CB  VAL A 226       1.065  -1.091   7.262  1.00 33.73           C  
ATOM   1459  HB  VAL A 226       0.250  -1.841   7.132  1.00  0.00           H  
ATOM   1460  CG1 VAL A 226       0.487   0.294   6.984  1.00 34.09           C  
ATOM   1461 1HG1 VAL A 226      -0.329   0.537   7.704  1.00  0.00           H  
ATOM   1462 2HG1 VAL A 226       0.146   0.393   5.927  1.00  0.00           H  
ATOM   1463 3HG1 VAL A 226       1.280   1.078   6.980  1.00  0.00           H  
ATOM   1464  CG2 VAL A 226       2.153  -1.415   6.301  1.00 35.43           C  
ATOM   1465 1HG2 VAL A 226       2.575  -2.427   6.504  1.00  0.00           H  
ATOM   1466 2HG2 VAL A 226       2.946  -0.631   6.297  1.00  0.00           H  
ATOM   1467 3HG2 VAL A 226       1.812  -1.316   5.244  1.00  0.00           H  
ATOM   1468  N   MET A 227       0.690   0.006  10.589  1.00 32.23           N  
ATOM   1469  HN  MET A 227       1.484   0.635  10.469  1.00  0.00           H  
ATOM   1470  CA  MET A 227      -0.179   0.188  11.752  1.00 33.35           C  
ATOM   1471  HA  MET A 227      -1.106  -0.424  11.657  1.00  0.00           H  
ATOM   1472  C   MET A 227      -0.505   1.638  11.836  1.00 33.14           C  
ATOM   1473  O   MET A 227       0.215   2.402  11.222  1.00 33.51           O  
ATOM   1474  CB  MET A 227       0.595  -0.187  13.012  1.00 32.82           C  
ATOM   1475  HB1 MET A 227       1.390   0.560  13.240  1.00  0.00           H  
ATOM   1476  HB2 MET A 227      -0.029  -0.060  13.927  1.00  0.00           H  
ATOM   1477  CG  MET A 227       1.154  -1.570  12.919  1.00 34.64           C  
ATOM   1478  HG1 MET A 227       1.661  -1.725  11.938  1.00  0.00           H  
ATOM   1479  HG2 MET A 227       0.335  -2.320  12.826  1.00  0.00           H  
ATOM   1480  SD  MET A 227       2.250  -1.995  14.271  1.00 35.22           S  
ATOM   1481  CE  MET A 227       3.760  -1.382  13.607  1.00 35.75           C  
ATOM   1482  HE1 MET A 227       4.442  -1.647  14.448  1.00  0.00           H  
ATOM   1483  HE2 MET A 227       3.761  -0.313  13.290  1.00  0.00           H  
ATOM   1484  HE3 MET A 227       4.047  -1.766  12.600  1.00  0.00           H  
ATOM   1485  N   GLU A 228      -1.524   2.018  12.623  1.00 33.44           N  
ATOM   1486  HN  GLU A 228      -2.108   1.304  13.059  1.00  0.00           H  
ATOM   1487  CA  GLU A 228      -1.820   3.430  12.873  1.00 34.65           C  
ATOM   1488  HA  GLU A 228      -2.135   3.922  11.924  1.00  0.00           H  
ATOM   1489  C   GLU A 228      -0.580   4.098  13.404  1.00 33.17           C  
ATOM   1490  O   GLU A 228       0.093   3.548  14.269  1.00 32.87           O  
ATOM   1491  CB  GLU A 228      -2.909   3.639  13.958  1.00 36.01           C  
ATOM   1492  HB1 GLU A 228      -2.819   4.676  14.357  1.00  0.00           H  
ATOM   1493  HB2 GLU A 228      -2.639   3.034  14.855  1.00  0.00           H  
ATOM   1494  CG  GLU A 228      -4.375   3.374  13.614  1.00 41.85           C  
ATOM   1495  HG1 GLU A 228      -4.777   4.155  12.927  1.00  0.00           H  
ATOM   1496  HG2 GLU A 228      -4.481   2.484  12.950  1.00  0.00           H  
ATOM   1497  CD  GLU A 228      -5.253   3.236  14.885  1.00 47.61           C  
ATOM   1498  OE1 GLU A 228      -4.721   2.727  15.954  1.00 45.30           O  
ATOM   1499  OE2 GLU A 228      -6.455   3.648  14.823  1.00 49.28           O  
ATOM   1500  N   TYR A 229      -0.292   5.279  12.883  1.00 32.63           N  
ATOM   1501  HN  TYR A 229      -0.841   5.590  12.082  1.00  0.00           H  
ATOM   1502  CA  TYR A 229       0.757   6.169  13.374  1.00 32.19           C  
ATOM   1503  HA  TYR A 229       1.684   5.580  13.568  1.00  0.00           H  
ATOM   1504  C   TYR A 229       0.321   6.882  14.670  1.00 32.11           C  
ATOM   1505  O   TYR A 229      -0.700   7.553  14.707  1.00 29.70           O  
ATOM   1506  CB  TYR A 229       1.039   7.225  12.311  1.00 32.13           C  
ATOM   1507  HB1 TYR A 229       0.078   7.678  11.973  1.00  0.00           H  
ATOM   1508  HB2 TYR A 229       1.374   6.726  11.372  1.00  0.00           H  
ATOM   1509  CG  TYR A 229       2.021   8.331  12.676  1.00 31.76           C  
ATOM   1510  CD1 TYR A 229       3.231   8.042  13.299  1.00 30.06           C  
ATOM   1511  HD1 TYR A 229       3.477   6.992  13.530  1.00  0.00           H  
ATOM   1512  CD2 TYR A 229       1.749   9.653  12.359  1.00 33.45           C  
ATOM   1513  HD2 TYR A 229       0.808   9.908  11.844  1.00  0.00           H  
ATOM   1514  CE1 TYR A 229       4.116   9.014  13.630  1.00 31.93           C  
ATOM   1515  HE1 TYR A 229       5.051   8.749  14.151  1.00  0.00           H  
ATOM   1516  CE2 TYR A 229       2.666  10.677  12.689  1.00 36.32           C  
ATOM   1517  HE2 TYR A 229       2.443  11.731  12.451  1.00  0.00           H  
ATOM   1518  CZ  TYR A 229       3.855  10.329  13.320  1.00 34.16           C  
ATOM   1519  OH  TYR A 229       4.754  11.277  13.686  1.00 32.70           O  
ATOM   1520  HH  TYR A 229       5.566  11.039  14.117  1.00  0.00           H  
ATOM   1521  N   ALA A 230       1.130   6.766  15.711  1.00 31.99           N  
ATOM   1522  HN  ALA A 230       1.936   6.144  15.653  1.00  0.00           H  
ATOM   1523  CA  ALA A 230       0.889   7.511  16.937  1.00 31.97           C  
ATOM   1524  HA  ALA A 230      -0.177   7.838  16.954  1.00  0.00           H  
ATOM   1525  C   ALA A 230       1.782   8.751  16.933  1.00 32.03           C  
ATOM   1526  O   ALA A 230       2.958   8.687  17.278  1.00 30.46           O  
ATOM   1527  CB  ALA A 230       1.160   6.613  18.193  1.00 32.50           C  
ATOM   1528  HB1 ALA A 230       0.975   7.184  19.133  1.00  0.00           H  
ATOM   1529  HB2 ALA A 230       2.184   6.171  18.172  1.00  0.00           H  
ATOM   1530  HB3 ALA A 230       0.569   5.668  18.161  1.00  0.00           H  
ATOM   1531  N  AASN A 231       1.112   9.876  16.723  0.50 32.02           N  
ATOM   1532  H  AASN A 231       0.103   9.855  16.868  1.00  0.00           H  
ATOM   1533  N  BASN A 231       1.253   9.893  16.474  0.50 31.97           N  
ATOM   1534  H  BASN A 231       0.262   9.919  16.236  1.00  0.00           H  
ATOM   1535  CA AASN A 231       1.698  11.128  16.305  0.50 31.91           C  
ATOM   1536  HA AASN A 231       2.499  10.914  15.559  1.00  0.00           H  
ATOM   1537  CA BASN A 231       2.064  11.114  16.303  0.50 31.88           C  
ATOM   1538  HA BASN A 231       2.971  10.827  15.722  1.00  0.00           H  
ATOM   1539  C  AASN A 231       2.342  11.842  17.536  0.50 32.01           C  
ATOM   1540  C  BASN A 231       2.549  11.742  17.618  0.50 31.93           C  
ATOM   1541  O  AASN A 231       3.261  12.672  17.415  0.50 31.90           O  
ATOM   1542  O  BASN A 231       3.542  12.473  17.631  0.50 31.70           O  
ATOM   1543  CB AASN A 231       0.582  11.974  15.610  0.50 31.88           C  
ATOM   1544  HB1AASN A 231       0.062  12.624  16.352  1.00  0.00           H  
ATOM   1545  HB2AASN A 231       1.032  12.759  14.958  1.00  0.00           H  
ATOM   1546  CB BASN A 231       1.309  12.177  15.472  0.50 32.02           C  
ATOM   1547  HB1BASN A 231       2.024  12.837  14.928  1.00  0.00           H  
ATOM   1548  HB2BASN A 231       0.794  11.708  14.601  1.00  0.00           H  
ATOM   1549  CG AASN A 231      -0.464  11.103  14.798  0.50 32.31           C  
ATOM   1550  CG BASN A 231       0.337  12.998  16.295  0.50 32.77           C  
ATOM   1551  ND2AASN A 231      -1.136  10.153  15.457  0.50 32.77           N  
ATOM   1552 1HD2AASN A 231      -0.951   9.954  16.440  1.00  0.00           H  
ATOM   1553 2HD2AASN A 231      -1.809   9.592  14.934  1.00  0.00           H  
ATOM   1554  ND2BASN A 231      -0.214  14.052  15.695  0.50 32.90           N  
ATOM   1555 1HD2BASN A 231      -0.868  14.605  16.249  1.00  0.00           H  
ATOM   1556 2HD2BASN A 231      -0.004  14.302  14.729  1.00  0.00           H  
ATOM   1557  OD1AASN A 231      -0.687  11.343  13.614  0.50 38.49           O  
ATOM   1558  OD1BASN A 231       0.082  12.695  17.466  0.50 34.84           O  
ATOM   1559  N   GLY A 232       1.847  11.484  18.717  1.00 30.83           N  
ATOM   1560  CA  GLY A 232       2.269  12.046  19.987  1.00 30.71           C  
ATOM   1561  HA1 GLY A 232       1.420  12.015  20.709  1.00  0.00           H  
ATOM   1562  HA2 GLY A 232       2.408  13.147  19.880  1.00  0.00           H  
ATOM   1563  C   GLY A 232       3.519  11.432  20.638  1.00 29.55           C  
ATOM   1564  O   GLY A 232       3.907  11.875  21.705  1.00 30.08           O  
ATOM   1565  N   GLY A 233       4.141  10.434  20.025  1.00 29.12           N  
ATOM   1566  HN  GLY A 233       3.750  10.064  19.158  1.00  0.00           H  
ATOM   1567  CA  GLY A 233       5.374   9.847  20.557  1.00 28.82           C  
ATOM   1568  HA1 GLY A 233       5.881   9.227  19.781  1.00  0.00           H  
ATOM   1569  HA2 GLY A 233       6.151  10.633  20.705  1.00  0.00           H  
ATOM   1570  C   GLY A 233       5.167   9.034  21.855  1.00 29.77           C  
ATOM   1571  O   GLY A 233       4.040   8.721  22.257  1.00 28.16           O  
ATOM   1572  N   GLU A 234       6.278   8.709  22.520  1.00 29.07           N  
ATOM   1573  HN  GLU A 234       7.169   9.073  22.182  1.00  0.00           H  
ATOM   1574  CA  GLU A 234       6.282   7.859  23.705  1.00 28.55           C  
ATOM   1575  HA  GLU A 234       5.502   7.070  23.596  1.00  0.00           H  
ATOM   1576  C   GLU A 234       6.033   8.636  24.973  1.00 27.93           C  
ATOM   1577  O   GLU A 234       6.584   9.692  25.159  1.00 29.77           O  
ATOM   1578  CB  GLU A 234       7.664   7.193  23.867  1.00 27.71           C  
ATOM   1579  HB1 GLU A 234       7.720   6.653  24.841  1.00  0.00           H  
ATOM   1580  HB2 GLU A 234       8.449   7.968  24.029  1.00  0.00           H  
ATOM   1581  CG  GLU A 234       8.061   6.280  22.745  1.00 26.47           C  
ATOM   1582  HG1 GLU A 234       7.836   6.741  21.755  1.00  0.00           H  
ATOM   1583  HG2 GLU A 234       7.384   5.396  22.689  1.00  0.00           H  
ATOM   1584  CD  GLU A 234       9.494   5.856  22.828  1.00 28.38           C  
ATOM   1585  OE1 GLU A 234       9.890   5.103  21.930  1.00 30.57           O  
ATOM   1586  OE2 GLU A 234      10.195   6.240  23.801  1.00 28.29           O  
ATOM   1587  N   LEU A 235       5.300   8.064  25.905  1.00 26.85           N  
ATOM   1588  HN  LEU A 235       4.795   7.202  25.697  1.00  0.00           H  
ATOM   1589  CA  LEU A 235       5.208   8.650  27.217  1.00 27.57           C  
ATOM   1590  HA  LEU A 235       4.682   9.629  27.129  1.00  0.00           H  
ATOM   1591  C   LEU A 235       6.608   8.900  27.808  1.00 27.83           C  
ATOM   1592  O   LEU A 235       6.802   9.889  28.534  1.00 28.13           O  
ATOM   1593  CB  LEU A 235       4.403   7.754  28.145  1.00 27.78           C  
ATOM   1594  HB1 LEU A 235       4.681   7.962  29.204  1.00  0.00           H  
ATOM   1595  HB2 LEU A 235       4.753   6.700  28.048  1.00  0.00           H  
ATOM   1596  CG  LEU A 235       2.885   7.810  27.990  1.00 26.68           C  
ATOM   1597  HG  LEU A 235       2.601   7.261  27.062  1.00  0.00           H  
ATOM   1598  CD1 LEU A 235       2.269   7.106  29.174  1.00 24.77           C  
ATOM   1599 1HD1 LEU A 235       1.161   7.147  29.061  1.00  0.00           H  
ATOM   1600 2HD1 LEU A 235       2.618   7.517  30.150  1.00  0.00           H  
ATOM   1601 3HD1 LEU A 235       2.651   6.067  29.304  1.00  0.00           H  
ATOM   1602  CD2 LEU A 235       2.383   9.222  27.885  1.00 26.49           C  
ATOM   1603 1HD2 LEU A 235       1.275   9.263  27.772  1.00  0.00           H  
ATOM   1604 2HD2 LEU A 235       2.895   9.774  27.062  1.00  0.00           H  
ATOM   1605 3HD2 LEU A 235       2.725   9.839  28.749  1.00  0.00           H  
ATOM   1606  N   PHE A 236       7.567   8.020  27.469  1.00 28.07           N  
ATOM   1607  HN  PHE A 236       7.314   7.210  26.903  1.00  0.00           H  
ATOM   1608  CA  PHE A 236       8.966   8.185  27.885  1.00 28.23           C  
ATOM   1609  HA  PHE A 236       8.984   8.158  29.000  1.00  0.00           H  
ATOM   1610  C   PHE A 236       9.511   9.585  27.448  1.00 29.09           C  
ATOM   1611  O   PHE A 236      10.149  10.300  28.237  1.00 28.40           O  
ATOM   1612  CB  PHE A 236       9.812   6.999  27.388  1.00 27.54           C  
ATOM   1613  HB1 PHE A 236       9.386   6.035  27.753  1.00  0.00           H  
ATOM   1614  HB2 PHE A 236       9.681   6.859  26.290  1.00  0.00           H  
ATOM   1615  CG  PHE A 236      11.256   7.095  27.733  1.00 29.21           C  
ATOM   1616  CD1 PHE A 236      11.670   7.105  29.057  1.00 29.94           C  
ATOM   1617  HD1 PHE A 236      10.920   7.024  29.862  1.00  0.00           H  
ATOM   1618  CD2 PHE A 236      12.204   7.281  26.736  1.00 34.84           C  
ATOM   1619  HD2 PHE A 236      11.886   7.327  25.681  1.00  0.00           H  
ATOM   1620  CE1 PHE A 236      13.003   7.214  29.381  1.00 30.98           C  
ATOM   1621  HE1 PHE A 236      13.312   7.198  30.440  1.00  0.00           H  
ATOM   1622  CE2 PHE A 236      13.562   7.411  27.060  1.00 35.47           C  
ATOM   1623  HE2 PHE A 236      14.312   7.565  26.267  1.00  0.00           H  
ATOM   1624  CZ  PHE A 236      13.952   7.343  28.394  1.00 32.47           C  
ATOM   1625  HZ  PHE A 236      15.021   7.393  28.660  1.00  0.00           H  
ATOM   1626  N   PHE A 237       9.204   9.992  26.214  1.00 28.86           N  
ATOM   1627  HN  PHE A 237       8.705   9.348  25.600  1.00  0.00           H  
ATOM   1628  CA  PHE A 237       9.551  11.321  25.699  1.00 29.23           C  
ATOM   1629  HA  PHE A 237      10.662  11.386  25.626  1.00  0.00           H  
ATOM   1630  C   PHE A 237       9.068  12.454  26.589  1.00 29.91           C  
ATOM   1631  O   PHE A 237       9.862  13.284  27.090  1.00 29.42           O  
ATOM   1632  CB  PHE A 237       8.966  11.490  24.283  1.00 31.27           C  
ATOM   1633  HB1 PHE A 237       9.146  10.576  23.671  1.00  0.00           H  
ATOM   1634  HB2 PHE A 237       7.851  11.477  24.313  1.00  0.00           H  
ATOM   1635  CG  PHE A 237       9.463  12.712  23.569  1.00 33.22           C  
ATOM   1636  CD1 PHE A 237      10.529  12.621  22.683  1.00 38.37           C  
ATOM   1637  HD1 PHE A 237      11.012  11.646  22.500  1.00  0.00           H  
ATOM   1638  CD2 PHE A 237       8.879  13.950  23.797  1.00 35.17           C  
ATOM   1639  HD2 PHE A 237       8.046  14.032  24.515  1.00  0.00           H  
ATOM   1640  CE1 PHE A 237      10.997  13.781  22.013  1.00 39.42           C  
ATOM   1641  HE1 PHE A 237      11.834  13.707  21.298  1.00  0.00           H  
ATOM   1642  CE2 PHE A 237       9.327  15.093  23.134  1.00 35.18           C  
ATOM   1643  HE2 PHE A 237       8.829  16.062  23.305  1.00  0.00           H  
ATOM   1644  CZ  PHE A 237      10.399  15.009  22.260  1.00 38.39           C  
ATOM   1645  HZ  PHE A 237      10.777  15.917  21.761  1.00  0.00           H  
ATOM   1646  N   HIS A 238       7.756  12.449  26.843  1.00 30.37           N  
ATOM   1647  HN  HIS A 238       7.204  11.678  26.468  1.00  0.00           H  
ATOM   1648  CA  HIS A 238       7.059  13.467  27.617  1.00 30.68           C  
ATOM   1649  HA  HIS A 238       7.289  14.456  27.157  1.00  0.00           H  
ATOM   1650  C   HIS A 238       7.525  13.508  29.030  1.00 32.02           C  
ATOM   1651  O   HIS A 238       7.779  14.611  29.561  1.00 31.53           O  
ATOM   1652  CB  HIS A 238       5.527  13.258  27.534  1.00 30.05           C  
ATOM   1653  HB1 HIS A 238       4.980  13.978  28.186  1.00  0.00           H  
ATOM   1654  HB2 HIS A 238       5.216  12.308  28.029  1.00  0.00           H  
ATOM   1655  CG  HIS A 238       5.047  13.323  26.123  1.00 31.29           C  
ATOM   1656  CD2 HIS A 238       4.648  12.355  25.258  1.00 31.06           C  
ATOM   1657  HD2 HIS A 238       4.492  11.289  25.493  1.00  0.00           H  
ATOM   1658  ND1 HIS A 238       5.149  14.478  25.387  1.00 30.15           N  
ATOM   1659  HD1 HIS A 238       5.472  15.377  25.746  1.00  0.00           H  
ATOM   1660  CE1 HIS A 238       4.765  14.248  24.141  1.00 28.59           C  
ATOM   1661  HE1 HIS A 238       4.698  14.998  23.335  1.00  0.00           H  
ATOM   1662  NE2 HIS A 238       4.475  12.957  24.032  1.00 30.36           N  
ATOM   1663  HE2 HIS A 238       4.173  12.487  23.178  1.00  0.00           H  
ATOM   1664  N   LEU A 239       7.714  12.328  29.634  1.00 31.94           N  
ATOM   1665  HN  LEU A 239       7.623  11.456  29.113  1.00  0.00           H  
ATOM   1666  CA  LEU A 239       8.049  12.316  31.038  1.00 33.63           C  
ATOM   1667  HA  LEU A 239       7.471  13.133  31.529  1.00  0.00           H  
ATOM   1668  C   LEU A 239       9.560  12.616  31.254  1.00 35.24           C  
ATOM   1669  O   LEU A 239       9.936  13.099  32.291  1.00 36.72           O  
ATOM   1670  CB  LEU A 239       7.605  11.003  31.661  1.00 33.29           C  
ATOM   1671  HB1 LEU A 239       6.630  10.704  31.211  1.00  0.00           H  
ATOM   1672  HB2 LEU A 239       8.273  10.189  31.295  1.00  0.00           H  
ATOM   1673  CG  LEU A 239       7.495  10.902  33.189  1.00 35.66           C  
ATOM   1674  HG  LEU A 239       8.512  11.043  33.624  1.00  0.00           H  
ATOM   1675  CD1 LEU A 239       6.540  11.965  33.819  1.00 32.77           C  
ATOM   1676 1HD1 LEU A 239       6.460  11.892  34.929  1.00  0.00           H  
ATOM   1677 2HD1 LEU A 239       5.531  11.917  33.347  1.00  0.00           H  
ATOM   1678 3HD1 LEU A 239       6.840  12.994  33.513  1.00  0.00           H  
ATOM   1679  CD2 LEU A 239       7.028   9.492  33.515  1.00 37.69           C  
ATOM   1680 1HD2 LEU A 239       6.948   9.419  34.625  1.00  0.00           H  
ATOM   1681 2HD2 LEU A 239       7.679   8.703  33.071  1.00  0.00           H  
ATOM   1682 3HD2 LEU A 239       6.085   9.212  32.990  1.00  0.00           H  
ATOM   1683  N   SER A 240      10.416  12.326  30.289  1.00 36.97           N  
ATOM   1684  HN  SER A 240      10.098  11.778  29.489  1.00  0.00           H  
ATOM   1685  CA  SER A 240      11.818  12.774  30.340  1.00 38.67           C  
ATOM   1686  HA  SER A 240      12.270  12.396  31.286  1.00  0.00           H  
ATOM   1687  C   SER A 240      11.963  14.323  30.316  1.00 40.74           C  
ATOM   1688  O   SER A 240      12.962  14.859  30.773  1.00 42.79           O  
ATOM   1689  CB  SER A 240      12.596  12.188  29.175  1.00 37.88           C  
ATOM   1690  HB1 SER A 240      13.645  12.565  29.141  1.00  0.00           H  
ATOM   1691  HB2 SER A 240      12.247  12.590  28.195  1.00  0.00           H  
ATOM   1692  OG  SER A 240      12.541  10.771  29.219  1.00 38.99           O  
ATOM   1693  HG  SER A 240      13.028  10.404  28.490  1.00  0.00           H  
ATOM   1694  N   ARG A 241      10.986  15.028  29.761  1.00 41.78           N  
ATOM   1695  HN  ARG A 241      10.172  14.536  29.393  1.00  0.00           H  
ATOM   1696  CA  ARG A 241      11.035  16.479  29.659  1.00 43.03           C  
ATOM   1697  HA  ARG A 241      12.105  16.785  29.736  1.00  0.00           H  
ATOM   1698  C   ARG A 241      10.267  17.221  30.746  1.00 43.28           C  
ATOM   1699  O   ARG A 241      10.542  18.381  30.989  1.00 45.34           O  
ATOM   1700  CB  ARG A 241      10.538  16.892  28.276  1.00 43.38           C  
ATOM   1701  HB1 ARG A 241       9.629  16.321  27.976  1.00  0.00           H  
ATOM   1702  HB2 ARG A 241      10.097  17.916  28.284  1.00  0.00           H  
ATOM   1703  CG  ARG A 241      11.661  16.763  27.236  1.00 45.30           C  
ATOM   1704  HG1 ARG A 241      12.231  15.822  27.414  1.00  0.00           H  
ATOM   1705  HG2 ARG A 241      12.452  17.522  27.442  1.00  0.00           H  
ATOM   1706  CD  ARG A 241      11.241  16.841  25.762  1.00 48.91           C  
ATOM   1707  HD1 ARG A 241      10.854  17.854  25.502  1.00  0.00           H  
ATOM   1708  HD2 ARG A 241      10.317  16.247  25.570  1.00  0.00           H  
ATOM   1709  NE  ARG A 241      12.342  16.435  24.860  1.00 48.47           N  
ATOM   1710  HE  ARG A 241      12.792  17.168  24.311  1.00  0.00           H  
ATOM   1711  CZ  ARG A 241      12.798  15.180  24.704  1.00 49.64           C  
ATOM   1712  NH1 ARG A 241      12.264  14.159  25.386  1.00 48.42           N  
ATOM   1713 1HH1 ARG A 241      11.502  14.342  26.038  1.00  0.00           H  
ATOM   1714 2HH1 ARG A 241      12.610  13.207  25.268  1.00  0.00           H  
ATOM   1715  NH2 ARG A 241      13.796  14.941  23.850  1.00 49.41           N  
ATOM   1716 1HH2 ARG A 241      14.203  15.719  23.330  1.00  0.00           H  
ATOM   1717 2HH2 ARG A 241      14.142  13.989  23.732  1.00  0.00           H  
ATOM   1718  N   GLU A 242       9.286  16.576  31.377  1.00 43.10           N  
ATOM   1719  HN  GLU A 242       9.153  15.581  31.198  1.00  0.00           H  
ATOM   1720  CA  GLU A 242       8.394  17.252  32.318  1.00 42.82           C  
ATOM   1721  HA  GLU A 242       8.592  18.348  32.272  1.00  0.00           H  
ATOM   1722  C   GLU A 242       8.604  16.785  33.732  1.00 41.79           C  
ATOM   1723  O   GLU A 242       8.092  17.403  34.673  1.00 43.02           O  
ATOM   1724  CB  GLU A 242       6.943  17.003  31.931  1.00 42.92           C  
ATOM   1725  HB1 GLU A 242       6.761  15.918  31.748  1.00  0.00           H  
ATOM   1726  HB2 GLU A 242       6.267  17.157  32.804  1.00  0.00           H  
ATOM   1727  CG  GLU A 242       6.494  17.833  30.747  1.00 47.79           C  
ATOM   1728  HG1 GLU A 242       6.633  18.922  30.940  1.00  0.00           H  
ATOM   1729  HG2 GLU A 242       7.190  17.717  29.884  1.00  0.00           H  
ATOM   1730  CD  GLU A 242       5.070  17.524  30.348  1.00 53.18           C  
ATOM   1731  OE1 GLU A 242       4.308  17.040  31.218  1.00 53.98           O  
ATOM   1732  OE2 GLU A 242       4.731  17.748  29.162  1.00 57.40           O  
ATOM   1733  N   ARG A 243       9.309  15.675  33.875  1.00 40.53           N  
ATOM   1734  HN  ARG A 243       9.622  15.190  33.034  1.00  0.00           H  
ATOM   1735  CA  ARG A 243       9.665  15.103  35.184  1.00 41.03           C  
ATOM   1736  HA  ARG A 243      10.477  14.365  34.985  1.00  0.00           H  
ATOM   1737  C   ARG A 243       8.540  14.316  35.887  1.00 38.36           C  
ATOM   1738  O   ARG A 243       8.757  13.183  36.303  1.00 38.14           O  
ATOM   1739  CB  ARG A 243      10.273  16.158  36.153  1.00 41.76           C  
ATOM   1740  HB1 ARG A 243       9.581  17.015  36.327  1.00  0.00           H  
ATOM   1741  HB2 ARG A 243      11.114  16.721  35.685  1.00  0.00           H  
ATOM   1742  CG  ARG A 243      10.693  15.479  37.468  1.00 47.26           C  
ATOM   1743  HG1 ARG A 243      11.309  14.582  37.224  1.00  0.00           H  
ATOM   1744  HG2 ARG A 243       9.793  15.009  37.929  1.00  0.00           H  
ATOM   1745  CD  ARG A 243      11.415  16.288  38.532  1.00 51.88           C  
ATOM   1746  HD1 ARG A 243      10.957  17.294  38.680  1.00  0.00           H  
ATOM   1747  HD2 ARG A 243      12.425  16.621  38.196  1.00  0.00           H  
ATOM   1748  NE  ARG A 243      11.471  15.513  39.779  1.00 53.98           N  
ATOM   1749  HE  ARG A 243      12.314  14.967  39.958  1.00  0.00           H  
ATOM   1750  CZ  ARG A 243      10.496  15.470  40.699  1.00 59.57           C  
ATOM   1751  NH1 ARG A 243       9.378  16.162  40.537  1.00 61.48           N  
ATOM   1752 1HH1 ARG A 243       8.637  16.129  41.237  1.00  0.00           H  
ATOM   1753 2HH1 ARG A 243       9.270  16.716  39.687  1.00  0.00           H  
ATOM   1754  NH2 ARG A 243      10.637  14.744  41.812  1.00 60.44           N  
ATOM   1755 1HH2 ARG A 243       9.896  14.711  42.512  1.00  0.00           H  
ATOM   1756 2HH2 ARG A 243      11.498  14.211  41.937  1.00  0.00           H  
ATOM   1757  N   VAL A 244       7.371  14.925  36.069  1.00 36.18           N  
ATOM   1758  HN  VAL A 244       7.282  15.910  35.819  1.00  0.00           H  
ATOM   1759  CA  VAL A 244       6.207  14.223  36.618  1.00 35.67           C  
ATOM   1760  HA  VAL A 244       6.337  13.130  36.443  1.00  0.00           H  
ATOM   1761  C   VAL A 244       4.932  14.681  35.909  1.00 34.70           C  
ATOM   1762  O   VAL A 244       4.887  15.791  35.344  1.00 34.53           O  
ATOM   1763  CB  VAL A 244       6.018  14.457  38.125  1.00 36.14           C  
ATOM   1764  HB  VAL A 244       5.168  13.820  38.466  1.00  0.00           H  
ATOM   1765  CG1 VAL A 244       7.279  14.058  38.957  1.00 37.48           C  
ATOM   1766 1HG1 VAL A 244       7.142  14.228  40.050  1.00  0.00           H  
ATOM   1767 2HG1 VAL A 244       8.189  14.581  38.581  1.00  0.00           H  
ATOM   1768 3HG1 VAL A 244       7.579  13.004  38.750  1.00  0.00           H  
ATOM   1769  CG2 VAL A 244       5.656  15.900  38.401  1.00 38.17           C  
ATOM   1770 1HG2 VAL A 244       5.519  16.070  39.494  1.00  0.00           H  
ATOM   1771 2HG2 VAL A 244       4.761  16.220  37.818  1.00  0.00           H  
ATOM   1772 3HG2 VAL A 244       6.402  16.604  37.964  1.00  0.00           H  
ATOM   1773  N   PHE A 245       3.916  13.820  35.913  1.00 32.28           N  
ATOM   1774  HN  PHE A 245       4.089  12.855  36.196  1.00  0.00           H  
ATOM   1775  CA  PHE A 245       2.558  14.211  35.525  1.00 31.26           C  
ATOM   1776  HA  PHE A 245       2.608  15.123  34.885  1.00  0.00           H  
ATOM   1777  C   PHE A 245       1.727  14.517  36.775  1.00 30.03           C  
ATOM   1778  O   PHE A 245       1.936  13.934  37.816  1.00 30.58           O  
ATOM   1779  CB  PHE A 245       1.905  13.073  34.731  1.00 30.68           C  
ATOM   1780  HB1 PHE A 245       1.837  12.154  35.359  1.00  0.00           H  
ATOM   1781  HB2 PHE A 245       0.821  13.283  34.576  1.00  0.00           H  
ATOM   1782  CG  PHE A 245       2.569  12.756  33.412  1.00 28.26           C  
ATOM   1783  CD1 PHE A 245       3.281  13.689  32.716  1.00 27.35           C  
ATOM   1784  HD1 PHE A 245       3.410  14.701  33.136  1.00  0.00           H  
ATOM   1785  CD2 PHE A 245       2.396  11.509  32.836  1.00 26.34           C  
ATOM   1786  HD2 PHE A 245       1.787  10.752  33.359  1.00  0.00           H  
ATOM   1787  CE1 PHE A 245       3.840  13.382  31.496  1.00 27.41           C  
ATOM   1788  HE1 PHE A 245       4.432  14.143  30.959  1.00  0.00           H  
ATOM   1789  CE2 PHE A 245       2.968  11.193  31.623  1.00 24.93           C  
ATOM   1790  HE2 PHE A 245       2.858  10.177  31.207  1.00  0.00           H  
ATOM   1791  CZ  PHE A 245       3.668  12.138  30.941  1.00 25.27           C  
ATOM   1792  HZ  PHE A 245       4.094  11.907  29.950  1.00  0.00           H  
ATOM   1793  N   SER A 246       0.760  15.428  36.678  1.00 30.79           N  
ATOM   1794  HN  SER A 246       0.705  16.009  35.841  1.00  0.00           H  
ATOM   1795  CA  SER A 246      -0.225  15.615  37.742  1.00 29.37           C  
ATOM   1796  HA  SER A 246       0.290  15.927  38.680  1.00  0.00           H  
ATOM   1797  C   SER A 246      -0.926  14.284  37.961  1.00 29.65           C  
ATOM   1798  O   SER A 246      -0.946  13.413  37.079  1.00 26.25           O  
ATOM   1799  CB  SER A 246      -1.264  16.667  37.350  1.00 29.48           C  
ATOM   1800  HB1 SER A 246      -1.913  16.958  38.208  1.00  0.00           H  
ATOM   1801  HB2 SER A 246      -0.802  17.663  37.155  1.00  0.00           H  
ATOM   1802  OG  SER A 246      -2.030  16.191  36.224  1.00 26.62           O  
ATOM   1803  HG  SER A 246      -2.675  16.844  35.981  1.00  0.00           H  
ATOM   1804  N   GLU A 247      -1.501  14.126  39.140  1.00 31.05           N  
ATOM   1805  HN  GLU A 247      -1.364  14.837  39.859  1.00  0.00           H  
ATOM   1806  CA  GLU A 247      -2.328  12.959  39.441  1.00 31.79           C  
ATOM   1807  HA  GLU A 247      -1.676  12.058  39.366  1.00  0.00           H  
ATOM   1808  C   GLU A 247      -3.428  12.820  38.385  1.00 30.95           C  
ATOM   1809  O   GLU A 247      -3.654  11.737  37.930  1.00 30.15           O  
ATOM   1810  CB  GLU A 247      -2.875  13.010  40.860  1.00 32.23           C  
ATOM   1811  HB1 GLU A 247      -3.574  12.166  41.064  1.00  0.00           H  
ATOM   1812  HB2 GLU A 247      -3.589  13.856  40.997  1.00  0.00           H  
ATOM   1813  CG  GLU A 247      -1.733  13.060  41.880  1.00 35.91           C  
ATOM   1814  HG1 GLU A 247      -1.237  14.058  41.853  1.00  0.00           H  
ATOM   1815  HG2 GLU A 247      -0.889  12.413  41.544  1.00  0.00           H  
ATOM   1816  CD  GLU A 247      -2.127  12.708  43.312  1.00 37.21           C  
ATOM   1817  OE1 GLU A 247      -3.330  12.350  43.535  1.00 32.67           O  
ATOM   1818  OE2 GLU A 247      -1.188  12.769  44.184  1.00 34.20           O  
ATOM   1819  N   ASP A 248      -4.051  13.905  37.958  1.00 30.65           N  
ATOM   1820  HN  ASP A 248      -3.759  14.820  38.301  1.00  0.00           H  
ATOM   1821  CA  ASP A 248      -5.169  13.811  36.986  1.00 31.25           C  
ATOM   1822  HA  ASP A 248      -5.926  13.094  37.381  1.00  0.00           H  
ATOM   1823  C   ASP A 248      -4.674  13.303  35.614  1.00 29.66           C  
ATOM   1824  O   ASP A 248      -5.328  12.527  34.954  1.00 28.19           O  
ATOM   1825  CB  ASP A 248      -5.866  15.204  36.755  1.00 32.01           C  
ATOM   1826  HB1 ASP A 248      -5.105  16.005  36.605  1.00  0.00           H  
ATOM   1827  HB2 ASP A 248      -6.367  15.233  35.759  1.00  0.00           H  
ATOM   1828  CG  ASP A 248      -6.856  15.597  37.874  1.00 34.94           C  
ATOM   1829  OD1 ASP A 248      -7.141  14.804  38.796  1.00 32.37           O  
ATOM   1830  OD2 ASP A 248      -7.371  16.742  37.904  1.00 40.54           O  
ATOM   1831  N   ARG A 249      -3.540  13.823  35.165  1.00 28.50           N  
ATOM   1832  HN  ARG A 249      -3.076  14.555  35.703  1.00  0.00           H  
ATOM   1833  CA  ARG A 249      -2.948  13.367  33.920  1.00 28.83           C  
ATOM   1834  HA  ARG A 249      -3.697  13.504  33.106  1.00  0.00           H  
ATOM   1835  C   ARG A 249      -2.557  11.867  33.974  1.00 27.35           C  
ATOM   1836  O   ARG A 249      -2.867  11.123  33.055  1.00 24.19           O  
ATOM   1837  CB  ARG A 249      -1.706  14.194  33.575  1.00 29.14           C  
ATOM   1838  HB1 ARG A 249      -0.910  14.057  34.344  1.00  0.00           H  
ATOM   1839  HB2 ARG A 249      -1.903  15.283  33.709  1.00  0.00           H  
ATOM   1840  CG  ARG A 249      -1.183  13.912  32.213  1.00 30.20           C  
ATOM   1841  HG1 ARG A 249      -1.998  13.540  31.549  1.00  0.00           H  
ATOM   1842  HG2 ARG A 249      -0.524  13.012  32.224  1.00  0.00           H  
ATOM   1843  CD  ARG A 249      -0.494  15.048  31.597  1.00 31.45           C  
ATOM   1844  HD1 ARG A 249       0.282  15.480  32.271  1.00  0.00           H  
ATOM   1845  HD2 ARG A 249      -1.155  15.942  31.514  1.00  0.00           H  
ATOM   1846  NE  ARG A 249       0.055  14.661  30.317  1.00 30.41           N  
ATOM   1847  HE  ARG A 249      -0.445  13.944  29.792  1.00  0.00           H  
ATOM   1848  CZ  ARG A 249       1.156  15.161  29.768  1.00 31.30           C  
ATOM   1849  NH1 ARG A 249       1.846  16.115  30.347  1.00 32.68           N  
ATOM   1850 1HH1 ARG A 249       2.692  16.499  29.925  1.00  0.00           H  
ATOM   1851 2HH1 ARG A 249       1.539  16.467  31.254  1.00  0.00           H  
ATOM   1852  NH2 ARG A 249       1.551  14.709  28.602  1.00 34.05           N  
ATOM   1853 1HH2 ARG A 249       2.397  15.093  28.180  1.00  0.00           H  
ATOM   1854 2HH2 ARG A 249       1.015  13.967  28.152  1.00  0.00           H  
ATOM   1855  N   ALA A 250      -1.904  11.464  35.063  1.00 26.27           N  
ATOM   1856  HN  ALA A 250      -1.633  12.168  35.750  1.00  0.00           H  
ATOM   1857  CA  ALA A 250      -1.551  10.057  35.331  1.00 27.13           C  
ATOM   1858  HA  ALA A 250      -0.904   9.681  34.505  1.00  0.00           H  
ATOM   1859  C   ALA A 250      -2.778   9.182  35.434  1.00 28.16           C  
ATOM   1860  O   ALA A 250      -2.807   8.006  35.021  1.00 27.78           O  
ATOM   1861  CB  ALA A 250      -0.771   9.991  36.645  1.00 27.52           C  
ATOM   1862  HB1 ALA A 250       0.135  10.637  36.569  1.00  0.00           H  
ATOM   1863  HB2 ALA A 250      -0.520   8.944  36.935  1.00  0.00           H  
ATOM   1864  HB3 ALA A 250      -1.403  10.252  37.525  1.00  0.00           H  
ATOM   1865  N   ARG A 251      -3.835   9.756  35.992  1.00 28.38           N  
ATOM   1866  HN  ARG A 251      -3.786  10.728  36.298  1.00  0.00           H  
ATOM   1867  CA  ARG A 251      -5.066   8.998  36.168  1.00 28.67           C  
ATOM   1868  HA  ARG A 251      -4.806   8.025  36.646  1.00  0.00           H  
ATOM   1869  C   ARG A 251      -5.688   8.705  34.816  1.00 28.06           C  
ATOM   1870  O   ARG A 251      -6.065   7.565  34.555  1.00 28.04           O  
ATOM   1871  CB  ARG A 251      -5.997   9.729  37.083  1.00 28.99           C  
ATOM   1872  HB1 ARG A 251      -5.541   9.820  38.096  1.00  0.00           H  
ATOM   1873  HB2 ARG A 251      -6.050  10.804  36.792  1.00  0.00           H  
ATOM   1874  CG  ARG A 251      -7.438   9.137  37.199  1.00 31.65           C  
ATOM   1875  HG1 ARG A 251      -7.893   8.931  36.202  1.00  0.00           H  
ATOM   1876  HG2 ARG A 251      -7.437   8.093  37.590  1.00  0.00           H  
ATOM   1877  CD  ARG A 251      -8.276  10.049  38.025  1.00 35.15           C  
ATOM   1878  HD1 ARG A 251      -8.281  11.100  37.653  1.00  0.00           H  
ATOM   1879  HD2 ARG A 251      -9.369   9.858  37.920  1.00  0.00           H  
ATOM   1880  NE  ARG A 251      -7.802   9.927  39.391  1.00 42.45           N  
ATOM   1881  HE  ARG A 251      -7.779   8.981  39.771  1.00  0.00           H  
ATOM   1882  CZ  ARG A 251      -7.393  10.892  40.211  1.00 40.39           C  
ATOM   1883  NH1 ARG A 251      -7.369  12.166  39.882  1.00 40.81           N  
ATOM   1884 1HH1 ARG A 251      -7.056  12.906  40.511  1.00  0.00           H  
ATOM   1885 2HH1 ARG A 251      -7.673  12.451  38.951  1.00  0.00           H  
ATOM   1886  NH2 ARG A 251      -7.000  10.524  41.414  1.00 45.19           N  
ATOM   1887 1HH2 ARG A 251      -6.687  11.264  42.043  1.00  0.00           H  
ATOM   1888 2HH2 ARG A 251      -7.019   9.537  41.669  1.00  0.00           H  
ATOM   1889  N   PHE A 252      -5.712   9.711  33.960  1.00 26.40           N  
ATOM   1890  HN  PHE A 252      -5.362  10.620  34.262  1.00  0.00           H  
ATOM   1891  CA  PHE A 252      -6.212   9.575  32.619  1.00 27.44           C  
ATOM   1892  HA  PHE A 252      -7.294   9.311  32.672  1.00  0.00           H  
ATOM   1893  C   PHE A 252      -5.488   8.487  31.826  1.00 27.28           C  
ATOM   1894  O   PHE A 252      -6.133   7.681  31.204  1.00 27.68           O  
ATOM   1895  CB  PHE A 252      -6.076  10.910  31.885  1.00 28.19           C  
ATOM   1896  HB1 PHE A 252      -6.639  11.713  32.416  1.00  0.00           H  
ATOM   1897  HB2 PHE A 252      -5.041  11.313  31.986  1.00  0.00           H  
ATOM   1898  CG  PHE A 252      -6.473  10.841  30.474  1.00 28.78           C  
ATOM   1899  CD1 PHE A 252      -7.783  11.100  30.111  1.00 29.92           C  
ATOM   1900  HD1 PHE A 252      -8.524  11.366  30.884  1.00  0.00           H  
ATOM   1901  CD2 PHE A 252      -5.559  10.522  29.504  1.00 30.48           C  
ATOM   1902  HD2 PHE A 252      -4.509  10.325  29.779  1.00  0.00           H  
ATOM   1903  CE1 PHE A 252      -8.157  11.029  28.826  1.00 28.33           C  
ATOM   1904  HE1 PHE A 252      -9.197  11.257  28.539  1.00  0.00           H  
ATOM   1905  CE2 PHE A 252      -5.942  10.449  28.220  1.00 33.67           C  
ATOM   1906  HE2 PHE A 252      -5.206  10.207  27.435  1.00  0.00           H  
ATOM   1907  CZ  PHE A 252      -7.259  10.678  27.886  1.00 30.11           C  
ATOM   1908  HZ  PHE A 252      -7.581  10.573  26.836  1.00  0.00           H  
ATOM   1909  N   TYR A 253      -4.150   8.469  31.851  1.00 26.18           N  
ATOM   1910  HN  TYR A 253      -3.646   9.162  32.404  1.00  0.00           H  
ATOM   1911  CA  TYR A 253      -3.396   7.453  31.084  1.00 25.73           C  
ATOM   1912  HA  TYR A 253      -3.801   7.425  30.046  1.00  0.00           H  
ATOM   1913  C   TYR A 253      -3.562   6.081  31.698  1.00 25.37           C  
ATOM   1914  O   TYR A 253      -3.699   5.071  31.010  1.00 23.70           O  
ATOM   1915  CB  TYR A 253      -1.896   7.832  31.013  1.00 24.93           C  
ATOM   1916  HB1 TYR A 253      -1.463   7.893  32.038  1.00  0.00           H  
ATOM   1917  HB2 TYR A 253      -1.300   6.983  30.603  1.00  0.00           H  
ATOM   1918  CG  TYR A 253      -1.597   9.129  30.224  1.00 26.37           C  
ATOM   1919  CD1 TYR A 253      -2.222   9.412  29.027  1.00 25.96           C  
ATOM   1920  HD1 TYR A 253      -2.923   8.677  28.597  1.00  0.00           H  
ATOM   1921  CD2 TYR A 253      -0.599  10.004  30.656  1.00 26.83           C  
ATOM   1922  HD2 TYR A 253      -0.022   9.753  31.562  1.00  0.00           H  
ATOM   1923  CE1 TYR A 253      -1.981  10.633  28.336  1.00 26.32           C  
ATOM   1924  HE1 TYR A 253      -2.558  10.902  27.435  1.00  0.00           H  
ATOM   1925  CE2 TYR A 253      -0.320  11.146  29.999  1.00 28.31           C  
ATOM   1926  HE2 TYR A 253       0.454  11.827  30.393  1.00  0.00           H  
ATOM   1927  CZ  TYR A 253      -0.993  11.475  28.836  1.00 27.23           C  
ATOM   1928  OH  TYR A 253      -0.635  12.629  28.209  1.00 25.11           O  
ATOM   1929  HH  TYR A 253       0.040  13.204  28.550  1.00  0.00           H  
ATOM   1930  N   GLY A 254      -3.566   6.066  33.018  1.00 24.59           N  
ATOM   1931  HN  GLY A 254      -3.428   6.942  33.522  1.00  0.00           H  
ATOM   1932  CA  GLY A 254      -3.760   4.842  33.775  1.00 26.13           C  
ATOM   1933  HA1 GLY A 254      -2.903   4.143  33.634  1.00  0.00           H  
ATOM   1934  HA2 GLY A 254      -3.661   5.028  34.870  1.00  0.00           H  
ATOM   1935  C   GLY A 254      -5.089   4.156  33.451  1.00 25.47           C  
ATOM   1936  O   GLY A 254      -5.111   2.943  33.270  1.00 24.00           O  
ATOM   1937  N   ALA A 255      -6.174   4.940  33.400  1.00 25.65           N  
ATOM   1938  HN  ALA A 255      -6.080   5.931  33.622  1.00  0.00           H  
ATOM   1939  CA  ALA A 255      -7.482   4.420  33.037  1.00 25.94           C  
ATOM   1940  HA  ALA A 255      -7.767   3.630  33.770  1.00  0.00           H  
ATOM   1941  C   ALA A 255      -7.462   3.811  31.655  1.00 25.41           C  
ATOM   1942  O   ALA A 255      -7.988   2.749  31.486  1.00 26.15           O  
ATOM   1943  CB  ALA A 255      -8.576   5.560  33.073  1.00 26.24           C  
ATOM   1944  HB1 ALA A 255      -8.591   6.010  34.093  1.00  0.00           H  
ATOM   1945  HB2 ALA A 255      -9.580   5.198  32.752  1.00  0.00           H  
ATOM   1946  HB3 ALA A 255      -8.424   6.322  32.273  1.00  0.00           H  
ATOM   1947  N   GLU A 256      -6.856   4.496  30.673  1.00 25.53           N  
ATOM   1948  HN  GLU A 256      -6.471   5.419  30.872  1.00  0.00           H  
ATOM   1949  CA  GLU A 256      -6.735   3.937  29.303  1.00 24.98           C  
ATOM   1950  HA  GLU A 256      -7.765   3.660  28.979  1.00  0.00           H  
ATOM   1951  C   GLU A 256      -5.880   2.639  29.233  1.00 26.59           C  
ATOM   1952  O   GLU A 256      -6.250   1.618  28.619  1.00 24.65           O  
ATOM   1953  CB  GLU A 256      -6.266   5.020  28.371  1.00 26.29           C  
ATOM   1954  HB1 GLU A 256      -5.248   5.379  28.649  1.00  0.00           H  
ATOM   1955  HB2 GLU A 256      -6.039   4.612  27.359  1.00  0.00           H  
ATOM   1956  CG  GLU A 256      -7.270   6.191  28.290  1.00 24.15           C  
ATOM   1957  HG1 GLU A 256      -8.317   5.810  28.337  1.00  0.00           H  
ATOM   1958  HG2 GLU A 256      -7.243   6.792  29.229  1.00  0.00           H  
ATOM   1959  CD  GLU A 256      -7.088   7.091  27.079  1.00 26.86           C  
ATOM   1960  OE1 GLU A 256      -5.976   7.158  26.504  1.00 26.78           O  
ATOM   1961  OE2 GLU A 256      -8.079   7.757  26.701  1.00 28.95           O  
ATOM   1962  N   ILE A 257      -4.788   2.643  29.973  1.00 26.28           N  
ATOM   1963  HN  ILE A 257      -4.514   3.491  30.470  1.00  0.00           H  
ATOM   1964  CA  ILE A 257      -3.998   1.478  30.080  1.00 26.12           C  
ATOM   1965  HA  ILE A 257      -3.692   1.172  29.053  1.00  0.00           H  
ATOM   1966  C   ILE A 257      -4.794   0.330  30.700  1.00 24.69           C  
ATOM   1967  O   ILE A 257      -4.804  -0.758  30.153  1.00 24.72           O  
ATOM   1968  CB  ILE A 257      -2.721   1.762  30.896  1.00 24.50           C  
ATOM   1969  HB  ILE A 257      -2.991   2.176  31.896  1.00  0.00           H  
ATOM   1970  CG1 ILE A 257      -1.875   2.762  30.132  1.00 24.34           C  
ATOM   1971 1HG1 ILE A 257      -2.515   3.560  29.690  1.00  0.00           H  
ATOM   1972 2HG1 ILE A 257      -1.474   2.304  29.198  1.00  0.00           H  
ATOM   1973  CG2 ILE A 257      -2.008   0.427  31.060  1.00 26.44           C  
ATOM   1974 1HG2 ILE A 257      -1.085   0.632  31.650  1.00  0.00           H  
ATOM   1975 2HG2 ILE A 257      -1.808  -0.089  30.092  1.00  0.00           H  
ATOM   1976 3HG2 ILE A 257      -2.652  -0.365  31.508  1.00  0.00           H  
ATOM   1977  CD1 ILE A 257      -0.716   3.391  30.978  1.00 26.28           C  
ATOM   1978 1HD1 ILE A 257      -0.094   4.126  30.416  1.00  0.00           H  
ATOM   1979 2HD1 ILE A 257      -0.076   2.593  31.420  1.00  0.00           H  
ATOM   1980 3HD1 ILE A 257      -1.117   3.849  31.912  1.00  0.00           H  
ATOM   1981  N   VAL A 258      -5.457   0.570  31.815  1.00 26.27           N  
ATOM   1982  HN  VAL A 258      -5.396   1.496  32.238  1.00  0.00           H  
ATOM   1983  CA  VAL A 258      -6.272  -0.448  32.458  1.00 26.33           C  
ATOM   1984  HA  VAL A 258      -5.611  -1.295  32.757  1.00  0.00           H  
ATOM   1985  C   VAL A 258      -7.310  -0.970  31.451  1.00 27.67           C  
ATOM   1986  O   VAL A 258      -7.515  -2.153  31.403  1.00 28.47           O  
ATOM   1987  CB  VAL A 258      -7.000   0.080  33.724  1.00 25.59           C  
ATOM   1988  HB  VAL A 258      -7.498   1.047  33.477  1.00  0.00           H  
ATOM   1989  CG1 VAL A 258      -8.040  -0.897  34.182  1.00 28.71           C  
ATOM   1990 1HG1 VAL A 258      -8.563  -0.518  35.091  1.00  0.00           H  
ATOM   1991 2HG1 VAL A 258      -7.610  -1.913  34.346  1.00  0.00           H  
ATOM   1992 3HG1 VAL A 258      -8.758  -1.149  33.367  1.00  0.00           H  
ATOM   1993  CG2 VAL A 258      -6.020   0.309  34.889  1.00 24.37           C  
ATOM   1994 1HG2 VAL A 258      -6.543   0.688  35.798  1.00  0.00           H  
ATOM   1995 2HG2 VAL A 258      -5.183   0.982  34.590  1.00  0.00           H  
ATOM   1996 3HG2 VAL A 258      -5.431  -0.611  35.112  1.00  0.00           H  
ATOM   1997  N   SER A 259      -7.918  -0.089  30.632  1.00 28.36           N  
ATOM   1998  HN  SER A 259      -7.626   0.888  30.658  1.00  0.00           H  
ATOM   1999  CA  SER A 259      -8.985  -0.484  29.704  1.00 27.82           C  
ATOM   2000  HA  SER A 259      -9.771  -1.015  30.290  1.00  0.00           H  
ATOM   2001  C   SER A 259      -8.401  -1.470  28.701  1.00 28.13           C  
ATOM   2002  O   SER A 259      -8.951  -2.556  28.517  1.00 27.86           O  
ATOM   2003  CB  SER A 259      -9.649   0.727  29.003  1.00 28.15           C  
ATOM   2004  HB1 SER A 259      -8.896   1.444  28.601  1.00  0.00           H  
ATOM   2005  HB2 SER A 259     -10.150   1.410  29.729  1.00  0.00           H  
ATOM   2006  OG  SER A 259     -10.542   0.267  27.996  1.00 28.68           O  
ATOM   2007  HG  SER A 259     -10.949   1.010  27.566  1.00  0.00           H  
ATOM   2008  N   ALA A 260      -7.224  -1.152  28.161  1.00 27.25           N  
ATOM   2009  HN  ALA A 260      -6.762  -0.293  28.460  1.00  0.00           H  
ATOM   2010  CA  ALA A 260      -6.575  -1.983  27.163  1.00 27.59           C  
ATOM   2011  HA  ALA A 260      -7.308  -2.173  26.344  1.00  0.00           H  
ATOM   2012  C   ALA A 260      -6.147  -3.327  27.730  1.00 27.44           C  
ATOM   2013  O   ALA A 260      -6.327  -4.388  27.071  1.00 26.04           O  
ATOM   2014  CB  ALA A 260      -5.348  -1.246  26.549  1.00 27.11           C  
ATOM   2015  HB1 ALA A 260      -4.850  -1.884  25.783  1.00  0.00           H  
ATOM   2016  HB2 ALA A 260      -4.633  -0.908  27.335  1.00  0.00           H  
ATOM   2017  HB3 ALA A 260      -5.628  -0.248  26.138  1.00  0.00           H  
ATOM   2018  N   LEU A 261      -5.560  -3.282  28.937  1.00 26.69           N  
ATOM   2019  HN  LEU A 261      -5.470  -2.384  29.411  1.00  0.00           H  
ATOM   2020  CA  LEU A 261      -5.054  -4.469  29.581  1.00 26.86           C  
ATOM   2021  HA  LEU A 261      -4.411  -5.006  28.845  1.00  0.00           H  
ATOM   2022  C   LEU A 261      -6.213  -5.376  29.927  1.00 27.90           C  
ATOM   2023  O   LEU A 261      -6.127  -6.584  29.760  1.00 28.22           O  
ATOM   2024  CB  LEU A 261      -4.196  -4.168  30.819  1.00 26.97           C  
ATOM   2025  HB1 LEU A 261      -4.110  -5.066  31.475  1.00  0.00           H  
ATOM   2026  HB2 LEU A 261      -4.730  -3.484  31.519  1.00  0.00           H  
ATOM   2027  CG  LEU A 261      -2.793  -3.608  30.453  1.00 23.68           C  
ATOM   2028  HG  LEU A 261      -2.922  -2.660  29.881  1.00  0.00           H  
ATOM   2029  CD1 LEU A 261      -2.112  -3.301  31.745  1.00 25.18           C  
ATOM   2030 1HD1 LEU A 261      -2.712  -2.589  32.359  1.00  0.00           H  
ATOM   2031 2HD1 LEU A 261      -1.074  -2.927  31.582  1.00  0.00           H  
ATOM   2032 3HD1 LEU A 261      -1.872  -4.230  32.313  1.00  0.00           H  
ATOM   2033  CD2 LEU A 261      -1.975  -4.578  29.616  1.00 24.32           C  
ATOM   2034 1HD2 LEU A 261      -2.484  -4.807  28.651  1.00  0.00           H  
ATOM   2035 2HD2 LEU A 261      -1.735  -5.507  30.184  1.00  0.00           H  
ATOM   2036 3HD2 LEU A 261      -0.937  -4.204  29.453  1.00  0.00           H  
ATOM   2037  N   ASP A 262      -7.307  -4.784  30.362  1.00 27.27           N  
ATOM   2038  HN  ASP A 262      -7.338  -3.768  30.449  1.00  0.00           H  
ATOM   2039  CA  ASP A 262      -8.473  -5.582  30.719  1.00 28.48           C  
ATOM   2040  HA  ASP A 262      -8.156  -6.337  31.475  1.00  0.00           H  
ATOM   2041  C   ASP A 262      -9.028  -6.344  29.480  1.00 28.45           C  
ATOM   2042  O   ASP A 262      -9.330  -7.533  29.553  1.00 29.04           O  
ATOM   2043  CB  ASP A 262      -9.488  -4.684  31.358  1.00 27.49           C  
ATOM   2044  HB1 ASP A 262      -9.117  -4.304  32.339  1.00  0.00           H  
ATOM   2045  HB2 ASP A 262      -9.566  -3.720  30.803  1.00  0.00           H  
ATOM   2046  CG  ASP A 262     -10.863  -5.331  31.514  1.00 29.28           C  
ATOM   2047  OD1 ASP A 262     -11.038  -6.471  32.033  1.00 28.23           O  
ATOM   2048  OD2 ASP A 262     -11.830  -4.696  31.131  1.00 29.07           O  
ATOM   2049  N   TYR A 263      -9.098  -5.654  28.365  1.00 27.61           N  
ATOM   2050  HN  TYR A 263      -8.909  -4.652  28.401  1.00  0.00           H  
ATOM   2051  CA  TYR A 263      -9.432  -6.249  27.083  1.00 27.90           C  
ATOM   2052  HA  TYR A 263     -10.438  -6.720  27.180  1.00  0.00           H  
ATOM   2053  C   TYR A 263      -8.467  -7.317  26.649  1.00 26.97           C  
ATOM   2054  O   TYR A 263      -8.879  -8.389  26.213  1.00 27.60           O  
ATOM   2055  CB  TYR A 263      -9.529  -5.152  25.991  1.00 27.91           C  
ATOM   2056  HB1 TYR A 263      -8.679  -4.435  26.077  1.00  0.00           H  
ATOM   2057  HB2 TYR A 263     -10.378  -4.461  26.202  1.00  0.00           H  
ATOM   2058  CG  TYR A 263      -9.627  -5.715  24.543  1.00 29.29           C  
ATOM   2059  CD1 TYR A 263     -10.855  -6.063  23.968  1.00 26.93           C  
ATOM   2060  HD1 TYR A 263     -11.781  -5.925  24.551  1.00  0.00           H  
ATOM   2061  CD2 TYR A 263      -8.494  -5.924  23.795  1.00 27.03           C  
ATOM   2062  HD2 TYR A 263      -7.511  -5.665  24.223  1.00  0.00           H  
ATOM   2063  CE1 TYR A 263     -10.935  -6.577  22.684  1.00 28.26           C  
ATOM   2064  HE1 TYR A 263     -11.917  -6.831  22.250  1.00  0.00           H  
ATOM   2065  CE2 TYR A 263      -8.556  -6.450  22.520  1.00 29.96           C  
ATOM   2066  HE2 TYR A 263      -7.628  -6.618  21.947  1.00  0.00           H  
ATOM   2067  CZ  TYR A 263      -9.793  -6.769  21.955  1.00 29.14           C  
ATOM   2068  OH  TYR A 263      -9.812  -7.264  20.658  1.00 31.28           O  
ATOM   2069  HH  TYR A 263      -9.019  -7.397  20.152  1.00  0.00           H  
ATOM   2070  N   LEU A 264      -7.175  -7.106  26.759  1.00 26.27           N  
ATOM   2071  HN  LEU A 264      -6.822  -6.209  27.092  1.00  0.00           H  
ATOM   2072  CA  LEU A 264      -6.260  -8.172  26.399  1.00 26.81           C  
ATOM   2073  HA  LEU A 264      -6.469  -8.454  25.341  1.00  0.00           H  
ATOM   2074  C   LEU A 264      -6.419  -9.444  27.262  1.00 27.35           C  
ATOM   2075  O   LEU A 264      -6.330 -10.559  26.748  1.00 27.11           O  
ATOM   2076  CB  LEU A 264      -4.789  -7.718  26.480  1.00 27.88           C  
ATOM   2077  HB1 LEU A 264      -4.116  -8.606  26.499  1.00  0.00           H  
ATOM   2078  HB2 LEU A 264      -4.577  -7.288  27.487  1.00  0.00           H  
ATOM   2079  CG  LEU A 264      -4.341  -6.745  25.390  1.00 28.55           C  
ATOM   2080  HG  LEU A 264      -4.981  -5.833  25.434  1.00  0.00           H  
ATOM   2081  CD1 LEU A 264      -2.898  -6.347  25.658  1.00 30.91           C  
ATOM   2082 1HD1 LEU A 264      -2.818  -5.899  26.676  1.00  0.00           H  
ATOM   2083 2HD1 LEU A 264      -2.494  -5.672  24.868  1.00  0.00           H  
ATOM   2084 3HD1 LEU A 264      -2.193  -7.199  25.517  1.00  0.00           H  
ATOM   2085  CD2 LEU A 264      -4.449  -7.348  24.021  1.00 32.55           C  
ATOM   2086 1HD2 LEU A 264      -5.507  -7.640  23.824  1.00  0.00           H  
ATOM   2087 2HD2 LEU A 264      -3.744  -8.200  23.880  1.00  0.00           H  
ATOM   2088 3HD2 LEU A 264      -4.045  -6.673  23.231  1.00  0.00           H  
ATOM   2089  N   HIS A 265      -6.544  -9.242  28.561  1.00 27.52           N  
ATOM   2090  HN  HIS A 265      -6.552  -8.282  28.904  1.00  0.00           H  
ATOM   2091  CA  HIS A 265      -6.670 -10.312  29.516  1.00 28.09           C  
ATOM   2092  HA  HIS A 265      -5.824 -11.026  29.384  1.00  0.00           H  
ATOM   2093  C   HIS A 265      -8.016 -11.052  29.251  1.00 29.88           C  
ATOM   2094  O   HIS A 265      -8.032 -12.260  29.035  1.00 29.81           O  
ATOM   2095  CB  HIS A 265      -6.647  -9.753  30.956  1.00 27.29           C  
ATOM   2096  HB1 HIS A 265      -7.040 -10.512  31.672  1.00  0.00           H  
ATOM   2097  HB2 HIS A 265      -7.420  -8.958  31.075  1.00  0.00           H  
ATOM   2098  CG  HIS A 265      -5.287  -9.242  31.420  1.00 27.35           C  
ATOM   2099  CD2 HIS A 265      -4.127  -9.045  30.753  1.00 29.47           C  
ATOM   2100  HD2 HIS A 265      -3.967  -9.182  29.670  1.00  0.00           H  
ATOM   2101  ND1 HIS A 265      -5.009  -8.944  32.749  1.00 28.06           N  
ATOM   2102  HD1 HIS A 265      -5.685  -8.983  33.512  1.00  0.00           H  
ATOM   2103  CE1 HIS A 265      -3.735  -8.601  32.877  1.00 30.20           C  
ATOM   2104  HE1 HIS A 265      -3.229  -8.330  33.819  1.00  0.00           H  
ATOM   2105  NE2 HIS A 265      -3.175  -8.640  31.675  1.00 31.48           N  
ATOM   2106  HE2 HIS A 265      -2.204  -8.410  31.464  1.00  0.00           H  
ATOM   2107  N   SER A 266      -9.100 -10.294  29.273  1.00 31.82           N  
ATOM   2108  HN  SER A 266      -8.975  -9.282  29.257  1.00  0.00           H  
ATOM   2109  CA  SER A 266     -10.481 -10.819  29.319  1.00 34.19           C  
ATOM   2110  HA  SER A 266     -10.504 -11.676  30.032  1.00  0.00           H  
ATOM   2111  C   SER A 266     -11.063 -11.293  27.986  1.00 35.30           C  
ATOM   2112  O   SER A 266     -11.814 -12.287  27.921  1.00 34.69           O  
ATOM   2113  CB  SER A 266     -11.421  -9.727  29.852  1.00 33.58           C  
ATOM   2114  HB1 SER A 266     -12.436  -9.762  29.391  1.00  0.00           H  
ATOM   2115  HB2 SER A 266     -11.141  -8.704  29.508  1.00  0.00           H  
ATOM   2116  OG  SER A 266     -11.448  -9.849  31.263  1.00 37.48           O  
ATOM   2117  HG  SER A 266     -12.029  -9.174  31.593  1.00  0.00           H  
ATOM   2118  N   GLU A 267     -10.781 -10.528  26.947  1.00 35.76           N  
ATOM   2119  HN  GLU A 267     -10.157  -9.730  27.065  1.00  0.00           H  
ATOM   2120  CA  GLU A 267     -11.343 -10.805  25.648  1.00 36.74           C  
ATOM   2121  HA  GLU A 267     -12.266 -11.414  25.791  1.00  0.00           H  
ATOM   2122  C   GLU A 267     -10.367 -11.616  24.847  1.00 36.43           C  
ATOM   2123  O   GLU A 267     -10.773 -12.483  24.051  1.00 36.49           O  
ATOM   2124  CB  GLU A 267     -11.740  -9.484  24.941  1.00 37.76           C  
ATOM   2125  HB1 GLU A 267     -10.850  -8.995  24.480  1.00  0.00           H  
ATOM   2126  HB2 GLU A 267     -12.333  -9.688  24.019  1.00  0.00           H  
ATOM   2127  CG  GLU A 267     -12.483  -8.510  25.869  1.00 42.99           C  
ATOM   2128  HG1 GLU A 267     -11.748  -7.911  26.455  1.00  0.00           H  
ATOM   2129  HG2 GLU A 267     -12.981  -9.076  26.691  1.00  0.00           H  
ATOM   2130  CD  GLU A 267     -13.500  -7.571  25.189  1.00 51.73           C  
ATOM   2131  OE1 GLU A 267     -13.805  -7.755  23.979  1.00 55.51           O  
ATOM   2132  OE2 GLU A 267     -13.992  -6.612  25.877  1.00 57.25           O  
ATOM   2133  N   LYS A 268      -9.064 -11.354  24.997  1.00 34.98           N  
ATOM   2134  HN  LYS A 268      -8.743 -10.729  25.736  1.00  0.00           H  
ATOM   2135  CA  LYS A 268      -8.109 -11.977  24.086  1.00 33.44           C  
ATOM   2136  HA  LYS A 268      -8.719 -12.495  23.310  1.00  0.00           H  
ATOM   2137  C   LYS A 268      -7.225 -13.083  24.747  1.00 30.56           C  
ATOM   2138  O   LYS A 268      -6.494 -13.764  24.054  1.00 29.05           O  
ATOM   2139  CB  LYS A 268      -7.285 -10.894  23.331  1.00 33.71           C  
ATOM   2140  HB1 LYS A 268      -6.243 -11.258  23.171  1.00  0.00           H  
ATOM   2141  HB2 LYS A 268      -7.096 -10.027  24.006  1.00  0.00           H  
ATOM   2142  CG  LYS A 268      -7.896 -10.375  21.942  1.00 37.38           C  
ATOM   2143  HG1 LYS A 268      -7.304 -10.777  21.087  1.00  0.00           H  
ATOM   2144  HG2 LYS A 268      -7.700  -9.284  21.818  1.00  0.00           H  
ATOM   2145  CD  LYS A 268      -9.450 -10.684  21.732  1.00 38.62           C  
ATOM   2146  HD1 LYS A 268      -9.683 -11.707  22.110  1.00  0.00           H  
ATOM   2147  HD2 LYS A 268     -10.053 -10.064  22.436  1.00  0.00           H  
ATOM   2148  CE  LYS A 268      -9.996 -10.525  20.308  1.00 39.83           C  
ATOM   2149  HE1 LYS A 268      -9.717  -9.537  19.873  1.00  0.00           H  
ATOM   2150  HE2 LYS A 268      -9.459 -11.188  19.590  1.00  0.00           H  
ATOM   2151  NZ  LYS A 268     -11.519 -10.753  20.253  1.00 41.60           N  
ATOM   2152  HZ1 LYS A 268     -11.882 -10.647  19.306  1.00  0.00           H  
ATOM   2153  HZ2 LYS A 268     -12.010 -10.146  20.910  1.00  0.00           H  
ATOM   2154  HZ3 LYS A 268     -11.774 -11.657  20.651  1.00  0.00           H  
ATOM   2155  N   ASN A 269      -7.303 -13.230  26.064  1.00 28.63           N  
ATOM   2156  HN  ASN A 269      -7.927 -12.614  26.584  1.00  0.00           H  
ATOM   2157  CA  ASN A 269      -6.533 -14.239  26.811  1.00 28.31           C  
ATOM   2158  HA  ASN A 269      -6.753 -14.119  27.897  1.00  0.00           H  
ATOM   2159  C   ASN A 269      -5.058 -13.971  26.586  1.00 27.70           C  
ATOM   2160  O   ASN A 269      -4.252 -14.898  26.328  1.00 27.30           O  
ATOM   2161  CB  ASN A 269      -6.911 -15.662  26.394  1.00 28.73           C  
ATOM   2162  HB1 ASN A 269      -6.784 -15.810  25.296  1.00  0.00           H  
ATOM   2163  HB2 ASN A 269      -6.163 -16.404  26.759  1.00  0.00           H  
ATOM   2164  CG  ASN A 269      -8.275 -16.017  26.829  1.00 30.76           C  
ATOM   2165  ND2 ASN A 269      -8.862 -16.983  26.159  1.00 34.05           N  
ATOM   2166 1HD2 ASN A 269      -8.415 -17.475  25.385  1.00  0.00           H  
ATOM   2167 2HD2 ASN A 269      -9.805 -17.228  26.460  1.00  0.00           H  
ATOM   2168  OD1 ASN A 269      -8.823 -15.413  27.778  1.00 31.32           O  
ATOM   2169  N   VAL A 270      -4.719 -12.674  26.661  1.00 26.36           N  
ATOM   2170  HN  VAL A 270      -5.426 -11.981  26.908  1.00  0.00           H  
ATOM   2171  CA  VAL A 270      -3.354 -12.246  26.394  1.00 26.97           C  
ATOM   2172  HA  VAL A 270      -2.732 -13.154  26.214  1.00  0.00           H  
ATOM   2173  C   VAL A 270      -2.804 -11.519  27.663  1.00 25.92           C  
ATOM   2174  O   VAL A 270      -3.507 -10.715  28.261  1.00 25.07           O  
ATOM   2175  CB  VAL A 270      -3.293 -11.366  25.144  1.00 27.91           C  
ATOM   2176  HB  VAL A 270      -4.160 -10.665  25.161  1.00  0.00           H  
ATOM   2177  CG1 VAL A 270      -2.032 -10.561  25.107  1.00 28.50           C  
ATOM   2178 1HG1 VAL A 270      -1.962  -9.933  26.025  1.00  0.00           H  
ATOM   2179 2HG1 VAL A 270      -1.948  -9.955  24.175  1.00  0.00           H  
ATOM   2180 3HG1 VAL A 270      -1.129 -11.200  24.965  1.00  0.00           H  
ATOM   2181  CG2 VAL A 270      -3.391 -12.244  23.861  1.00 30.95           C  
ATOM   2182 1HG2 VAL A 270      -4.331 -12.844  23.889  1.00  0.00           H  
ATOM   2183 2HG2 VAL A 270      -2.488 -12.883  23.719  1.00  0.00           H  
ATOM   2184 3HG2 VAL A 270      -3.307 -11.638  22.929  1.00  0.00           H  
ATOM   2185  N   VAL A 271      -1.556 -11.829  28.038  1.00 25.62           N  
ATOM   2186  HN  VAL A 271      -1.097 -12.616  27.580  1.00  0.00           H  
ATOM   2187  CA  VAL A 271      -0.816 -11.101  29.068  1.00 25.36           C  
ATOM   2188  HA  VAL A 271      -1.504 -10.380  29.568  1.00  0.00           H  
ATOM   2189  C   VAL A 271       0.286 -10.330  28.372  1.00 24.22           C  
ATOM   2190  O   VAL A 271       1.029 -10.890  27.541  1.00 23.92           O  
ATOM   2191  CB  VAL A 271      -0.216 -12.055  30.140  1.00 27.14           C  
ATOM   2192  HB  VAL A 271       0.506 -12.744  29.643  1.00  0.00           H  
ATOM   2193  CG1 VAL A 271       0.547 -11.230  31.241  1.00 26.92           C  
ATOM   2194 1HG1 VAL A 271       0.977 -11.914  32.009  1.00  0.00           H  
ATOM   2195 2HG1 VAL A 271      -0.102 -10.447  31.698  1.00  0.00           H  
ATOM   2196 3HG1 VAL A 271       1.323 -10.563  30.797  1.00  0.00           H  
ATOM   2197  CG2 VAL A 271      -1.322 -12.880  30.772  1.00 26.81           C  
ATOM   2198 1HG2 VAL A 271      -0.892 -13.564  31.540  1.00  0.00           H  
ATOM   2199 2HG2 VAL A 271      -1.922 -13.430  30.010  1.00  0.00           H  
ATOM   2200 3HG2 VAL A 271      -2.136 -12.241  31.188  1.00  0.00           H  
ATOM   2201  N   TYR A 272       0.392  -9.029  28.653  1.00 23.21           N  
ATOM   2202  HN  TYR A 272      -0.126  -8.642  29.442  1.00  0.00           H  
ATOM   2203  CA  TYR A 272       1.244  -8.145  27.844  1.00 22.78           C  
ATOM   2204  HA  TYR A 272       1.115  -8.428  26.773  1.00  0.00           H  
ATOM   2205  C   TYR A 272       2.750  -8.221  28.179  1.00 23.38           C  
ATOM   2206  O   TYR A 272       3.600  -8.182  27.273  1.00 23.73           O  
ATOM   2207  CB  TYR A 272       0.804  -6.709  28.003  1.00 23.06           C  
ATOM   2208  HB1 TYR A 272       0.824  -6.408  29.077  1.00  0.00           H  
ATOM   2209  HB2 TYR A 272      -0.288  -6.608  27.801  1.00  0.00           H  
ATOM   2210  CG  TYR A 272       1.579  -5.752  27.178  1.00 23.24           C  
ATOM   2211  CD1 TYR A 272       1.381  -5.678  25.822  1.00 24.01           C  
ATOM   2212  HD1 TYR A 272       0.642  -6.338  25.336  1.00  0.00           H  
ATOM   2213  CD2 TYR A 272       2.552  -4.948  27.752  1.00 21.33           C  
ATOM   2214  HD2 TYR A 272       2.738  -5.025  28.836  1.00  0.00           H  
ATOM   2215  CE1 TYR A 272       2.103  -4.782  25.068  1.00 23.43           C  
ATOM   2216  HE1 TYR A 272       1.935  -4.708  23.980  1.00  0.00           H  
ATOM   2217  CE2 TYR A 272       3.260  -4.095  27.042  1.00 23.47           C  
ATOM   2218  HE2 TYR A 272       4.031  -3.472  27.527  1.00  0.00           H  
ATOM   2219  CZ  TYR A 272       3.028  -3.986  25.677  1.00 23.73           C  
ATOM   2220  OH  TYR A 272       3.798  -3.101  24.973  1.00 23.93           O  
ATOM   2221  HH  TYR A 272       4.442  -2.547  25.397  1.00  0.00           H  
ATOM   2222  N   ARG A 273       3.042  -8.314  29.477  1.00 24.02           N  
ATOM   2223  HN  ARG A 273       2.276  -8.185  30.138  1.00  0.00           H  
ATOM   2224  CA  ARG A 273       4.398  -8.591  30.048  1.00 25.04           C  
ATOM   2225  HA  ARG A 273       4.218  -8.715  31.141  1.00  0.00           H  
ATOM   2226  C   ARG A 273       5.497  -7.534  29.963  1.00 24.25           C  
ATOM   2227  O   ARG A 273       6.402  -7.564  30.800  1.00 24.73           O  
ATOM   2228  CB  ARG A 273       4.954  -9.972  29.589  1.00 24.58           C  
ATOM   2229  HB1 ARG A 273       5.161  -9.975  28.493  1.00  0.00           H  
ATOM   2230  HB2 ARG A 273       5.990 -10.131  29.969  1.00  0.00           H  
ATOM   2231  CG  ARG A 273       4.067 -11.107  29.967  1.00 27.82           C  
ATOM   2232  HG1 ARG A 273       3.154 -11.121  29.327  1.00  0.00           H  
ATOM   2233  HG2 ARG A 273       3.597 -10.923  30.961  1.00  0.00           H  
ATOM   2234  CD  ARG A 273       4.758 -12.465  29.944  1.00 27.45           C  
ATOM   2235  HD1 ARG A 273       5.633 -12.490  30.635  1.00  0.00           H  
ATOM   2236  HD2 ARG A 273       4.133 -13.250  30.430  1.00  0.00           H  
ATOM   2237  NE  ARG A 273       5.136 -12.846  28.590  1.00 27.77           N  
ATOM   2238  HE  ARG A 273       5.067 -12.140  27.857  1.00  0.00           H  
ATOM   2239  CZ  ARG A 273       5.565 -14.057  28.251  1.00 27.16           C  
ATOM   2240  NH1 ARG A 273       5.696 -15.026  29.144  1.00 26.56           N  
ATOM   2241 1HH1 ARG A 273       5.480 -14.840  30.123  1.00  0.00           H  
ATOM   2242 2HH1 ARG A 273       6.025 -15.956  28.884  1.00  0.00           H  
ATOM   2243  NH2 ARG A 273       5.842 -14.295  26.998  1.00 27.82           N  
ATOM   2244 1HH2 ARG A 273       5.741 -13.549  26.310  1.00  0.00           H  
ATOM   2245 2HH2 ARG A 273       6.171 -15.225  26.738  1.00  0.00           H  
ATOM   2246  N   ASP A 274       5.389  -6.548  29.080  1.00 23.47           N  
ATOM   2247  HN  ASP A 274       4.555  -6.491  28.496  1.00  0.00           H  
ATOM   2248  CA  ASP A 274       6.436  -5.545  28.926  1.00 23.37           C  
ATOM   2249  HA  ASP A 274       7.171  -5.693  29.751  1.00  0.00           H  
ATOM   2250  C   ASP A 274       5.962  -4.100  28.983  1.00 23.46           C  
ATOM   2251  O   ASP A 274       6.483  -3.227  28.264  1.00 24.40           O  
ATOM   2252  CB  ASP A 274       7.162  -5.797  27.609  1.00 23.19           C  
ATOM   2253  HB1 ASP A 274       7.167  -6.883  27.358  1.00  0.00           H  
ATOM   2254  HB2 ASP A 274       6.568  -5.414  26.747  1.00  0.00           H  
ATOM   2255  CG  ASP A 274       8.534  -5.244  27.594  1.00 22.86           C  
ATOM   2256  OD1 ASP A 274       9.082  -4.981  28.697  1.00 23.32           O  
ATOM   2257  OD2 ASP A 274       9.099  -5.005  26.517  1.00 23.10           O  
ATOM   2258  N   LEU A 275       4.956  -3.848  29.801  1.00 23.52           N  
ATOM   2259  HN  LEU A 275       4.489  -4.620  30.277  1.00  0.00           H  
ATOM   2260  CA  LEU A 275       4.513  -2.506  30.028  1.00 23.63           C  
ATOM   2261  HA  LEU A 275       4.161  -2.082  29.059  1.00  0.00           H  
ATOM   2262  C   LEU A 275       5.668  -1.638  30.548  1.00 24.53           C  
ATOM   2263  O   LEU A 275       6.329  -1.978  31.536  1.00 24.24           O  
ATOM   2264  CB  LEU A 275       3.377  -2.444  31.016  1.00 23.83           C  
ATOM   2265  HB1 LEU A 275       2.796  -3.396  31.031  1.00  0.00           H  
ATOM   2266  HB2 LEU A 275       3.749  -2.453  32.067  1.00  0.00           H  
ATOM   2267  CG  LEU A 275       2.470  -1.236  30.751  1.00 23.64           C  
ATOM   2268  HG  LEU A 275       3.105  -0.365  30.465  1.00  0.00           H  
ATOM   2269  CD1 LEU A 275       1.464  -1.489  29.648  1.00 22.81           C  
ATOM   2270 1HD1 LEU A 275       0.805  -0.611  29.455  1.00  0.00           H  
ATOM   2271 2HD1 LEU A 275       0.861  -2.403  29.859  1.00  0.00           H  
ATOM   2272 3HD1 LEU A 275       1.972  -1.820  28.712  1.00  0.00           H  
ATOM   2273  CD2 LEU A 275       1.815  -0.943  32.017  1.00 26.09           C  
ATOM   2274 1HD2 LEU A 275       1.156  -0.065  31.824  1.00  0.00           H  
ATOM   2275 2HD2 LEU A 275       2.527  -0.789  32.861  1.00  0.00           H  
ATOM   2276 3HD2 LEU A 275       1.277  -1.817  32.453  1.00  0.00           H  
ATOM   2277  N   LYS A 276       5.810  -0.500  29.887  1.00 23.80           N  
ATOM   2278  HN  LYS A 276       5.177  -0.309  29.111  1.00  0.00           H  
ATOM   2279  CA  LYS A 276       6.810   0.478  30.208  1.00 24.68           C  
ATOM   2280  HA  LYS A 276       6.769   0.697  31.301  1.00  0.00           H  
ATOM   2281  C   LYS A 276       6.531   1.758  29.432  1.00 24.75           C  
ATOM   2282  O   LYS A 276       5.769   1.780  28.434  1.00 23.74           O  
ATOM   2283  CB  LYS A 276       8.211  -0.037  29.850  1.00 24.86           C  
ATOM   2284  HB1 LYS A 276       8.447  -0.933  30.470  1.00  0.00           H  
ATOM   2285  HB2 LYS A 276       8.978   0.681  30.224  1.00  0.00           H  
ATOM   2286  CG  LYS A 276       8.471  -0.339  28.430  1.00 25.92           C  
ATOM   2287  HG1 LYS A 276       8.177   0.487  27.741  1.00  0.00           H  
ATOM   2288  HG2 LYS A 276       7.790  -1.116  28.011  1.00  0.00           H  
ATOM   2289  CD  LYS A 276       9.950  -0.713  28.332  1.00 29.99           C  
ATOM   2290  HD1 LYS A 276      10.300  -1.212  29.266  1.00  0.00           H  
ATOM   2291  HD2 LYS A 276      10.596   0.195  28.361  1.00  0.00           H  
ATOM   2292  CE  LYS A 276      10.247  -1.535  27.151  1.00 29.96           C  
ATOM   2293  HE1 LYS A 276       9.586  -2.424  27.028  1.00  0.00           H  
ATOM   2294  HE2 LYS A 276       9.983  -1.059  26.178  1.00  0.00           H  
ATOM   2295  NZ  LYS A 276      11.772  -1.874  27.320  1.00 30.89           N  
ATOM   2296  HZ1 LYS A 276      11.978  -2.445  26.500  1.00  0.00           H  
ATOM   2297  HZ2 LYS A 276      12.013  -2.309  28.210  1.00  0.00           H  
ATOM   2298  HZ3 LYS A 276      12.377  -1.060  27.433  1.00  0.00           H  
ATOM   2299  N   LEU A 277       7.202   2.796  29.884  1.00 24.59           N  
ATOM   2300  HN  LEU A 277       7.881   2.637  30.629  1.00  0.00           H  
ATOM   2301  CA  LEU A 277       7.039   4.167  29.388  1.00 24.85           C  
ATOM   2302  HA  LEU A 277       5.969   4.461  29.496  1.00  0.00           H  
ATOM   2303  C   LEU A 277       7.417   4.262  27.953  1.00 23.58           C  
ATOM   2304  O   LEU A 277       6.771   4.908  27.199  1.00 24.55           O  
ATOM   2305  CB  LEU A 277       7.899   5.136  30.205  1.00 24.28           C  
ATOM   2306  HB1 LEU A 277       8.952   4.771  30.235  1.00  0.00           H  
ATOM   2307  HB2 LEU A 277       8.031   6.089  29.641  1.00  0.00           H  
ATOM   2308  CG  LEU A 277       7.419   5.438  31.621  1.00 25.81           C  
ATOM   2309  HG  LEU A 277       7.470   4.501  32.223  1.00  0.00           H  
ATOM   2310  CD1 LEU A 277       8.372   6.451  32.217  1.00 27.25           C  
ATOM   2311 1HD1 LEU A 277       8.021   6.672  33.252  1.00  0.00           H  
ATOM   2312 2HD1 LEU A 277       8.481   7.367  31.590  1.00  0.00           H  
ATOM   2313 3HD1 LEU A 277       9.436   6.121  32.180  1.00  0.00           H  
ATOM   2314  CD2 LEU A 277       5.963   5.969  31.649  1.00 27.17           C  
ATOM   2315 1HD2 LEU A 277       5.612   6.190  32.684  1.00  0.00           H  
ATOM   2316 2HD2 LEU A 277       5.269   5.268  31.130  1.00  0.00           H  
ATOM   2317 3HD2 LEU A 277       5.846   6.858  30.986  1.00  0.00           H  
ATOM   2318  N   GLU A 278       8.452   3.544  27.563  1.00 24.75           N  
ATOM   2319  HN  GLU A 278       8.961   2.993  28.254  1.00  0.00           H  
ATOM   2320  CA  GLU A 278       8.883   3.516  26.190  1.00 25.00           C  
ATOM   2321  HA  GLU A 278       9.101   4.567  25.888  1.00  0.00           H  
ATOM   2322  C   GLU A 278       7.857   2.967  25.213  1.00 26.24           C  
ATOM   2323  O   GLU A 278       7.872   3.376  24.057  1.00 25.75           O  
ATOM   2324  CB  GLU A 278      10.182   2.719  26.040  1.00 25.87           C  
ATOM   2325  HB1 GLU A 278      10.033   1.668  26.383  1.00  0.00           H  
ATOM   2326  HB2 GLU A 278      10.404   2.540  24.962  1.00  0.00           H  
ATOM   2327  CG  GLU A 278      11.405   3.343  26.742  1.00 26.25           C  
ATOM   2328  HG1 GLU A 278      12.328   3.187  26.136  1.00  0.00           H  
ATOM   2329  HG2 GLU A 278      11.349   4.456  26.713  1.00  0.00           H  
ATOM   2330  CD  GLU A 278      11.610   2.855  28.163  1.00 25.67           C  
ATOM   2331  OE1 GLU A 278      10.614   2.593  28.850  1.00 27.47           O  
ATOM   2332  OE2 GLU A 278      12.780   2.820  28.667  1.00 25.43           O  
ATOM   2333  N   ASN A 279       6.969   2.064  25.643  1.00 26.34           N  
ATOM   2334  HN  ASN A 279       6.908   1.853  26.639  1.00  0.00           H  
ATOM   2335  CA  ASN A 279       6.067   1.361  24.686  1.00 27.49           C  
ATOM   2336  HA  ASN A 279       6.360   1.645  23.648  1.00  0.00           H  
ATOM   2337  C   ASN A 279       4.612   1.775  24.911  1.00 26.07           C  
ATOM   2338  O   ASN A 279       3.674   1.011  24.615  1.00 25.02           O  
ATOM   2339  CB  ASN A 279       6.191  -0.177  24.830  1.00 26.12           C  
ATOM   2340  HB1 ASN A 279       5.944  -0.500  25.868  1.00  0.00           H  
ATOM   2341  HB2 ASN A 279       5.373  -0.695  24.278  1.00  0.00           H  
ATOM   2342  CG  ASN A 279       7.550  -0.706  24.406  1.00 29.31           C  
ATOM   2343  ND2 ASN A 279       7.817  -1.921  24.787  1.00 35.96           N  
ATOM   2344 1HD2 ASN A 279       8.730  -2.276  24.502  1.00  0.00           H  
ATOM   2345 2HD2 ASN A 279       7.147  -2.484  25.311  1.00  0.00           H  
ATOM   2346  OD1 ASN A 279       8.371  -0.017  23.764  1.00 37.69           O  
ATOM   2347  N   LEU A 280       4.451   2.933  25.540  1.00 24.84           N  
ATOM   2348  HN  LEU A 280       5.266   3.379  25.961  1.00  0.00           H  
ATOM   2349  CA  LEU A 280       3.154   3.592  25.652  1.00 24.92           C  
ATOM   2350  HA  LEU A 280       2.377   2.943  25.185  1.00  0.00           H  
ATOM   2351  C   LEU A 280       3.232   4.877  24.894  1.00 26.33           C  
ATOM   2352  O   LEU A 280       3.921   5.787  25.329  1.00 26.61           O  
ATOM   2353  CB  LEU A 280       2.791   3.824  27.123  1.00 24.47           C  
ATOM   2354  HB1 LEU A 280       1.858   4.432  27.188  1.00  0.00           H  
ATOM   2355  HB2 LEU A 280       3.524   4.527  27.584  1.00  0.00           H  
ATOM   2356  CG  LEU A 280       2.654   2.576  27.999  1.00 22.77           C  
ATOM   2357  HG  LEU A 280       3.449   1.843  27.726  1.00  0.00           H  
ATOM   2358  CD1 LEU A 280       2.790   2.941  29.447  1.00 28.02           C  
ATOM   2359 1HD1 LEU A 280       3.791   3.403  29.611  1.00  0.00           H  
ATOM   2360 2HD1 LEU A 280       2.606   2.073  30.123  1.00  0.00           H  
ATOM   2361 3HD1 LEU A 280       1.958   3.593  29.801  1.00  0.00           H  
ATOM   2362  CD2 LEU A 280       1.307   1.954  27.778  1.00 28.33           C  
ATOM   2363 1HD2 LEU A 280       1.206   1.683  26.701  1.00  0.00           H  
ATOM   2364 2HD2 LEU A 280       0.475   2.606  28.132  1.00  0.00           H  
ATOM   2365 3HD2 LEU A 280       1.123   1.086  28.454  1.00  0.00           H  
ATOM   2366  N   MET A 281       2.548   4.919  23.745  1.00 26.31           N  
ATOM   2367  HN  MET A 281       1.997   4.100  23.487  1.00  0.00           H  
ATOM   2368  CA  MET A 281       2.539   6.064  22.835  1.00 27.58           C  
ATOM   2369  HA  MET A 281       3.380   6.740  23.118  1.00  0.00           H  
ATOM   2370  C   MET A 281       1.235   6.852  22.951  1.00 27.37           C  
ATOM   2371  O   MET A 281       0.262   6.373  23.523  1.00 26.92           O  
ATOM   2372  CB  MET A 281       2.791   5.559  21.417  1.00 27.89           C  
ATOM   2373  HB1 MET A 281       2.029   4.815  21.086  1.00  0.00           H  
ATOM   2374  HB2 MET A 281       2.591   6.337  20.644  1.00  0.00           H  
ATOM   2375  CG  MET A 281       4.269   4.991  21.341  1.00 28.30           C  
ATOM   2376  HG1 MET A 281       4.388   4.094  21.993  1.00  0.00           H  
ATOM   2377  HG2 MET A 281       4.989   5.677  21.846  1.00  0.00           H  
ATOM   2378  SD  MET A 281       4.761   4.656  19.738  1.00 37.30           S  
ATOM   2379  CE  MET A 281       5.406   6.380  19.296  1.00 38.54           C  
ATOM   2380  HE1 MET A 281       5.727   6.162  18.251  1.00  0.00           H  
ATOM   2381  HE2 MET A 281       6.176   6.816  19.975  1.00  0.00           H  
ATOM   2382  HE3 MET A 281       4.698   7.230  19.435  1.00  0.00           H  
ATOM   2383  N   LEU A 282       1.240   8.060  22.426  1.00 28.07           N  
ATOM   2384  HN  LEU A 282       2.115   8.423  22.048  1.00  0.00           H  
ATOM   2385  CA  LEU A 282       0.055   8.900  22.360  1.00 29.00           C  
ATOM   2386  HA  LEU A 282      -0.791   8.391  22.879  1.00  0.00           H  
ATOM   2387  C   LEU A 282      -0.327   9.157  20.876  1.00 29.69           C  
ATOM   2388  O   LEU A 282       0.528   9.418  20.060  1.00 29.53           O  
ATOM   2389  CB  LEU A 282       0.360  10.215  23.059  1.00 29.50           C  
ATOM   2390  HB1 LEU A 282      -0.439  10.958  22.831  1.00  0.00           H  
ATOM   2391  HB2 LEU A 282       1.236  10.706  22.574  1.00  0.00           H  
ATOM   2392  CG  LEU A 282       0.576  10.142  24.540  1.00 27.47           C  
ATOM   2393  HG  LEU A 282       1.440   9.464  24.731  1.00  0.00           H  
ATOM   2394  CD1 LEU A 282       0.929  11.516  25.069  1.00 24.52           C  
ATOM   2395 1HD1 LEU A 282       1.822  11.937  24.550  1.00  0.00           H  
ATOM   2396 2HD1 LEU A 282       1.068  11.504  26.175  1.00  0.00           H  
ATOM   2397 3HD1 LEU A 282       0.059  12.211  25.012  1.00  0.00           H  
ATOM   2398  CD2 LEU A 282      -0.610   9.582  25.229  1.00 32.71           C  
ATOM   2399 1HD2 LEU A 282      -0.870   8.570  24.839  1.00  0.00           H  
ATOM   2400 2HD2 LEU A 282      -1.480  10.277  25.172  1.00  0.00           H  
ATOM   2401 3HD2 LEU A 282      -0.471   9.570  26.335  1.00  0.00           H  
ATOM   2402  N   ASP A 283      -1.614   9.064  20.534  1.00 29.89           N  
ATOM   2403  HN  ASP A 283      -2.303   8.816  21.244  1.00  0.00           H  
ATOM   2404  CA  ASP A 283      -2.054   9.309  19.173  1.00 29.97           C  
ATOM   2405  HA  ASP A 283      -1.233   9.006  18.482  1.00  0.00           H  
ATOM   2406  C   ASP A 283      -2.275  10.821  19.020  1.00 29.96           C  
ATOM   2407  O   ASP A 283      -1.995  11.574  19.933  1.00 28.93           O  
ATOM   2408  CB  ASP A 283      -3.303   8.468  18.834  1.00 29.72           C  
ATOM   2409  HB1 ASP A 283      -3.106   7.384  19.005  1.00  0.00           H  
ATOM   2410  HB2 ASP A 283      -3.481   8.454  17.733  1.00  0.00           H  
ATOM   2411  CG  ASP A 283      -4.552   8.907  19.572  1.00 30.89           C  
ATOM   2412  OD1 ASP A 283      -4.594   9.973  20.257  1.00 28.92           O  
ATOM   2413  OD2 ASP A 283      -5.532   8.179  19.560  1.00 32.20           O  
ATOM   2414  N   LYS A 284      -2.768  11.262  17.878  1.00 31.64           N  
ATOM   2415  HN  LYS A 284      -3.070  10.589  17.174  1.00  0.00           H  
ATOM   2416  CA  LYS A 284      -2.891  12.688  17.599  1.00 33.46           C  
ATOM   2417  HA  LYS A 284      -1.880  13.132  17.750  1.00  0.00           H  
ATOM   2418  C   LYS A 284      -3.840  13.407  18.575  1.00 33.49           C  
ATOM   2419  O   LYS A 284      -3.673  14.606  18.836  1.00 35.08           O  
ATOM   2420  CB  LYS A 284      -3.278  12.952  16.122  1.00 33.97           C  
ATOM   2421  HB1 LYS A 284      -3.501  14.034  15.968  1.00  0.00           H  
ATOM   2422  HB2 LYS A 284      -2.385  12.843  15.463  1.00  0.00           H  
ATOM   2423  CG  LYS A 284      -4.415  12.105  15.607  1.00 39.73           C  
ATOM   2424  HG1 LYS A 284      -5.235  12.046  16.360  1.00  0.00           H  
ATOM   2425  HG2 LYS A 284      -4.120  11.030  15.569  1.00  0.00           H  
ATOM   2426  CD  LYS A 284      -4.963  12.570  14.238  1.00 46.16           C  
ATOM   2427  HD1 LYS A 284      -4.435  12.075  13.390  1.00  0.00           H  
ATOM   2428  HD2 LYS A 284      -4.681  13.625  14.015  1.00  0.00           H  
ATOM   2429  CE  LYS A 284      -6.503  12.354  14.168  1.00 49.10           C  
ATOM   2430  HE1 LYS A 284      -6.869  12.385  13.115  1.00  0.00           H  
ATOM   2431  HE2 LYS A 284      -7.054  13.235  14.571  1.00  0.00           H  
ATOM   2432  NZ  LYS A 284      -6.927  11.080  14.858  1.00 50.56           N  
ATOM   2433  HZ1 LYS A 284      -7.936  10.938  14.812  1.00  0.00           H  
ATOM   2434  HZ2 LYS A 284      -6.593  11.052  15.821  1.00  0.00           H  
ATOM   2435  HZ3 LYS A 284      -6.423  10.274  14.489  1.00  0.00           H  
ATOM   2436  N   ASP A 285      -4.813  12.706  19.148  1.00 33.26           N  
ATOM   2437  HN  ASP A 285      -4.939  11.722  18.911  1.00  0.00           H  
ATOM   2438  CA  ASP A 285      -5.697  13.337  20.110  1.00 32.53           C  
ATOM   2439  HA  ASP A 285      -5.770  14.415  19.835  1.00  0.00           H  
ATOM   2440  C   ASP A 285      -5.167  13.270  21.541  1.00 31.53           C  
ATOM   2441  O   ASP A 285      -5.719  13.859  22.444  1.00 32.09           O  
ATOM   2442  CB  ASP A 285      -7.098  12.740  19.981  1.00 33.58           C  
ATOM   2443  HB1 ASP A 285      -7.139  11.708  20.401  1.00  0.00           H  
ATOM   2444  HB2 ASP A 285      -7.816  13.239  20.672  1.00  0.00           H  
ATOM   2445  CG  ASP A 285      -7.592  12.772  18.566  1.00 34.46           C  
ATOM   2446  OD1 ASP A 285      -7.427  13.821  17.981  1.00 34.69           O  
ATOM   2447  OD2 ASP A 285      -8.061  11.793  17.941  1.00 37.31           O  
ATOM   2448  N   GLY A 286      -4.027  12.622  21.729  1.00 31.18           N  
ATOM   2449  HN  GLY A 286      -3.516  12.254  20.927  1.00  0.00           H  
ATOM   2450  CA  GLY A 286      -3.504  12.434  23.059  1.00 29.94           C  
ATOM   2451  HA1 GLY A 286      -3.651  13.366  23.653  1.00  0.00           H  
ATOM   2452  HA2 GLY A 286      -2.391  12.389  23.020  1.00  0.00           H  
ATOM   2453  C   GLY A 286      -4.030  11.253  23.834  1.00 28.98           C  
ATOM   2454  O   GLY A 286      -3.853  11.209  25.068  1.00 27.14           O  
ATOM   2455  N   HIS A 287      -4.603  10.262  23.149  1.00 28.09           N  
ATOM   2456  HN  HIS A 287      -4.812  10.383  22.158  1.00  0.00           H  
ATOM   2457  CA  HIS A 287      -4.935   8.991  23.823  1.00 27.36           C  
ATOM   2458  HA  HIS A 287      -5.128   9.203  24.901  1.00  0.00           H  
ATOM   2459  C   HIS A 287      -3.796   7.973  23.726  1.00 26.01           C  
ATOM   2460  O   HIS A 287      -3.066   7.925  22.766  1.00 25.29           O  
ATOM   2461  CB  HIS A 287      -6.176   8.325  23.232  1.00 28.06           C  
ATOM   2462  HB1 HIS A 287      -6.000   8.062  22.163  1.00  0.00           H  
ATOM   2463  HB2 HIS A 287      -6.309   7.305  23.663  1.00  0.00           H  
ATOM   2464  CG  HIS A 287      -7.440   9.114  23.370  1.00 28.90           C  
ATOM   2465  CD2 HIS A 287      -8.114   9.871  22.471  1.00 31.17           C  
ATOM   2466  HD2 HIS A 287      -7.813  10.078  21.430  1.00  0.00           H  
ATOM   2467  ND1 HIS A 287      -8.196   9.123  24.531  1.00 24.29           N  
ATOM   2468  HD1 HIS A 287      -7.967   8.620  25.388  1.00  0.00           H  
ATOM   2469  CE1 HIS A 287      -9.260   9.885  24.354  1.00 26.91           C  
ATOM   2470  HE1 HIS A 287     -10.027  10.110  25.114  1.00  0.00           H  
ATOM   2471  NE2 HIS A 287      -9.247  10.333  23.104  1.00 31.47           N  
ATOM   2472  HE2 HIS A 287      -9.962  10.925  22.680  1.00  0.00           H  
ATOM   2473  N   ILE A 288      -3.739   7.085  24.707  1.00 26.91           N  
ATOM   2474  HN  ILE A 288      -4.389   7.184  25.487  1.00  0.00           H  
ATOM   2475  CA  ILE A 288      -2.796   5.973  24.732  1.00 25.74           C  
ATOM   2476  HA  ILE A 288      -1.767   6.403  24.743  1.00  0.00           H  
ATOM   2477  C   ILE A 288      -2.891   5.024  23.523  1.00 26.17           C  
ATOM   2478  O   ILE A 288      -3.988   4.666  23.053  1.00 24.24           O  
ATOM   2479  CB  ILE A 288      -3.004   5.214  26.078  1.00 24.75           C  
ATOM   2480  HB  ILE A 288      -4.095   5.042  26.230  1.00  0.00           H  
ATOM   2481  CG1 ILE A 288      -2.475   6.067  27.228  1.00 26.67           C  
ATOM   2482 1HG1 ILE A 288      -2.951   5.761  28.189  1.00  0.00           H  
ATOM   2483 2HG1 ILE A 288      -2.861   7.110  27.146  1.00  0.00           H  
ATOM   2484  CG2 ILE A 288      -2.279   3.856  26.099  1.00 26.02           C  
ATOM   2485 1HG2 ILE A 288      -2.428   3.313  27.062  1.00  0.00           H  
ATOM   2486 2HG2 ILE A 288      -1.195   3.974  25.866  1.00  0.00           H  
ATOM   2487 3HG2 ILE A 288      -2.579   3.225  25.230  1.00  0.00           H  
ATOM   2488  CD1 ILE A 288      -0.958   6.073  27.367  1.00 23.02           C  
ATOM   2489 1HD1 ILE A 288      -0.572   6.696  28.207  1.00  0.00           H  
ATOM   2490 2HD1 ILE A 288      -0.482   6.379  26.406  1.00  0.00           H  
ATOM   2491 3HD1 ILE A 288      -0.572   5.030  27.449  1.00  0.00           H  
ATOM   2492  N  ALYS A 289      -1.731   4.654  22.993  0.50 25.86           N  
ATOM   2493  H  ALYS A 289      -0.886   5.171  23.236  1.00  0.00           H  
ATOM   2494  N  BLYS A 289      -1.726   4.621  23.031  0.50 26.05           N  
ATOM   2495  H  BLYS A 289      -0.870   5.088  23.331  1.00  0.00           H  
ATOM   2496  CA ALYS A 289      -1.636   3.527  22.072  0.50 25.84           C  
ATOM   2497  HA ALYS A 289      -2.601   2.968  22.068  1.00  0.00           H  
ATOM   2498  CA BLYS A 289      -1.643   3.530  22.075  0.50 26.16           C  
ATOM   2499  HA BLYS A 289      -2.606   2.968  22.081  1.00  0.00           H  
ATOM   2500  C  ALYS A 289      -0.552   2.643  22.594  0.50 26.46           C  
ATOM   2501  C  BLYS A 289      -0.543   2.619  22.520  0.50 26.71           C  
ATOM   2502  O  ALYS A 289       0.611   3.053  22.687  0.50 26.26           O  
ATOM   2503  O  BLYS A 289       0.642   2.977  22.477  0.50 26.54           O  
ATOM   2504  CB ALYS A 289      -1.285   3.950  20.639  0.50 25.65           C  
ATOM   2505  HB1ALYS A 289      -0.403   4.632  20.639  1.00  0.00           H  
ATOM   2506  HB2ALYS A 289      -0.860   3.089  20.072  1.00  0.00           H  
ATOM   2507  CB BLYS A 289      -1.364   4.030  20.652  0.50 26.18           C  
ATOM   2508  HB1BLYS A 289      -0.390   4.571  20.610  1.00  0.00           H  
ATOM   2509  HB2BLYS A 289      -1.133   3.175  19.974  1.00  0.00           H  
ATOM   2510  CG ALYS A 289      -2.440   4.575  19.871  0.50 25.55           C  
ATOM   2511  HG1ALYS A 289      -2.059   5.254  19.073  1.00  0.00           H  
ATOM   2512  HG2ALYS A 289      -2.979   5.316  20.507  1.00  0.00           H  
ATOM   2513  CG BLYS A 289      -2.485   4.893  20.068  0.50 26.31           C  
ATOM   2514  HG1BLYS A 289      -2.127   5.467  19.181  1.00  0.00           H  
ATOM   2515  HG2BLYS A 289      -2.730   5.743  20.747  1.00  0.00           H  
ATOM   2516  CD ALYS A 289      -3.427   3.545  19.282  0.50 22.81           C  
ATOM   2517  HD1ALYS A 289      -3.868   2.888  20.067  1.00  0.00           H  
ATOM   2518  HD2ALYS A 289      -2.909   2.757  18.687  1.00  0.00           H  
ATOM   2519  CD BLYS A 289      -3.754   4.075  19.724  0.50 25.54           C  
ATOM   2520  HD1BLYS A 289      -3.587   3.413  18.842  1.00  0.00           H  
ATOM   2521  HD2BLYS A 289      -3.956   3.291  20.491  1.00  0.00           H  
ATOM   2522  CE ALYS A 289      -4.493   4.270  18.472  0.50 24.75           C  
ATOM   2523  HE1ALYS A 289      -4.324   5.372  18.495  1.00  0.00           H  
ATOM   2524  HE2ALYS A 289      -4.354   4.083  17.382  1.00  0.00           H  
ATOM   2525  CE BLYS A 289      -4.986   5.002  19.517  0.50 26.13           C  
ATOM   2526  HE1BLYS A 289      -4.710   5.872  18.877  1.00  0.00           H  
ATOM   2527  HE2BLYS A 289      -5.735   4.505  18.857  1.00  0.00           H  
ATOM   2528  NZ ALYS A 289      -5.884   3.943  18.888  0.50 22.79           N  
ATOM   2529  HZ1ALYS A 289      -6.598   4.429  18.345  1.00  0.00           H  
ATOM   2530  HZ2ALYS A 289      -6.011   4.114  19.886  1.00  0.00           H  
ATOM   2531  HZ3ALYS A 289      -6.039   2.935  18.867  1.00  0.00           H  
ATOM   2532  NZ BLYS A 289      -5.645   5.478  20.785  0.50 25.15           N  
ATOM   2533  HZ1BLYS A 289      -6.453   6.086  20.649  1.00  0.00           H  
ATOM   2534  HZ2BLYS A 289      -4.960   5.933  21.389  1.00  0.00           H  
ATOM   2535  HZ3BLYS A 289      -5.898   4.682  21.371  1.00  0.00           H  
ATOM   2536  N   ILE A 290      -0.926   1.419  22.928  1.00 27.51           N  
ATOM   2537  CA  ILE A 290       0.052   0.382  23.200  1.00 27.76           C  
ATOM   2538  HA  ILE A 290       0.913   0.854  23.728  1.00  0.00           H  
ATOM   2539  C   ILE A 290       0.557  -0.167  21.891  1.00 29.43           C  
ATOM   2540  O   ILE A 290      -0.214  -0.479  20.997  1.00 29.84           O  
ATOM   2541  CB  ILE A 290      -0.514  -0.698  24.103  1.00 26.52           C  
ATOM   2542  HB  ILE A 290      -1.331  -1.247  23.578  1.00  0.00           H  
ATOM   2543  CG1 ILE A 290      -1.061  -0.025  25.370  1.00 25.83           C  
ATOM   2544 1HG1 ILE A 290      -1.932   0.625  25.121  1.00  0.00           H  
ATOM   2545 2HG1 ILE A 290      -0.347   0.748  25.740  1.00  0.00           H  
ATOM   2546  CG2 ILE A 290       0.611  -1.680  24.507  1.00 27.90           C  
ATOM   2547 1HG2 ILE A 290       1.008  -2.169  23.587  1.00  0.00           H  
ATOM   2548 2HG2 ILE A 290       0.277  -2.419  25.272  1.00  0.00           H  
ATOM   2549 3HG2 ILE A 290       1.411  -1.188  25.107  1.00  0.00           H  
ATOM   2550  CD1 ILE A 290      -1.413  -0.970  26.459  1.00 26.55           C  
ATOM   2551 1HD1 ILE A 290      -1.810  -0.481  27.379  1.00  0.00           H  
ATOM   2552 2HD1 ILE A 290      -0.542  -1.620  26.708  1.00  0.00           H  
ATOM   2553 3HD1 ILE A 290      -2.127  -1.743  26.089  1.00  0.00           H  
ATOM   2554  N   THR A 291       1.883  -0.260  21.834  1.00 32.14           N  
ATOM   2555  HN  THR A 291       2.406   0.130  22.618  1.00  0.00           H  
ATOM   2556  CA  THR A 291       2.667  -0.869  20.753  1.00 34.25           C  
ATOM   2557  HA  THR A 291       1.993  -1.276  19.964  1.00  0.00           H  
ATOM   2558  C   THR A 291       3.544  -1.997  21.352  1.00 33.14           C  
ATOM   2559  O   THR A 291       3.740  -2.087  22.595  1.00 35.93           O  
ATOM   2560  CB  THR A 291       3.657   0.214  20.135  1.00 34.94           C  
ATOM   2561  HB  THR A 291       4.298  -0.232  19.340  1.00  0.00           H  
ATOM   2562  CG2 THR A 291       2.944   1.402  19.641  1.00 36.43           C  
ATOM   2563 1HG2 THR A 291       3.637   2.160  19.208  1.00  0.00           H  
ATOM   2564 2HG2 THR A 291       2.305   1.849  20.438  1.00  0.00           H  
ATOM   2565 3HG2 THR A 291       2.149   1.121  18.912  1.00  0.00           H  
ATOM   2566  OG1 THR A 291       4.453   0.757  21.203  1.00 39.63           O  
ATOM   2567  HG1 THR A 291       5.044   1.403  20.834  1.00  0.00           H  
ATOM   2568  N   ASP A 292       4.106  -2.813  20.472  1.00 32.83           N  
ATOM   2569  HN  ASP A 292       3.773  -2.775  19.509  1.00  0.00           H  
ATOM   2570  CA  ASP A 292       5.154  -3.750  20.782  1.00 32.78           C  
ATOM   2571  HA  ASP A 292       5.572  -4.134  19.822  1.00  0.00           H  
ATOM   2572  C   ASP A 292       4.578  -4.929  21.553  1.00 32.43           C  
ATOM   2573  O   ASP A 292       4.682  -4.980  22.781  1.00 34.21           O  
ATOM   2574  CB  ASP A 292       6.308  -3.107  21.586  1.00 33.55           C  
ATOM   2575  HB1 ASP A 292       6.939  -3.887  22.073  1.00  0.00           H  
ATOM   2576  HB2 ASP A 292       5.922  -2.592  22.496  1.00  0.00           H  
ATOM   2577  CG  ASP A 292       7.158  -2.165  20.744  1.00 37.50           C  
ATOM   2578  OD1 ASP A 292       6.725  -0.984  20.535  1.00 35.58           O  
ATOM   2579  OD2 ASP A 292       8.256  -2.561  20.256  1.00 40.61           O  
ATOM   2580  N   PHE A 293       4.017  -5.878  20.809  1.00 29.10           N  
ATOM   2581  HN  PHE A 293       4.074  -5.794  19.794  1.00  0.00           H  
ATOM   2582  CA  PHE A 293       3.326  -7.031  21.368  1.00 26.60           C  
ATOM   2583  HA  PHE A 293       3.077  -6.790  22.428  1.00  0.00           H  
ATOM   2584  C   PHE A 293       4.147  -8.295  21.373  1.00 25.54           C  
ATOM   2585  O   PHE A 293       3.649  -9.384  21.682  1.00 24.23           O  
ATOM   2586  CB  PHE A 293       2.020  -7.185  20.619  1.00 26.22           C  
ATOM   2587  HB1 PHE A 293       2.195  -7.363  19.532  1.00  0.00           H  
ATOM   2588  HB2 PHE A 293       1.516  -8.146  20.876  1.00  0.00           H  
ATOM   2589  CG  PHE A 293       1.107  -6.015  20.840  1.00 24.01           C  
ATOM   2590  CD1 PHE A 293       0.974  -5.024  19.865  1.00 26.54           C  
ATOM   2591  HD1 PHE A 293       1.517  -5.127  18.910  1.00  0.00           H  
ATOM   2592  CD2 PHE A 293       0.433  -5.890  22.028  1.00 24.90           C  
ATOM   2593  HD2 PHE A 293       0.539  -6.675  22.795  1.00  0.00           H  
ATOM   2594  CE1 PHE A 293       0.168  -3.909  20.077  1.00 26.61           C  
ATOM   2595  HE1 PHE A 293       0.060  -3.138  19.296  1.00  0.00           H  
ATOM   2596  CE2 PHE A 293      -0.380  -4.795  22.283  1.00 27.49           C  
ATOM   2597  HE2 PHE A 293      -0.922  -4.715  23.240  1.00  0.00           H  
ATOM   2598  CZ  PHE A 293      -0.506  -3.784  21.304  1.00 29.52           C  
ATOM   2599  HZ  PHE A 293      -1.132  -2.898  21.502  1.00  0.00           H  
ATOM   2600  N   GLY A 294       5.423  -8.170  21.059  1.00 25.64           N  
ATOM   2601  HN  GLY A 294       5.823  -7.237  20.959  1.00  0.00           H  
ATOM   2602  CA  GLY A 294       6.269  -9.333  20.853  1.00 25.50           C  
ATOM   2603  HA1 GLY A 294       7.233  -9.027  20.383  1.00  0.00           H  
ATOM   2604  HA2 GLY A 294       5.849  -9.973  20.042  1.00  0.00           H  
ATOM   2605  C   GLY A 294       6.533 -10.160  22.076  1.00 25.72           C  
ATOM   2606  O   GLY A 294       6.831 -11.379  21.958  1.00 24.98           O  
ATOM   2607  N   LEU A 295       6.442  -9.537  23.255  1.00 24.92           N  
ATOM   2608  HN  LEU A 295       6.229  -8.540  23.292  1.00  0.00           H  
ATOM   2609  CA  LEU A 295       6.653 -10.304  24.513  1.00 24.99           C  
ATOM   2610  HA  LEU A 295       7.255 -11.205  24.250  1.00  0.00           H  
ATOM   2611  C   LEU A 295       5.354 -10.802  25.137  1.00 24.92           C  
ATOM   2612  O   LEU A 295       5.342 -11.332  26.259  1.00 22.96           O  
ATOM   2613  CB  LEU A 295       7.469  -9.498  25.508  1.00 25.16           C  
ATOM   2614  HB1 LEU A 295       7.429  -9.959  26.522  1.00  0.00           H  
ATOM   2615  HB2 LEU A 295       6.975  -8.524  25.732  1.00  0.00           H  
ATOM   2616  CG  LEU A 295       8.926  -9.286  25.057  1.00 27.01           C  
ATOM   2617  HG  LEU A 295       8.934  -8.559  24.211  1.00  0.00           H  
ATOM   2618  CD1 LEU A 295       9.751  -8.686  26.235  1.00 28.12           C  
ATOM   2619 1HD1 LEU A 295      10.806  -8.532  25.908  1.00  0.00           H  
ATOM   2620 2HD1 LEU A 295       9.681  -9.307  27.158  1.00  0.00           H  
ATOM   2621 3HD1 LEU A 295       9.294  -7.752  26.637  1.00  0.00           H  
ATOM   2622  CD2 LEU A 295       9.501 -10.554  24.590  1.00 26.66           C  
ATOM   2623 1HD2 LEU A 295      10.556 -10.400  24.263  1.00  0.00           H  
ATOM   2624 2HD2 LEU A 295       8.881 -11.023  23.791  1.00  0.00           H  
ATOM   2625 3HD2 LEU A 295       9.415 -11.358  25.357  1.00  0.00           H  
ATOM   2626  N   CYS A 296       4.234 -10.651  24.400  1.00 25.87           N  
ATOM   2627  HN  CYS A 296       4.292 -10.226  23.474  1.00  0.00           H  
ATOM   2628  CA  CYS A 296       2.940 -11.090  24.915  1.00 25.84           C  
ATOM   2629  HA  CYS A 296       2.770 -10.621  25.912  1.00  0.00           H  
ATOM   2630  C   CYS A 296       2.925 -12.600  25.073  1.00 26.87           C  
ATOM   2631  O   CYS A 296       3.592 -13.297  24.334  1.00 26.88           O  
ATOM   2632  CB  CYS A 296       1.782 -10.708  23.980  1.00 26.93           C  
ATOM   2633  HB1 CYS A 296       2.046 -10.937  22.921  1.00  0.00           H  
ATOM   2634  HB2 CYS A 296       0.924 -11.407  24.118  1.00  0.00           H  
ATOM   2635  SG  CYS A 296       1.232  -9.004  24.134  1.00 26.40           S  
ATOM   2636  N   LYS A 297       2.199 -13.072  26.076  1.00 28.62           N  
ATOM   2637  HN  LYS A 297       1.920 -12.436  26.823  1.00  0.00           H  
ATOM   2638  CA  LYS A 297       1.787 -14.457  26.151  1.00 30.59           C  
ATOM   2639  HA  LYS A 297       2.429 -15.054  25.462  1.00  0.00           H  
ATOM   2640  C   LYS A 297       0.331 -14.584  25.691  1.00 30.61           C  
ATOM   2641  O   LYS A 297      -0.496 -13.811  26.089  1.00 30.34           O  
ATOM   2642  CB  LYS A 297       1.925 -15.022  27.543  1.00 30.77           C  
ATOM   2643  HB1 LYS A 297       1.116 -14.650  28.215  1.00  0.00           H  
ATOM   2644  HB2 LYS A 297       2.805 -14.588  28.072  1.00  0.00           H  
ATOM   2645  CG  LYS A 297       1.982 -16.600  27.531  1.00 32.73           C  
ATOM   2646  HG1 LYS A 297       1.074 -17.041  27.058  1.00  0.00           H  
ATOM   2647  HG2 LYS A 297       1.862 -17.024  28.555  1.00  0.00           H  
ATOM   2648  CD  LYS A 297       3.296 -17.109  26.845  1.00 34.23           C  
ATOM   2649  HD1 LYS A 297       4.160 -16.860  27.504  1.00  0.00           H  
ATOM   2650  HD2 LYS A 297       3.504 -16.468  25.957  1.00  0.00           H  
ATOM   2651  CE  LYS A 297       3.413 -18.630  26.410  1.00 37.51           C  
ATOM   2652  HE1 LYS A 297       3.439 -19.342  27.268  1.00  0.00           H  
ATOM   2653  HE2 LYS A 297       2.489 -19.034  25.934  1.00  0.00           H  
ATOM   2654  NZ  LYS A 297       4.705 -18.702  25.473  1.00 35.40           N  
ATOM   2655  HZ1 LYS A 297       4.780 -19.680  25.193  1.00  0.00           H  
ATOM   2656  HZ2 LYS A 297       5.550 -18.333  25.909  1.00  0.00           H  
ATOM   2657  HZ3 LYS A 297       4.681 -18.050  24.689  1.00  0.00           H  
ATOM   2658  N   GLU A 298       0.089 -15.579  24.866  1.00 31.01           N  
ATOM   2659  HN  GLU A 298       0.887 -16.146  24.581  1.00  0.00           H  
ATOM   2660  CA  GLU A 298      -1.224 -15.952  24.315  1.00 32.26           C  
ATOM   2661  HA  GLU A 298      -1.919 -15.084  24.393  1.00  0.00           H  
ATOM   2662  C   GLU A 298      -1.802 -17.133  25.077  1.00 33.34           C  
ATOM   2663  O   GLU A 298      -1.072 -17.852  25.788  1.00 33.74           O  
ATOM   2664  CB  GLU A 298      -1.038 -16.331  22.829  1.00 32.36           C  
ATOM   2665  HB1 GLU A 298      -0.419 -17.252  22.716  1.00  0.00           H  
ATOM   2666  HB2 GLU A 298      -1.988 -16.706  22.381  1.00  0.00           H  
ATOM   2667  CG  GLU A 298      -0.463 -15.170  22.028  1.00 33.97           C  
ATOM   2668  HG1 GLU A 298      -1.194 -14.329  21.990  1.00  0.00           H  
ATOM   2669  HG2 GLU A 298       0.364 -14.683  22.595  1.00  0.00           H  
ATOM   2670  CD  GLU A 298      -0.003 -15.523  20.639  1.00 36.65           C  
ATOM   2671  OE1 GLU A 298      -0.871 -15.478  19.770  1.00 36.93           O  
ATOM   2672  OE2 GLU A 298       1.235 -15.793  20.406  1.00 40.73           O  
ATOM   2673  N   GLY A 299      -3.112 -17.336  24.944  1.00 32.99           N  
ATOM   2674  HN  GLY A 299      -3.675 -16.658  24.431  1.00  0.00           H  
ATOM   2675  CA  GLY A 299      -3.751 -18.505  25.517  1.00 33.48           C  
ATOM   2676  HA1 GLY A 299      -4.813 -18.559  25.182  1.00  0.00           H  
ATOM   2677  HA2 GLY A 299      -3.345 -19.429  25.043  1.00  0.00           H  
ATOM   2678  C   GLY A 299      -3.680 -18.626  27.026  1.00 33.11           C  
ATOM   2679  O   GLY A 299      -3.639 -19.710  27.526  1.00 32.13           O  
ATOM   2680  N   ILE A 300      -3.674 -17.505  27.726  1.00 34.79           N  
ATOM   2681  HN  ILE A 300      -3.688 -16.624  27.213  1.00  0.00           H  
ATOM   2682  CA  ILE A 300      -3.648 -17.443  29.189  1.00 36.65           C  
ATOM   2683  HA  ILE A 300      -3.410 -18.457  29.588  1.00  0.00           H  
ATOM   2684  C   ILE A 300      -5.020 -17.048  29.656  1.00 37.97           C  
ATOM   2685  O   ILE A 300      -5.477 -15.937  29.453  1.00 36.30           O  
ATOM   2686  CB  ILE A 300      -2.591 -16.452  29.693  1.00 36.59           C  
ATOM   2687  HB  ILE A 300      -2.749 -15.465  29.200  1.00  0.00           H  
ATOM   2688  CG1 ILE A 300      -1.207 -16.975  29.334  1.00 38.27           C  
ATOM   2689 1HG1 ILE A 300      -1.135 -17.198  28.244  1.00  0.00           H  
ATOM   2690 2HG1 ILE A 300      -0.444 -16.165  29.404  1.00  0.00           H  
ATOM   2691  CG2 ILE A 300      -2.694 -16.281  31.196  1.00 37.56           C  
ATOM   2692 1HG2 ILE A 300      -3.708 -15.898  31.459  1.00  0.00           H  
ATOM   2693 2HG2 ILE A 300      -1.881 -15.635  31.603  1.00  0.00           H  
ATOM   2694 3HG2 ILE A 300      -2.443 -17.219  31.745  1.00  0.00           H  
ATOM   2695  CD1 ILE A 300      -0.790 -18.205  30.180  1.00 39.20           C  
ATOM   2696 1HD1 ILE A 300       0.224 -18.588  29.917  1.00  0.00           H  
ATOM   2697 2HD1 ILE A 300      -1.553 -19.015  30.110  1.00  0.00           H  
ATOM   2698 3HD1 ILE A 300      -0.862 -17.982  31.270  1.00  0.00           H  
ATOM   2699  N   LYS A 301      -5.714 -18.020  30.214  1.00 41.98           N  
ATOM   2700  HN  LYS A 301      -5.246 -18.895  30.449  1.00  0.00           H  
ATOM   2701  CA  LYS A 301      -7.144 -17.872  30.504  1.00 44.79           C  
ATOM   2702  HA  LYS A 301      -7.499 -16.889  30.116  1.00  0.00           H  
ATOM   2703  C   LYS A 301      -7.262 -17.889  31.970  1.00 45.52           C  
ATOM   2704  O   LYS A 301      -6.727 -18.781  32.610  1.00 47.40           O  
ATOM   2705  CB  LYS A 301      -7.993 -19.002  29.885  1.00 45.45           C  
ATOM   2706  HB1 LYS A 301      -7.570 -19.339  28.910  1.00  0.00           H  
ATOM   2707  HB2 LYS A 301      -7.886 -19.951  30.461  1.00  0.00           H  
ATOM   2708  CG  LYS A 301      -9.478 -18.596  29.742  1.00 47.85           C  
ATOM   2709  HG1 LYS A 301      -9.705 -17.682  30.339  1.00  0.00           H  
ATOM   2710  HG2 LYS A 301      -9.691 -18.200  28.722  1.00  0.00           H  
ATOM   2711  CD  LYS A 301     -10.411 -19.718  30.093  1.00 51.82           C  
ATOM   2712  HD1 LYS A 301     -10.161 -20.647  29.530  1.00  0.00           H  
ATOM   2713  HD2 LYS A 301     -10.230 -20.090  31.129  1.00  0.00           H  
ATOM   2714  CE  LYS A 301     -11.873 -19.317  29.890  1.00 54.60           C  
ATOM   2715  HE1 LYS A 301     -12.466 -19.385  30.832  1.00  0.00           H  
ATOM   2716  HE2 LYS A 301     -11.991 -18.223  29.709  1.00  0.00           H  
ATOM   2717  NZ  LYS A 301     -12.461 -20.145  28.784  1.00 58.39           N  
ATOM   2718  HZ1 LYS A 301     -13.436 -19.878  28.649  1.00  0.00           H  
ATOM   2719  HZ2 LYS A 301     -12.353 -21.146  28.949  1.00  0.00           H  
ATOM   2720  HZ3 LYS A 301     -11.919 -20.082  27.922  1.00  0.00           H  
ATOM   2721  N   ASP A 302      -7.935 -16.883  32.516  1.00 47.11           N  
ATOM   2722  HN  ASP A 302      -8.410 -16.217  31.907  1.00  0.00           H  
ATOM   2723  CA  ASP A 302      -8.015 -16.701  33.966  1.00 47.22           C  
ATOM   2724  HA  ASP A 302      -8.442 -15.689  34.160  1.00  0.00           H  
ATOM   2725  C   ASP A 302      -6.596 -16.727  34.536  1.00 45.68           C  
ATOM   2726  O   ASP A 302      -5.686 -16.134  33.905  1.00 44.68           O  
ATOM   2727  CB  ASP A 302      -8.972 -17.747  34.589  1.00 48.13           C  
ATOM   2728  HB1 ASP A 302      -8.575 -18.783  34.476  1.00  0.00           H  
ATOM   2729  HB2 ASP A 302      -8.976 -17.685  35.702  1.00  0.00           H  
ATOM   2730  CG  ASP A 302     -10.392 -17.622  34.012  1.00 50.53           C  
ATOM   2731  OD1 ASP A 302     -10.775 -16.440  33.725  1.00 51.45           O  
ATOM   2732  OD2 ASP A 302     -11.122 -18.631  33.754  1.00 51.80           O  
ATOM   2733  N   GLY A 303      -6.452 -17.366  35.705  1.00 44.60           N  
ATOM   2734  HN  GLY A 303      -7.279 -17.817  36.096  1.00  0.00           H  
ATOM   2735  CA  GLY A 303      -5.220 -17.470  36.459  1.00 43.40           C  
ATOM   2736  HA1 GLY A 303      -4.714 -16.477  36.481  1.00  0.00           H  
ATOM   2737  HA2 GLY A 303      -5.458 -17.606  37.540  1.00  0.00           H  
ATOM   2738  C   GLY A 303      -4.237 -18.522  36.028  1.00 43.31           C  
ATOM   2739  O   GLY A 303      -3.376 -18.915  36.814  1.00 44.50           O  
ATOM   2740  N   ALA A 304      -4.264 -18.941  34.774  1.00 43.21           N  
ATOM   2741  HN  ALA A 304      -5.013 -18.637  34.152  1.00  0.00           H  
ATOM   2742  CA  ALA A 304      -3.210 -19.849  34.271  1.00 42.77           C  
ATOM   2743  HA  ALA A 304      -3.186 -20.742  34.938  1.00  0.00           H  
ATOM   2744  C   ALA A 304      -1.821 -19.172  34.344  1.00 42.48           C  
ATOM   2745  O   ALA A 304      -1.726 -17.923  34.324  1.00 42.90           O  
ATOM   2746  CB  ALA A 304      -3.529 -20.353  32.803  1.00 43.31           C  
ATOM   2747  HB1 ALA A 304      -2.735 -21.037  32.424  1.00  0.00           H  
ATOM   2748  HB2 ALA A 304      -3.698 -19.499  32.106  1.00  0.00           H  
ATOM   2749  HB3 ALA A 304      -4.537 -20.826  32.744  1.00  0.00           H  
ATOM   2750  N   THR A 305      -0.749 -19.977  34.432  1.00 41.19           N  
ATOM   2751  HN  THR A 305      -0.872 -20.983  34.316  1.00  0.00           H  
ATOM   2752  CA  THR A 305       0.616 -19.436  34.695  1.00 39.82           C  
ATOM   2753  HA  THR A 305       0.532 -18.344  34.903  1.00  0.00           H  
ATOM   2754  C   THR A 305       1.572 -19.637  33.530  1.00 38.70           C  
ATOM   2755  O   THR A 305       1.265 -20.363  32.590  1.00 40.67           O  
ATOM   2756  CB  THR A 305       1.252 -20.103  35.881  1.00 39.30           C  
ATOM   2757  HB  THR A 305       2.275 -19.694  36.052  1.00  0.00           H  
ATOM   2758  CG2 THR A 305       0.426 -19.971  37.124  1.00 40.65           C  
ATOM   2759 1HG2 THR A 305       0.898 -20.466  38.004  1.00  0.00           H  
ATOM   2760 2HG2 THR A 305      -0.610 -20.348  36.959  1.00  0.00           H  
ATOM   2761 3HG2 THR A 305       0.195 -18.902  37.341  1.00  0.00           H  
ATOM   2762  OG1 THR A 305       1.318 -21.488  35.609  1.00 42.42           O  
ATOM   2763  HG1 THR A 305       1.720 -21.910  36.359  1.00  0.00           H  
ATOM   2764  N   MET A 306       2.724 -18.987  33.615  1.00 35.81           N  
ATOM   2765  HN  MET A 306       2.911 -18.451  34.463  1.00  0.00           H  
ATOM   2766  CA  MET A 306       3.722 -18.992  32.587  1.00 34.26           C  
ATOM   2767  HA  MET A 306       3.640 -19.957  32.034  1.00  0.00           H  
ATOM   2768  C   MET A 306       5.117 -18.936  33.238  1.00 32.53           C  
ATOM   2769  O   MET A 306       5.242 -18.762  34.453  1.00 29.06           O  
ATOM   2770  CB  MET A 306       3.450 -17.846  31.587  1.00 34.71           C  
ATOM   2771  HB1 MET A 306       2.498 -18.039  31.039  1.00  0.00           H  
ATOM   2772  HB2 MET A 306       4.179 -17.897  30.745  1.00  0.00           H  
ATOM   2773  CG  MET A 306       3.434 -16.485  32.155  1.00 34.87           C  
ATOM   2774  HG1 MET A 306       3.185 -16.510  33.242  1.00  0.00           H  
ATOM   2775  HG2 MET A 306       4.466 -16.066  32.214  1.00  0.00           H  
ATOM   2776  SD  MET A 306       2.275 -15.305  31.221  1.00 29.57           S  
ATOM   2777  CE  MET A 306       1.315 -14.899  32.541  1.00 30.17           C  
ATOM   2778  HE1 MET A 306       0.635 -14.206  31.993  1.00  0.00           H  
ATOM   2779  HE2 MET A 306       1.831 -14.499  33.445  1.00  0.00           H  
ATOM   2780  HE3 MET A 306       0.844 -15.736  33.107  1.00  0.00           H  
ATOM   2781  N   LYS A 307       6.150 -19.180  32.443  1.00 32.71           N  
ATOM   2782  HN  LYS A 307       5.999 -19.232  31.436  1.00  0.00           H  
ATOM   2783  CA  LYS A 307       7.521 -19.379  32.979  1.00 33.84           C  
ATOM   2784  HA  LYS A 307       7.497 -19.179  34.076  1.00  0.00           H  
ATOM   2785  C   LYS A 307       8.601 -18.459  32.343  1.00 32.92           C  
ATOM   2786  O   LYS A 307       9.668 -18.285  32.913  1.00 32.45           O  
ATOM   2787  CB  LYS A 307       7.967 -20.853  32.765  1.00 35.02           C  
ATOM   2788  HB1 LYS A 307       8.227 -21.016  31.693  1.00  0.00           H  
ATOM   2789  HB2 LYS A 307       8.961 -21.019  33.241  1.00  0.00           H  
ATOM   2790  CG  LYS A 307       6.979 -21.937  33.232  1.00 40.52           C  
ATOM   2791  HG1 LYS A 307       6.004 -21.870  32.695  1.00  0.00           H  
ATOM   2792  HG2 LYS A 307       6.611 -21.746  34.267  1.00  0.00           H  
ATOM   2793  CD  LYS A 307       7.645 -23.398  33.090  1.00 46.04           C  
ATOM   2794  HD1 LYS A 307       7.141 -23.988  32.289  1.00  0.00           H  
ATOM   2795  HD2 LYS A 307       8.667 -23.328  32.650  1.00  0.00           H  
ATOM   2796  CE  LYS A 307       7.671 -24.178  34.409  1.00 47.71           C  
ATOM   2797  HE1 LYS A 307       7.029 -25.088  34.357  1.00  0.00           H  
ATOM   2798  HE2 LYS A 307       7.131 -23.631  35.217  1.00  0.00           H  
ATOM   2799  NZ  LYS A 307       9.091 -24.523  34.826  1.00 51.31           N  
ATOM   2800  HZ1 LYS A 307       9.108 -25.042  35.704  1.00  0.00           H  
ATOM   2801  HZ2 LYS A 307       9.678 -23.690  34.874  1.00  0.00           H  
ATOM   2802  HZ3 LYS A 307       9.585 -25.023  34.087  1.00  0.00           H  
ATOM   2820  N   PHE A 309      11.204 -15.961  31.420  1.00 29.25           N  
ATOM   2821  HN  PHE A 309      11.725 -16.802  31.173  1.00  0.00           H  
ATOM   2822  CA  PHE A 309      11.962 -14.829  31.944  1.00 28.59           C  
ATOM   2823  HA  PHE A 309      11.380 -14.348  32.764  1.00  0.00           H  
ATOM   2824  C   PHE A 309      12.147 -13.839  30.823  1.00 27.55           C  
ATOM   2825  O   PHE A 309      13.071 -13.968  29.976  1.00 27.34           O  
ATOM   2826  CB  PHE A 309      13.330 -15.284  32.494  1.00 28.98           C  
ATOM   2827  HB1 PHE A 309      13.240 -16.266  33.015  1.00  0.00           H  
ATOM   2828  HB2 PHE A 309      14.012 -15.578  31.662  1.00  0.00           H  
ATOM   2829  CG  PHE A 309      13.984 -14.267  33.385  1.00 30.86           C  
ATOM   2830  CD1 PHE A 309      13.319 -13.753  34.459  1.00 30.27           C  
ATOM   2831  HD1 PHE A 309      12.297 -14.099  34.688  1.00  0.00           H  
ATOM   2832  CD2 PHE A 309      15.268 -13.821  33.124  1.00 30.71           C  
ATOM   2833  HD2 PHE A 309      15.824 -14.233  32.265  1.00  0.00           H  
ATOM   2834  CE1 PHE A 309      13.926 -12.790  35.271  1.00 32.39           C  
ATOM   2835  HE1 PHE A 309      13.385 -12.392  36.146  1.00  0.00           H  
ATOM   2836  CE2 PHE A 309      15.854 -12.878  33.917  1.00 35.21           C  
ATOM   2837  HE2 PHE A 309      16.880 -12.537  33.701  1.00  0.00           H  
ATOM   2838  CZ  PHE A 309      15.159 -12.348  34.995  1.00 33.18           C  
ATOM   2839  HZ  PHE A 309      15.620 -11.566  35.621  1.00  0.00           H  
ATOM   2840  N   CYS A 310      11.239 -12.867  30.800  1.00 26.38           N  
ATOM   2841  HN  CYS A 310      10.525 -12.839  31.527  1.00  0.00           H  
ATOM   2842  CA  CYS A 310      11.236 -11.846  29.770  1.00 25.96           C  
ATOM   2843  HA  CYS A 310      12.289 -11.604  29.495  1.00  0.00           H  
ATOM   2844  C   CYS A 310      10.558 -10.585  30.308  1.00 26.11           C  
ATOM   2845  O   CYS A 310       9.897 -10.597  31.334  1.00 26.56           O  
ATOM   2846  CB  CYS A 310      10.501 -12.375  28.527  1.00 25.81           C  
ATOM   2847  HB1 CYS A 310      10.728 -11.750  27.632  1.00  0.00           H  
ATOM   2848  HB2 CYS A 310      10.937 -13.343  28.187  1.00  0.00           H  
ATOM   2849  SG  CYS A 310       8.724 -12.521  28.778  1.00 27.79           S  
ATOM   2850  N   GLY A 311      10.725  -9.481  29.594  1.00 26.26           N  
ATOM   2851  HN  GLY A 311      11.222  -9.539  28.705  1.00  0.00           H  
ATOM   2852  CA  GLY A 311      10.226  -8.199  30.034  1.00 26.22           C  
ATOM   2853  HA1 GLY A 311       9.284  -7.917  29.508  1.00  0.00           H  
ATOM   2854  HA2 GLY A 311       9.828  -8.243  31.074  1.00  0.00           H  
ATOM   2855  C   GLY A 311      11.304  -7.127  29.883  1.00 26.10           C  
ATOM   2856  O   GLY A 311      12.032  -7.086  28.908  1.00 25.73           O  
ATOM   2857  N   THR A 312      11.352  -6.229  30.850  1.00 25.28           N  
ATOM   2858  HN  THR A 312      10.620  -6.234  31.560  1.00  0.00           H  
ATOM   2859  CA  THR A 312      12.405  -5.236  30.942  1.00 24.47           C  
ATOM   2860  HA  THR A 312      13.260  -5.511  30.281  1.00  0.00           H  
ATOM   2861  C   THR A 312      12.849  -5.218  32.419  1.00 23.62           C  
ATOM   2862  O   THR A 312      11.968  -5.152  33.322  1.00 21.99           O  
ATOM   2863  CB  THR A 312      11.822  -3.874  30.529  1.00 24.89           C  
ATOM   2864  HB  THR A 312      10.864  -3.687  31.068  1.00  0.00           H  
ATOM   2865  CG2 THR A 312      12.793  -2.767  30.803  1.00 28.14           C  
ATOM   2866 1HG2 THR A 312      12.956  -2.813  31.905  1.00  0.00           H  
ATOM   2867 2HG2 THR A 312      12.465  -1.769  30.431  1.00  0.00           H  
ATOM   2868 3HG2 THR A 312      13.729  -2.820  30.200  1.00  0.00           H  
ATOM   2869  OG1 THR A 312      11.609  -3.814  29.091  1.00 24.33           O  
ATOM   2870  HG1 THR A 312      10.993  -4.516  28.917  1.00  0.00           H  
ATOM   2871  N   PRO A 313      14.166  -5.266  32.682  1.00 22.66           N  
ATOM   2872  CA  PRO A 313      14.675  -5.429  34.048  1.00 24.63           C  
ATOM   2873  HA  PRO A 313      14.481  -6.480  34.365  1.00  0.00           H  
ATOM   2874  C   PRO A 313      14.092  -4.503  35.107  1.00 24.62           C  
ATOM   2875  O   PRO A 313      13.677  -4.955  36.190  1.00 25.86           O  
ATOM   2876  CB  PRO A 313      16.179  -5.253  33.898  1.00 24.20           C  
ATOM   2877  HB1 PRO A 313      16.549  -4.226  34.123  1.00  0.00           H  
ATOM   2878  HB2 PRO A 313      16.785  -5.769  34.679  1.00  0.00           H  
ATOM   2879  CG  PRO A 313      16.453  -5.727  32.466  1.00 25.74           C  
ATOM   2880  HG1 PRO A 313      16.658  -6.819  32.379  1.00  0.00           H  
ATOM   2881  HG2 PRO A 313      17.430  -5.384  32.052  1.00  0.00           H  
ATOM   2882  CD  PRO A 313      15.258  -5.263  31.684  1.00 24.04           C  
ATOM   2883  HD1 PRO A 313      15.400  -4.290  31.159  1.00  0.00           H  
ATOM   2884  HD2 PRO A 313      15.046  -5.861  30.767  1.00  0.00           H  
ATOM   2885  N   GLU A 314      13.998  -3.230  34.785  1.00 24.88           N  
ATOM   2886  HN  GLU A 314      14.230  -2.935  33.837  1.00  0.00           H  
ATOM   2887  CA  GLU A 314      13.566  -2.229  35.765  1.00 25.03           C  
ATOM   2888  HA  GLU A 314      14.188  -2.329  36.685  1.00  0.00           H  
ATOM   2889  C   GLU A 314      12.099  -2.424  36.135  1.00 25.00           C  
ATOM   2890  O   GLU A 314      11.646  -1.924  37.155  1.00 24.99           O  
ATOM   2891  CB  GLU A 314      13.778  -0.831  35.169  1.00 25.71           C  
ATOM   2892  HB1 GLU A 314      13.217  -0.746  34.209  1.00  0.00           H  
ATOM   2893  HB2 GLU A 314      13.240  -0.076  35.789  1.00  0.00           H  
ATOM   2894  CG  GLU A 314      15.237  -0.376  34.954  1.00 25.13           C  
ATOM   2895  HG1 GLU A 314      15.262   0.735  34.858  1.00  0.00           H  
ATOM   2896  HG2 GLU A 314      15.808  -0.520  35.901  1.00  0.00           H  
ATOM   2897  CD  GLU A 314      16.007  -0.985  33.819  1.00 26.71           C  
ATOM   2898  OE1 GLU A 314      15.484  -1.725  32.944  1.00 23.95           O  
ATOM   2899  OE2 GLU A 314      17.221  -0.719  33.800  1.00 27.39           O  
ATOM   2900  N   TYR A 315      11.356  -3.109  35.272  1.00 23.31           N  
ATOM   2901  HN  TYR A 315      11.798  -3.485  34.433  1.00  0.00           H  
ATOM   2902  CA  TYR A 315       9.896  -3.349  35.485  1.00 23.53           C  
ATOM   2903  HA  TYR A 315       9.515  -2.594  36.211  1.00  0.00           H  
ATOM   2904  C   TYR A 315       9.469  -4.743  35.962  1.00 22.53           C  
ATOM   2905  O   TYR A 315       8.277  -4.971  36.200  1.00 23.35           O  
ATOM   2906  CB  TYR A 315       9.202  -3.130  34.150  1.00 23.81           C  
ATOM   2907  HB1 TYR A 315       9.667  -3.754  33.352  1.00  0.00           H  
ATOM   2908  HB2 TYR A 315       8.179  -3.574  34.155  1.00  0.00           H  
ATOM   2909  CG  TYR A 315       9.159  -1.681  33.744  1.00 22.63           C  
ATOM   2910  CD1 TYR A 315       8.082  -0.883  34.078  1.00 20.82           C  
ATOM   2911  HD1 TYR A 315       7.251  -1.314  34.662  1.00  0.00           H  
ATOM   2912  CD2 TYR A 315      10.188  -1.124  33.023  1.00 22.39           C  
ATOM   2913  HD2 TYR A 315      11.063  -1.741  32.758  1.00  0.00           H  
ATOM   2914  CE1 TYR A 315       8.021   0.489  33.683  1.00 23.41           C  
ATOM   2915  HE1 TYR A 315       7.162   1.115  33.978  1.00  0.00           H  
ATOM   2916  CE2 TYR A 315      10.139   0.244  32.612  1.00 26.94           C  
ATOM   2917  HE2 TYR A 315      10.975   0.680  32.040  1.00  0.00           H  
ATOM   2918  CZ  TYR A 315       9.037   1.020  32.935  1.00 20.66           C  
ATOM   2919  OH  TYR A 315       8.950   2.325  32.574  1.00 26.44           O  
ATOM   2920  HH  TYR A 315       9.655   2.694  32.055  1.00  0.00           H  
ATOM   2921  N   LEU A 316      10.405  -5.656  36.093  1.00 22.49           N  
ATOM   2922  HN  LEU A 316      11.378  -5.379  35.965  1.00  0.00           H  
ATOM   2923  CA  LEU A 316      10.104  -7.084  36.422  1.00 23.57           C  
ATOM   2924  HA  LEU A 316       9.407  -7.472  35.643  1.00  0.00           H  
ATOM   2925  C   LEU A 316       9.421  -7.234  37.767  1.00 24.23           C  
ATOM   2926  O   LEU A 316       9.817  -6.599  38.713  1.00 23.65           O  
ATOM   2927  CB  LEU A 316      11.382  -7.924  36.363  1.00 23.50           C  
ATOM   2928  HB1 LEU A 316      12.150  -7.481  37.039  1.00  0.00           H  
ATOM   2929  HB2 LEU A 316      11.207  -8.904  36.864  1.00  0.00           H  
ATOM   2930  CG  LEU A 316      11.982  -8.155  35.005  1.00 22.65           C  
ATOM   2931  HG  LEU A 316      12.207  -7.137  34.611  1.00  0.00           H  
ATOM   2932  CD1 LEU A 316      13.340  -8.887  35.022  1.00 25.48           C  
ATOM   2933 1HD1 LEU A 316      13.785  -9.058  34.014  1.00  0.00           H  
ATOM   2934 2HD1 LEU A 316      13.255  -9.850  35.578  1.00  0.00           H  
ATOM   2935 3HD1 LEU A 316      14.063  -8.349  35.679  1.00  0.00           H  
ATOM   2936  CD2 LEU A 316      10.983  -8.761  34.000  1.00 24.83           C  
ATOM   2937 1HD2 LEU A 316      11.428  -8.932  32.992  1.00  0.00           H  
ATOM   2938 2HD2 LEU A 316      10.063  -8.136  33.927  1.00  0.00           H  
ATOM   2939 3HD2 LEU A 316      10.534  -9.699  34.402  1.00  0.00           H  
ATOM   2940  N   ALA A 317       8.335  -8.033  37.834  1.00 24.57           N  
ATOM   2941  HN  ALA A 317       8.015  -8.509  36.991  1.00  0.00           H  
ATOM   2942  CA  ALA A 317       7.609  -8.232  39.082  1.00 24.13           C  
ATOM   2943  HA  ALA A 317       7.541  -7.259  39.623  1.00  0.00           H  
ATOM   2944  C   ALA A 317       8.415  -9.221  39.930  1.00 24.34           C  
ATOM   2945  O   ALA A 317       9.134 -10.046  39.387  1.00 24.05           O  
ATOM   2946  CB  ALA A 317       6.158  -8.776  38.817  1.00 23.52           C  
ATOM   2947  HB1 ALA A 317       5.603  -8.928  39.772  1.00  0.00           H  
ATOM   2948  HB2 ALA A 317       6.175  -9.705  38.201  1.00  0.00           H  
ATOM   2949  HB3 ALA A 317       5.595  -8.116  38.116  1.00  0.00           H  
ATOM   2950  N   PRO A 318       8.313  -9.119  41.261  1.00 24.15           N  
ATOM   2951  CA  PRO A 318       8.986 -10.034  42.185  1.00 24.23           C  
ATOM   2952  HA  PRO A 318      10.077  -9.807  42.228  1.00  0.00           H  
ATOM   2953  C   PRO A 318       8.766 -11.492  41.840  1.00 24.40           C  
ATOM   2954  O   PRO A 318       9.715 -12.267  41.827  1.00 25.05           O  
ATOM   2955  CB  PRO A 318       8.319  -9.685  43.515  1.00 23.59           C  
ATOM   2956  HB1 PRO A 318       8.922  -9.948  44.415  1.00  0.00           H  
ATOM   2957  HB2 PRO A 318       7.441 -10.323  43.770  1.00  0.00           H  
ATOM   2958  CG  PRO A 318       8.022  -8.301  43.392  1.00 25.55           C  
ATOM   2959  HG1 PRO A 318       8.869  -7.633  43.672  1.00  0.00           H  
ATOM   2960  HG2 PRO A 318       7.302  -7.926  44.157  1.00  0.00           H  
ATOM   2961  CD  PRO A 318       7.557  -8.124  41.995  1.00 24.04           C  
ATOM   2962  HD1 PRO A 318       6.452  -8.192  41.863  1.00  0.00           H  
ATOM   2963  HD2 PRO A 318       7.656  -7.085  41.602  1.00  0.00           H  
ATOM   2964  N   GLU A 319       7.529 -11.878  41.526  1.00 24.39           N  
ATOM   2965  HN  GLU A 319       6.775 -11.195  41.449  1.00  0.00           H  
ATOM   2966  CA  GLU A 319       7.273 -13.297  41.294  1.00 25.18           C  
ATOM   2967  HA  GLU A 319       7.673 -13.844  42.180  1.00  0.00           H  
ATOM   2968  C   GLU A 319       8.028 -13.801  40.099  1.00 25.53           C  
ATOM   2969  O   GLU A 319       8.354 -14.969  40.062  1.00 25.40           O  
ATOM   2970  CB  GLU A 319       5.784 -13.637  41.204  1.00 25.70           C  
ATOM   2971  HB1 GLU A 319       5.641 -14.743  41.207  1.00  0.00           H  
ATOM   2972  HB2 GLU A 319       5.271 -13.372  42.158  1.00  0.00           H  
ATOM   2973  CG  GLU A 319       5.054 -13.019  40.028  1.00 25.72           C  
ATOM   2974  HG1 GLU A 319       4.275 -13.715  39.640  1.00  0.00           H  
ATOM   2975  HG2 GLU A 319       5.720 -12.967  39.135  1.00  0.00           H  
ATOM   2976  CD  GLU A 319       4.452 -11.654  40.327  1.00 27.29           C  
ATOM   2977  OE1 GLU A 319       5.016 -10.847  41.132  1.00 26.11           O  
ATOM   2978  OE2 GLU A 319       3.434 -11.331  39.658  1.00 28.83           O  
ATOM   2979  N   VAL A 320       8.326 -12.926  39.122  1.00 25.11           N  
ATOM   2980  HN  VAL A 320       7.966 -11.973  39.174  1.00  0.00           H  
ATOM   2981  CA  VAL A 320       9.165 -13.323  37.977  1.00 26.06           C  
ATOM   2982  HA  VAL A 320       8.789 -14.296  37.583  1.00  0.00           H  
ATOM   2983  C   VAL A 320      10.612 -13.515  38.450  1.00 25.11           C  
ATOM   2984  O   VAL A 320      11.267 -14.464  38.096  1.00 25.59           O  
ATOM   2985  CB  VAL A 320       9.121 -12.269  36.822  1.00 25.67           C  
ATOM   2986  HB  VAL A 320       9.401 -11.276  37.245  1.00  0.00           H  
ATOM   2987  CG1 VAL A 320      10.103 -12.611  35.733  1.00 27.87           C  
ATOM   2988 1HG1 VAL A 320      10.072 -11.860  34.910  1.00  0.00           H  
ATOM   2989 2HG1 VAL A 320       9.945 -13.646  35.349  1.00  0.00           H  
ATOM   2990 3HG1 VAL A 320      11.135 -12.734  36.136  1.00  0.00           H  
ATOM   2991  CG2 VAL A 320       7.702 -12.165  36.252  1.00 26.85           C  
ATOM   2992 1HG2 VAL A 320       7.671 -11.414  35.429  1.00  0.00           H  
ATOM   2993 2HG2 VAL A 320       6.950 -11.945  37.045  1.00  0.00           H  
ATOM   2994 3HG2 VAL A 320       7.311 -13.157  35.925  1.00  0.00           H  
ATOM   2995  N   LEU A 321      11.089 -12.612  39.279  1.00 26.09           N  
ATOM   2996  HN  LEU A 321      10.487 -11.851  39.594  1.00  0.00           H  
ATOM   2997  CA  LEU A 321      12.467 -12.684  39.754  1.00 25.20           C  
ATOM   2998  HA  LEU A 321      13.141 -12.789  38.872  1.00  0.00           H  
ATOM   2999  C   LEU A 321      12.685 -13.892  40.685  1.00 25.58           C  
ATOM   3000  O   LEU A 321      13.816 -14.358  40.856  1.00 25.94           O  
ATOM   3001  CB  LEU A 321      12.803 -11.392  40.466  1.00 25.19           C  
ATOM   3002  HB1 LEU A 321      13.734 -11.498  41.071  1.00  0.00           H  
ATOM   3003  HB2 LEU A 321      12.078 -11.187  41.288  1.00  0.00           H  
ATOM   3004  CG  LEU A 321      12.900 -10.215  39.519  1.00 24.26           C  
ATOM   3005  HG  LEU A 321      11.976 -10.187  38.895  1.00  0.00           H  
ATOM   3006  CD1 LEU A 321      12.991  -8.924  40.294  1.00 27.13           C  
ATOM   3007 1HD1 LEU A 321      13.062  -8.057  39.596  1.00  0.00           H  
ATOM   3008 2HD1 LEU A 321      13.831  -8.938  41.027  1.00  0.00           H  
ATOM   3009 3HD1 LEU A 321      12.146  -8.810  41.013  1.00  0.00           H  
ATOM   3010  CD2 LEU A 321      14.116 -10.329  38.582  1.00 23.43           C  
ATOM   3011 1HD2 LEU A 321      14.187  -9.462  37.884  1.00  0.00           H  
ATOM   3012 2HD2 LEU A 321      14.110 -11.296  38.027  1.00  0.00           H  
ATOM   3013 3HD2 LEU A 321      15.061 -10.463  39.159  1.00  0.00           H  
ATOM   3014  N   GLU A 322      11.613 -14.379  41.294  1.00 25.26           N  
ATOM   3015  HN  GLU A 322      10.699 -13.981  41.077  1.00  0.00           H  
ATOM   3016  CA  GLU A 322      11.698 -15.471  42.270  1.00 25.86           C  
ATOM   3017  HA  GLU A 322      12.616 -15.340  42.889  1.00  0.00           H  
ATOM   3018  C   GLU A 322      11.783 -16.785  41.525  1.00 26.67           C  
ATOM   3019  O   GLU A 322      11.951 -17.816  42.148  1.00 26.49           O  
ATOM   3020  CB  GLU A 322      10.484 -15.509  43.180  1.00 25.09           C  
ATOM   3021  HB1 GLU A 322       9.561 -15.627  42.566  1.00  0.00           H  
ATOM   3022  HB2 GLU A 322      10.475 -16.467  43.751  1.00  0.00           H  
ATOM   3023  CG  GLU A 322      10.308 -14.329  44.152  1.00 25.75           C  
ATOM   3024  HG1 GLU A 322      10.505 -13.361  43.635  1.00  0.00           H  
ATOM   3025  HG2 GLU A 322       9.232 -14.188  44.408  1.00  0.00           H  
ATOM   3026  CD  GLU A 322      11.156 -14.444  45.425  1.00 29.94           C  
ATOM   3027  OE1 GLU A 322      12.206 -15.124  45.408  1.00 27.26           O  
ATOM   3028  OE2 GLU A 322      10.797 -13.794  46.446  1.00 29.59           O  
ATOM   3029  N   ASP A 323      11.656 -16.733  40.199  1.00 27.14           N  
ATOM   3030  HN  ASP A 323      11.549 -15.818  39.761  1.00  0.00           H  
ATOM   3031  CA  ASP A 323      11.661 -17.920  39.332  1.00 28.90           C  
ATOM   3032  HA  ASP A 323      11.581 -17.594  38.269  1.00  0.00           H  
ATOM   3033  C   ASP A 323      10.446 -18.803  39.680  1.00 29.56           C  
ATOM   3034  O   ASP A 323      10.498 -20.038  39.582  1.00 30.24           O  
ATOM   3035  CB  ASP A 323      12.962 -18.685  39.519  1.00 29.11           C  
ATOM   3036  HB1 ASP A 323      12.976 -19.193  40.512  1.00  0.00           H  
ATOM   3037  HB2 ASP A 323      13.813 -17.978  39.655  1.00  0.00           H  
ATOM   3038  CG  ASP A 323      13.272 -19.690  38.397  1.00 32.98           C  
ATOM   3039  OD1 ASP A 323      12.912 -19.458  37.205  1.00 31.50           O  
ATOM   3040  OD2 ASP A 323      13.976 -20.728  38.676  1.00 35.38           O  
ATOM   3041  N   ASN A 324       9.358 -18.153  40.056  1.00 29.97           N  
ATOM   3042  HN  ASN A 324       9.425 -17.150  40.230  1.00  0.00           H  
ATOM   3043  CA  ASN A 324       8.076 -18.801  40.231  1.00 30.54           C  
ATOM   3044  HA  ASN A 324       8.244 -19.862  40.528  1.00  0.00           H  
ATOM   3045  C   ASN A 324       7.290 -18.770  38.915  1.00 31.55           C  
ATOM   3046  O   ASN A 324       7.464 -17.907  38.075  1.00 31.12           O  
ATOM   3047  CB  ASN A 324       7.272 -18.099  41.325  1.00 31.30           C  
ATOM   3048  HB1 ASN A 324       6.179 -18.278  41.195  1.00  0.00           H  
ATOM   3049  HB2 ASN A 324       7.292 -16.993  41.188  1.00  0.00           H  
ATOM   3050  CG  ASN A 324       7.734 -18.491  42.755  1.00 32.75           C  
ATOM   3051  ND2 ASN A 324       7.498 -17.598  43.715  1.00 31.17           N  
ATOM   3052 1HD2 ASN A 324       7.801 -17.855  44.654  1.00  0.00           H  
ATOM   3053 2HD2 ASN A 324       7.049 -16.700  43.537  1.00  0.00           H  
ATOM   3054  OD1 ASN A 324       8.280 -19.583  42.972  1.00 34.28           O  
ATOM   3055  N   ASP A 325       6.435 -19.747  38.735  1.00 32.59           N  
ATOM   3056  HN  ASP A 325       6.538 -20.614  39.263  1.00  0.00           H  
ATOM   3057  CA  ASP A 325       5.361 -19.607  37.805  1.00 32.95           C  
ATOM   3058  HA  ASP A 325       5.788 -19.489  36.782  1.00  0.00           H  
ATOM   3059  C   ASP A 325       4.586 -18.325  38.167  1.00 31.88           C  
ATOM   3060  O   ASP A 325       4.513 -17.947  39.369  1.00 33.83           O  
ATOM   3061  CB  ASP A 325       4.514 -20.856  37.834  1.00 33.89           C  
ATOM   3062  HB1 ASP A 325       3.558 -20.705  37.281  1.00  0.00           H  
ATOM   3063  HB2 ASP A 325       4.104 -21.039  38.855  1.00  0.00           H  
ATOM   3064  CG  ASP A 325       5.267 -22.094  37.310  1.00 37.67           C  
ATOM   3065  OD1 ASP A 325       6.445 -22.011  36.835  1.00 39.36           O  
ATOM   3066  OD2 ASP A 325       4.730 -23.199  37.326  1.00 43.07           O  
ATOM   3067  N   TYR A 326       4.108 -17.597  37.142  1.00 30.15           N  
ATOM   3068  HN  TYR A 326       4.178 -17.975  36.197  1.00  0.00           H  
ATOM   3069  CA  TYR A 326       3.475 -16.249  37.334  1.00 28.59           C  
ATOM   3070  HA  TYR A 326       3.096 -16.205  38.382  1.00  0.00           H  
ATOM   3071  C   TYR A 326       2.273 -16.129  36.410  1.00 28.81           C  
ATOM   3072  O   TYR A 326       2.153 -16.836  35.377  1.00 27.51           O  
ATOM   3073  CB  TYR A 326       4.479 -15.073  37.153  1.00 27.33           C  
ATOM   3074  HB1 TYR A 326       3.995 -14.112  37.445  1.00  0.00           H  
ATOM   3075  HB2 TYR A 326       5.280 -15.135  37.926  1.00  0.00           H  
ATOM   3076  CG  TYR A 326       5.104 -14.942  35.762  1.00 27.35           C  
ATOM   3077  CD1 TYR A 326       4.520 -14.143  34.766  1.00 26.25           C  
ATOM   3078  HD1 TYR A 326       3.595 -13.586  34.989  1.00  0.00           H  
ATOM   3079  CD2 TYR A 326       6.265 -15.634  35.431  1.00 24.79           C  
ATOM   3080  HD2 TYR A 326       6.768 -16.242  36.202  1.00  0.00           H  
ATOM   3081  CE1 TYR A 326       5.106 -14.042  33.471  1.00 26.92           C  
ATOM   3082  HE1 TYR A 326       4.641 -13.405  32.700  1.00  0.00           H  
ATOM   3083  CE2 TYR A 326       6.794 -15.578  34.181  1.00 26.06           C  
ATOM   3084  HE2 TYR A 326       7.670 -16.200  33.934  1.00  0.00           H  
ATOM   3085  CZ  TYR A 326       6.238 -14.734  33.192  1.00 25.14           C  
ATOM   3086  OH  TYR A 326       6.795 -14.726  31.922  1.00 25.36           O  
ATOM   3087  HH  TYR A 326       6.421 -14.159  31.258  1.00  0.00           H  
ATOM   3088  N   GLY A 327       1.339 -15.277  36.819  1.00 29.05           N  
ATOM   3089  HN  GLY A 327       1.528 -14.697  37.637  1.00  0.00           H  
ATOM   3090  CA  GLY A 327       0.051 -15.138  36.143  1.00 27.64           C  
ATOM   3091  HA1 GLY A 327      -0.099 -15.919  35.362  1.00  0.00           H  
ATOM   3092  HA2 GLY A 327      -0.803 -15.408  36.807  1.00  0.00           H  
ATOM   3093  C   GLY A 327      -0.085 -13.731  35.579  1.00 27.68           C  
ATOM   3094  O   GLY A 327       0.879 -12.936  35.664  1.00 26.39           O  
ATOM   3095  N   ARG A 328      -1.271 -13.422  35.032  1.00 26.19           N  
ATOM   3096  HN  ARG A 328      -2.014 -14.120  35.062  1.00  0.00           H  
ATOM   3097  CA  ARG A 328      -1.556 -12.127  34.391  1.00 25.51           C  
ATOM   3098  HA  ARG A 328      -0.825 -11.990  33.560  1.00  0.00           H  
ATOM   3099  C   ARG A 328      -1.397 -10.940  35.357  1.00 24.98           C  
ATOM   3100  O   ARG A 328      -1.383  -9.794  34.914  1.00 23.04           O  
ATOM   3101  CB  ARG A 328      -2.969 -12.095  33.783  1.00 26.44           C  
ATOM   3102  HB1 ARG A 328      -3.144 -11.155  33.209  1.00  0.00           H  
ATOM   3103  HB2 ARG A 328      -3.070 -12.829  32.949  1.00  0.00           H  
ATOM   3104  CG  ARG A 328      -4.042 -12.307  34.842  1.00 27.46           C  
ATOM   3105  HG1 ARG A 328      -3.745 -13.151  35.508  1.00  0.00           H  
ATOM   3106  HG2 ARG A 328      -4.024 -11.458  35.564  1.00  0.00           H  
ATOM   3107  CD  ARG A 328      -5.526 -12.534  34.330  1.00 29.41           C  
ATOM   3108  HD1 ARG A 328      -5.923 -11.719  33.680  1.00  0.00           H  
ATOM   3109  HD2 ARG A 328      -5.637 -13.347  33.575  1.00  0.00           H  
ATOM   3110  NE  ARG A 328      -6.270 -12.744  35.557  1.00 32.88           N  
ATOM   3111  HE  ARG A 328      -5.775 -12.561  36.430  1.00  0.00           H  
ATOM   3112  CZ  ARG A 328      -7.529 -13.150  35.659  1.00 37.05           C  
ATOM   3113  NH1 ARG A 328      -8.269 -13.396  34.559  1.00 31.82           N  
ATOM   3114 1HH1 ARG A 328      -9.237 -13.708  34.637  1.00  0.00           H  
ATOM   3115 2HH1 ARG A 328      -7.885 -13.308  33.618  1.00  0.00           H  
ATOM   3116  NH2 ARG A 328      -8.031 -13.265  36.890  1.00 36.89           N  
ATOM   3117 1HH2 ARG A 328      -8.999 -13.577  36.968  1.00  0.00           H  
ATOM   3118 2HH2 ARG A 328      -7.471 -13.079  37.722  1.00  0.00           H  
ATOM   3119  N   ALA A 329      -1.277 -11.177  36.667  1.00 25.68           N  
ATOM   3120  HN  ALA A 329      -1.373 -12.125  37.030  1.00  0.00           H  
ATOM   3121  CA  ALA A 329      -1.005 -10.057  37.578  1.00 25.22           C  
ATOM   3122  HA  ALA A 329      -1.768  -9.277  37.349  1.00  0.00           H  
ATOM   3123  C   ALA A 329       0.352  -9.386  37.409  1.00 24.85           C  
ATOM   3124  O   ALA A 329       0.537  -8.334  37.935  1.00 25.07           O  
ATOM   3125  CB  ALA A 329      -1.211 -10.437  39.038  1.00 24.84           C  
ATOM   3126  HB1 ALA A 329      -1.005  -9.587  39.729  1.00  0.00           H  
ATOM   3127  HB2 ALA A 329      -0.606 -11.333  39.310  1.00  0.00           H  
ATOM   3128  HB3 ALA A 329      -2.232 -10.854  39.206  1.00  0.00           H  
ATOM   3129  N   VAL A 330       1.272  -9.966  36.678  1.00 25.14           N  
ATOM   3130  HN  VAL A 330       1.122 -10.915  36.335  1.00  0.00           H  
ATOM   3131  CA  VAL A 330       2.502  -9.269  36.353  1.00 26.26           C  
ATOM   3132  HA  VAL A 330       3.041  -9.041  37.302  1.00  0.00           H  
ATOM   3133  C   VAL A 330       2.162  -7.935  35.651  1.00 26.09           C  
ATOM   3134  O   VAL A 330       2.851  -6.955  35.855  1.00 26.72           O  
ATOM   3135  CB  VAL A 330       3.454 -10.060  35.427  1.00 25.21           C  
ATOM   3136  HB  VAL A 330       4.295  -9.384  35.147  1.00  0.00           H  
ATOM   3137  CG1 VAL A 330       4.029 -11.223  36.142  1.00 29.40           C  
ATOM   3138 1HG1 VAL A 330       4.716 -11.794  35.474  1.00  0.00           H  
ATOM   3139 2HG1 VAL A 330       3.236 -11.876  36.575  1.00  0.00           H  
ATOM   3140 3HG1 VAL A 330       4.531 -10.919  37.090  1.00  0.00           H  
ATOM   3141  CG2 VAL A 330       2.757 -10.463  34.171  1.00 26.99           C  
ATOM   3142 1HG2 VAL A 330       3.444 -11.034  33.503  1.00  0.00           H  
ATOM   3143 2HG2 VAL A 330       2.308  -9.586  33.649  1.00  0.00           H  
ATOM   3144 3HG2 VAL A 330       1.821 -11.031  34.382  1.00  0.00           H  
ATOM   3145  N   ASP A 331       1.091  -7.898  34.840  1.00 25.53           N  
ATOM   3146  HN  ASP A 331       0.508  -8.727  34.721  1.00  0.00           H  
ATOM   3147  CA  ASP A 331       0.765  -6.656  34.125  1.00 24.72           C  
ATOM   3148  HA  ASP A 331       1.681  -6.301  33.598  1.00  0.00           H  
ATOM   3149  C   ASP A 331       0.292  -5.556  35.066  1.00 24.45           C  
ATOM   3150  O   ASP A 331       0.417  -4.412  34.718  1.00 23.79           O  
ATOM   3151  CB  ASP A 331      -0.340  -6.837  33.099  1.00 24.06           C  
ATOM   3152  HB1 ASP A 331      -1.223  -7.340  33.558  1.00  0.00           H  
ATOM   3153  HB2 ASP A 331      -0.798  -5.855  32.839  1.00  0.00           H  
ATOM   3154  CG  ASP A 331       0.086  -7.545  31.888  1.00 24.04           C  
ATOM   3155  OD1 ASP A 331       1.341  -7.644  31.603  1.00 19.01           O  
ATOM   3156  OD2 ASP A 331      -0.816  -8.026  31.125  1.00 19.03           O  
ATOM   3157  N   TRP A 332      -0.295  -5.894  36.214  1.00 24.32           N  
ATOM   3158  HN  TRP A 332      -0.511  -6.873  36.404  1.00  0.00           H  
ATOM   3159  CA  TRP A 332      -0.635  -4.858  37.213  1.00 24.81           C  
ATOM   3160  HA  TRP A 332      -1.048  -3.982  36.660  1.00  0.00           H  
ATOM   3161  C   TRP A 332       0.573  -4.367  38.020  1.00 23.30           C  
ATOM   3162  O   TRP A 332       0.584  -3.213  38.446  1.00 23.41           O  
ATOM   3163  CB  TRP A 332      -1.724  -5.360  38.156  1.00 25.44           C  
ATOM   3164  HB1 TRP A 332      -1.312  -6.058  38.922  1.00  0.00           H  
ATOM   3165  HB2 TRP A 332      -2.081  -4.551  38.835  1.00  0.00           H  
ATOM   3166  CG  TRP A 332      -2.872  -5.990  37.389  1.00 27.22           C  
ATOM   3167  CD1 TRP A 332      -3.474  -7.190  37.633  1.00 26.26           C  
ATOM   3168  HD1 TRP A 332      -3.187  -7.890  38.436  1.00  0.00           H  
ATOM   3169  CD2 TRP A 332      -3.574  -5.409  36.296  1.00 25.09           C  
ATOM   3170  CE2 TRP A 332      -4.594  -6.329  35.906  1.00 26.03           C  
ATOM   3171  CE3 TRP A 332      -3.460  -4.211  35.602  1.00 27.50           C  
ATOM   3172  HE3 TRP A 332      -2.684  -3.477  35.876  1.00  0.00           H  
ATOM   3173  NE1 TRP A 332      -4.498  -7.401  36.725  1.00 23.85           N  
ATOM   3174  HE1 TRP A 332      -5.087  -8.233  36.681  1.00  0.00           H  
ATOM   3175  CZ2 TRP A 332      -5.460  -6.084  34.848  1.00 28.23           C  
ATOM   3176  HZ2 TRP A 332      -6.227  -6.818  34.547  1.00  0.00           H  
ATOM   3177  CZ3 TRP A 332      -4.329  -3.954  34.569  1.00 27.03           C  
ATOM   3178  HZ3 TRP A 332      -4.253  -2.999  34.022  1.00  0.00           H  
ATOM   3179  CH2 TRP A 332      -5.317  -4.889  34.196  1.00 28.13           C  
ATOM   3180  HH2 TRP A 332      -5.992  -4.651  33.357  1.00  0.00           H  
ATOM   3181  N   TRP A 333       1.562  -5.224  38.261  1.00 22.87           N  
ATOM   3182  HN  TRP A 333       1.422  -6.223  38.110  1.00  0.00           H  
ATOM   3183  CA  TRP A 333       2.853  -4.726  38.745  1.00 22.80           C  
ATOM   3184  HA  TRP A 333       2.661  -4.179  39.697  1.00  0.00           H  
ATOM   3185  C   TRP A 333       3.415  -3.701  37.732  1.00 22.65           C  
ATOM   3186  O   TRP A 333       3.781  -2.604  38.104  1.00 23.84           O  
ATOM   3187  CB  TRP A 333       3.804  -5.866  39.065  1.00 23.55           C  
ATOM   3188  HB1 TRP A 333       3.390  -6.516  39.871  1.00  0.00           H  
ATOM   3189  HB2 TRP A 333       3.834  -6.606  38.232  1.00  0.00           H  
ATOM   3190  CG  TRP A 333       5.167  -5.399  39.408  1.00 22.70           C  
ATOM   3191  CD1 TRP A 333       6.133  -5.044  38.546  1.00 25.13           C  
ATOM   3192  HD1 TRP A 333       6.043  -5.091  37.448  1.00  0.00           H  
ATOM   3193  CD2 TRP A 333       5.702  -5.240  40.707  1.00 25.12           C  
ATOM   3194  CE2 TRP A 333       7.032  -4.760  40.563  1.00 26.26           C  
ATOM   3195  CE3 TRP A 333       5.196  -5.432  41.998  1.00 23.71           C  
ATOM   3196  HE3 TRP A 333       4.168  -5.801  42.149  1.00  0.00           H  
ATOM   3197  NE1 TRP A 333       7.257  -4.611  39.226  1.00 25.62           N  
ATOM   3198  HE1 TRP A 333       8.108  -4.243  38.801  1.00  0.00           H  
ATOM   3199  CZ2 TRP A 333       7.845  -4.471  41.649  1.00 25.18           C  
ATOM   3200  HZ2 TRP A 333       8.869  -4.087  41.508  1.00  0.00           H  
ATOM   3201  CZ3 TRP A 333       6.028  -5.144  43.104  1.00 21.85           C  
ATOM   3202  HZ3 TRP A 333       5.646  -5.287  44.129  1.00  0.00           H  
ATOM   3203  CH2 TRP A 333       7.331  -4.679  42.908  1.00 25.03           C  
ATOM   3204  HH2 TRP A 333       7.965  -4.473  43.787  1.00  0.00           H  
ATOM   3205  N   GLY A 334       3.420  -4.004  36.441  1.00 22.67           N  
ATOM   3206  HN  GLY A 334       3.068  -4.911  36.136  1.00  0.00           H  
ATOM   3207  CA  GLY A 334       3.917  -3.067  35.462  1.00 23.13           C  
ATOM   3208  HA1 GLY A 334       5.015  -2.910  35.574  1.00  0.00           H  
ATOM   3209  HA2 GLY A 334       3.905  -3.508  34.438  1.00  0.00           H  
ATOM   3210  C   GLY A 334       3.178  -1.767  35.500  1.00 22.72           C  
ATOM   3211  O   GLY A 334       3.744  -0.687  35.484  1.00 23.64           O  
ATOM   3212  N   LEU A 335       1.856  -1.874  35.604  1.00 21.74           N  
ATOM   3213  HN  LEU A 335       1.432  -2.802  35.585  1.00  0.00           H  
ATOM   3214  CA  LEU A 335       1.021  -0.744  35.740  1.00 19.75           C  
ATOM   3215  HA  LEU A 335       1.154  -0.115  34.829  1.00  0.00           H  
ATOM   3216  C   LEU A 335       1.432   0.087  36.931  1.00 20.21           C  
ATOM   3217  O   LEU A 335       1.410   1.297  36.881  1.00 20.36           O  
ATOM   3218  CB  LEU A 335      -0.454  -1.147  35.812  1.00 20.06           C  
ATOM   3219  HB1 LEU A 335      -0.634  -1.925  36.590  1.00  0.00           H  
ATOM   3220  HB2 LEU A 335      -0.769  -1.732  34.917  1.00  0.00           H  
ATOM   3221  CG  LEU A 335      -1.349   0.107  36.028  1.00 17.73           C  
ATOM   3222  HG  LEU A 335      -0.947   0.656  36.911  1.00  0.00           H  
ATOM   3223  CD1 LEU A 335      -1.379   1.085  34.858  1.00 19.48           C  
ATOM   3224 1HD1 LEU A 335      -2.020   1.984  35.013  1.00  0.00           H  
ATOM   3225 2HD1 LEU A 335      -1.675   0.557  33.922  1.00  0.00           H  
ATOM   3226 3HD1 LEU A 335      -0.342   1.394  34.587  1.00  0.00           H  
ATOM   3227  CD2 LEU A 335      -2.823  -0.320  36.370  1.00 21.16           C  
ATOM   3228 1HD2 LEU A 335      -3.464   0.579  36.525  1.00  0.00           H  
ATOM   3229 2HD2 LEU A 335      -2.862  -1.012  37.243  1.00  0.00           H  
ATOM   3230 3HD2 LEU A 335      -3.246  -1.003  35.597  1.00  0.00           H  
ATOM   3231  N   GLY A 336       1.699  -0.542  38.027  1.00 20.02           N  
ATOM   3232  HN  GLY A 336       1.617  -1.558  38.061  1.00  0.00           H  
ATOM   3233  CA  GLY A 336       2.118   0.194  39.218  1.00 20.86           C  
ATOM   3234  HA1 GLY A 336       2.162  -0.479  40.106  1.00  0.00           H  
ATOM   3235  HA2 GLY A 336       1.317   0.892  39.557  1.00  0.00           H  
ATOM   3236  C   GLY A 336       3.427   0.926  39.031  1.00 21.05           C  
ATOM   3237  O   GLY A 336       3.585   2.054  39.452  1.00 20.83           O  
ATOM   3238  N   VAL A 337       4.352   0.300  38.340  1.00 21.15           N  
ATOM   3239  HN  VAL A 337       4.163  -0.632  37.971  1.00  0.00           H  
ATOM   3240  CA  VAL A 337       5.658   0.929  38.093  1.00 20.48           C  
ATOM   3241  HA  VAL A 337       6.080   1.279  39.064  1.00  0.00           H  
ATOM   3242  C   VAL A 337       5.500   2.129  37.161  1.00 21.70           C  
ATOM   3243  O   VAL A 337       6.016   3.172  37.419  1.00 20.36           O  
ATOM   3244  CB  VAL A 337       6.644  -0.038  37.446  1.00 19.86           C  
ATOM   3245  HB  VAL A 337       6.147  -0.507  36.565  1.00  0.00           H  
ATOM   3246  CG1 VAL A 337       7.912   0.717  36.948  1.00 20.97           C  
ATOM   3247 1HG1 VAL A 337       7.623   1.526  36.237  1.00  0.00           H  
ATOM   3248 2HG1 VAL A 337       8.664   0.023  36.506  1.00  0.00           H  
ATOM   3249 3HG1 VAL A 337       8.525   1.105  37.794  1.00  0.00           H  
ATOM   3250  CG2 VAL A 337       7.025  -1.105  38.383  1.00 21.73           C  
ATOM   3251 1HG2 VAL A 337       6.117  -1.645  38.740  1.00  0.00           H  
ATOM   3252 2HG2 VAL A 337       7.638  -0.717  39.229  1.00  0.00           H  
ATOM   3253 3HG2 VAL A 337       7.777  -1.799  37.941  1.00  0.00           H  
ATOM   3254  N   VAL A 338       4.814   1.936  36.034  1.00 23.52           N  
ATOM   3255  HN  VAL A 338       4.569   0.987  35.751  1.00  0.00           H  
ATOM   3256  CA  VAL A 338       4.406   3.069  35.195  1.00 24.95           C  
ATOM   3257  HA  VAL A 338       5.349   3.509  34.794  1.00  0.00           H  
ATOM   3258  C   VAL A 338       3.709   4.195  35.959  1.00 23.86           C  
ATOM   3259  O   VAL A 338       4.099   5.344  35.815  1.00 23.77           O  
ATOM   3260  CB  VAL A 338       3.569   2.620  33.938  1.00 24.31           C  
ATOM   3261  HB  VAL A 338       2.741   1.958  34.283  1.00  0.00           H  
ATOM   3262  CG1 VAL A 338       2.971   3.796  33.225  1.00 27.87           C  
ATOM   3263 1HG1 VAL A 338       2.321   4.376  33.920  1.00  0.00           H  
ATOM   3264 2HG1 VAL A 338       2.426   3.491  32.301  1.00  0.00           H  
ATOM   3265 3HG1 VAL A 338       3.751   4.437  32.751  1.00  0.00           H  
ATOM   3266  CG2 VAL A 338       4.443   1.840  33.004  1.00 28.24           C  
ATOM   3267 1HG2 VAL A 338       4.888   0.966  33.534  1.00  0.00           H  
ATOM   3268 2HG2 VAL A 338       5.223   2.481  32.530  1.00  0.00           H  
ATOM   3269 3HG2 VAL A 338       3.898   1.535  32.080  1.00  0.00           H  
ATOM   3270  N   MET A 339       2.670   3.908  36.737  1.00 24.76           N  
ATOM   3271  HN  MET A 339       2.373   2.936  36.827  1.00  0.00           H  
ATOM   3272  CA  MET A 339       1.941   4.941  37.466  1.00 24.93           C  
ATOM   3273  HA  MET A 339       1.560   5.698  36.741  1.00  0.00           H  
ATOM   3274  C   MET A 339       2.858   5.647  38.501  1.00 24.96           C  
ATOM   3275  O   MET A 339       2.704   6.824  38.782  1.00 24.00           O  
ATOM   3276  CB  MET A 339       0.753   4.360  38.256  1.00 25.35           C  
ATOM   3277  HB1 MET A 339       1.132   3.589  38.967  1.00  0.00           H  
ATOM   3278  HB2 MET A 339       0.373   5.134  38.963  1.00  0.00           H  
ATOM   3279  CG  MET A 339      -0.408   3.788  37.483  1.00 30.92           C  
ATOM   3280  HG1 MET A 339      -0.071   2.952  36.826  1.00  0.00           H  
ATOM   3281  HG2 MET A 339      -1.094   3.227  38.160  1.00  0.00           H  
ATOM   3282  SD  MET A 339      -1.270   4.954  36.581  1.00 39.41           S  
ATOM   3283  CE  MET A 339      -2.022   6.140  37.804  1.00 36.34           C  
ATOM   3284  HE1 MET A 339      -2.585   6.901  37.215  1.00  0.00           H  
ATOM   3285  HE2 MET A 339      -1.273   6.588  38.497  1.00  0.00           H  
ATOM   3286  HE3 MET A 339      -2.646   5.635  38.577  1.00  0.00           H  
ATOM   3287  N   TYR A 340       3.730   4.876  39.146  1.00 25.14           N  
ATOM   3288  HN  TYR A 340       3.723   3.871  38.970  1.00  0.00           H  
ATOM   3289  CA  TYR A 340       4.709   5.426  40.109  1.00 24.94           C  
ATOM   3290  HA  TYR A 340       4.150   5.961  40.911  1.00  0.00           H  
ATOM   3291  C   TYR A 340       5.631   6.427  39.416  1.00 24.77           C  
ATOM   3292  O   TYR A 340       5.846   7.534  39.901  1.00 24.05           O  
ATOM   3293  CB  TYR A 340       5.511   4.303  40.751  1.00 24.35           C  
ATOM   3294  HB1 TYR A 340       4.835   3.477  41.074  1.00  0.00           H  
ATOM   3295  HB2 TYR A 340       6.114   3.766  39.982  1.00  0.00           H  
ATOM   3296  CG  TYR A 340       6.389   4.741  41.895  1.00 25.37           C  
ATOM   3297  CD1 TYR A 340       5.998   4.524  43.199  1.00 25.21           C  
ATOM   3298  HD1 TYR A 340       5.043   4.009  43.396  1.00  0.00           H  
ATOM   3299  CD2 TYR A 340       7.641   5.333  41.654  1.00 26.91           C  
ATOM   3300  HD2 TYR A 340       7.995   5.467  40.618  1.00  0.00           H  
ATOM   3301  CE1 TYR A 340       6.777   4.938  44.267  1.00 26.52           C  
ATOM   3302  HE1 TYR A 340       6.436   4.790  45.306  1.00  0.00           H  
ATOM   3303  CE2 TYR A 340       8.422   5.743  42.700  1.00 27.93           C  
ATOM   3304  HE2 TYR A 340       9.391   6.233  42.507  1.00  0.00           H  
ATOM   3305  CZ  TYR A 340       7.995   5.542  43.999  1.00 29.12           C  
ATOM   3306  OH  TYR A 340       8.772   5.980  45.048  1.00 31.81           O  
ATOM   3307  HH  TYR A 340       9.607   6.394  44.864  1.00  0.00           H  
ATOM   3308  N   GLU A 341       6.185   6.031  38.283  1.00 25.66           N  
ATOM   3309  HN  GLU A 341       6.007   5.085  37.945  1.00  0.00           H  
ATOM   3310  CA  GLU A 341       7.052   6.924  37.500  1.00 26.25           C  
ATOM   3311  HA  GLU A 341       7.922   7.222  38.131  1.00  0.00           H  
ATOM   3312  C   GLU A 341       6.292   8.169  37.104  1.00 25.55           C  
ATOM   3313  O   GLU A 341       6.829   9.249  37.214  1.00 26.13           O  
ATOM   3314  CB  GLU A 341       7.573   6.280  36.225  1.00 25.44           C  
ATOM   3315  HB1 GLU A 341       6.717   5.942  35.595  1.00  0.00           H  
ATOM   3316  HB2 GLU A 341       8.015   7.059  35.561  1.00  0.00           H  
ATOM   3317  CG  GLU A 341       8.570   5.127  36.412  1.00 27.69           C  
ATOM   3318  HG1 GLU A 341       8.199   4.377  37.148  1.00  0.00           H  
ATOM   3319  HG2 GLU A 341       9.485   5.458  36.956  1.00  0.00           H  
ATOM   3320  CD  GLU A 341       8.907   4.491  35.094  1.00 29.05           C  
ATOM   3321  OE1 GLU A 341      10.024   4.745  34.605  1.00 28.35           O  
ATOM   3322  OE2 GLU A 341       8.038   3.757  34.540  1.00 26.41           O  
ATOM   3323  N   MET A 342       5.065   8.012  36.606  1.00 25.02           N  
ATOM   3324  HN  MET A 342       4.682   7.072  36.501  1.00  0.00           H  
ATOM   3325  CA  MET A 342       4.266   9.157  36.211  1.00 25.18           C  
ATOM   3326  HA  MET A 342       4.825   9.691  35.407  1.00  0.00           H  
ATOM   3327  C   MET A 342       4.064  10.129  37.340  1.00 25.90           C  
ATOM   3328  O   MET A 342       4.201  11.340  37.146  1.00 27.12           O  
ATOM   3329  CB  MET A 342       2.915   8.748  35.632  1.00 24.80           C  
ATOM   3330  HB1 MET A 342       2.352   8.092  36.337  1.00  0.00           H  
ATOM   3331  HB2 MET A 342       2.210   9.611  35.597  1.00  0.00           H  
ATOM   3332  CG  MET A 342       3.063   8.091  34.256  1.00 25.55           C  
ATOM   3333  HG1 MET A 342       3.825   8.633  33.648  1.00  0.00           H  
ATOM   3334  HG2 MET A 342       3.564   7.099  34.352  1.00  0.00           H  
ATOM   3335  SD  MET A 342       1.523   7.928  33.330  1.00 26.31           S  
ATOM   3336  CE  MET A 342       0.833   6.782  34.221  1.00 26.76           C  
ATOM   3337  HE1 MET A 342      -0.119   6.681  33.649  1.00  0.00           H  
ATOM   3338  HE2 MET A 342       0.737   6.991  35.312  1.00  0.00           H  
ATOM   3339  HE3 MET A 342       1.423   5.848  34.373  1.00  0.00           H  
ATOM   3340  N   MET A 343       3.783   9.655  38.526  1.00 26.10           N  
ATOM   3341  HN  MET A 343       3.838   8.654  38.716  1.00  0.00           H  
ATOM   3342  CA  MET A 343       3.388  10.595  39.571  1.00 26.20           C  
ATOM   3343  HA  MET A 343       3.061  11.536  39.070  1.00  0.00           H  
ATOM   3344  C   MET A 343       4.551  10.955  40.519  1.00 26.45           C  
ATOM   3345  O   MET A 343       4.474  11.975  41.154  1.00 27.57           O  
ATOM   3346  CB  MET A 343       2.207  10.070  40.374  1.00 26.32           C  
ATOM   3347  HB1 MET A 343       2.069  10.673  41.302  1.00  0.00           H  
ATOM   3348  HB2 MET A 343       2.453   9.080  40.824  1.00  0.00           H  
ATOM   3349  CG  MET A 343       0.914   9.990  39.603  1.00 27.95           C  
ATOM   3350  HG1 MET A 343       0.684  10.970  39.124  1.00  0.00           H  
ATOM   3351  HG2 MET A 343       1.041   9.359  38.692  1.00  0.00           H  
ATOM   3352  SD  MET A 343      -0.461   9.430  40.556  1.00 29.74           S  
ATOM   3353  CE  MET A 343       0.020   7.723  40.968  1.00 30.68           C  
ATOM   3354  HE1 MET A 343      -0.849   7.369  41.570  1.00  0.00           H  
ATOM   3355  HE2 MET A 343       1.011   7.622  41.469  1.00  0.00           H  
ATOM   3356  HE3 MET A 343       0.276   7.083  40.092  1.00  0.00           H  
ATOM   3357  N   CYS A 344       5.598  10.138  40.597  1.00 26.91           N  
ATOM   3358  HN  CYS A 344       5.603   9.300  40.016  1.00  0.00           H  
ATOM   3359  CA  CYS A 344       6.765  10.386  41.492  1.00 26.69           C  
ATOM   3360  HA  CYS A 344       6.488  11.218  42.181  1.00  0.00           H  
ATOM   3361  C   CYS A 344       8.037  10.813  40.740  1.00 26.68           C  
ATOM   3362  O   CYS A 344       9.015  11.371  41.341  1.00 27.18           O  
ATOM   3363  CB  CYS A 344       7.049   9.162  42.345  1.00 25.58           C  
ATOM   3364  HB  CYS A 344       8.036   8.673  42.402  1.00  0.00           H  
ATOM   3365  SG  CYS A 344       5.643   8.612  43.228  1.00 28.80           S  
ATOM   3366  N   GLY A 345       8.055  10.582  39.434  1.00 26.13           N  
ATOM   3367  HN  GLY A 345       7.296  10.044  39.015  1.00  0.00           H  
ATOM   3368  CA  GLY A 345       9.122  11.072  38.586  1.00 26.28           C  
ATOM   3369  HA1 GLY A 345       9.317  12.151  38.788  1.00  0.00           H  
ATOM   3370  HA2 GLY A 345       8.781  11.136  37.526  1.00  0.00           H  
ATOM   3371  C   GLY A 345      10.409  10.272  38.683  1.00 28.20           C  
ATOM   3372  O   GLY A 345      11.477  10.737  38.250  1.00 27.18           O  
ATOM   3373  N   ARG A 346      10.310   9.059  39.236  1.00 28.22           N  
ATOM   3374  HN  ARG A 346       9.446   8.798  39.712  1.00  0.00           H  
ATOM   3375  CA  ARG A 346      11.405   8.101  39.176  1.00 27.54           C  
ATOM   3376  HA  ARG A 346      11.907   8.177  38.184  1.00  0.00           H  
ATOM   3377  C   ARG A 346      10.804   6.716  39.329  1.00 26.81           C  
ATOM   3378  O   ARG A 346       9.625   6.579  39.624  1.00 26.69           O  
ATOM   3379  CB  ARG A 346      12.430   8.359  40.283  1.00 27.91           C  
ATOM   3380  HB1 ARG A 346      13.378   7.815  40.060  1.00  0.00           H  
ATOM   3381  HB2 ARG A 346      12.790   9.413  40.231  1.00  0.00           H  
ATOM   3382  CG  ARG A 346      11.969   8.039  41.683  1.00 29.67           C  
ATOM   3383  HG1 ARG A 346      11.723   6.956  41.785  1.00  0.00           H  
ATOM   3384  HG2 ARG A 346      10.961   8.473  41.880  1.00  0.00           H  
ATOM   3385  CD  ARG A 346      12.996   8.486  42.778  1.00 33.38           C  
ATOM   3386  HD1 ARG A 346      13.248   9.567  42.669  1.00  0.00           H  
ATOM   3387  HD2 ARG A 346      14.001   8.043  42.585  1.00  0.00           H  
ATOM   3388  NE  ARG A 346      12.547   8.189  44.143  1.00 35.51           N  
ATOM   3389  HE  ARG A 346      12.888   7.335  44.585  1.00  0.00           H  
ATOM   3390  CZ  ARG A 346      11.714   8.973  44.846  1.00 37.44           C  
ATOM   3391  NH1 ARG A 346      11.239  10.071  44.305  1.00 38.29           N  
ATOM   3392 1HH1 ARG A 346      10.606  10.667  44.839  1.00  0.00           H  
ATOM   3393 2HH1 ARG A 346      11.525  10.307  43.355  1.00  0.00           H  
ATOM   3394  NH2 ARG A 346      11.342   8.666  46.080  1.00 36.26           N  
ATOM   3395 1HH2 ARG A 346      10.709   9.262  46.614  1.00  0.00           H  
ATOM   3396 2HH2 ARG A 346      11.711   7.813  46.500  1.00  0.00           H  
ATOM   3397  N   LEU A 347      11.631   5.719  39.088  1.00 25.86           N  
ATOM   3398  HN  LEU A 347      12.581   5.951  38.797  1.00  0.00           H  
ATOM   3399  CA  LEU A 347      11.285   4.312  39.208  1.00 25.86           C  
ATOM   3400  HA  LEU A 347      10.300   4.110  38.726  1.00  0.00           H  
ATOM   3401  C   LEU A 347      11.228   3.996  40.655  1.00 25.56           C  
ATOM   3402  O   LEU A 347      11.989   4.545  41.416  1.00 26.44           O  
ATOM   3403  CB  LEU A 347      12.378   3.441  38.579  1.00 25.48           C  
ATOM   3404  HB1 LEU A 347      12.390   2.447  39.083  1.00  0.00           H  
ATOM   3405  HB2 LEU A 347      13.378   3.838  38.872  1.00  0.00           H  
ATOM   3406  CG  LEU A 347      12.343   3.238  37.078  1.00 27.80           C  
ATOM   3407  HG  LEU A 347      12.184   4.237  36.610  1.00  0.00           H  
ATOM   3408  CD1 LEU A 347      13.712   2.719  36.602  1.00 23.72           C  
ATOM   3409 1HD1 LEU A 347      14.566   3.369  36.905  1.00  0.00           H  
ATOM   3410 2HD1 LEU A 347      13.711   2.558  35.499  1.00  0.00           H  
ATOM   3411 3HD1 LEU A 347      13.876   1.670  36.942  1.00  0.00           H  
ATOM   3412  CD2 LEU A 347      11.152   2.331  36.656  1.00 27.41           C  
ATOM   3413 1HD2 LEU A 347      10.160   2.707  37.001  1.00  0.00           H  
ATOM   3414 2HD2 LEU A 347      11.316   1.282  36.996  1.00  0.00           H  
ATOM   3415 3HD2 LEU A 347      11.151   2.170  35.553  1.00  0.00           H  
ATOM   3416  N   PRO A 348      10.340   3.106  41.070  1.00 24.98           N  
ATOM   3417  CA  PRO A 348      10.235   2.778  42.501  1.00 24.51           C  
ATOM   3418  HA  PRO A 348      10.073   3.705  43.099  1.00  0.00           H  
ATOM   3419  C   PRO A 348      11.469   2.028  43.008  1.00 25.26           C  
ATOM   3420  O   PRO A 348      11.774   2.054  44.242  1.00 24.06           O  
ATOM   3421  CB  PRO A 348       9.020   1.880  42.584  1.00 24.33           C  
ATOM   3422  HB1 PRO A 348       9.119   1.042  43.313  1.00  0.00           H  
ATOM   3423  HB2 PRO A 348       8.132   2.354  43.064  1.00  0.00           H  
ATOM   3424  CG  PRO A 348       8.785   1.426  41.123  1.00 23.25           C  
ATOM   3425  HG1 PRO A 348       9.134   0.381  40.948  1.00  0.00           H  
ATOM   3426  HG2 PRO A 348       7.703   1.275  40.901  1.00  0.00           H  
ATOM   3427  CD  PRO A 348       9.402   2.365  40.209  1.00 23.49           C  
ATOM   3428  HD1 PRO A 348       8.683   3.006  39.647  1.00  0.00           H  
ATOM   3429  HD2 PRO A 348       9.867   1.899  39.309  1.00  0.00           H  
ATOM   3430  N   PHE A 349      12.138   1.332  42.095  1.00 25.35           N  
ATOM   3431  HN  PHE A 349      11.799   1.307  41.133  1.00  0.00           H  
ATOM   3432  CA  PHE A 349      13.372   0.591  42.457  1.00 26.24           C  
ATOM   3433  HA  PHE A 349      13.758   0.969  43.433  1.00  0.00           H  
ATOM   3434  C   PHE A 349      14.362   0.875  41.395  1.00 26.42           C  
ATOM   3435  O   PHE A 349      14.108   0.606  40.201  1.00 25.54           O  
ATOM   3436  CB  PHE A 349      13.133  -0.930  42.556  1.00 25.82           C  
ATOM   3437  HB1 PHE A 349      14.039  -1.445  42.953  1.00  0.00           H  
ATOM   3438  HB2 PHE A 349      13.088  -1.387  41.540  1.00  0.00           H  
ATOM   3439  CG  PHE A 349      11.922  -1.302  43.356  1.00 26.94           C  
ATOM   3440  CD1 PHE A 349      12.004  -1.457  44.712  1.00 27.03           C  
ATOM   3441  HD1 PHE A 349      12.974  -1.322  45.219  1.00  0.00           H  
ATOM   3442  CD2 PHE A 349      10.702  -1.462  42.744  1.00 26.05           C  
ATOM   3443  HD2 PHE A 349      10.621  -1.356  41.649  1.00  0.00           H  
ATOM   3444  CE1 PHE A 349      10.907  -1.775  45.439  1.00 30.54           C  
ATOM   3445  HE1 PHE A 349      10.991  -1.925  46.529  1.00  0.00           H  
ATOM   3446  CE2 PHE A 349       9.606  -1.747  43.470  1.00 30.04           C  
ATOM   3447  HE2 PHE A 349       8.630  -1.849  42.967  1.00  0.00           H  
ATOM   3448  CZ  PHE A 349       9.689  -1.911  44.817  1.00 31.93           C  
ATOM   3449  HZ  PHE A 349       8.787  -2.151  45.405  1.00  0.00           H  
ATOM   3450  N   TYR A 350      15.525   1.352  41.826  1.00 26.53           N  
ATOM   3451  HN  TYR A 350      15.703   1.391  42.830  1.00  0.00           H  
ATOM   3452  CA  TYR A 350      16.521   1.806  40.937  1.00 28.52           C  
ATOM   3453  HA  TYR A 350      16.358   1.300  39.957  1.00  0.00           H  
ATOM   3454  C   TYR A 350      17.975   1.522  41.377  1.00 29.44           C  
ATOM   3455  O   TYR A 350      18.387   1.818  42.513  1.00 26.46           O  
ATOM   3456  CB  TYR A 350      16.391   3.330  40.708  1.00 30.52           C  
ATOM   3457  HB1 TYR A 350      16.573   3.926  41.632  1.00  0.00           H  
ATOM   3458  HB2 TYR A 350      15.340   3.656  40.530  1.00  0.00           H  
ATOM   3459  CG  TYR A 350      17.314   3.694  39.586  1.00 35.36           C  
ATOM   3460  CD1 TYR A 350      17.129   3.129  38.336  1.00 42.72           C  
ATOM   3461  HD1 TYR A 350      16.274   2.454  38.162  1.00  0.00           H  
ATOM   3462  CD2 TYR A 350      18.459   4.451  39.800  1.00 41.63           C  
ATOM   3463  HD2 TYR A 350      18.671   4.839  40.810  1.00  0.00           H  
ATOM   3464  CE1 TYR A 350      18.001   3.402  37.310  1.00 46.73           C  
ATOM   3465  HE1 TYR A 350      17.818   2.985  36.305  1.00  0.00           H  
ATOM   3466  CE2 TYR A 350      19.340   4.727  38.766  1.00 43.26           C  
ATOM   3467  HE2 TYR A 350      20.221   5.369  38.938  1.00  0.00           H  
ATOM   3468  CZ  TYR A 350      19.104   4.196  37.536  1.00 44.89           C  
ATOM   3469  OH  TYR A 350      19.928   4.441  36.471  1.00 50.60           O  
ATOM   3470  HH  TYR A 350      20.689   4.988  36.627  1.00  0.00           H  
ATOM   3471  N   ASN A 351      18.686   0.924  40.425  1.00 29.27           N  
ATOM   3472  HN  ASN A 351      18.173   0.573  39.616  1.00  0.00           H  
ATOM   3473  CA  ASN A 351      20.131   0.723  40.429  1.00 30.56           C  
ATOM   3474  HA  ASN A 351      20.632   1.685  40.689  1.00  0.00           H  
ATOM   3475  C   ASN A 351      20.457   0.366  38.972  1.00 31.63           C  
ATOM   3476  O   ASN A 351      19.701  -0.356  38.292  1.00 30.21           O  
ATOM   3477  CB  ASN A 351      20.566  -0.357  41.433  1.00 30.38           C  
ATOM   3478  HB1 ASN A 351      20.268  -1.373  41.082  1.00  0.00           H  
ATOM   3479  HB2 ASN A 351      19.958  -0.304  42.366  1.00  0.00           H  
ATOM   3480  CG  ASN A 351      22.077  -0.301  41.751  1.00 29.84           C  
ATOM   3481  ND2 ASN A 351      22.430   0.071  42.975  1.00 30.49           N  
ATOM   3482 1HD2 ASN A 351      23.427   0.108  43.185  1.00  0.00           H  
ATOM   3483 2HD2 ASN A 351      21.747   0.307  43.695  1.00  0.00           H  
ATOM   3484  OD1 ASN A 351      22.892  -0.583  40.891  1.00 30.38           O  
ATOM   3485  N   GLN A 352      21.524   0.966  38.457  1.00 32.18           N  
ATOM   3486  HN  GLN A 352      22.111   1.522  39.079  1.00  0.00           H  
ATOM   3487  CA  GLN A 352      21.904   0.873  37.044  1.00 32.75           C  
ATOM   3488  HA  GLN A 352      21.092   1.306  36.414  1.00  0.00           H  
ATOM   3489  C   GLN A 352      22.173  -0.556  36.604  1.00 34.41           C  
ATOM   3490  O   GLN A 352      21.993  -0.945  35.397  1.00 36.31           O  
ATOM   3491  CB  GLN A 352      23.186   1.672  36.834  1.00 32.92           C  
ATOM   3492  HB1 GLN A 352      23.950   1.369  37.588  1.00  0.00           H  
ATOM   3493  HB2 GLN A 352      23.690   1.341  35.896  1.00  0.00           H  
ATOM   3494  CG  GLN A 352      23.031   3.186  36.833  1.00 31.23           C  
ATOM   3495  HG1 GLN A 352      22.599   3.556  37.792  1.00  0.00           H  
ATOM   3496  HG2 GLN A 352      22.219   3.516  36.144  1.00  0.00           H  
ATOM   3497  CD  GLN A 352      24.352   3.868  36.512  1.00 31.27           C  
ATOM   3498  NE2 GLN A 352      24.773   4.788  37.375  1.00 26.17           N  
ATOM   3499 1HE2 GLN A 352      24.248   5.055  38.208  1.00  0.00           H  
ATOM   3500 2HE2 GLN A 352      25.659   5.245  37.160  1.00  0.00           H  
ATOM   3501  OE1 GLN A 352      24.982   3.548  35.513  1.00 29.98           O  
ATOM   3502  N   ASP A 353      22.662  -1.288  37.584  1.00 34.20           N  
ATOM   3503  HN  ASP A 353      22.781  -0.839  38.492  1.00  0.00           H  
ATOM   3504  CA  ASP A 353      23.036  -2.651  37.475  1.00 36.50           C  
ATOM   3505  HA  ASP A 353      23.373  -2.875  36.436  1.00  0.00           H  
ATOM   3506  C   ASP A 353      21.800  -3.490  37.822  1.00 37.00           C  
ATOM   3507  O   ASP A 353      21.335  -3.536  39.000  1.00 34.53           O  
ATOM   3508  CB  ASP A 353      24.156  -2.967  38.473  1.00 36.99           C  
ATOM   3509  HB1 ASP A 353      23.809  -2.816  39.522  1.00  0.00           H  
ATOM   3510  HB2 ASP A 353      24.956  -2.191  38.433  1.00  0.00           H  
ATOM   3511  CG  ASP A 353      24.742  -4.364  38.288  1.00 41.84           C  
ATOM   3512  OD1 ASP A 353      24.048  -5.244  37.732  1.00 45.08           O  
ATOM   3513  OD2 ASP A 353      25.891  -4.686  38.706  1.00 47.06           O  
ATOM   3514  N   HIS A 354      21.320  -4.148  36.755  1.00 38.15           N  
ATOM   3515  HN  HIS A 354      21.786  -3.994  35.861  1.00  0.00           H  
ATOM   3516  CA  HIS A 354      20.176  -5.074  36.771  1.00 38.64           C  
ATOM   3517  HA  HIS A 354      19.251  -4.454  36.825  1.00  0.00           H  
ATOM   3518  C   HIS A 354      20.166  -6.002  37.979  1.00 39.56           C  
ATOM   3519  O   HIS A 354      19.154  -6.171  38.661  1.00 39.30           O  
ATOM   3520  CB  HIS A 354      20.140  -5.821  35.443  1.00 37.93           C  
ATOM   3521  HB1 HIS A 354      19.377  -6.634  35.457  1.00  0.00           H  
ATOM   3522  HB2 HIS A 354      21.056  -6.441  35.303  1.00  0.00           H  
ATOM   3523  CG  HIS A 354      19.930  -4.906  34.296  1.00 35.11           C  
ATOM   3524  CD2 HIS A 354      19.475  -3.630  34.258  1.00 33.79           C  
ATOM   3525  HD2 HIS A 354      19.161  -3.024  35.124  1.00  0.00           H  
ATOM   3526  ND1 HIS A 354      20.155  -5.277  32.990  1.00 34.56           N  
ATOM   3527  HD1 HIS A 354      20.486  -6.192  32.684  1.00  0.00           H  
ATOM   3528  CE1 HIS A 354      19.873  -4.254  32.191  1.00 37.45           C  
ATOM   3529  HE1 HIS A 354      19.954  -4.254  31.091  1.00  0.00           H  
ATOM   3530  NE2 HIS A 354      19.477  -3.229  32.941  1.00 36.36           N  
ATOM   3531  HE2 HIS A 354      19.219  -2.304  32.599  1.00  0.00           H  
ATOM   3532  N   GLU A 355      21.316  -6.522  38.327  1.00 41.15           N  
ATOM   3533  HN  GLU A 355      22.160  -6.308  37.796  1.00  0.00           H  
ATOM   3534  CA  GLU A 355      21.376  -7.409  39.480  1.00 42.02           C  
ATOM   3535  HA  GLU A 355      20.605  -8.200  39.327  1.00  0.00           H  
ATOM   3536  C   GLU A 355      21.094  -6.770  40.800  1.00 40.85           C  
ATOM   3537  O   GLU A 355      20.426  -7.364  41.645  1.00 43.28           O  
ATOM   3538  CB  GLU A 355      22.728  -8.107  39.549  1.00 43.43           C  
ATOM   3539  HB1 GLU A 355      23.530  -7.374  39.799  1.00  0.00           H  
ATOM   3540  HB2 GLU A 355      22.779  -8.763  40.449  1.00  0.00           H  
ATOM   3541  CG  GLU A 355      23.104  -8.898  38.292  1.00 47.17           C  
ATOM   3542  HG1 GLU A 355      24.177  -9.199  38.323  1.00  0.00           H  
ATOM   3543  HG2 GLU A 355      23.122  -8.231  37.399  1.00  0.00           H  
ATOM   3544  CD  GLU A 355      22.214 -10.109  38.040  1.00 50.37           C  
ATOM   3545  OE1 GLU A 355      21.856 -10.816  39.020  1.00 53.99           O  
ATOM   3546  OE2 GLU A 355      21.867 -10.340  36.856  1.00 49.91           O  
ATOM   3547  N   LYS A 356      21.609  -5.575  41.065  1.00 40.18           N  
ATOM   3548  HN  LYS A 356      22.162  -5.084  40.363  1.00  0.00           H  
ATOM   3549  CA  LYS A 356      21.369  -4.963  42.398  1.00 37.52           C  
ATOM   3550  HA  LYS A 356      21.481  -5.747  43.183  1.00  0.00           H  
ATOM   3551  C   LYS A 356      19.906  -4.430  42.419  1.00 34.12           C  
ATOM   3552  O   LYS A 356      19.228  -4.339  43.443  1.00 31.54           O  
ATOM   3553  CB  LYS A 356      22.366  -3.805  42.694  1.00 40.01           C  
ATOM   3554  HB1 LYS A 356      22.560  -3.236  41.755  1.00  0.00           H  
ATOM   3555  HB2 LYS A 356      21.856  -3.027  43.308  1.00  0.00           H  
ATOM   3556  CG  LYS A 356      23.749  -4.186  43.373  1.00 44.06           C  
ATOM   3557  HG1 LYS A 356      24.570  -3.534  42.992  1.00  0.00           H  
ATOM   3558  HG2 LYS A 356      24.112  -5.174  43.005  1.00  0.00           H  
ATOM   3559  CD  LYS A 356      23.699  -4.160  44.963  1.00 48.09           C  
ATOM   3560  HD1 LYS A 356      22.790  -4.681  45.343  1.00  0.00           H  
ATOM   3561  HD2 LYS A 356      23.488  -3.132  45.339  1.00  0.00           H  
ATOM   3562  CE  LYS A 356      25.024  -4.756  45.634  1.00 49.87           C  
ATOM   3563  HE1 LYS A 356      25.595  -3.950  46.150  1.00  0.00           H  
ATOM   3564  HE2 LYS A 356      25.763  -5.041  44.849  1.00  0.00           H  
ATOM   3565  NZ  LYS A 356      24.778  -5.921  46.580  1.00 51.33           N  
ATOM   3566  HZ1 LYS A 356      25.623  -6.301  47.008  1.00  0.00           H  
ATOM   3567  HZ2 LYS A 356      24.255  -6.659  46.108  1.00  0.00           H  
ATOM   3568  HZ3 LYS A 356      24.102  -5.660  47.298  1.00  0.00           H  
ATOM   3569  N   LEU A 357      19.461  -3.994  41.266  1.00 31.86           N  
ATOM   3570  HN  LEU A 357      20.114  -3.912  40.487  1.00  0.00           H  
ATOM   3571  CA  LEU A 357      18.066  -3.621  41.056  1.00 30.53           C  
ATOM   3572  HA  LEU A 357      17.841  -2.691  41.629  1.00  0.00           H  
ATOM   3573  C   LEU A 357      17.083  -4.736  41.482  1.00 28.81           C  
ATOM   3574  O   LEU A 357      16.108  -4.503  42.194  1.00 29.13           O  
ATOM   3575  CB  LEU A 357      17.972  -3.336  39.587  1.00 30.33           C  
ATOM   3576  HB1 LEU A 357      18.633  -4.043  39.033  1.00  0.00           H  
ATOM   3577  HB2 LEU A 357      18.474  -2.364  39.369  1.00  0.00           H  
ATOM   3578  CG  LEU A 357      16.609  -3.339  38.958  1.00 33.62           C  
ATOM   3579  HG  LEU A 357      16.112  -4.314  39.173  1.00  0.00           H  
ATOM   3580  CD1 LEU A 357      15.782  -2.218  39.567  1.00 32.89           C  
ATOM   3581 1HD1 LEU A 357      15.646  -2.321  40.669  1.00  0.00           H  
ATOM   3582 2HD1 LEU A 357      14.797  -2.127  39.053  1.00  0.00           H  
ATOM   3583 3HD1 LEU A 357      16.214  -1.222  39.312  1.00  0.00           H  
ATOM   3584  CD2 LEU A 357      16.799  -3.195  37.417  1.00 36.44           C  
ATOM   3585 1HD2 LEU A 357      17.406  -4.017  36.970  1.00  0.00           H  
ATOM   3586 2HD2 LEU A 357      17.231  -2.199  37.162  1.00  0.00           H  
ATOM   3587 3HD2 LEU A 357      15.814  -3.104  36.903  1.00  0.00           H  
ATOM   3588  N   PHE A 358      17.387  -5.975  41.088  1.00 29.11           N  
ATOM   3589  HN  PHE A 358      18.244  -6.128  40.556  1.00  0.00           H  
ATOM   3590  CA  PHE A 358      16.532  -7.119  41.395  1.00 28.67           C  
ATOM   3591  HA  PHE A 358      15.508  -6.915  41.003  1.00  0.00           H  
ATOM   3592  C   PHE A 358      16.452  -7.283  42.884  1.00 29.44           C  
ATOM   3593  O   PHE A 358      15.381  -7.658  43.432  1.00 27.67           O  
ATOM   3594  CB  PHE A 358      17.043  -8.423  40.777  1.00 27.33           C  
ATOM   3595  HB1 PHE A 358      16.462  -9.288  41.173  1.00  0.00           H  
ATOM   3596  HB2 PHE A 358      18.055  -8.666  41.177  1.00  0.00           H  
ATOM   3597  CG  PHE A 358      17.060  -8.457  39.293  1.00 28.43           C  
ATOM   3598  CD1 PHE A 358      16.293  -7.606  38.529  1.00 26.65           C  
ATOM   3599  HD1 PHE A 358      15.675  -6.841  39.029  1.00  0.00           H  
ATOM   3600  CD2 PHE A 358      17.843  -9.402  38.643  1.00 30.92           C  
ATOM   3601  HD2 PHE A 358      18.443 -10.111  39.238  1.00  0.00           H  
ATOM   3602  CE1 PHE A 358      16.280  -7.689  37.157  1.00 29.80           C  
ATOM   3603  HE1 PHE A 358      15.635  -7.011  36.573  1.00  0.00           H  
ATOM   3604  CE2 PHE A 358      17.883  -9.470  37.242  1.00 29.60           C  
ATOM   3605  HE2 PHE A 358      18.551 -10.190  36.740  1.00  0.00           H  
ATOM   3606  CZ  PHE A 358      17.081  -8.629  36.495  1.00 32.71           C  
ATOM   3607  HZ  PHE A 358      17.071  -8.696  35.394  1.00  0.00           H  
ATOM   3608  N   GLU A 359      17.566  -7.033  43.581  1.00 29.50           N  
ATOM   3609  HN  GLU A 359      18.421  -6.754  43.100  1.00  0.00           H  
ATOM   3610  CA  GLU A 359      17.550  -7.163  45.041  1.00 30.96           C  
ATOM   3611  HA  GLU A 359      17.189  -8.186  45.297  1.00  0.00           H  
ATOM   3612  C   GLU A 359      16.579  -6.134  45.670  1.00 29.81           C  
ATOM   3613  O   GLU A 359      15.812  -6.453  46.555  1.00 28.72           O  
ATOM   3614  CB  GLU A 359      18.965  -6.987  45.632  1.00 32.66           C  
ATOM   3615  HB1 GLU A 359      19.526  -6.207  45.067  1.00  0.00           H  
ATOM   3616  HB2 GLU A 359      19.593  -7.879  45.404  1.00  0.00           H  
ATOM   3617  CG  GLU A 359      18.998  -6.681  47.142  1.00 38.37           C  
ATOM   3618  HG1 GLU A 359      18.338  -7.384  47.702  1.00  0.00           H  
ATOM   3619  HG2 GLU A 359      18.475  -5.721  47.362  1.00  0.00           H  
ATOM   3620  CD  GLU A 359      20.426  -6.676  47.740  1.00 48.16           C  
ATOM   3621  OE1 GLU A 359      21.425  -6.351  47.009  1.00 50.78           O  
ATOM   3622  OE2 GLU A 359      20.544  -7.007  48.946  1.00 51.99           O  
ATOM   3623  N   LEU A 360      16.618  -4.893  45.181  1.00 28.05           N  
ATOM   3624  HN  LEU A 360      17.310  -4.649  44.473  1.00  0.00           H  
ATOM   3625  CA  LEU A 360      15.684  -3.892  45.650  1.00 27.84           C  
ATOM   3626  HA  LEU A 360      15.835  -3.762  46.747  1.00  0.00           H  
ATOM   3627  C   LEU A 360      14.262  -4.365  45.420  1.00 25.79           C  
ATOM   3628  O   LEU A 360      13.398  -4.179  46.265  1.00 27.13           O  
ATOM   3629  CB  LEU A 360      15.924  -2.522  44.961  1.00 28.01           C  
ATOM   3630  HB1 LEU A 360      15.214  -1.748  45.335  1.00  0.00           H  
ATOM   3631  HB2 LEU A 360      15.610  -2.543  43.891  1.00  0.00           H  
ATOM   3632  CG  LEU A 360      17.394  -2.059  45.109  1.00 32.42           C  
ATOM   3633  HG  LEU A 360      18.047  -2.889  44.751  1.00  0.00           H  
ATOM   3634  CD1 LEU A 360      17.712  -0.857  44.299  1.00 33.06           C  
ATOM   3635 1HD1 LEU A 360      18.771  -0.524  44.406  1.00  0.00           H  
ATOM   3636 2HD1 LEU A 360      17.008  -0.024  44.532  1.00  0.00           H  
ATOM   3637 3HD1 LEU A 360      17.454  -1.021  43.227  1.00  0.00           H  
ATOM   3638  CD2 LEU A 360      17.692  -1.843  46.597  1.00 34.29           C  
ATOM   3639 1HD2 LEU A 360      18.751  -1.510  46.704  1.00  0.00           H  
ATOM   3640 2HD2 LEU A 360      17.464  -2.744  47.213  1.00  0.00           H  
ATOM   3641 3HD2 LEU A 360      16.972  -1.141  47.079  1.00  0.00           H  
ATOM   3642  N   ILE A 361      13.982  -4.933  44.258  1.00 26.21           N  
ATOM   3643  HN  ILE A 361      14.724  -5.106  43.580  1.00  0.00           H  
ATOM   3644  CA  ILE A 361      12.586  -5.316  43.948  1.00 25.83           C  
ATOM   3645  HA  ILE A 361      11.944  -4.410  44.046  1.00  0.00           H  
ATOM   3646  C   ILE A 361      12.086  -6.374  44.951  1.00 26.95           C  
ATOM   3647  O   ILE A 361      10.949  -6.344  45.372  1.00 24.98           O  
ATOM   3648  CB  ILE A 361      12.481  -5.845  42.448  1.00 24.86           C  
ATOM   3649  HB  ILE A 361      13.271  -6.613  42.278  1.00  0.00           H  
ATOM   3650  CG1 ILE A 361      12.725  -4.669  41.513  1.00 23.23           C  
ATOM   3651 1HG1 ILE A 361      11.865  -3.962  41.574  1.00  0.00           H  
ATOM   3652 2HG1 ILE A 361      13.545  -4.034  41.922  1.00  0.00           H  
ATOM   3653  CG2 ILE A 361      11.114  -6.476  42.199  1.00 24.42           C  
ATOM   3654 1HG2 ILE A 361      10.935  -7.337  42.884  1.00  0.00           H  
ATOM   3655 2HG2 ILE A 361      10.987  -6.769  41.131  1.00  0.00           H  
ATOM   3656 3HG2 ILE A 361      10.296  -5.721  42.268  1.00  0.00           H  
ATOM   3657  CD1 ILE A 361      13.003  -4.980  40.107  1.00 25.51           C  
ATOM   3658 1HD1 ILE A 361      13.182  -4.119  39.422  1.00  0.00           H  
ATOM   3659 2HD1 ILE A 361      12.183  -5.615  39.698  1.00  0.00           H  
ATOM   3660 3HD1 ILE A 361      13.863  -5.687  40.046  1.00  0.00           H  
ATOM   3661  N   LEU A 362      12.916  -7.352  45.276  1.00 28.44           N  
ATOM   3662  HN  LEU A 362      13.866  -7.367  44.904  1.00  0.00           H  
ATOM   3663  CA  LEU A 362      12.449  -8.432  46.191  1.00 29.55           C  
ATOM   3664  HA  LEU A 362      11.409  -8.713  45.903  1.00  0.00           H  
ATOM   3665  C   LEU A 362      12.442  -7.995  47.647  1.00 30.74           C  
ATOM   3666  O   LEU A 362      11.620  -8.442  48.416  1.00 32.90           O  
ATOM   3667  CB  LEU A 362      13.340  -9.656  46.030  1.00 29.53           C  
ATOM   3668  HB1 LEU A 362      14.388  -9.437  46.343  1.00  0.00           H  
ATOM   3669  HB2 LEU A 362      13.091 -10.439  46.783  1.00  0.00           H  
ATOM   3670  CG  LEU A 362      13.293 -10.213  44.624  1.00 28.68           C  
ATOM   3671  HG  LEU A 362      13.544  -9.390  43.915  1.00  0.00           H  
ATOM   3672  CD1 LEU A 362      14.307 -11.255  44.489  1.00 31.11           C  
ATOM   3673 1HD1 LEU A 362      15.318 -10.865  44.752  1.00  0.00           H  
ATOM   3674 2HD1 LEU A 362      14.295 -11.712  43.472  1.00  0.00           H  
ATOM   3675 3HD1 LEU A 362      14.048 -12.161  45.085  1.00  0.00           H  
ATOM   3676  CD2 LEU A 362      11.916 -10.745  44.265  1.00 28.01           C  
ATOM   3677 1HD2 LEU A 362      11.142  -9.949  44.368  1.00  0.00           H  
ATOM   3678 2HD2 LEU A 362      11.657 -11.651  44.861  1.00  0.00           H  
ATOM   3679 3HD2 LEU A 362      11.904 -11.202  43.248  1.00  0.00           H  
ATOM   3680  N   MET A 363      13.329  -7.071  48.010  1.00 33.44           N  
ATOM   3681  HN  MET A 363      13.813  -6.539  47.287  1.00  0.00           H  
ATOM   3682  CA  MET A 363      13.633  -6.793  49.432  1.00 35.68           C  
ATOM   3683  HA  MET A 363      13.229  -7.648  50.023  1.00  0.00           H  
ATOM   3684  C   MET A 363      12.991  -5.510  50.004  1.00 35.53           C  
ATOM   3685  O   MET A 363      12.512  -5.524  51.127  1.00 36.64           O  
ATOM   3686  CB  MET A 363      15.180  -6.800  49.626  1.00 35.40           C  
ATOM   3687  HB1 MET A 363      15.451  -6.338  50.604  1.00  0.00           H  
ATOM   3688  HB2 MET A 363      15.662  -6.074  48.931  1.00  0.00           H  
ATOM   3689  CG  MET A 363      15.855  -8.238  49.484  1.00 40.18           C  
ATOM   3690  HG1 MET A 363      16.035  -8.505  48.417  1.00  0.00           H  
ATOM   3691  HG2 MET A 363      16.912  -8.234  49.838  1.00  0.00           H  
ATOM   3692  SD  MET A 363      14.830  -9.549  50.367  1.00 46.27           S  
ATOM   3693  CE  MET A 363      14.754  -8.859  52.181  1.00 44.89           C  
ATOM   3694  HE1 MET A 363      14.147  -9.635  52.704  1.00  0.00           H  
ATOM   3695  HE2 MET A 363      14.366  -7.818  52.273  1.00  0.00           H  
ATOM   3696  HE3 MET A 363      15.745  -8.645  52.645  1.00  0.00           H  
ATOM   3697  N   GLU A 364      12.962  -4.409  49.249  1.00 35.21           N  
ATOM   3698  HN  GLU A 364      13.221  -4.476  48.265  1.00  0.00           H  
ATOM   3699  CA  GLU A 364      12.565  -3.097  49.799  1.00 35.53           C  
ATOM   3700  HA  GLU A 364      12.735  -3.115  50.901  1.00  0.00           H  
ATOM   3701  C   GLU A 364      11.138  -2.654  49.548  1.00 34.79           C  
ATOM   3702  O   GLU A 364      10.569  -2.923  48.504  1.00 33.16           O  
ATOM   3703  CB  GLU A 364      13.408  -1.974  49.206  1.00 36.02           C  
ATOM   3704  HB1 GLU A 364      12.989  -0.980  49.487  1.00  0.00           H  
ATOM   3705  HB2 GLU A 364      13.276  -1.928  48.100  1.00  0.00           H  
ATOM   3706  CG  GLU A 364      14.866  -2.052  49.561  1.00 41.11           C  
ATOM   3707  HG1 GLU A 364      15.464  -1.297  48.999  1.00  0.00           H  
ATOM   3708  HG2 GLU A 364      15.335  -2.979  49.157  1.00  0.00           H  
ATOM   3709  CD  GLU A 364      15.080  -1.927  51.060  1.00 46.68           C  
ATOM   3710  OE1 GLU A 364      14.287  -1.196  51.726  1.00 49.43           O  
ATOM   3711  OE2 GLU A 364      16.052  -2.538  51.547  1.00 48.75           O  
ATOM   3712  N   GLU A 365      10.626  -1.857  50.475  1.00 34.89           N  
ATOM   3713  HN  GLU A 365      11.176  -1.661  51.312  1.00  0.00           H  
ATOM   3714  CA  GLU A 365       9.289  -1.241  50.343  1.00 34.90           C  
ATOM   3715  HA  GLU A 365       8.621  -1.929  49.775  1.00  0.00           H  
ATOM   3716  C   GLU A 365       9.468   0.039  49.561  1.00 34.12           C  
ATOM   3717  O   GLU A 365      10.535   0.655  49.603  1.00 31.55           O  
ATOM   3718  CB  GLU A 365       8.660  -0.944  51.725  1.00 36.51           C  
ATOM   3719  HB1 GLU A 365       7.810  -0.229  51.627  1.00  0.00           H  
ATOM   3720  HB2 GLU A 365       9.349  -0.328  52.348  1.00  0.00           H  
ATOM   3721  CG  GLU A 365       8.222  -2.212  52.486  1.00 37.82           C  
ATOM   3722  HG1 GLU A 365       9.097  -2.698  52.978  1.00  0.00           H  
ATOM   3723  HG2 GLU A 365       7.626  -1.943  53.389  1.00  0.00           H  
ATOM   3724  CD  GLU A 365       7.455  -3.227  51.609  1.00 39.67           C  
ATOM   3725  OE1 GLU A 365       6.345  -2.885  51.117  1.00 43.83           O  
ATOM   3726  OE2 GLU A 365       7.931  -4.380  51.407  1.00 40.58           O  
ATOM   3727  N   ILE A 366       8.447   0.414  48.796  1.00 33.22           N  
ATOM   3728  HN  ILE A 366       7.583  -0.129  48.789  1.00  0.00           H  
ATOM   3729  CA  ILE A 366       8.572   1.604  47.970  1.00 33.05           C  
ATOM   3730  HA  ILE A 366       9.571   1.580  47.475  1.00  0.00           H  
ATOM   3731  C   ILE A 366       8.528   2.814  48.894  1.00 32.02           C  
ATOM   3732  O   ILE A 366       7.911   2.773  49.967  1.00 33.11           O  
ATOM   3733  CB  ILE A 366       7.479   1.743  46.857  1.00 31.98           C  
ATOM   3734  HB  ILE A 366       7.585   2.752  46.395  1.00  0.00           H  
ATOM   3735  CG1 ILE A 366       6.066   1.626  47.409  1.00 35.38           C  
ATOM   3736 1HG1 ILE A 366       5.922   0.680  47.981  1.00  0.00           H  
ATOM   3737 2HG1 ILE A 366       5.884   2.351  48.237  1.00  0.00           H  
ATOM   3738  CG2 ILE A 366       7.609   0.723  45.771  1.00 34.24           C  
ATOM   3739 1HG2 ILE A 366       8.644   0.809  45.366  1.00  0.00           H  
ATOM   3740 2HG2 ILE A 366       6.823   0.816  44.986  1.00  0.00           H  
ATOM   3741 3HG2 ILE A 366       7.354  -0.309  46.106  1.00  0.00           H  
ATOM   3742  CD1 ILE A 366       5.036   1.774  46.288  1.00 37.67           C  
ATOM   3743 1HD1 ILE A 366       4.001   1.688  46.693  1.00  0.00           H  
ATOM   3744 2HD1 ILE A 366       5.218   1.049  45.460  1.00  0.00           H  
ATOM   3745 3HD1 ILE A 366       5.180   2.720  45.716  1.00  0.00           H  
ATOM   3746  N   ARG A 367       9.112   3.896  48.417  1.00 31.70           N  
ATOM   3747  HN  ARG A 367       9.618   3.838  47.533  1.00  0.00           H  
ATOM   3748  CA  ARG A 367       9.055   5.167  49.114  1.00 31.87           C  
ATOM   3749  HA  ARG A 367       8.830   5.001  50.194  1.00  0.00           H  
ATOM   3750  C   ARG A 367       7.950   5.960  48.473  1.00 31.42           C  
ATOM   3751  O   ARG A 367       7.587   5.743  47.328  1.00 30.76           O  
ATOM   3752  CB  ARG A 367      10.367   5.920  48.964  1.00 32.16           C  
ATOM   3753  HB1 ARG A 367      10.312   6.904  49.485  1.00  0.00           H  
ATOM   3754  HB2 ARG A 367      10.498   6.268  47.913  1.00  0.00           H  
ATOM   3755  CG  ARG A 367      11.592   5.144  49.423  1.00 33.88           C  
ATOM   3756  HG1 ARG A 367      12.528   5.718  49.231  1.00  0.00           H  
ATOM   3757  HG2 ARG A 367      11.784   4.266  48.763  1.00  0.00           H  
ATOM   3758  CD  ARG A 367      11.493   4.723  50.886  1.00 35.76           C  
ATOM   3759  HD1 ARG A 367      11.240   5.584  51.547  1.00  0.00           H  
ATOM   3760  HD2 ARG A 367      10.591   4.096  51.075  1.00  0.00           H  
ATOM   3761  NE  ARG A 367      12.708   4.058  51.312  1.00 37.42           N  
ATOM   3762  HE  ARG A 367      12.804   3.071  51.075  1.00  0.00           H  
ATOM   3763  CZ  ARG A 367      13.712   4.621  51.987  1.00 37.69           C  
ATOM   3764  NH1 ARG A 367      13.702   5.932  52.327  1.00 34.51           N  
ATOM   3765 1HH1 ARG A 367      14.469   6.362  52.843  1.00  0.00           H  
ATOM   3766 2HH1 ARG A 367      12.915   6.523  52.059  1.00  0.00           H  
ATOM   3767  NH2 ARG A 367      14.739   3.849  52.337  1.00 38.11           N  
ATOM   3768 1HH2 ARG A 367      15.506   4.279  52.853  1.00  0.00           H  
ATOM   3769 2HH2 ARG A 367      14.747   2.862  52.081  1.00  0.00           H  
ATOM   3770  N   PHE A 368       7.455   6.906  49.209  1.00 32.11           N  
ATOM   3771  HN  PHE A 368       7.910   7.136  50.092  1.00  0.00           H  
ATOM   3772  CA  PHE A 368       6.282   7.640  48.815  1.00 33.95           C  
ATOM   3773  HA  PHE A 368       6.023   7.461  47.745  1.00  0.00           H  
ATOM   3774  C   PHE A 368       6.607   9.078  49.073  1.00 32.68           C  
ATOM   3775  O   PHE A 368       6.671   9.475  50.210  1.00 33.69           O  
ATOM   3776  CB  PHE A 368       5.135   7.277  49.739  1.00 35.17           C  
ATOM   3777  HB1 PHE A 368       4.281   7.978  49.588  1.00  0.00           H  
ATOM   3778  HB2 PHE A 368       5.399   7.518  50.795  1.00  0.00           H  
ATOM   3779  CG  PHE A 368       4.665   5.854  49.632  1.00 38.37           C  
ATOM   3780  CD1 PHE A 368       3.809   5.472  48.615  1.00 39.70           C  
ATOM   3781  HD1 PHE A 368       3.498   6.208  47.855  1.00  0.00           H  
ATOM   3782  CD2 PHE A 368       5.066   4.904  50.604  1.00 43.37           C  
ATOM   3783  HD2 PHE A 368       5.734   5.215  51.425  1.00  0.00           H  
ATOM   3784  CE1 PHE A 368       3.333   4.151  48.545  1.00 44.19           C  
ATOM   3785  HE1 PHE A 368       2.643   3.859  47.735  1.00  0.00           H  
ATOM   3786  CE2 PHE A 368       4.627   3.578  50.538  1.00 45.73           C  
ATOM   3787  HE2 PHE A 368       4.970   2.836  51.279  1.00  0.00           H  
ATOM   3788  CZ  PHE A 368       3.730   3.202  49.498  1.00 43.36           C  
ATOM   3789  HZ  PHE A 368       3.349   2.168  49.442  1.00  0.00           H  
ATOM   3790  N   PRO A 369       6.861   9.844  48.046  1.00 31.30           N  
ATOM   3791  CA  PRO A 369       7.044  11.287  48.190  1.00 30.50           C  
ATOM   3792  HA  PRO A 369       7.998  11.518  48.719  1.00  0.00           H  
ATOM   3793  C   PRO A 369       5.863  11.925  48.895  1.00 30.54           C  
ATOM   3794  O   PRO A 369       4.723  11.538  48.643  1.00 27.32           O  
ATOM   3795  CB  PRO A 369       7.082  11.793  46.742  1.00 30.40           C  
ATOM   3796  HB1 PRO A 369       6.145  12.303  46.418  1.00  0.00           H  
ATOM   3797  HB2 PRO A 369       7.762  12.663  46.587  1.00  0.00           H  
ATOM   3798  CG  PRO A 369       7.418  10.651  45.956  1.00 32.04           C  
ATOM   3799  HG1 PRO A 369       6.973  10.709  44.935  1.00  0.00           H  
ATOM   3800  HG2 PRO A 369       8.496  10.651  45.671  1.00  0.00           H  
ATOM   3801  CD  PRO A 369       7.031   9.381  46.657  1.00 31.58           C  
ATOM   3802  HD1 PRO A 369       7.741   8.531  46.524  1.00  0.00           H  
ATOM   3803  HD2 PRO A 369       6.152   8.850  46.224  1.00  0.00           H  
ATOM   3804  N   ARG A 370       6.152  12.902  49.762  1.00 30.39           N  
ATOM   3805  HN  ARG A 370       7.123  13.205  49.844  1.00  0.00           H  
ATOM   3806  CA  ARG A 370       5.156  13.553  50.592  1.00 31.32           C  
ATOM   3807  HA  ARG A 370       4.604  12.776  51.171  1.00  0.00           H  
ATOM   3808  C   ARG A 370       4.143  14.378  49.769  1.00 32.37           C  
ATOM   3809  O   ARG A 370       3.143  14.815  50.313  1.00 33.20           O  
ATOM   3810  CB  ARG A 370       5.868  14.492  51.572  1.00 31.36           C  
ATOM   3811  HB1 ARG A 370       5.138  15.135  52.117  1.00  0.00           H  
ATOM   3812  HB2 ARG A 370       6.434  15.285  51.031  1.00  0.00           H  
ATOM   3813  CG  ARG A 370       6.744  13.759  52.516  1.00 31.62           C  
ATOM   3814  HG1 ARG A 370       7.575  14.400  52.892  1.00  0.00           H  
ATOM   3815  HG2 ARG A 370       7.354  12.983  51.997  1.00  0.00           H  
ATOM   3816  CD  ARG A 370       5.938  13.174  53.641  1.00 34.95           C  
ATOM   3817  HD1 ARG A 370       5.507  13.981  54.278  1.00  0.00           H  
ATOM   3818  HD2 ARG A 370       4.996  12.718  53.255  1.00  0.00           H  
ATOM   3819  NE  ARG A 370       6.678  12.218  54.453  1.00 38.62           N  
ATOM   3820  HE  ARG A 370       7.613  11.943  54.152  1.00  0.00           H  
ATOM   3821  CZ  ARG A 370       6.187  11.688  55.571  1.00 35.81           C  
ATOM   3822  NH1 ARG A 370       4.960  12.011  55.972  1.00 37.82           N  
ATOM   3823 1HH1 ARG A 370       4.405  12.673  55.431  1.00  0.00           H  
ATOM   3824 2HH1 ARG A 370       4.584  11.605  56.829  1.00  0.00           H  
ATOM   3825  NH2 ARG A 370       6.908  10.828  56.274  1.00 36.79           N  
ATOM   3826 1HH2 ARG A 370       7.849  10.580  55.967  1.00  0.00           H  
ATOM   3827 2HH2 ARG A 370       6.532  10.422  57.131  1.00  0.00           H  
ATOM   3828  N   THR A 371       4.394  14.632  48.488  1.00 32.52           N  
ATOM   3829  HN  THR A 371       5.284  14.360  48.070  1.00  0.00           H  
ATOM   3830  CA  THR A 371       3.361  15.315  47.680  1.00 33.67           C  
ATOM   3831  HA  THR A 371       2.909  16.116  48.311  1.00  0.00           H  
ATOM   3832  C   THR A 371       2.215  14.383  47.205  1.00 33.46           C  
ATOM   3833  O   THR A 371       1.200  14.818  46.666  1.00 32.20           O  
ATOM   3834  CB  THR A 371       4.004  15.974  46.492  1.00 34.33           C  
ATOM   3835  HB  THR A 371       3.240  16.384  45.791  1.00  0.00           H  
ATOM   3836  CG2 THR A 371       4.946  17.074  47.002  1.00 38.38           C  
ATOM   3837 1HG2 THR A 371       4.252  17.777  47.520  1.00  0.00           H  
ATOM   3838 2HG2 THR A 371       5.583  17.543  46.216  1.00  0.00           H  
ATOM   3839 3HG2 THR A 371       5.792  16.708  47.629  1.00  0.00           H  
ATOM   3840  OG1 THR A 371       4.897  15.069  45.825  1.00 35.51           O  
ATOM   3841  HG1 THR A 371       4.314  14.388  45.509  1.00  0.00           H  
ATOM   3842  N   LEU A 372       2.417  13.093  47.386  1.00 31.61           N  
ATOM   3843  HN  LEU A 372       3.226  12.784  47.924  1.00  0.00           H  
ATOM   3844  CA  LEU A 372       1.523  12.118  46.842  1.00 32.78           C  
ATOM   3845  HA  LEU A 372       1.256  12.406  45.799  1.00  0.00           H  
ATOM   3846  C   LEU A 372       0.235  12.091  47.710  1.00 31.72           C  
ATOM   3847  O   LEU A 372       0.312  12.006  48.945  1.00 30.69           O  
ATOM   3848  CB  LEU A 372       2.247  10.782  46.822  1.00 32.43           C  
ATOM   3849  HB1 LEU A 372       2.113  10.296  47.817  1.00  0.00           H  
ATOM   3850  HB2 LEU A 372       3.344  10.979  46.814  1.00  0.00           H  
ATOM   3851  CG  LEU A 372       1.938   9.754  45.743  1.00 36.56           C  
ATOM   3852  HG  LEU A 372       0.920   9.341  45.931  1.00  0.00           H  
ATOM   3853  CD1 LEU A 372       1.981  10.314  44.296  1.00 37.25           C  
ATOM   3854 1HD1 LEU A 372       1.234  11.122  44.118  1.00  0.00           H  
ATOM   3855 2HD1 LEU A 372       1.866   9.494  43.549  1.00  0.00           H  
ATOM   3856 3HD1 LEU A 372       3.009  10.657  44.033  1.00  0.00           H  
ATOM   3857  CD2 LEU A 372       2.961   8.647  45.987  1.00 38.09           C  
ATOM   3858 1HD2 LEU A 372       2.930   8.245  47.026  1.00  0.00           H  
ATOM   3859 2HD2 LEU A 372       3.989   8.990  45.724  1.00  0.00           H  
ATOM   3860 3HD2 LEU A 372       2.846   7.827  45.240  1.00  0.00           H  
ATOM   3861  N   GLY A 373      -0.919  12.195  47.064  1.00 31.63           N  
ATOM   3862  HN  GLY A 373      -0.908  12.329  46.053  1.00  0.00           H  
ATOM   3863  CA  GLY A 373      -2.208  12.124  47.755  1.00 32.04           C  
ATOM   3864  HA1 GLY A 373      -3.031  12.487  47.096  1.00  0.00           H  
ATOM   3865  HA2 GLY A 373      -2.268  12.890  48.563  1.00  0.00           H  
ATOM   3866  C   GLY A 373      -2.525  10.723  48.306  1.00 31.70           C  
ATOM   3867  O   GLY A 373      -1.902   9.723  47.943  1.00 31.19           O  
ATOM   3868  N   PRO A 374      -3.484  10.640  49.220  1.00 31.78           N  
ATOM   3869  CA  PRO A 374      -3.709   9.373  49.933  1.00 30.76           C  
ATOM   3870  HA  PRO A 374      -2.756   9.037  50.405  1.00  0.00           H  
ATOM   3871  C   PRO A 374      -4.241   8.249  48.960  1.00 30.50           C  
ATOM   3872  O   PRO A 374      -3.914   7.091  49.123  1.00 29.10           O  
ATOM   3873  CB  PRO A 374      -4.714   9.751  51.024  1.00 30.06           C  
ATOM   3874  HB1 PRO A 374      -4.251   9.910  52.026  1.00  0.00           H  
ATOM   3875  HB2 PRO A 374      -5.388   8.915  51.323  1.00  0.00           H  
ATOM   3876  CG  PRO A 374      -5.459  10.987  50.480  1.00 31.85           C  
ATOM   3877  HG1 PRO A 374      -6.399  10.747  49.930  1.00  0.00           H  
ATOM   3878  HG2 PRO A 374      -5.934  11.616  51.268  1.00  0.00           H  
ATOM   3879  CD  PRO A 374      -4.409  11.725  49.636  1.00 32.00           C  
ATOM   3880  HD1 PRO A 374      -3.917  12.581  50.153  1.00  0.00           H  
ATOM   3881  HD2 PRO A 374      -4.828  12.325  48.795  1.00  0.00           H  
ATOM   3882  N   GLU A 375      -5.029   8.623  47.959  1.00 30.79           N  
ATOM   3883  HN  GLU A 375      -5.252   9.613  47.860  1.00  0.00           H  
ATOM   3884  CA  GLU A 375      -5.595   7.678  46.988  1.00 31.49           C  
ATOM   3885  HA  GLU A 375      -6.097   6.850  47.540  1.00  0.00           H  
ATOM   3886  C   GLU A 375      -4.504   7.083  46.081  1.00 31.06           C  
ATOM   3887  O   GLU A 375      -4.454   5.864  45.810  1.00 31.72           O  
ATOM   3888  CB  GLU A 375      -6.633   8.396  46.116  1.00 32.64           C  
ATOM   3889  HB1 GLU A 375      -6.147   9.236  45.567  1.00  0.00           H  
ATOM   3890  HB2 GLU A 375      -6.927   7.740  45.264  1.00  0.00           H  
ATOM   3891  CG  GLU A 375      -7.908   8.913  46.845  1.00 34.82           C  
ATOM   3892  HG1 GLU A 375      -8.161   8.235  47.693  1.00  0.00           H  
ATOM   3893  HG2 GLU A 375      -8.802   8.763  46.196  1.00  0.00           H  
ATOM   3894  CD  GLU A 375      -7.857  10.363  47.335  1.00 35.88           C  
ATOM   3895  OE1 GLU A 375      -6.786  11.019  47.275  1.00 36.08           O  
ATOM   3896  OE2 GLU A 375      -8.918  10.853  47.820  1.00 41.33           O  
ATOM   3897  N   ALA A 376      -3.649   7.966  45.600  1.00 30.10           N  
ATOM   3898  HN  ALA A 376      -3.786   8.949  45.833  1.00  0.00           H  
ATOM   3899  CA  ALA A 376      -2.508   7.604  44.744  1.00 29.83           C  
ATOM   3900  HA  ALA A 376      -2.894   7.031  43.869  1.00  0.00           H  
ATOM   3901  C   ALA A 376      -1.512   6.717  45.501  1.00 29.36           C  
ATOM   3902  O   ALA A 376      -1.061   5.691  45.000  1.00 28.79           O  
ATOM   3903  CB  ALA A 376      -1.850   8.854  44.237  1.00 30.27           C  
ATOM   3904  HB1 ALA A 376      -0.985   8.580  43.588  1.00  0.00           H  
ATOM   3905  HB2 ALA A 376      -1.556   9.542  45.064  1.00  0.00           H  
ATOM   3906  HB3 ALA A 376      -2.570   9.529  43.718  1.00  0.00           H  
ATOM   3907  N   LYS A 377      -1.226   7.100  46.732  1.00 28.16           N  
ATOM   3908  HN  LYS A 377      -1.553   8.010  47.057  1.00  0.00           H  
ATOM   3909  CA  LYS A 377      -0.465   6.269  47.628  1.00 28.71           C  
ATOM   3910  HA  LYS A 377       0.574   6.191  47.232  1.00  0.00           H  
ATOM   3911  C   LYS A 377      -1.034   4.875  47.735  1.00 28.21           C  
ATOM   3912  O   LYS A 377      -0.313   3.922  47.611  1.00 26.97           O  
ATOM   3913  CB  LYS A 377      -0.397   6.883  49.026  1.00 29.80           C  
ATOM   3914  HB1 LYS A 377      -1.376   6.781  49.549  1.00  0.00           H  
ATOM   3915  HB2 LYS A 377      -0.333   7.995  48.966  1.00  0.00           H  
ATOM   3916  CG  LYS A 377       0.732   6.325  49.883  1.00 33.44           C  
ATOM   3917  HG1 LYS A 377       0.441   5.350  50.340  1.00  0.00           H  
ATOM   3918  HG2 LYS A 377       1.582   5.982  49.248  1.00  0.00           H  
ATOM   3919  CD  LYS A 377       1.239   7.365  51.014  1.00 39.08           C  
ATOM   3920  HD1 LYS A 377       2.273   7.119  51.350  1.00  0.00           H  
ATOM   3921  HD2 LYS A 377       0.696   7.208  51.975  1.00  0.00           H  
ATOM   3922  CE  LYS A 377       1.139   8.836  50.552  1.00 40.37           C  
ATOM   3923  HE1 LYS A 377       0.071   9.157  50.557  1.00  0.00           H  
ATOM   3924  HE2 LYS A 377       1.368   8.901  49.463  1.00  0.00           H  
ATOM   3925  NZ  LYS A 377       1.987   9.863  51.318  1.00 46.14           N  
ATOM   3926  HZ1 LYS A 377       1.921  10.834  51.013  1.00  0.00           H  
ATOM   3927  HZ2 LYS A 377       2.964   9.570  51.314  1.00  0.00           H  
ATOM   3928  HZ3 LYS A 377       1.777   9.803  52.314  1.00  0.00           H  
ATOM   3929  N   SER A 378      -2.338   4.760  47.992  1.00 27.82           N  
ATOM   3930  HN  SER A 378      -2.913   5.601  48.045  1.00  0.00           H  
ATOM   3931  CA  SER A 378      -2.960   3.449  48.199  1.00 27.08           C  
ATOM   3932  HA  SER A 378      -2.387   2.902  48.983  1.00  0.00           H  
ATOM   3933  C   SER A 378      -2.949   2.605  46.894  1.00 26.25           C  
ATOM   3934  O   SER A 378      -2.744   1.401  46.931  1.00 26.43           O  
ATOM   3935  CB  SER A 378      -4.404   3.656  48.697  1.00 27.70           C  
ATOM   3936  HB1 SER A 378      -4.865   4.561  48.236  1.00  0.00           H  
ATOM   3937  HB2 SER A 378      -4.421   3.974  49.766  1.00  0.00           H  
ATOM   3938  OG  SER A 378      -5.197   2.525  48.493  1.00 26.85           O  
ATOM   3939  HG  SER A 378      -6.087   2.653  48.800  1.00  0.00           H  
ATOM   3940  N   LEU A 379      -3.170   3.255  45.766  1.00 24.43           N  
ATOM   3941  HN  LEU A 379      -3.363   4.256  45.804  1.00  0.00           H  
ATOM   3942  CA  LEU A 379      -3.148   2.587  44.458  1.00 25.33           C  
ATOM   3943  HA  LEU A 379      -3.875   1.742  44.476  1.00  0.00           H  
ATOM   3944  C   LEU A 379      -1.745   2.023  44.200  1.00 25.97           C  
ATOM   3945  O   LEU A 379      -1.604   0.846  43.900  1.00 25.00           O  
ATOM   3946  CB  LEU A 379      -3.521   3.521  43.335  1.00 25.76           C  
ATOM   3947  HB1 LEU A 379      -4.540   3.934  43.519  1.00  0.00           H  
ATOM   3948  HB2 LEU A 379      -2.906   4.449  43.404  1.00  0.00           H  
ATOM   3949  CG  LEU A 379      -3.445   2.959  41.898  1.00 27.43           C  
ATOM   3950  HG  LEU A 379      -2.481   2.407  41.803  1.00  0.00           H  
ATOM   3951  CD1 LEU A 379      -4.593   1.949  41.630  1.00 27.66           C  
ATOM   3952 1HD1 LEU A 379      -4.610   1.112  42.366  1.00  0.00           H  
ATOM   3953 2HD1 LEU A 379      -4.549   1.562  40.585  1.00  0.00           H  
ATOM   3954 3HD1 LEU A 379      -5.580   2.467  41.589  1.00  0.00           H  
ATOM   3955  CD2 LEU A 379      -3.422   4.074  40.917  1.00 27.55           C  
ATOM   3956 1HD2 LEU A 379      -2.597   4.799  41.109  1.00  0.00           H  
ATOM   3957 2HD2 LEU A 379      -4.409   4.592  40.876  1.00  0.00           H  
ATOM   3958 3HD2 LEU A 379      -3.378   3.687  39.872  1.00  0.00           H  
ATOM   3959  N   LEU A 380      -0.719   2.865  44.352  1.00 27.38           N  
ATOM   3960  HN  LEU A 380      -0.909   3.833  44.610  1.00  0.00           H  
ATOM   3961  CA  LEU A 380       0.672   2.441  44.160  1.00 27.91           C  
ATOM   3962  HA  LEU A 380       0.784   2.082  43.110  1.00  0.00           H  
ATOM   3963  C   LEU A 380       1.035   1.311  45.083  1.00 28.98           C  
ATOM   3964  O   LEU A 380       1.669   0.357  44.670  1.00 30.15           O  
ATOM   3965  CB  LEU A 380       1.615   3.638  44.359  1.00 28.53           C  
ATOM   3966  HB1 LEU A 380       2.668   3.287  44.463  1.00  0.00           H  
ATOM   3967  HB2 LEU A 380       1.461   4.088  45.368  1.00  0.00           H  
ATOM   3968  CG  LEU A 380       1.517   4.734  43.259  1.00 30.20           C  
ATOM   3969  HG  LEU A 380       0.493   5.166  43.349  1.00  0.00           H  
ATOM   3970  CD1 LEU A 380       2.459   5.858  43.527  1.00 32.60           C  
ATOM   3971 1HD1 LEU A 380       2.389   6.643  42.739  1.00  0.00           H  
ATOM   3972 2HD1 LEU A 380       3.506   5.494  43.649  1.00  0.00           H  
ATOM   3973 3HD1 LEU A 380       2.306   6.286  44.545  1.00  0.00           H  
ATOM   3974  CD2 LEU A 380       1.630   4.225  41.833  1.00 30.68           C  
ATOM   3975 1HD2 LEU A 380       1.560   5.010  41.045  1.00  0.00           H  
ATOM   3976 2HD2 LEU A 380       0.874   3.426  41.649  1.00  0.00           H  
ATOM   3977 3HD2 LEU A 380       2.569   3.637  41.708  1.00  0.00           H  
ATOM   3978  N  ASER A 381       0.607   1.397  46.344  0.50 29.65           N  
ATOM   3979  H  ASER A 381       0.058   2.209  46.627  1.00  0.00           H  
ATOM   3980  N  BSER A 381       0.591   1.385  46.338  0.50 29.88           N  
ATOM   3981  H  BSER A 381       0.024   2.185  46.620  1.00  0.00           H  
ATOM   3982  CA ASER A 381       0.903   0.362  47.329  0.50 29.35           C  
ATOM   3983  HA ASER A 381       2.002   0.177  47.299  1.00  0.00           H  
ATOM   3984  CA BSER A 381       0.897   0.348  47.317  0.50 29.80           C  
ATOM   3985  HA BSER A 381       1.998   0.174  47.296  1.00  0.00           H  
ATOM   3986  C  ASER A 381       0.207  -0.955  46.977  0.50 29.16           C  
ATOM   3987  C  BSER A 381       0.212  -0.961  46.957  0.50 29.39           C  
ATOM   3988  O  ASER A 381       0.821  -2.004  47.066  0.50 28.78           O  
ATOM   3989  O  BSER A 381       0.832  -2.010  47.025  0.50 28.99           O  
ATOM   3990  CB ASER A 381       0.557   0.843  48.739  0.50 29.90           C  
ATOM   3991  HB1ASER A 381      -0.475   1.263  48.783  1.00  0.00           H  
ATOM   3992  HB2ASER A 381       1.130   1.761  49.007  1.00  0.00           H  
ATOM   3993  CB BSER A 381       0.525   0.799  48.721  0.50 30.45           C  
ATOM   3994  HB1BSER A 381       0.907   0.096  49.498  1.00  0.00           H  
ATOM   3995  HB2BSER A 381      -0.567   0.685  48.918  1.00  0.00           H  
ATOM   3996  OG ASER A 381       0.740  -0.180  49.704  0.50 30.43           O  
ATOM   3997  HG ASER A 381       0.525   0.119  50.580  1.00  0.00           H  
ATOM   3998  OG BSER A 381       0.964   2.119  48.946  0.50 32.45           O  
ATOM   3999  HG BSER A 381       0.732   2.401  49.823  1.00  0.00           H  
ATOM   4000  N   GLY A 382      -1.052  -0.894  46.527  1.00 28.89           N  
ATOM   4001  CA  GLY A 382      -1.772  -2.073  46.076  1.00 27.94           C  
ATOM   4002  HA1 GLY A 382      -1.844  -2.826  46.895  1.00  0.00           H  
ATOM   4003  HA2 GLY A 382      -2.854  -1.843  45.937  1.00  0.00           H  
ATOM   4004  C   GLY A 382      -1.177  -2.720  44.784  1.00 26.99           C  
ATOM   4005  O   GLY A 382      -1.017  -3.929  44.734  1.00 26.25           O  
ATOM   4006  N   LEU A 383      -0.873  -1.927  43.751  1.00 25.12           N  
ATOM   4007  HN  LEU A 383      -1.034  -0.923  43.834  1.00  0.00           H  
ATOM   4008  CA  LEU A 383      -0.315  -2.456  42.503  1.00 24.74           C  
ATOM   4009  HA  LEU A 383      -0.954  -3.306  42.167  1.00  0.00           H  
ATOM   4010  C   LEU A 383       1.103  -2.971  42.691  1.00 24.25           C  
ATOM   4011  O   LEU A 383       1.536  -3.836  41.928  1.00 23.61           O  
ATOM   4012  CB  LEU A 383      -0.271  -1.404  41.367  1.00 25.82           C  
ATOM   4013  HB1 LEU A 383       0.423  -0.585  41.667  1.00  0.00           H  
ATOM   4014  HB2 LEU A 383       0.270  -1.843  40.496  1.00  0.00           H  
ATOM   4015  CG  LEU A 383      -1.580  -0.778  40.866  1.00 24.59           C  
ATOM   4016  HG  LEU A 383      -2.141  -0.378  41.743  1.00  0.00           H  
ATOM   4017  CD1 LEU A 383      -1.271   0.400  39.895  1.00 24.54           C  
ATOM   4018 1HD1 LEU A 383      -0.666   1.210  40.365  1.00  0.00           H  
ATOM   4019 2HD1 LEU A 383      -2.211   0.810  39.458  1.00  0.00           H  
ATOM   4020 3HD1 LEU A 383      -0.782   0.029  38.964  1.00  0.00           H  
ATOM   4021  CD2 LEU A 383      -2.373  -1.839  40.251  1.00 24.61           C  
ATOM   4022 1HD2 LEU A 383      -2.594  -2.682  40.946  1.00  0.00           H  
ATOM   4023 2HD2 LEU A 383      -1.884  -2.210  39.320  1.00  0.00           H  
ATOM   4024 3HD2 LEU A 383      -3.313  -1.429  39.814  1.00  0.00           H  
ATOM   4025  N   LEU A 384       1.830  -2.432  43.670  1.00 23.95           N  
ATOM   4026  HN  LEU A 384       1.413  -1.723  44.274  1.00  0.00           H  
ATOM   4027  CA  LEU A 384       3.232  -2.847  43.893  1.00 24.45           C  
ATOM   4028  HA  LEU A 384       3.539  -3.456  43.011  1.00  0.00           H  
ATOM   4029  C   LEU A 384       3.419  -3.732  45.146  1.00 25.69           C  
ATOM   4030  O   LEU A 384       4.523  -3.793  45.756  1.00 24.14           O  
ATOM   4031  CB  LEU A 384       4.132  -1.628  43.930  1.00 24.79           C  
ATOM   4032  HB1 LEU A 384       5.158  -1.918  44.257  1.00  0.00           H  
ATOM   4033  HB2 LEU A 384       3.839  -0.960  44.773  1.00  0.00           H  
ATOM   4034  CG  LEU A 384       4.202  -0.819  42.607  1.00 25.27           C  
ATOM   4035  HG  LEU A 384       3.162  -0.556  42.304  1.00  0.00           H  
ATOM   4036  CD1 LEU A 384       4.962   0.465  42.851  1.00 28.02           C  
ATOM   4037 1HD1 LEU A 384       5.012   1.046  41.901  1.00  0.00           H  
ATOM   4038 2HD1 LEU A 384       5.971   0.283  43.290  1.00  0.00           H  
ATOM   4039 3HD1 LEU A 384       4.530   1.060  43.689  1.00  0.00           H  
ATOM   4040  CD2 LEU A 384       4.809  -1.617  41.526  1.00 23.28           C  
ATOM   4041 1HD2 LEU A 384       4.859  -1.036  40.576  1.00  0.00           H  
ATOM   4042 2HD2 LEU A 384       4.279  -2.588  41.385  1.00  0.00           H  
ATOM   4043 3HD2 LEU A 384       5.810  -2.011  41.819  1.00  0.00           H  
ATOM   4044  N   LYS A 385       2.350  -4.430  45.501  1.00 26.72           N  
ATOM   4045  HN  LYS A 385       1.441  -4.169  45.119  1.00  0.00           H  
ATOM   4046  CA  LYS A 385       2.432  -5.560  46.421  1.00 28.35           C  
ATOM   4047  HA  LYS A 385       2.926  -5.225  47.363  1.00  0.00           H  
ATOM   4048  C   LYS A 385       3.269  -6.636  45.786  1.00 28.85           C  
ATOM   4049  O   LYS A 385       3.095  -6.975  44.610  1.00 28.51           O  
ATOM   4050  CB  LYS A 385       1.058  -6.137  46.760  1.00 29.14           C  
ATOM   4051  HB1 LYS A 385       0.516  -6.367  45.813  1.00  0.00           H  
ATOM   4052  HB2 LYS A 385       1.187  -7.159  47.186  1.00  0.00           H  
ATOM   4053  CG  LYS A 385       0.152  -5.335  47.666  1.00 30.66           C  
ATOM   4054  HG1 LYS A 385      -0.889  -5.733  47.627  1.00  0.00           H  
ATOM   4055  HG2 LYS A 385      -0.018  -4.317  47.244  1.00  0.00           H  
ATOM   4056  CD  LYS A 385       0.631  -5.240  49.108  1.00 33.42           C  
ATOM   4057  HD1 LYS A 385       1.707  -4.954  49.169  1.00  0.00           H  
ATOM   4058  HD2 LYS A 385       0.698  -6.244  49.589  1.00  0.00           H  
ATOM   4059  CE  LYS A 385      -0.252  -4.290  49.905  1.00 34.79           C  
ATOM   4060  HE1 LYS A 385      -1.277  -4.217  49.473  1.00  0.00           H  
ATOM   4061  HE2 LYS A 385       0.060  -3.227  49.775  1.00  0.00           H  
ATOM   4062  NZ  LYS A 385      -0.283  -4.685  51.338  1.00 40.36           N  
ATOM   4063  HZ1 LYS A 385      -0.875  -4.048  51.872  1.00  0.00           H  
ATOM   4064  HZ2 LYS A 385       0.655  -4.752  51.733  1.00  0.00           H  
ATOM   4065  HZ3 LYS A 385      -0.568  -5.657  51.457  1.00  0.00           H  
ATOM   4066  N   LYS A 386       4.187  -7.215  46.556  1.00 28.94           N  
ATOM   4067  HN  LYS A 386       4.189  -7.029  47.559  1.00  0.00           H  
ATOM   4068  CA  LYS A 386       5.193  -8.113  45.990  1.00 27.59           C  
ATOM   4069  HA  LYS A 386       5.521  -7.692  45.011  1.00  0.00           H  
ATOM   4070  C   LYS A 386       4.643  -9.516  45.742  1.00 28.26           C  
ATOM   4071  O   LYS A 386       5.010 -10.192  44.760  1.00 27.01           O  
ATOM   4072  CB  LYS A 386       6.405  -8.169  46.911  1.00 27.45           C  
ATOM   4073  HB1 LYS A 386       7.057  -9.037  46.655  1.00  0.00           H  
ATOM   4074  HB2 LYS A 386       6.104  -8.463  47.944  1.00  0.00           H  
ATOM   4075  CG  LYS A 386       7.178  -6.924  46.928  1.00 29.13           C  
ATOM   4076  HG1 LYS A 386       6.592  -6.084  47.370  1.00  0.00           H  
ATOM   4077  HG2 LYS A 386       7.316  -6.514  45.900  1.00  0.00           H  
ATOM   4078  CD  LYS A 386       8.508  -7.110  47.638  1.00 28.44           C  
ATOM   4079  HD1 LYS A 386       9.203  -7.738  47.033  1.00  0.00           H  
ATOM   4080  HD2 LYS A 386       8.400  -7.771  48.529  1.00  0.00           H  
ATOM   4081  CE  LYS A 386       9.145  -5.798  48.009  1.00 29.98           C  
ATOM   4082  HE1 LYS A 386      10.143  -5.986  48.469  1.00  0.00           H  
ATOM   4083  HE2 LYS A 386       8.600  -5.352  48.873  1.00  0.00           H  
ATOM   4084  NZ  LYS A 386       9.282  -4.767  46.913  1.00 27.71           N  
ATOM   4085  HZ1 LYS A 386       9.714  -3.878  47.164  1.00  0.00           H  
ATOM   4086  HZ2 LYS A 386       8.369  -4.595  46.492  1.00  0.00           H  
ATOM   4087  HZ3 LYS A 386       9.780  -5.175  46.122  1.00  0.00           H  
ATOM   4088  N   ASP A 387       3.722  -9.927  46.618  1.00 28.77           N  
ATOM   4089  HN  ASP A 387       3.521  -9.331  47.421  1.00  0.00           H  
ATOM   4090  CA  ASP A 387       2.992 -11.174  46.490  1.00 28.97           C  
ATOM   4091  HA  ASP A 387       3.663 -11.961  46.072  1.00  0.00           H  
ATOM   4092  C   ASP A 387       1.821 -10.890  45.485  1.00 27.80           C  
ATOM   4093  O   ASP A 387       0.898 -10.155  45.828  1.00 24.07           O  
ATOM   4094  CB  ASP A 387       2.462 -11.623  47.890  1.00 29.37           C  
ATOM   4095  HB1 ASP A 387       3.297 -11.683  48.627  1.00  0.00           H  
ATOM   4096  HB2 ASP A 387       1.857 -10.813  48.360  1.00  0.00           H  
ATOM   4097  CG  ASP A 387       1.665 -12.954  47.855  1.00 31.09           C  
ATOM   4098  OD1 ASP A 387       1.446 -13.541  46.770  1.00 29.84           O  
ATOM   4099  OD2 ASP A 387       1.236 -13.517  48.888  1.00 38.00           O  
ATOM   4100  N   PRO A 388       1.851 -11.469  44.283  1.00 28.01           N  
ATOM   4101  CA  PRO A 388       0.779 -11.219  43.277  1.00 29.35           C  
ATOM   4102  HA  PRO A 388       0.792 -10.152  42.955  1.00  0.00           H  
ATOM   4103  C   PRO A 388      -0.601 -11.595  43.808  1.00 30.49           C  
ATOM   4104  O   PRO A 388      -1.598 -10.984  43.438  1.00 30.32           O  
ATOM   4105  CB  PRO A 388       1.142 -12.131  42.106  1.00 27.97           C  
ATOM   4106  HB1 PRO A 388       0.265 -12.495  41.522  1.00  0.00           H  
ATOM   4107  HB2 PRO A 388       1.645 -11.608  41.259  1.00  0.00           H  
ATOM   4108  CG  PRO A 388       1.961 -13.223  42.727  1.00 28.50           C  
ATOM   4109  HG1 PRO A 388       2.589 -13.790  42.000  1.00  0.00           H  
ATOM   4110  HG2 PRO A 388       1.363 -14.095  43.081  1.00  0.00           H  
ATOM   4111  CD  PRO A 388       2.770 -12.517  43.844  1.00 27.29           C  
ATOM   4112  HD1 PRO A 388       3.780 -12.157  43.537  1.00  0.00           H  
ATOM   4113  HD2 PRO A 388       3.137 -13.189  44.654  1.00  0.00           H  
ATOM   4114  N   LYS A 389      -0.675 -12.580  44.695  1.00 33.51           N  
ATOM   4115  HN  LYS A 389       0.158 -13.113  44.943  1.00  0.00           H  
ATOM   4116  CA  LYS A 389      -1.992 -12.900  45.327  1.00 35.17           C  
ATOM   4117  HA  LYS A 389      -2.715 -13.036  44.489  1.00  0.00           H  
ATOM   4118  C   LYS A 389      -2.536 -11.756  46.176  1.00 33.88           C  
ATOM   4119  O   LYS A 389      -3.720 -11.591  46.298  1.00 34.08           O  
ATOM   4120  CB  LYS A 389      -1.950 -14.254  46.088  1.00 37.02           C  
ATOM   4121  HB1 LYS A 389      -2.673 -14.269  46.937  1.00  0.00           H  
ATOM   4122  HB2 LYS A 389      -1.004 -14.369  46.666  1.00  0.00           H  
ATOM   4123  CG  LYS A 389      -2.178 -15.448  45.125  1.00 40.32           C  
ATOM   4124  HG1 LYS A 389      -3.200 -15.873  45.259  1.00  0.00           H  
ATOM   4125  HG2 LYS A 389      -2.261 -15.094  44.071  1.00  0.00           H  
ATOM   4126  CD  LYS A 389      -1.116 -16.543  45.247  1.00 45.87           C  
ATOM   4127  HD1 LYS A 389      -1.246 -17.321  44.459  1.00  0.00           H  
ATOM   4128  HD2 LYS A 389      -0.109 -16.163  44.956  1.00  0.00           H  
ATOM   4129  CE  LYS A 389      -1.089 -17.167  46.639  1.00 49.47           C  
ATOM   4130  HE1 LYS A 389      -2.045 -16.976  47.180  1.00  0.00           H  
ATOM   4131  HE2 LYS A 389      -1.133 -18.279  46.578  1.00  0.00           H  
ATOM   4132  NZ  LYS A 389       0.105 -16.715  47.469  1.00 52.29           N  
ATOM   4133  HZ1 LYS A 389       0.123 -17.132  48.400  1.00  0.00           H  
ATOM   4134  HZ2 LYS A 389       0.146 -15.697  47.525  1.00  0.00           H  
ATOM   4135  HZ3 LYS A 389       0.980 -16.890  46.974  1.00  0.00           H  
ATOM   4136  N   GLN A 390      -1.688 -10.885  46.660  1.00 33.20           N  
ATOM   4137  HN  GLN A 390      -0.693 -10.982  46.459  1.00  0.00           H  
ATOM   4138  CA  GLN A 390      -2.155  -9.775  47.485  1.00 33.26           C  
ATOM   4139  HA  GLN A 390      -3.159 -10.041  47.891  1.00  0.00           H  
ATOM   4140  C   GLN A 390      -2.291  -8.476  46.682  1.00 31.55           C  
ATOM   4141  O   GLN A 390      -2.734  -7.440  47.215  1.00 30.88           O  
ATOM   4142  CB  GLN A 390      -1.196  -9.582  48.666  1.00 34.16           C  
ATOM   4143  HB1 GLN A 390      -0.144  -9.449  48.322  1.00  0.00           H  
ATOM   4144  HB2 GLN A 390      -1.342  -8.591  49.156  1.00  0.00           H  
ATOM   4145  CG  GLN A 390      -1.325 -10.782  49.716  1.00 39.06           C  
ATOM   4146  HG1 GLN A 390      -0.503 -10.751  50.468  1.00  0.00           H  
ATOM   4147  HG2 GLN A 390      -1.091 -11.763  49.240  1.00  0.00           H  
ATOM   4148  CD  GLN A 390      -2.718 -10.807  50.404  1.00 47.38           C  
ATOM   4149  NE2 GLN A 390      -3.602 -11.716  49.941  1.00 48.93           N  
ATOM   4150 1HE2 GLN A 390      -3.380 -12.371  49.191  1.00  0.00           H  
ATOM   4151 2HE2 GLN A 390      -4.516 -11.732  50.393  1.00  0.00           H  
ATOM   4152  OE1 GLN A 390      -2.991 -10.000  51.328  1.00 52.50           O  
ATOM   4153  N   ARG A 391      -1.859  -8.545  45.428  1.00 29.30           N  
ATOM   4154  HN  ARG A 391      -1.578  -9.449  45.048  1.00  0.00           H  
ATOM   4155  CA  ARG A 391      -1.776  -7.361  44.581  1.00 27.95           C  
ATOM   4156  HA  ARG A 391      -1.319  -6.534  45.173  1.00  0.00           H  
ATOM   4157  C   ARG A 391      -3.175  -6.926  44.140  1.00 27.79           C  
ATOM   4158  O   ARG A 391      -4.045  -7.750  43.869  1.00 29.28           O  
ATOM   4159  CB  ARG A 391      -0.881  -7.639  43.362  1.00 28.13           C  
ATOM   4160  HB1 ARG A 391       0.048  -8.164  43.684  1.00  0.00           H  
ATOM   4161  HB2 ARG A 391      -1.343  -8.427  42.722  1.00  0.00           H  
ATOM   4162  CG  ARG A 391      -0.512  -6.380  42.484  1.00 22.86           C  
ATOM   4163  HG1 ARG A 391      -0.188  -5.532  43.131  1.00  0.00           H  
ATOM   4164  HG2 ARG A 391      -1.429  -5.933  42.034  1.00  0.00           H  
ATOM   4165  CD  ARG A 391       0.555  -6.671  41.383  1.00 25.85           C  
ATOM   4166  HD1 ARG A 391       0.150  -7.298  40.555  1.00  0.00           H  
ATOM   4167  HD2 ARG A 391       0.805  -5.764  40.784  1.00  0.00           H  
ATOM   4168  NE  ARG A 391       1.735  -7.268  42.007  1.00 25.35           N  
ATOM   4169  HE  ARG A 391       2.064  -6.829  42.867  1.00  0.00           H  
ATOM   4170  CZ  ARG A 391       2.426  -8.319  41.579  1.00 25.13           C  
ATOM   4171  NH1 ARG A 391       2.144  -8.932  40.436  1.00 26.22           N  
ATOM   4172 1HH1 ARG A 391       2.674  -9.739  40.107  1.00  0.00           H  
ATOM   4173 2HH1 ARG A 391       1.369  -8.596  39.864  1.00  0.00           H  
ATOM   4174  NH2 ARG A 391       3.436  -8.757  42.324  1.00 27.05           N  
ATOM   4175 1HH2 ARG A 391       3.966  -9.564  41.995  1.00  0.00           H  
ATOM   4176 2HH2 ARG A 391       3.653  -8.286  43.202  1.00  0.00           H  
ATOM   4177  N   LEU A 392      -3.392  -5.628  44.100  1.00 26.68           N  
ATOM   4178  HN  LEU A 392      -2.740  -4.999  44.569  1.00  0.00           H  
ATOM   4179  CA  LEU A 392      -4.540  -5.069  43.403  1.00 26.76           C  
ATOM   4180  HA  LEU A 392      -5.466  -5.374  43.944  1.00  0.00           H  
ATOM   4181  C   LEU A 392      -4.636  -5.568  41.953  1.00 27.88           C  
ATOM   4182  O   LEU A 392      -3.727  -5.397  41.158  1.00 26.07           O  
ATOM   4183  CB  LEU A 392      -4.424  -3.568  43.461  1.00 27.36           C  
ATOM   4184  HB1 LEU A 392      -3.971  -3.265  44.434  1.00  0.00           H  
ATOM   4185  HB2 LEU A 392      -3.634  -3.226  42.753  1.00  0.00           H  
ATOM   4186  CG  LEU A 392      -5.668  -2.797  43.229  1.00 28.10           C  
ATOM   4187  HG  LEU A 392      -6.134  -3.149  42.279  1.00  0.00           H  
ATOM   4188  CD1 LEU A 392      -6.689  -3.051  44.421  1.00 30.19           C  
ATOM   4189 1HD1 LEU A 392      -6.975  -4.122  44.539  1.00  0.00           H  
ATOM   4190 2HD1 LEU A 392      -7.595  -2.411  44.309  1.00  0.00           H  
ATOM   4191 3HD1 LEU A 392      -6.290  -2.640  45.378  1.00  0.00           H  
ATOM   4192  CD2 LEU A 392      -5.282  -1.350  43.069  1.00 30.21           C  
ATOM   4193 1HD2 LEU A 392      -4.566  -1.172  42.233  1.00  0.00           H  
ATOM   4194 2HD2 LEU A 392      -4.883  -0.939  44.026  1.00  0.00           H  
ATOM   4195 3HD2 LEU A 392      -6.188  -0.710  42.957  1.00  0.00           H  
ATOM   4196  N   GLY A 393      -5.741  -6.225  41.635  1.00 28.69           N  
ATOM   4197  HN  GLY A 393      -6.493  -6.276  42.322  1.00  0.00           H  
ATOM   4198  CA  GLY A 393      -5.929  -6.875  40.353  1.00 28.82           C  
ATOM   4199  HA1 GLY A 393      -6.986  -6.780  40.010  1.00  0.00           H  
ATOM   4200  HA2 GLY A 393      -5.421  -6.305  39.540  1.00  0.00           H  
ATOM   4201  C   GLY A 393      -5.487  -8.332  40.353  1.00 29.39           C  
ATOM   4202  O   GLY A 393      -5.574  -8.996  39.342  1.00 29.14           O  
ATOM   4203  N   GLY A 394      -5.021  -8.840  41.499  1.00 30.04           N  
ATOM   4204  HN  GLY A 394      -5.098  -8.295  42.358  1.00  0.00           H  
ATOM   4205  CA  GLY A 394      -4.404 -10.161  41.540  1.00 29.87           C  
ATOM   4206  HA1 GLY A 394      -3.623 -10.199  42.335  1.00  0.00           H  
ATOM   4207  HA2 GLY A 394      -3.768 -10.320  40.638  1.00  0.00           H  
ATOM   4208  C   GLY A 394      -5.389 -11.321  41.707  1.00 31.69           C  
ATOM   4209  O   GLY A 394      -4.994 -12.479  41.584  1.00 29.74           O  
ATOM   4210  N   GLY A 395      -6.647 -11.008  42.032  1.00 32.35           N  
ATOM   4211  HN  GLY A 395      -6.885 -10.029  42.192  1.00  0.00           H  
ATOM   4212  CA  GLY A 395      -7.690 -12.017  42.166  1.00 35.05           C  
ATOM   4213  HA1 GLY A 395      -7.271 -12.949  42.612  1.00  0.00           H  
ATOM   4214  HA2 GLY A 395      -8.408 -11.725  42.967  1.00  0.00           H  
ATOM   4215  C   GLY A 395      -8.436 -12.338  40.882  1.00 35.63           C  
ATOM   4216  O   GLY A 395      -8.003 -11.928  39.794  1.00 37.24           O  
ATOM   4217  N   SER A 396      -9.567 -13.045  41.013  1.00 35.96           N  
ATOM   4218  HN  SER A 396      -9.874 -13.300  41.952  1.00  0.00           H  
ATOM   4219  CA  SER A 396     -10.389 -13.472  39.865  1.00 35.47           C  
ATOM   4220  HA  SER A 396      -9.737 -14.022  39.147  1.00  0.00           H  
ATOM   4221  C   SER A 396     -11.018 -12.284  39.140  1.00 35.04           C  
ATOM   4222  O   SER A 396     -11.247 -12.315  37.951  1.00 34.62           O  
ATOM   4223  CB  SER A 396     -11.496 -14.433  40.360  1.00 36.40           C  
ATOM   4224  HB1 SER A 396     -12.013 -14.947  39.516  1.00  0.00           H  
ATOM   4225  HB2 SER A 396     -11.075 -15.334  40.864  1.00  0.00           H  
ATOM   4226  OG  SER A 396     -12.410 -13.726  41.200  1.00 34.87           O  
ATOM   4227  HG  SER A 396     -13.090 -14.316  41.504  1.00  0.00           H  
ATOM   4228  N   GLU A 397     -11.274 -11.205  39.855  1.00 35.09           N  
ATOM   4229  HN  GLU A 397     -11.080 -11.212  40.856  1.00  0.00           H  
ATOM   4230  CA  GLU A 397     -11.830 -10.000  39.243  1.00 35.89           C  
ATOM   4231  HA  GLU A 397     -12.710 -10.300  38.627  1.00  0.00           H  
ATOM   4232  C   GLU A 397     -10.834  -9.242  38.323  1.00 33.49           C  
ATOM   4233  O   GLU A 397     -11.258  -8.343  37.537  1.00 31.79           O  
ATOM   4234  CB  GLU A 397     -12.314  -9.025  40.318  1.00 37.07           C  
ATOM   4235  HB1 GLU A 397     -13.058  -8.318  39.882  1.00  0.00           H  
ATOM   4236  HB2 GLU A 397     -11.496  -8.315  40.583  1.00  0.00           H  
ATOM   4237  CG  GLU A 397     -12.885  -9.665  41.594  1.00 43.11           C  
ATOM   4238  HG1 GLU A 397     -13.823  -9.153  41.912  1.00  0.00           H  
ATOM   4239  HG2 GLU A 397     -13.295 -10.680  41.382  1.00  0.00           H  
ATOM   4240  CD  GLU A 397     -11.874  -9.712  42.738  1.00 48.01           C  
ATOM   4241  OE1 GLU A 397     -10.789 -10.373  42.596  1.00 44.63           O  
ATOM   4242  OE2 GLU A 397     -12.166  -9.074  43.791  1.00 55.55           O  
ATOM   4243  N   ASP A 398      -9.538  -9.564  38.439  1.00 30.70           N  
ATOM   4244  HN  ASP A 398      -9.248 -10.222  39.163  1.00  0.00           H  
ATOM   4245  CA  ASP A 398      -8.533  -8.990  37.548  1.00 29.26           C  
ATOM   4246  HA  ASP A 398      -7.528  -9.234  37.964  1.00  0.00           H  
ATOM   4247  C   ASP A 398      -8.678  -7.451  37.533  1.00 28.53           C  
ATOM   4248  O   ASP A 398      -8.623  -6.828  38.582  1.00 27.80           O  
ATOM   4249  CB  ASP A 398      -8.647  -9.664  36.151  1.00 28.40           C  
ATOM   4250  HB1 ASP A 398      -8.940 -10.735  36.253  1.00  0.00           H  
ATOM   4251  HB2 ASP A 398      -9.536  -9.280  35.599  1.00  0.00           H  
ATOM   4252  CG  ASP A 398      -7.368  -9.526  35.291  1.00 28.90           C  
ATOM   4253  OD1 ASP A 398      -6.264  -9.392  35.836  1.00 26.70           O  
ATOM   4254  OD2 ASP A 398      -7.346  -9.537  34.048  1.00 32.59           O  
ATOM   4255  N   ALA A 399      -8.854  -6.841  36.360  1.00 27.13           N  
ATOM   4256  HN  ALA A 399      -8.960  -7.411  35.521  1.00  0.00           H  
ATOM   4257  CA  ALA A 399      -8.901  -5.388  36.233  1.00 27.46           C  
ATOM   4258  HA  ALA A 399      -7.936  -4.979  36.613  1.00  0.00           H  
ATOM   4259  C   ALA A 399     -10.023  -4.716  36.994  1.00 28.11           C  
ATOM   4260  O   ALA A 399      -9.895  -3.536  37.341  1.00 28.78           O  
ATOM   4261  CB  ALA A 399      -9.025  -5.003  34.736  1.00 26.29           C  
ATOM   4262  HB1 ALA A 399      -9.061  -3.893  34.639  1.00  0.00           H  
ATOM   4263  HB2 ALA A 399      -9.895  -5.497  34.245  1.00  0.00           H  
ATOM   4264  HB3 ALA A 399      -8.215  -5.454  34.117  1.00  0.00           H  
ATOM   4265  N   LYS A 400     -11.138  -5.442  37.170  1.00 28.47           N  
ATOM   4266  HN  LYS A 400     -11.142  -6.408  36.842  1.00  0.00           H  
ATOM   4267  CA  LYS A 400     -12.342  -4.925  37.803  1.00 29.39           C  
ATOM   4268  HA  LYS A 400     -12.710  -4.052  37.214  1.00  0.00           H  
ATOM   4269  C   LYS A 400     -12.029  -4.464  39.212  1.00 28.85           C  
ATOM   4270  O   LYS A 400     -12.631  -3.500  39.668  1.00 28.31           O  
ATOM   4271  CB  LYS A 400     -13.448  -5.991  37.848  1.00 30.78           C  
ATOM   4272  HB1 LYS A 400     -14.301  -5.604  38.453  1.00  0.00           H  
ATOM   4273  HB2 LYS A 400     -13.107  -6.843  38.481  1.00  0.00           H  
ATOM   4274  CG  LYS A 400     -13.996  -6.551  36.488  1.00 34.82           C  
ATOM   4275  HG1 LYS A 400     -13.579  -7.568  36.301  1.00  0.00           H  
ATOM   4276  HG2 LYS A 400     -15.080  -6.795  36.587  1.00  0.00           H  
ATOM   4277  CD  LYS A 400     -13.774  -5.672  35.275  1.00 37.96           C  
ATOM   4278  HD1 LYS A 400     -14.108  -4.628  35.480  1.00  0.00           H  
ATOM   4279  HD2 LYS A 400     -12.686  -5.492  35.114  1.00  0.00           H  
ATOM   4280  CE  LYS A 400     -14.437  -6.215  33.980  1.00 41.45           C  
ATOM   4281  HE1 LYS A 400     -14.944  -5.397  33.416  1.00  0.00           H  
ATOM   4282  HE2 LYS A 400     -15.325  -6.846  34.219  1.00  0.00           H  
ATOM   4283  NZ  LYS A 400     -13.442  -6.976  33.079  1.00 39.64           N  
ATOM   4284  HZ1 LYS A 400     -13.877  -7.333  32.228  1.00  0.00           H  
ATOM   4285  HZ2 LYS A 400     -12.978  -7.724  33.595  1.00  0.00           H  
ATOM   4286  HZ3 LYS A 400     -12.630  -6.399  32.861  1.00  0.00           H  
ATOM   4287  N   GLU A 401     -11.071  -5.119  39.878  1.00 28.50           N  
ATOM   4288  HN  GLU A 401     -10.643  -5.942  39.454  1.00  0.00           H  
ATOM   4289  CA  GLU A 401     -10.623  -4.681  41.200  1.00 28.46           C  
ATOM   4290  HA  GLU A 401     -11.523  -4.573  41.849  1.00  0.00           H  
ATOM   4291  C   GLU A 401      -9.880  -3.307  41.176  1.00 27.19           C  
ATOM   4292  O   GLU A 401     -10.097  -2.461  42.018  1.00 27.04           O  
ATOM   4293  CB  GLU A 401      -9.708  -5.753  41.831  1.00 28.97           C  
ATOM   4294  HB1 GLU A 401      -8.730  -5.825  41.301  1.00  0.00           H  
ATOM   4295  HB2 GLU A 401     -10.083  -6.784  41.633  1.00  0.00           H  
ATOM   4296  CG  GLU A 401      -9.524  -5.495  43.324  1.00 31.63           C  
ATOM   4297  HG1 GLU A 401     -10.513  -5.489  43.839  1.00  0.00           H  
ATOM   4298  HG2 GLU A 401      -9.209  -4.439  43.497  1.00  0.00           H  
ATOM   4299  CD  GLU A 401      -8.571  -6.450  44.024  1.00 34.08           C  
ATOM   4300  OE1 GLU A 401      -7.880  -7.283  43.381  1.00 35.67           O  
ATOM   4301  OE2 GLU A 401      -8.546  -6.380  45.267  1.00 36.14           O  
ATOM   4302  N   ILE A 402      -8.996  -3.098  40.206  1.00 27.61           N  
ATOM   4303  HN  ILE A 402      -8.757  -3.869  39.582  1.00  0.00           H  
ATOM   4304  CA  ILE A 402      -8.351  -1.792  40.003  1.00 26.63           C  
ATOM   4305  HA  ILE A 402      -7.874  -1.493  40.965  1.00  0.00           H  
ATOM   4306  C   ILE A 402      -9.350  -0.729  39.632  1.00 27.97           C  
ATOM   4307  O   ILE A 402      -9.245   0.402  40.099  1.00 28.64           O  
ATOM   4308  CB  ILE A 402      -7.219  -1.907  38.918  1.00 24.81           C  
ATOM   4309  HB  ILE A 402      -7.651  -2.343  37.987  1.00  0.00           H  
ATOM   4310  CG1 ILE A 402      -6.126  -2.816  39.425  1.00 24.66           C  
ATOM   4311 1HG1 ILE A 402      -6.556  -3.554  40.142  1.00  0.00           H  
ATOM   4312 2HG1 ILE A 402      -5.448  -2.245  40.101  1.00  0.00           H  
ATOM   4313  CG2 ILE A 402      -6.634  -0.579  38.603  1.00 24.71           C  
ATOM   4314 1HG2 ILE A 402      -7.441   0.093  38.228  1.00  0.00           H  
ATOM   4315 2HG2 ILE A 402      -5.777  -0.650  37.893  1.00  0.00           H  
ATOM   4316 3HG2 ILE A 402      -6.084  -0.141  39.468  1.00  0.00           H  
ATOM   4317  CD1 ILE A 402      -5.322  -3.528  38.401  1.00 27.93           C  
ATOM   4318 1HD1 ILE A 402      -4.515  -4.200  38.776  1.00  0.00           H  
ATOM   4319 2HD1 ILE A 402      -4.892  -2.790  37.684  1.00  0.00           H  
ATOM   4320 3HD1 ILE A 402      -6.000  -4.099  37.725  1.00  0.00           H  
ATOM   4321  N   MET A 403     -10.319  -1.063  38.767  1.00 28.69           N  
ATOM   4322  HN  MET A 403     -10.374  -2.026  38.435  1.00  0.00           H  
ATOM   4323  CA  MET A 403     -11.299  -0.091  38.285  1.00 28.22           C  
ATOM   4324  HA  MET A 403     -10.758   0.755  37.800  1.00  0.00           H  
ATOM   4325  C   MET A 403     -12.176   0.466  39.421  1.00 28.45           C  
ATOM   4326  O   MET A 403     -12.645   1.563  39.343  1.00 27.71           O  
ATOM   4327  CB  MET A 403     -12.218  -0.737  37.261  1.00 27.82           C  
ATOM   4328  HB1 MET A 403     -12.615  -1.706  37.644  1.00  0.00           H  
ATOM   4329  HB2 MET A 403     -13.172  -0.167  37.173  1.00  0.00           H  
ATOM   4330  CG  MET A 403     -11.593  -0.916  35.937  1.00 32.07           C  
ATOM   4331  HG1 MET A 403     -10.596  -1.405  36.037  1.00  0.00           H  
ATOM   4332  HG2 MET A 403     -11.279   0.067  35.516  1.00  0.00           H  
ATOM   4333  SD  MET A 403     -12.616  -1.806  34.764  1.00 38.89           S  
ATOM   4334  CE  MET A 403     -11.915  -2.954  34.774  1.00 33.16           C  
ATOM   4335  HE1 MET A 403     -12.551  -3.507  34.045  1.00  0.00           H  
ATOM   4336  HE2 MET A 403     -11.744  -3.435  35.765  1.00  0.00           H  
ATOM   4337  HE3 MET A 403     -10.825  -2.885  34.547  1.00  0.00           H  
ATOM   4338  N  AGLN A 404     -12.318  -0.348  40.452  0.50 29.33           N  
ATOM   4339  H  AGLN A 404     -11.832  -1.244  40.413  1.00  0.00           H  
ATOM   4340  N  BGLN A 404     -12.394  -0.334  40.472  0.50 28.45           N  
ATOM   4341  H  BGLN A 404     -11.982  -1.267  40.460  1.00  0.00           H  
ATOM   4342  CA AGLN A 404     -13.102  -0.072  41.623  0.50 30.08           C  
ATOM   4343  HA AGLN A 404     -14.088   0.351  41.322  1.00  0.00           H  
ATOM   4344  CA BGLN A 404     -13.192   0.054  41.640  0.50 28.62           C  
ATOM   4345  HA BGLN A 404     -14.005   0.742  41.309  1.00  0.00           H  
ATOM   4346  C  AGLN A 404     -12.395   0.899  42.575  0.50 30.43           C  
ATOM   4347  C  BGLN A 404     -12.355   0.757  42.709  0.50 29.59           C  
ATOM   4348  O  AGLN A 404     -13.053   1.561  43.362  0.50 29.60           O  
ATOM   4349  O  BGLN A 404     -12.865   1.017  43.781  0.50 28.73           O  
ATOM   4350  CB AGLN A 404     -13.313  -1.415  42.327  0.50 30.44           C  
ATOM   4351  HB1AGLN A 404     -12.336  -1.822  42.676  1.00  0.00           H  
ATOM   4352  HB2AGLN A 404     -13.597  -2.197  41.584  1.00  0.00           H  
ATOM   4353  CB BGLN A 404     -13.831  -1.183  42.328  0.50 28.20           C  
ATOM   4354  HB1BGLN A 404     -13.053  -1.963  42.499  1.00  0.00           H  
ATOM   4355  HB2BGLN A 404     -14.099  -0.932  43.381  1.00  0.00           H  
ATOM   4356  CG AGLN A 404     -14.279  -1.397  43.437  0.50 32.00           C  
ATOM   4357  HG1AGLN A 404     -14.862  -0.447  43.449  1.00  0.00           H  
ATOM   4358  HG2AGLN A 404     -13.762  -1.300  44.420  1.00  0.00           H  
ATOM   4359  CG BGLN A 404     -15.016  -1.790  41.632  0.50 26.76           C  
ATOM   4360  HG1BGLN A 404     -14.750  -2.078  40.588  1.00  0.00           H  
ATOM   4361  HG2BGLN A 404     -15.243  -2.797  42.054  1.00  0.00           H  
ATOM   4362  CD AGLN A 404     -15.192  -2.597  43.416  0.50 36.24           C  
ATOM   4363  CD BGLN A 404     -16.260  -0.916  41.642  0.50 25.72           C  
ATOM   4364  NE2AGLN A 404     -15.967  -2.753  44.475  0.50 38.18           N  
ATOM   4365 1HE2AGLN A 404     -16.585  -3.565  44.461  1.00  0.00           H  
ATOM   4366 2HE2AGLN A 404     -15.969  -2.105  45.262  1.00  0.00           H  
ATOM   4367  NE2BGLN A 404     -16.894  -0.820  40.489  0.50 23.75           N  
ATOM   4368 1HE2BGLN A 404     -16.580  -1.303  39.647  1.00  0.00           H  
ATOM   4369 2HE2BGLN A 404     -17.729  -0.234  40.496  1.00  0.00           H  
ATOM   4370  OE1AGLN A 404     -15.190  -3.384  42.460  0.50 39.55           O  
ATOM   4371  OE1BGLN A 404     -16.641  -0.329  42.665  0.50 23.99           O  
ATOM   4372  N   HIS A 405     -11.063   0.994  42.447  1.00 29.84           N  
ATOM   4373  CA  HIS A 405     -10.212   1.600  43.451  1.00 30.18           C  
ATOM   4374  HA  HIS A 405     -10.480   1.158  44.439  1.00  0.00           H  
ATOM   4375  C   HIS A 405     -10.503   3.089  43.512  1.00 31.26           C  
ATOM   4376  O   HIS A 405     -10.762   3.754  42.501  1.00 30.75           O  
ATOM   4377  CB  HIS A 405      -8.711   1.299  43.184  1.00 30.20           C  
ATOM   4378  HB1 HIS A 405      -8.557   0.212  42.989  1.00  0.00           H  
ATOM   4379  HB2 HIS A 405      -8.397   1.712  42.197  1.00  0.00           H  
ATOM   4380  CG  HIS A 405      -7.789   1.779  44.279  1.00 29.24           C  
ATOM   4381  CD2 HIS A 405      -7.264   1.131  45.352  1.00 29.49           C  
ATOM   4382  HD2 HIS A 405      -7.412   0.068  45.608  1.00  0.00           H  
ATOM   4383  ND1 HIS A 405      -7.397   3.092  44.392  1.00 24.13           N  
ATOM   4384  HD1 HIS A 405      -7.667   3.848  43.762  1.00  0.00           H  
ATOM   4385  CE1 HIS A 405      -6.611   3.216  45.453  1.00 28.74           C  
ATOM   4386  HE1 HIS A 405      -6.116   4.146  45.779  1.00  0.00           H  
ATOM   4387  NE2 HIS A 405      -6.517   2.039  46.059  1.00 26.82           N  
ATOM   4388  HE2 HIS A 405      -5.982   1.843  46.905  1.00  0.00           H  
ATOM   4389  N   ARG A 406     -10.468   3.616  44.719  1.00 31.99           N  
ATOM   4390  HN  ARG A 406     -10.137   3.057  45.505  1.00  0.00           H  
ATOM   4391  CA  ARG A 406     -10.900   4.997  44.943  1.00 33.78           C  
ATOM   4392  HA  ARG A 406     -11.948   5.071  44.570  1.00  0.00           H  
ATOM   4393  C   ARG A 406     -10.085   6.056  44.190  1.00 32.32           C  
ATOM   4394  O   ARG A 406     -10.570   7.150  43.961  1.00 33.12           O  
ATOM   4395  CB  ARG A 406     -10.942   5.290  46.436  1.00 35.06           C  
ATOM   4396  HB1 ARG A 406     -11.577   4.536  46.958  1.00  0.00           H  
ATOM   4397  HB2 ARG A 406     -11.537   6.213  46.629  1.00  0.00           H  
ATOM   4398  CG  ARG A 406      -9.587   5.390  47.112  1.00 40.80           C  
ATOM   4399  HG1 ARG A 406      -8.891   6.044  46.537  1.00  0.00           H  
ATOM   4400  HG2 ARG A 406      -9.022   4.431  47.040  1.00  0.00           H  
ATOM   4401  CD  ARG A 406      -9.722   5.859  48.580  1.00 45.53           C  
ATOM   4402  HD1 ARG A 406     -10.488   5.233  49.094  1.00  0.00           H  
ATOM   4403  HD2 ARG A 406     -10.216   6.858  48.600  1.00  0.00           H  
ATOM   4404  NE  ARG A 406      -8.507   5.907  49.405  1.00 48.61           N  
ATOM   4405  HE  ARG A 406      -8.173   6.829  49.688  1.00  0.00           H  
ATOM   4406  CZ  ARG A 406      -7.797   4.846  49.820  1.00 52.45           C  
ATOM   4407  NH1 ARG A 406      -8.112   3.581  49.449  1.00 50.28           N  
ATOM   4408 1HH1 ARG A 406      -8.910   3.415  48.836  1.00  0.00           H  
ATOM   4409 2HH1 ARG A 406      -7.573   2.775  49.764  1.00  0.00           H  
ATOM   4410  NH2 ARG A 406      -6.743   5.065  50.630  1.00 55.00           N  
ATOM   4411 1HH2 ARG A 406      -6.506   6.017  50.909  1.00  0.00           H  
ATOM   4412 2HH2 ARG A 406      -6.204   4.259  50.945  1.00  0.00           H  
ATOM   4413  N   PHE A 407      -8.860   5.733  43.771  1.00 30.58           N  
ATOM   4414  HN  PHE A 407      -8.459   4.831  44.029  1.00  0.00           H  
ATOM   4415  CA  PHE A 407      -8.086   6.662  42.944  1.00 29.68           C  
ATOM   4416  HA  PHE A 407      -7.972   7.622  43.500  1.00  0.00           H  
ATOM   4417  C   PHE A 407      -8.822   6.944  41.633  1.00 28.75           C  
ATOM   4418  O   PHE A 407      -8.711   8.036  41.098  1.00 27.74           O  
ATOM   4419  CB  PHE A 407      -6.684   6.082  42.673  1.00 29.56           C  
ATOM   4420  HB1 PHE A 407      -6.144   5.922  43.636  1.00  0.00           H  
ATOM   4421  HB2 PHE A 407      -6.769   5.029  42.317  1.00  0.00           H  
ATOM   4422  CG  PHE A 407      -5.824   6.880  41.725  1.00 29.77           C  
ATOM   4423  CD1 PHE A 407      -5.016   7.886  42.193  1.00 30.01           C  
ATOM   4424  HD1 PHE A 407      -5.016   8.129  43.269  1.00  0.00           H  
ATOM   4425  CD2 PHE A 407      -5.785   6.581  40.364  1.00 28.99           C  
ATOM   4426  HD2 PHE A 407      -6.402   5.756  39.969  1.00  0.00           H  
ATOM   4427  CE1 PHE A 407      -4.200   8.600  41.331  1.00 31.53           C  
ATOM   4428  HE1 PHE A 407      -3.571   9.415  41.726  1.00  0.00           H  
ATOM   4429  CE2 PHE A 407      -4.984   7.304  39.505  1.00 27.12           C  
ATOM   4430  HE2 PHE A 407      -4.992   7.086  38.424  1.00  0.00           H  
ATOM   4431  CZ  PHE A 407      -4.166   8.309  40.009  1.00 31.24           C  
ATOM   4432  HZ  PHE A 407      -3.493   8.866  39.336  1.00  0.00           H  
ATOM   4433  N   PHE A 408      -9.480   5.913  41.103  1.00 27.77           N  
ATOM   4434  HN  PHE A 408      -9.436   5.016  41.587  1.00  0.00           H  
ATOM   4435  CA  PHE A 408     -10.245   5.990  39.895  1.00 28.58           C  
ATOM   4436  HA  PHE A 408      -9.789   6.782  39.256  1.00  0.00           H  
ATOM   4437  C   PHE A 408     -11.739   6.367  40.121  1.00 30.03           C  
ATOM   4438  O   PHE A 408     -12.509   6.292  39.184  1.00 31.48           O  
ATOM   4439  CB  PHE A 408     -10.143   4.646  39.125  1.00 28.26           C  
ATOM   4440  HB1 PHE A 408     -10.433   3.792  39.780  1.00  0.00           H  
ATOM   4441  HB2 PHE A 408     -10.946   4.570  38.355  1.00  0.00           H  
ATOM   4442  CG  PHE A 408      -8.771   4.407  38.501  1.00 30.58           C  
ATOM   4443  CD1 PHE A 408      -8.298   5.267  37.512  1.00 29.08           C  
ATOM   4444  HD1 PHE A 408      -8.918   6.122  37.195  1.00  0.00           H  
ATOM   4445  CD2 PHE A 408      -7.982   3.321  38.908  1.00 26.79           C  
ATOM   4446  HD2 PHE A 408      -8.360   2.624  39.675  1.00  0.00           H  
ATOM   4447  CE1 PHE A 408      -7.073   5.068  36.926  1.00 30.95           C  
ATOM   4448  HE1 PHE A 408      -6.727   5.745  36.127  1.00  0.00           H  
ATOM   4449  CE2 PHE A 408      -6.723   3.120  38.347  1.00 27.24           C  
ATOM   4450  HE2 PHE A 408      -6.090   2.280  38.679  1.00  0.00           H  
ATOM   4451  CZ  PHE A 408      -6.268   4.011  37.342  1.00 29.61           C  
ATOM   4452  HZ  PHE A 408      -5.273   3.866  36.888  1.00  0.00           H  
ATOM   4453  N   ALA A 409     -12.135   6.752  41.332  1.00 31.36           N  
ATOM   4454  HN  ALA A 409     -11.464   6.734  42.100  1.00  0.00           H  
ATOM   4455  CA  ALA A 409     -13.517   7.205  41.600  1.00 33.15           C  
ATOM   4456  HA  ALA A 409     -14.198   6.327  41.509  1.00  0.00           H  
ATOM   4457  C   ALA A 409     -13.955   8.259  40.587  1.00 33.15           C  
ATOM   4458  O   ALA A 409     -13.203   9.184  40.220  1.00 34.32           O  
ATOM   4459  CB  ALA A 409     -13.631   7.763  43.045  1.00 32.98           C  
ATOM   4460  HB1 ALA A 409     -13.311   6.993  43.785  1.00  0.00           H  
ATOM   4461  HB2 ALA A 409     -14.655   8.148  43.262  1.00  0.00           H  
ATOM   4462  HB3 ALA A 409     -13.067   8.717  43.168  1.00  0.00           H  
ATOM   4463  N   GLY A 410     -15.159   8.170  40.073  1.00 33.47           N  
ATOM   4464  HN  GLY A 410     -15.821   7.445  40.350  1.00  0.00           H  
ATOM   4465  CA  GLY A 410     -15.485   9.197  39.065  1.00 35.22           C  
ATOM   4466  HA1 GLY A 410     -16.559   9.101  38.783  1.00  0.00           H  
ATOM   4467  HA2 GLY A 410     -15.481  10.200  39.553  1.00  0.00           H  
ATOM   4468  C   GLY A 410     -14.627   9.259  37.775  1.00 34.63           C  
ATOM   4469  O   GLY A 410     -14.656  10.242  37.028  1.00 35.35           O  
ATOM   4470  N   ILE A 411     -13.850   8.215  37.513  1.00 33.28           N  
ATOM   4471  HN  ILE A 411     -13.393   7.719  38.278  1.00  0.00           H  
ATOM   4472  CA  ILE A 411     -13.647   7.775  36.144  1.00 32.91           C  
ATOM   4473  HA  ILE A 411     -13.574   8.653  35.461  1.00  0.00           H  
ATOM   4474  C   ILE A 411     -14.880   6.908  35.778  1.00 31.18           C  
ATOM   4475  O   ILE A 411     -15.254   6.011  36.499  1.00 31.07           O  
ATOM   4476  CB  ILE A 411     -12.365   6.880  36.022  1.00 33.51           C  
ATOM   4477  HB  ILE A 411     -12.400   6.146  36.861  1.00  0.00           H  
ATOM   4478  CG1 ILE A 411     -11.082   7.715  36.208  1.00 35.00           C  
ATOM   4479 1HG1 ILE A 411     -10.190   7.047  36.235  1.00  0.00           H  
ATOM   4480 2HG1 ILE A 411     -11.043   8.135  37.240  1.00  0.00           H  
ATOM   4481  CG2 ILE A 411     -12.380   6.082  34.737  1.00 31.89           C  
ATOM   4482 1HG2 ILE A 411     -13.308   5.478  34.603  1.00  0.00           H  
ATOM   4483 2HG2 ILE A 411     -11.474   5.437  34.661  1.00  0.00           H  
ATOM   4484 3HG2 ILE A 411     -12.209   6.745  33.857  1.00  0.00           H  
ATOM   4485  CD1 ILE A 411     -10.880   8.810  35.195  1.00 35.19           C  
ATOM   4486 1HD1 ILE A 411      -9.952   9.414  35.329  1.00  0.00           H  
ATOM   4487 2HD1 ILE A 411     -11.772   9.478  35.168  1.00  0.00           H  
ATOM   4488 3HD1 ILE A 411     -10.919   8.390  34.163  1.00  0.00           H  
ATOM   4489  N   VAL A 412     -15.461   7.172  34.632  1.00 31.06           N  
ATOM   4490  HN  VAL A 412     -15.115   7.957  34.080  1.00  0.00           H  
ATOM   4491  CA  VAL A 412     -16.563   6.405  34.119  1.00 30.92           C  
ATOM   4492  HA  VAL A 412     -16.999   5.780  34.933  1.00  0.00           H  
ATOM   4493  C   VAL A 412     -15.972   5.509  33.042  1.00 29.50           C  
ATOM   4494  O   VAL A 412     -15.589   5.985  31.995  1.00 28.28           O  
ATOM   4495  CB  VAL A 412     -17.671   7.355  33.523  1.00 31.36           C  
ATOM   4496  HB  VAL A 412     -17.193   8.007  32.756  1.00  0.00           H  
ATOM   4497  CG1 VAL A 412     -18.738   6.539  32.845  1.00 33.45           C  
ATOM   4498 1HG1 VAL A 412     -18.292   5.883  32.061  1.00  0.00           H  
ATOM   4499 2HG1 VAL A 412     -19.551   7.181  32.434  1.00  0.00           H  
ATOM   4500 3HG1 VAL A 412     -19.341   5.955  33.579  1.00  0.00           H  
ATOM   4501  CG2 VAL A 412     -18.305   8.287  34.637  1.00 33.15           C  
ATOM   4502 1HG2 VAL A 412     -17.514   8.892  35.139  1.00  0.00           H  
ATOM   4503 2HG2 VAL A 412     -18.908   7.703  35.371  1.00  0.00           H  
ATOM   4504 3HG2 VAL A 412     -19.118   8.929  34.226  1.00  0.00           H  
ATOM   4505  N   TRP A 413     -15.836   4.220  33.335  1.00 29.54           N  
ATOM   4506  HN  TRP A 413     -16.254   3.861  34.194  1.00  0.00           H  
ATOM   4507  CA  TRP A 413     -15.107   3.301  32.465  1.00 28.43           C  
ATOM   4508  HA  TRP A 413     -14.084   3.732  32.357  1.00  0.00           H  
ATOM   4509  C   TRP A 413     -15.660   3.175  31.037  1.00 29.54           C  
ATOM   4510  O   TRP A 413     -14.915   2.970  30.100  1.00 28.84           O  
ATOM   4511  CB  TRP A 413     -14.915   1.929  33.163  1.00 28.85           C  
ATOM   4512  HB1 TRP A 413     -15.882   1.428  33.402  1.00  0.00           H  
ATOM   4513  HB2 TRP A 413     -14.508   1.150  32.477  1.00  0.00           H  
ATOM   4514  CG  TRP A 413     -14.031   2.146  34.411  1.00 27.72           C  
ATOM   4515  CD1 TRP A 413     -14.430   2.406  35.667  1.00 27.76           C  
ATOM   4516  HD1 TRP A 413     -15.482   2.434  35.996  1.00  0.00           H  
ATOM   4517  CD2 TRP A 413     -12.608   2.268  34.415  1.00 27.45           C  
ATOM   4518  CE2 TRP A 413     -12.206   2.561  35.744  1.00 28.29           C  
ATOM   4519  CE3 TRP A 413     -11.636   2.115  33.448  1.00 23.48           C  
ATOM   4520  HE3 TRP A 413     -11.912   1.905  32.401  1.00  0.00           H  
ATOM   4521  NE1 TRP A 413     -13.345   2.634  36.491  1.00 28.52           N  
ATOM   4522  HE1 TRP A 413     -13.388   2.825  37.492  1.00  0.00           H  
ATOM   4523  CZ2 TRP A 413     -10.854   2.691  36.122  1.00 28.01           C  
ATOM   4524  HZ2 TRP A 413     -10.567   2.909  37.164  1.00  0.00           H  
ATOM   4525  CZ3 TRP A 413     -10.277   2.233  33.828  1.00 26.48           C  
ATOM   4526  HZ3 TRP A 413      -9.489   2.083  33.071  1.00  0.00           H  
ATOM   4527  CH2 TRP A 413      -9.915   2.536  35.142  1.00 24.12           C  
ATOM   4528  HH2 TRP A 413      -8.848   2.653  35.394  1.00  0.00           H  
ATOM   4529  N   GLN A 414     -16.958   3.351  30.858  1.00 29.58           N  
ATOM   4530  HN  GLN A 414     -17.543   3.596  31.657  1.00  0.00           H  
ATOM   4531  CA  GLN A 414     -17.571   3.203  29.546  1.00 29.68           C  
ATOM   4532  HA  GLN A 414     -17.152   2.294  29.055  1.00  0.00           H  
ATOM   4533  C   GLN A 414     -17.193   4.421  28.722  1.00 29.44           C  
ATOM   4534  O   GLN A 414     -16.933   4.274  27.570  1.00 30.81           O  
ATOM   4535  CB  GLN A 414     -19.108   3.019  29.711  1.00 30.83           C  
ATOM   4536  HB1 GLN A 414     -19.500   3.741  30.465  1.00  0.00           H  
ATOM   4537  HB2 GLN A 414     -19.324   2.056  30.229  1.00  0.00           H  
ATOM   4538  CG  GLN A 414     -19.936   3.115  28.403  1.00 29.65           C  
ATOM   4539  HG1 GLN A 414     -19.743   4.068  27.858  1.00  0.00           H  
ATOM   4540  HG2 GLN A 414     -19.570   2.404  27.626  1.00  0.00           H  
ATOM   4541  CD  GLN A 414     -21.427   2.919  28.700  1.00 30.81           C  
ATOM   4542  NE2 GLN A 414     -22.300   3.392  27.789  1.00 28.79           N  
ATOM   4543 1HE2 GLN A 414     -23.292   3.262  27.987  1.00  0.00           H  
ATOM   4544 2HE2 GLN A 414     -22.010   3.883  26.943  1.00  0.00           H  
ATOM   4545  OE1 GLN A 414     -21.780   2.322  29.729  1.00 30.52           O  
ATOM   4546  N   HIS A 415     -17.092   5.603  29.333  1.00 30.29           N  
ATOM   4547  HN  HIS A 415     -17.372   5.671  30.312  1.00  0.00           H  
ATOM   4548  CA  HIS A 415     -16.592   6.822  28.654  1.00 31.33           C  
ATOM   4549  HA  HIS A 415     -17.146   6.930  27.693  1.00  0.00           H  
ATOM   4550  C   HIS A 415     -15.084   6.745  28.326  1.00 30.86           C  
ATOM   4551  O   HIS A 415     -14.624   7.265  27.321  1.00 30.39           O  
ATOM   4552  CB  HIS A 415     -16.843   8.089  29.488  1.00 31.71           C  
ATOM   4553  HB1 HIS A 415     -16.326   8.968  29.036  1.00  0.00           H  
ATOM   4554  HB2 HIS A 415     -16.301   8.035  30.461  1.00  0.00           H  
ATOM   4555  CG  HIS A 415     -18.302   8.384  29.707  1.00 34.26           C  
ATOM   4556  CD2 HIS A 415     -19.395   8.030  28.990  1.00 33.71           C  
ATOM   4557  HD2 HIS A 415     -19.407   7.420  28.071  1.00  0.00           H  
ATOM   4558  ND1 HIS A 415     -18.759   9.094  30.800  1.00 37.75           N  
ATOM   4559  HD1 HIS A 415     -18.177   9.484  31.541  1.00  0.00           H  
ATOM   4560  CE1 HIS A 415     -20.079   9.185  30.726  1.00 42.69           C  
ATOM   4561  HE1 HIS A 415     -20.732   9.686  31.461  1.00  0.00           H  
ATOM   4562  NE2 HIS A 415     -20.484   8.574  29.622  1.00 37.70           N  
ATOM   4563  HE2 HIS A 415     -21.449   8.517  29.295  1.00  0.00           H  
ATOM   4564  N   VAL A 416     -14.313   6.157  29.210  1.00 31.44           N  
ATOM   4565  HN  VAL A 416     -14.686   5.926  30.131  1.00  0.00           H  
ATOM   4566  CA  VAL A 416     -12.908   5.825  28.886  1.00 31.69           C  
ATOM   4567  HA  VAL A 416     -12.339   6.776  28.760  1.00  0.00           H  
ATOM   4568  C   VAL A 416     -12.871   5.056  27.561  1.00 31.27           C  
ATOM   4569  O   VAL A 416     -12.244   5.523  26.615  1.00 31.04           O  
ATOM   4570  CB  VAL A 416     -12.257   5.009  30.027  1.00 32.21           C  
ATOM   4571  HB  VAL A 416     -12.940   4.168  30.289  1.00  0.00           H  
ATOM   4572  CG1 VAL A 416     -10.866   4.404  29.615  1.00 34.12           C  
ATOM   4573 1HG1 VAL A 416     -10.397   3.816  30.438  1.00  0.00           H  
ATOM   4574 2HG1 VAL A 416     -10.176   5.198  29.245  1.00  0.00           H  
ATOM   4575 3HG1 VAL A 416     -10.953   3.795  28.685  1.00  0.00           H  
ATOM   4576  CG2 VAL A 416     -12.096   5.885  31.244  1.00 33.06           C  
ATOM   4577 1HG2 VAL A 416     -11.627   5.297  32.067  1.00  0.00           H  
ATOM   4578 2HG2 VAL A 416     -13.059   6.353  31.557  1.00  0.00           H  
ATOM   4579 3HG2 VAL A 416     -11.531   6.819  31.019  1.00  0.00           H  
ATOM   4580  N   TYR A 417     -13.598   3.940  27.469  1.00 31.70           N  
ATOM   4581  HN  TYR A 417     -14.179   3.668  28.262  1.00  0.00           H  
ATOM   4582  CA  TYR A 417     -13.595   3.088  26.272  1.00 33.03           C  
ATOM   4583  HA  TYR A 417     -12.539   2.793  26.069  1.00  0.00           H  
ATOM   4584  C   TYR A 417     -14.103   3.853  25.057  1.00 34.13           C  
ATOM   4585  O   TYR A 417     -13.551   3.714  23.992  1.00 34.26           O  
ATOM   4586  CB  TYR A 417     -14.418   1.795  26.448  1.00 32.97           C  
ATOM   4587  HB1 TYR A 417     -14.059   1.228  27.338  1.00  0.00           H  
ATOM   4588  HB2 TYR A 417     -15.454   2.040  26.779  1.00  0.00           H  
ATOM   4589  CG  TYR A 417     -14.457   0.887  25.225  1.00 34.63           C  
ATOM   4590  CD1 TYR A 417     -13.443  -0.060  25.022  1.00 34.38           C  
ATOM   4591  HD1 TYR A 417     -12.634  -0.142  25.768  1.00  0.00           H  
ATOM   4592  CD2 TYR A 417     -15.494   0.966  24.257  1.00 36.18           C  
ATOM   4593  HD2 TYR A 417     -16.316   1.689  24.395  1.00  0.00           H  
ATOM   4594  CE1 TYR A 417     -13.421  -0.883  23.936  1.00 34.90           C  
ATOM   4595  HE1 TYR A 417     -12.597  -1.606  23.810  1.00  0.00           H  
ATOM   4596  CE2 TYR A 417     -15.484   0.125  23.114  1.00 37.77           C  
ATOM   4597  HE2 TYR A 417     -16.275   0.205  22.349  1.00  0.00           H  
ATOM   4598  CZ  TYR A 417     -14.443  -0.814  22.977  1.00 39.63           C  
ATOM   4599  OH  TYR A 417     -14.359  -1.691  21.902  1.00 40.85           O  
ATOM   4600  HH  TYR A 417     -15.051  -1.644  21.253  1.00  0.00           H  
ATOM   4601  N   GLU A 418     -15.113   4.698  25.244  1.00 35.56           N  
ATOM   4602  HN  GLU A 418     -15.438   4.887  26.192  1.00  0.00           H  
ATOM   4603  CA  GLU A 418     -15.778   5.373  24.097  1.00 37.08           C  
ATOM   4604  HA  GLU A 418     -15.767   4.676  23.227  1.00  0.00           H  
ATOM   4605  C   GLU A 418     -15.004   6.631  23.713  1.00 38.40           C  
ATOM   4606  O   GLU A 418     -15.423   7.401  22.842  1.00 39.45           O  
ATOM   4607  CB  GLU A 418     -17.254   5.705  24.436  1.00 36.86           C  
ATOM   4608  HB1 GLU A 418     -17.648   6.462  23.718  1.00  0.00           H  
ATOM   4609  HB2 GLU A 418     -17.304   6.287  25.386  1.00  0.00           H  
ATOM   4610  CG  GLU A 418     -18.213   4.497  24.507  1.00 34.44           C  
ATOM   4611  HG1 GLU A 418     -17.726   3.636  25.021  1.00  0.00           H  
ATOM   4612  HG2 GLU A 418     -18.361   4.050  23.496  1.00  0.00           H  
ATOM   4613  CD  GLU A 418     -19.562   4.826  25.158  1.00 36.60           C  
ATOM   4614  OE1 GLU A 418     -19.798   5.999  25.527  1.00 35.28           O  
ATOM   4615  OE2 GLU A 418     -20.414   3.907  25.289  1.00 38.68           O  
ATOM   4616  N   LYS A 419     -13.856   6.827  24.362  1.00 39.40           N  
ATOM   4617  HN  LYS A 419     -13.577   6.146  25.068  1.00  0.00           H  
ATOM   4618  CA  LYS A 419     -12.980   7.964  24.115  1.00 39.57           C  
ATOM   4619  HA  LYS A 419     -12.114   7.895  24.814  1.00  0.00           H  
ATOM   4620  C   LYS A 419     -13.686   9.299  24.359  1.00 40.20           C  
ATOM   4621  O   LYS A 419     -13.413  10.274  23.671  1.00 41.10           O  
ATOM   4622  CB  LYS A 419     -12.442   7.930  22.682  1.00 39.64           C  
ATOM   4623  HB1 LYS A 419     -11.934   8.895  22.447  1.00  0.00           H  
ATOM   4624  HB2 LYS A 419     -13.291   7.968  21.960  1.00  0.00           H  
ATOM   4625  CG  LYS A 419     -11.522   6.766  22.334  1.00 40.71           C  
ATOM   4626  HG1 LYS A 419     -11.096   6.299  23.253  1.00  0.00           H  
ATOM   4627  HG2 LYS A 419     -12.101   5.896  21.946  1.00  0.00           H  
ATOM   4628  CD  LYS A 419     -10.426   7.174  21.365  1.00 39.24           C  
ATOM   4629  HD1 LYS A 419      -9.453   6.698  21.631  1.00  0.00           H  
ATOM   4630  HD2 LYS A 419     -10.142   8.243  21.503  1.00  0.00           H  
ATOM   4631  CE  LYS A 419     -10.789   6.897  19.978  1.00 39.85           C  
ATOM   4632  HE1 LYS A 419     -10.943   5.809  19.788  1.00  0.00           H  
ATOM   4633  HE2 LYS A 419     -11.819   7.245  19.730  1.00  0.00           H  
ATOM   4634  NZ  LYS A 419      -9.751   7.494  19.075  1.00 38.43           N  
ATOM   4635  HZ1 LYS A 419     -10.005   7.301  18.106  1.00  0.00           H  
ATOM   4636  HZ2 LYS A 419      -8.809   7.175  19.301  1.00  0.00           H  
ATOM   4637  HZ3 LYS A 419      -9.610   8.489  19.249  1.00  0.00           H  
ATOM   4638  N   LYS A 420     -14.574   9.359  25.341  1.00 41.11           N  
ATOM   4639  HN  LYS A 420     -14.766   8.526  25.897  1.00  0.00           H  
ATOM   4640  CA  LYS A 420     -15.281  10.601  25.637  1.00 42.03           C  
ATOM   4641  HA  LYS A 420     -15.309  11.204  24.699  1.00  0.00           H  
ATOM   4642  C   LYS A 420     -14.595  11.433  26.693  1.00 42.37           C  
ATOM   4643  O   LYS A 420     -15.063  12.519  26.996  1.00 41.85           O  
ATOM   4644  CB  LYS A 420     -16.725  10.321  26.049  1.00 41.17           C  
ATOM   4645  HB1 LYS A 420     -16.779   9.511  26.813  1.00  0.00           H  
ATOM   4646  HB2 LYS A 420     -17.145  11.159  26.653  1.00  0.00           H  
ATOM   4647  CG  LYS A 420     -17.594  10.013  24.863  1.00 43.65           C  
ATOM   4648  HG1 LYS A 420     -17.774  10.928  24.251  1.00  0.00           H  
ATOM   4649  HG2 LYS A 420     -17.043   9.399  24.113  1.00  0.00           H  
ATOM   4650  CD  LYS A 420     -18.915   9.346  25.254  1.00 45.87           C  
ATOM   4651  HD1 LYS A 420     -18.759   8.402  25.826  1.00  0.00           H  
ATOM   4652  HD2 LYS A 420     -19.462   9.918  26.040  1.00  0.00           H  
ATOM   4653  CE  LYS A 420     -19.756   9.132  24.004  1.00 48.95           C  
ATOM   4654  HE1 LYS A 420     -19.127   9.086  23.084  1.00  0.00           H  
ATOM   4655  HE2 LYS A 420     -20.357  10.036  23.749  1.00  0.00           H  
ATOM   4656  NZ  LYS A 420     -20.598   7.940  24.149  1.00 51.69           N  
ATOM   4657  HZ1 LYS A 420     -21.162   7.797  23.311  1.00  0.00           H  
ATOM   4658  HZ2 LYS A 420     -21.173   7.982  24.990  1.00  0.00           H  
ATOM   4659  HZ3 LYS A 420     -20.048   7.113  24.382  1.00  0.00           H  
ATOM   4660  N   LEU A 421     -13.516  10.927  27.288  1.00 43.58           N  
ATOM   4661  HN  LEU A 421     -13.189   9.990  27.051  1.00  0.00           H  
ATOM   4662  CA  LEU A 421     -12.797  11.736  28.294  1.00 44.18           C  
ATOM   4663  HA  LEU A 421     -13.536  12.366  28.842  1.00  0.00           H  
ATOM   4664  C   LEU A 421     -11.802  12.641  27.610  1.00 42.66           C  
ATOM   4665  O   LEU A 421     -11.143  12.229  26.666  1.00 42.34           O  
ATOM   4666  CB  LEU A 421     -12.060  10.861  29.300  1.00 44.46           C  
ATOM   4667  HB1 LEU A 421     -11.256  10.279  28.792  1.00  0.00           H  
ATOM   4668  HB2 LEU A 421     -11.441  11.490  29.981  1.00  0.00           H  
ATOM   4669  CG  LEU A 421     -12.957   9.932  30.107  1.00 47.32           C  
ATOM   4670  HG  LEU A 421     -13.296   9.111  29.433  1.00  0.00           H  
ATOM   4671  CD1 LEU A 421     -12.158   9.291  31.280  1.00 48.13           C  
ATOM   4672 1HD1 LEU A 421     -11.254   8.740  30.929  1.00  0.00           H  
ATOM   4673 2HD1 LEU A 421     -12.812   8.635  31.901  1.00  0.00           H  
ATOM   4674 3HD1 LEU A 421     -11.890  10.054  32.048  1.00  0.00           H  
ATOM   4675  CD2 LEU A 421     -14.236  10.712  30.604  1.00 51.11           C  
ATOM   4676 1HD2 LEU A 421     -14.808  11.171  29.764  1.00  0.00           H  
ATOM   4677 2HD2 LEU A 421     -13.968  11.475  31.372  1.00  0.00           H  
ATOM   4678 3HD2 LEU A 421     -14.890  10.056  31.225  1.00  0.00           H  
ATOM   4679  N   SER A 422     -11.675  13.846  28.142  1.00 41.46           N  
ATOM   4680  HN  SER A 422     -12.175  14.043  29.009  1.00  0.00           H  
ATOM   4681  CA  SER A 422     -10.858  14.913  27.559  1.00 41.50           C  
ATOM   4682  HA  SER A 422     -11.046  14.948  26.461  1.00  0.00           H  
ATOM   4683  C   SER A 422      -9.359  14.703  27.794  1.00 39.24           C  
ATOM   4684  O   SER A 422      -8.911  14.712  28.929  1.00 39.10           O  
ATOM   4685  CB  SER A 422     -11.255  16.251  28.166  1.00 41.50           C  
ATOM   4686  HB1 SER A 422     -11.874  16.147  29.087  1.00  0.00           H  
ATOM   4687  HB2 SER A 422     -10.398  16.793  28.630  1.00  0.00           H  
ATOM   4688  OG  SER A 422     -11.889  16.987  27.158  1.00 45.34           O  
ATOM   4689  HG  SER A 422     -12.137  17.822  27.537  1.00  0.00           H  
ATOM   4690  N   PRO A 423      -8.589  14.470  26.749  1.00 38.42           N  
ATOM   4691  CA  PRO A 423      -7.156  14.227  26.976  1.00 38.25           C  
ATOM   4692  HA  PRO A 423      -7.023  13.351  27.653  1.00  0.00           H  
ATOM   4693  C   PRO A 423      -6.521  15.453  27.591  1.00 38.18           C  
ATOM   4694  O   PRO A 423      -6.777  16.566  27.164  1.00 34.89           O  
ATOM   4695  CB  PRO A 423      -6.609  13.896  25.584  1.00 38.21           C  
ATOM   4696  HB1 PRO A 423      -5.992  14.704  25.126  1.00  0.00           H  
ATOM   4697  HB2 PRO A 423      -5.809  13.119  25.575  1.00  0.00           H  
ATOM   4698  CG  PRO A 423      -7.894  13.515  24.764  1.00 39.21           C  
ATOM   4699  HG1 PRO A 423      -7.775  13.636  23.662  1.00  0.00           H  
ATOM   4700  HG2 PRO A 423      -8.111  12.421  24.753  1.00  0.00           H  
ATOM   4701  CD  PRO A 423      -8.971  14.321  25.330  1.00 37.77           C  
ATOM   4702  HD1 PRO A 423      -9.992  13.903  25.170  1.00  0.00           H  
ATOM   4703  HD2 PRO A 423      -9.153  15.284  24.799  1.00  0.00           H  
ATOM   4704  N   PRO A 424      -5.750  15.251  28.650  1.00 38.87           N  
ATOM   4705  CA  PRO A 424      -5.106  16.382  29.335  1.00 39.48           C  
ATOM   4706  HA  PRO A 424      -5.867  17.160  29.579  1.00  0.00           H  
ATOM   4707  C   PRO A 424      -3.997  16.991  28.480  1.00 39.41           C  
ATOM   4708  O   PRO A 424      -3.598  18.117  28.738  1.00 40.73           O  
ATOM   4709  CB  PRO A 424      -4.573  15.751  30.626  1.00 39.12           C  
ATOM   4710  HB1 PRO A 424      -5.246  15.861  31.508  1.00  0.00           H  
ATOM   4711  HB2 PRO A 424      -3.704  16.284  31.078  1.00  0.00           H  
ATOM   4712  CG  PRO A 424      -4.296  14.333  30.227  1.00 40.58           C  
ATOM   4713  HG1 PRO A 424      -3.276  14.176  29.804  1.00  0.00           H  
ATOM   4714  HG2 PRO A 424      -4.187  13.636  31.091  1.00  0.00           H  
ATOM   4715  CD  PRO A 424      -5.423  13.956  29.271  1.00 39.53           C  
ATOM   4716  HD1 PRO A 424      -6.285  13.429  29.743  1.00  0.00           H  
ATOM   4717  HD2 PRO A 424      -5.178  13.138  28.554  1.00  0.00           H  
ATOM   4718  N   PHE A 425      -3.513  16.281  27.467  1.00 39.16           N  
ATOM   4719  HN  PHE A 425      -3.850  15.331  27.311  1.00  0.00           H  
ATOM   4720  CA  PHE A 425      -2.516  16.838  26.584  1.00 39.23           C  
ATOM   4721  HA  PHE A 425      -2.508  17.948  26.689  1.00  0.00           H  
ATOM   4722  C   PHE A 425      -2.828  16.475  25.161  1.00 39.82           C  
ATOM   4723  O   PHE A 425      -2.955  15.303  24.847  1.00 39.49           O  
ATOM   4724  CB  PHE A 425      -1.134  16.284  26.948  1.00 39.85           C  
ATOM   4725  HB1 PHE A 425      -0.808  16.667  27.943  1.00  0.00           H  
ATOM   4726  HB2 PHE A 425      -1.197  15.194  27.177  1.00  0.00           H  
ATOM   4727  CG  PHE A 425      -0.078  16.546  25.910  1.00 41.35           C  
ATOM   4728  CD1 PHE A 425       0.502  17.803  25.802  1.00 44.71           C  
ATOM   4729  HD1 PHE A 425       0.172  18.613  26.474  1.00  0.00           H  
ATOM   4730  CD2 PHE A 425       0.349  15.540  25.051  1.00 44.31           C  
ATOM   4731  HD2 PHE A 425      -0.105  14.537  25.124  1.00  0.00           H  
ATOM   4732  CE1 PHE A 425       1.489  18.055  24.863  1.00 43.28           C  
ATOM   4733  HE1 PHE A 425       1.948  19.056  24.797  1.00  0.00           H  
ATOM   4734  CE2 PHE A 425       1.332  15.773  24.107  1.00 44.28           C  
ATOM   4735  HE2 PHE A 425       1.664  14.959  23.441  1.00  0.00           H  
ATOM   4736  CZ  PHE A 425       1.900  17.037  24.001  1.00 46.84           C  
ATOM   4737  HZ  PHE A 425       2.672  17.235  23.239  1.00  0.00           H  
ATOM   4738  N   LYS A 426      -2.949  17.479  24.300  1.00 41.03           N  
ATOM   4739  HN  LYS A 426      -2.955  18.436  24.654  1.00  0.00           H  
ATOM   4740  CA  LYS A 426      -3.073  17.255  22.863  1.00 42.56           C  
ATOM   4741  HA  LYS A 426      -3.333  16.185  22.689  1.00  0.00           H  
ATOM   4742  C   LYS A 426      -1.751  17.554  22.176  1.00 43.48           C  
ATOM   4743  O   LYS A 426      -1.251  18.679  22.255  1.00 44.55           O  
ATOM   4744  CB  LYS A 426      -4.171  18.138  22.238  1.00 42.72           C  
ATOM   4745  HB1 LYS A 426      -5.187  17.856  22.599  1.00  0.00           H  
ATOM   4746  HB2 LYS A 426      -4.140  19.181  22.631  1.00  0.00           H  
ATOM   4747  CG  LYS A 426      -4.078  18.101  20.720  1.00 43.81           C  
ATOM   4748  HG1 LYS A 426      -3.432  17.249  20.403  1.00  0.00           H  
ATOM   4749  HG2 LYS A 426      -3.469  18.962  20.359  1.00  0.00           H  
ATOM   4750  CD  LYS A 426      -5.380  18.054  19.974  1.00 44.69           C  
ATOM   4751  HD1 LYS A 426      -5.860  19.056  19.884  1.00  0.00           H  
ATOM   4752  HD2 LYS A 426      -6.189  17.551  20.553  1.00  0.00           H  
ATOM   4753  CE  LYS A 426      -5.133  17.406  18.637  1.00 44.00           C  
ATOM   4754  HE1 LYS A 426      -5.426  16.330  18.644  1.00  0.00           H  
ATOM   4755  HE2 LYS A 426      -4.043  17.286  18.436  1.00  0.00           H  
ATOM   4756  NZ  LYS A 426      -5.800  18.136  17.558  1.00 46.56           N  
ATOM   4757  HZ1 LYS A 426      -5.633  17.697  16.653  1.00  0.00           H  
ATOM   4758  HZ2 LYS A 426      -5.532  19.120  17.551  1.00  0.00           H  
ATOM   4759  HZ3 LYS A 426      -6.797  18.245  17.742  1.00  0.00           H  
ATOM   4760  N   PRO A 427      -1.178  16.582  21.483  1.00 45.16           N  
ATOM   4761  CA  PRO A 427       0.046  16.836  20.726  1.00 46.70           C  
ATOM   4762  HA  PRO A 427       0.899  17.019  21.421  1.00  0.00           H  
ATOM   4763  C   PRO A 427      -0.121  18.025  19.763  1.00 48.36           C  
ATOM   4764  O   PRO A 427      -1.101  18.055  19.022  1.00 48.45           O  
ATOM   4765  CB  PRO A 427       0.258  15.530  19.961  1.00 46.41           C  
ATOM   4766  HB1 PRO A 427      -0.084  15.560  18.900  1.00  0.00           H  
ATOM   4767  HB2 PRO A 427       1.325  15.299  19.737  1.00  0.00           H  
ATOM   4768  CG  PRO A 427      -0.418  14.520  20.785  1.00 45.89           C  
ATOM   4769  HG1 PRO A 427      -0.671  13.591  20.223  1.00  0.00           H  
ATOM   4770  HG2 PRO A 427       0.253  14.048  21.541  1.00  0.00           H  
ATOM   4771  CD  PRO A 427      -1.588  15.173  21.378  1.00 45.02           C  
ATOM   4772  HD1 PRO A 427      -1.934  14.720  22.336  1.00  0.00           H  
ATOM   4773  HD2 PRO A 427      -2.540  15.009  20.821  1.00  0.00           H  
ATOM   4774  N   GLN A 428       0.795  18.990  19.815  1.00 50.11           N  
ATOM   4775  HN  GLN A 428       1.579  18.894  20.460  1.00  0.00           H  
ATOM   4776  CA  GLN A 428       0.709  20.190  18.969  1.00 52.01           C  
ATOM   4777  HA  GLN A 428      -0.356  20.339  18.673  1.00  0.00           H  
ATOM   4778  C   GLN A 428       1.535  19.962  17.708  1.00 52.83           C  
ATOM   4779  O   GLN A 428       2.679  20.396  17.623  1.00 53.06           O  
ATOM   4780  CB  GLN A 428       1.184  21.445  19.740  1.00 52.26           C  
ATOM   4781  HB1 GLN A 428       1.196  22.328  19.059  1.00  0.00           H  
ATOM   4782  HB2 GLN A 428       2.271  21.359  19.974  1.00  0.00           H  
ATOM   4783  CG  GLN A 428       0.376  21.790  21.054  1.00 53.53           C  
ATOM   4784  HG1 GLN A 428       0.844  22.653  21.583  1.00  0.00           H  
ATOM   4785  HG2 GLN A 428       0.523  20.993  21.820  1.00  0.00           H  
ATOM   4786  CD  GLN A 428      -1.141  22.052  20.828  1.00 55.17           C  
ATOM   4787  NE2 GLN A 428      -1.465  23.153  20.194  1.00 54.98           N  
ATOM   4788 1HE2 GLN A 428      -0.765  23.807  19.845  1.00  0.00           H  
ATOM   4789 2HE2 GLN A 428      -2.459  23.325  20.046  1.00  0.00           H  
ATOM   4790  OE1 GLN A 428      -1.983  21.265  21.248  1.00 57.26           O  
ATOM   4791  N   VAL A 429       0.955  19.245  16.748  1.00 54.24           N  
ATOM   4792  HN  VAL A 429       0.043  18.824  16.924  1.00  0.00           H  
ATOM   4793  CA  VAL A 429       1.592  19.046  15.448  1.00 55.93           C  
ATOM   4794  HA  VAL A 429       2.686  19.204  15.591  1.00  0.00           H  
ATOM   4795  C   VAL A 429       1.125  20.043  14.358  1.00 57.07           C  
ATOM   4796  O   VAL A 429      -0.051  20.407  14.271  1.00 57.26           O  
ATOM   4797  CB  VAL A 429       1.404  17.597  14.934  1.00 55.77           C  
ATOM   4798  HB  VAL A 429       1.732  17.566  13.869  1.00  0.00           H  
ATOM   4799  CG1 VAL A 429       2.283  16.642  15.722  1.00 54.84           C  
ATOM   4800 1HG1 VAL A 429       3.352  16.955  15.684  1.00  0.00           H  
ATOM   4801 2HG1 VAL A 429       2.152  15.588  15.382  1.00  0.00           H  
ATOM   4802 3HG1 VAL A 429       1.926  16.528  16.772  1.00  0.00           H  
ATOM   4803  CG2 VAL A 429      -0.074  17.164  14.987  1.00 56.42           C  
ATOM   4804 1HG2 VAL A 429      -0.719  17.865  14.408  1.00  0.00           H  
ATOM   4805 2HG2 VAL A 429      -0.431  17.050  16.037  1.00  0.00           H  
ATOM   4806 3HG2 VAL A 429      -0.205  16.110  14.647  1.00  0.00           H  
ATOM   4807  N   THR A 430       2.071  20.481  13.530  1.00 58.94           N  
ATOM   4808  HN  THR A 430       3.049  20.291  13.749  1.00  0.00           H  
ATOM   4809  CA  THR A 430       1.744  21.229  12.312  1.00 60.03           C  
ATOM   4810  HA  THR A 430       1.018  22.028  12.591  1.00  0.00           H  
ATOM   4811  C   THR A 430       1.043  20.293  11.296  1.00 60.57           C  
ATOM   4812  O   THR A 430      -0.157  20.449  11.034  1.00 60.78           O  
ATOM   4813  CB  THR A 430       3.002  21.922  11.726  1.00 60.36           C  
ATOM   4814  HB  THR A 430       2.758  22.439  10.769  1.00  0.00           H  
ATOM   4815  CG2 THR A 430       3.599  22.907  12.737  1.00 61.18           C  
ATOM   4816 1HG2 THR A 430       4.503  23.405  12.316  1.00  0.00           H  
ATOM   4817 2HG2 THR A 430       3.816  22.416  13.714  1.00  0.00           H  
ATOM   4818 3HG2 THR A 430       2.844  23.649  13.086  1.00  0.00           H  
ATOM   4819  OG1 THR A 430       4.066  20.986  11.539  1.00 60.86           O  
ATOM   4820  HG1 THR A 430       4.836  21.410  11.180  1.00  0.00           H  
ATOM   4821  N   SER A 431       1.767  19.270  10.826  1.00 60.86           N  
ATOM   4822  HN  SER A 431       2.696  19.121  11.221  1.00  0.00           H  
ATOM   4823  CA  SER A 431       1.307  18.344   9.773  1.00 60.60           C  
ATOM   4824  HA  SER A 431       0.309  18.684   9.411  1.00  0.00           H  
ATOM   4825  C   SER A 431       1.185  16.911  10.257  1.00 60.32           C  
ATOM   4826  O   SER A 431       1.554  16.587  11.374  1.00 60.42           O  
ATOM   4827  CB  SER A 431       2.290  18.354   8.586  1.00 60.64           C  
ATOM   4828  HB1 SER A 431       2.197  17.427   7.974  1.00  0.00           H  
ATOM   4829  HB2 SER A 431       1.989  19.102   7.816  1.00  0.00           H  
ATOM   4830  OG  SER A 431       3.634  18.561   9.015  1.00 62.40           O  
ATOM   4831  HG  SER A 431       4.240  18.567   8.283  1.00  0.00           H  
ATOM   4832  N   GLU A 432       0.690  16.053   9.371  1.00 59.26           N  
ATOM   4833  HN  GLU A 432       0.266  16.423   8.520  1.00  0.00           H  
ATOM   4834  CA  GLU A 432       0.725  14.609   9.559  1.00 58.28           C  
ATOM   4835  HA  GLU A 432       0.222  14.372  10.526  1.00  0.00           H  
ATOM   4836  C   GLU A 432       2.152  14.004   9.596  1.00 56.15           C  
ATOM   4837  O   GLU A 432       2.290  12.848   9.983  1.00 56.30           O  
ATOM   4838  CB  GLU A 432      -0.061  13.918   8.428  1.00 58.97           C  
ATOM   4839  HB1 GLU A 432       0.513  13.977   7.474  1.00  0.00           H  
ATOM   4840  HB2 GLU A 432      -0.067  12.815   8.588  1.00  0.00           H  
ATOM   4841  CG  GLU A 432      -1.488  14.421   8.210  1.00 61.31           C  
ATOM   4842  HG1 GLU A 432      -1.603  15.461   8.595  1.00  0.00           H  
ATOM   4843  HG2 GLU A 432      -1.682  14.602   7.127  1.00  0.00           H  
ATOM   4844  CD  GLU A 432      -2.552  13.505   8.803  1.00 65.02           C  
ATOM   4845  OE1 GLU A 432      -2.219  12.559   9.566  1.00 66.91           O  
ATOM   4846  OE2 GLU A 432      -3.742  13.756   8.510  1.00 66.46           O  
ATOM   4847  N   THR A 433       3.177  14.757   9.169  1.00 53.66           N  
ATOM   4848  HN  THR A 433       2.968  15.695   8.829  1.00  0.00           H  
ATOM   4849  CA  THR A 433       4.588  14.320   9.158  1.00 51.75           C  
ATOM   4850  HA  THR A 433       4.620  13.228   9.379  1.00  0.00           H  
ATOM   4851  C   THR A 433       5.463  15.043  10.179  1.00 49.35           C  
ATOM   4852  O   THR A 433       6.681  14.896  10.152  1.00 48.28           O  
ATOM   4853  CB  THR A 433       5.240  14.558   7.772  1.00 52.43           C  
ATOM   4854  HB  THR A 433       6.349  14.477   7.853  1.00  0.00           H  
ATOM   4855  CG2 THR A 433       4.717  13.590   6.688  1.00 52.40           C  
ATOM   4856 1HG2 THR A 433       5.000  12.576   7.054  1.00  0.00           H  
ATOM   4857 2HG2 THR A 433       5.083  13.820   5.660  1.00  0.00           H  
ATOM   4858 3HG2 THR A 433       3.631  13.704   6.463  1.00  0.00           H  
ATOM   4859  OG1 THR A 433       4.876  15.862   7.301  1.00 54.10           O  
ATOM   4860  HG1 THR A 433       5.198  16.457   7.968  1.00  0.00           H  
ATOM   4861  N   ASP A 434       4.865  15.862  11.040  1.00 47.05           N  
ATOM   4862  HN  ASP A 434       3.863  16.035  10.958  1.00  0.00           H  
ATOM   4863  CA  ASP A 434       5.625  16.517  12.102  1.00 46.05           C  
ATOM   4864  HA  ASP A 434       6.583  16.904  11.684  1.00  0.00           H  
ATOM   4865  C   ASP A 434       5.931  15.474  13.194  1.00 44.37           C  
ATOM   4866  O   ASP A 434       5.028  14.993  13.831  1.00 42.84           O  
ATOM   4867  CB  ASP A 434       4.830  17.682  12.711  1.00 45.74           C  
ATOM   4868  HB1 ASP A 434       3.827  17.341  13.060  1.00  0.00           H  
ATOM   4869  HB2 ASP A 434       4.512  18.403  11.922  1.00  0.00           H  
ATOM   4870  CG  ASP A 434       5.579  18.391  13.824  1.00 45.23           C  
ATOM   4871  OD1 ASP A 434       6.754  18.072  14.081  1.00 42.85           O  
ATOM   4872  OD2 ASP A 434       5.072  19.295  14.507  1.00 47.01           O  
ATOM   4873  N   THR A 435       7.213  15.189  13.391  1.00 43.76           N  
ATOM   4874  HN  THR A 435       7.898  15.692  12.827  1.00  0.00           H  
ATOM   4875  CA  THR A 435       7.720  14.211  14.353  1.00 42.68           C  
ATOM   4876  HA  THR A 435       6.870  13.629  14.778  1.00  0.00           H  
ATOM   4877  C   THR A 435       8.502  14.879  15.485  1.00 41.71           C  
ATOM   4878  O   THR A 435       9.466  14.297  16.017  1.00 40.66           O  
ATOM   4879  CB  THR A 435       8.687  13.260  13.633  1.00 42.71           C  
ATOM   4880  HB  THR A 435       9.150  12.547  14.354  1.00  0.00           H  
ATOM   4881  CG2 THR A 435       7.998  12.517  12.515  1.00 43.10           C  
ATOM   4882 1HG2 THR A 435       7.216  11.914  13.032  1.00  0.00           H  
ATOM   4883 2HG2 THR A 435       8.685  11.920  11.870  1.00  0.00           H  
ATOM   4884 3HG2 THR A 435       7.608  13.173  11.702  1.00  0.00           H  
ATOM   4885  OG1 THR A 435       9.692  14.035  12.969  1.00 44.14           O  
ATOM   4886  HG1 THR A 435      10.126  14.503  13.673  1.00  0.00           H  
ATOM   4887  N   ARG A 436       8.097  16.071  15.877  1.00 40.47           N  
ATOM   4888  HN  ARG A 436       7.348  16.542  15.369  1.00  0.00           H  
ATOM   4889  CA  ARG A 436       8.711  16.726  17.033  1.00 41.57           C  
ATOM   4890  HA  ARG A 436       9.794  16.859  16.805  1.00  0.00           H  
ATOM   4891  C   ARG A 436       8.611  15.928  18.354  1.00 41.01           C  
ATOM   4892  O   ARG A 436       9.317  16.254  19.325  1.00 41.11           O  
ATOM   4893  CB  ARG A 436       8.118  18.116  17.268  1.00 42.02           C  
ATOM   4894  HB1 ARG A 436       8.273  18.762  16.372  1.00  0.00           H  
ATOM   4895  HB2 ARG A 436       8.726  18.677  18.015  1.00  0.00           H  
ATOM   4896  CG  ARG A 436       6.635  18.112  17.677  1.00 45.73           C  
ATOM   4897  HG1 ARG A 436       6.423  17.263  18.367  1.00  0.00           H  
ATOM   4898  HG2 ARG A 436       5.993  17.820  16.814  1.00  0.00           H  
ATOM   4899  CD  ARG A 436       6.149  19.433  18.285  1.00 50.31           C  
ATOM   4900  HD1 ARG A 436       6.979  19.977  18.794  1.00  0.00           H  
ATOM   4901  HD2 ARG A 436       5.490  19.257  19.167  1.00  0.00           H  
ATOM   4902  NE  ARG A 436       5.490  20.277  17.285  1.00 55.63           N  
ATOM   4903  HE  ARG A 436       4.544  20.018  17.007  1.00  0.00           H  
ATOM   4904  CZ  ARG A 436       6.024  21.362  16.703  1.00 57.19           C  
ATOM   4905  NH1 ARG A 436       7.268  21.776  16.984  1.00 57.70           N  
ATOM   4906 1HH1 ARG A 436       7.820  21.271  17.678  1.00  0.00           H  
ATOM   4907 2HH1 ARG A 436       7.674  22.601  16.542  1.00  0.00           H  
ATOM   4908  NH2 ARG A 436       5.303  22.022  15.796  1.00 56.96           N  
ATOM   4909 1HH2 ARG A 436       4.357  21.707  15.582  1.00  0.00           H  
ATOM   4910 2HH2 ARG A 436       5.709  22.847  15.354  1.00  0.00           H  
ATOM   4911  N   TYR A 437       7.725  14.930  18.427  1.00 39.61           N  
ATOM   4912  HN  TYR A 437       7.130  14.718  17.626  1.00  0.00           H  
ATOM   4913  CA  TYR A 437       7.606  14.141  19.654  1.00 38.81           C  
ATOM   4914  HA  TYR A 437       8.011  14.760  20.488  1.00  0.00           H  
ATOM   4915  C   TYR A 437       8.415  12.849  19.611  1.00 38.86           C  
ATOM   4916  O   TYR A 437       8.200  11.957  20.444  1.00 37.52           O  
ATOM   4917  CB  TYR A 437       6.150  13.868  19.960  1.00 38.11           C  
ATOM   4918  HB1 TYR A 437       6.037  13.126  20.785  1.00  0.00           H  
ATOM   4919  HB2 TYR A 437       5.661  13.290  19.142  1.00  0.00           H  
ATOM   4920  CG  TYR A 437       5.408  15.140  20.256  1.00 37.15           C  
ATOM   4921  CD1 TYR A 437       5.779  15.942  21.334  1.00 37.12           C  
ATOM   4922  HD1 TYR A 437       6.624  15.629  21.971  1.00  0.00           H  
ATOM   4923  CD2 TYR A 437       4.362  15.572  19.443  1.00 35.72           C  
ATOM   4924  HD2 TYR A 437       4.080  14.979  18.557  1.00  0.00           H  
ATOM   4925  CE1 TYR A 437       5.112  17.127  21.628  1.00 35.11           C  
ATOM   4926  HE1 TYR A 437       5.422  17.741  22.490  1.00  0.00           H  
ATOM   4927  CE2 TYR A 437       3.665  16.750  19.738  1.00 36.77           C  
ATOM   4928  HE2 TYR A 437       2.812  17.062  19.112  1.00  0.00           H  
ATOM   4929  CZ  TYR A 437       4.058  17.528  20.831  1.00 39.14           C  
ATOM   4930  OH  TYR A 437       3.391  18.699  21.154  1.00 36.42           O  
ATOM   4931  HH  TYR A 437       3.658  19.228  21.897  1.00  0.00           H  
ATOM   4932  N   PHE A 438       9.352  12.755  18.667  1.00 37.76           N  
ATOM   4933  HN  PHE A 438       9.505  13.543  18.038  1.00  0.00           H  
ATOM   4934  CA  PHE A 438      10.160  11.557  18.513  1.00 39.24           C  
ATOM   4935  HA  PHE A 438       9.877  10.829  19.308  1.00  0.00           H  
ATOM   4936  C   PHE A 438      11.600  11.954  18.709  1.00 41.90           C  
ATOM   4937  O   PHE A 438      11.946  13.137  18.649  1.00 41.65           O  
ATOM   4938  CB  PHE A 438       9.957  10.899  17.149  1.00 38.13           C  
ATOM   4939  HB1 PHE A 438      10.139  11.629  16.326  1.00  0.00           H  
ATOM   4940  HB2 PHE A 438      10.775  10.172  16.934  1.00  0.00           H  
ATOM   4941  CG  PHE A 438       8.603  10.245  16.998  1.00 35.88           C  
ATOM   4942  CD1 PHE A 438       8.449   8.899  17.207  1.00 32.67           C  
ATOM   4943  HD1 PHE A 438       9.328   8.281  17.456  1.00  0.00           H  
ATOM   4944  CD2 PHE A 438       7.492  10.995  16.690  1.00 34.51           C  
ATOM   4945  HD2 PHE A 438       7.599  12.080  16.524  1.00  0.00           H  
ATOM   4946  CE1 PHE A 438       7.216   8.316  17.110  1.00 33.82           C  
ATOM   4947  HE1 PHE A 438       7.106   7.233  17.289  1.00  0.00           H  
ATOM   4948  CE2 PHE A 438       6.228  10.405  16.584  1.00 34.60           C  
ATOM   4949  HE2 PHE A 438       5.347  11.021  16.337  1.00  0.00           H  
ATOM   4950  CZ  PHE A 438       6.093   9.085  16.785  1.00 31.40           C  
ATOM   4951  HZ  PHE A 438       5.102   8.609  16.695  1.00  0.00           H  
ATOM   4952  N   ASP A 439      12.447  10.976  18.949  1.00 45.17           N  
ATOM   4953  HN  ASP A 439      12.143  10.002  18.939  1.00  0.00           H  
ATOM   4954  CA  ASP A 439      13.825  11.326  19.228  1.00 48.66           C
[truncated: 90,232 more chars]
