# Supplementary material for: Astragalus in Acute Pancreatitis: Insights from Network Pharmacology, Molecular Docking, and Meta-Analysis Validation
Source: Curr Issues Mol Biol. 2025 May 21;47(5):379. doi: 10.3390/cimb47050379 (PMC12109879; doi:10.3390/cimb47050379)
Supplement: Supplementary file 1 [file cimb-47-00379-s001.zip › Original Data/Network Pharmacology/5 Molecular Docking/Calycosin/AKT1/3cqw.pdbqt]

REMARK   4 XXXX COMPLIES WITH FORMAT V. 2.0
ATOM      1  N   ARG A 144      -2.419  -7.160  -1.307  1.00 60.49    -0.067 N 
ATOM      2  HN1 ARG A 144      -1.804  -7.405  -0.531  1.00  0.00     0.275 HD
ATOM      3  HN2 ARG A 144      -3.254  -7.745  -1.337  1.00  0.00     0.275 HD
ATOM      4  HN3 ARG A 144      -2.877  -6.260  -1.167  1.00  0.00     0.275 HD
ATOM      5  CA  ARG A 144      -1.648  -7.209  -2.588  1.00 60.40     0.274 C 
ATOM      6  C   ARG A 144      -0.462  -6.222  -2.441  1.00 59.75     0.249 C 
ATOM      7  O   ARG A 144      -0.033  -5.573  -3.401  1.00 60.34    -0.271 OA
ATOM      8  CB  ARG A 144      -2.578  -6.839  -3.763  1.00 61.12     0.044 C 
ATOM      9  CG  ARG A 144      -3.575  -5.668  -3.464  1.00 62.53     0.023 C 
ATOM     10  CD  ARG A 144      -5.038  -6.068  -3.155  1.00 64.42     0.138 C 
ATOM     11  NE  ARG A 144      -5.207  -7.334  -2.429  1.00 65.78    -0.227 N 
ATOM     12  HE  ARG A 144      -4.368  -7.869  -2.206  1.00  0.00     0.177 HD
ATOM     13  CZ  ARG A 144      -6.388  -7.834  -2.040  1.00 66.90     0.665 C 
ATOM     14  NH1 ARG A 144      -7.514  -7.176  -2.306  1.00 66.22    -0.235 N 
ATOM     15 1HH1 ARG A 144      -8.413  -7.557  -2.010  1.00  0.00     0.174 HD
ATOM     16 2HH1 ARG A 144      -7.468  -6.284  -2.799  1.00  0.00     0.174 HD
ATOM     17  NH2 ARG A 144      -6.448  -9.002  -1.394  1.00 66.29    -0.235 N 
ATOM     18 1HH2 ARG A 144      -7.347  -9.383  -1.098  1.00  0.00     0.174 HD
ATOM     19 2HH2 ARG A 144      -5.585  -9.506  -1.190  1.00  0.00     0.174 HD
ATOM     20  N   VAL A 145       0.086  -6.152  -1.222  1.00 57.45    -0.346 N 
ATOM     21  HN  VAL A 145      -0.036  -6.938  -0.583  1.00  0.00     0.163 HD
ATOM     22  CA  VAL A 145       0.847  -5.002  -0.775  1.00 55.53     0.180 C 
ATOM     23  C   VAL A 145       2.350  -5.278  -0.754  1.00 53.74     0.241 C 
ATOM     24  O   VAL A 145       2.779  -6.332  -0.305  1.00 53.58    -0.271 OA
ATOM     25  CB  VAL A 145       0.400  -4.584   0.652  1.00 55.44     0.009 C 
ATOM     26  CG1 VAL A 145       1.246  -3.437   1.146  1.00 55.55     0.012 C 
ATOM     27  CG2 VAL A 145      -1.081  -4.213   0.673  1.00 54.87     0.012 C 
ATOM     28  N   THR A 146       3.138  -4.302  -1.203  1.00 51.86    -0.344 N 
ATOM     29  HN  THR A 146       2.705  -3.421  -1.481  1.00  0.00     0.163 HD
ATOM     30  CA  THR A 146       4.602  -4.426  -1.320  1.00 50.60     0.205 C 
ATOM     31  C   THR A 146       5.276  -3.139  -0.834  1.00 49.96     0.243 C 
ATOM     32  O   THR A 146       4.609  -2.174  -0.517  1.00 49.29    -0.271 OA
ATOM     33  CB  THR A 146       5.030  -4.706  -2.811  1.00 50.87     0.146 C 
ATOM     34  CG2 THR A 146       4.193  -5.846  -3.442  1.00 50.20     0.042 C 
ATOM     35  OG1 THR A 146       4.784  -3.544  -3.629  1.00 49.59    -0.393 OA
ATOM     36  HG1 THR A 146       5.297  -2.845  -3.242  1.00  0.00     0.210 HD
ATOM     37  N   MET A 147       6.600  -3.100  -0.814  1.00 49.71    -0.345 N 
ATOM     38  HN  MET A 147       7.138  -3.930  -1.064  1.00  0.00     0.163 HD
ATOM     39  CA  MET A 147       7.293  -1.865  -0.433  1.00 50.47     0.189 C 
ATOM     40  C   MET A 147       6.901  -0.660  -1.346  1.00 50.06     0.244 C 
ATOM     41  O   MET A 147       6.910   0.518  -0.901  1.00 50.99    -0.258 OA
ATOM     42  CB  MET A 147       8.811  -2.046  -0.435  1.00 50.84     0.046 C 
ATOM     43  CG  MET A 147       9.353  -3.217   0.427  1.00 53.80     0.076 C 
ATOM     44  SD  MET A 147       8.956  -3.046   2.175  1.00 58.19    -0.173 SA
ATOM     45  CE  MET A 147       9.997  -1.692   2.695  1.00 55.61     0.089 C 
ATOM     46  N  AASN A 148       6.562  -0.983  -2.598  0.50 49.24    -0.337 N 
ATOM     47  H  AASN A 148       6.558  -1.970  -2.855  1.00  0.00     0.164 HD
ATOM     48  N  BASN A 148       6.539  -0.950  -2.593  0.50 49.45    -0.337 N 
ATOM     49  H  BASN A 148       6.468  -1.928  -2.873  1.00  0.00     0.164 HD
ATOM     50  CA AASN A 148       6.197  -0.004  -3.622  0.50 48.43     0.181 C 
ATOM     51  CA BASN A 148       6.241   0.091  -3.572  0.50 48.78     0.181 C 
ATOM     52  C  AASN A 148       4.923   0.775  -3.313  0.50 47.88     0.230 C 
ATOM     53  C  BASN A 148       4.805   0.634  -3.513  0.50 48.13     0.230 C 
ATOM     54  O  AASN A 148       4.807   1.928  -3.726  0.50 47.65    -0.277 OA
ATOM     55  O  BASN A 148       4.428   1.445  -4.348  0.50 48.25    -0.277 OA
ATOM     56  CB AASN A 148       6.057  -0.688  -4.997  0.50 48.06     0.137 C 
ATOM     57  CB BASN A 148       6.585  -0.420  -4.981  0.50 48.72     0.137 C 
ATOM     58  CG AASN A 148       6.204   0.285  -6.153  0.50 47.44     0.217 C 
ATOM     59  CG BASN A 148       8.055  -0.816  -5.109  0.50 48.20     0.217 C 
ATOM     60  ND2AASN A 148       5.273   0.229  -7.089  0.50 43.59    -0.370 N 
ATOM     61 1HD2AASN A 148       4.491  -0.425  -7.049  1.00  0.00     0.159 HD
ATOM     62 2HD2AASN A 148       5.372   0.883  -7.866  1.00  0.00     0.159 HD
ATOM     63  ND2BASN A 148       8.303  -1.985  -5.669  0.50 47.27    -0.370 N 
ATOM     64 1HD2BASN A 148       9.284  -2.249  -5.754  1.00  0.00     0.159 HD
ATOM     65 2HD2BASN A 148       7.564  -2.596  -6.017  1.00  0.00     0.159 HD
ATOM     66  OD1AASN A 148       7.154   1.079  -6.201  0.50 46.27    -0.274 OA
ATOM     67  OD1BASN A 148       8.951  -0.076  -4.687  0.50 48.99    -0.274 OA
ATOM     68  N   GLU A 149       4.005   0.180  -2.547  1.00 47.19    -0.172 NA
ATOM     69  CA  GLU A 149       2.721   0.822  -2.254  1.00 46.83     0.166 C 
ATOM     70  C   GLU A 149       2.823   2.041  -1.320  1.00 44.94     0.237 C 
ATOM     71  O   GLU A 149       1.823   2.710  -1.098  1.00 44.32    -0.272 OA
ATOM     72  CB  GLU A 149       1.688  -0.183  -1.722  1.00 46.86     0.041 C 
ATOM     73  CG  GLU A 149       0.866  -0.820  -2.825  1.00 49.03     0.115 C 
ATOM     74  CD  GLU A 149       1.736  -1.610  -3.809  1.00 50.14     0.172 C 
ATOM     75  OE1 GLU A 149       1.952  -1.151  -4.963  1.00 48.53    -0.648 OA
ATOM     76  OE2 GLU A 149       2.208  -2.691  -3.433  1.00 47.09    -0.648 OA
ATOM     77  N   PHE A 150       4.016   2.340  -0.814  1.00 44.42    -0.346 N 
ATOM     78  HN  PHE A 150       4.827   1.800  -1.116  1.00  0.00     0.163 HD
ATOM     79  CA  PHE A 150       4.208   3.417   0.161  1.00 44.60     0.180 C 
ATOM     80  C   PHE A 150       5.415   4.307  -0.171  1.00 45.11     0.241 C 
ATOM     81  O   PHE A 150       6.355   3.875  -0.839  1.00 46.40    -0.271 OA
ATOM     82  CB  PHE A 150       4.389   2.837   1.599  1.00 43.91     0.073 C 
ATOM     83  CG  PHE A 150       3.380   1.787   1.959  1.00 43.10    -0.056 A 
ATOM     84  CD1 PHE A 150       2.235   2.119   2.679  1.00 41.12     0.007 A 
ATOM     85  CD2 PHE A 150       3.549   0.470   1.539  1.00 40.31     0.007 A 
ATOM     86  CE1 PHE A 150       1.295   1.179   2.979  1.00 38.77     0.001 A 
ATOM     87  CE2 PHE A 150       2.612  -0.479   1.854  1.00 38.60     0.001 A 
ATOM     88  CZ  PHE A 150       1.483  -0.116   2.585  1.00 39.03     0.000 A 
ATOM     89  N   GLU A 151       5.383   5.553   0.303  1.00 45.44    -0.346 N 
ATOM     90  HN  GLU A 151       4.493   5.940   0.616  1.00  0.00     0.163 HD
ATOM     91  CA  GLU A 151       6.582   6.379   0.387  1.00 45.49     0.177 C 
ATOM     92  C   GLU A 151       7.057   6.367   1.836  1.00 45.34     0.241 C 
ATOM     93  O   GLU A 151       6.239   6.314   2.753  1.00 44.04    -0.271 OA
ATOM     94  CB  GLU A 151       6.298   7.830   0.011  1.00 45.99     0.045 C 
ATOM     95  CG  GLU A 151       5.894   8.091  -1.441  1.00 48.07     0.116 C 
ATOM     96  CD  GLU A 151       5.226   9.446  -1.564  1.00 50.39     0.172 C 
ATOM     97  OE1 GLU A 151       5.929  10.452  -1.352  1.00 53.40    -0.648 OA
ATOM     98  OE2 GLU A 151       3.994   9.499  -1.776  1.00 51.89    -0.648 OA
ATOM     99  N   TYR A 152       8.369   6.475   2.003  1.00 44.82    -0.346 N 
ATOM    100  HN  TYR A 152       8.938   6.627   1.170  1.00  0.00     0.163 HD
ATOM    101  CA  TYR A 152       9.057   6.394   3.276  1.00 45.18     0.180 C 
ATOM    102  C   TYR A 152       9.560   7.792   3.562  1.00 46.37     0.241 C 
ATOM    103  O   TYR A 152      10.229   8.405   2.723  1.00 47.16    -0.271 OA
ATOM    104  CB  TYR A 152      10.190   5.361   3.150  1.00 44.84     0.073 C 
ATOM    105  CG  TYR A 152       9.600   4.058   2.716  1.00 42.99    -0.056 A 
ATOM    106  CD1 TYR A 152       9.080   3.177   3.662  1.00 41.10     0.010 A 
ATOM    107  CD2 TYR A 152       9.442   3.743   1.371  1.00 40.88     0.010 A 
ATOM    108  CE1 TYR A 152       8.475   2.014   3.293  1.00 41.74     0.037 A 
ATOM    109  CE2 TYR A 152       8.823   2.571   0.989  1.00 41.12     0.037 A 
ATOM    110  CZ  TYR A 152       8.325   1.709   1.962  1.00 43.60     0.065 A 
ATOM    111  OH  TYR A 152       7.677   0.527   1.640  1.00 46.56    -0.361 OA
ATOM    112  HH  TYR A 152       7.573   0.316   0.720  1.00  0.00     0.217 HD
ATOM    113  N   LEU A 153       9.207   8.316   4.727  1.00 47.16    -0.346 N 
ATOM    114  HN  LEU A 153       8.866   7.698   5.463  1.00  0.00     0.163 HD
ATOM    115  CA  LEU A 153       9.291   9.751   4.991  1.00 47.56     0.177 C 
ATOM    116  C   LEU A 153      10.212  10.080   6.119  1.00 48.20     0.241 C 
ATOM    117  O   LEU A 153      11.078  10.903   5.959  1.00 48.47    -0.271 OA
ATOM    118  CB  LEU A 153       7.903  10.310   5.303  1.00 47.27     0.038 C 
ATOM    119  CG  LEU A 153       6.868  10.032   4.216  1.00 46.57    -0.020 C 
ATOM    120  CD1 LEU A 153       5.540  10.542   4.623  1.00 48.23     0.009 C 
ATOM    121  CD2 LEU A 153       7.278  10.693   2.897  1.00 47.93     0.009 C 
ATOM    122  N   LYS A 154       9.995   9.474   7.289  1.00 49.03    -0.346 N 
ATOM    123  HN  LYS A 154       9.229   8.806   7.370  1.00  0.00     0.163 HD
ATOM    124  CA  LYS A 154      10.835   9.749   8.460  1.00 49.04     0.176 C 
ATOM    125  C   LYS A 154      11.031   8.481   9.272  1.00 48.59     0.241 C 
ATOM    126  O   LYS A 154      10.089   7.749   9.507  1.00 48.99    -0.271 OA
ATOM    127  CB  LYS A 154      10.210  10.805   9.376  1.00 49.22     0.035 C 
ATOM    128  CG  LYS A 154       9.744  12.099   8.705  1.00 51.93     0.004 C 
ATOM    129  CD  LYS A 154      10.710  13.286   8.928  1.00 53.34     0.027 C 
ATOM    130  CE  LYS A 154       9.953  14.607   8.828  1.00 53.42     0.229 C 
ATOM    131  NZ  LYS A 154       9.493  15.141  10.159  1.00 51.35    -0.079 N 
ATOM    132  HZ1 LYS A 154       8.987  16.024  10.092  1.00  0.00     0.274 HD
ATOM    133  HZ2 LYS A 154      10.278  15.223  10.805  1.00  0.00     0.274 HD
ATOM    134  HZ3 LYS A 154       8.937  14.444  10.654  1.00  0.00     0.274 HD
ATOM    135  N   LEU A 155      12.258   8.236   9.699  1.00 47.88    -0.346 N 
ATOM    136  HN  LEU A 155      13.019   8.833   9.376  1.00  0.00     0.163 HD
ATOM    137  CA  LEU A 155      12.562   7.152  10.608  1.00 47.70     0.177 C 
ATOM    138  C   LEU A 155      12.093   7.509  12.012  1.00 46.76     0.241 C 
ATOM    139  O   LEU A 155      12.483   8.532  12.526  1.00 45.10    -0.271 OA
ATOM    140  CB  LEU A 155      14.065   6.903  10.628  1.00 48.17     0.038 C 
ATOM    141  CG  LEU A 155      14.576   5.692  11.411  1.00 49.36    -0.020 C 
ATOM    142  CD1 LEU A 155      14.195   4.399  10.704  1.00 49.68     0.009 C 
ATOM    143  CD2 LEU A 155      16.117   5.824  11.561  1.00 50.75     0.009 C 
ATOM    144  N   LEU A 156      11.251   6.654  12.604  1.00 46.13    -0.346 N 
ATOM    145  HN  LEU A 156      10.975   5.815  12.093  1.00  0.00     0.163 HD
ATOM    146  CA  LEU A 156      10.702   6.861  13.953  1.00 46.82     0.177 C 
ATOM    147  C   LEU A 156      11.375   6.055  15.072  1.00 47.87     0.240 C 
ATOM    148  O   LEU A 156      11.209   6.352  16.241  1.00 48.67    -0.271 OA
ATOM    149  CB  LEU A 156       9.223   6.511  13.961  1.00 46.36     0.038 C 
ATOM    150  CG  LEU A 156       8.340   7.307  12.997  1.00 44.41    -0.020 C 
ATOM    151  CD1 LEU A 156       6.920   6.800  13.086  1.00 40.03     0.009 C 
ATOM    152  CD2 LEU A 156       8.415   8.822  13.297  1.00 42.31     0.009 C 
ATOM    153  N   GLY A 157      12.108   5.022  14.707  1.00 49.89    -0.351 N 
ATOM    154  HN  GLY A 157      12.305   4.878  13.717  1.00  0.00     0.163 HD
ATOM    155  CA  GLY A 157      12.639   4.089  15.673  1.00 51.00     0.225 C 
ATOM    156  C   GLY A 157      13.488   3.058  14.981  1.00 52.34     0.236 C 
ATOM    157  O   GLY A 157      13.234   2.681  13.838  1.00 52.06    -0.272 OA
ATOM    158  N   LYS A 158      14.531   2.631  15.675  1.00 54.10    -0.346 N 
ATOM    159  HN  LYS A 158      14.706   3.027  16.599  1.00  0.00     0.163 HD
ATOM    160  CA  LYS A 158      15.436   1.614  15.161  1.00 56.08     0.176 C 
ATOM    161  C   LYS A 158      16.198   0.989  16.348  1.00 56.51     0.240 C 
ATOM    162  O   LYS A 158      16.957   1.675  17.017  1.00 56.85    -0.271 OA
ATOM    163  CB  LYS A 158      16.381   2.243  14.109  1.00 56.30     0.035 C 
ATOM    164  CG  LYS A 158      17.507   1.333  13.547  1.00 58.60     0.004 C 
ATOM    165  CD  LYS A 158      18.398   2.095  12.507  1.00 60.93     0.027 C 
ATOM    166  CE  LYS A 158      19.882   2.257  12.951  1.00 62.01     0.229 C 
ATOM    167  NZ  LYS A 158      20.642   3.165  12.017  1.00 62.14    -0.079 N 
ATOM    168  HZ1 LYS A 158      21.614   3.271  12.308  1.00  0.00     0.274 HD
ATOM    169  HZ2 LYS A 158      20.181   4.070  11.919  1.00  0.00     0.274 HD
ATOM    170  HZ3 LYS A 158      20.574   2.847  11.050  1.00  0.00     0.274 HD
ATOM    171  N   GLY A 159      15.918  -0.285  16.636  1.00 57.31    -0.351 N 
ATOM    172  HN  GLY A 159      15.133  -0.724  16.156  1.00  0.00     0.163 HD
ATOM    173  CA  GLY A 159      16.673  -1.088  17.601  1.00 57.65     0.225 C 
ATOM    174  C   GLY A 159      17.433  -2.199  16.874  1.00 57.83     0.236 C 
ATOM    175  O   GLY A 159      17.637  -2.110  15.660  1.00 56.78    -0.272 OA
ATOM    176  N   THR A 160      17.828  -3.260  17.586  1.00 58.24    -0.344 N 
ATOM    177  HN  THR A 160      17.533  -3.363  18.557  1.00  0.00     0.163 HD
ATOM    178  CA  THR A 160      18.692  -4.280  16.963  1.00 58.71     0.205 C 
ATOM    179  C   THR A 160      17.989  -5.177  15.930  1.00 58.42     0.243 C 
ATOM    180  O   THR A 160      18.626  -5.594  14.968  1.00 58.40    -0.271 OA
ATOM    181  CB  THR A 160      19.494  -5.130  18.038  1.00 59.47     0.146 C 
ATOM    182  CG2 THR A 160      20.269  -4.231  19.015  1.00 58.67     0.042 C 
ATOM    183  OG1 THR A 160      18.601  -5.891  18.870  1.00 60.15    -0.393 OA
ATOM    184  HG1 THR A 160      19.081  -6.400  19.513  1.00  0.00     0.210 HD
ATOM    185  N   PHE A 161      16.694  -5.469  16.115  1.00 58.64    -0.346 N 
ATOM    186  HN  PHE A 161      16.217  -5.096  16.936  1.00  0.00     0.163 HD
ATOM    187  CA  PHE A 161      15.925  -6.323  15.160  1.00 58.45     0.180 C 
ATOM    188  C   PHE A 161      15.405  -5.586  13.906  1.00 57.24     0.241 C 
ATOM    189  O   PHE A 161      15.173  -6.207  12.858  1.00 57.27    -0.271 OA
ATOM    190  CB  PHE A 161      14.699  -7.007  15.814  1.00 58.78     0.073 C 
ATOM    191  CG  PHE A 161      14.889  -7.363  17.236  1.00 60.69    -0.056 A 
ATOM    192  CD1 PHE A 161      14.015  -6.872  18.205  1.00 63.88     0.007 A 
ATOM    193  CD2 PHE A 161      15.941  -8.199  17.610  1.00 64.25     0.007 A 
ATOM    194  CE1 PHE A 161      14.182  -7.193  19.552  1.00 66.11     0.001 A 
ATOM    195  CE2 PHE A 161      16.134  -8.541  18.943  1.00 66.88     0.001 A 
ATOM    196  CZ  PHE A 161      15.247  -8.032  19.933  1.00 68.11     0.000 A 
ATOM    197  N   GLY A 162      15.185  -4.277  14.010  1.00 56.03    -0.351 N 
ATOM    198  HN  GLY A 162      15.442  -3.783  14.865  1.00  0.00     0.163 HD
ATOM    199  CA  GLY A 162      14.578  -3.550  12.904  1.00 54.72     0.225 C 
ATOM    200  C   GLY A 162      14.275  -2.086  13.143  1.00 53.45     0.236 C 
ATOM    201  O   GLY A 162      14.914  -1.409  13.967  1.00 53.92    -0.272 OA
ATOM    202  N   LYS A 163      13.299  -1.581  12.397  1.00 50.97    -0.346 N 
ATOM    203  HN  LYS A 163      12.735  -2.203  11.818  1.00  0.00     0.163 HD
ATOM    204  CA  LYS A 163      13.023  -0.144  12.396  1.00 49.30     0.176 C 
ATOM    205  C   LYS A 163      11.581   0.179  12.044  1.00 46.45     0.241 C 
ATOM    206  O   LYS A 163      10.878  -0.628  11.419  1.00 45.70    -0.271 OA
ATOM    207  CB  LYS A 163      13.962   0.575  11.427  1.00 49.19     0.035 C 
ATOM    208  CG  LYS A 163      13.811   0.157   9.968  1.00 50.48     0.004 C 
ATOM    209  CD  LYS A 163      14.910   0.810   9.110  1.00 53.15     0.027 C 
ATOM    210  CE  LYS A 163      14.931   0.266   7.679  1.00 53.53     0.229 C 
ATOM    211  NZ  LYS A 163      16.114   0.744   6.923  1.00 55.35    -0.079 N 
ATOM    212  HZ1 LYS A 163      16.128   0.382   5.970  1.00  0.00     0.274 HD
ATOM    213  HZ2 LYS A 163      16.981   0.527   7.415  1.00  0.00     0.274 HD
ATOM    214  HZ3 LYS A 163      16.174   1.762   6.934  1.00  0.00     0.274 HD
ATOM    215  N   VAL A 164      11.166   1.377  12.441  1.00 43.34    -0.346 N 
ATOM    216  HN  VAL A 164      11.821   1.987  12.931  1.00  0.00     0.163 HD
ATOM    217  CA  VAL A 164       9.812   1.851  12.203  1.00 41.31     0.180 C 
ATOM    218  C   VAL A 164       9.928   3.183  11.485  1.00 39.71     0.241 C 
ATOM    219  O   VAL A 164      10.722   4.030  11.883  1.00 39.57    -0.271 OA
ATOM    220  CB  VAL A 164       8.992   1.993  13.509  1.00 40.84     0.009 C 
ATOM    221  CG1 VAL A 164       7.541   2.294  13.185  1.00 40.39     0.012 C 
ATOM    222  CG2 VAL A 164       9.091   0.732  14.355  1.00 40.69     0.012 C 
ATOM    223  N   ILE A 165       9.156   3.326  10.408  1.00 38.26    -0.346 N 
ATOM    224  HN  ILE A 165       8.508   2.573  10.177  1.00  0.00     0.163 HD
ATOM    225  CA  ILE A 165       9.187   4.514   9.531  1.00 38.08     0.180 C 
ATOM    226  C   ILE A 165       7.766   5.060   9.338  1.00 36.94     0.241 C 
ATOM    227  O   ILE A 165       6.814   4.303   9.134  1.00 36.28    -0.271 OA
ATOM    228  CB  ILE A 165       9.839   4.150   8.118  1.00 38.22     0.013 C 
ATOM    229  CG1 ILE A 165      11.293   3.734   8.267  1.00 38.83     0.002 C 
ATOM    230  CG2 ILE A 165       9.673   5.308   7.102  1.00 37.18     0.012 C 
ATOM    231  CD1 ILE A 165      11.851   3.093   6.971  1.00 41.80     0.005 C 
ATOM    232  N   LEU A 166       7.621   6.370   9.465  1.00 36.65    -0.346 N 
ATOM    233  HN  LEU A 166       8.374   6.907   9.895  1.00  0.00     0.163 HD
ATOM    234  CA  LEU A 166       6.421   7.077   9.011  1.00 37.34     0.177 C 
ATOM    235  C   LEU A 166       6.291   6.959   7.497  1.00 37.93     0.241 C 
ATOM    236  O   LEU A 166       7.173   7.394   6.773  1.00 39.67    -0.271 OA
ATOM    237  CB  LEU A 166       6.483   8.556   9.402  1.00 37.52     0.038 C 
ATOM    238  CG  LEU A 166       5.262   9.438   9.081  1.00 37.29    -0.020 C 
ATOM    239  CD1 LEU A 166       3.964   8.861   9.628  1.00 40.05     0.009 C 
ATOM    240  CD2 LEU A 166       5.502  10.819   9.649  1.00 37.97     0.009 C 
ATOM    241  N   VAL A 167       5.237   6.326   7.027  1.00 38.35    -0.346 N 
ATOM    242  HN  VAL A 167       4.572   5.924   7.688  1.00  0.00     0.163 HD
ATOM    243  CA  VAL A 167       4.981   6.176   5.596  1.00 39.52     0.180 C 
ATOM    244  C   VAL A 167       3.621   6.717   5.217  1.00 40.14     0.241 C 
ATOM    245  O   VAL A 167       2.777   6.972   6.087  1.00 40.25    -0.271 OA
ATOM    246  CB  VAL A 167       5.043   4.695   5.153  1.00 39.19     0.009 C 
ATOM    247  CG1 VAL A 167       6.384   4.096   5.509  1.00 38.84     0.012 C 
ATOM    248  CG2 VAL A 167       3.883   3.908   5.732  1.00 38.76     0.012 C 
ATOM    249  N   LYS A 168       3.433   6.898   3.907  1.00 41.37    -0.346 N 
ATOM    250  HN  LYS A 168       4.217   6.717   3.280  1.00  0.00     0.163 HD
ATOM    251  CA  LYS A 168       2.170   7.340   3.321  1.00 41.81     0.176 C 
ATOM    252  C   LYS A 168       1.814   6.357   2.230  1.00 41.39     0.241 C 
ATOM    253  O   LYS A 168       2.645   6.026   1.398  1.00 41.73    -0.271 OA
ATOM    254  CB  LYS A 168       2.323   8.742   2.735  1.00 42.41     0.035 C 
ATOM    255  CG  LYS A 168       1.020   9.390   2.216  1.00 45.47     0.004 C 
ATOM    256  CD  LYS A 168       1.273  10.701   1.442  1.00 47.68     0.027 C 
ATOM    257  CE  LYS A 168       1.224  10.505  -0.091  1.00 52.18     0.229 C 
ATOM    258  NZ  LYS A 168       1.596   9.104  -0.630  1.00 52.45    -0.079 N 
ATOM    259  HZ1 LYS A 168       1.564   8.975  -1.641  1.00  0.00     0.274 HD
ATOM    260  HZ2 LYS A 168       1.014   8.399  -0.178  1.00  0.00     0.274 HD
ATOM    261  HZ3 LYS A 168       2.517   8.839  -0.282  1.00  0.00     0.274 HD
ATOM    262  N   GLU A 169       0.584   5.881   2.239  1.00 40.65    -0.346 N 
ATOM    263  HN  GLU A 169      -0.076   6.224   2.937  1.00  0.00     0.163 HD
ATOM    264  CA  GLU A 169       0.143   4.882   1.282  1.00 40.87     0.177 C 
ATOM    265  C   GLU A 169      -0.291   5.614  -0.016  1.00 41.45     0.241 C 
ATOM    266  O   GLU A 169      -1.158   6.495   0.042  1.00 40.80    -0.271 OA
ATOM    267  CB  GLU A 169      -1.028   4.107   1.865  1.00 39.64     0.045 C 
ATOM    268  CG  GLU A 169      -1.581   3.022   0.964  1.00 39.42     0.116 C 
ATOM    269  CD  GLU A 169      -2.835   2.433   1.546  1.00 39.18     0.172 C 
ATOM    270  OE1 GLU A 169      -3.223   1.345   1.143  1.00 41.11    -0.648 OA
ATOM    271  OE2 GLU A 169      -3.432   3.060   2.434  1.00 41.84    -0.648 OA
ATOM    272  N   LYS A 170       0.322   5.241  -1.148  1.00 42.51    -0.346 N 
ATOM    273  HN  LYS A 170       0.933   4.425  -1.121  1.00  0.00     0.163 HD
ATOM    274  CA  LYS A 170       0.158   5.953  -2.437  1.00 43.01     0.176 C 
ATOM    275  C   LYS A 170      -1.290   5.978  -2.858  1.00 43.43     0.241 C 
ATOM    276  O   LYS A 170      -1.757   7.035  -3.234  1.00 44.44    -0.271 OA
ATOM    277  CB  LYS A 170       1.021   5.339  -3.541  1.00 43.31     0.035 C 
ATOM    278  CG  LYS A 170       2.544   5.418  -3.287  1.00 43.07     0.004 C 
ATOM    279  CD  LYS A 170       3.339   4.706  -4.410  1.00 41.94     0.027 C 
ATOM    280  CE  LYS A 170       4.801   5.002  -4.314  1.00 39.70     0.229 C 
ATOM    281  NZ  LYS A 170       5.685   4.036  -5.019  1.00 39.73    -0.079 N 
ATOM    282  HZ1 LYS A 170       6.683   4.238  -4.953  1.00  0.00     0.274 HD
ATOM    283  HZ2 LYS A 170       5.406   3.952  -5.997  1.00  0.00     0.274 HD
ATOM    284  HZ3 LYS A 170       5.496   3.086  -4.698  1.00  0.00     0.274 HD
ATOM    285  N   ALA A 171      -2.019   4.854  -2.749  1.00 43.90    -0.346 N 
ATOM    286  HN  ALA A 171      -1.602   4.024  -2.328  1.00  0.00     0.163 HD
ATOM    287  CA  ALA A 171      -3.418   4.803  -3.230  1.00 44.11     0.172 C 
ATOM    288  C   ALA A 171      -4.423   5.587  -2.417  1.00 44.18     0.240 C 
ATOM    289  O   ALA A 171      -5.520   5.821  -2.892  1.00 45.49    -0.271 OA
ATOM    290  CB  ALA A 171      -3.925   3.348  -3.370  1.00 44.04     0.042 C 
ATOM    291  N   THR A 172      -4.112   5.944  -1.172  1.00 44.00    -0.344 N 
ATOM    292  HN  THR A 172      -3.177   5.761  -0.807  1.00  0.00     0.163 HD
ATOM    293  CA  THR A 172      -5.120   6.605  -0.321  1.00 42.72     0.205 C 
ATOM    294  C   THR A 172      -4.702   7.972   0.173  1.00 42.01     0.243 C 
ATOM    295  O   THR A 172      -5.541   8.763   0.569  1.00 42.34    -0.271 OA
ATOM    296  CB  THR A 172      -5.461   5.737   0.924  1.00 43.05     0.146 C 
ATOM    297  CG2 THR A 172      -5.986   4.412   0.528  1.00 42.40     0.042 C 
ATOM    298  OG1 THR A 172      -4.260   5.466   1.671  1.00 41.86    -0.393 OA
ATOM    299  HG1 THR A 172      -3.923   6.317   1.925  1.00  0.00     0.210 HD
ATOM    300  N   GLY A 173      -3.423   8.266   0.145  1.00 41.84    -0.350 N 
ATOM    301  HN  GLY A 173      -2.772   7.659  -0.354  1.00  0.00     0.163 HD
ATOM    302  CA  GLY A 173      -2.932   9.455   0.824  1.00 42.14     0.225 C 
ATOM    303  C   GLY A 173      -2.883   9.324   2.348  1.00 42.08     0.236 C 
ATOM    304  O   GLY A 173      -2.634  10.301   2.998  1.00 42.17    -0.272 OA
ATOM    305  N   ARG A 174      -3.102   8.129   2.909  1.00 43.15    -0.346 N 
ATOM    306  HN  ARG A 174      -3.247   7.323   2.301  1.00  0.00     0.163 HD
ATOM    307  CA  ARG A 174      -3.142   7.928   4.379  1.00 43.56     0.176 C 
ATOM    308  C   ARG A 174      -1.761   7.615   4.935  1.00 42.79     0.241 C 
ATOM    309  O   ARG A 174      -0.944   6.947   4.302  1.00 41.49    -0.271 OA
ATOM    310  CB  ARG A 174      -4.082   6.788   4.772  1.00 44.30     0.036 C 
ATOM    311  CG  ARG A 174      -5.568   7.137   4.828  1.00 47.69     0.023 C 
ATOM    312  CD  ARG A 174      -6.425   5.944   5.239  1.00 54.47     0.138 C 
ATOM    313  NE  ARG A 174      -7.681   6.360   5.869  1.00 59.93    -0.227 N 
ATOM    314  HE  ARG A 174      -7.687   6.461   6.884  1.00  0.00     0.177 HD
ATOM    315  CZ  ARG A 174      -8.817   6.617   5.220  1.00 62.31     0.665 C 
ATOM    316  NH1 ARG A 174      -8.899   6.477   3.891  1.00 62.25    -0.235 N 
ATOM    317 1HH1 ARG A 174      -9.768   6.674   3.395  1.00  0.00     0.174 HD
ATOM    318 2HH1 ARG A 174      -8.079   6.186   3.359  1.00  0.00     0.174 HD
ATOM    319  NH2 ARG A 174      -9.884   6.996   5.913  1.00 64.32    -0.235 N 
ATOM    320 1HH2 ARG A 174     -10.753   7.193   5.417  1.00  0.00     0.174 HD
ATOM    321 2HH2 ARG A 174      -9.822   7.103   6.925  1.00  0.00     0.174 HD
ATOM    322  N   TYR A 175      -1.526   8.079   6.158  1.00 42.51    -0.346 N 
ATOM    323  HN  TYR A 175      -2.290   8.526   6.664  1.00  0.00     0.163 HD
ATOM    324  CA  TYR A 175      -0.225   7.978   6.809  1.00 41.79     0.180 C 
ATOM    325  C   TYR A 175      -0.321   6.892   7.853  1.00 41.12     0.241 C 
ATOM    326  O   TYR A 175      -1.362   6.753   8.509  1.00 39.59    -0.271 OA
ATOM    327  CB  TYR A 175       0.152   9.307   7.480  1.00 42.15     0.073 C 
ATOM    328  CG  TYR A 175       0.515  10.373   6.500  1.00 45.62    -0.056 A 
ATOM    329  CD1 TYR A 175       1.792  10.429   5.948  1.00 48.75     0.010 A 
ATOM    330  CD2 TYR A 175      -0.425  11.313   6.082  1.00 47.97     0.010 A 
ATOM    331  CE1 TYR A 175       2.128  11.420   5.019  1.00 49.45     0.037 A 
ATOM    332  CE2 TYR A 175      -0.100  12.292   5.155  1.00 49.30     0.037 A 
ATOM    333  CZ  TYR A 175       1.174  12.340   4.627  1.00 50.36     0.065 A 
ATOM    334  OH  TYR A 175       1.509  13.296   3.698  1.00 54.50    -0.361 OA
ATOM    335  HH  TYR A 175       2.386  13.329   3.334  1.00  0.00     0.217 HD
ATOM    336  N   TYR A 176       0.773   6.135   8.001  1.00 40.17    -0.346 N 
ATOM    337  HN  TYR A 176       1.592   6.358   7.436  1.00  0.00     0.163 HD
ATOM    338  CA  TYR A 176       0.860   5.013   8.922  1.00 39.62     0.180 C 
ATOM    339  C   TYR A 176       2.297   4.887   9.474  1.00 38.55     0.241 C 
ATOM    340  O   TYR A 176       3.238   5.521   8.979  1.00 37.07    -0.271 OA
ATOM    341  CB  TYR A 176       0.454   3.704   8.243  1.00 39.82     0.073 C 
ATOM    342  CG  TYR A 176      -0.973   3.634   7.667  1.00 40.47    -0.056 A 
ATOM    343  CD1 TYR A 176      -2.083   3.442   8.486  1.00 40.46     0.010 A 
ATOM    344  CD2 TYR A 176      -1.195   3.734   6.294  1.00 37.47     0.010 A 
ATOM    345  CE1 TYR A 176      -3.375   3.354   7.960  1.00 40.31     0.037 A 
ATOM    346  CE2 TYR A 176      -2.466   3.669   5.764  1.00 37.94     0.037 A 
ATOM    347  CZ  TYR A 176      -3.554   3.464   6.572  1.00 40.91     0.065 A 
ATOM    348  OH  TYR A 176      -4.806   3.390   6.001  1.00 42.39    -0.361 OA
ATOM    349  HH  TYR A 176      -5.560   3.248   6.561  1.00  0.00     0.217 HD
ATOM    350  N   ALA A 177       2.470   4.083  10.515  1.00 37.27    -0.346 N 
ATOM    351  HN  ALA A 177       1.663   3.765  11.052  1.00  0.00     0.163 HD
ATOM    352  CA  ALA A 177       3.808   3.654  10.893  1.00 36.31     0.172 C 
ATOM    353  C   ALA A 177       4.021   2.243  10.348  1.00 36.35     0.240 C 
ATOM    354  O   ALA A 177       3.159   1.365  10.515  1.00 37.43    -0.271 OA
ATOM    355  CB  ALA A 177       3.989   3.720  12.412  1.00 35.87     0.042 C 
ATOM    356  N   MET A 178       5.137   2.028   9.665  1.00 35.81    -0.346 N 
ATOM    357  HN  MET A 178       5.744   2.823   9.465  1.00  0.00     0.163 HD
ATOM    358  CA  MET A 178       5.542   0.706   9.183  1.00 36.17     0.177 C 
ATOM    359  C   MET A 178       6.760   0.213   9.951  1.00 35.92     0.241 C 
ATOM    360  O   MET A 178       7.807   0.853   9.929  1.00 33.36    -0.271 OA
ATOM    361  CB  MET A 178       5.874   0.720   7.687  1.00 36.93     0.045 C 
ATOM    362  CG  MET A 178       6.038  -0.720   7.066  1.00 37.27     0.076 C 
ATOM    363  SD  MET A 178       6.826  -0.891   5.407  1.00 40.34    -0.173 SA
ATOM    364  CE  MET A 178       5.458  -0.356   4.330  1.00 40.88     0.089 C 
ATOM    365  N   LYS A 179       6.584  -0.882  10.710  1.00 36.90    -0.346 N 
ATOM    366  HN  LYS A 179       5.632  -1.211  10.867  1.00  0.00     0.163 HD
ATOM    367  CA  LYS A 179       7.694  -1.635  11.329  1.00 36.85     0.176 C 
ATOM    368  C   LYS A 179       8.224  -2.624  10.277  1.00 37.35     0.241 C 
ATOM    369  O   LYS A 179       7.475  -3.443   9.790  1.00 35.85    -0.271 OA
ATOM    370  CB  LYS A 179       7.211  -2.419  12.582  1.00 37.50     0.035 C 
ATOM    371  CG  LYS A 179       8.309  -3.326  13.253  1.00 37.42     0.004 C 
ATOM    372  CD  LYS A 179       7.873  -3.994  14.571  1.00 40.28     0.027 C 
ATOM    373  CE  LYS A 179       7.532  -3.007  15.683  1.00 43.86     0.229 C 
ATOM    374  NZ  LYS A 179       7.465  -3.648  17.075  1.00 47.99    -0.079 N 
ATOM    375  HZ1 LYS A 179       7.237  -2.988  17.819  1.00  0.00     0.274 HD
ATOM    376  HZ2 LYS A 179       8.332  -4.143  17.286  1.00  0.00     0.274 HD
ATOM    377  HZ3 LYS A 179       6.815  -4.434  17.079  1.00  0.00     0.274 HD
ATOM    378  N   ILE A 180       9.512  -2.519   9.950  1.00 38.26    -0.346 N 
ATOM    379  HN  ILE A 180      10.074  -1.839  10.461  1.00  0.00     0.163 HD
ATOM    380  CA  ILE A 180      10.180  -3.306   8.913  1.00 39.48     0.180 C 
ATOM    381  C   ILE A 180      11.196  -4.163   9.589  1.00 40.53     0.241 C 
ATOM    382  O   ILE A 180      12.114  -3.629  10.226  1.00 41.55    -0.271 OA
ATOM    383  CB  ILE A 180      10.889  -2.329   7.906  1.00 39.62     0.013 C 
ATOM    384  CG1 ILE A 180       9.837  -1.504   7.155  1.00 40.49     0.002 C 
ATOM    385  CG2 ILE A 180      11.772  -3.086   6.912  1.00 40.39     0.012 C 
ATOM    386  CD1 ILE A 180      10.369  -0.228   6.519  1.00 41.85     0.005 C 
ATOM    387  N   LEU A 181      11.035  -5.479   9.489  1.00 41.68    -0.345 N 
ATOM    388  HN  LEU A 181      10.204  -5.840   9.020  1.00  0.00     0.163 HD
ATOM    389  CA  LEU A 181      12.008  -6.426  10.028  1.00 42.99     0.189 C 
ATOM    390  C   LEU A 181      12.764  -7.175   8.921  1.00 43.90     0.244 C 
ATOM    391  O   LEU A 181      12.145  -7.661   7.960  1.00 44.62    -0.258 OA
ATOM    392  CB  LEU A 181      11.314  -7.471  10.912  1.00 42.49     0.040 C 
ATOM    393  CG  LEU A 181      10.316  -6.944  11.943  1.00 42.73    -0.020 C 
ATOM    394  CD1 LEU A 181       9.494  -8.085  12.524  1.00 42.73     0.009 C 
ATOM    395  CD2 LEU A 181      11.024  -6.168  13.047  1.00 42.51     0.009 C 
ATOM    396  N  ALYS A 182      14.086  -7.272   9.023  0.50 44.19    -0.338 N 
ATOM    397  H  ALYS A 182      14.587  -6.741   9.736  1.00  0.00     0.164 HD
ATOM    398  N  BLYS A 182      14.071  -7.316   9.121  0.50 44.27    -0.338 N 
ATOM    399  H  BLYS A 182      14.496  -6.811   9.899  1.00  0.00     0.164 HD
ATOM    400  CA ALYS A 182      14.816  -8.146   8.105  0.50 44.64     0.172 C 
ATOM    401  CA BLYS A 182      14.931  -8.153   8.290  0.50 44.80     0.172 C 
ATOM    402  C  ALYS A 182      14.738  -9.607   8.596  0.50 45.09     0.230 C 
ATOM    403  C  BLYS A 182      14.711  -9.645   8.662  0.50 45.13     0.230 C 
ATOM    404  O  ALYS A 182      15.141  -9.934   9.708  0.50 44.84    -0.277 OA
ATOM    405  O  BLYS A 182      15.005 -10.046   9.783  0.50 44.71    -0.277 OA
ATOM    406  CB ALYS A 182      16.253  -7.671   7.888  0.50 44.66     0.034 C 
ATOM    407  CB BLYS A 182      16.398  -7.747   8.519  0.50 44.81     0.034 C 
ATOM    408  CG ALYS A 182      16.367  -6.527   6.831  0.50 45.30     0.004 C 
ATOM    409  CG BLYS A 182      16.690  -6.220   8.385  0.50 46.39     0.004 C 
ATOM    410  CD ALYS A 182      17.000  -6.959   5.502  0.50 44.41     0.027 C 
ATOM    411  CD BLYS A 182      17.843  -5.717   9.296  0.50 47.41     0.027 C 
ATOM    412  CE ALYS A 182      17.795  -5.811   4.857  0.50 44.04     0.229 C 
ATOM    413  CE BLYS A 182      18.202  -4.250   9.006  0.50 47.66     0.229 C 
ATOM    414  NZ ALYS A 182      16.908  -4.690   4.425  0.50 43.35    -0.079 N 
ATOM    415  HZ1ALYS A 182      17.435  -3.929   3.997  1.00  0.00     0.274 HD
ATOM    416  HZ2ALYS A 182      16.333  -4.354   5.198  1.00  0.00     0.274 HD
ATOM    417  HZ3ALYS A 182      16.168  -5.021   3.806  1.00  0.00     0.274 HD
ATOM    418  NZ BLYS A 182      19.416  -4.104   8.118  0.50 47.41    -0.079 N 
ATOM    419  HZ1BLYS A 182      19.654  -3.131   7.926  1.00  0.00     0.274 HD
ATOM    420  HZ2BLYS A 182      19.298  -4.628   7.251  1.00  0.00     0.274 HD
ATOM    421  HZ3BLYS A 182      20.215  -4.604   8.508  1.00  0.00     0.274 HD
ATOM    422  N   LYS A 183      14.176 -10.463   7.749  1.00 45.42    -0.172 NA
ATOM    423  CA  LYS A 183      13.958 -11.880   8.038  1.00 45.98     0.166 C 
ATOM    424  C   LYS A 183      15.207 -12.589   8.559  1.00 47.13     0.237 C 
ATOM    425  O   LYS A 183      15.134 -13.375   9.511  1.00 46.49    -0.272 OA
ATOM    426  CB  LYS A 183      13.446 -12.628   6.797  1.00 46.12     0.030 C 
ATOM    427  CG  LYS A 183      12.021 -12.294   6.378  1.00 47.28     0.004 C 
ATOM    428  CD  LYS A 183      11.387 -13.437   5.548  1.00 49.53     0.027 C 
ATOM    429  CE  LYS A 183      10.517 -12.955   4.398  1.00 49.24     0.229 C 
ATOM    430  NZ  LYS A 183       9.932 -14.045   3.578  1.00 47.85    -0.079 N 
ATOM    431  HZ1 LYS A 183       9.348 -13.722   2.807  1.00  0.00     0.274 HD
ATOM    432  HZ2 LYS A 183       9.415 -14.697   4.168  1.00  0.00     0.274 HD
ATOM    433  HZ3 LYS A 183      10.665 -14.666   3.235  1.00  0.00     0.274 HD
ATOM    434  N   GLU A 184      16.349 -12.301   7.956  1.00 48.90    -0.346 N 
ATOM    435  HN  GLU A 184      16.372 -11.590   7.225  1.00  0.00     0.163 HD
ATOM    436  CA  GLU A 184      17.575 -12.995   8.332  1.00 50.74     0.177 C 
ATOM    437  C   GLU A 184      17.966 -12.660   9.778  1.00 50.56     0.241 C 
ATOM    438  O   GLU A 184      18.340 -13.548  10.547  1.00 50.12    -0.271 OA
ATOM    439  CB  GLU A 184      18.704 -12.731   7.312  1.00 51.65     0.045 C 
ATOM    440  CG  GLU A 184      19.740 -11.670   7.683  1.00 55.69     0.116 C 
ATOM    441  CD  GLU A 184      20.724 -11.349   6.545  1.00 60.63     0.172 C 
ATOM    442  OE1 GLU A 184      21.525 -10.383   6.720  1.00 63.33    -0.648 OA
ATOM    443  OE2 GLU A 184      20.702 -12.050   5.487  1.00 62.72    -0.648 OA
ATOM    444  N   VAL A 185      17.847 -11.387  10.133  1.00 50.82    -0.346 N 
ATOM    445  HN  VAL A 185      17.528 -10.711   9.439  1.00  0.00     0.163 HD
ATOM    446  CA  VAL A 185      18.154 -10.920  11.475  1.00 50.87     0.180 C 
ATOM    447  C   VAL A 185      17.181 -11.492  12.496  1.00 50.39     0.241 C 
ATOM    448  O   VAL A 185      17.616 -11.885  13.559  1.00 49.90    -0.271 OA
ATOM    449  CB  VAL A 185      18.181  -9.385  11.572  1.00 51.06     0.009 C 
ATOM    450  CG1 VAL A 185      18.543  -8.959  12.968  1.00 51.88     0.012 C 
ATOM    451  CG2 VAL A 185      19.195  -8.798  10.568  1.00 52.04     0.012 C 
ATOM    452  N   ILE A 186      15.895 -11.587  12.160  1.00 49.98    -0.346 N 
ATOM    453  HN  ILE A 186      15.596 -11.221  11.256  1.00  0.00     0.163 HD
ATOM    454  CA  ILE A 186      14.892 -12.199  13.042  1.00 50.24     0.180 C 
ATOM    455  C   ILE A 186      15.198 -13.680  13.301  1.00 50.91     0.241 C 
ATOM    456  O   ILE A 186      14.995 -14.171  14.407  1.00 49.48    -0.271 OA
ATOM    457  CB  ILE A 186      13.453 -12.072  12.435  1.00 50.15     0.013 C 
ATOM    458  CG1 ILE A 186      12.995 -10.603  12.365  1.00 50.32     0.002 C 
ATOM    459  CG2 ILE A 186      12.435 -12.882  13.247  1.00 50.40     0.012 C 
ATOM    460  CD1 ILE A 186      13.030  -9.820  13.706  1.00 48.96     0.005 C 
ATOM    461  N   VAL A 187      15.671 -14.387  12.273  1.00 51.88    -0.346 N 
ATOM    462  HN  VAL A 187      15.803 -13.929  11.371  1.00  0.00     0.163 HD
ATOM    463  CA  VAL A 187      16.004 -15.804  12.411  1.00 52.94     0.180 C 
ATOM    464  C   VAL A 187      17.290 -15.985  13.261  1.00 53.42     0.241 C 
ATOM    465  O   VAL A 187      17.352 -16.834  14.134  1.00 52.75    -0.271 OA
ATOM    466  CB  VAL A 187      16.160 -16.494  11.026  1.00 53.33     0.009 C 
ATOM    467  CG1 VAL A 187      16.963 -17.817  11.150  1.00 53.61     0.012 C 
ATOM    468  CG2 VAL A 187      14.784 -16.781  10.398  1.00 53.01     0.012 C 
ATOM    469  N   ALA A 188      18.283 -15.137  13.021  1.00 54.60    -0.346 N 
ATOM    470  HN  ALA A 188      18.143 -14.405  12.325  1.00  0.00     0.163 HD
ATOM    471  CA  ALA A 188      19.579 -15.209  13.718  1.00 55.37     0.172 C 
ATOM    472  C   ALA A 188      19.465 -14.838  15.213  1.00 55.44     0.240 C 
ATOM    473  O   ALA A 188      20.068 -15.485  16.076  1.00 55.53    -0.271 OA
ATOM    474  CB  ALA A 188      20.608 -14.294  13.001  1.00 55.26     0.042 C 
ATOM    475  N   LYS A 189      18.655 -13.815  15.501  1.00 55.34    -0.346 N 
ATOM    476  HN  LYS A 189      18.101 -13.410  14.747  1.00  0.00     0.163 HD
ATOM    477  CA  LYS A 189      18.522 -13.246  16.843  1.00 54.87     0.176 C 
ATOM    478  C   LYS A 189      17.431 -13.987  17.612  1.00 53.75     0.241 C 
ATOM    479  O   LYS A 189      17.132 -13.677  18.753  1.00 53.92    -0.271 OA
ATOM    480  CB  LYS A 189      18.216 -11.752  16.746  1.00 55.26     0.035 C 
ATOM    481  CG  LYS A 189      19.401 -10.879  16.242  1.00 57.42     0.004 C 
ATOM    482  CD  LYS A 189      20.425 -10.576  17.373  1.00 60.96     0.027 C 
ATOM    483  CE  LYS A 189      21.192  -9.238  17.181  1.00 62.77     0.229 C 
ATOM    484  NZ  LYS A 189      20.726  -8.151  18.134  1.00 64.28    -0.079 N 
ATOM    485  HZ1 LYS A 189      21.229  -7.273  18.008  1.00  0.00     0.274 HD
ATOM    486  HZ2 LYS A 189      20.779  -8.467  19.102  1.00  0.00     0.274 HD
ATOM    487  HZ3 LYS A 189      19.719  -8.008  18.061  1.00  0.00     0.274 HD
ATOM    488  N   ASP A 190      16.837 -14.977  16.964  1.00 52.91    -0.346 N 
ATOM    489  HN  ASP A 190      17.084 -15.140  15.988  1.00  0.00     0.163 HD
ATOM    490  CA  ASP A 190      15.849 -15.840  17.586  1.00 52.25     0.186 C 
ATOM    491  C   ASP A 190      14.523 -15.153  17.907  1.00 50.50     0.241 C 
ATOM    492  O   ASP A 190      13.876 -15.474  18.918  1.00 50.23    -0.271 OA
ATOM    493  CB  ASP A 190      16.428 -16.469  18.849  1.00 52.84     0.147 C 
ATOM    494  CG  ASP A 190      16.204 -17.921  18.874  1.00 55.75     0.175 C 
ATOM    495  OD1 ASP A 190      17.082 -18.644  18.363  1.00 61.54    -0.648 OA
ATOM    496  OD2 ASP A 190      15.157 -18.436  19.310  1.00 60.95    -0.648 OA
ATOM    497  N   GLU A 191      14.116 -14.227  17.033  1.00 48.20    -0.346 N 
ATOM    498  HN  GLU A 191      14.655 -14.091  16.178  1.00  0.00     0.163 HD
ATOM    499  CA  GLU A 191      12.930 -13.402  17.254  1.00 45.82     0.177 C 
ATOM    500  C   GLU A 191      11.701 -13.864  16.466  1.00 44.18     0.241 C 
ATOM    501  O   GLU A 191      10.735 -13.114  16.343  1.00 43.78    -0.271 OA
ATOM    502  CB  GLU A 191      13.241 -11.937  16.933  1.00 45.68     0.045 C 
ATOM    503  CG  GLU A 191      14.158 -11.262  17.950  1.00 46.02     0.116 C 
ATOM    504  CD  GLU A 191      13.561 -11.170  19.364  1.00 44.93     0.172 C 
ATOM    505  OE1 GLU A 191      12.317 -11.050  19.513  1.00 41.47    -0.648 OA
ATOM    506  OE2 GLU A 191      14.354 -11.212  20.328  1.00 44.31    -0.648 OA
ATOM    507  N   VAL A 192      11.719 -15.091  15.943  1.00 42.36    -0.346 N 
ATOM    508  HN  VAL A 192      12.493 -15.718  16.162  1.00  0.00     0.163 HD
ATOM    509  CA  VAL A 192      10.650 -15.551  15.062  1.00 40.86     0.180 C 
ATOM    510  C   VAL A 192       9.370 -15.710  15.839  1.00 38.75     0.241 C 
ATOM    511  O   VAL A 192       8.359 -15.137  15.489  1.00 38.84    -0.271 OA
ATOM    512  CB  VAL A 192      10.974 -16.916  14.369  1.00 41.28     0.009 C 
ATOM    513  CG1 VAL A 192       9.799 -17.409  13.589  1.00 40.26     0.012 C 
ATOM    514  CG2 VAL A 192      12.211 -16.791  13.464  1.00 41.66     0.012 C 
ATOM    515  N   ALA A 193       9.405 -16.506  16.895  1.00 36.41    -0.346 N 
ATOM    516  HN  ALA A 193      10.276 -16.969  17.155  1.00  0.00     0.163 HD
ATOM    517  CA  ALA A 193       8.206 -16.722  17.684  1.00 34.18     0.172 C 
ATOM    518  C   ALA A 193       7.649 -15.376  18.283  1.00 33.20     0.240 C 
ATOM    519  O   ALA A 193       6.430 -15.163  18.322  1.00 31.65    -0.271 OA
ATOM    520  CB  ALA A 193       8.464 -17.764  18.749  1.00 34.72     0.042 C 
ATOM    521  N   HIS A 194       8.525 -14.461  18.672  1.00 31.58    -0.346 N 
ATOM    522  HN  HIS A 194       9.522 -14.673  18.645  1.00  0.00     0.163 HD
ATOM    523  CA  HIS A 194       8.070 -13.138  19.144  1.00 32.69     0.182 C 
ATOM    524  C   HIS A 194       7.313 -12.373  18.026  1.00 33.08     0.241 C 
ATOM    525  O   HIS A 194       6.276 -11.782  18.254  1.00 33.99    -0.271 OA
ATOM    526  CB  HIS A 194       9.253 -12.295  19.603  1.00 31.92     0.093 C 
ATOM    527  CG  HIS A 194       9.894 -12.786  20.858  1.00 31.15     0.028 A 
ATOM    528  CD2 HIS A 194       9.496 -13.706  21.772  1.00 31.26     0.114 A 
ATOM    529  ND1 HIS A 194      11.107 -12.299  21.302  1.00 30.59    -0.354 N 
ATOM    530  HD1 HIS A 194      11.666 -11.587  20.832  1.00  0.00     0.166 HD
ATOM    531  CE1 HIS A 194      11.429 -12.902  22.434  1.00 28.96     0.180 A 
ATOM    532  NE2 HIS A 194      10.463 -13.751  22.750  1.00 31.66    -0.360 N 
ATOM    533  HE2 HIS A 194      10.440 -14.341  23.582  1.00  0.00     0.166 HD
ATOM    534  N   THR A 195       7.851 -12.405  16.812  1.00 34.54    -0.344 N 
ATOM    535  HN  THR A 195       8.728 -12.909  16.682  1.00  0.00     0.163 HD
ATOM    536  CA  THR A 195       7.238 -11.744  15.642  1.00 34.35     0.205 C 
ATOM    537  C   THR A 195       5.857 -12.339  15.252  1.00 34.98     0.243 C 
ATOM    538  O   THR A 195       4.928 -11.596  14.904  1.00 34.32    -0.271 OA
ATOM    539  CB  THR A 195       8.153 -11.881  14.467  1.00 34.69     0.146 C 
ATOM    540  CG2 THR A 195       7.635 -11.029  13.301  1.00 36.41     0.042 C 
ATOM    541  OG1 THR A 195       9.428 -11.309  14.768  1.00 33.56    -0.393 OA
ATOM    542  HG1 THR A 195      10.009 -11.396  14.022  1.00  0.00     0.210 HD
ATOM    543  N   LEU A 196       5.710 -13.660  15.360  1.00 34.35    -0.346 N 
ATOM    544  HN  LEU A 196       6.502 -14.231  15.654  1.00  0.00     0.163 HD
ATOM    545  CA  LEU A 196       4.429 -14.304  15.063  1.00 34.34     0.177 C 
ATOM    546  C   LEU A 196       3.377 -13.970  16.116  1.00 33.45     0.241 C 
ATOM    547  O   LEU A 196       2.201 -13.731  15.804  1.00 30.56    -0.271 OA
ATOM    548  CB  LEU A 196       4.599 -15.815  14.961  1.00 35.12     0.038 C 
ATOM    549  CG  LEU A 196       5.571 -16.341  13.906  1.00 37.76    -0.020 C 
ATOM    550  CD1 LEU A 196       5.696 -17.884  14.022  1.00 39.28     0.009 C 
ATOM    551  CD2 LEU A 196       5.120 -15.958  12.515  1.00 40.81     0.009 C 
ATOM    552  N   THR A 197       3.803 -13.996  17.382  1.00 32.59    -0.344 N 
ATOM    553  HN  THR A 197       4.727 -14.374  17.589  1.00  0.00     0.163 HD
ATOM    554  CA  THR A 197       2.974 -13.495  18.477  1.00 31.90     0.205 C 
ATOM    555  C   THR A 197       2.496 -12.079  18.202  1.00 30.66     0.243 C 
ATOM    556  O   THR A 197       1.318 -11.808  18.272  1.00 32.71    -0.271 OA
ATOM    557  CB  THR A 197       3.722 -13.604  19.817  1.00 30.75     0.146 C 
ATOM    558  CG2 THR A 197       2.844 -13.146  20.945  1.00 29.38     0.042 C 
ATOM    559  OG1 THR A 197       3.955 -15.007  20.099  1.00 30.51    -0.393 OA
ATOM    560  HG1 THR A 197       4.417 -15.074  20.926  1.00  0.00     0.210 HD
ATOM    561  N   GLU A 198       3.391 -11.195  17.834  1.00 31.38    -0.346 N 
ATOM    562  HN  GLU A 198       4.364 -11.477  17.713  1.00  0.00     0.163 HD
ATOM    563  CA  GLU A 198       3.003  -9.819  17.599  1.00 31.22     0.177 C 
ATOM    564  C   GLU A 198       2.011  -9.736  16.408  1.00 30.51     0.241 C 
ATOM    565  O   GLU A 198       1.019  -9.020  16.476  1.00 29.66    -0.271 OA
ATOM    566  CB  GLU A 198       4.219  -8.959  17.313  1.00 32.00     0.045 C 
ATOM    567  CG  GLU A 198       3.827  -7.519  17.094  1.00 34.14     0.116 C 
ATOM    568  CD  GLU A 198       4.951  -6.519  17.234  1.00 36.70     0.172 C 
ATOM    569  OE1 GLU A 198       6.046  -6.755  16.670  1.00 39.34    -0.648 OA
ATOM    570  OE2 GLU A 198       4.669  -5.477  17.881  1.00 37.51    -0.648 OA
ATOM    571  N   ASN A 199       2.275 -10.503  15.351  1.00 29.99    -0.346 N 
ATOM    572  HN  ASN A 199       3.127 -11.064  15.344  1.00  0.00     0.163 HD
ATOM    573  CA  ASN A 199       1.370 -10.562  14.194  1.00 29.62     0.185 C 
ATOM    574  C   ASN A 199      -0.045 -10.997  14.621  1.00 30.08     0.241 C 
ATOM    575  O   ASN A 199      -0.999 -10.268  14.384  1.00 28.85    -0.271 OA
ATOM    576  CB  ASN A 199       1.980 -11.372  13.058  1.00 30.23     0.137 C 
ATOM    577  CG  ASN A 199       1.257 -11.154  11.703  1.00 31.14     0.217 C 
ATOM    578  ND2 ASN A 199       1.303 -12.161  10.839  1.00 31.92    -0.370 N 
ATOM    579 1HD2 ASN A 199       0.828 -12.018   9.948  1.00  0.00     0.159 HD
ATOM    580 2HD2 ASN A 199       1.789 -13.035  11.041  1.00  0.00     0.159 HD
ATOM    581  OD1 ASN A 199       0.672 -10.101  11.460  1.00 31.18    -0.274 OA
ATOM    582  N   ARG A 200      -0.171 -12.115  15.338  1.00 31.25    -0.346 N 
ATOM    583  HN  ARG A 200       0.664 -12.653  15.570  1.00  0.00     0.163 HD
ATOM    584  CA  ARG A 200      -1.485 -12.592  15.804  1.00 31.88     0.176 C 
ATOM    585  C   ARG A 200      -2.171 -11.627  16.767  1.00 31.66     0.241 C 
ATOM    586  O   ARG A 200      -3.378 -11.314  16.613  1.00 32.11    -0.271 OA
ATOM    587  CB  ARG A 200      -1.375 -13.945  16.489  1.00 32.05     0.036 C 
ATOM    588  CG  ARG A 200      -1.249 -15.179  15.558  1.00 35.56     0.023 C 
ATOM    589  CD  ARG A 200      -1.235 -16.562  16.343  1.00 38.10     0.138 C 
ATOM    590  NE  ARG A 200      -0.124 -16.678  17.297  1.00 39.14    -0.227 N 
ATOM    591  HE  ARG A 200      -0.298 -16.384  18.258  1.00  0.00     0.177 HD
ATOM    592  CZ  ARG A 200       1.100 -17.139  17.006  1.00 40.23     0.665 C 
ATOM    593  NH1 ARG A 200       1.406 -17.589  15.804  1.00 40.62    -0.235 N 
ATOM    594 1HH1 ARG A 200       2.338 -17.940  15.582  1.00  0.00     0.174 HD
ATOM    595 2HH1 ARG A 200       0.689 -17.553  15.079  1.00  0.00     0.174 HD
ATOM    596  NH2 ARG A 200       2.031 -17.186  17.947  1.00 39.78    -0.235 N 
ATOM    597 1HH2 ARG A 200       2.963 -17.537  17.725  1.00  0.00     0.174 HD
ATOM    598 2HH2 ARG A 200       1.794 -16.838  18.876  1.00  0.00     0.174 HD
ATOM    599  N   VAL A 201      -1.430 -11.171  17.777  1.00 29.31    -0.346 N 
ATOM    600  HN  VAL A 201      -0.461 -11.472  17.882  1.00  0.00     0.163 HD
ATOM    601  CA  VAL A 201      -2.019 -10.237  18.731  1.00 29.47     0.180 C 
ATOM    602  C   VAL A 201      -2.580  -8.996  18.031  1.00 29.54     0.241 C 
ATOM    603  O   VAL A 201      -3.709  -8.611  18.303  1.00 27.13    -0.271 OA
ATOM    604  CB  VAL A 201      -1.066  -9.870  19.901  1.00 28.51     0.009 C 
ATOM    605  CG1 VAL A 201      -1.658  -8.764  20.744  1.00 27.55     0.012 C 
ATOM    606  CG2 VAL A 201      -0.850 -11.097  20.757  1.00 28.50     0.012 C 
ATOM    607  N   LEU A 202      -1.816  -8.429  17.086  1.00 30.99    -0.346 N 
ATOM    608  HN  LEU A 202      -0.888  -8.805  16.893  1.00  0.00     0.163 HD
ATOM    609  CA  LEU A 202      -2.308  -7.264  16.323  1.00 31.95     0.177 C 
ATOM    610  C   LEU A 202      -3.544  -7.616  15.447  1.00 33.58     0.241 C 
ATOM    611  O   LEU A 202      -4.547  -6.876  15.425  1.00 34.26    -0.271 OA
ATOM    612  CB  LEU A 202      -1.194  -6.705  15.471  1.00 31.33     0.038 C 
ATOM    613  CG  LEU A 202      -0.030  -5.968  16.118  1.00 31.22    -0.020 C 
ATOM    614  CD1 LEU A 202       1.175  -5.883  15.164  1.00 32.55     0.009 C 
ATOM    615  CD2 LEU A 202      -0.410  -4.560  16.541  1.00 33.27     0.009 C 
ATOM    616  N   GLN A 203      -3.498  -8.766  14.780  1.00 34.74    -0.346 N 
ATOM    617  HN  GLN A 203      -2.685  -9.373  14.885  1.00  0.00     0.163 HD
ATOM    618  CA  GLN A 203      -4.601  -9.181  13.890  1.00 35.34     0.177 C 
ATOM    619  C   GLN A 203      -5.894  -9.365  14.639  1.00 36.02     0.241 C 
ATOM    620  O   GLN A 203      -6.967  -8.911  14.205  1.00 37.61    -0.271 OA
ATOM    621  CB  GLN A 203      -4.253 -10.476  13.162  1.00 34.96     0.044 C 
ATOM    622  CG  GLN A 203      -3.357 -10.230  12.012  1.00 35.81     0.105 C 
ATOM    623  CD  GLN A 203      -2.991 -11.499  11.245  1.00 35.76     0.215 C 
ATOM    624  NE2 GLN A 203      -1.769 -11.534  10.685  1.00 36.06    -0.370 N 
ATOM    625 1HE2 GLN A 203      -1.525 -12.382  10.173  1.00  0.00     0.159 HD
ATOM    626 2HE2 GLN A 203      -1.098 -10.770  10.764  1.00  0.00     0.159 HD
ATOM    627  OE1 GLN A 203      -3.788 -12.406  11.151  1.00 35.49    -0.274 OA
ATOM    628  N   ASN A 204      -5.775  -9.985  15.797  1.00 36.55    -0.344 N 
ATOM    629  HN  ASN A 204      -4.842 -10.216  16.137  1.00  0.00     0.163 HD
ATOM    630  CA  ASN A 204      -6.931 -10.353  16.610  1.00 36.40     0.197 C 
ATOM    631  C   ASN A 204      -7.475  -9.278  17.544  1.00 35.00     0.244 C 
ATOM    632  O   ASN A 204      -8.573  -9.435  18.041  1.00 34.92    -0.258 OA
ATOM    633  CB  ASN A 204      -6.610 -11.644  17.368  1.00 37.15     0.138 C 
ATOM    634  CG  ASN A 204      -6.414 -12.831  16.399  1.00 40.89     0.217 C 
ATOM    635  ND2 ASN A 204      -5.659 -13.826  16.805  1.00 45.40    -0.370 N 
ATOM    636 1HD2 ASN A 204      -5.530 -14.610  16.165  1.00  0.00     0.159 HD
ATOM    637 2HD2 ASN A 204      -5.219 -13.837  17.725  1.00  0.00     0.159 HD
ATOM    638  OD1 ASN A 204      -6.949 -12.818  15.281  1.00 46.60    -0.274 OA
ATOM    639  N  ASER A 205      -6.734  -8.192  17.748  0.50 33.60    -0.336 N 
ATOM    640  H  ASER A 205      -5.871  -8.069  17.218  1.00  0.00     0.164 HD
ATOM    641  N  BSER A 205      -6.730  -8.192  17.737  0.50 33.43    -0.336 N 
ATOM    642  H  BSER A 205      -5.889  -8.066  17.174  1.00  0.00     0.164 HD
ATOM    643  CA ASER A 205      -7.131  -7.171  18.716  0.50 32.84     0.196 C 
ATOM    644  CA BSER A 205      -7.075  -7.170  18.730  0.50 32.51     0.196 C 
ATOM    645  C  ASER A 205      -7.838  -6.027  18.044  0.50 32.62     0.232 C 
ATOM    646  C  BSER A 205      -7.809  -6.011  18.067  0.50 32.45     0.232 C 
ATOM    647  O  ASER A 205      -7.454  -5.598  16.969  0.50 31.79    -0.277 OA
ATOM    648  O  BSER A 205      -7.417  -5.567  17.001  0.50 31.64    -0.277 OA
ATOM    649  CB ASER A 205      -5.930  -6.652  19.503  0.50 32.49     0.198 C 
ATOM    650  CB BSER A 205      -5.814  -6.683  19.478  0.50 32.06     0.198 C 
ATOM    651  OG ASER A 205      -5.409  -7.680  20.298  0.50 30.13    -0.398 OA
ATOM    652  HG ASER A 205      -4.662  -7.357  20.788  1.00  0.00     0.209 HD
ATOM    653  OG BSER A 205      -4.735  -6.415  18.583  0.50 28.51    -0.398 OA
ATOM    654  HG BSER A 205      -3.960  -6.116  19.043  1.00  0.00     0.209 HD
ATOM    655  N   ARG A 206      -8.899  -5.555  18.687  1.00 33.20    -0.172 NA
ATOM    656  CA  ARG A 206      -9.632  -4.358  18.233  1.00 33.99     0.166 C 
ATOM    657  C   ARG A 206      -9.960  -3.557  19.456  1.00 32.50     0.237 C 
ATOM    658  O   ARG A 206     -10.878  -3.922  20.164  1.00 32.63    -0.272 OA
ATOM    659  CB  ARG A 206     -10.959  -4.743  17.519  1.00 35.99     0.032 C 
ATOM    660  CG  ARG A 206     -10.816  -5.641  16.296  1.00 40.74     0.022 C 
ATOM    661  CD  ARG A 206     -10.199  -4.959  15.080  1.00 46.94     0.138 C 
ATOM    662  NE  ARG A 206      -9.686  -5.984  14.176  1.00 52.72    -0.227 N 
ATOM    663  HE  ARG A 206      -8.970  -6.613  14.541  1.00  0.00     0.177 HD
ATOM    664  CZ  ARG A 206     -10.072  -6.166  12.922  1.00 55.94     0.665 C 
ATOM    665  NH1 ARG A 206     -10.960  -5.359  12.343  1.00 59.21    -0.235 N 
ATOM    666 1HH1 ARG A 206     -11.369  -4.596  12.883  1.00  0.00     0.174 HD
ATOM    667 2HH1 ARG A 206     -11.257  -5.499  11.377  1.00  0.00     0.174 HD
ATOM    668  NH2 ARG A 206      -9.542  -7.156  12.222  1.00 56.00    -0.235 N 
ATOM    669 1HH2 ARG A 206      -8.862  -7.774  12.665  1.00  0.00     0.174 HD
ATOM    670 2HH2 ARG A 206      -9.839  -7.296  11.256  1.00  0.00     0.174 HD
ATOM    671  N   HIS A 207      -9.210  -2.486  19.731  1.00 31.99    -0.346 N 
ATOM    672  HN  HIS A 207      -8.468  -2.207  19.089  1.00  0.00     0.163 HD
ATOM    673  CA  HIS A 207      -9.450  -1.711  20.952  1.00 30.11     0.182 C 
ATOM    674  C   HIS A 207      -8.959  -0.283  20.772  1.00 30.40     0.243 C 
ATOM    675  O   HIS A 207      -7.915  -0.077  20.162  1.00 28.41    -0.271 OA
ATOM    676  CB  HIS A 207      -8.775  -2.416  22.139  1.00 30.74     0.093 C 
ATOM    677  CG  HIS A 207      -9.134  -1.841  23.466  1.00 27.78     0.028 A 
ATOM    678  CD2 HIS A 207      -9.915  -2.315  24.460  1.00 24.89     0.114 A 
ATOM    679  ND1 HIS A 207      -8.618  -0.645  23.918  1.00 26.95    -0.354 N 
ATOM    680  HD1 HIS A 207      -7.942  -0.066  23.420  1.00  0.00     0.166 HD
ATOM    681  CE1 HIS A 207      -9.142  -0.369  25.104  1.00 29.26     0.180 A 
ATOM    682  NE2 HIS A 207      -9.923  -1.373  25.462  1.00 28.16    -0.360 N 
ATOM    683  HE2 HIS A 207     -10.445  -1.438  26.336  1.00  0.00     0.166 HD
ATOM    684  N   PRO A 208      -9.674   0.722  21.314  1.00 29.00    -0.337 N 
ATOM    685  CA  PRO A 208      -9.305   2.117  21.034  1.00 29.57     0.179 C 
ATOM    686  C   PRO A 208      -7.862   2.479  21.539  1.00 29.81     0.241 C 
ATOM    687  O   PRO A 208      -7.248   3.349  20.991  1.00 29.39    -0.271 OA
ATOM    688  CB  PRO A 208     -10.405   2.927  21.727  1.00 29.23     0.037 C 
ATOM    689  CG  PRO A 208     -10.954   2.071  22.700  1.00 30.25     0.022 C 
ATOM    690  CD  PRO A 208     -10.826   0.631  22.201  1.00 30.44     0.127 C 
ATOM    691  N   PHE A 209      -7.304   1.733  22.500  1.00 30.80    -0.346 N 
ATOM    692  HN  PHE A 209      -7.822   0.944  22.886  1.00  0.00     0.163 HD
ATOM    693  CA  PHE A 209      -5.942   2.035  23.014  1.00 30.32     0.180 C 
ATOM    694  C   PHE A 209      -4.879   1.016  22.621  1.00 29.92     0.241 C 
ATOM    695  O   PHE A 209      -3.774   1.014  23.156  1.00 33.63    -0.271 OA
ATOM    696  CB  PHE A 209      -6.009   2.343  24.526  1.00 29.40     0.073 C 
ATOM    697  CG  PHE A 209      -7.177   3.289  24.897  1.00 29.69    -0.056 A 
ATOM    698  CD1 PHE A 209      -7.374   4.481  24.192  1.00 31.38     0.007 A 
ATOM    699  CD2 PHE A 209      -8.119   2.929  25.839  1.00 29.00     0.007 A 
ATOM    700  CE1 PHE A 209      -8.457   5.289  24.451  1.00 31.03     0.001 A 
ATOM    701  CE2 PHE A 209      -9.183   3.738  26.127  1.00 27.77     0.001 A 
ATOM    702  CZ  PHE A 209      -9.371   4.905  25.443  1.00 29.33     0.000 A 
ATOM    703  N   LEU A 210      -5.182   0.174  21.662  1.00 29.55    -0.346 N 
ATOM    704  HN  LEU A 210      -6.152   0.131  21.349  1.00  0.00     0.163 HD
ATOM    705  CA  LEU A 210      -4.206  -0.710  21.013  1.00 30.46     0.177 C 
ATOM    706  C   LEU A 210      -4.049  -0.300  19.558  1.00 31.70     0.241 C 
ATOM    707  O   LEU A 210      -5.005  -0.123  18.859  1.00 31.67    -0.271 OA
ATOM    708  CB  LEU A 210      -4.608  -2.186  21.076  1.00 30.08     0.038 C 
ATOM    709  CG  LEU A 210      -4.960  -2.711  22.455  1.00 29.36    -0.020 C 
ATOM    710  CD1 LEU A 210      -5.323  -4.180  22.375  1.00 25.29     0.009 C 
ATOM    711  CD2 LEU A 210      -3.727  -2.534  23.368  1.00 32.34     0.009 C 
ATOM    712  N   THR A 211      -2.806  -0.060  19.181  1.00 33.29    -0.341 N 
ATOM    713  HN  THR A 211      -2.099  -0.023  19.916  1.00  0.00     0.163 HD
ATOM    714  CA  THR A 211      -2.352   0.156  17.823  1.00 34.82     0.232 C 
ATOM    715  C   THR A 211      -3.073  -0.816  16.918  1.00 34.30     0.246 C 
ATOM    716  O   THR A 211      -2.928  -2.028  17.079  1.00 34.91    -0.271 OA
ATOM    717  CB  THR A 211      -0.838  -0.168  17.815  1.00 35.52     0.133 C 
ATOM    718  CG2ATHR A 211      -0.257   0.041  16.452  0.50 37.64     0.075 C 
ATOM    719  CG2BTHR A 211      -0.307  -0.138  16.416  0.50 37.87     0.075 C 
ATOM    720  OG1ATHR A 211      -0.142   0.806  18.602  0.50 36.83    -0.369 OA
ATOM    721  HG1ATHR A 211      -0.479   0.787  19.490  1.00  0.00     0.213 HD
ATOM    722  OG1BTHR A 211      -0.108   0.879  18.469  0.50 36.92    -0.369 OA
ATOM    723  HG1BTHR A 211      -0.445   0.860  19.357  1.00  0.00     0.213 HD
ATOM    724  N   ALA A 212      -3.875  -0.292  16.004  1.00 33.98    -0.346 N 
ATOM    725  HN  ALA A 212      -4.017   0.718  15.992  1.00  0.00     0.163 HD
ATOM    726  CA  ALA A 212      -4.556  -1.107  15.022  1.00 34.71     0.172 C 
ATOM    727  C   ALA A 212      -3.631  -1.455  13.830  1.00 35.62     0.240 C 
ATOM    728  O   ALA A 212      -2.873  -0.586  13.333  1.00 36.75    -0.271 OA
ATOM    729  CB  ALA A 212      -5.777  -0.389  14.524  1.00 35.33     0.042 C 
ATOM    730  N   LEU A 213      -3.731  -2.699  13.374  1.00 34.15    -0.346 N 
ATOM    731  HN  LEU A 213      -4.369  -3.337  13.850  1.00  0.00     0.163 HD
ATOM    732  CA  LEU A 213      -2.989  -3.197  12.245  1.00 34.62     0.177 C 
ATOM    733  C   LEU A 213      -3.812  -3.036  10.970  1.00 35.74     0.241 C 
ATOM    734  O   LEU A 213      -4.994  -3.442  10.939  1.00 36.22    -0.271 OA
ATOM    735  CB  LEU A 213      -2.685  -4.670  12.453  1.00 33.18     0.038 C 
ATOM    736  CG  LEU A 213      -1.847  -5.382  11.397  1.00 33.11    -0.020 C 
ATOM    737  CD1 LEU A 213      -0.437  -4.770  11.253  1.00 35.04     0.009 C 
ATOM    738  CD2 LEU A 213      -1.794  -6.841  11.675  1.00 31.52     0.009 C 
ATOM    739  N   LYS A 214      -3.190  -2.439   9.949  1.00 36.06    -0.346 N 
ATOM    740  HN  LYS A 214      -2.241  -2.094  10.091  1.00  0.00     0.163 HD
ATOM    741  CA  LYS A 214      -3.815  -2.258   8.629  1.00 37.47     0.176 C 
ATOM    742  C   LYS A 214      -3.400  -3.390   7.656  1.00 37.17     0.241 C 
ATOM    743  O   LYS A 214      -4.241  -4.091   7.104  1.00 36.66    -0.271 OA
ATOM    744  CB  LYS A 214      -3.436  -0.893   8.059  1.00 37.63     0.035 C 
ATOM    745  CG  LYS A 214      -4.029  -0.549   6.666  1.00 41.41     0.004 C 
ATOM    746  CD  LYS A 214      -5.530  -0.403   6.647  1.00 45.65     0.027 C 
ATOM    747  CE  LYS A 214      -6.093  -0.303   5.166  1.00 48.32     0.229 C 
ATOM    748  NZ  LYS A 214      -7.577  -0.594   5.165  1.00 48.48    -0.079 N 
ATOM    749  HZ1 LYS A 214      -7.939  -0.530   4.213  1.00  0.00     0.274 HD
ATOM    750  HZ2 LYS A 214      -8.087   0.008   5.812  1.00  0.00     0.274 HD
ATOM    751  HZ3 LYS A 214      -7.793  -1.492   5.598  1.00  0.00     0.274 HD
ATOM    752  N   TYR A 215      -2.096  -3.540   7.440  1.00 36.94    -0.346 N 
ATOM    753  HN  TYR A 215      -1.448  -2.862   7.841  1.00  0.00     0.163 HD
ATOM    754  CA  TYR A 215      -1.565  -4.639   6.651  1.00 37.71     0.180 C 
ATOM    755  C   TYR A 215      -0.431  -5.347   7.376  1.00 37.62     0.241 C 
ATOM    756  O   TYR A 215       0.342  -4.723   8.094  1.00 38.24    -0.271 OA
ATOM    757  CB  TYR A 215      -1.003  -4.135   5.316  1.00 38.66     0.073 C 
ATOM    758  CG  TYR A 215      -1.938  -3.272   4.460  1.00 39.57    -0.056 A 
ATOM    759  CD1 TYR A 215      -3.090  -3.803   3.879  1.00 42.55     0.010 A 
ATOM    760  CD2 TYR A 215      -1.650  -1.939   4.218  1.00 42.04     0.010 A 
ATOM    761  CE1 TYR A 215      -3.931  -3.004   3.074  1.00 40.71     0.037 A 
ATOM    762  CE2 TYR A 215      -2.465  -1.156   3.421  1.00 40.13     0.037 A 
ATOM    763  CZ  TYR A 215      -3.593  -1.689   2.853  1.00 40.91     0.065 A 
ATOM    764  OH  TYR A 215      -4.396  -0.859   2.089  1.00 41.50    -0.361 OA
ATOM    765  HH  TYR A 215      -5.178  -1.228   1.695  1.00  0.00     0.217 HD
ATOM    766  N   SER A 216      -0.338  -6.650   7.185  1.00 38.18    -0.344 N 
ATOM    767  HN  SER A 216      -1.175  -7.174   6.929  1.00  0.00     0.163 HD
ATOM    768  CA  SER A 216       0.937  -7.369   7.330  1.00 39.85     0.200 C 
ATOM    769  C   SER A 216       1.327  -7.994   5.978  1.00 40.26     0.243 C 
ATOM    770  O   SER A 216       0.508  -8.604   5.335  1.00 40.03    -0.271 OA
ATOM    771  CB  SER A 216       0.816  -8.471   8.388  1.00 39.35     0.199 C 
ATOM    772  OG  SER A 216       0.505  -7.917   9.649  1.00 40.29    -0.398 OA
ATOM    773  HG  SER A 216       0.430  -8.600  10.305  1.00  0.00     0.209 HD
ATOM    774  N   PHE A 217       2.583  -7.871   5.567  1.00 41.04    -0.346 N 
ATOM    775  HN  PHE A 217       3.270  -7.409   6.162  1.00  0.00     0.163 HD
ATOM    776  CA  PHE A 217       2.981  -8.394   4.269  1.00 42.17     0.180 C 
ATOM    777  C   PHE A 217       4.452  -8.705   4.336  1.00 42.13     0.241 C 
ATOM    778  O   PHE A 217       5.148  -8.150   5.158  1.00 42.09    -0.271 OA
ATOM    779  CB  PHE A 217       2.633  -7.380   3.113  1.00 42.26     0.073 C 
ATOM    780  CG  PHE A 217       3.503  -6.145   3.069  1.00 42.32    -0.056 A 
ATOM    781  CD1 PHE A 217       4.696  -6.137   2.361  1.00 42.32     0.007 A 
ATOM    782  CD2 PHE A 217       3.119  -4.976   3.717  1.00 43.98     0.007 A 
ATOM    783  CE1 PHE A 217       5.497  -4.999   2.315  1.00 43.31     0.001 A 
ATOM    784  CE2 PHE A 217       3.934  -3.825   3.685  1.00 43.13     0.001 A 
ATOM    785  CZ  PHE A 217       5.115  -3.840   2.976  1.00 44.42     0.000 A 
ATOM    786  N   GLN A 218       4.917  -9.618   3.499  1.00 43.86    -0.346 N 
ATOM    787  HN  GLN A 218       4.264 -10.116   2.893  1.00  0.00     0.163 HD
ATOM    788  CA  GLN A 218       6.349  -9.933   3.420  1.00 44.32     0.177 C 
ATOM    789  C   GLN A 218       6.905  -9.778   2.003  1.00 45.80     0.241 C 
ATOM    790  O   GLN A 218       6.185  -9.880   1.027  1.00 45.45    -0.271 OA
ATOM    791  CB  GLN A 218       6.623 -11.352   3.929  1.00 44.34     0.044 C 
ATOM    792  CG  GLN A 218       5.931 -12.452   3.165  1.00 44.16     0.105 C 
ATOM    793  CD  GLN A 218       6.030 -13.804   3.841  1.00 44.79     0.215 C 
ATOM    794  NE2 GLN A 218       4.901 -14.453   3.998  1.00 42.59    -0.370 N 
ATOM    795 1HE2 GLN A 218       4.000 -14.073   3.709  1.00  0.00     0.159 HD
ATOM    796 2HE2 GLN A 218       4.968 -15.363   4.453  1.00  0.00     0.159 HD
ATOM    797  OE1 GLN A 218       7.126 -14.266   4.192  1.00 44.74    -0.274 OA
ATOM    798  N   THR A 219       8.204  -9.540   1.921  1.00 47.02    -0.343 N 
ATOM    799  HN  THR A 219       8.704  -9.254   2.763  1.00  0.00     0.163 HD
ATOM    800  CA  THR A 219       8.943  -9.669   0.686  1.00 48.73     0.217 C 
ATOM    801  C   THR A 219       9.901 -10.863   0.795  1.00 49.86     0.246 C 
ATOM    802  O   THR A 219       9.831 -11.643   1.748  1.00 50.97    -0.257 OA
ATOM    803  CB  THR A 219       9.706  -8.354   0.414  1.00 48.40     0.147 C 
ATOM    804  CG2 THR A 219       8.793  -7.179   0.585  1.00 48.75     0.042 C 
ATOM    805  OG1 THR A 219      10.720  -8.144   1.399  1.00 49.31    -0.393 OA
ATOM    806  HG1 THR A 219      11.299  -8.889   1.291  1.00  0.00     0.210 HD
ATOM    807  N  AHIS A 220      10.803 -11.023  -0.164  0.50 50.54    -0.337 N 
ATOM    808  H  AHIS A 220      10.821 -10.382  -0.957  1.00  0.00     0.164 HD
ATOM    809  N  BHIS A 220      10.772 -10.991  -0.199  0.50 50.31    -0.337 N 
ATOM    810  H  BHIS A 220      10.672 -10.382  -1.011  1.00  0.00     0.164 HD
ATOM    811  CA AHIS A 220      11.773 -12.118  -0.087  0.50 51.05     0.178 C 
ATOM    812  CA BHIS A 220      11.868 -11.961  -0.188  0.50 50.61     0.178 C 
ATOM    813  C  AHIS A 220      12.714 -11.977   1.151  0.50 50.72     0.230 C 
ATOM    814  C  BHIS A 220      12.691 -11.947   1.122  0.50 50.50     0.230 C 
ATOM    815  O  AHIS A 220      13.194 -12.990   1.669  0.50 50.50    -0.277 OA
ATOM    816  O  BHIS A 220      13.040 -13.003   1.663  0.50 50.29    -0.277 OA
ATOM    817  CB AHIS A 220      12.584 -12.237  -1.396  0.50 51.46     0.093 C 
ATOM    818  CB BHIS A 220      12.778 -11.747  -1.425  0.50 50.87     0.093 C 
ATOM    819  CG AHIS A 220      11.899 -13.014  -2.488  0.50 53.44     0.028 A 
ATOM    820  CG BHIS A 220      13.449 -10.399  -1.493  0.50 51.43     0.028 A 
ATOM    821  CD2AHIS A 220      11.270 -12.603  -3.616  0.50 55.15     0.114 A 
ATOM    822  CD2BHIS A 220      14.727 -10.060  -1.794  0.50 52.13     0.114 A 
ATOM    823  ND1AHIS A 220      11.849 -14.394  -2.508  0.50 56.18    -0.354 N 
ATOM    824  HD1AHIS A 220      12.245 -15.007  -1.796  1.00  0.00     0.166 HD
ATOM    825  ND1BHIS A 220      12.784  -9.209  -1.267  0.50 52.07    -0.354 N 
ATOM    826  HD1BHIS A 220      11.797  -9.122  -1.027  1.00  0.00     0.166 HD
ATOM    827  CE1AHIS A 220      11.209 -14.798  -3.593  0.50 55.79     0.180 A 
ATOM    828  CE1BHIS A 220      13.627  -8.200  -1.411  0.50 52.74     0.180 A 
ATOM    829  NE2AHIS A 220      10.845 -13.730  -4.280  0.50 56.32    -0.360 N 
ATOM    830  HE2AHIS A 220      10.331 -13.740  -5.161  1.00  0.00     0.166 HD
ATOM    831  NE2BHIS A 220      14.814  -8.690  -1.727  0.50 51.91    -0.360 N 
ATOM    832  HE2BHIS A 220      15.657  -8.141  -1.894  1.00  0.00     0.166 HD
ATOM    833  N   ASP A 221      12.958 -10.743   1.618  1.00 50.19    -0.171 NA
ATOM    834  CA  ASP A 221      13.834 -10.503   2.778  1.00 50.27     0.176 C 
ATOM    835  C   ASP A 221      13.218  -9.697   3.964  1.00 49.91     0.237 C 
ATOM    836  O   ASP A 221      13.912  -9.421   4.947  1.00 49.65    -0.272 OA
ATOM    837  CB  ASP A 221      15.166  -9.852   2.319  1.00 51.08     0.143 C 
ATOM    838  CG  ASP A 221      15.007  -8.394   1.804  1.00 53.46     0.174 C 
ATOM    839  OD1 ASP A 221      13.880  -7.974   1.427  1.00 58.18    -0.648 OA
ATOM    840  OD2 ASP A 221      15.979  -7.595   1.735  1.00 57.78    -0.648 OA
ATOM    841  N   ARG A 222      11.937  -9.339   3.911  1.00 48.86    -0.346 N 
ATOM    842  HN  ARG A 222      11.345  -9.666   3.147  1.00  0.00     0.163 HD
ATOM    843  CA  ARG A 222      11.382  -8.475   4.953  1.00 48.69     0.176 C 
ATOM    844  C   ARG A 222      10.007  -8.899   5.427  1.00 46.99     0.241 C 
ATOM    845  O   ARG A 222       9.213  -9.463   4.664  1.00 46.31    -0.271 OA
ATOM    846  CB  ARG A 222      11.337  -7.016   4.494  1.00 48.91     0.036 C 
ATOM    847  CG  ARG A 222      12.696  -6.319   4.359  1.00 51.98     0.023 C 
ATOM    848  CD  ARG A 222      12.574  -4.801   4.109  1.00 56.36     0.138 C 
ATOM    849  NE  ARG A 222      13.451  -4.262   3.061  1.00 61.59    -0.227 N 
ATOM    850  HE  ARG A 222      13.356  -4.652   2.123  1.00  0.00     0.177 HD
ATOM    851  CZ  ARG A 222      14.374  -3.291   3.239  1.00 66.16     0.665 C 
ATOM    852  NH1 ARG A 222      14.589  -2.732   4.441  1.00 68.52    -0.235 N 
ATOM    853 1HH1 ARG A 222      15.286  -1.999   4.575  1.00  0.00     0.174 HD
ATOM    854 2HH1 ARG A 222      14.029  -3.048   5.233  1.00  0.00     0.174 HD
ATOM    855  NH2 ARG A 222      15.105  -2.879   2.206  1.00 66.72    -0.235 N 
ATOM    856 1HH2 ARG A 222      15.802  -2.146   2.340  1.00  0.00     0.174 HD
ATOM    857 2HH2 ARG A 222      14.942  -3.304   1.293  1.00  0.00     0.174 HD
ATOM    858  N   LEU A 223       9.748  -8.636   6.704  1.00 45.43    -0.346 N 
ATOM    859  HN  LEU A 223      10.523  -8.393   7.321  1.00  0.00     0.163 HD
ATOM    860  CA  LEU A 223       8.400  -8.682   7.256  1.00 44.50     0.177 C 
ATOM    861  C   LEU A 223       8.036  -7.253   7.607  1.00 43.40     0.241 C 
ATOM    862  O   LEU A 223       8.862  -6.526   8.137  1.00 41.99    -0.271 OA
ATOM    863  CB  LEU A 223       8.340  -9.564   8.521  1.00 44.38     0.038 C 
ATOM    864  CG  LEU A 223       8.628 -11.061   8.348  1.00 44.27    -0.020 C 
ATOM    865  CD1 LEU A 223       8.674 -11.761   9.716  1.00 46.64     0.009 C 
ATOM    866  CD2 LEU A 223       7.604 -11.779   7.415  1.00 42.60     0.009 C 
ATOM    867  N   CYS A 224       6.788  -6.869   7.338  1.00 42.20    -0.345 N 
ATOM    868  HN  CYS A 224       6.122  -7.553   6.979  1.00  0.00     0.163 HD
ATOM    869  CA  CYS A 224       6.355  -5.497   7.545  1.00 41.85     0.186 C 
ATOM    870  C   CYS A 224       4.968  -5.479   8.131  1.00 40.03     0.242 C 
ATOM    871  O   CYS A 224       4.139  -6.249   7.728  1.00 39.54    -0.271 OA
ATOM    872  CB  CYS A 224       6.352  -4.723   6.225  1.00 42.39     0.120 C 
ATOM    873  SG  CYS A 224       7.931  -4.709   5.359  1.00 46.17    -0.095 SA
ATOM    874  N   PHE A 225       4.771  -4.621   9.128  1.00 38.75    -0.346 N 
ATOM    875  HN  PHE A 225       5.590  -4.136   9.495  1.00  0.00     0.163 HD
ATOM    876  CA  PHE A 225       3.499  -4.318   9.733  1.00 37.12     0.180 C 
ATOM    877  C   PHE A 225       3.248  -2.859   9.455  1.00 36.46     0.241 C 
ATOM    878  O   PHE A 225       4.148  -2.028   9.656  1.00 35.78    -0.271 OA
ATOM    879  CB  PHE A 225       3.585  -4.449  11.260  1.00 37.90     0.073 C 
ATOM    880  CG  PHE A 225       3.873  -5.819  11.761  1.00 38.66    -0.056 A 
ATOM    881  CD1 PHE A 225       3.034  -6.867  11.479  1.00 39.42     0.007 A 
ATOM    882  CD2 PHE A 225       5.000  -6.053  12.571  1.00 43.35     0.007 A 
ATOM    883  CE1 PHE A 225       3.302  -8.152  11.990  1.00 41.04     0.001 A 
ATOM    884  CE2 PHE A 225       5.282  -7.327  13.074  1.00 42.17     0.001 A 
ATOM    885  CZ  PHE A 225       4.427  -8.382  12.767  1.00 41.78     0.000 A 
ATOM    886  N   VAL A 226       2.028  -2.547   9.027  1.00 34.48    -0.346 N 
ATOM    887  HN  VAL A 226       1.355  -3.303   8.900  1.00  0.00     0.163 HD
ATOM    888  CA  VAL A 226       1.602  -1.201   8.732  1.00 33.55     0.180 C 
ATOM    889  C   VAL A 226       0.492  -0.931   9.695  1.00 32.47     0.241 C 
ATOM    890  O   VAL A 226      -0.507  -1.605   9.670  1.00 33.19    -0.271 OA
ATOM    891  CB  VAL A 226       1.065  -1.091   7.262  1.00 33.73     0.009 C 
ATOM    892  CG1 VAL A 226       0.487   0.294   6.984  1.00 34.09     0.012 C 
ATOM    893  CG2 VAL A 226       2.153  -1.415   6.301  1.00 35.43     0.012 C 
ATOM    894  N   MET A 227       0.690   0.006  10.589  1.00 32.23    -0.346 N 
ATOM    895  HN  MET A 227       1.484   0.635  10.469  1.00  0.00     0.163 HD
ATOM    896  CA  MET A 227      -0.179   0.188  11.752  1.00 33.35     0.177 C 
ATOM    897  C   MET A 227      -0.505   1.638  11.836  1.00 33.14     0.241 C 
ATOM    898  O   MET A 227       0.215   2.402  11.222  1.00 33.51    -0.271 OA
ATOM    899  CB  MET A 227       0.595  -0.187  13.012  1.00 32.82     0.045 C 
ATOM    900  CG  MET A 227       1.154  -1.570  12.919  1.00 34.64     0.076 C 
ATOM    901  SD  MET A 227       2.250  -1.995  14.271  1.00 35.22    -0.173 SA
ATOM    902  CE  MET A 227       3.760  -1.382  13.607  1.00 35.75     0.089 C 
ATOM    903  N   GLU A 228      -1.524   2.018  12.623  1.00 33.44    -0.346 N 
ATOM    904  HN  GLU A 228      -2.108   1.304  13.059  1.00  0.00     0.163 HD
ATOM    905  CA  GLU A 228      -1.820   3.430  12.873  1.00 34.65     0.177 C 
ATOM    906  C   GLU A 228      -0.580   4.098  13.404  1.00 33.17     0.241 C 
ATOM    907  O   GLU A 228       0.093   3.548  14.269  1.00 32.87    -0.271 OA
ATOM    908  CB  GLU A 228      -2.909   3.639  13.958  1.00 36.01     0.045 C 
ATOM    909  CG  GLU A 228      -4.375   3.374  13.614  1.00 41.85     0.116 C 
ATOM    910  CD  GLU A 228      -5.253   3.236  14.885  1.00 47.61     0.172 C 
ATOM    911  OE1 GLU A 228      -4.721   2.727  15.954  1.00 45.30    -0.648 OA
ATOM    912  OE2 GLU A 228      -6.455   3.648  14.823  1.00 49.28    -0.648 OA
ATOM    913  N   TYR A 229      -0.292   5.279  12.883  1.00 32.63    -0.346 N 
ATOM    914  HN  TYR A 229      -0.841   5.590  12.082  1.00  0.00     0.163 HD
ATOM    915  CA  TYR A 229       0.757   6.169  13.374  1.00 32.19     0.180 C 
ATOM    916  C   TYR A 229       0.321   6.882  14.670  1.00 32.11     0.241 C 
ATOM    917  O   TYR A 229      -0.700   7.553  14.707  1.00 29.70    -0.271 OA
ATOM    918  CB  TYR A 229       1.039   7.225  12.311  1.00 32.13     0.073 C 
ATOM    919  CG  TYR A 229       2.021   8.331  12.676  1.00 31.76    -0.056 A 
ATOM    920  CD1 TYR A 229       3.231   8.042  13.299  1.00 30.06     0.010 A 
ATOM    921  CD2 TYR A 229       1.749   9.653  12.359  1.00 33.45     0.010 A 
ATOM    922  CE1 TYR A 229       4.116   9.014  13.630  1.00 31.93     0.037 A 
ATOM    923  CE2 TYR A 229       2.666  10.677  12.689  1.00 36.32     0.037 A 
ATOM    924  CZ  TYR A 229       3.855  10.329  13.320  1.00 34.16     0.065 A 
ATOM    925  OH  TYR A 229       4.754  11.277  13.686  1.00 32.70    -0.361 OA
ATOM    926  HH  TYR A 229       5.566  11.039  14.117  1.00  0.00     0.217 HD
ATOM    927  N   ALA A 230       1.130   6.766  15.711  1.00 31.99    -0.345 N 
ATOM    928  HN  ALA A 230       1.936   6.144  15.653  1.00  0.00     0.163 HD
ATOM    929  CA  ALA A 230       0.889   7.511  16.937  1.00 31.97     0.184 C 
ATOM    930  C   ALA A 230       1.782   8.751  16.933  1.00 32.03     0.243 C 
ATOM    931  O   ALA A 230       2.958   8.687  17.278  1.00 30.46    -0.258 OA
ATOM    932  CB  ALA A 230       1.160   6.613  18.193  1.00 32.50     0.043 C 
ATOM    933  N  AASN A 231       1.112   9.876  16.723  0.50 32.02    -0.337 N 
ATOM    934  H  AASN A 231       0.103   9.855  16.868  1.00  0.00     0.164 HD
ATOM    935  N  BASN A 231       1.253   9.893  16.474  0.50 31.97    -0.337 N 
ATOM    936  H  BASN A 231       0.262   9.919  16.236  1.00  0.00     0.164 HD
ATOM    937  CA AASN A 231       1.698  11.128  16.305  0.50 31.91     0.181 C 
ATOM    938  CA BASN A 231       2.064  11.114  16.303  0.50 31.88     0.181 C 
ATOM    939  C  AASN A 231       2.342  11.842  17.536  0.50 32.01     0.230 C 
ATOM    940  C  BASN A 231       2.549  11.742  17.618  0.50 31.93     0.230 C 
ATOM    941  O  AASN A 231       3.261  12.672  17.415  0.50 31.90    -0.277 OA
ATOM    942  O  BASN A 231       3.542  12.473  17.631  0.50 31.70    -0.277 OA
ATOM    943  CB AASN A 231       0.582  11.974  15.610  0.50 31.88     0.137 C 
ATOM    944  CB BASN A 231       1.309  12.177  15.472  0.50 32.02     0.137 C 
ATOM    945  CG AASN A 231      -0.464  11.103  14.798  0.50 32.31     0.217 C 
ATOM    946  CG BASN A 231       0.337  12.998  16.295  0.50 32.77     0.217 C 
ATOM    947  ND2AASN A 231      -1.136  10.153  15.457  0.50 32.77    -0.370 N 
ATOM    948 1HD2AASN A 231      -0.951   9.954  16.440  1.00  0.00     0.159 HD
ATOM    949 2HD2AASN A 231      -1.809   9.592  14.934  1.00  0.00     0.159 HD
ATOM    950  ND2BASN A 231      -0.214  14.052  15.695  0.50 32.90    -0.370 N 
ATOM    951 1HD2BASN A 231      -0.868  14.605  16.249  1.00  0.00     0.159 HD
ATOM    952 2HD2BASN A 231      -0.004  14.302  14.729  1.00  0.00     0.159 HD
ATOM    953  OD1AASN A 231      -0.687  11.343  13.614  0.50 38.49    -0.274 OA
ATOM    954  OD1BASN A 231       0.082  12.695  17.466  0.50 34.84    -0.274 OA
ATOM    955  N   GLY A 232       1.847  11.484  18.717  1.00 30.83    -0.176 NA
ATOM    956  CA  GLY A 232       2.269  12.046  19.987  1.00 30.71     0.210 C 
ATOM    957  C   GLY A 232       3.519  11.432  20.638  1.00 29.55     0.232 C 
ATOM    958  O   GLY A 232       3.907  11.875  21.705  1.00 30.08    -0.272 OA
ATOM    959  N   GLY A 233       4.141  10.434  20.025  1.00 29.12    -0.351 N 
ATOM    960  HN  GLY A 233       3.750  10.064  19.158  1.00  0.00     0.163 HD
ATOM    961  CA  GLY A 233       5.374   9.847  20.557  1.00 28.82     0.225 C 
ATOM    962  C   GLY A 233       5.167   9.034  21.855  1.00 29.77     0.236 C 
ATOM    963  O   GLY A 233       4.040   8.721  22.257  1.00 28.16    -0.272 OA
ATOM    964  N   GLU A 234       6.278   8.709  22.520  1.00 29.07    -0.346 N 
ATOM    965  HN  GLU A 234       7.169   9.073  22.182  1.00  0.00     0.163 HD
ATOM    966  CA  GLU A 234       6.282   7.859  23.705  1.00 28.55     0.177 C 
ATOM    967  C   GLU A 234       6.033   8.636  24.973  1.00 27.93     0.241 C 
ATOM    968  O   GLU A 234       6.584   9.692  25.159  1.00 29.77    -0.271 OA
ATOM    969  CB  GLU A 234       7.664   7.193  23.867  1.00 27.71     0.045 C 
ATOM    970  CG  GLU A 234       8.061   6.280  22.745  1.00 26.47     0.116 C 
ATOM    971  CD  GLU A 234       9.494   5.856  22.828  1.00 28.38     0.172 C 
ATOM    972  OE1 GLU A 234       9.890   5.103  21.930  1.00 30.57    -0.648 OA
ATOM    973  OE2 GLU A 234      10.195   6.240  23.801  1.00 28.29    -0.648 OA
ATOM    974  N   LEU A 235       5.300   8.064  25.905  1.00 26.85    -0.346 N 
ATOM    975  HN  LEU A 235       4.795   7.202  25.697  1.00  0.00     0.163 HD
ATOM    976  CA  LEU A 235       5.208   8.650  27.217  1.00 27.57     0.177 C 
ATOM    977  C   LEU A 235       6.608   8.900  27.808  1.00 27.83     0.241 C 
ATOM    978  O   LEU A 235       6.802   9.889  28.534  1.00 28.13    -0.271 OA
ATOM    979  CB  LEU A 235       4.403   7.754  28.145  1.00 27.78     0.038 C 
ATOM    980  CG  LEU A 235       2.885   7.810  27.990  1.00 26.68    -0.020 C 
ATOM    981  CD1 LEU A 235       2.269   7.106  29.174  1.00 24.77     0.009 C 
ATOM    982  CD2 LEU A 235       2.383   9.222  27.885  1.00 26.49     0.009 C 
ATOM    983  N   PHE A 236       7.567   8.020  27.469  1.00 28.07    -0.346 N 
ATOM    984  HN  PHE A 236       7.314   7.210  26.903  1.00  0.00     0.163 HD
ATOM    985  CA  PHE A 236       8.966   8.185  27.885  1.00 28.23     0.180 C 
ATOM    986  C   PHE A 236       9.511   9.585  27.448  1.00 29.09     0.241 C 
ATOM    987  O   PHE A 236      10.149  10.300  28.237  1.00 28.40    -0.271 OA
ATOM    988  CB  PHE A 236       9.812   6.999  27.388  1.00 27.54     0.073 C 
ATOM    989  CG  PHE A 236      11.256   7.095  27.733  1.00 29.21    -0.056 A 
ATOM    990  CD1 PHE A 236      11.670   7.105  29.057  1.00 29.94     0.007 A 
ATOM    991  CD2 PHE A 236      12.204   7.281  26.736  1.00 34.84     0.007 A 
ATOM    992  CE1 PHE A 236      13.003   7.214  29.381  1.00 30.98     0.001 A 
ATOM    993  CE2 PHE A 236      13.562   7.411  27.060  1.00 35.47     0.001 A 
ATOM    994  CZ  PHE A 236      13.952   7.343  28.394  1.00 32.47     0.000 A 
ATOM    995  N   PHE A 237       9.204   9.992  26.214  1.00 28.86    -0.346 N 
ATOM    996  HN  PHE A 237       8.705   9.348  25.600  1.00  0.00     0.163 HD
ATOM    997  CA  PHE A 237       9.551  11.321  25.699  1.00 29.23     0.180 C 
ATOM    998  C   PHE A 237       9.068  12.454  26.589  1.00 29.91     0.241 C 
ATOM    999  O   PHE A 237       9.862  13.284  27.090  1.00 29.42    -0.271 OA
ATOM   1000  CB  PHE A 237       8.966  11.490  24.283  1.00 31.27     0.073 C 
ATOM   1001  CG  PHE A 237       9.463  12.712  23.569  1.00 33.22    -0.056 A 
ATOM   1002  CD1 PHE A 237      10.529  12.621  22.683  1.00 38.37     0.007 A 
ATOM   1003  CD2 PHE A 237       8.879  13.950  23.797  1.00 35.17     0.007 A 
ATOM   1004  CE1 PHE A 237      10.997  13.781  22.013  1.00 39.42     0.001 A 
ATOM   1005  CE2 PHE A 237       9.327  15.093  23.134  1.00 35.18     0.001 A 
ATOM   1006  CZ  PHE A 237      10.399  15.009  22.260  1.00 38.39     0.000 A 
ATOM   1007  N   HIS A 238       7.756  12.449  26.843  1.00 30.37    -0.346 N 
ATOM   1008  HN  HIS A 238       7.204  11.678  26.468  1.00  0.00     0.163 HD
ATOM   1009  CA  HIS A 238       7.059  13.467  27.617  1.00 30.68     0.182 C 
ATOM   1010  C   HIS A 238       7.525  13.508  29.030  1.00 32.02     0.241 C 
ATOM   1011  O   HIS A 238       7.779  14.611  29.561  1.00 31.53    -0.271 OA
ATOM   1012  CB  HIS A 238       5.527  13.258  27.534  1.00 30.05     0.093 C 
ATOM   1013  CG  HIS A 238       5.047  13.323  26.123  1.00 31.29     0.028 A 
ATOM   1014  CD2 HIS A 238       4.648  12.355  25.258  1.00 31.06     0.114 A 
ATOM   1015  ND1 HIS A 238       5.149  14.478  25.387  1.00 30.15    -0.354 N 
ATOM   1016  HD1 HIS A 238       5.472  15.377  25.746  1.00  0.00     0.166 HD
ATOM   1017  CE1 HIS A 238       4.765  14.248  24.141  1.00 28.59     0.180 A 
ATOM   1018  NE2 HIS A 238       4.475  12.957  24.032  1.00 30.36    -0.360 N 
ATOM   1019  HE2 HIS A 238       4.173  12.487  23.178  1.00  0.00     0.166 HD
ATOM   1020  N   LEU A 239       7.714  12.328  29.634  1.00 31.94    -0.346 N 
ATOM   1021  HN  LEU A 239       7.623  11.456  29.113  1.00  0.00     0.163 HD
ATOM   1022  CA  LEU A 239       8.049  12.316  31.038  1.00 33.63     0.177 C 
ATOM   1023  C   LEU A 239       9.560  12.616  31.254  1.00 35.24     0.241 C 
ATOM   1024  O   LEU A 239       9.936  13.099  32.291  1.00 36.72    -0.271 OA
ATOM   1025  CB  LEU A 239       7.605  11.003  31.661  1.00 33.29     0.038 C 
ATOM   1026  CG  LEU A 239       7.495  10.902  33.189  1.00 35.66    -0.020 C 
ATOM   1027  CD1 LEU A 239       6.540  11.965  33.819  1.00 32.77     0.009 C 
ATOM   1028  CD2 LEU A 239       7.028   9.492  33.515  1.00 37.69     0.009 C 
ATOM   1029  N   SER A 240      10.416  12.326  30.289  1.00 36.97    -0.344 N 
ATOM   1030  HN  SER A 240      10.098  11.778  29.489  1.00  0.00     0.163 HD
ATOM   1031  CA  SER A 240      11.818  12.774  30.340  1.00 38.67     0.200 C 
ATOM   1032  C   SER A 240      11.963  14.323  30.316  1.00 40.74     0.243 C 
ATOM   1033  O   SER A 240      12.962  14.859  30.773  1.00 42.79    -0.271 OA
ATOM   1034  CB  SER A 240      12.596  12.188  29.175  1.00 37.88     0.199 C 
ATOM   1035  OG  SER A 240      12.541  10.771  29.219  1.00 38.99    -0.398 OA
ATOM   1036  HG  SER A 240      13.028  10.404  28.490  1.00  0.00     0.209 HD
ATOM   1037  N   ARG A 241      10.986  15.028  29.761  1.00 41.78    -0.346 N 
ATOM   1038  HN  ARG A 241      10.172  14.536  29.393  1.00  0.00     0.163 HD
ATOM   1039  CA  ARG A 241      11.035  16.479  29.659  1.00 43.03     0.176 C 
ATOM   1040  C   ARG A 241      10.267  17.221  30.746  1.00 43.28     0.241 C 
ATOM   1041  O   ARG A 241      10.542  18.381  30.989  1.00 45.34    -0.271 OA
ATOM   1042  CB  ARG A 241      10.538  16.892  28.276  1.00 43.38     0.036 C 
ATOM   1043  CG  ARG A 241      11.661  16.763  27.236  1.00 45.30     0.023 C 
ATOM   1044  CD  ARG A 241      11.241  16.841  25.762  1.00 48.91     0.138 C 
ATOM   1045  NE  ARG A 241      12.342  16.435  24.860  1.00 48.47    -0.227 N 
ATOM   1046  HE  ARG A 241      12.792  17.168  24.311  1.00  0.00     0.177 HD
ATOM   1047  CZ  ARG A 241      12.798  15.180  24.704  1.00 49.64     0.665 C 
ATOM   1048  NH1 ARG A 241      12.264  14.159  25.386  1.00 48.42    -0.235 N 
ATOM   1049 1HH1 ARG A 241      11.502  14.342  26.038  1.00  0.00     0.174 HD
ATOM   1050 2HH1 ARG A 241      12.610  13.207  25.268  1.00  0.00     0.174 HD
ATOM   1051  NH2 ARG A 241      13.796  14.941  23.850  1.00 49.41    -0.235 N 
ATOM   1052 1HH2 ARG A 241      14.203  15.719  23.330  1.00  0.00     0.174 HD
ATOM   1053 2HH2 ARG A 241      14.142  13.989  23.732  1.00  0.00     0.174 HD
ATOM   1054  N   GLU A 242       9.286  16.576  31.377  1.00 43.10    -0.346 N 
ATOM   1055  HN  GLU A 242       9.153  15.581  31.198  1.00  0.00     0.163 HD
ATOM   1056  CA  GLU A 242       8.394  17.252  32.318  1.00 42.82     0.177 C 
ATOM   1057  C   GLU A 242       8.604  16.785  33.732  1.00 41.79     0.241 C 
ATOM   1058  O   GLU A 242       8.092  17.403  34.673  1.00 43.02    -0.271 OA
ATOM   1059  CB  GLU A 242       6.943  17.003  31.931  1.00 42.92     0.045 C 
ATOM   1060  CG  GLU A 242       6.494  17.833  30.747  1.00 47.79     0.116 C 
ATOM   1061  CD  GLU A 242       5.070  17.524  30.348  1.00 53.18     0.172 C 
ATOM   1062  OE1 GLU A 242       4.308  17.040  31.218  1.00 53.98    -0.648 OA
ATOM   1063  OE2 GLU A 242       4.731  17.748  29.162  1.00 57.40    -0.648 OA
ATOM   1064  N   ARG A 243       9.309  15.675  33.875  1.00 40.53    -0.346 N 
ATOM   1065  HN  ARG A 243       9.622  15.190  33.034  1.00  0.00     0.163 HD
ATOM   1066  CA  ARG A 243       9.665  15.103  35.184  1.00 41.03     0.176 C 
ATOM   1067  C   ARG A 243       8.540  14.316  35.887  1.00 38.36     0.241 C 
ATOM   1068  O   ARG A 243       8.757  13.183  36.303  1.00 38.14    -0.271 OA
ATOM   1069  CB  ARG A 243      10.273  16.158  36.153  1.00 41.76     0.036 C 
ATOM   1070  CG  ARG A 243      10.693  15.479  37.468  1.00 47.26     0.023 C 
ATOM   1071  CD  ARG A 243      11.415  16.288  38.532  1.00 51.88     0.138 C 
ATOM   1072  NE  ARG A 243      11.471  15.513  39.779  1.00 53.98    -0.227 N 
ATOM   1073  HE  ARG A 243      12.314  14.967  39.958  1.00  0.00     0.177 HD
ATOM   1074  CZ  ARG A 243      10.496  15.470  40.699  1.00 59.57     0.665 C 
ATOM   1075  NH1 ARG A 243       9.378  16.162  40.537  1.00 61.48    -0.235 N 
ATOM   1076 1HH1 ARG A 243       8.637  16.129  41.237  1.00  0.00     0.174 HD
ATOM   1077 2HH1 ARG A 243       9.270  16.716  39.687  1.00  0.00     0.174 HD
ATOM   1078  NH2 ARG A 243      10.637  14.744  41.812  1.00 60.44    -0.235 N 
ATOM   1079 1HH2 ARG A 243       9.896  14.711  42.512  1.00  0.00     0.174 HD
ATOM   1080 2HH2 ARG A 243      11.498  14.211  41.937  1.00  0.00     0.174 HD
ATOM   1081  N   VAL A 244       7.371  14.925  36.069  1.00 36.18    -0.346 N 
ATOM   1082  HN  VAL A 244       7.282  15.910  35.819  1.00  0.00     0.163 HD
ATOM   1083  CA  VAL A 244       6.207  14.223  36.618  1.00 35.67     0.180 C 
ATOM   1084  C   VAL A 244       4.932  14.681  35.909  1.00 34.70     0.241 C 
ATOM   1085  O   VAL A 244       4.887  15.791  35.344  1.00 34.53    -0.271 OA
ATOM   1086  CB  VAL A 244       6.018  14.457  38.125  1.00 36.14     0.009 C 
ATOM   1087  CG1 VAL A 244       7.279  14.058  38.957  1.00 37.48     0.012 C 
ATOM   1088  CG2 VAL A 244       5.656  15.900  38.401  1.00 38.17     0.012 C 
ATOM   1089  N   PHE A 245       3.916  13.820  35.913  1.00 32.28    -0.346 N 
ATOM   1090  HN  PHE A 245       4.089  12.855  36.196  1.00  0.00     0.163 HD
ATOM   1091  CA  PHE A 245       2.558  14.211  35.525  1.00 31.26     0.180 C 
ATOM   1092  C   PHE A 245       1.727  14.517  36.775  1.00 30.03     0.241 C 
ATOM   1093  O   PHE A 245       1.936  13.934  37.816  1.00 30.58    -0.271 OA
ATOM   1094  CB  PHE A 245       1.905  13.073  34.731  1.00 30.68     0.073 C 
ATOM   1095  CG  PHE A 245       2.569  12.756  33.412  1.00 28.26    -0.056 A 
ATOM   1096  CD1 PHE A 245       3.281  13.689  32.716  1.00 27.35     0.007 A 
ATOM   1097  CD2 PHE A 245       2.396  11.509  32.836  1.00 26.34     0.007 A 
ATOM   1098  CE1 PHE A 245       3.840  13.382  31.496  1.00 27.41     0.001 A 
ATOM   1099  CE2 PHE A 245       2.968  11.193  31.623  1.00 24.93     0.001 A 
ATOM   1100  CZ  PHE A 245       3.668  12.138  30.941  1.00 25.27     0.000 A 
ATOM   1101  N   SER A 246       0.760  15.428  36.678  1.00 30.79    -0.344 N 
ATOM   1102  HN  SER A 246       0.705  16.009  35.841  1.00  0.00     0.163 HD
ATOM   1103  CA  SER A 246      -0.225  15.615  37.742  1.00 29.37     0.200 C 
ATOM   1104  C   SER A 246      -0.926  14.284  37.961  1.00 29.65     0.243 C 
ATOM   1105  O   SER A 246      -0.946  13.413  37.079  1.00 26.25    -0.271 OA
ATOM   1106  CB  SER A 246      -1.264  16.667  37.350  1.00 29.48     0.199 C 
ATOM   1107  OG  SER A 246      -2.030  16.191  36.224  1.00 26.62    -0.398 OA
ATOM   1108  HG  SER A 246      -2.675  16.844  35.981  1.00  0.00     0.209 HD
ATOM   1109  N   GLU A 247      -1.501  14.126  39.140  1.00 31.05    -0.346 N 
ATOM   1110  HN  GLU A 247      -1.364  14.837  39.859  1.00  0.00     0.163 HD
ATOM   1111  CA  GLU A 247      -2.328  12.959  39.441  1.00 31.79     0.177 C 
ATOM   1112  C   GLU A 247      -3.428  12.820  38.385  1.00 30.95     0.241 C 
ATOM   1113  O   GLU A 247      -3.654  11.737  37.930  1.00 30.15    -0.271 OA
ATOM   1114  CB  GLU A 247      -2.875  13.010  40.860  1.00 32.23     0.045 C 
ATOM   1115  CG  GLU A 247      -1.733  13.060  41.880  1.00 35.91     0.116 C 
ATOM   1116  CD  GLU A 247      -2.127  12.708  43.312  1.00 37.21     0.172 C 
ATOM   1117  OE1 GLU A 247      -3.330  12.350  43.535  1.00 32.67    -0.648 OA
ATOM   1118  OE2 GLU A 247      -1.188  12.769  44.184  1.00 34.20    -0.648 OA
ATOM   1119  N   ASP A 248      -4.051  13.905  37.958  1.00 30.65    -0.346 N 
ATOM   1120  HN  ASP A 248      -3.759  14.820  38.301  1.00  0.00     0.163 HD
ATOM   1121  CA  ASP A 248      -5.169  13.811  36.986  1.00 31.25     0.186 C 
ATOM   1122  C   ASP A 248      -4.674  13.303  35.614  1.00 29.66     0.241 C 
ATOM   1123  O   ASP A 248      -5.328  12.527  34.954  1.00 28.19    -0.271 OA
ATOM   1124  CB  ASP A 248      -5.866  15.204  36.755  1.00 32.01     0.147 C 
ATOM   1125  CG  ASP A 248      -6.856  15.597  37.874  1.00 34.94     0.175 C 
ATOM   1126  OD1 ASP A 248      -7.141  14.804  38.796  1.00 32.37    -0.648 OA
ATOM   1127  OD2 ASP A 248      -7.371  16.742  37.904  1.00 40.54    -0.648 OA
ATOM   1128  N   ARG A 249      -3.540  13.823  35.165  1.00 28.50    -0.346 N 
ATOM   1129  HN  ARG A 249      -3.076  14.555  35.703  1.00  0.00     0.163 HD
ATOM   1130  CA  ARG A 249      -2.948  13.367  33.920  1.00 28.83     0.176 C 
ATOM   1131  C   ARG A 249      -2.557  11.867  33.974  1.00 27.35     0.241 C 
ATOM   1132  O   ARG A 249      -2.867  11.123  33.055  1.00 24.19    -0.271 OA
ATOM   1133  CB  ARG A 249      -1.706  14.194  33.575  1.00 29.14     0.036 C 
ATOM   1134  CG  ARG A 249      -1.183  13.912  32.213  1.00 30.20     0.023 C 
ATOM   1135  CD  ARG A 249      -0.494  15.048  31.597  1.00 31.45     0.138 C 
ATOM   1136  NE  ARG A 249       0.055  14.661  30.317  1.00 30.41    -0.227 N 
ATOM   1137  HE  ARG A 249      -0.445  13.944  29.792  1.00  0.00     0.177 HD
ATOM   1138  CZ  ARG A 249       1.156  15.161  29.768  1.00 31.30     0.665 C 
ATOM   1139  NH1 ARG A 249       1.846  16.115  30.347  1.00 32.68    -0.235 N 
ATOM   1140 1HH1 ARG A 249       2.692  16.499  29.925  1.00  0.00     0.174 HD
ATOM   1141 2HH1 ARG A 249       1.539  16.467  31.254  1.00  0.00     0.174 HD
ATOM   1142  NH2 ARG A 249       1.551  14.709  28.602  1.00 34.05    -0.235 N 
ATOM   1143 1HH2 ARG A 249       2.397  15.093  28.180  1.00  0.00     0.174 HD
ATOM   1144 2HH2 ARG A 249       1.015  13.967  28.152  1.00  0.00     0.174 HD
ATOM   1145  N   ALA A 250      -1.904  11.464  35.063  1.00 26.27    -0.346 N 
ATOM   1146  HN  ALA A 250      -1.633  12.168  35.750  1.00  0.00     0.163 HD
ATOM   1147  CA  ALA A 250      -1.551  10.057  35.331  1.00 27.13     0.172 C 
ATOM   1148  C   ALA A 250      -2.778   9.182  35.434  1.00 28.16     0.240 C 
ATOM   1149  O   ALA A 250      -2.807   8.006  35.021  1.00 27.78    -0.271 OA
ATOM   1150  CB  ALA A 250      -0.771   9.991  36.645  1.00 27.52     0.042 C 
ATOM   1151  N   ARG A 251      -3.835   9.756  35.992  1.00 28.38    -0.346 N 
ATOM   1152  HN  ARG A 251      -3.786  10.728  36.298  1.00  0.00     0.163 HD
ATOM   1153  CA  ARG A 251      -5.066   8.998  36.168  1.00 28.67     0.176 C 
ATOM   1154  C   ARG A 251      -5.688   8.705  34.816  1.00 28.06     0.241 C 
ATOM   1155  O   ARG A 251      -6.065   7.565  34.555  1.00 28.04    -0.271 OA
ATOM   1156  CB  ARG A 251      -5.997   9.729  37.083  1.00 28.99     0.036 C 
ATOM   1157  CG  ARG A 251      -7.438   9.137  37.199  1.00 31.65     0.023 C 
ATOM   1158  CD  ARG A 251      -8.276  10.049  38.025  1.00 35.15     0.138 C 
ATOM   1159  NE  ARG A 251      -7.802   9.927  39.391  1.00 42.45    -0.227 N 
ATOM   1160  HE  ARG A 251      -7.779   8.981  39.771  1.00  0.00     0.177 HD
ATOM   1161  CZ  ARG A 251      -7.393  10.892  40.211  1.00 40.39     0.665 C 
ATOM   1162  NH1 ARG A 251      -7.369  12.166  39.882  1.00 40.81    -0.235 N 
ATOM   1163 1HH1 ARG A 251      -7.056  12.906  40.511  1.00  0.00     0.174 HD
ATOM   1164 2HH1 ARG A 251      -7.673  12.451  38.951  1.00  0.00     0.174 HD
ATOM   1165  NH2 ARG A 251      -7.000  10.524  41.414  1.00 45.19    -0.235 N 
ATOM   1166 1HH2 ARG A 251      -6.687  11.264  42.043  1.00  0.00     0.174 HD
ATOM   1167 2HH2 ARG A 251      -7.019   9.537  41.669  1.00  0.00     0.174 HD
ATOM   1168  N   PHE A 252      -5.712   9.711  33.960  1.00 26.40    -0.346 N 
ATOM   1169  HN  PHE A 252      -5.362  10.620  34.262  1.00  0.00     0.163 HD
ATOM   1170  CA  PHE A 252      -6.212   9.575  32.619  1.00 27.44     0.180 C 
ATOM   1171  C   PHE A 252      -5.488   8.487  31.826  1.00 27.28     0.241 C 
ATOM   1172  O   PHE A 252      -6.133   7.681  31.204  1.00 27.68    -0.271 OA
ATOM   1173  CB  PHE A 252      -6.076  10.910  31.885  1.00 28.19     0.073 C 
ATOM   1174  CG  PHE A 252      -6.473  10.841  30.474  1.00 28.78    -0.056 A 
ATOM   1175  CD1 PHE A 252      -7.783  11.100  30.111  1.00 29.92     0.007 A 
ATOM   1176  CD2 PHE A 252      -5.559  10.522  29.504  1.00 30.48     0.007 A 
ATOM   1177  CE1 PHE A 252      -8.157  11.029  28.826  1.00 28.33     0.001 A 
ATOM   1178  CE2 PHE A 252      -5.942  10.449  28.220  1.00 33.67     0.001 A 
ATOM   1179  CZ  PHE A 252      -7.259  10.678  27.886  1.00 30.11     0.000 A 
ATOM   1180  N   TYR A 253      -4.150   8.469  31.851  1.00 26.18    -0.346 N 
ATOM   1181  HN  TYR A 253      -3.646   9.162  32.404  1.00  0.00     0.163 HD
ATOM   1182  CA  TYR A 253      -3.396   7.453  31.084  1.00 25.73     0.180 C 
ATOM   1183  C   TYR A 253      -3.562   6.081  31.698  1.00 25.37     0.241 C 
ATOM   1184  O   TYR A 253      -3.699   5.071  31.010  1.00 23.70    -0.271 OA
ATOM   1185  CB  TYR A 253      -1.896   7.832  31.013  1.00 24.93     0.073 C 
ATOM   1186  CG  TYR A 253      -1.597   9.129  30.224  1.00 26.37    -0.056 A 
ATOM   1187  CD1 TYR A 253      -2.222   9.412  29.027  1.00 25.96     0.010 A 
ATOM   1188  CD2 TYR A 253      -0.599  10.004  30.656  1.00 26.83     0.010 A 
ATOM   1189  CE1 TYR A 253      -1.981  10.633  28.336  1.00 26.32     0.037 A 
ATOM   1190  CE2 TYR A 253      -0.320  11.146  29.999  1.00 28.31     0.037 A 
ATOM   1191  CZ  TYR A 253      -0.993  11.475  28.836  1.00 27.23     0.065 A 
ATOM   1192  OH  TYR A 253      -0.635  12.629  28.209  1.00 25.11    -0.361 OA
ATOM   1193  HH  TYR A 253       0.040  13.204  28.550  1.00  0.00     0.217 HD
ATOM   1194  N   GLY A 254      -3.566   6.066  33.018  1.00 24.59    -0.351 N 
ATOM   1195  HN  GLY A 254      -3.428   6.942  33.522  1.00  0.00     0.163 HD
ATOM   1196  CA  GLY A 254      -3.760   4.842  33.775  1.00 26.13     0.225 C 
ATOM   1197  C   GLY A 254      -5.089   4.156  33.451  1.00 25.47     0.236 C 
ATOM   1198  O   GLY A 254      -5.111   2.943  33.270  1.00 24.00    -0.272 OA
ATOM   1199  N   ALA A 255      -6.174   4.940  33.400  1.00 25.65    -0.347 N 
ATOM   1200  HN  ALA A 255      -6.080   5.931  33.622  1.00  0.00     0.163 HD
ATOM   1201  CA  ALA A 255      -7.482   4.420  33.037  1.00 25.94     0.172 C 
ATOM   1202  C   ALA A 255      -7.462   3.811  31.655  1.00 25.41     0.240 C 
ATOM   1203  O   ALA A 255      -7.988   2.749  31.486  1.00 26.15    -0.271 OA
ATOM   1204  CB  ALA A 255      -8.576   5.560  33.073  1.00 26.24     0.042 C 
ATOM   1205  N   GLU A 256      -6.856   4.496  30.673  1.00 25.53    -0.346 N 
ATOM   1206  HN  GLU A 256      -6.471   5.419  30.872  1.00  0.00     0.163 HD
ATOM   1207  CA  GLU A 256      -6.735   3.937  29.303  1.00 24.98     0.177 C 
ATOM   1208  C   GLU A 256      -5.880   2.639  29.233  1.00 26.59     0.241 C 
ATOM   1209  O   GLU A 256      -6.250   1.618  28.619  1.00 24.65    -0.271 OA
ATOM   1210  CB  GLU A 256      -6.266   5.020  28.371  1.00 26.29     0.045 C 
ATOM   1211  CG  GLU A 256      -7.270   6.191  28.290  1.00 24.15     0.116 C 
ATOM   1212  CD  GLU A 256      -7.088   7.091  27.079  1.00 26.86     0.172 C 
ATOM   1213  OE1 GLU A 256      -5.976   7.158  26.504  1.00 26.78    -0.648 OA
ATOM   1214  OE2 GLU A 256      -8.079   7.757  26.701  1.00 28.95    -0.648 OA
ATOM   1215  N   ILE A 257      -4.788   2.643  29.973  1.00 26.28    -0.346 N 
ATOM   1216  HN  ILE A 257      -4.514   3.491  30.470  1.00  0.00     0.163 HD
ATOM   1217  CA  ILE A 257      -3.998   1.478  30.080  1.00 26.12     0.180 C 
ATOM   1218  C   ILE A 257      -4.794   0.330  30.700  1.00 24.69     0.241 C 
ATOM   1219  O   ILE A 257      -4.804  -0.758  30.153  1.00 24.72    -0.271 OA
ATOM   1220  CB  ILE A 257      -2.721   1.762  30.896  1.00 24.50     0.013 C 
ATOM   1221  CG1 ILE A 257      -1.875   2.762  30.132  1.00 24.34     0.002 C 
ATOM   1222  CG2 ILE A 257      -2.008   0.427  31.060  1.00 26.44     0.012 C 
ATOM   1223  CD1 ILE A 257      -0.716   3.391  30.978  1.00 26.28     0.005 C 
ATOM   1224  N   VAL A 258      -5.457   0.570  31.815  1.00 26.27    -0.346 N 
ATOM   1225  HN  VAL A 258      -5.396   1.496  32.238  1.00  0.00     0.163 HD
ATOM   1226  CA  VAL A 258      -6.272  -0.448  32.458  1.00 26.33     0.180 C 
ATOM   1227  C   VAL A 258      -7.310  -0.970  31.451  1.00 27.67     0.241 C 
ATOM   1228  O   VAL A 258      -7.515  -2.153  31.403  1.00 28.47    -0.271 OA
ATOM   1229  CB  VAL A 258      -7.000   0.080  33.724  1.00 25.59     0.009 C 
ATOM   1230  CG1 VAL A 258      -8.040  -0.897  34.182  1.00 28.71     0.012 C 
ATOM   1231  CG2 VAL A 258      -6.020   0.309  34.889  1.00 24.37     0.012 C 
ATOM   1232  N   SER A 259      -7.918  -0.089  30.632  1.00 28.36    -0.344 N 
ATOM   1233  HN  SER A 259      -7.626   0.888  30.658  1.00  0.00     0.163 HD
ATOM   1234  CA  SER A 259      -8.985  -0.484  29.704  1.00 27.82     0.200 C 
ATOM   1235  C   SER A 259      -8.401  -1.470  28.701  1.00 28.13     0.243 C 
ATOM   1236  O   SER A 259      -8.951  -2.556  28.517  1.00 27.86    -0.271 OA
ATOM   1237  CB  SER A 259      -9.649   0.727  29.003  1.00 28.15     0.199 C 
ATOM   1238  OG  SER A 259     -10.542   0.267  27.996  1.00 28.68    -0.398 OA
ATOM   1239  HG  SER A 259     -10.949   1.010  27.566  1.00  0.00     0.209 HD
ATOM   1240  N   ALA A 260      -7.224  -1.152  28.161  1.00 27.25    -0.346 N 
ATOM   1241  HN  ALA A 260      -6.762  -0.293  28.460  1.00  0.00     0.163 HD
ATOM   1242  CA  ALA A 260      -6.575  -1.983  27.163  1.00 27.59     0.172 C 
ATOM   1243  C   ALA A 260      -6.147  -3.327  27.730  1.00 27.44     0.240 C 
ATOM   1244  O   ALA A 260      -6.327  -4.388  27.071  1.00 26.04    -0.271 OA
ATOM   1245  CB  ALA A 260      -5.348  -1.246  26.549  1.00 27.11     0.042 C 
ATOM   1246  N   LEU A 261      -5.560  -3.282  28.937  1.00 26.69    -0.346 N 
ATOM   1247  HN  LEU A 261      -5.470  -2.384  29.411  1.00  0.00     0.163 HD
ATOM   1248  CA  LEU A 261      -5.054  -4.469  29.581  1.00 26.86     0.177 C 
ATOM   1249  C   LEU A 261      -6.213  -5.376  29.927  1.00 27.90     0.241 C 
ATOM   1250  O   LEU A 261      -6.127  -6.584  29.760  1.00 28.22    -0.271 OA
ATOM   1251  CB  LEU A 261      -4.196  -4.168  30.819  1.00 26.97     0.038 C 
ATOM   1252  CG  LEU A 261      -2.793  -3.608  30.453  1.00 23.68    -0.020 C 
ATOM   1253  CD1 LEU A 261      -2.112  -3.301  31.745  1.00 25.18     0.009 C 
ATOM   1254  CD2 LEU A 261      -1.975  -4.578  29.616  1.00 24.32     0.009 C 
ATOM   1255  N   ASP A 262      -7.307  -4.784  30.362  1.00 27.27    -0.346 N 
ATOM   1256  HN  ASP A 262      -7.338  -3.768  30.449  1.00  0.00     0.163 HD
ATOM   1257  CA  ASP A 262      -8.473  -5.582  30.719  1.00 28.48     0.186 C 
ATOM   1258  C   ASP A 262      -9.028  -6.344  29.480  1.00 28.45     0.241 C 
ATOM   1259  O   ASP A 262      -9.330  -7.533  29.553  1.00 29.04    -0.271 OA
ATOM   1260  CB  ASP A 262      -9.488  -4.684  31.358  1.00 27.49     0.147 C 
ATOM   1261  CG  ASP A 262     -10.863  -5.331  31.514  1.00 29.28     0.175 C 
ATOM   1262  OD1 ASP A 262     -11.038  -6.471  32.033  1.00 28.23    -0.648 OA
ATOM   1263  OD2 ASP A 262     -11.830  -4.696  31.131  1.00 29.07    -0.648 OA
ATOM   1264  N   TYR A 263      -9.098  -5.654  28.365  1.00 27.61    -0.346 N 
ATOM   1265  HN  TYR A 263      -8.909  -4.652  28.401  1.00  0.00     0.163 HD
ATOM   1266  CA  TYR A 263      -9.432  -6.249  27.083  1.00 27.90     0.180 C 
ATOM   1267  C   TYR A 263      -8.467  -7.317  26.649  1.00 26.97     0.241 C 
ATOM   1268  O   TYR A 263      -8.879  -8.389  26.213  1.00 27.60    -0.271 OA
ATOM   1269  CB  TYR A 263      -9.529  -5.152  25.991  1.00 27.91     0.073 C 
ATOM   1270  CG  TYR A 263      -9.627  -5.715  24.543  1.00 29.29    -0.056 A 
ATOM   1271  CD1 TYR A 263     -10.855  -6.063  23.968  1.00 26.93     0.010 A 
ATOM   1272  CD2 TYR A 263      -8.494  -5.924  23.795  1.00 27.03     0.010 A 
ATOM   1273  CE1 TYR A 263     -10.935  -6.577  22.684  1.00 28.26     0.037 A 
ATOM   1274  CE2 TYR A 263      -8.556  -6.450  22.520  1.00 29.96     0.037 A 
ATOM   1275  CZ  TYR A 263      -9.793  -6.769  21.955  1.00 29.14     0.065 A 
ATOM   1276  OH  TYR A 263      -9.812  -7.264  20.658  1.00 31.28    -0.361 OA
ATOM   1277  HH  TYR A 263      -9.019  -7.397  20.152  1.00  0.00     0.217 HD
ATOM   1278  N   LEU A 264      -7.175  -7.106  26.759  1.00 26.27    -0.346 N 
ATOM   1279  HN  LEU A 264      -6.822  -6.209  27.092  1.00  0.00     0.163 HD
ATOM   1280  CA  LEU A 264      -6.260  -8.172  26.399  1.00 26.81     0.177 C 
ATOM   1281  C   LEU A 264      -6.419  -9.444  27.262  1.00 27.35     0.241 C 
ATOM   1282  O   LEU A 264      -6.330 -10.559  26.748  1.00 27.11    -0.271 OA
ATOM   1283  CB  LEU A 264      -4.789  -7.718  26.480  1.00 27.88     0.038 C 
ATOM   1284  CG  LEU A 264      -4.341  -6.745  25.390  1.00 28.55    -0.020 C 
ATOM   1285  CD1 LEU A 264      -2.898  -6.347  25.658  1.00 30.91     0.009 C 
ATOM   1286  CD2 LEU A 264      -4.449  -7.348  24.021  1.00 32.55     0.009 C 
ATOM   1287  N   HIS A 265      -6.544  -9.242  28.561  1.00 27.52    -0.346 N 
ATOM   1288  HN  HIS A 265      -6.552  -8.282  28.904  1.00  0.00     0.163 HD
ATOM   1289  CA  HIS A 265      -6.670 -10.312  29.516  1.00 28.09     0.182 C 
ATOM   1290  C   HIS A 265      -8.016 -11.052  29.251  1.00 29.88     0.241 C 
ATOM   1291  O   HIS A 265      -8.032 -12.260  29.035  1.00 29.81    -0.271 OA
ATOM   1292  CB  HIS A 265      -6.647  -9.753  30.956  1.00 27.29     0.093 C 
ATOM   1293  CG  HIS A 265      -5.287  -9.242  31.420  1.00 27.35     0.028 A 
ATOM   1294  CD2 HIS A 265      -4.127  -9.045  30.753  1.00 29.47     0.114 A 
ATOM   1295  ND1 HIS A 265      -5.009  -8.944  32.749  1.00 28.06    -0.354 N 
ATOM   1296  HD1 HIS A 265      -5.685  -8.983  33.512  1.00  0.00     0.166 HD
ATOM   1297  CE1 HIS A 265      -3.735  -8.601  32.877  1.00 30.20     0.180 A 
ATOM   1298  NE2 HIS A 265      -3.175  -8.640  31.675  1.00 31.48    -0.360 N 
ATOM   1299  HE2 HIS A 265      -2.204  -8.410  31.464  1.00  0.00     0.166 HD
ATOM   1300  N   SER A 266      -9.100 -10.294  29.273  1.00 31.82    -0.344 N 
ATOM   1301  HN  SER A 266      -8.975  -9.282  29.257  1.00  0.00     0.163 HD
ATOM   1302  CA  SER A 266     -10.481 -10.819  29.319  1.00 34.19     0.200 C 
ATOM   1303  C   SER A 266     -11.063 -11.293  27.986  1.00 35.30     0.243 C 
ATOM   1304  O   SER A 266     -11.814 -12.287  27.921  1.00 34.69    -0.271 OA
ATOM   1305  CB  SER A 266     -11.421  -9.727  29.852  1.00 33.58     0.199 C 
ATOM   1306  OG  SER A 266     -11.448  -9.849  31.263  1.00 37.48    -0.398 OA
ATOM   1307  HG  SER A 266     -12.029  -9.174  31.593  1.00  0.00     0.209 HD
ATOM   1308  N   GLU A 267     -10.781 -10.528  26.947  1.00 35.76    -0.346 N 
ATOM   1309  HN  GLU A 267     -10.157  -9.730  27.065  1.00  0.00     0.163 HD
ATOM   1310  CA  GLU A 267     -11.343 -10.805  25.648  1.00 36.74     0.177 C 
ATOM   1311  C   GLU A 267     -10.367 -11.616  24.847  1.00 36.43     0.241 C 
ATOM   1312  O   GLU A 267     -10.773 -12.483  24.051  1.00 36.49    -0.271 OA
ATOM   1313  CB  GLU A 267     -11.740  -9.484  24.941  1.00 37.76     0.045 C 
ATOM   1314  CG  GLU A 267     -12.483  -8.510  25.869  1.00 42.99     0.116 C 
ATOM   1315  CD  GLU A 267     -13.500  -7.571  25.189  1.00 51.73     0.172 C 
ATOM   1316  OE1 GLU A 267     -13.805  -7.755  23.979  1.00 55.51    -0.648 OA
ATOM   1317  OE2 GLU A 267     -13.992  -6.612  25.877  1.00 57.25    -0.648 OA
ATOM   1318  N   LYS A 268      -9.064 -11.354  24.997  1.00 34.98    -0.346 N 
ATOM   1319  HN  LYS A 268      -8.743 -10.729  25.736  1.00  0.00     0.163 HD
ATOM   1320  CA  LYS A 268      -8.109 -11.977  24.086  1.00 33.44     0.176 C 
ATOM   1321  C   LYS A 268      -7.225 -13.083  24.747  1.00 30.56     0.241 C 
ATOM   1322  O   LYS A 268      -6.494 -13.764  24.054  1.00 29.05    -0.271 OA
ATOM   1323  CB  LYS A 268      -7.285 -10.894  23.331  1.00 33.71     0.035 C 
ATOM   1324  CG  LYS A 268      -7.896 -10.375  21.942  1.00 37.38     0.004 C 
ATOM   1325  CD  LYS A 268      -9.450 -10.684  21.732  1.00 38.62     0.027 C 
ATOM   1326  CE  LYS A 268      -9.996 -10.525  20.308  1.00 39.83     0.229 C 
ATOM   1327  NZ  LYS A 268     -11.519 -10.753  20.253  1.00 41.60    -0.079 N 
ATOM   1328  HZ1 LYS A 268     -11.882 -10.647  19.306  1.00  0.00     0.274 HD
ATOM   1329  HZ2 LYS A 268     -12.010 -10.146  20.910  1.00  0.00     0.274 HD
ATOM   1330  HZ3 LYS A 268     -11.774 -11.657  20.651  1.00  0.00     0.274 HD
ATOM   1331  N   ASN A 269      -7.303 -13.230  26.064  1.00 28.63    -0.346 N 
ATOM   1332  HN  ASN A 269      -7.927 -12.614  26.584  1.00  0.00     0.163 HD
ATOM   1333  CA  ASN A 269      -6.533 -14.239  26.811  1.00 28.31     0.185 C 
ATOM   1334  C   ASN A 269      -5.058 -13.971  26.586  1.00 27.70     0.241 C 
ATOM   1335  O   ASN A 269      -4.252 -14.898  26.328  1.00 27.30    -0.271 OA
ATOM   1336  CB  ASN A 269      -6.911 -15.662  26.394  1.00 28.73     0.137 C 
ATOM   1337  CG  ASN A 269      -8.275 -16.017  26.829  1.00 30.76     0.217 C 
ATOM   1338  ND2 ASN A 269      -8.862 -16.983  26.159  1.00 34.05    -0.370 N 
ATOM   1339 1HD2 ASN A 269      -8.415 -17.475  25.385  1.00  0.00     0.159 HD
ATOM   1340 2HD2 ASN A 269      -9.805 -17.228  26.460  1.00  0.00     0.159 HD
ATOM   1341  OD1 ASN A 269      -8.823 -15.413  27.778  1.00 31.32    -0.274 OA
ATOM   1342  N   VAL A 270      -4.719 -12.674  26.661  1.00 26.36    -0.346 N 
ATOM   1343  HN  VAL A 270      -5.426 -11.981  26.908  1.00  0.00     0.163 HD
ATOM   1344  CA  VAL A 270      -3.354 -12.246  26.394  1.00 26.97     0.180 C 
ATOM   1345  C   VAL A 270      -2.804 -11.519  27.663  1.00 25.92     0.241 C 
ATOM   1346  O   VAL A 270      -3.507 -10.715  28.261  1.00 25.07    -0.271 OA
ATOM   1347  CB  VAL A 270      -3.293 -11.366  25.144  1.00 27.91     0.009 C 
ATOM   1348  CG1 VAL A 270      -2.032 -10.561  25.107  1.00 28.50     0.012 C 
ATOM   1349  CG2 VAL A 270      -3.391 -12.244  23.861  1.00 30.95     0.012 C 
ATOM   1350  N   VAL A 271      -1.556 -11.829  28.038  1.00 25.62    -0.346 N 
ATOM   1351  HN  VAL A 271      -1.097 -12.616  27.580  1.00  0.00     0.163 HD
ATOM   1352  CA  VAL A 271      -0.816 -11.101  29.068  1.00 25.36     0.180 C 
ATOM   1353  C   VAL A 271       0.286 -10.330  28.372  1.00 24.22     0.241 C 
ATOM   1354  O   VAL A 271       1.029 -10.890  27.541  1.00 23.92    -0.271 OA
ATOM   1355  CB  VAL A 271      -0.216 -12.055  30.140  1.00 27.14     0.009 C 
ATOM   1356  CG1 VAL A 271       0.547 -11.230  31.241  1.00 26.92     0.012 C 
ATOM   1357  CG2 VAL A 271      -1.322 -12.880  30.772  1.00 26.81     0.012 C 
ATOM   1358  N   TYR A 272       0.392  -9.029  28.653  1.00 23.21    -0.346 N 
ATOM   1359  HN  TYR A 272      -0.126  -8.642  29.442  1.00  0.00     0.163 HD
ATOM   1360  CA  TYR A 272       1.244  -8.145  27.844  1.00 22.78     0.180 C 
ATOM   1361  C   TYR A 272       2.750  -8.221  28.179  1.00 23.38     0.241 C 
ATOM   1362  O   TYR A 272       3.600  -8.182  27.273  1.00 23.73    -0.271 OA
ATOM   1363  CB  TYR A 272       0.804  -6.709  28.003  1.00 23.06     0.073 C 
ATOM   1364  CG  TYR A 272       1.579  -5.752  27.178  1.00 23.24    -0.056 A 
ATOM   1365  CD1 TYR A 272       1.381  -5.678  25.822  1.00 24.01     0.010 A 
ATOM   1366  CD2 TYR A 272       2.552  -4.948  27.752  1.00 21.33     0.010 A 
ATOM   1367  CE1 TYR A 272       2.103  -4.782  25.068  1.00 23.43     0.037 A 
ATOM   1368  CE2 TYR A 272       3.260  -4.095  27.042  1.00 23.47     0.037 A 
ATOM   1369  CZ  TYR A 272       3.028  -3.986  25.677  1.00 23.73     0.065 A 
ATOM   1370  OH  TYR A 272       3.798  -3.101  24.973  1.00 23.93    -0.361 OA
ATOM   1371  HH  TYR A 272       4.442  -2.547  25.397  1.00  0.00     0.217 HD
ATOM   1372  N   ARG A 273       3.042  -8.314  29.477  1.00 24.02    -0.346 N 
ATOM   1373  HN  ARG A 273       2.276  -8.185  30.138  1.00  0.00     0.163 HD
ATOM   1374  CA  ARG A 273       4.398  -8.591  30.048  1.00 25.04     0.176 C 
ATOM   1375  C   ARG A 273       5.497  -7.534  29.963  1.00 24.25     0.241 C 
ATOM   1376  O   ARG A 273       6.402  -7.564  30.800  1.00 24.73    -0.271 OA
ATOM   1377  CB  ARG A 273       4.954  -9.972  29.589  1.00 24.58     0.036 C 
ATOM   1378  CG  ARG A 273       4.067 -11.107  29.967  1.00 27.82     0.023 C 
ATOM   1379  CD  ARG A 273       4.758 -12.465  29.944  1.00 27.45     0.138 C 
ATOM   1380  NE  ARG A 273       5.136 -12.846  28.590  1.00 27.77    -0.227 N 
ATOM   1381  HE  ARG A 273       5.067 -12.140  27.857  1.00  0.00     0.177 HD
ATOM   1382  CZ  ARG A 273       5.565 -14.057  28.251  1.00 27.16     0.665 C 
ATOM   1383  NH1 ARG A 273       5.696 -15.026  29.144  1.00 26.56    -0.235 N 
ATOM   1384 1HH1 ARG A 273       5.480 -14.840  30.123  1.00  0.00     0.174 HD
ATOM   1385 2HH1 ARG A 273       6.025 -15.956  28.884  1.00  0.00     0.174 HD
ATOM   1386  NH2 ARG A 273       5.842 -14.295  26.998  1.00 27.82    -0.235 N 
ATOM   1387 1HH2 ARG A 273       5.741 -13.549  26.310  1.00  0.00     0.174 HD
ATOM   1388 2HH2 ARG A 273       6.171 -15.225  26.738  1.00  0.00     0.174 HD
ATOM   1389  N   ASP A 274       5.389  -6.548  29.080  1.00 23.47    -0.346 N 
ATOM   1390  HN  ASP A 274       4.555  -6.491  28.496  1.00  0.00     0.163 HD
ATOM   1391  CA  ASP A 274       6.436  -5.545  28.926  1.00 23.37     0.186 C 
ATOM   1392  C   ASP A 274       5.962  -4.100  28.983  1.00 23.46     0.241 C 
ATOM   1393  O   ASP A 274       6.483  -3.227  28.264  1.00 24.40    -0.271 OA
ATOM   1394  CB  ASP A 274       7.162  -5.797  27.609  1.00 23.19     0.147 C 
ATOM   1395  CG  ASP A 274       8.534  -5.244  27.594  1.00 22.86     0.175 C 
ATOM   1396  OD1 ASP A 274       9.082  -4.981  28.697  1.00 23.32    -0.648 OA
ATOM   1397  OD2 ASP A 274       9.099  -5.005  26.517  1.00 23.10    -0.648 OA
ATOM   1398  N   LEU A 275       4.956  -3.848  29.801  1.00 23.52    -0.346 N 
ATOM   1399  HN  LEU A 275       4.489  -4.620  30.277  1.00  0.00     0.163 HD
ATOM   1400  CA  LEU A 275       4.513  -2.506  30.028  1.00 23.63     0.177 C 
ATOM   1401  C   LEU A 275       5.668  -1.638  30.548  1.00 24.53     0.241 C 
ATOM   1402  O   LEU A 275       6.329  -1.978  31.536  1.00 24.24    -0.271 OA
ATOM   1403  CB  LEU A 275       3.377  -2.444  31.016  1.00 23.83     0.038 C 
ATOM   1404  CG  LEU A 275       2.470  -1.236  30.751  1.00 23.64    -0.020 C 
ATOM   1405  CD1 LEU A 275       1.464  -1.489  29.648  1.00 22.81     0.009 C 
ATOM   1406  CD2 LEU A 275       1.815  -0.943  32.017  1.00 26.09     0.009 C 
ATOM   1407  N   LYS A 276       5.810  -0.500  29.887  1.00 23.80    -0.346 N 
ATOM   1408  HN  LYS A 276       5.177  -0.309  29.111  1.00  0.00     0.163 HD
ATOM   1409  CA  LYS A 276       6.810   0.478  30.208  1.00 24.68     0.176 C 
ATOM   1410  C   LYS A 276       6.531   1.758  29.432  1.00 24.75     0.241 C 
ATOM   1411  O   LYS A 276       5.769   1.780  28.434  1.00 23.74    -0.271 OA
ATOM   1412  CB  LYS A 276       8.211  -0.037  29.850  1.00 24.86     0.035 C 
ATOM   1413  CG  LYS A 276       8.471  -0.339  28.430  1.00 25.92     0.004 C 
ATOM   1414  CD  LYS A 276       9.950  -0.713  28.332  1.00 29.99     0.027 C 
ATOM   1415  CE  LYS A 276      10.247  -1.535  27.151  1.00 29.96     0.229 C 
ATOM   1416  NZ  LYS A 276      11.772  -1.874  27.320  1.00 30.89    -0.079 N 
ATOM   1417  HZ1 LYS A 276      11.978  -2.445  26.500  1.00  0.00     0.274 HD
ATOM   1418  HZ2 LYS A 276      12.013  -2.309  28.210  1.00  0.00     0.274 HD
ATOM   1419  HZ3 LYS A 276      12.377  -1.060  27.433  1.00  0.00     0.274 HD
ATOM   1420  N   LEU A 277       7.202   2.796  29.884  1.00 24.59    -0.346 N 
ATOM   1421  HN  LEU A 277       7.881   2.637  30.629  1.00  0.00     0.163 HD
ATOM   1422  CA  LEU A 277       7.039   4.167  29.388  1.00 24.85     0.177 C 
ATOM   1423  C   LEU A 277       7.417   4.262  27.953  1.00 23.58     0.241 C 
ATOM   1424  O   LEU A 277       6.771   4.908  27.199  1.00 24.55    -0.271 OA
ATOM   1425  CB  LEU A 277       7.899   5.136  30.205  1.00 24.28     0.038 C 
ATOM   1426  CG  LEU A 277       7.419   5.438  31.621  1.00 25.81    -0.020 C 
ATOM   1427  CD1 LEU A 277       8.372   6.451  32.217  1.00 27.25     0.009 C 
ATOM   1428  CD2 LEU A 277       5.963   5.969  31.649  1.00 27.17     0.009 C 
ATOM   1429  N   GLU A 278       8.452   3.544  27.563  1.00 24.75    -0.346 N 
ATOM   1430  HN  GLU A 278       8.961   2.993  28.254  1.00  0.00     0.163 HD
ATOM   1431  CA  GLU A 278       8.883   3.516  26.190  1.00 25.00     0.177 C 
ATOM   1432  C   GLU A 278       7.857   2.967  25.213  1.00 26.24     0.241 C 
ATOM   1433  O   GLU A 278       7.872   3.376  24.057  1.00 25.75    -0.271 OA
ATOM   1434  CB  GLU A 278      10.182   2.719  26.040  1.00 25.87     0.045 C 
ATOM   1435  CG  GLU A 278      11.405   3.343  26.742  1.00 26.25     0.116 C 
ATOM   1436  CD  GLU A 278      11.610   2.855  28.163  1.00 25.67     0.172 C 
ATOM   1437  OE1 GLU A 278      10.614   2.593  28.850  1.00 27.47    -0.648 OA
ATOM   1438  OE2 GLU A 278      12.780   2.820  28.667  1.00 25.43    -0.648 OA
ATOM   1439  N   ASN A 279       6.969   2.064  25.643  1.00 26.34    -0.346 N 
ATOM   1440  HN  ASN A 279       6.908   1.853  26.639  1.00  0.00     0.163 HD
ATOM   1441  CA  ASN A 279       6.067   1.361  24.686  1.00 27.49     0.185 C 
ATOM   1442  C   ASN A 279       4.612   1.775  24.911  1.00 26.07     0.241 C 
ATOM   1443  O   ASN A 279       3.674   1.011  24.615  1.00 25.02    -0.271 OA
ATOM   1444  CB  ASN A 279       6.191  -0.177  24.830  1.00 26.12     0.137 C 
ATOM   1445  CG  ASN A 279       7.550  -0.706  24.406  1.00 29.31     0.217 C 
ATOM   1446  ND2 ASN A 279       7.817  -1.921  24.787  1.00 35.96    -0.370 N 
ATOM   1447 1HD2 ASN A 279       8.730  -2.276  24.502  1.00  0.00     0.159 HD
ATOM   1448 2HD2 ASN A 279       7.147  -2.484  25.311  1.00  0.00     0.159 HD
ATOM   1449  OD1 ASN A 279       8.371  -0.017  23.764  1.00 37.69    -0.274 OA
ATOM   1450  N   LEU A 280       4.451   2.933  25.540  1.00 24.84    -0.346 N 
ATOM   1451  HN  LEU A 280       5.266   3.379  25.961  1.00  0.00     0.163 HD
ATOM   1452  CA  LEU A 280       3.154   3.592  25.652  1.00 24.92     0.177 C 
ATOM   1453  C   LEU A 280       3.232   4.877  24.894  1.00 26.33     0.241 C 
ATOM   1454  O   LEU A 280       3.921   5.787  25.329  1.00 26.61    -0.271 OA
ATOM   1455  CB  LEU A 280       2.791   3.824  27.123  1.00 24.47     0.038 C 
ATOM   1456  CG  LEU A 280       2.654   2.576  27.999  1.00 22.77    -0.020 C 
ATOM   1457  CD1 LEU A 280       2.790   2.941  29.447  1.00 28.02     0.009 C 
ATOM   1458  CD2 LEU A 280       1.307   1.954  27.778  1.00 28.33     0.009 C 
ATOM   1459  N   MET A 281       2.548   4.919  23.745  1.00 26.31    -0.346 N 
ATOM   1460  HN  MET A 281       1.997   4.100  23.487  1.00  0.00     0.163 HD
ATOM   1461  CA  MET A 281       2.539   6.064  22.835  1.00 27.58     0.177 C 
ATOM   1462  C   MET A 281       1.235   6.852  22.951  1.00 27.37     0.241 C 
ATOM   1463  O   MET A 281       0.262   6.373  23.523  1.00 26.92    -0.271 OA
ATOM   1464  CB  MET A 281       2.791   5.559  21.417  1.00 27.89     0.045 C 
ATOM   1465  CG  MET A 281       4.269   4.991  21.341  1.00 28.30     0.076 C 
ATOM   1466  SD  MET A 281       4.761   4.656  19.738  1.00 37.30    -0.173 SA
ATOM   1467  CE  MET A 281       5.406   6.380  19.296  1.00 38.54     0.089 C 
ATOM   1468  N   LEU A 282       1.240   8.060  22.426  1.00 28.07    -0.346 N 
ATOM   1469  HN  LEU A 282       2.115   8.423  22.048  1.00  0.00     0.163 HD
ATOM   1470  CA  LEU A 282       0.055   8.900  22.360  1.00 29.00     0.177 C 
ATOM   1471  C   LEU A 282      -0.327   9.157  20.876  1.00 29.69     0.241 C 
ATOM   1472  O   LEU A 282       0.528   9.418  20.060  1.00 29.53    -0.271 OA
ATOM   1473  CB  LEU A 282       0.360  10.215  23.059  1.00 29.50     0.038 C 
ATOM   1474  CG  LEU A 282       0.576  10.142  24.540  1.00 27.47    -0.020 C 
ATOM   1475  CD1 LEU A 282       0.929  11.516  25.069  1.00 24.52     0.009 C 
ATOM   1476  CD2 LEU A 282      -0.610   9.582  25.229  1.00 32.71     0.009 C 
ATOM   1477  N   ASP A 283      -1.614   9.064  20.534  1.00 29.89    -0.346 N 
ATOM   1478  HN  ASP A 283      -2.303   8.816  21.244  1.00  0.00     0.163 HD
ATOM   1479  CA  ASP A 283      -2.054   9.309  19.173  1.00 29.97     0.186 C 
ATOM   1480  C   ASP A 283      -2.275  10.821  19.020  1.00 29.96     0.241 C 
ATOM   1481  O   ASP A 283      -1.995  11.574  19.933  1.00 28.93    -0.271 OA
ATOM   1482  CB  ASP A 283      -3.303   8.468  18.834  1.00 29.72     0.147 C 
ATOM   1483  CG  ASP A 283      -4.552   8.907  19.572  1.00 30.89     0.175 C 
ATOM   1484  OD1 ASP A 283      -4.594   9.973  20.257  1.00 28.92    -0.648 OA
ATOM   1485  OD2 ASP A 283      -5.532   8.179  19.560  1.00 32.20    -0.648 OA
ATOM   1486  N   LYS A 284      -2.768  11.262  17.878  1.00 31.64    -0.346 N 
ATOM   1487  HN  LYS A 284      -3.070  10.589  17.174  1.00  0.00     0.163 HD
ATOM   1488  CA  LYS A 284      -2.891  12.688  17.599  1.00 33.46     0.176 C 
ATOM   1489  C   LYS A 284      -3.840  13.407  18.575  1.00 33.49     0.241 C 
ATOM   1490  O   LYS A 284      -3.673  14.606  18.836  1.00 35.08    -0.271 OA
ATOM   1491  CB  LYS A 284      -3.278  12.952  16.122  1.00 33.97     0.035 C 
ATOM   1492  CG  LYS A 284      -4.415  12.105  15.607  1.00 39.73     0.004 C 
ATOM   1493  CD  LYS A 284      -4.963  12.570  14.238  1.00 46.16     0.027 C 
ATOM   1494  CE  LYS A 284      -6.503  12.354  14.168  1.00 49.10     0.229 C 
ATOM   1495  NZ  LYS A 284      -6.927  11.080  14.858  1.00 50.56    -0.079 N 
ATOM   1496  HZ1 LYS A 284      -7.936  10.938  14.812  1.00  0.00     0.274 HD
ATOM   1497  HZ2 LYS A 284      -6.593  11.052  15.821  1.00  0.00     0.274 HD
ATOM   1498  HZ3 LYS A 284      -6.423  10.274  14.489  1.00  0.00     0.274 HD
ATOM   1499  N   ASP A 285      -4.813  12.706  19.148  1.00 33.26    -0.346 N 
ATOM   1500  HN  ASP A 285      -4.939  11.722  18.911  1.00  0.00     0.163 HD
ATOM   1501  CA  ASP A 285      -5.697  13.337  20.110  1.00 32.53     0.186 C 
ATOM   1502  C   ASP A 285      -5.167  13.270  21.541  1.00 31.53     0.241 C 
ATOM   1503  O   ASP A 285      -5.719  13.859  22.444  1.00 32.09    -0.271 OA
ATOM   1504  CB  ASP A 285      -7.098  12.740  19.981  1.00 33.58     0.147 C 
ATOM   1505  CG  ASP A 285      -7.592  12.772  18.566  1.00 34.46     0.175 C 
ATOM   1506  OD1 ASP A 285      -7.427  13.821  17.981  1.00 34.69    -0.648 OA
ATOM   1507  OD2 ASP A 285      -8.061  11.793  17.941  1.00 37.31    -0.648 OA
ATOM   1508  N   GLY A 286      -4.027  12.622  21.729  1.00 31.18    -0.351 N 
ATOM   1509  HN  GLY A 286      -3.516  12.254  20.927  1.00  0.00     0.163 HD
ATOM   1510  CA  GLY A 286      -3.504  12.434  23.059  1.00 29.94     0.225 C 
ATOM   1511  C   GLY A 286      -4.030  11.253  23.834  1.00 28.98     0.236 C 
ATOM   1512  O   GLY A 286      -3.853  11.209  25.068  1.00 27.14    -0.272 OA
ATOM   1513  N   HIS A 287      -4.603  10.262  23.149  1.00 28.09    -0.346 N 
ATOM   1514  HN  HIS A 287      -4.812  10.383  22.158  1.00  0.00     0.163 HD
ATOM   1515  CA  HIS A 287      -4.935   8.991  23.823  1.00 27.36     0.182 C 
ATOM   1516  C   HIS A 287      -3.796   7.973  23.726  1.00 26.01     0.241 C 
ATOM   1517  O   HIS A 287      -3.066   7.925  22.766  1.00 25.29    -0.271 OA
ATOM   1518  CB  HIS A 287      -6.176   8.325  23.232  1.00 28.06     0.093 C 
ATOM   1519  CG  HIS A 287      -7.440   9.114  23.370  1.00 28.90     0.028 A 
ATOM   1520  CD2 HIS A 287      -8.114   9.871  22.471  1.00 31.17     0.114 A 
ATOM   1521  ND1 HIS A 287      -8.196   9.123  24.531  1.00 24.29    -0.354 N 
ATOM   1522  HD1 HIS A 287      -7.967   8.620  25.388  1.00  0.00     0.166 HD
ATOM   1523  CE1 HIS A 287      -9.260   9.885  24.354  1.00 26.91     0.180 A 
ATOM   1524  NE2 HIS A 287      -9.247  10.333  23.104  1.00 31.47    -0.360 N 
ATOM   1525  HE2 HIS A 287      -9.962  10.925  22.680  1.00  0.00     0.166 HD
ATOM   1526  N   ILE A 288      -3.739   7.085  24.707  1.00 26.91    -0.344 N 
ATOM   1527  HN  ILE A 288      -4.389   7.184  25.487  1.00  0.00     0.163 HD
ATOM   1528  CA  ILE A 288      -2.796   5.973  24.732  1.00 25.74     0.192 C 
ATOM   1529  C   ILE A 288      -2.891   5.024  23.523  1.00 26.17     0.244 C 
ATOM   1530  O   ILE A 288      -3.988   4.666  23.053  1.00 24.24    -0.258 OA
ATOM   1531  CB  ILE A 288      -3.004   5.214  26.078  1.00 24.75     0.014 C 
ATOM   1532  CG1 ILE A 288      -2.475   6.067  27.228  1.00 26.67     0.002 C 
ATOM   1533  CG2 ILE A 288      -2.279   3.856  26.099  1.00 26.02     0.012 C 
ATOM   1534  CD1 ILE A 288      -0.958   6.073  27.367  1.00 23.02     0.005 C 
ATOM   1535  N  ALYS A 289      -1.731   4.654  22.993  0.50 25.86    -0.338 N 
ATOM   1536  H  ALYS A 289      -0.886   5.171  23.236  1.00  0.00     0.164 HD
ATOM   1537  N  BLYS A 289      -1.726   4.621  23.031  0.50 26.05    -0.338 N 
ATOM   1538  H  BLYS A 289      -0.870   5.088  23.331  1.00  0.00     0.164 HD
ATOM   1539  CA ALYS A 289      -1.636   3.527  22.072  0.50 25.84     0.172 C 
ATOM   1540  CA BLYS A 289      -1.643   3.530  22.075  0.50 26.16     0.172 C 
ATOM   1541  C  ALYS A 289      -0.552   2.643  22.594  0.50 26.46     0.230 C 
ATOM   1542  C  BLYS A 289      -0.543   2.619  22.520  0.50 26.71     0.230 C 
ATOM   1543  O  ALYS A 289       0.611   3.053  22.687  0.50 26.26    -0.277 OA
ATOM   1544  O  BLYS A 289       0.642   2.977  22.477  0.50 26.54    -0.277 OA
ATOM   1545  CB ALYS A 289      -1.285   3.950  20.639  0.50 25.65     0.034 C 
ATOM   1546  CB BLYS A 289      -1.364   4.030  20.652  0.50 26.18     0.034 C 
ATOM   1547  CG ALYS A 289      -2.440   4.575  19.871  0.50 25.55     0.004 C 
ATOM   1548  CG BLYS A 289      -2.485   4.893  20.068  0.50 26.31     0.004 C 
ATOM   1549  CD ALYS A 289      -3.427   3.545  19.282  0.50 22.81     0.027 C 
ATOM   1550  CD BLYS A 289      -3.754   4.075  19.724  0.50 25.54     0.027 C 
ATOM   1551  CE ALYS A 289      -4.493   4.270  18.472  0.50 24.75     0.229 C 
ATOM   1552  CE BLYS A 289      -4.986   5.002  19.517  0.50 26.13     0.229 C 
ATOM   1553  NZ ALYS A 289      -5.884   3.943  18.888  0.50 22.79    -0.079 N 
ATOM   1554  HZ1ALYS A 289      -6.598   4.429  18.345  1.00  0.00     0.274 HD
ATOM   1555  HZ2ALYS A 289      -6.011   4.114  19.886  1.00  0.00     0.274 HD
ATOM   1556  HZ3ALYS A 289      -6.039   2.935  18.867  1.00  0.00     0.274 HD
ATOM   1557  NZ BLYS A 289      -5.645   5.478  20.785  0.50 25.15    -0.079 N 
ATOM   1558  HZ1BLYS A 289      -6.453   6.086  20.649  1.00  0.00     0.274 HD
ATOM   1559  HZ2BLYS A 289      -4.960   5.933  21.389  1.00  0.00     0.274 HD
ATOM   1560  HZ3BLYS A 289      -5.898   4.682  21.371  1.00  0.00     0.274 HD
ATOM   1561  N   ILE A 290      -0.926   1.419  22.928  1.00 27.51    -0.171 NA
ATOM   1562  CA  ILE A 290       0.052   0.382  23.200  1.00 27.76     0.170 C 
ATOM   1563  C   ILE A 290       0.557  -0.167  21.891  1.00 29.43     0.237 C 
ATOM   1564  O   ILE A 290      -0.214  -0.479  20.997  1.00 29.84    -0.272 OA
ATOM   1565  CB  ILE A 290      -0.514  -0.698  24.103  1.00 26.52     0.009 C 
ATOM   1566  CG1 ILE A 290      -1.061  -0.025  25.370  1.00 25.83     0.002 C 
ATOM   1567  CG2 ILE A 290       0.611  -1.680  24.507  1.00 27.90     0.012 C 
ATOM   1568  CD1 ILE A 290      -1.413  -0.970  26.459  1.00 26.55     0.005 C 
ATOM   1569  N   THR A 291       1.883  -0.260  21.834  1.00 32.14    -0.344 N 
ATOM   1570  HN  THR A 291       2.406   0.130  22.618  1.00  0.00     0.163 HD
ATOM   1571  CA  THR A 291       2.667  -0.869  20.753  1.00 34.25     0.205 C 
ATOM   1572  C   THR A 291       3.544  -1.997  21.352  1.00 33.14     0.243 C 
ATOM   1573  O   THR A 291       3.740  -2.087  22.595  1.00 35.93    -0.271 OA
ATOM   1574  CB  THR A 291       3.657   0.214  20.135  1.00 34.94     0.146 C 
ATOM   1575  CG2 THR A 291       2.944   1.402  19.641  1.00 36.43     0.042 C 
ATOM   1576  OG1 THR A 291       4.453   0.757  21.203  1.00 39.63    -0.393 OA
ATOM   1577  HG1 THR A 291       5.044   1.403  20.834  1.00  0.00     0.210 HD
ATOM   1578  N   ASP A 292       4.106  -2.813  20.472  1.00 32.83    -0.345 N 
ATOM   1579  HN  ASP A 292       3.773  -2.775  19.509  1.00  0.00     0.163 HD
ATOM   1580  CA  ASP A 292       5.154  -3.750  20.782  1.00 32.78     0.186 C 
ATOM   1581  C   ASP A 292       4.578  -4.929  21.553  1.00 32.43     0.241 C 
ATOM   1582  O   ASP A 292       4.682  -4.980  22.781  1.00 34.21    -0.271 OA
ATOM   1583  CB  ASP A 292       6.308  -3.107  21.586  1.00 33.55     0.147 C 
ATOM   1584  CG  ASP A 292       7.158  -2.165  20.744  1.00 37.50     0.175 C 
ATOM   1585  OD1 ASP A 292       6.725  -0.984  20.535  1.00 35.58    -0.648 OA
ATOM   1586  OD2 ASP A 292       8.256  -2.561  20.256  1.00 40.61    -0.648 OA
ATOM   1587  N   PHE A 293       4.017  -5.878  20.809  1.00 29.10    -0.346 N 
ATOM   1588  HN  PHE A 293       4.074  -5.794  19.794  1.00  0.00     0.163 HD
ATOM   1589  CA  PHE A 293       3.326  -7.031  21.368  1.00 26.60     0.180 C 
ATOM   1590  C   PHE A 293       4.147  -8.295  21.373  1.00 25.54     0.241 C 
ATOM   1591  O   PHE A 293       3.649  -9.384  21.682  1.00 24.23    -0.271 OA
ATOM   1592  CB  PHE A 293       2.020  -7.185  20.619  1.00 26.22     0.073 C 
ATOM   1593  CG  PHE A 293       1.107  -6.015  20.840  1.00 24.01    -0.056 A 
ATOM   1594  CD1 PHE A 293       0.974  -5.024  19.865  1.00 26.54     0.007 A 
ATOM   1595  CD2 PHE A 293       0.433  -5.890  22.028  1.00 24.90     0.007 A 
ATOM   1596  CE1 PHE A 293       0.168  -3.909  20.077  1.00 26.61     0.001 A 
ATOM   1597  CE2 PHE A 293      -0.380  -4.795  22.283  1.00 27.49     0.001 A 
ATOM   1598  CZ  PHE A 293      -0.506  -3.784  21.304  1.00 29.52     0.000 A 
ATOM   1599  N   GLY A 294       5.423  -8.170  21.059  1.00 25.64    -0.351 N 
ATOM   1600  HN  GLY A 294       5.823  -7.237  20.959  1.00  0.00     0.163 HD
ATOM   1601  CA  GLY A 294       6.269  -9.333  20.853  1.00 25.50     0.225 C 
ATOM   1602  C   GLY A 294       6.533 -10.160  22.076  1.00 25.72     0.236 C 
ATOM   1603  O   GLY A 294       6.831 -11.379  21.958  1.00 24.98    -0.272 OA
ATOM   1604  N   LEU A 295       6.442  -9.537  23.255  1.00 24.92    -0.346 N 
ATOM   1605  HN  LEU A 295       6.229  -8.540  23.292  1.00  0.00     0.163 HD
ATOM   1606  CA  LEU A 295       6.653 -10.304  24.513  1.00 24.99     0.177 C 
ATOM   1607  C   LEU A 295       5.354 -10.802  25.137  1.00 24.92     0.241 C 
ATOM   1608  O   LEU A 295       5.342 -11.332  26.259  1.00 22.96    -0.271 OA
ATOM   1609  CB  LEU A 295       7.469  -9.498  25.508  1.00 25.16     0.038 C 
ATOM   1610  CG  LEU A 295       8.926  -9.286  25.057  1.00 27.01    -0.020 C 
ATOM   1611  CD1 LEU A 295       9.751  -8.686  26.235  1.00 28.12     0.009 C 
ATOM   1612  CD2 LEU A 295       9.501 -10.554  24.590  1.00 26.66     0.009 C 
ATOM   1613  N   CYS A 296       4.234 -10.651  24.400  1.00 25.87    -0.345 N 
ATOM   1614  HN  CYS A 296       4.292 -10.226  23.474  1.00  0.00     0.163 HD
ATOM   1615  CA  CYS A 296       2.940 -11.090  24.915  1.00 25.84     0.186 C 
ATOM   1616  C   CYS A 296       2.925 -12.600  25.073  1.00 26.87     0.241 C 
ATOM   1617  O   CYS A 296       3.592 -13.297  24.334  1.00 26.88    -0.271 OA
ATOM   1618  CB  CYS A 296       1.782 -10.708  23.980  1.00 26.93     0.120 C 
ATOM   1619  SG  CYS A 296       1.232  -9.004  24.134  1.00 26.40    -0.095 SA
ATOM   1620  N   LYS A 297       2.199 -13.072  26.076  1.00 28.62    -0.346 N 
ATOM   1621  HN  LYS A 297       1.920 -12.436  26.823  1.00  0.00     0.163 HD
ATOM   1622  CA  LYS A 297       1.787 -14.457  26.151  1.00 30.59     0.176 C 
ATOM   1623  C   LYS A 297       0.331 -14.584  25.691  1.00 30.61     0.241 C 
ATOM   1624  O   LYS A 297      -0.496 -13.811  26.089  1.00 30.34    -0.271 OA
ATOM   1625  CB  LYS A 297       1.925 -15.022  27.543  1.00 30.77     0.035 C 
ATOM   1626  CG  LYS A 297       1.982 -16.600  27.531  1.00 32.73     0.004 C 
ATOM   1627  CD  LYS A 297       3.296 -17.109  26.845  1.00 34.23     0.027 C 
ATOM   1628  CE  LYS A 297       3.413 -18.630  26.410  1.00 37.51     0.229 C 
ATOM   1629  NZ  LYS A 297       4.705 -18.702  25.473  1.00 35.40    -0.079 N 
ATOM   1630  HZ1 LYS A 297       4.780 -19.680  25.193  1.00  0.00     0.274 HD
ATOM   1631  HZ2 LYS A 297       5.550 -18.333  25.909  1.00  0.00     0.274 HD
ATOM   1632  HZ3 LYS A 297       4.681 -18.050  24.689  1.00  0.00     0.274 HD
ATOM   1633  N   GLU A 298       0.089 -15.579  24.866  1.00 31.01    -0.346 N 
ATOM   1634  HN  GLU A 298       0.887 -16.146  24.581  1.00  0.00     0.163 HD
ATOM   1635  CA  GLU A 298      -1.224 -15.952  24.315  1.00 32.26     0.177 C 
ATOM   1636  C   GLU A 298      -1.802 -17.133  25.077  1.00 33.34     0.240 C 
ATOM   1637  O   GLU A 298      -1.072 -17.852  25.788  1.00 33.74    -0.271 OA
ATOM   1638  CB  GLU A 298      -1.038 -16.331  22.829  1.00 32.36     0.045 C 
ATOM   1639  CG  GLU A 298      -0.463 -15.170  22.028  1.00 33.97     0.116 C 
ATOM   1640  CD  GLU A 298      -0.003 -15.523  20.639  1.00 36.65     0.172 C 
ATOM   1641  OE1 GLU A 298      -0.871 -15.478  19.770  1.00 36.93    -0.648 OA
ATOM   1642  OE2 GLU A 298       1.235 -15.793  20.406  1.00 40.73    -0.648 OA
ATOM   1643  N   GLY A 299      -3.112 -17.336  24.944  1.00 32.99    -0.351 N 
ATOM   1644  HN  GLY A 299      -3.675 -16.658  24.431  1.00  0.00     0.163 HD
ATOM   1645  CA  GLY A 299      -3.751 -18.505  25.517  1.00 33.48     0.225 C 
ATOM   1646  C   GLY A 299      -3.680 -18.626  27.026  1.00 33.11     0.236 C 
ATOM   1647  O   GLY A 299      -3.639 -19.710  27.526  1.00 32.13    -0.272 OA
ATOM   1648  N   ILE A 300      -3.674 -17.505  27.726  1.00 34.79    -0.346 N 
ATOM   1649  HN  ILE A 300      -3.688 -16.624  27.213  1.00  0.00     0.163 HD
ATOM   1650  CA  ILE A 300      -3.648 -17.443  29.189  1.00 36.65     0.180 C 
ATOM   1651  C   ILE A 300      -5.020 -17.048  29.656  1.00 37.97     0.241 C 
ATOM   1652  O   ILE A 300      -5.477 -15.937  29.453  1.00 36.30    -0.271 OA
ATOM   1653  CB  ILE A 300      -2.591 -16.452  29.693  1.00 36.59     0.013 C 
ATOM   1654  CG1 ILE A 300      -1.207 -16.975  29.334  1.00 38.27     0.002 C 
ATOM   1655  CG2 ILE A 300      -2.694 -16.281  31.196  1.00 37.56     0.012 C 
ATOM   1656  CD1 ILE A 300      -0.790 -18.205  30.180  1.00 39.20     0.005 C 
ATOM   1657  N   LYS A 301      -5.714 -18.020  30.214  1.00 41.98    -0.346 N 
ATOM   1658  HN  LYS A 301      -5.246 -18.895  30.449  1.00  0.00     0.163 HD
ATOM   1659  CA  LYS A 301      -7.144 -17.872  30.504  1.00 44.79     0.176 C 
ATOM   1660  C   LYS A 301      -7.262 -17.889  31.970  1.00 45.52     0.241 C 
ATOM   1661  O   LYS A 301      -6.727 -18.781  32.610  1.00 47.40    -0.271 OA
ATOM   1662  CB  LYS A 301      -7.993 -19.002  29.885  1.00 45.45     0.035 C 
ATOM   1663  CG  LYS A 301      -9.478 -18.596  29.742  1.00 47.85     0.004 C 
ATOM   1664  CD  LYS A 301     -10.411 -19.718  30.093  1.00 51.82     0.027 C 
ATOM   1665  CE  LYS A 301     -11.873 -19.317  29.890  1.00 54.60     0.229 C 
ATOM   1666  NZ  LYS A 301     -12.461 -20.145  28.784  1.00 58.39    -0.079 N 
ATOM   1667  HZ1 LYS A 301     -13.436 -19.878  28.649  1.00  0.00     0.274 HD
ATOM   1668  HZ2 LYS A 301     -12.353 -21.146  28.949  1.00  0.00     0.274 HD
ATOM   1669  HZ3 LYS A 301     -11.919 -20.082  27.922  1.00  0.00     0.274 HD
ATOM   1670  N   ASP A 302      -7.935 -16.883  32.516  1.00 47.11    -0.346 N 
ATOM   1671  HN  ASP A 302      -8.410 -16.217  31.907  1.00  0.00     0.163 HD
ATOM   1672  CA  ASP A 302      -8.015 -16.701  33.966  1.00 47.22     0.186 C 
ATOM   1673  C   ASP A 302      -6.596 -16.727  34.536  1.00 45.68     0.241 C 
ATOM   1674  O   ASP A 302      -5.686 -16.134  33.905  1.00 44.68    -0.271 OA
ATOM   1675  CB  ASP A 302      -8.972 -17.747  34.589  1.00 48.13     0.147 C 
ATOM   1676  CG  ASP A 302     -10.392 -17.622  34.012  1.00 50.53     0.175 C 
ATOM   1677  OD1 ASP A 302     -10.775 -16.440  33.725  1.00 51.45    -0.648 OA
ATOM   1678  OD2 ASP A 302     -11.122 -18.631  33.754  1.00 51.80    -0.648 OA
ATOM   1679  N   GLY A 303      -6.452 -17.366  35.705  1.00 44.60    -0.351 N 
ATOM   1680  HN  GLY A 303      -7.279 -17.817  36.096  1.00  0.00     0.163 HD
ATOM   1681  CA  GLY A 303      -5.220 -17.470  36.459  1.00 43.40     0.225 C 
ATOM   1682  C   GLY A 303      -4.237 -18.522  36.028  1.00 43.31     0.236 C 
ATOM   1683  O   GLY A 303      -3.376 -18.915  36.814  1.00 44.50    -0.272 OA
ATOM   1684  N   ALA A 304      -4.264 -18.941  34.774  1.00 43.21    -0.347 N 
ATOM   1685  HN  ALA A 304      -5.013 -18.637  34.152  1.00  0.00     0.163 HD
ATOM   1686  CA  ALA A 304      -3.210 -19.849  34.271  1.00 42.77     0.172 C 
ATOM   1687  C   ALA A 304      -1.821 -19.172  34.344  1.00 42.48     0.240 C 
ATOM   1688  O   ALA A 304      -1.726 -17.923  34.324  1.00 42.90    -0.271 OA
ATOM   1689  CB  ALA A 304      -3.529 -20.353  32.803  1.00 43.31     0.042 C 
ATOM   1690  N   THR A 305      -0.749 -19.977  34.432  1.00 41.19    -0.344 N 
ATOM   1691  HN  THR A 305      -0.872 -20.983  34.316  1.00  0.00     0.163 HD
ATOM   1692  CA  THR A 305       0.616 -19.436  34.695  1.00 39.82     0.205 C 
ATOM   1693  C   THR A 305       1.572 -19.637  33.530  1.00 38.70     0.243 C 
ATOM   1694  O   THR A 305       1.265 -20.363  32.590  1.00 40.67    -0.271 OA
ATOM   1695  CB  THR A 305       1.252 -20.103  35.881  1.00 39.30     0.146 C 
ATOM   1696  CG2 THR A 305       0.426 -19.971  37.124  1.00 40.65     0.042 C 
ATOM   1697  OG1 THR A 305       1.318 -21.488  35.609  1.00 42.42    -0.393 OA
ATOM   1698  HG1 THR A 305       1.720 -21.910  36.359  1.00  0.00     0.210 HD
ATOM   1699  N   MET A 306       2.724 -18.987  33.615  1.00 35.81    -0.346 N 
ATOM   1700  HN  MET A 306       2.911 -18.451  34.463  1.00  0.00     0.163 HD
ATOM   1701  CA  MET A 306       3.722 -18.992  32.587  1.00 34.26     0.177 C 
ATOM   1702  C   MET A 306       5.117 -18.936  33.238  1.00 32.53     0.241 C 
ATOM   1703  O   MET A 306       5.242 -18.762  34.453  1.00 29.06    -0.271 OA
ATOM   1704  CB  MET A 306       3.450 -17.846  31.587  1.00 34.71     0.045 C 
ATOM   1705  CG  MET A 306       3.434 -16.485  32.155  1.00 34.87     0.076 C 
ATOM   1706  SD  MET A 306       2.275 -15.305  31.221  1.00 29.57    -0.173 SA
ATOM   1707  CE  MET A 306       1.315 -14.899  32.541  1.00 30.17     0.089 C 
ATOM   1708  N   LYS A 307       6.150 -19.180  32.443  1.00 32.71    -0.346 N 
ATOM   1709  HN  LYS A 307       5.999 -19.232  31.436  1.00  0.00     0.163 HD
ATOM   1710  CA  LYS A 307       7.521 -19.379  32.979  1.00 33.84     0.176 C 
ATOM   1711  C   LYS A 307       8.601 -18.459  32.343  1.00 32.92     0.241 C 
ATOM   1712  O   LYS A 307       9.668 -18.285  32.913  1.00 32.45    -0.271 OA
ATOM   1713  CB  LYS A 307       7.967 -20.853  32.765  1.00 35.02     0.035 C 
ATOM   1714  CG  LYS A 307       6.979 -21.937  33.232  1.00 40.52     0.004 C 
ATOM   1715  CD  LYS A 307       7.645 -23.398  33.090  1.00 46.04     0.027 C 
ATOM   1716  CE  LYS A 307       7.671 -24.178  34.409  1.00 47.71     0.229 C 
ATOM   1717  NZ  LYS A 307       9.091 -24.523  34.826  1.00 51.31    -0.079 N 
ATOM   1718  HZ1 LYS A 307       9.108 -25.042  35.704  1.00  0.00     0.274 HD
ATOM   1719  HZ2 LYS A 307       9.678 -23.690  34.874  1.00  0.00     0.274 HD
ATOM   1720  HZ3 LYS A 307       9.585 -25.023  34.087  1.00  0.00     0.274 HD
ATOM   1733  N   PHE A 309      11.204 -15.961  31.420  1.00 29.25    -0.346 N 
ATOM   1734  HN  PHE A 309      11.725 -16.802  31.173  1.00  0.00     0.163 HD
ATOM   1735  CA  PHE A 309      11.962 -14.829  31.944  1.00 28.59     0.180 C 
ATOM   1736  C   PHE A 309      12.147 -13.839  30.823  1.00 27.55     0.241 C 
ATOM   1737  O   PHE A 309      13.071 -13.968  29.976  1.00 27.34    -0.271 OA
ATOM   1738  CB  PHE A 309      13.330 -15.284  32.494  1.00 28.98     0.073 C 
ATOM   1739  CG  PHE A 309      13.984 -14.267  33.385  1.00 30.86    -0.056 A 
ATOM   1740  CD1 PHE A 309      13.319 -13.753  34.459  1.00 30.27     0.007 A 
ATOM   1741  CD2 PHE A 309      15.268 -13.821  33.124  1.00 30.71     0.007 A 
ATOM   1742  CE1 PHE A 309      13.926 -12.790  35.271  1.00 32.39     0.001 A 
ATOM   1743  CE2 PHE A 309      15.854 -12.878  33.917  1.00 35.21     0.001 A 
ATOM   1744  CZ  PHE A 309      15.159 -12.348  34.995  1.00 33.18     0.000 A 
ATOM   1745  N   CYS A 310      11.239 -12.867  30.800  1.00 26.38    -0.345 N 
ATOM   1746  HN  CYS A 310      10.525 -12.839  31.527  1.00  0.00     0.163 HD
ATOM   1747  CA  CYS A 310      11.236 -11.846  29.770  1.00 25.96     0.186 C 
ATOM   1748  C   CYS A 310      10.558 -10.585  30.308  1.00 26.11     0.241 C 
ATOM   1749  O   CYS A 310       9.897 -10.597  31.334  1.00 26.56    -0.271 OA
ATOM   1750  CB  CYS A 310      10.501 -12.375  28.527  1.00 25.81     0.120 C 
ATOM   1751  SG  CYS A 310       8.724 -12.521  28.778  1.00 27.79    -0.095 SA
ATOM   1752  N   GLY A 311      10.725  -9.481  29.594  1.00 26.26    -0.351 N 
ATOM   1753  HN  GLY A 311      11.222  -9.539  28.705  1.00  0.00     0.163 HD
ATOM   1754  CA  GLY A 311      10.226  -8.199  30.034  1.00 26.22     0.225 C 
ATOM   1755  C   GLY A 311      11.304  -7.127  29.883  1.00 26.10     0.236 C 
ATOM   1756  O   GLY A 311      12.032  -7.086  28.908  1.00 25.73    -0.272 OA
ATOM   1757  N   THR A 312      11.352  -6.229  30.850  1.00 25.28    -0.344 N 
ATOM   1758  HN  THR A 312      10.620  -6.234  31.560  1.00  0.00     0.163 HD
ATOM   1759  CA  THR A 312      12.405  -5.236  30.942  1.00 24.47     0.205 C 
ATOM   1760  C   THR A 312      12.849  -5.218  32.419  1.00 23.62     0.245 C 
ATOM   1761  O   THR A 312      11.968  -5.152  33.322  1.00 21.99    -0.271 OA
ATOM   1762  CB  THR A 312      11.822  -3.874  30.529  1.00 24.89     0.146 C 
ATOM   1763  CG2 THR A 312      12.793  -2.767  30.803  1.00 28.14     0.042 C 
ATOM   1764  OG1 THR A 312      11.609  -3.814  29.091  1.00 24.33    -0.393 OA
ATOM   1765  HG1 THR A 312      10.993  -4.516  28.917  1.00  0.00     0.210 HD
ATOM   1766  N   PRO A 313      14.166  -5.266  32.682  1.00 22.66    -0.337 N 
ATOM   1767  CA  PRO A 313      14.675  -5.429  34.048  1.00 24.63     0.179 C 
ATOM   1768  C   PRO A 313      14.092  -4.503  35.107  1.00 24.62     0.241 C 
ATOM   1769  O   PRO A 313      13.677  -4.955  36.190  1.00 25.86    -0.271 OA
ATOM   1770  CB  PRO A 313      16.179  -5.253  33.898  1.00 24.20     0.037 C 
ATOM   1771  CG  PRO A 313      16.453  -5.727  32.466  1.00 25.74     0.022 C 
ATOM   1772  CD  PRO A 313      15.258  -5.263  31.684  1.00 24.04     0.127 C 
ATOM   1773  N   GLU A 314      13.998  -3.230  34.785  1.00 24.88    -0.346 N 
ATOM   1774  HN  GLU A 314      14.230  -2.935  33.837  1.00  0.00     0.163 HD
ATOM   1775  CA  GLU A 314      13.566  -2.229  35.765  1.00 25.03     0.177 C 
ATOM   1776  C   GLU A 314      12.099  -2.424  36.135  1.00 25.00     0.241 C 
ATOM   1777  O   GLU A 314      11.646  -1.924  37.155  1.00 24.99    -0.271 OA
ATOM   1778  CB  GLU A 314      13.778  -0.831  35.169  1.00 25.71     0.045 C 
ATOM   1779  CG  GLU A 314      15.237  -0.376  34.954  1.00 25.13     0.116 C 
ATOM   1780  CD  GLU A 314      16.007  -0.985  33.819  1.00 26.71     0.172 C 
ATOM   1781  OE1 GLU A 314      15.484  -1.725  32.944  1.00 23.95    -0.648 OA
ATOM   1782  OE2 GLU A 314      17.221  -0.719  33.800  1.00 27.39    -0.648 OA
ATOM   1783  N   TYR A 315      11.356  -3.109  35.272  1.00 23.31    -0.346 N 
ATOM   1784  HN  TYR A 315      11.798  -3.485  34.433  1.00  0.00     0.163 HD
ATOM   1785  CA  TYR A 315       9.896  -3.349  35.485  1.00 23.53     0.180 C 
ATOM   1786  C   TYR A 315       9.469  -4.743  35.962  1.00 22.53     0.241 C 
ATOM   1787  O   TYR A 315       8.277  -4.971  36.200  1.00 23.35    -0.271 OA
ATOM   1788  CB  TYR A 315       9.202  -3.130  34.150  1.00 23.81     0.073 C 
ATOM   1789  CG  TYR A 315       9.159  -1.681  33.744  1.00 22.63    -0.056 A 
ATOM   1790  CD1 TYR A 315       8.082  -0.883  34.078  1.00 20.82     0.010 A 
ATOM   1791  CD2 TYR A 315      10.188  -1.124  33.023  1.00 22.39     0.010 A 
ATOM   1792  CE1 TYR A 315       8.021   0.489  33.683  1.00 23.41     0.037 A 
ATOM   1793  CE2 TYR A 315      10.139   0.244  32.612  1.00 26.94     0.037 A 
ATOM   1794  CZ  TYR A 315       9.037   1.020  32.935  1.00 20.66     0.065 A 
ATOM   1795  OH  TYR A 315       8.950   2.325  32.574  1.00 26.44    -0.361 OA
ATOM   1796  HH  TYR A 315       9.655   2.694  32.055  1.00  0.00     0.217 HD
ATOM   1797  N   LEU A 316      10.405  -5.656  36.093  1.00 22.49    -0.346 N 
ATOM   1798  HN  LEU A 316      11.378  -5.379  35.965  1.00  0.00     0.163 HD
ATOM   1799  CA  LEU A 316      10.104  -7.084  36.422  1.00 23.57     0.177 C 
ATOM   1800  C   LEU A 316       9.421  -7.234  37.767  1.00 24.23     0.241 C 
ATOM   1801  O   LEU A 316       9.817  -6.599  38.713  1.00 23.65    -0.271 OA
ATOM   1802  CB  LEU A 316      11.382  -7.924  36.363  1.00 23.50     0.038 C 
ATOM   1803  CG  LEU A 316      11.982  -8.155  35.005  1.00 22.65    -0.020 C 
ATOM   1804  CD1 LEU A 316      13.340  -8.887  35.022  1.00 25.48     0.009 C 
ATOM   1805  CD2 LEU A 316      10.983  -8.761  34.000  1.00 24.83     0.009 C 
ATOM   1806  N   ALA A 317       8.335  -8.033  37.834  1.00 24.57    -0.346 N 
ATOM   1807  HN  ALA A 317       8.015  -8.509  36.991  1.00  0.00     0.163 HD
ATOM   1808  CA  ALA A 317       7.609  -8.232  39.082  1.00 24.13     0.172 C 
ATOM   1809  C   ALA A 317       8.415  -9.221  39.930  1.00 24.34     0.243 C 
ATOM   1810  O   ALA A 317       9.134 -10.046  39.387  1.00 24.05    -0.271 OA
ATOM   1811  CB  ALA A 317       6.158  -8.776  38.817  1.00 23.52     0.042 C 
ATOM   1812  N   PRO A 318       8.313  -9.119  41.261  1.00 24.15    -0.337 N 
ATOM   1813  CA  PRO A 318       8.986 -10.034  42.185  1.00 24.23     0.179 C 
ATOM   1814  C   PRO A 318       8.766 -11.492  41.840  1.00 24.40     0.241 C 
ATOM   1815  O   PRO A 318       9.715 -12.267  41.827  1.00 25.05    -0.271 OA
ATOM   1816  CB  PRO A 318       8.319  -9.685  43.515  1.00 23.59     0.037 C 
ATOM   1817  CG  PRO A 318       8.022  -8.301  43.392  1.00 25.55     0.022 C 
ATOM   1818  CD  PRO A 318       7.557  -8.124  41.995  1.00 24.04     0.127 C 
ATOM   1819  N   GLU A 319       7.529 -11.878  41.526  1.00 24.39    -0.346 N 
ATOM   1820  HN  GLU A 319       6.775 -11.195  41.449  1.00  0.00     0.163 HD
ATOM   1821  CA  GLU A 319       7.273 -13.297  41.294  1.00 25.18     0.177 C 
ATOM   1822  C   GLU A 319       8.028 -13.801  40.099  1.00 25.53     0.241 C 
ATOM   1823  O   GLU A 319       8.354 -14.969  40.062  1.00 25.40    -0.271 OA
ATOM   1824  CB  GLU A 319       5.784 -13.637  41.204  1.00 25.70     0.045 C 
ATOM   1825  CG  GLU A 319       5.054 -13.019  40.028  1.00 25.72     0.116 C 
ATOM   1826  CD  GLU A 319       4.452 -11.654  40.327  1.00 27.29     0.172 C 
ATOM   1827  OE1 GLU A 319       5.016 -10.847  41.132  1.00 26.11    -0.648 OA
ATOM   1828  OE2 GLU A 319       3.434 -11.331  39.658  1.00 28.83    -0.648 OA
ATOM   1829  N   VAL A 320       8.326 -12.926  39.122  1.00 25.11    -0.346 N 
ATOM   1830  HN  VAL A 320       7.966 -11.973  39.174  1.00  0.00     0.163 HD
ATOM   1831  CA  VAL A 320       9.165 -13.323  37.977  1.00 26.06     0.180 C 
ATOM   1832  C   VAL A 320      10.612 -13.515  38.450  1.00 25.11     0.241 C 
ATOM   1833  O   VAL A 320      11.267 -14.464  38.096  1.00 25.59    -0.271 OA
ATOM   1834  CB  VAL A 320       9.121 -12.269  36.822  1.00 25.67     0.009 C 
ATOM   1835  CG1 VAL A 320      10.103 -12.611  35.733  1.00 27.87     0.012 C 
ATOM   1836  CG2 VAL A 320       7.702 -12.165  36.252  1.00 26.85     0.012 C 
ATOM   1837  N   LEU A 321      11.089 -12.612  39.279  1.00 26.09    -0.346 N 
ATOM   1838  HN  LEU A 321      10.487 -11.851  39.594  1.00  0.00     0.163 HD
ATOM   1839  CA  LEU A 321      12.467 -12.684  39.754  1.00 25.20     0.177 C 
ATOM   1840  C   LEU A 321      12.685 -13.892  40.685  1.00 25.58     0.241 C 
ATOM   1841  O   LEU A 321      13.816 -14.358  40.856  1.00 25.94    -0.271 OA
ATOM   1842  CB  LEU A 321      12.803 -11.392  40.466  1.00 25.19     0.038 C 
ATOM   1843  CG  LEU A 321      12.900 -10.215  39.519  1.00 24.26    -0.020 C 
ATOM   1844  CD1 LEU A 321      12.991  -8.924  40.294  1.00 27.13     0.009 C 
ATOM   1845  CD2 LEU A 321      14.116 -10.329  38.582  1.00 23.43     0.009 C 
ATOM   1846  N   GLU A 322      11.613 -14.379  41.294  1.00 25.26    -0.346 N 
ATOM   1847  HN  GLU A 322      10.699 -13.981  41.077  1.00  0.00     0.163 HD
ATOM   1848  CA  GLU A 322      11.698 -15.471  42.270  1.00 25.86     0.177 C 
ATOM   1849  C   GLU A 322      11.783 -16.785  41.525  1.00 26.67     0.241 C 
ATOM   1850  O   GLU A 322      11.951 -17.816  42.148  1.00 26.49    -0.271 OA
ATOM   1851  CB  GLU A 322      10.484 -15.509  43.180  1.00 25.09     0.045 C 
ATOM   1852  CG  GLU A 322      10.308 -14.329  44.152  1.00 25.75     0.116 C 
ATOM   1853  CD  GLU A 322      11.156 -14.444  45.425  1.00 29.94     0.172 C 
ATOM   1854  OE1 GLU A 322      12.206 -15.124  45.408  1.00 27.26    -0.648 OA
ATOM   1855  OE2 GLU A 322      10.797 -13.794  46.446  1.00 29.59    -0.648 OA
ATOM   1856  N   ASP A 323      11.656 -16.733  40.199  1.00 27.14    -0.346 N 
ATOM   1857  HN  ASP A 323      11.549 -15.818  39.761  1.00  0.00     0.163 HD
ATOM   1858  CA  ASP A 323      11.661 -17.920  39.332  1.00 28.90     0.186 C 
ATOM   1859  C   ASP A 323      10.446 -18.803  39.680  1.00 29.56     0.241 C 
ATOM   1860  O   ASP A 323      10.498 -20.038  39.582  1.00 30.24    -0.271 OA
ATOM   1861  CB  ASP A 323      12.962 -18.685  39.519  1.00 29.11     0.147 C 
ATOM   1862  CG  ASP A 323      13.272 -19.690  38.397  1.00 32.98     0.175 C 
ATOM   1863  OD1 ASP A 323      12.912 -19.458  37.205  1.00 31.50    -0.648 OA
ATOM   1864  OD2 ASP A 323      13.976 -20.728  38.676  1.00 35.38    -0.648 OA
ATOM   1865  N   ASN A 324       9.358 -18.153  40.056  1.00 29.97    -0.346 N 
ATOM   1866  HN  ASN A 324       9.425 -17.150  40.230  1.00  0.00     0.163 HD
ATOM   1867  CA  ASN A 324       8.076 -18.801  40.231  1.00 30.54     0.185 C 
ATOM   1868  C   ASN A 324       7.290 -18.770  38.915  1.00 31.55     0.241 C 
ATOM   1869  O   ASN A 324       7.464 -17.907  38.075  1.00 31.12    -0.271 OA
ATOM   1870  CB  ASN A 324       7.272 -18.099  41.325  1.00 31.30     0.137 C 
ATOM   1871  CG  ASN A 324       7.734 -18.491  42.755  1.00 32.75     0.217 C 
ATOM   1872  ND2 ASN A 324       7.498 -17.598  43.715  1.00 31.17    -0.370 N 
ATOM   1873 1HD2 ASN A 324       7.801 -17.855  44.654  1.00  0.00     0.159 HD
ATOM   1874 2HD2 ASN A 324       7.049 -16.700  43.537  1.00  0.00     0.159 HD
ATOM   1875  OD1 ASN A 324       8.280 -19.583  42.972  1.00 34.28    -0.274 OA
ATOM   1876  N   ASP A 325       6.435 -19.747  38.735  1.00 32.59    -0.345 N 
ATOM   1877  HN  ASP A 325       6.538 -20.614  39.263  1.00  0.00     0.163 HD
ATOM   1878  CA  ASP A 325       5.361 -19.607  37.805  1.00 32.95     0.186 C 
ATOM   1879  C   ASP A 325       4.586 -18.325  38.167  1.00 31.88     0.241 C 
ATOM   1880  O   ASP A 325       4.513 -17.947  39.369  1.00 33.83    -0.271 OA
ATOM   1881  CB  ASP A 325       4.514 -20.856  37.834  1.00 33.89     0.147 C 
ATOM   1882  CG  ASP A 325       5.267 -22.094  37.310  1.00 37.67     0.175 C 
ATOM   1883  OD1 ASP A 325       6.445 -22.011  36.835  1.00 39.36    -0.648 OA
ATOM   1884  OD2 ASP A 325       4.730 -23.199  37.326  1.00 43.07    -0.648 OA
ATOM   1885  N   TYR A 326       4.108 -17.597  37.142  1.00 30.15    -0.346 N 
ATOM   1886  HN  TYR A 326       4.178 -17.975  36.197  1.00  0.00     0.163 HD
ATOM   1887  CA  TYR A 326       3.475 -16.249  37.334  1.00 28.59     0.180 C 
ATOM   1888  C   TYR A 326       2.273 -16.129  36.410  1.00 28.81     0.241 C 
ATOM   1889  O   TYR A 326       2.153 -16.836  35.377  1.00 27.51    -0.271 OA
ATOM   1890  CB  TYR A 326       4.479 -15.073  37.153  1.00 27.33     0.073 C 
ATOM   1891  CG  TYR A 326       5.104 -14.942  35.762  1.00 27.35    -0.056 A 
ATOM   1892  CD1 TYR A 326       4.520 -14.143  34.766  1.00 26.25     0.010 A 
ATOM   1893  CD2 TYR A 326       6.265 -15.634  35.431  1.00 24.79     0.010 A 
ATOM   1894  CE1 TYR A 326       5.106 -14.042  33.471  1.00 26.92     0.037 A 
ATOM   1895  CE2 TYR A 326       6.794 -15.578  34.181  1.00 26.06     0.037 A 
ATOM   1896  CZ  TYR A 326       6.238 -14.734  33.192  1.00 25.14     0.065 A 
ATOM   1897  OH  TYR A 326       6.795 -14.726  31.922  1.00 25.36    -0.361 OA
ATOM   1898  HH  TYR A 326       6.421 -14.159  31.258  1.00  0.00     0.217 HD
ATOM   1899  N   GLY A 327       1.339 -15.277  36.819  1.00 29.05    -0.351 N 
ATOM   1900  HN  GLY A 327       1.528 -14.697  37.637  1.00  0.00     0.163 HD
ATOM   1901  CA  GLY A 327       0.051 -15.138  36.143  1.00 27.64     0.225 C 
ATOM   1902  C   GLY A 327      -0.085 -13.731  35.579  1.00 27.68     0.236 C 
ATOM   1903  O   GLY A 327       0.879 -12.936  35.664  1.00 26.39    -0.272 OA
ATOM   1904  N   ARG A 328      -1.271 -13.422  35.032  1.00 26.19    -0.346 N 
ATOM   1905  HN  ARG A 328      -2.014 -14.120  35.062  1.00  0.00     0.163 HD
ATOM   1906  CA  ARG A 328      -1.556 -12.127  34.391  1.00 25.51     0.176 C 
ATOM   1907  C   ARG A 328      -1.397 -10.940  35.357  1.00 24.98     0.241 C 
ATOM   1908  O   ARG A 328      -1.383  -9.794  34.914  1.00 23.04    -0.271 OA
ATOM   1909  CB  ARG A 328      -2.969 -12.095  33.783  1.00 26.44     0.036 C 
ATOM   1910  CG  ARG A 328      -4.042 -12.307  34.842  1.00 27.46     0.023 C 
ATOM   1911  CD  ARG A 328      -5.526 -12.534  34.330  1.00 29.41     0.138 C 
ATOM   1912  NE  ARG A 328      -6.270 -12.744  35.557  1.00 32.88    -0.227 N 
ATOM   1913  HE  ARG A 328      -5.775 -12.561  36.430  1.00  0.00     0.177 HD
ATOM   1914  CZ  ARG A 328      -7.529 -13.150  35.659  1.00 37.05     0.665 C 
ATOM   1915  NH1 ARG A 328      -8.269 -13.396  34.559  1.00 31.82    -0.235 N 
ATOM   1916 1HH1 ARG A 328      -9.237 -13.708  34.637  1.00  0.00     0.174 HD
ATOM   1917 2HH1 ARG A 328      -7.885 -13.308  33.618  1.00  0.00     0.174 HD
ATOM   1918  NH2 ARG A 328      -8.031 -13.265  36.890  1.00 36.89    -0.235 N 
ATOM   1919 1HH2 ARG A 328      -8.999 -13.577  36.968  1.00  0.00     0.174 HD
ATOM   1920 2HH2 ARG A 328      -7.471 -13.079  37.722  1.00  0.00     0.174 HD
ATOM   1921  N   ALA A 329      -1.277 -11.177  36.667  1.00 25.68    -0.346 N 
ATOM   1922  HN  ALA A 329      -1.373 -12.125  37.030  1.00  0.00     0.163 HD
ATOM   1923  CA  ALA A 329      -1.005 -10.057  37.578  1.00 25.22     0.172 C 
ATOM   1924  C   ALA A 329       0.352  -9.386  37.409  1.00 24.85     0.240 C 
ATOM   1925  O   ALA A 329       0.537  -8.334  37.935  1.00 25.07    -0.271 OA
ATOM   1926  CB  ALA A 329      -1.211 -10.437  39.038  1.00 24.84     0.042 C 
ATOM   1927  N   VAL A 330       1.272  -9.966  36.678  1.00 25.14    -0.346 N 
ATOM   1928  HN  VAL A 330       1.122 -10.915  36.335  1.00  0.00     0.163 HD
ATOM   1929  CA  VAL A 330       2.502  -9.269  36.353  1.00 26.26     0.180 C 
ATOM   1930  C   VAL A 330       2.162  -7.935  35.651  1.00 26.09     0.241 C 
ATOM   1931  O   VAL A 330       2.851  -6.955  35.855  1.00 26.72    -0.271 OA
ATOM   1932  CB  VAL A 330       3.454 -10.060  35.427  1.00 25.21     0.009 C 
ATOM   1933  CG1 VAL A 330       4.029 -11.223  36.142  1.00 29.40     0.012 C 
ATOM   1934  CG2 VAL A 330       2.757 -10.463  34.171  1.00 26.99     0.012 C 
ATOM   1935  N   ASP A 331       1.091  -7.898  34.840  1.00 25.53    -0.345 N 
ATOM   1936  HN  ASP A 331       0.508  -8.727  34.721  1.00  0.00     0.163 HD
ATOM   1937  CA  ASP A 331       0.765  -6.656  34.125  1.00 24.72     0.186 C 
ATOM   1938  C   ASP A 331       0.292  -5.556  35.066  1.00 24.45     0.241 C 
ATOM   1939  O   ASP A 331       0.417  -4.412  34.718  1.00 23.79    -0.271 OA
ATOM   1940  CB  ASP A 331      -0.340  -6.837  33.099  1.00 24.06     0.147 C 
ATOM   1941  CG  ASP A 331       0.086  -7.545  31.888  1.00 24.04     0.175 C 
ATOM   1942  OD1 ASP A 331       1.341  -7.644  31.603  1.00 19.01    -0.648 OA
ATOM   1943  OD2 ASP A 331      -0.816  -8.026  31.125  1.00 19.03    -0.648 OA
ATOM   1944  N   TRP A 332      -0.295  -5.894  36.214  1.00 24.32    -0.346 N 
ATOM   1945  HN  TRP A 332      -0.511  -6.873  36.404  1.00  0.00     0.163 HD
ATOM   1946  CA  TRP A 332      -0.635  -4.858  37.213  1.00 24.81     0.181 C 
ATOM   1947  C   TRP A 332       0.573  -4.367  38.020  1.00 23.30     0.241 C 
ATOM   1948  O   TRP A 332       0.584  -3.213  38.446  1.00 23.41    -0.271 OA
ATOM   1949  CB  TRP A 332      -1.724  -5.360  38.156  1.00 25.44     0.075 C 
ATOM   1950  CG  TRP A 332      -2.872  -5.990  37.389  1.00 27.22    -0.028 A 
ATOM   1951  CD1 TRP A 332      -3.474  -7.190  37.633  1.00 26.26     0.096 A 
ATOM   1952  CD2 TRP A 332      -3.574  -5.409  36.296  1.00 25.09    -0.002 A 
ATOM   1953  CE2 TRP A 332      -4.594  -6.329  35.906  1.00 26.03     0.042 A 
ATOM   1954  CE3 TRP A 332      -3.460  -4.211  35.602  1.00 27.50     0.014 A 
ATOM   1955  NE1 TRP A 332      -4.498  -7.401  36.725  1.00 23.85    -0.365 N 
ATOM   1956  HE1 TRP A 332      -5.087  -8.233  36.681  1.00  0.00     0.165 HD
ATOM   1957  CZ2 TRP A 332      -5.460  -6.084  34.848  1.00 28.23     0.030 A 
ATOM   1958  CZ3 TRP A 332      -4.329  -3.954  34.569  1.00 27.03     0.001 A 
ATOM   1959  CH2 TRP A 332      -5.317  -4.889  34.196  1.00 28.13     0.002 A 
ATOM   1960  N   TRP A 333       1.562  -5.224  38.261  1.00 22.87    -0.346 N 
ATOM   1961  HN  TRP A 333       1.422  -6.223  38.110  1.00  0.00     0.163 HD
ATOM   1962  CA  TRP A 333       2.853  -4.726  38.745  1.00 22.80     0.181 C 
ATOM   1963  C   TRP A 333       3.415  -3.701  37.732  1.00 22.65     0.241 C 
ATOM   1964  O   TRP A 333       3.781  -2.604  38.104  1.00 23.84    -0.271 OA
ATOM   1965  CB  TRP A 333       3.804  -5.866  39.065  1.00 23.55     0.075 C 
ATOM   1966  CG  TRP A 333       5.167  -5.399  39.408  1.00 22.70    -0.028 A 
ATOM   1967  CD1 TRP A 333       6.133  -5.044  38.546  1.00 25.13     0.096 A 
ATOM   1968  CD2 TRP A 333       5.702  -5.240  40.707  1.00 25.12    -0.002 A 
ATOM   1969  CE2 TRP A 333       7.032  -4.760  40.563  1.00 26.26     0.042 A 
ATOM   1970  CE3 TRP A 333       5.196  -5.432  41.998  1.00 23.71     0.014 A 
ATOM   1971  NE1 TRP A 333       7.257  -4.611  39.226  1.00 25.62    -0.365 N 
ATOM   1972  HE1 TRP A 333       8.108  -4.243  38.801  1.00  0.00     0.165 HD
ATOM   1973  CZ2 TRP A 333       7.845  -4.471  41.649  1.00 25.18     0.030 A 
ATOM   1974  CZ3 TRP A 333       6.028  -5.144  43.104  1.00 21.85     0.001 A 
ATOM   1975  CH2 TRP A 333       7.331  -4.679  42.908  1.00 25.03     0.002 A 
ATOM   1976  N   GLY A 334       3.420  -4.004  36.441  1.00 22.67    -0.351 N 
ATOM   1977  HN  GLY A 334       3.068  -4.911  36.136  1.00  0.00     0.163 HD
ATOM   1978  CA  GLY A 334       3.917  -3.067  35.462  1.00 23.13     0.225 C 
ATOM   1979  C   GLY A 334       3.178  -1.767  35.500  1.00 22.72     0.236 C 
ATOM   1980  O   GLY A 334       3.744  -0.687  35.484  1.00 23.64    -0.272 OA
ATOM   1981  N   LEU A 335       1.856  -1.874  35.604  1.00 21.74    -0.346 N 
ATOM   1982  HN  LEU A 335       1.432  -2.802  35.585  1.00  0.00     0.163 HD
ATOM   1983  CA  LEU A 335       1.021  -0.744  35.740  1.00 19.75     0.177 C 
ATOM   1984  C   LEU A 335       1.432   0.087  36.931  1.00 20.21     0.240 C 
ATOM   1985  O   LEU A 335       1.410   1.297  36.881  1.00 20.36    -0.271 OA
ATOM   1986  CB  LEU A 335      -0.454  -1.147  35.812  1.00 20.06     0.038 C 
ATOM   1987  CG  LEU A 335      -1.349   0.107  36.028  1.00 17.73    -0.020 C 
ATOM   1988  CD1 LEU A 335      -1.379   1.085  34.858  1.00 19.48     0.009 C 
ATOM   1989  CD2 LEU A 335      -2.823  -0.320  36.370  1.00 21.16     0.009 C 
ATOM   1990  N   GLY A 336       1.699  -0.542  38.027  1.00 20.02    -0.351 N 
ATOM   1991  HN  GLY A 336       1.617  -1.558  38.061  1.00  0.00     0.163 HD
ATOM   1992  CA  GLY A 336       2.118   0.194  39.218  1.00 20.86     0.225 C 
ATOM   1993  C   GLY A 336       3.427   0.926  39.031  1.00 21.05     0.236 C 
ATOM   1994  O   GLY A 336       3.585   2.054  39.452  1.00 20.83    -0.272 OA
ATOM   1995  N   VAL A 337       4.352   0.300  38.340  1.00 21.15    -0.346 N 
ATOM   1996  HN  VAL A 337       4.163  -0.632  37.971  1.00  0.00     0.163 HD
ATOM   1997  CA  VAL A 337       5.658   0.929  38.093  1.00 20.48     0.180 C 
ATOM   1998  C   VAL A 337       5.500   2.129  37.161  1.00 21.70     0.241 C 
ATOM   1999  O   VAL A 337       6.016   3.172  37.419  1.00 20.36    -0.271 OA
ATOM   2000  CB  VAL A 337       6.644  -0.038  37.446  1.00 19.86     0.009 C 
ATOM   2001  CG1 VAL A 337       7.912   0.717  36.948  1.00 20.97     0.012 C 
ATOM   2002  CG2 VAL A 337       7.025  -1.105  38.383  1.00 21.73     0.012 C 
ATOM   2003  N   VAL A 338       4.814   1.936  36.034  1.00 23.52    -0.346 N 
ATOM   2004  HN  VAL A 338       4.569   0.987  35.751  1.00  0.00     0.163 HD
ATOM   2005  CA  VAL A 338       4.406   3.069  35.195  1.00 24.95     0.180 C 
ATOM   2006  C   VAL A 338       3.709   4.195  35.959  1.00 23.86     0.241 C 
ATOM   2007  O   VAL A 338       4.099   5.344  35.815  1.00 23.77    -0.271 OA
ATOM   2008  CB  VAL A 338       3.569   2.620  33.938  1.00 24.31     0.009 C 
ATOM   2009  CG1 VAL A 338       2.971   3.796  33.225  1.00 27.87     0.012 C 
ATOM   2010  CG2 VAL A 338       4.443   1.840  33.004  1.00 28.24     0.012 C 
ATOM   2011  N   MET A 339       2.670   3.908  36.737  1.00 24.76    -0.346 N 
ATOM   2012  HN  MET A 339       2.373   2.936  36.827  1.00  0.00     0.163 HD
ATOM   2013  CA  MET A 339       1.941   4.941  37.466  1.00 24.93     0.177 C 
ATOM   2014  C   MET A 339       2.858   5.647  38.501  1.00 24.96     0.241 C 
ATOM   2015  O   MET A 339       2.704   6.824  38.782  1.00 24.00    -0.271 OA
ATOM   2016  CB  MET A 339       0.753   4.360  38.256  1.00 25.35     0.045 C 
ATOM   2017  CG  MET A 339      -0.408   3.788  37.483  1.00 30.92     0.076 C 
ATOM   2018  SD  MET A 339      -1.270   4.954  36.581  1.00 39.41    -0.173 SA
ATOM   2019  CE  MET A 339      -2.022   6.140  37.804  1.00 36.34     0.089 C 
ATOM   2020  N   TYR A 340       3.730   4.876  39.146  1.00 25.14    -0.346 N 
ATOM   2021  HN  TYR A 340       3.723   3.871  38.970  1.00  0.00     0.163 HD
ATOM   2022  CA  TYR A 340       4.709   5.426  40.109  1.00 24.94     0.180 C 
ATOM   2023  C   TYR A 340       5.631   6.427  39.416  1.00 24.77     0.241 C 
ATOM   2024  O   TYR A 340       5.846   7.534  39.901  1.00 24.05    -0.271 OA
ATOM   2025  CB  TYR A 340       5.511   4.303  40.751  1.00 24.35     0.073 C 
ATOM   2026  CG  TYR A 340       6.389   4.741  41.895  1.00 25.37    -0.056 A 
ATOM   2027  CD1 TYR A 340       5.998   4.524  43.199  1.00 25.21     0.010 A 
ATOM   2028  CD2 TYR A 340       7.641   5.333  41.654  1.00 26.91     0.010 A 
ATOM   2029  CE1 TYR A 340       6.777   4.938  44.267  1.00 26.52     0.037 A 
ATOM   2030  CE2 TYR A 340       8.422   5.743  42.700  1.00 27.93     0.037 A 
ATOM   2031  CZ  TYR A 340       7.995   5.542  43.999  1.00 29.12     0.065 A 
ATOM   2032  OH  TYR A 340       8.772   5.980  45.048  1.00 31.81    -0.361 OA
ATOM   2033  HH  TYR A 340       9.607   6.394  44.864  1.00  0.00     0.217 HD
ATOM   2034  N   GLU A 341       6.185   6.031  38.283  1.00 25.66    -0.346 N 
ATOM   2035  HN  GLU A 341       6.007   5.085  37.945  1.00  0.00     0.163 HD
ATOM   2036  CA  GLU A 341       7.052   6.924  37.500  1.00 26.25     0.177 C 
ATOM   2037  C   GLU A 341       6.292   8.169  37.104  1.00 25.55     0.241 C 
ATOM   2038  O   GLU A 341       6.829   9.249  37.214  1.00 26.13    -0.271 OA
ATOM   2039  CB  GLU A 341       7.573   6.280  36.225  1.00 25.44     0.045 C 
ATOM   2040  CG  GLU A 341       8.570   5.127  36.412  1.00 27.69     0.116 C 
ATOM   2041  CD  GLU A 341       8.907   4.491  35.094  1.00 29.05     0.172 C 
ATOM   2042  OE1 GLU A 341      10.024   4.745  34.605  1.00 28.35    -0.648 OA
ATOM   2043  OE2 GLU A 341       8.038   3.757  34.540  1.00 26.41    -0.648 OA
ATOM   2044  N   MET A 342       5.065   8.012  36.606  1.00 25.02    -0.346 N 
ATOM   2045  HN  MET A 342       4.682   7.072  36.501  1.00  0.00     0.163 HD
ATOM   2046  CA  MET A 342       4.266   9.157  36.211  1.00 25.18     0.177 C 
ATOM   2047  C   MET A 342       4.064  10.129  37.340  1.00 25.90     0.241 C 
ATOM   2048  O   MET A 342       4.201  11.340  37.146  1.00 27.12    -0.271 OA
ATOM   2049  CB  MET A 342       2.915   8.748  35.632  1.00 24.80     0.045 C 
ATOM   2050  CG  MET A 342       3.063   8.091  34.256  1.00 25.55     0.076 C 
ATOM   2051  SD  MET A 342       1.523   7.928  33.330  1.00 26.31    -0.173 SA
ATOM   2052  CE  MET A 342       0.833   6.782  34.221  1.00 26.76     0.089 C 
ATOM   2053  N   MET A 343       3.783   9.655  38.526  1.00 26.10    -0.346 N 
ATOM   2054  HN  MET A 343       3.838   8.654  38.716  1.00  0.00     0.163 HD
ATOM   2055  CA  MET A 343       3.388  10.595  39.571  1.00 26.20     0.177 C 
ATOM   2056  C   MET A 343       4.551  10.955  40.519  1.00 26.45     0.241 C 
ATOM   2057  O   MET A 343       4.474  11.975  41.154  1.00 27.57    -0.271 OA
ATOM   2058  CB  MET A 343       2.207  10.070  40.374  1.00 26.32     0.045 C 
ATOM   2059  CG  MET A 343       0.914   9.990  39.603  1.00 27.95     0.076 C 
ATOM   2060  SD  MET A 343      -0.461   9.430  40.556  1.00 29.74    -0.173 SA
ATOM   2061  CE  MET A 343       0.020   7.723  40.968  1.00 30.68     0.089 C 
ATOM   2062  N   CYS A 344       5.598  10.138  40.597  1.00 26.91    -0.342 N 
ATOM   2063  HN  CYS A 344       5.603   9.300  40.016  1.00  0.00     0.163 HD
ATOM   2064  CA  CYS A 344       6.765  10.386  41.492  1.00 26.69     0.210 C 
ATOM   2065  C   CYS A 344       8.037  10.813  40.740  1.00 26.68     0.245 C 
ATOM   2066  O   CYS A 344       9.015  11.371  41.341  1.00 27.18    -0.271 OA
ATOM   2067  CB  CYS A 344       7.049   9.162  42.345  1.00 25.58     0.088 C 
ATOM   2068  SG  CYS A 344       5.643   8.612  43.228  1.00 28.80    -0.095 SA
ATOM   2069  N   GLY A 345       8.055  10.582  39.434  1.00 26.13    -0.350 N 
ATOM   2070  HN  GLY A 345       7.296  10.044  39.015  1.00  0.00     0.163 HD
ATOM   2071  CA  GLY A 345       9.122  11.072  38.586  1.00 26.28     0.225 C 
ATOM   2072  C   GLY A 345      10.409  10.272  38.683  1.00 28.20     0.236 C 
ATOM   2073  O   GLY A 345      11.477  10.737  38.250  1.00 27.18    -0.272 OA
ATOM   2074  N   ARG A 346      10.310   9.059  39.236  1.00 28.22    -0.346 N 
ATOM   2075  HN  ARG A 346       9.446   8.798  39.712  1.00  0.00     0.163 HD
ATOM   2076  CA  ARG A 346      11.405   8.101  39.176  1.00 27.54     0.176 C 
ATOM   2077  C   ARG A 346      10.804   6.716  39.329  1.00 26.81     0.241 C 
ATOM   2078  O   ARG A 346       9.625   6.579  39.624  1.00 26.69    -0.271 OA
ATOM   2079  CB  ARG A 346      12.430   8.359  40.283  1.00 27.91     0.036 C 
ATOM   2080  CG  ARG A 346      11.969   8.039  41.683  1.00 29.67     0.023 C 
ATOM   2081  CD  ARG A 346      12.996   8.486  42.778  1.00 33.38     0.138 C 
ATOM   2082  NE  ARG A 346      12.547   8.189  44.143  1.00 35.51    -0.227 N 
ATOM   2083  HE  ARG A 346      12.888   7.335  44.585  1.00  0.00     0.177 HD
ATOM   2084  CZ  ARG A 346      11.714   8.973  44.846  1.00 37.44     0.665 C 
ATOM   2085  NH1 ARG A 346      11.239  10.071  44.305  1.00 38.29    -0.235 N 
ATOM   2086 1HH1 ARG A 346      10.606  10.667  44.839  1.00  0.00     0.174 HD
ATOM   2087 2HH1 ARG A 346      11.525  10.307  43.355  1.00  0.00     0.174 HD
ATOM   2088  NH2 ARG A 346      11.342   8.666  46.080  1.00 36.26    -0.235 N 
ATOM   2089 1HH2 ARG A 346      10.709   9.262  46.614  1.00  0.00     0.174 HD
ATOM   2090 2HH2 ARG A 346      11.711   7.813  46.500  1.00  0.00     0.174 HD
ATOM   2091  N   LEU A 347      11.631   5.719  39.088  1.00 25.86    -0.346 N 
ATOM   2092  HN  LEU A 347      12.581   5.951  38.797  1.00  0.00     0.163 HD
ATOM   2093  CA  LEU A 347      11.285   4.312  39.208  1.00 25.86     0.177 C 
ATOM   2094  C   LEU A 347      11.228   3.996  40.655  1.00 25.56     0.243 C 
ATOM   2095  O   LEU A 347      11.989   4.545  41.416  1.00 26.44    -0.271 OA
ATOM   2096  CB  LEU A 347      12.378   3.441  38.579  1.00 25.48     0.038 C 
ATOM   2097  CG  LEU A 347      12.343   3.238  37.078  1.00 27.80    -0.020 C 
ATOM   2098  CD1 LEU A 347      13.712   2.719  36.602  1.00 23.72     0.009 C 
ATOM   2099  CD2 LEU A 347      11.152   2.331  36.656  1.00 27.41     0.009 C 
ATOM   2100  N   PRO A 348      10.340   3.106  41.070  1.00 24.98    -0.337 N 
ATOM   2101  CA  PRO A 348      10.235   2.778  42.501  1.00 24.51     0.179 C 
ATOM   2102  C   PRO A 348      11.469   2.028  43.008  1.00 25.26     0.241 C 
ATOM   2103  O   PRO A 348      11.774   2.054  44.242  1.00 24.06    -0.271 OA
ATOM   2104  CB  PRO A 348       9.020   1.880  42.584  1.00 24.33     0.037 C 
ATOM   2105  CG  PRO A 348       8.785   1.426  41.123  1.00 23.25     0.022 C 
ATOM   2106  CD  PRO A 348       9.402   2.365  40.209  1.00 23.49     0.127 C 
ATOM   2107  N   PHE A 349      12.138   1.332  42.095  1.00 25.35    -0.346 N 
ATOM   2108  HN  PHE A 349      11.799   1.307  41.133  1.00  0.00     0.163 HD
ATOM   2109  CA  PHE A 349      13.372   0.591  42.457  1.00 26.24     0.180 C 
ATOM   2110  C   PHE A 349      14.362   0.875  41.395  1.00 26.42     0.241 C 
ATOM   2111  O   PHE A 349      14.108   0.606  40.201  1.00 25.54    -0.271 OA
ATOM   2112  CB  PHE A 349      13.133  -0.930  42.556  1.00 25.82     0.073 C 
ATOM   2113  CG  PHE A 349      11.922  -1.302  43.356  1.00 26.94    -0.056 A 
ATOM   2114  CD1 PHE A 349      12.004  -1.457  44.712  1.00 27.03     0.007 A 
ATOM   2115  CD2 PHE A 349      10.702  -1.462  42.744  1.00 26.05     0.007 A 
ATOM   2116  CE1 PHE A 349      10.907  -1.775  45.439  1.00 30.54     0.001 A 
ATOM   2117  CE2 PHE A 349       9.606  -1.747  43.470  1.00 30.04     0.001 A 
ATOM   2118  CZ  PHE A 349       9.689  -1.911  44.817  1.00 31.93     0.000 A 
ATOM   2119  N   TYR A 350      15.525   1.352  41.826  1.00 26.53    -0.346 N 
ATOM   2120  HN  TYR A 350      15.703   1.391  42.830  1.00  0.00     0.163 HD
ATOM   2121  CA  TYR A 350      16.521   1.806  40.937  1.00 28.52     0.180 C 
ATOM   2122  C   TYR A 350      17.975   1.522  41.377  1.00 29.44     0.241 C 
ATOM   2123  O   TYR A 350      18.387   1.818  42.513  1.00 26.46    -0.271 OA
ATOM   2124  CB  TYR A 350      16.391   3.330  40.708  1.00 30.52     0.073 C 
ATOM   2125  CG  TYR A 350      17.314   3.694  39.586  1.00 35.36    -0.056 A 
ATOM   2126  CD1 TYR A 350      17.129   3.129  38.336  1.00 42.72     0.010 A 
ATOM   2127  CD2 TYR A 350      18.459   4.451  39.800  1.00 41.63     0.010 A 
ATOM   2128  CE1 TYR A 350      18.001   3.402  37.310  1.00 46.73     0.037 A 
ATOM   2129  CE2 TYR A 350      19.340   4.727  38.766  1.00 43.26     0.037 A 
ATOM   2130  CZ  TYR A 350      19.104   4.196  37.536  1.00 44.89     0.065 A 
ATOM   2131  OH  TYR A 350      19.928   4.441  36.471  1.00 50.60    -0.361 OA
ATOM   2132  HH  TYR A 350      20.689   4.988  36.627  1.00  0.00     0.217 HD
ATOM   2133  N   ASN A 351      18.686   0.924  40.425  1.00 29.27    -0.346 N 
ATOM   2134  HN  ASN A 351      18.173   0.573  39.616  1.00  0.00     0.163 HD
ATOM   2135  CA  ASN A 351      20.131   0.723  40.429  1.00 30.56     0.185 C 
ATOM   2136  C   ASN A 351      20.457   0.366  38.972  1.00 31.63     0.241 C 
ATOM   2137  O   ASN A 351      19.701  -0.356  38.292  1.00 30.21    -0.271 OA
ATOM   2138  CB  ASN A 351      20.566  -0.357  41.433  1.00 30.38     0.137 C 
ATOM   2139  CG  ASN A 351      22.077  -0.301  41.751  1.00 29.84     0.217 C 
ATOM   2140  ND2 ASN A 351      22.430   0.071  42.975  1.00 30.49    -0.370 N 
ATOM   2141 1HD2 ASN A 351      23.427   0.108  43.185  1.00  0.00     0.159 HD
ATOM   2142 2HD2 ASN A 351      21.747   0.307  43.695  1.00  0.00     0.159 HD
ATOM   2143  OD1 ASN A 351      22.892  -0.583  40.891  1.00 30.38    -0.274 OA
ATOM   2144  N   GLN A 352      21.524   0.966  38.457  1.00 32.18    -0.346 N 
ATOM   2145  HN  GLN A 352      22.111   1.522  39.079  1.00  0.00     0.163 HD
ATOM   2146  CA  GLN A 352      21.904   0.873  37.044  1.00 32.75     0.177 C 
ATOM   2147  C   GLN A 352      22.173  -0.556  36.604  1.00 34.41     0.241 C 
ATOM   2148  O   GLN A 352      21.993  -0.945  35.397  1.00 36.31    -0.271 OA
ATOM   2149  CB  GLN A 352      23.186   1.672  36.834  1.00 32.92     0.044 C 
ATOM   2150  CG  GLN A 352      23.031   3.186  36.833  1.00 31.23     0.105 C 
ATOM   2151  CD  GLN A 352      24.352   3.868  36.512  1.00 31.27     0.215 C 
ATOM   2152  NE2 GLN A 352      24.773   4.788  37.375  1.00 26.17    -0.370 N 
ATOM   2153 1HE2 GLN A 352      24.248   5.055  38.208  1.00  0.00     0.159 HD
ATOM   2154 2HE2 GLN A 352      25.659   5.245  37.160  1.00  0.00     0.159 HD
ATOM   2155  OE1 GLN A 352      24.982   3.548  35.513  1.00 29.98    -0.274 OA
ATOM   2156  N   ASP A 353      22.662  -1.288  37.584  1.00 34.20    -0.346 N 
ATOM   2157  HN  ASP A 353      22.781  -0.839  38.492  1.00  0.00     0.163 HD
ATOM   2158  CA  ASP A 353      23.036  -2.651  37.475  1.00 36.50     0.186 C 
ATOM   2159  C   ASP A 353      21.800  -3.490  37.822  1.00 37.00     0.241 C 
ATOM   2160  O   ASP A 353      21.335  -3.536  39.000  1.00 34.53    -0.271 OA
ATOM   2161  CB  ASP A 353      24.156  -2.967  38.473  1.00 36.99     0.147 C 
ATOM   2162  CG  ASP A 353      24.742  -4.364  38.288  1.00 41.84     0.175 C 
ATOM   2163  OD1 ASP A 353      24.048  -5.244  37.732  1.00 45.08    -0.648 OA
ATOM   2164  OD2 ASP A 353      25.891  -4.686  38.706  1.00 47.06    -0.648 OA
ATOM   2165  N   HIS A 354      21.320  -4.148  36.755  1.00 38.15    -0.346 N 
ATOM   2166  HN  HIS A 354      21.786  -3.994  35.861  1.00  0.00     0.163 HD
ATOM   2167  CA  HIS A 354      20.176  -5.074  36.771  1.00 38.64     0.182 C 
ATOM   2168  C   HIS A 354      20.166  -6.002  37.979  1.00 39.56     0.241 C 
ATOM   2169  O   HIS A 354      19.154  -6.171  38.661  1.00 39.30    -0.271 OA
ATOM   2170  CB  HIS A 354      20.140  -5.821  35.443  1.00 37.93     0.093 C 
ATOM   2171  CG  HIS A 354      19.930  -4.906  34.296  1.00 35.11     0.028 A 
ATOM   2172  CD2 HIS A 354      19.475  -3.630  34.258  1.00 33.79     0.114 A 
ATOM   2173  ND1 HIS A 354      20.155  -5.277  32.990  1.00 34.56    -0.354 N 
ATOM   2174  HD1 HIS A 354      20.486  -6.192  32.684  1.00  0.00     0.166 HD
ATOM   2175  CE1 HIS A 354      19.873  -4.254  32.191  1.00 37.45     0.180 A 
ATOM   2176  NE2 HIS A 354      19.477  -3.229  32.941  1.00 36.36    -0.360 N 
ATOM   2177  HE2 HIS A 354      19.219  -2.304  32.599  1.00  0.00     0.166 HD
ATOM   2178  N   GLU A 355      21.316  -6.522  38.327  1.00 41.15    -0.346 N 
ATOM   2179  HN  GLU A 355      22.160  -6.308  37.796  1.00  0.00     0.163 HD
ATOM   2180  CA  GLU A 355      21.376  -7.409  39.480  1.00 42.02     0.177 C 
ATOM   2181  C   GLU A 355      21.094  -6.770  40.800  1.00 40.85     0.241 C 
ATOM   2182  O   GLU A 355      20.426  -7.364  41.645  1.00 43.28    -0.271 OA
ATOM   2183  CB  GLU A 355      22.728  -8.107  39.549  1.00 43.43     0.045 C 
ATOM   2184  CG  GLU A 355      23.104  -8.898  38.292  1.00 47.17     0.116 C 
ATOM   2185  CD  GLU A 355      22.214 -10.109  38.040  1.00 50.37     0.172 C 
ATOM   2186  OE1 GLU A 355      21.856 -10.816  39.020  1.00 53.99    -0.648 OA
ATOM   2187  OE2 GLU A 355      21.867 -10.340  36.856  1.00 49.91    -0.648 OA
ATOM   2188  N   LYS A 356      21.609  -5.575  41.065  1.00 40.18    -0.346 N 
ATOM   2189  HN  LYS A 356      22.162  -5.084  40.363  1.00  0.00     0.163 HD
ATOM   2190  CA  LYS A 356      21.369  -4.963  42.398  1.00 37.52     0.176 C 
ATOM   2191  C   LYS A 356      19.906  -4.430  42.419  1.00 34.12     0.241 C 
ATOM   2192  O   LYS A 356      19.228  -4.339  43.443  1.00 31.54    -0.271 OA
ATOM   2193  CB  LYS A 356      22.366  -3.805  42.694  1.00 40.01     0.035 C 
ATOM   2194  CG  LYS A 356      23.749  -4.186  43.373  1.00 44.06     0.004 C 
ATOM   2195  CD  LYS A 356      23.699  -4.160  44.963  1.00 48.09     0.027 C 
ATOM   2196  CE  LYS A 356      25.024  -4.756  45.634  1.00 49.87     0.229 C 
ATOM   2197  NZ  LYS A 356      24.778  -5.921  46.580  1.00 51.33    -0.079 N 
ATOM   2198  HZ1 LYS A 356      25.623  -6.301  47.008  1.00  0.00     0.274 HD
ATOM   2199  HZ2 LYS A 356      24.255  -6.659  46.108  1.00  0.00     0.274 HD
ATOM   2200  HZ3 LYS A 356      24.102  -5.660  47.298  1.00  0.00     0.274 HD
ATOM   2201  N   LEU A 357      19.461  -3.994  41.266  1.00 31.86    -0.346 N 
ATOM   2202  HN  LEU A 357      20.114  -3.912  40.487  1.00  0.00     0.163 HD
ATOM   2203  CA  LEU A 357      18.066  -3.621  41.056  1.00 30.53     0.177 C 
ATOM   2204  C   LEU A 357      17.083  -4.736  41.482  1.00 28.81     0.241 C 
ATOM   2205  O   LEU A 357      16.108  -4.503  42.194  1.00 29.13    -0.271 OA
ATOM   2206  CB  LEU A 357      17.972  -3.336  39.587  1.00 30.33     0.038 C 
ATOM   2207  CG  LEU A 357      16.609  -3.339  38.958  1.00 33.62    -0.020 C 
ATOM   2208  CD1 LEU A 357      15.782  -2.218  39.567  1.00 32.89     0.009 C 
ATOM   2209  CD2 LEU A 357      16.799  -3.195  37.417  1.00 36.44     0.009 C 
ATOM   2210  N   PHE A 358      17.387  -5.975  41.088  1.00 29.11    -0.346 N 
ATOM   2211  HN  PHE A 358      18.244  -6.128  40.556  1.00  0.00     0.163 HD
ATOM   2212  CA  PHE A 358      16.532  -7.119  41.395  1.00 28.67     0.180 C 
ATOM   2213  C   PHE A 358      16.452  -7.283  42.884  1.00 29.44     0.241 C 
ATOM   2214  O   PHE A 358      15.381  -7.658  43.432  1.00 27.67    -0.271 OA
ATOM   2215  CB  PHE A 358      17.043  -8.423  40.777  1.00 27.33     0.073 C 
ATOM   2216  CG  PHE A 358      17.060  -8.457  39.293  1.00 28.43    -0.056 A 
ATOM   2217  CD1 PHE A 358      16.293  -7.606  38.529  1.00 26.65     0.007 A 
ATOM   2218  CD2 PHE A 358      17.843  -9.402  38.643  1.00 30.92     0.007 A 
ATOM   2219  CE1 PHE A 358      16.280  -7.689  37.157  1.00 29.80     0.001 A 
ATOM   2220  CE2 PHE A 358      17.883  -9.470  37.242  1.00 29.60     0.001 A 
ATOM   2221  CZ  PHE A 358      17.081  -8.629  36.495  1.00 32.71     0.000 A 
ATOM   2222  N   GLU A 359      17.566  -7.033  43.581  1.00 29.50    -0.346 N 
ATOM   2223  HN  GLU A 359      18.421  -6.754  43.100  1.00  0.00     0.163 HD
ATOM   2224  CA  GLU A 359      17.550  -7.163  45.041  1.00 30.96     0.177 C 
ATOM   2225  C   GLU A 359      16.579  -6.134  45.670  1.00 29.81     0.241 C 
ATOM   2226  O   GLU A 359      15.812  -6.453  46.555  1.00 28.72    -0.271 OA
ATOM   2227  CB  GLU A 359      18.965  -6.987  45.632  1.00 32.66     0.045 C 
ATOM   2228  CG  GLU A 359      18.998  -6.681  47.142  1.00 38.37     0.116 C 
ATOM   2229  CD  GLU A 359      20.426  -6.676  47.740  1.00 48.16     0.172 C 
ATOM   2230  OE1 GLU A 359      21.425  -6.351  47.009  1.00 50.78    -0.648 OA
ATOM   2231  OE2 GLU A 359      20.544  -7.007  48.946  1.00 51.99    -0.648 OA
ATOM   2232  N   LEU A 360      16.618  -4.893  45.181  1.00 28.05    -0.346 N 
ATOM   2233  HN  LEU A 360      17.310  -4.649  44.473  1.00  0.00     0.163 HD
ATOM   2234  CA  LEU A 360      15.684  -3.892  45.650  1.00 27.84     0.177 C 
ATOM   2235  C   LEU A 360      14.262  -4.365  45.420  1.00 25.79     0.241 C 
ATOM   2236  O   LEU A 360      13.398  -4.179  46.265  1.00 27.13    -0.271 OA
ATOM   2237  CB  LEU A 360      15.924  -2.522  44.961  1.00 28.01     0.038 C 
ATOM   2238  CG  LEU A 360      17.394  -2.059  45.109  1.00 32.42    -0.020 C 
ATOM   2239  CD1 LEU A 360      17.712  -0.857  44.299  1.00 33.06     0.009 C 
ATOM   2240  CD2 LEU A 360      17.692  -1.843  46.597  1.00 34.29     0.009 C 
ATOM   2241  N   ILE A 361      13.982  -4.933  44.258  1.00 26.21    -0.346 N 
ATOM   2242  HN  ILE A 361      14.724  -5.106  43.580  1.00  0.00     0.163 HD
ATOM   2243  CA  ILE A 361      12.586  -5.316  43.948  1.00 25.83     0.180 C 
ATOM   2244  C   ILE A 361      12.086  -6.374  44.951  1.00 26.95     0.241 C 
ATOM   2245  O   ILE A 361      10.949  -6.344  45.372  1.00 24.98    -0.271 OA
ATOM   2246  CB  ILE A 361      12.481  -5.845  42.448  1.00 24.86     0.013 C 
ATOM   2247  CG1 ILE A 361      12.725  -4.669  41.513  1.00 23.23     0.002 C 
ATOM   2248  CG2 ILE A 361      11.114  -6.476  42.199  1.00 24.42     0.012 C 
ATOM   2249  CD1 ILE A 361      13.003  -4.980  40.107  1.00 25.51     0.005 C 
ATOM   2250  N   LEU A 362      12.916  -7.352  45.276  1.00 28.44    -0.346 N 
ATOM   2251  HN  LEU A 362      13.866  -7.367  44.904  1.00  0.00     0.163 HD
ATOM   2252  CA  LEU A 362      12.449  -8.432  46.191  1.00 29.55     0.177 C 
ATOM   2253  C   LEU A 362      12.442  -7.995  47.647  1.00 30.74     0.241 C 
ATOM   2254  O   LEU A 362      11.620  -8.442  48.416  1.00 32.90    -0.271 OA
ATOM   2255  CB  LEU A 362      13.340  -9.656  46.030  1.00 29.53     0.038 C 
ATOM   2256  CG  LEU A 362      13.293 -10.213  44.624  1.00 28.68    -0.020 C 
ATOM   2257  CD1 LEU A 362      14.307 -11.255  44.489  1.00 31.11     0.009 C 
ATOM   2258  CD2 LEU A 362      11.916 -10.745  44.265  1.00 28.01     0.009 C 
ATOM   2259  N   MET A 363      13.329  -7.071  48.010  1.00 33.44    -0.346 N 
ATOM   2260  HN  MET A 363      13.813  -6.539  47.287  1.00  0.00     0.163 HD
ATOM   2261  CA  MET A 363      13.633  -6.793  49.432  1.00 35.68     0.177 C 
ATOM   2262  C   MET A 363      12.991  -5.510  50.004  1.00 35.53     0.241 C 
ATOM   2263  O   MET A 363      12.512  -5.524  51.127  1.00 36.64    -0.271 OA
ATOM   2264  CB  MET A 363      15.180  -6.800  49.626  1.00 35.40     0.045 C 
ATOM   2265  CG  MET A 363      15.855  -8.238  49.484  1.00 40.18     0.076 C 
ATOM   2266  SD  MET A 363      14.830  -9.549  50.367  1.00 46.27    -0.173 SA
ATOM   2267  CE  MET A 363      14.754  -8.859  52.181  1.00 44.89     0.089 C 
ATOM   2268  N   GLU A 364      12.962  -4.409  49.249  1.00 35.21    -0.346 N 
ATOM   2269  HN  GLU A 364      13.221  -4.476  48.265  1.00  0.00     0.163 HD
ATOM   2270  CA  GLU A 364      12.565  -3.097  49.799  1.00 35.53     0.177 C 
ATOM   2271  C   GLU A 364      11.138  -2.654  49.548  1.00 34.79     0.241 C 
ATOM   2272  O   GLU A 364      10.569  -2.923  48.504  1.00 33.16    -0.271 OA
ATOM   2273  CB  GLU A 364      13.408  -1.974  49.206  1.00 36.02     0.045 C 
ATOM   2274  CG  GLU A 364      14.866  -2.052  49.561  1.00 41.11     0.116 C 
ATOM   2275  CD  GLU A 364      15.080  -1.927  51.060  1.00 46.68     0.172 C 
ATOM   2276  OE1 GLU A 364      14.287  -1.196  51.726  1.00 49.43    -0.648 OA
ATOM   2277  OE2 GLU A 364      16.052  -2.538  51.547  1.00 48.75    -0.648 OA
ATOM   2278  N   GLU A 365      10.626  -1.857  50.475  1.00 34.89    -0.346 N 
ATOM   2279  HN  GLU A 365      11.176  -1.661  51.312  1.00  0.00     0.163 HD
ATOM   2280  CA  GLU A 365       9.289  -1.241  50.343  1.00 34.90     0.177 C 
ATOM   2281  C   GLU A 365       9.468   0.039  49.561  1.00 34.12     0.241 C 
ATOM   2282  O   GLU A 365      10.535   0.655  49.603  1.00 31.55    -0.271 OA
ATOM   2283  CB  GLU A 365       8.660  -0.944  51.725  1.00 36.51     0.045 C 
ATOM   2284  CG  GLU A 365       8.222  -2.212  52.486  1.00 37.82     0.116 C 
ATOM   2285  CD  GLU A 365       7.455  -3.227  51.609  1.00 39.67     0.172 C 
ATOM   2286  OE1 GLU A 365       6.345  -2.885  51.117  1.00 43.83    -0.648 OA
ATOM   2287  OE2 GLU A 365       7.931  -4.380  51.407  1.00 40.58    -0.648 OA
ATOM   2288  N   ILE A 366       8.447   0.414  48.796  1.00 33.22    -0.346 N 
ATOM   2289  HN  ILE A 366       7.583  -0.129  48.789  1.00  0.00     0.163 HD
ATOM   2290  CA  ILE A 366       8.572   1.604  47.970  1.00 33.05     0.180 C 
ATOM   2291  C   ILE A 366       8.528   2.814  48.894  1.00 32.02     0.241 C 
ATOM   2292  O   ILE A 366       7.911   2.773  49.967  1.00 33.11    -0.271 OA
ATOM   2293  CB  ILE A 366       7.479   1.743  46.857  1.00 31.98     0.013 C 
ATOM   2294  CG1 ILE A 366       6.066   1.626  47.409  1.00 35.38     0.002 C 
ATOM   2295  CG2 ILE A 366       7.609   0.723  45.771  1.00 34.24     0.012 C 
ATOM   2296  CD1 ILE A 366       5.036   1.774  46.288  1.00 37.67     0.005 C 
ATOM   2297  N   ARG A 367       9.112   3.896  48.417  1.00 31.70    -0.346 N 
ATOM   2298  HN  ARG A 367       9.618   3.838  47.533  1.00  0.00     0.163 HD
ATOM   2299  CA  ARG A 367       9.055   5.167  49.114  1.00 31.87     0.176 C 
ATOM   2300  C   ARG A 367       7.950   5.960  48.473  1.00 31.42     0.241 C 
ATOM   2301  O   ARG A 367       7.587   5.743  47.328  1.00 30.76    -0.271 OA
ATOM   2302  CB  ARG A 367      10.367   5.920  48.964  1.00 32.16     0.036 C 
ATOM   2303  CG  ARG A 367      11.592   5.144  49.423  1.00 33.88     0.023 C 
ATOM   2304  CD  ARG A 367      11.493   4.723  50.886  1.00 35.76     0.138 C 
ATOM   2305  NE  ARG A 367      12.708   4.058  51.312  1.00 37.42    -0.227 N 
ATOM   2306  HE  ARG A 367      12.804   3.071  51.075  1.00  0.00     0.177 HD
ATOM   2307  CZ  ARG A 367      13.712   4.621  51.987  1.00 37.69     0.665 C 
ATOM   2308  NH1 ARG A 367      13.702   5.932  52.327  1.00 34.51    -0.235 N 
ATOM   2309 1HH1 ARG A 367      14.469   6.362  52.843  1.00  0.00     0.174 HD
ATOM   2310 2HH1 ARG A 367      12.915   6.523  52.059  1.00  0.00     0.174 HD
ATOM   2311  NH2 ARG A 367      14.739   3.849  52.337  1.00 38.11    -0.235 N 
ATOM   2312 1HH2 ARG A 367      15.506   4.279  52.853  1.00  0.00     0.174 HD
ATOM   2313 2HH2 ARG A 367      14.747   2.862  52.081  1.00  0.00     0.174 HD
ATOM   2314  N   PHE A 368       7.455   6.906  49.209  1.00 32.11    -0.346 N 
ATOM   2315  HN  PHE A 368       7.910   7.136  50.092  1.00  0.00     0.163 HD
ATOM   2316  CA  PHE A 368       6.282   7.640  48.815  1.00 33.95     0.181 C 
ATOM   2317  C   PHE A 368       6.607   9.078  49.073  1.00 32.68     0.243 C 
ATOM   2318  O   PHE A 368       6.671   9.475  50.210  1.00 33.69    -0.271 OA
ATOM   2319  CB  PHE A 368       5.135   7.277  49.739  1.00 35.17     0.073 C 
ATOM   2320  CG  PHE A 368       4.665   5.854  49.632  1.00 38.37    -0.056 A 
ATOM   2321  CD1 PHE A 368       3.809   5.472  48.615  1.00 39.70     0.007 A 
ATOM   2322  CD2 PHE A 368       5.066   4.904  50.604  1.00 43.37     0.007 A 
ATOM   2323  CE1 PHE A 368       3.333   4.151  48.545  1.00 44.19     0.001 A 
ATOM   2324  CE2 PHE A 368       4.627   3.578  50.538  1.00 45.73     0.001 A 
ATOM   2325  CZ  PHE A 368       3.730   3.202  49.498  1.00 43.36     0.000 A 
ATOM   2326  N   PRO A 369       6.861   9.844  48.046  1.00 31.30    -0.337 N 
ATOM   2327  CA  PRO A 369       7.044  11.287  48.190  1.00 30.50     0.179 C 
ATOM   2328  C   PRO A 369       5.863  11.925  48.895  1.00 30.54     0.241 C 
ATOM   2329  O   PRO A 369       4.723  11.538  48.643  1.00 27.32    -0.271 OA
ATOM   2330  CB  PRO A 369       7.082  11.793  46.742  1.00 30.40     0.037 C 
ATOM   2331  CG  PRO A 369       7.418  10.651  45.956  1.00 32.04     0.022 C 
ATOM   2332  CD  PRO A 369       7.031   9.381  46.657  1.00 31.58     0.127 C 
ATOM   2333  N   ARG A 370       6.152  12.902  49.762  1.00 30.39    -0.346 N 
ATOM   2334  HN  ARG A 370       7.123  13.205  49.844  1.00  0.00     0.163 HD
ATOM   2335  CA  ARG A 370       5.156  13.553  50.592  1.00 31.32     0.176 C 
ATOM   2336  C   ARG A 370       4.143  14.378  49.769  1.00 32.37     0.241 C 
ATOM   2337  O   ARG A 370       3.143  14.815  50.313  1.00 33.20    -0.271 OA
ATOM   2338  CB  ARG A 370       5.868  14.492  51.572  1.00 31.36     0.036 C 
ATOM   2339  CG  ARG A 370       6.744  13.759  52.516  1.00 31.62     0.023 C 
ATOM   2340  CD  ARG A 370       5.938  13.174  53.641  1.00 34.95     0.138 C 
ATOM   2341  NE  ARG A 370       6.678  12.218  54.453  1.00 38.62    -0.227 N 
ATOM   2342  HE  ARG A 370       7.613  11.943  54.152  1.00  0.00     0.177 HD
ATOM   2343  CZ  ARG A 370       6.187  11.688  55.571  1.00 35.81     0.665 C 
ATOM   2344  NH1 ARG A 370       4.960  12.011  55.972  1.00 37.82    -0.235 N 
ATOM   2345 1HH1 ARG A 370       4.405  12.673  55.431  1.00  0.00     0.174 HD
ATOM   2346 2HH1 ARG A 370       4.584  11.605  56.829  1.00  0.00     0.174 HD
ATOM   2347  NH2 ARG A 370       6.908  10.828  56.274  1.00 36.79    -0.235 N 
ATOM   2348 1HH2 ARG A 370       7.849  10.580  55.967  1.00  0.00     0.174 HD
ATOM   2349 2HH2 ARG A 370       6.532  10.422  57.131  1.00  0.00     0.174 HD
ATOM   2350  N   THR A 371       4.394  14.632  48.488  1.00 32.52    -0.344 N 
ATOM   2351  HN  THR A 371       5.284  14.360  48.070  1.00  0.00     0.163 HD
ATOM   2352  CA  THR A 371       3.361  15.315  47.680  1.00 33.67     0.205 C 
ATOM   2353  C   THR A 371       2.215  14.383  47.205  1.00 33.46     0.243 C 
ATOM   2354  O   THR A 371       1.200  14.818  46.666  1.00 32.20    -0.271 OA
ATOM   2355  CB  THR A 371       4.004  15.974  46.492  1.00 34.33     0.146 C 
ATOM   2356  CG2 THR A 371       4.946  17.074  47.002  1.00 38.38     0.042 C 
ATOM   2357  OG1 THR A 371       4.897  15.069  45.825  1.00 35.51    -0.393 OA
ATOM   2358  HG1 THR A 371       4.314  14.388  45.509  1.00  0.00     0.210 HD
ATOM   2359  N   LEU A 372       2.417  13.093  47.386  1.00 31.61    -0.346 N 
ATOM   2360  HN  LEU A 372       3.226  12.784  47.924  1.00  0.00     0.163 HD
ATOM   2361  CA  LEU A 372       1.523  12.118  46.842  1.00 32.78     0.177 C 
ATOM   2362  C   LEU A 372       0.235  12.091  47.710  1.00 31.72     0.240 C 
ATOM   2363  O   LEU A 372       0.312  12.006  48.945  1.00 30.69    -0.271 OA
ATOM   2364  CB  LEU A 372       2.247  10.782  46.822  1.00 32.43     0.038 C 
ATOM   2365  CG  LEU A 372       1.938   9.754  45.743  1.00 36.56    -0.020 C 
ATOM   2366  CD1 LEU A 372       1.981  10.314  44.296  1.00 37.25     0.009 C 
ATOM   2367  CD2 LEU A 372       2.961   8.647  45.987  1.00 38.09     0.009 C 
ATOM   2368  N   GLY A 373      -0.919  12.195  47.064  1.00 31.63    -0.351 N 
ATOM   2369  HN  GLY A 373      -0.908  12.329  46.053  1.00  0.00     0.163 HD
ATOM   2370  CA  GLY A 373      -2.208  12.124  47.755  1.00 32.04     0.225 C 
ATOM   2371  C   GLY A 373      -2.525  10.723  48.306  1.00 31.70     0.238 C 
ATOM   2372  O   GLY A 373      -1.902   9.723  47.943  1.00 31.19    -0.272 OA
ATOM   2373  N   PRO A 374      -3.484  10.640  49.220  1.00 31.78    -0.337 N 
ATOM   2374  CA  PRO A 374      -3.709   9.373  49.933  1.00 30.76     0.179 C 
ATOM   2375  C   PRO A 374      -4.241   8.249  48.960  1.00 30.50     0.241 C 
ATOM   2376  O   PRO A 374      -3.914   7.091  49.123  1.00 29.10    -0.271 OA
ATOM   2377  CB  PRO A 374      -4.714   9.751  51.024  1.00 30.06     0.037 C 
ATOM   2378  CG  PRO A 374      -5.459  10.987  50.480  1.00 31.85     0.022 C 
ATOM   2379  CD  PRO A 374      -4.409  11.725  49.636  1.00 32.00     0.127 C 
ATOM   2380  N   GLU A 375      -5.029   8.623  47.959  1.00 30.79    -0.346 N 
ATOM   2381  HN  GLU A 375      -5.252   9.613  47.860  1.00  0.00     0.163 HD
ATOM   2382  CA  GLU A 375      -5.595   7.678  46.988  1.00 31.49     0.177 C 
ATOM   2383  C   GLU A 375      -4.504   7.083  46.081  1.00 31.06     0.241 C 
ATOM   2384  O   GLU A 375      -4.454   5.864  45.810  1.00 31.72    -0.271 OA
ATOM   2385  CB  GLU A 375      -6.633   8.396  46.116  1.00 32.64     0.045 C 
ATOM   2386  CG  GLU A 375      -7.908   8.913  46.845  1.00 34.82     0.116 C 
ATOM   2387  CD  GLU A 375      -7.857  10.363  47.335  1.00 35.88     0.172 C 
ATOM   2388  OE1 GLU A 375      -6.786  11.019  47.275  1.00 36.08    -0.648 OA
ATOM   2389  OE2 GLU A 375      -8.918  10.853  47.820  1.00 41.33    -0.648 OA
ATOM   2390  N   ALA A 376      -3.649   7.966  45.600  1.00 30.10    -0.346 N 
ATOM   2391  HN  ALA A 376      -3.786   8.949  45.833  1.00  0.00     0.163 HD
ATOM   2392  CA  ALA A 376      -2.508   7.604  44.744  1.00 29.83     0.172 C 
ATOM   2393  C   ALA A 376      -1.512   6.717  45.501  1.00 29.36     0.240 C 
ATOM   2394  O   ALA A 376      -1.061   5.691  45.000  1.00 28.79    -0.271 OA
ATOM   2395  CB  ALA A 376      -1.850   8.854  44.237  1.00 30.27     0.042 C 
ATOM   2396  N   LYS A 377      -1.226   7.100  46.732  1.00 28.16    -0.346 N 
ATOM   2397  HN  LYS A 377      -1.553   8.010  47.057  1.00  0.00     0.163 HD
ATOM   2398  CA  LYS A 377      -0.465   6.269  47.628  1.00 28.71     0.176 C 
ATOM   2399  C   LYS A 377      -1.034   4.875  47.735  1.00 28.21     0.241 C 
ATOM   2400  O   LYS A 377      -0.313   3.922  47.611  1.00 26.97    -0.271 OA
ATOM   2401  CB  LYS A 377      -0.397   6.883  49.026  1.00 29.80     0.035 C 
ATOM   2402  CG  LYS A 377       0.732   6.325  49.883  1.00 33.44     0.004 C 
ATOM   2403  CD  LYS A 377       1.239   7.365  51.014  1.00 39.08     0.027 C 
ATOM   2404  CE  LYS A 377       1.139   8.836  50.552  1.00 40.37     0.229 C 
ATOM   2405  NZ  LYS A 377       1.987   9.863  51.318  1.00 46.14    -0.079 N 
ATOM   2406  HZ1 LYS A 377       1.921  10.834  51.013  1.00  0.00     0.274 HD
ATOM   2407  HZ2 LYS A 377       2.964   9.570  51.314  1.00  0.00     0.274 HD
ATOM   2408  HZ3 LYS A 377       1.777   9.803  52.314  1.00  0.00     0.274 HD
ATOM   2409  N   SER A 378      -2.338   4.760  47.992  1.00 27.82    -0.344 N 
ATOM   2410  HN  SER A 378      -2.913   5.601  48.045  1.00  0.00     0.163 HD
ATOM   2411  CA  SER A 378      -2.960   3.449  48.199  1.00 27.08     0.200 C 
ATOM   2412  C   SER A 378      -2.949   2.605  46.894  1.00 26.25     0.243 C 
ATOM   2413  O   SER A 378      -2.744   1.401  46.931  1.00 26.43    -0.271 OA
ATOM   2414  CB  SER A 378      -4.404   3.656  48.697  1.00 27.70     0.199 C 
ATOM   2415  OG  SER A 378      -5.197   2.525  48.493  1.00 26.85    -0.398 OA
ATOM   2416  HG  SER A 378      -6.087   2.653  48.800  1.00  0.00     0.209 HD
ATOM   2417  N   LEU A 379      -3.170   3.255  45.766  1.00 24.43    -0.346 N 
ATOM   2418  HN  LEU A 379      -3.363   4.256  45.804  1.00  0.00     0.163 HD
ATOM   2419  CA  LEU A 379      -3.148   2.587  44.458  1.00 25.33     0.177 C 
ATOM   2420  C   LEU A 379      -1.745   2.023  44.200  1.00 25.97     0.241 C 
ATOM   2421  O   LEU A 379      -1.604   0.846  43.900  1.00 25.00    -0.271 OA
ATOM   2422  CB  LEU A 379      -3.521   3.521  43.335  1.00 25.76     0.038 C 
ATOM   2423  CG  LEU A 379      -3.445   2.959  41.898  1.00 27.43    -0.020 C 
ATOM   2424  CD1 LEU A 379      -4.593   1.949  41.630  1.00 27.66     0.009 C 
ATOM   2425  CD2 LEU A 379      -3.422   4.074  40.917  1.00 27.55     0.009 C 
ATOM   2426  N   LEU A 380      -0.719   2.865  44.352  1.00 27.38    -0.345 N 
ATOM   2427  HN  LEU A 380      -0.909   3.833  44.610  1.00  0.00     0.163 HD
ATOM   2428  CA  LEU A 380       0.672   2.441  44.160  1.00 27.91     0.189 C 
ATOM   2429  C   LEU A 380       1.035   1.311  45.083  1.00 28.98     0.244 C 
ATOM   2430  O   LEU A 380       1.669   0.357  44.670  1.00 30.15    -0.258 OA
ATOM   2431  CB  LEU A 380       1.615   3.638  44.359  1.00 28.53     0.040 C 
ATOM   2432  CG  LEU A 380       1.517   4.734  43.259  1.00 30.20    -0.020 C 
ATOM   2433  CD1 LEU A 380       2.459   5.858  43.527  1.00 32.60     0.009 C 
ATOM   2434  CD2 LEU A 380       1.630   4.225  41.833  1.00 30.68     0.009 C 
ATOM   2435  N  ASER A 381       0.607   1.397  46.344  0.50 29.65    -0.336 N 
ATOM   2436  H  ASER A 381       0.058   2.209  46.627  1.00  0.00     0.164 HD
ATOM   2437  N  BSER A 381       0.591   1.385  46.338  0.50 29.88    -0.336 N 
ATOM   2438  H  BSER A 381       0.024   2.185  46.620  1.00  0.00     0.164 HD
ATOM   2439  CA ASER A 381       0.903   0.362  47.329  0.50 29.35     0.196 C 
ATOM   2440  CA BSER A 381       0.897   0.348  47.317  0.50 29.80     0.196 C 
ATOM   2441  C  ASER A 381       0.207  -0.955  46.977  0.50 29.16     0.231 C 
ATOM   2442  C  BSER A 381       0.212  -0.961  46.957  0.50 29.39     0.231 C 
ATOM   2443  O  ASER A 381       0.821  -2.004  47.066  0.50 28.78    -0.277 OA
ATOM   2444  O  BSER A 381       0.832  -2.010  47.025  0.50 28.99    -0.277 OA
ATOM   2445  CB ASER A 381       0.557   0.843  48.739  0.50 29.90     0.198 C 
ATOM   2446  CB BSER A 381       0.525   0.799  48.721  0.50 30.45     0.198 C 
ATOM   2447  OG ASER A 381       0.740  -0.180  49.704  0.50 30.43    -0.398 OA
ATOM   2448  HG ASER A 381       0.525   0.119  50.580  1.00  0.00     0.209 HD
ATOM   2449  OG BSER A 381       0.964   2.119  48.946  0.50 32.45    -0.398 OA
ATOM   2450  HG BSER A 381       0.732   2.401  49.823  1.00  0.00     0.209 HD
ATOM   2451  N   GLY A 382      -1.052  -0.894  46.527  1.00 28.89    -0.176 NA
ATOM   2452  CA  GLY A 382      -1.772  -2.073  46.076  1.00 27.94     0.210 C 
ATOM   2453  C   GLY A 382      -1.177  -2.720  44.784  1.00 26.99     0.232 C 
ATOM   2454  O   GLY A 382      -1.017  -3.929  44.734  1.00 26.25    -0.272 OA
ATOM   2455  N   LEU A 383      -0.873  -1.927  43.751  1.00 25.12    -0.347 N 
ATOM   2456  HN  LEU A 383      -1.034  -0.923  43.834  1.00  0.00     0.163 HD
ATOM   2457  CA  LEU A 383      -0.315  -2.456  42.503  1.00 24.74     0.177 C 
ATOM   2458  C   LEU A 383       1.103  -2.971  42.691  1.00 24.25     0.241 C 
ATOM   2459  O   LEU A 383       1.536  -3.836  41.928  1.00 23.61    -0.271 OA
ATOM   2460  CB  LEU A 383      -0.271  -1.404  41.367  1.00 25.82     0.038 C 
ATOM   2461  CG  LEU A 383      -1.580  -0.778  40.866  1.00 24.59    -0.020 C 
ATOM   2462  CD1 LEU A 383      -1.271   0.400  39.895  1.00 24.54     0.009 C 
ATOM   2463  CD2 LEU A 383      -2.373  -1.839  40.251  1.00 24.61     0.009 C 
ATOM   2464  N   LEU A 384       1.830  -2.432  43.670  1.00 23.95    -0.346 N 
ATOM   2465  HN  LEU A 384       1.413  -1.723  44.274  1.00  0.00     0.163 HD
ATOM   2466  CA  LEU A 384       3.232  -2.847  43.893  1.00 24.45     0.177 C 
ATOM   2467  C   LEU A 384       3.419  -3.732  45.146  1.00 25.69     0.241 C 
ATOM   2468  O   LEU A 384       4.523  -3.793  45.756  1.00 24.14    -0.271 OA
ATOM   2469  CB  LEU A 384       4.132  -1.628  43.930  1.00 24.79     0.038 C 
ATOM   2470  CG  LEU A 384       4.202  -0.819  42.607  1.00 25.27    -0.020 C 
ATOM   2471  CD1 LEU A 384       4.962   0.465  42.851  1.00 28.02     0.009 C 
ATOM   2472  CD2 LEU A 384       4.809  -1.617  41.526  1.00 23.28     0.009 C 
ATOM   2473  N   LYS A 385       2.350  -4.430  45.501  1.00 26.72    -0.346 N 
ATOM   2474  HN  LYS A 385       1.441  -4.169  45.119  1.00  0.00     0.163 HD
ATOM   2475  CA  LYS A 385       2.432  -5.560  46.421  1.00 28.35     0.176 C 
ATOM   2476  C   LYS A 385       3.269  -6.636  45.786  1.00 28.85     0.241 C 
ATOM   2477  O   LYS A 385       3.095  -6.975  44.610  1.00 28.51    -0.271 OA
ATOM   2478  CB  LYS A 385       1.058  -6.137  46.760  1.00 29.14     0.035 C 
ATOM   2479  CG  LYS A 385       0.152  -5.335  47.666  1.00 30.66     0.004 C 
ATOM   2480  CD  LYS A 385       0.631  -5.240  49.108  1.00 33.42     0.027 C 
ATOM   2481  CE  LYS A 385      -0.252  -4.290  49.905  1.00 34.79     0.229 C 
ATOM   2482  NZ  LYS A 385      -0.283  -4.685  51.338  1.00 40.36    -0.079 N 
ATOM   2483  HZ1 LYS A 385      -0.875  -4.048  51.872  1.00  0.00     0.274 HD
ATOM   2484  HZ2 LYS A 385       0.655  -4.752  51.733  1.00  0.00     0.274 HD
ATOM   2485  HZ3 LYS A 385      -0.568  -5.657  51.457  1.00  0.00     0.274 HD
ATOM   2486  N   LYS A 386       4.187  -7.215  46.556  1.00 28.94    -0.346 N 
ATOM   2487  HN  LYS A 386       4.189  -7.029  47.559  1.00  0.00     0.163 HD
ATOM   2488  CA  LYS A 386       5.193  -8.113  45.990  1.00 27.59     0.176 C 
ATOM   2489  C   LYS A 386       4.643  -9.516  45.742  1.00 28.26     0.241 C 
ATOM   2490  O   LYS A 386       5.010 -10.192  44.760  1.00 27.01    -0.271 OA
ATOM   2491  CB  LYS A 386       6.405  -8.169  46.911  1.00 27.45     0.035 C 
ATOM   2492  CG  LYS A 386       7.178  -6.924  46.928  1.00 29.13     0.004 C 
ATOM   2493  CD  LYS A 386       8.508  -7.110  47.638  1.00 28.44     0.027 C 
ATOM   2494  CE  LYS A 386       9.145  -5.798  48.009  1.00 29.98     0.229 C 
ATOM   2495  NZ  LYS A 386       9.282  -4.767  46.913  1.00 27.71    -0.079 N 
ATOM   2496  HZ1 LYS A 386       9.714  -3.878  47.164  1.00  0.00     0.274 HD
ATOM   2497  HZ2 LYS A 386       8.369  -4.595  46.492  1.00  0.00     0.274 HD
ATOM   2498  HZ3 LYS A 386       9.780  -5.175  46.122  1.00  0.00     0.274 HD
ATOM   2499  N   ASP A 387       3.722  -9.927  46.618  1.00 28.77    -0.346 N 
ATOM   2500  HN  ASP A 387       3.521  -9.331  47.421  1.00  0.00     0.163 HD
ATOM   2501  CA  ASP A 387       2.992 -11.174  46.490  1.00 28.97     0.186 C 
ATOM   2502  C   ASP A 387       1.821 -10.890  45.485  1.00 27.80     0.243 C 
ATOM   2503  O   ASP A 387       0.898 -10.155  45.828  1.00 24.07    -0.271 OA
ATOM   2504  CB  ASP A 387       2.462 -11.623  47.890  1.00 29.37     0.147 C 
ATOM   2505  CG  ASP A 387       1.665 -12.954  47.855  1.00 31.09     0.175 C 
ATOM   2506  OD1 ASP A 387       1.446 -13.541  46.770  1.00 29.84    -0.648 OA
ATOM   2507  OD2 ASP A 387       1.236 -13.517  48.888  1.00 38.00    -0.648 OA
ATOM   2508  N   PRO A 388       1.851 -11.469  44.283  1.00 28.01    -0.337 N 
ATOM   2509  CA  PRO A 388       0.779 -11.219  43.277  1.00 29.35     0.179 C 
ATOM   2510  C   PRO A 388      -0.601 -11.595  43.808  1.00 30.49     0.241 C 
ATOM   2511  O   PRO A 388      -1.598 -10.984  43.438  1.00 30.32    -0.271 OA
ATOM   2512  CB  PRO A 388       1.142 -12.131  42.106  1.00 27.97     0.037 C 
ATOM   2513  CG  PRO A 388       1.961 -13.223  42.727  1.00 28.50     0.022 C 
ATOM   2514  CD  PRO A 388       2.770 -12.517  43.844  1.00 27.29     0.127 C 
ATOM   2515  N   LYS A 389      -0.675 -12.580  44.695  1.00 33.51    -0.346 N 
ATOM   2516  HN  LYS A 389       0.158 -13.113  44.943  1.00  0.00     0.163 HD
ATOM   2517  CA  LYS A 389      -1.992 -12.900  45.327  1.00 35.17     0.176 C 
ATOM   2518  C   LYS A 389      -2.536 -11.756  46.176  1.00 33.88     0.241 C 
ATOM   2519  O   LYS A 389      -3.720 -11.591  46.298  1.00 34.08    -0.271 OA
ATOM   2520  CB  LYS A 389      -1.950 -14.254  46.088  1.00 37.02     0.035 C 
ATOM   2521  CG  LYS A 389      -2.178 -15.448  45.125  1.00 40.32     0.004 C 
ATOM   2522  CD  LYS A 389      -1.116 -16.543  45.247  1.00 45.87     0.027 C 
ATOM   2523  CE  LYS A 389      -1.089 -17.167  46.639  1.00 49.47     0.229 C 
ATOM   2524  NZ  LYS A 389       0.105 -16.715  47.469  1.00 52.29    -0.079 N 
ATOM   2525  HZ1 LYS A 389       0.123 -17.132  48.400  1.00  0.00     0.274 HD
ATOM   2526  HZ2 LYS A 389       0.146 -15.697  47.525  1.00  0.00     0.274 HD
ATOM   2527  HZ3 LYS A 389       0.980 -16.890  46.974  1.00  0.00     0.274 HD
ATOM   2528  N   GLN A 390      -1.688 -10.885  46.660  1.00 33.20    -0.346 N 
ATOM   2529  HN  GLN A 390      -0.693 -10.982  46.459  1.00  0.00     0.163 HD
ATOM   2530  CA  GLN A 390      -2.155  -9.775  47.485  1.00 33.26     0.177 C 
ATOM   2531  C   GLN A 390      -2.291  -8.476  46.682  1.00 31.55     0.241 C 
ATOM   2532  O   GLN A 390      -2.734  -7.440  47.215  1.00 30.88    -0.271 OA
ATOM   2533  CB  GLN A 390      -1.196  -9.582  48.666  1.00 34.16     0.044 C 
ATOM   2534  CG  GLN A 390      -1.325 -10.782  49.716  1.00 39.06     0.105 C 
ATOM   2535  CD  GLN A 390      -2.718 -10.807  50.404  1.00 47.38     0.215 C 
ATOM   2536  NE2 GLN A 390      -3.602 -11.716  49.941  1.00 48.93    -0.370 N 
ATOM   2537 1HE2 GLN A 390      -3.380 -12.371  49.191  1.00  0.00     0.159 HD
ATOM   2538 2HE2 GLN A 390      -4.516 -11.732  50.393  1.00  0.00     0.159 HD
ATOM   2539  OE1 GLN A 390      -2.991 -10.000  51.328  1.00 52.50    -0.274 OA
ATOM   2540  N   ARG A 391      -1.859  -8.545  45.428  1.00 29.30    -0.346 N 
ATOM   2541  HN  ARG A 391      -1.578  -9.449  45.048  1.00  0.00     0.163 HD
ATOM   2542  CA  ARG A 391      -1.776  -7.361  44.581  1.00 27.95     0.176 C 
ATOM   2543  C   ARG A 391      -3.175  -6.926  44.140  1.00 27.79     0.241 C 
ATOM   2544  O   ARG A 391      -4.045  -7.750  43.869  1.00 29.28    -0.271 OA
ATOM   2545  CB  ARG A 391      -0.881  -7.639  43.362  1.00 28.13     0.036 C 
ATOM   2546  CG  ARG A 391      -0.512  -6.380  42.484  1.00 22.86     0.023 C 
ATOM   2547  CD  ARG A 391       0.555  -6.671  41.383  1.00 25.85     0.138 C 
ATOM   2548  NE  ARG A 391       1.735  -7.268  42.007  1.00 25.35    -0.227 N 
ATOM   2549  HE  ARG A 391       2.064  -6.829  42.867  1.00  0.00     0.177 HD
ATOM   2550  CZ  ARG A 391       2.426  -8.319  41.579  1.00 25.13     0.665 C 
ATOM   2551  NH1 ARG A 391       2.144  -8.932  40.436  1.00 26.22    -0.235 N 
ATOM   2552 1HH1 ARG A 391       2.674  -9.739  40.107  1.00  0.00     0.174 HD
ATOM   2553 2HH1 ARG A 391       1.369  -8.596  39.864  1.00  0.00     0.174 HD
ATOM   2554  NH2 ARG A 391       3.436  -8.757  42.324  1.00 27.05    -0.235 N 
ATOM   2555 1HH2 ARG A 391       3.966  -9.564  41.995  1.00  0.00     0.174 HD
ATOM   2556 2HH2 ARG A 391       3.653  -8.286  43.202  1.00  0.00     0.174 HD
ATOM   2557  N   LEU A 392      -3.392  -5.628  44.100  1.00 26.68    -0.346 N 
ATOM   2558  HN  LEU A 392      -2.740  -4.999  44.569  1.00  0.00     0.163 HD
ATOM   2559  CA  LEU A 392      -4.540  -5.069  43.403  1.00 26.76     0.177 C 
ATOM   2560  C   LEU A 392      -4.636  -5.568  41.953  1.00 27.88     0.240 C 
ATOM   2561  O   LEU A 392      -3.727  -5.397  41.158  1.00 26.07    -0.271 OA
ATOM   2562  CB  LEU A 392      -4.424  -3.568  43.461  1.00 27.36     0.038 C 
ATOM   2563  CG  LEU A 392      -5.668  -2.797  43.229  1.00 28.10    -0.020 C 
ATOM   2564  CD1 LEU A 392      -6.689  -3.051  44.421  1.00 30.19     0.009 C 
ATOM   2565  CD2 LEU A 392      -5.282  -1.350  43.069  1.00 30.21     0.009 C 
ATOM   2566  N   GLY A 393      -5.741  -6.225  41.635  1.00 28.69    -0.351 N 
ATOM   2567  HN  GLY A 393      -6.493  -6.276  42.322  1.00  0.00     0.163 HD
ATOM   2568  CA  GLY A 393      -5.929  -6.875  40.353  1.00 28.82     0.225 C 
ATOM   2569  C   GLY A 393      -5.487  -8.332  40.353  1.00 29.39     0.235 C 
ATOM   2570  O   GLY A 393      -5.574  -8.996  39.342  1.00 29.14    -0.272 OA
ATOM   2571  N   GLY A 394      -5.021  -8.840  41.499  1.00 30.04    -0.351 N 
ATOM   2572  HN  GLY A 394      -5.098  -8.295  42.358  1.00  0.00     0.163 HD
ATOM   2573  CA  GLY A 394      -4.404 -10.161  41.540  1.00 29.87     0.225 C 
ATOM   2574  C   GLY A 394      -5.389 -11.321  41.707  1.00 31.69     0.235 C 
ATOM   2575  O   GLY A 394      -4.994 -12.479  41.584  1.00 29.74    -0.272 OA
ATOM   2576  N   GLY A 395      -6.647 -11.008  42.032  1.00 32.35    -0.351 N 
ATOM   2577  HN  GLY A 395      -6.885 -10.029  42.192  1.00  0.00     0.163 HD
ATOM   2578  CA  GLY A 395      -7.690 -12.017  42.166  1.00 35.05     0.225 C 
ATOM   2579  C   GLY A 395      -8.436 -12.338  40.882  1.00 35.63     0.236 C 
ATOM   2580  O   GLY A 395      -8.003 -11.928  39.794  1.00 37.24    -0.272 OA
ATOM   2581  N   SER A 396      -9.567 -13.045  41.013  1.00 35.96    -0.344 N 
ATOM   2582  HN  SER A 396      -9.874 -13.300  41.952  1.00  0.00     0.163 HD
ATOM   2583  CA  SER A 396     -10.389 -13.472  39.865  1.00 35.47     0.200 C 
ATOM   2584  C   SER A 396     -11.018 -12.284  39.140  1.00 35.04     0.243 C 
ATOM   2585  O   SER A 396     -11.247 -12.315  37.951  1.00 34.62    -0.271 OA
ATOM   2586  CB  SER A 396     -11.496 -14.433  40.360  1.00 36.40     0.199 C 
ATOM   2587  OG  SER A 396     -12.410 -13.726  41.200  1.00 34.87    -0.398 OA
ATOM   2588  HG  SER A 396     -13.090 -14.316  41.504  1.00  0.00     0.209 HD
ATOM   2589  N   GLU A 397     -11.274 -11.205  39.855  1.00 35.09    -0.346 N 
ATOM   2590  HN  GLU A 397     -11.080 -11.212  40.856  1.00  0.00     0.163 HD
ATOM   2591  CA  GLU A 397     -11.830 -10.000  39.243  1.00 35.89     0.177 C 
ATOM   2592  C   GLU A 397     -10.834  -9.242  38.323  1.00 33.49     0.241 C 
ATOM   2593  O   GLU A 397     -11.258  -8.343  37.537  1.00 31.79    -0.271 OA
ATOM   2594  CB  GLU A 397     -12.314  -9.025  40.318  1.00 37.07     0.045 C 
ATOM   2595  CG  GLU A 397     -12.885  -9.665  41.594  1.00 43.11     0.116 C 
ATOM   2596  CD  GLU A 397     -11.874  -9.712  42.738  1.00 48.01     0.172 C 
ATOM   2597  OE1 GLU A 397     -10.789 -10.373  42.596  1.00 44.63    -0.648 OA
ATOM   2598  OE2 GLU A 397     -12.166  -9.074  43.791  1.00 55.55    -0.648 OA
ATOM   2599  N   ASP A 398      -9.538  -9.564  38.439  1.00 30.70    -0.346 N 
ATOM   2600  HN  ASP A 398      -9.248 -10.222  39.163  1.00  0.00     0.163 HD
ATOM   2601  CA  ASP A 398      -8.533  -8.990  37.548  1.00 29.26     0.186 C 
ATOM   2602  C   ASP A 398      -8.678  -7.451  37.533  1.00 28.53     0.241 C 
ATOM   2603  O   ASP A 398      -8.623  -6.828  38.582  1.00 27.80    -0.271 OA
ATOM   2604  CB  ASP A 398      -8.647  -9.664  36.151  1.00 28.40     0.147 C 
ATOM   2605  CG  ASP A 398      -7.368  -9.526  35.291  1.00 28.90     0.175 C 
ATOM   2606  OD1 ASP A 398      -6.264  -9.392  35.836  1.00 26.70    -0.648 OA
ATOM   2607  OD2 ASP A 398      -7.346  -9.537  34.048  1.00 32.59    -0.648 OA
ATOM   2608  N   ALA A 399      -8.854  -6.841  36.360  1.00 27.13    -0.346 N 
ATOM   2609  HN  ALA A 399      -8.960  -7.411  35.521  1.00  0.00     0.163 HD
ATOM   2610  CA  ALA A 399      -8.901  -5.388  36.233  1.00 27.46     0.172 C 
ATOM   2611  C   ALA A 399     -10.023  -4.716  36.994  1.00 28.11     0.240 C 
ATOM   2612  O   ALA A 399      -9.895  -3.536  37.341  1.00 28.78    -0.271 OA
ATOM   2613  CB  ALA A 399      -9.025  -5.003  34.736  1.00 26.29     0.042 C 
ATOM   2614  N   LYS A 400     -11.138  -5.442  37.170  1.00 28.47    -0.346 N 
ATOM   2615  HN  LYS A 400     -11.142  -6.408  36.842  1.00  0.00     0.163 HD
ATOM   2616  CA  LYS A 400     -12.342  -4.925  37.803  1.00 29.39     0.176 C 
ATOM   2617  C   LYS A 400     -12.029  -4.464  39.212  1.00 28.85     0.241 C 
ATOM   2618  O   LYS A 400     -12.631  -3.500  39.668  1.00 28.31    -0.271 OA
ATOM   2619  CB  LYS A 400     -13.448  -5.991  37.848  1.00 30.78     0.035 C 
ATOM   2620  CG  LYS A 400     -13.996  -6.551  36.488  1.00 34.82     0.004 C 
ATOM   2621  CD  LYS A 400     -13.774  -5.672  35.275  1.00 37.96     0.027 C 
ATOM   2622  CE  LYS A 400     -14.437  -6.215  33.980  1.00 41.45     0.229 C 
ATOM   2623  NZ  LYS A 400     -13.442  -6.976  33.079  1.00 39.64    -0.079 N 
ATOM   2624  HZ1 LYS A 400     -13.877  -7.333  32.228  1.00  0.00     0.274 HD
ATOM   2625  HZ2 LYS A 400     -12.978  -7.724  33.595  1.00  0.00     0.274 HD
ATOM   2626  HZ3 LYS A 400     -12.630  -6.399  32.861  1.00  0.00     0.274 HD
ATOM   2627  N   GLU A 401     -11.071  -5.119  39.878  1.00 28.50    -0.346 N 
ATOM   2628  HN  GLU A 401     -10.643  -5.942  39.454  1.00  0.00     0.163 HD
ATOM   2629  CA  GLU A 401     -10.623  -4.681  41.200  1.00 28.46     0.177 C 
ATOM   2630  C   GLU A 401      -9.880  -3.307  41.176  1.00 27.19     0.241 C 
ATOM   2631  O   GLU A 401     -10.097  -2.461  42.018  1.00 27.04    -0.271 OA
ATOM   2632  CB  GLU A 401      -9.708  -5.753  41.831  1.00 28.97     0.045 C 
ATOM   2633  CG  GLU A 401      -9.524  -5.495  43.324  1.00 31.63     0.116 C 
ATOM   2634  CD  GLU A 401      -8.571  -6.450  44.024  1.00 34.08     0.172 C 
ATOM   2635  OE1 GLU A 401      -7.880  -7.283  43.381  1.00 35.67    -0.648 OA
ATOM   2636  OE2 GLU A 401      -8.546  -6.380  45.267  1.00 36.14    -0.648 OA
ATOM   2637  N   ILE A 402      -8.996  -3.098  40.206  1.00 27.61    -0.346 N 
ATOM   2638  HN  ILE A 402      -8.757  -3.869  39.582  1.00  0.00     0.163 HD
ATOM   2639  CA  ILE A 402      -8.351  -1.792  40.003  1.00 26.63     0.180 C 
ATOM   2640  C   ILE A 402      -9.350  -0.729  39.632  1.00 27.97     0.241 C 
ATOM   2641  O   ILE A 402      -9.245   0.402  40.099  1.00 28.64    -0.271 OA
ATOM   2642  CB  ILE A 402      -7.219  -1.907  38.918  1.00 24.81     0.013 C 
ATOM   2643  CG1 ILE A 402      -6.126  -2.816  39.425  1.00 24.66     0.002 C 
ATOM   2644  CG2 ILE A 402      -6.634  -0.579  38.603  1.00 24.71     0.012 C 
ATOM   2645  CD1 ILE A 402      -5.322  -3.528  38.401  1.00 27.93     0.005 C 
ATOM   2646  N   MET A 403     -10.319  -1.063  38.767  1.00 28.69    -0.345 N 
ATOM   2647  HN  MET A 403     -10.374  -2.026  38.435  1.00  0.00     0.163 HD
ATOM   2648  CA  MET A 403     -11.299  -0.091  38.285  1.00 28.22     0.189 C 
ATOM   2649  C   MET A 403     -12.176   0.466  39.421  1.00 28.45     0.244 C 
ATOM   2650  O   MET A 403     -12.645   1.563  39.343  1.00 27.71    -0.258 OA
ATOM   2651  CB  MET A 403     -12.218  -0.737  37.261  1.00 27.82     0.046 C 
ATOM   2652  CG  MET A 403     -11.593  -0.916  35.937  1.00 32.07     0.076 C 
ATOM   2653  SD  MET A 403     -12.616  -1.806  34.764  1.00 38.89    -0.173 SA
ATOM   2654  CE  MET A 403     -11.915  -2.954  34.774  1.00 33.16     0.089 C 
ATOM   2655  N  AGLN A 404     -12.318  -0.348  40.452  0.50 29.33    -0.338 N 
ATOM   2656  H  AGLN A 404     -11.832  -1.244  40.413  1.00  0.00     0.164 HD
ATOM   2657  N  BGLN A 404     -12.394  -0.334  40.472  0.50 28.45    -0.338 N 
ATOM   2658  H  BGLN A 404     -11.982  -1.267  40.460  1.00  0.00     0.164 HD
ATOM   2659  CA AGLN A 404     -13.102  -0.072  41.623  0.50 30.08     0.173 C 
ATOM   2660  CA BGLN A 404     -13.192   0.054  41.640  0.50 28.62     0.173 C 
ATOM   2661  C  AGLN A 404     -12.395   0.899  42.575  0.50 30.43     0.230 C 
ATOM   2662  C  BGLN A 404     -12.355   0.757  42.709  0.50 29.59     0.230 C 
ATOM   2663  O  AGLN A 404     -13.053   1.561  43.362  0.50 29.60    -0.277 OA
ATOM   2664  O  BGLN A 404     -12.865   1.017  43.781  0.50 28.73    -0.277 OA
ATOM   2665  CB AGLN A 404     -13.313  -1.415  42.327  0.50 30.44     0.043 C 
ATOM   2666  CB BGLN A 404     -13.831  -1.183  42.328  0.50 28.20     0.043 C 
ATOM   2667  CG AGLN A 404     -14.279  -1.397  43.437  0.50 32.00     0.105 C 
ATOM   2668  CG BGLN A 404     -15.016  -1.790  41.632  0.50 26.76     0.105 C 
ATOM   2669  CD AGLN A 404     -15.192  -2.597  43.416  0.50 36.24     0.215 C 
ATOM   2670  CD BGLN A 404     -16.260  -0.916  41.642  0.50 25.72     0.215 C 
ATOM   2671  NE2AGLN A 404     -15.967  -2.753  44.475  0.50 38.18    -0.370 N 
ATOM   2672 1HE2AGLN A 404     -16.585  -3.565  44.461  1.00  0.00     0.159 HD
ATOM   2673 2HE2AGLN A 404     -15.969  -2.105  45.262  1.00  0.00     0.159 HD
ATOM   2674  NE2BGLN A 404     -16.894  -0.820  40.489  0.50 23.75    -0.370 N 
ATOM   2675 1HE2BGLN A 404     -16.580  -1.303  39.647  1.00  0.00     0.159 HD
ATOM   2676 2HE2BGLN A 404     -17.729  -0.234  40.496  1.00  0.00     0.159 HD
ATOM   2677  OE1AGLN A 404     -15.190  -3.384  42.460  0.50 39.55    -0.274 OA
ATOM   2678  OE1BGLN A 404     -16.641  -0.329  42.665  0.50 23.99    -0.274 OA
ATOM   2679  N   HIS A 405     -11.063   0.994  42.447  1.00 29.84    -0.171 NA
ATOM   2680  CA  HIS A 405     -10.212   1.600  43.451  1.00 30.18     0.172 C 
ATOM   2681  C   HIS A 405     -10.503   3.089  43.512  1.00 31.26     0.237 C 
ATOM   2682  O   HIS A 405     -10.762   3.754  42.501  1.00 30.75    -0.272 OA
ATOM   2683  CB  HIS A 405      -8.711   1.299  43.184  1.00 30.20     0.088 C 
ATOM   2684  CG  HIS A 405      -7.789   1.779  44.279  1.00 29.24     0.027 A 
ATOM   2685  CD2 HIS A 405      -7.264   1.131  45.352  1.00 29.49     0.114 A 
ATOM   2686  ND1 HIS A 405      -7.397   3.092  44.392  1.00 24.13    -0.355 N 
ATOM   2687  HD1 HIS A 405      -7.667   3.848  43.762  1.00  0.00     0.166 HD
ATOM   2688  CE1 HIS A 405      -6.611   3.216  45.453  1.00 28.74     0.180 A 
ATOM   2689  NE2 HIS A 405      -6.517   2.039  46.059  1.00 26.82    -0.360 N 
ATOM   2690  HE2 HIS A 405      -5.982   1.843  46.905  1.00  0.00     0.166 HD
ATOM   2691  N   ARG A 406     -10.468   3.616  44.719  1.00 31.99    -0.346 N 
ATOM   2692  HN  ARG A 406     -10.137   3.057  45.505  1.00  0.00     0.163 HD
ATOM   2693  CA  ARG A 406     -10.900   4.997  44.943  1.00 33.78     0.176 C 
ATOM   2694  C   ARG A 406     -10.085   6.056  44.190  1.00 32.32     0.241 C 
ATOM   2695  O   ARG A 406     -10.570   7.150  43.961  1.00 33.12    -0.271 OA
ATOM   2696  CB  ARG A 406     -10.942   5.290  46.436  1.00 35.06     0.036 C 
ATOM   2697  CG  ARG A 406      -9.587   5.390  47.112  1.00 40.80     0.023 C 
ATOM   2698  CD  ARG A 406      -9.722   5.859  48.580  1.00 45.53     0.138 C 
ATOM   2699  NE  ARG A 406      -8.507   5.907  49.405  1.00 48.61    -0.227 N 
ATOM   2700  HE  ARG A 406      -8.173   6.829  49.688  1.00  0.00     0.177 HD
ATOM   2701  CZ  ARG A 406      -7.797   4.846  49.820  1.00 52.45     0.665 C 
ATOM   2702  NH1 ARG A 406      -8.112   3.581  49.449  1.00 50.28    -0.235 N 
ATOM   2703 1HH1 ARG A 406      -8.910   3.415  48.836  1.00  0.00     0.174 HD
ATOM   2704 2HH1 ARG A 406      -7.573   2.775  49.764  1.00  0.00     0.174 HD
ATOM   2705  NH2 ARG A 406      -6.743   5.065  50.630  1.00 55.00    -0.235 N 
ATOM   2706 1HH2 ARG A 406      -6.506   6.017  50.909  1.00  0.00     0.174 HD
ATOM   2707 2HH2 ARG A 406      -6.204   4.259  50.945  1.00  0.00     0.174 HD
ATOM   2708  N   PHE A 407      -8.860   5.733  43.771  1.00 30.58    -0.346 N 
ATOM   2709  HN  PHE A 407      -8.459   4.831  44.029  1.00  0.00     0.163 HD
ATOM   2710  CA  PHE A 407      -8.086   6.662  42.944  1.00 29.68     0.180 C 
ATOM   2711  C   PHE A 407      -8.822   6.944  41.633  1.00 28.75     0.241 C 
ATOM   2712  O   PHE A 407      -8.711   8.036  41.098  1.00 27.74    -0.271 OA
ATOM   2713  CB  PHE A 407      -6.684   6.082  42.673  1.00 29.56     0.073 C 
ATOM   2714  CG  PHE A 407      -5.824   6.880  41.725  1.00 29.77    -0.056 A 
ATOM   2715  CD1 PHE A 407      -5.016   7.886  42.193  1.00 30.01     0.007 A 
ATOM   2716  CD2 PHE A 407      -5.785   6.581  40.364  1.00 28.99     0.007 A 
ATOM   2717  CE1 PHE A 407      -4.200   8.600  41.331  1.00 31.53     0.001 A 
ATOM   2718  CE2 PHE A 407      -4.984   7.304  39.505  1.00 27.12     0.001 A 
ATOM   2719  CZ  PHE A 407      -4.166   8.309  40.009  1.00 31.24     0.000 A 
ATOM   2720  N   PHE A 408      -9.480   5.913  41.103  1.00 27.77    -0.346 N 
ATOM   2721  HN  PHE A 408      -9.436   5.016  41.587  1.00  0.00     0.163 HD
ATOM   2722  CA  PHE A 408     -10.245   5.990  39.895  1.00 28.58     0.180 C 
ATOM   2723  C   PHE A 408     -11.739   6.367  40.121  1.00 30.03     0.241 C 
ATOM   2724  O   PHE A 408     -12.509   6.292  39.184  1.00 31.48    -0.271 OA
ATOM   2725  CB  PHE A 408     -10.143   4.646  39.125  1.00 28.26     0.073 C 
ATOM   2726  CG  PHE A 408      -8.771   4.407  38.501  1.00 30.58    -0.056 A 
ATOM   2727  CD1 PHE A 408      -8.298   5.267  37.512  1.00 29.08     0.007 A 
ATOM   2728  CD2 PHE A 408      -7.982   3.321  38.908  1.00 26.79     0.007 A 
ATOM   2729  CE1 PHE A 408      -7.073   5.068  36.926  1.00 30.95     0.001 A 
ATOM   2730  CE2 PHE A 408      -6.723   3.120  38.347  1.00 27.24     0.001 A 
ATOM   2731  CZ  PHE A 408      -6.268   4.011  37.342  1.00 29.61     0.000 A 
ATOM   2732  N   ALA A 409     -12.135   6.752  41.332  1.00 31.36    -0.346 N 
ATOM   2733  HN  ALA A 409     -11.464   6.734  42.100  1.00  0.00     0.163 HD
ATOM   2734  CA  ALA A 409     -13.517   7.205  41.600  1.00 33.15     0.172 C 
ATOM   2735  C   ALA A 409     -13.955   8.259  40.587  1.00 33.15     0.240 C 
ATOM   2736  O   ALA A 409     -13.203   9.184  40.220  1.00 34.32    -0.271 OA
ATOM   2737  CB  ALA A 409     -13.631   7.763  43.045  1.00 32.98     0.042 C 
ATOM   2738  N   GLY A 410     -15.159   8.170  40.073  1.00 33.47    -0.351 N 
ATOM   2739  HN  GLY A 410     -15.821   7.445  40.350  1.00  0.00     0.163 HD
ATOM   2740  CA  GLY A 410     -15.485   9.197  39.065  1.00 35.22     0.225 C 
ATOM   2741  C   GLY A 410     -14.627   9.259  37.775  1.00 34.63     0.236 C 
ATOM   2742  O   GLY A 410     -14.656  10.242  37.028  1.00 35.35    -0.272 OA
ATOM   2743  N   ILE A 411     -13.850   8.215  37.513  1.00 33.28    -0.346 N 
ATOM   2744  HN  ILE A 411     -13.393   7.719  38.278  1.00  0.00     0.163 HD
ATOM   2745  CA  ILE A 411     -13.647   7.775  36.144  1.00 32.91     0.180 C 
ATOM   2746  C   ILE A 411     -14.880   6.908  35.778  1.00 31.18     0.241 C 
ATOM   2747  O   ILE A 411     -15.254   6.011  36.499  1.00 31.07    -0.271 OA
ATOM   2748  CB  ILE A 411     -12.365   6.880  36.022  1.00 33.51     0.013 C 
ATOM   2749  CG1 ILE A 411     -11.082   7.715  36.208  1.00 35.00     0.002 C 
ATOM   2750  CG2 ILE A 411     -12.380   6.082  34.737  1.00 31.89     0.012 C 
ATOM   2751  CD1 ILE A 411     -10.880   8.810  35.195  1.00 35.19     0.005 C 
ATOM   2752  N   VAL A 412     -15.461   7.172  34.632  1.00 31.06    -0.346 N 
ATOM   2753  HN  VAL A 412     -15.115   7.957  34.080  1.00  0.00     0.163 HD
ATOM   2754  CA  VAL A 412     -16.563   6.405  34.119  1.00 30.92     0.180 C 
ATOM   2755  C   VAL A 412     -15.972   5.509  33.042  1.00 29.50     0.241 C 
ATOM   2756  O   VAL A 412     -15.589   5.985  31.995  1.00 28.28    -0.271 OA
ATOM   2757  CB  VAL A 412     -17.671   7.355  33.523  1.00 31.36     0.009 C 
ATOM   2758  CG1 VAL A 412     -18.738   6.539  32.845  1.00 33.45     0.012 C 
ATOM   2759  CG2 VAL A 412     -18.305   8.287  34.637  1.00 33.15     0.012 C 
ATOM   2760  N   TRP A 413     -15.836   4.220  33.335  1.00 29.54    -0.346 N 
ATOM   2761  HN  TRP A 413     -16.254   3.861  34.194  1.00  0.00     0.163 HD
ATOM   2762  CA  TRP A 413     -15.107   3.301  32.465  1.00 28.43     0.181 C 
ATOM   2763  C   TRP A 413     -15.660   3.175  31.037  1.00 29.54     0.241 C 
ATOM   2764  O   TRP A 413     -14.915   2.970  30.100  1.00 28.84    -0.271 OA
ATOM   2765  CB  TRP A 413     -14.915   1.929  33.163  1.00 28.85     0.075 C 
ATOM   2766  CG  TRP A 413     -14.031   2.146  34.411  1.00 27.72    -0.028 A 
ATOM   2767  CD1 TRP A 413     -14.430   2.406  35.667  1.00 27.76     0.096 A 
ATOM   2768  CD2 TRP A 413     -12.608   2.268  34.415  1.00 27.45    -0.002 A 
ATOM   2769  CE2 TRP A 413     -12.206   2.561  35.744  1.00 28.29     0.042 A 
ATOM   2770  CE3 TRP A 413     -11.636   2.115  33.448  1.00 23.48     0.014 A 
ATOM   2771  NE1 TRP A 413     -13.345   2.634  36.491  1.00 28.52    -0.365 N 
ATOM   2772  HE1 TRP A 413     -13.388   2.825  37.492  1.00  0.00     0.165 HD
ATOM   2773  CZ2 TRP A 413     -10.854   2.691  36.122  1.00 28.01     0.030 A 
ATOM   2774  CZ3 TRP A 413     -10.277   2.233  33.828  1.00 26.48     0.001 A 
ATOM   2775  CH2 TRP A 413      -9.915   2.536  35.142  1.00 24.12     0.002 A 
ATOM   2776  N   GLN A 414     -16.958   3.351  30.858  1.00 29.58    -0.346 N 
ATOM   2777  HN  GLN A 414     -17.543   3.596  31.657  1.00  0.00     0.163 HD
ATOM   2778  CA  GLN A 414     -17.571   3.203  29.546  1.00 29.68     0.177 C 
ATOM   2779  C   GLN A 414     -17.193   4.421  28.722  1.00 29.44     0.241 C 
ATOM   2780  O   GLN A 414     -16.933   4.274  27.570  1.00 30.81    -0.271 OA
ATOM   2781  CB  GLN A 414     -19.108   3.019  29.711  1.00 30.83     0.044 C 
ATOM   2782  CG  GLN A 414     -19.936   3.115  28.403  1.00 29.65     0.105 C 
ATOM   2783  CD  GLN A 414     -21.427   2.919  28.700  1.00 30.81     0.215 C 
ATOM   2784  NE2 GLN A 414     -22.300   3.392  27.789  1.00 28.79    -0.370 N 
ATOM   2785 1HE2 GLN A 414     -23.292   3.262  27.987  1.00  0.00     0.159 HD
ATOM   2786 2HE2 GLN A 414     -22.010   3.883  26.943  1.00  0.00     0.159 HD
ATOM   2787  OE1 GLN A 414     -21.780   2.322  29.729  1.00 30.52    -0.274 OA
ATOM   2788  N   HIS A 415     -17.092   5.603  29.333  1.00 30.29    -0.346 N 
ATOM   2789  HN  HIS A 415     -17.372   5.671  30.312  1.00  0.00     0.163 HD
ATOM   2790  CA  HIS A 415     -16.592   6.822  28.654  1.00 31.33     0.182 C 
ATOM   2791  C   HIS A 415     -15.084   6.745  28.326  1.00 30.86     0.241 C 
ATOM   2792  O   HIS A 415     -14.624   7.265  27.321  1.00 30.39    -0.271 OA
ATOM   2793  CB  HIS A 415     -16.843   8.089  29.488  1.00 31.71     0.093 C 
ATOM   2794  CG  HIS A 415     -18.302   8.384  29.707  1.00 34.26     0.028 A 
ATOM   2795  CD2 HIS A 415     -19.395   8.030  28.990  1.00 33.71     0.114 A 
ATOM   2796  ND1 HIS A 415     -18.759   9.094  30.800  1.00 37.75    -0.354 N 
ATOM   2797  HD1 HIS A 415     -18.177   9.484  31.541  1.00  0.00     0.166 HD
ATOM   2798  CE1 HIS A 415     -20.079   9.185  30.726  1.00 42.69     0.180 A 
ATOM   2799  NE2 HIS A 415     -20.484   8.574  29.622  1.00 37.70    -0.360 N 
ATOM   2800  HE2 HIS A 415     -21.449   8.517  29.295  1.00  0.00     0.166 HD
ATOM   2801  N   VAL A 416     -14.313   6.157  29.210  1.00 31.44    -0.346 N 
ATOM   2802  HN  VAL A 416     -14.686   5.926  30.131  1.00  0.00     0.163 HD
ATOM   2803  CA  VAL A 416     -12.908   5.825  28.886  1.00 31.69     0.180 C 
ATOM   2804  C   VAL A 416     -12.871   5.056  27.561  1.00 31.27     0.241 C 
ATOM   2805  O   VAL A 416     -12.244   5.523  26.615  1.00 31.04    -0.271 OA
ATOM   2806  CB  VAL A 416     -12.257   5.009  30.027  1.00 32.21     0.009 C 
ATOM   2807  CG1 VAL A 416     -10.866   4.404  29.615  1.00 34.12     0.012 C 
ATOM   2808  CG2 VAL A 416     -12.096   5.885  31.244  1.00 33.06     0.012 C 
ATOM   2809  N   TYR A 417     -13.598   3.940  27.469  1.00 31.70    -0.346 N 
ATOM   2810  HN  TYR A 417     -14.179   3.668  28.262  1.00  0.00     0.163 HD
ATOM   2811  CA  TYR A 417     -13.595   3.088  26.272  1.00 33.03     0.180 C 
ATOM   2812  C   TYR A 417     -14.103   3.853  25.057  1.00 34.13     0.241 C 
ATOM   2813  O   TYR A 417     -13.551   3.714  23.992  1.00 34.26    -0.271 OA
ATOM   2814  CB  TYR A 417     -14.418   1.795  26.448  1.00 32.97     0.073 C 
ATOM   2815  CG  TYR A 417     -14.457   0.887  25.225  1.00 34.63    -0.056 A 
ATOM   2816  CD1 TYR A 417     -13.443  -0.060  25.022  1.00 34.38     0.010 A 
ATOM   2817  CD2 TYR A 417     -15.494   0.966  24.257  1.00 36.18     0.010 A 
ATOM   2818  CE1 TYR A 417     -13.421  -0.883  23.936  1.00 34.90     0.037 A 
ATOM   2819  CE2 TYR A 417     -15.484   0.125  23.114  1.00 37.77     0.037 A 
ATOM   2820  CZ  TYR A 417     -14.443  -0.814  22.977  1.00 39.63     0.065 A 
ATOM   2821  OH  TYR A 417     -14.359  -1.691  21.902  1.00 40.85    -0.361 OA
ATOM   2822  HH  TYR A 417     -15.051  -1.644  21.253  1.00  0.00     0.217 HD
ATOM   2823  N   GLU A 418     -15.113   4.698  25.244  1.00 35.56    -0.346 N 
ATOM   2824  HN  GLU A 418     -15.438   4.887  26.192  1.00  0.00     0.163 HD
ATOM   2825  CA  GLU A 418     -15.778   5.373  24.097  1.00 37.08     0.177 C 
ATOM   2826  C   GLU A 418     -15.004   6.631  23.713  1.00 38.40     0.241 C 
ATOM   2827  O   GLU A 418     -15.423   7.401  22.842  1.00 39.45    -0.271 OA
ATOM   2828  CB  GLU A 418     -17.254   5.705  24.436  1.00 36.86     0.045 C 
ATOM   2829  CG  GLU A 418     -18.213   4.497  24.507  1.00 34.44     0.116 C 
ATOM   2830  CD  GLU A 418     -19.562   4.826  25.158  1.00 36.60     0.172 C 
ATOM   2831  OE1 GLU A 418     -19.798   5.999  25.527  1.00 35.28    -0.648 OA
ATOM   2832  OE2 GLU A 418     -20.414   3.907  25.289  1.00 38.68    -0.648 OA
ATOM   2833  N   LYS A 419     -13.856   6.827  24.362  1.00 39.40    -0.346 N 
ATOM   2834  HN  LYS A 419     -13.577   6.146  25.068  1.00  0.00     0.163 HD
ATOM   2835  CA  LYS A 419     -12.980   7.964  24.115  1.00 39.57     0.176 C 
ATOM   2836  C   LYS A 419     -13.686   9.299  24.359  1.00 40.20     0.241 C 
ATOM   2837  O   LYS A 419     -13.413  10.274  23.671  1.00 41.10    -0.271 OA
ATOM   2838  CB  LYS A 419     -12.442   7.930  22.682  1.00 39.64     0.035 C 
ATOM   2839  CG  LYS A 419     -11.522   6.766  22.334  1.00 40.71     0.004 C 
ATOM   2840  CD  LYS A 419     -10.426   7.174  21.365  1.00 39.24     0.027 C 
ATOM   2841  CE  LYS A 419     -10.789   6.897  19.978  1.00 39.85     0.229 C 
ATOM   2842  NZ  LYS A 419      -9.751   7.494  19.075  1.00 38.43    -0.079 N 
ATOM   2843  HZ1 LYS A 419     -10.005   7.301  18.106  1.00  0.00     0.274 HD
ATOM   2844  HZ2 LYS A 419      -8.809   7.175  19.301  1.00  0.00     0.274 HD
ATOM   2845  HZ3 LYS A 419      -9.610   8.489  19.249  1.00  0.00     0.274 HD
ATOM   2846  N   LYS A 420     -14.574   9.359  25.341  1.00 41.11    -0.346 N 
ATOM   2847  HN  LYS A 420     -14.766   8.526  25.897  1.00  0.00     0.163 HD
ATOM   2848  CA  LYS A 420     -15.281  10.601  25.637  1.00 42.03     0.176 C 
ATOM   2849  C   LYS A 420     -14.595  11.433  26.693  1.00 42.37     0.241 C 
ATOM   2850  O   LYS A 420     -15.063  12.519  26.996  1.00 41.85    -0.271 OA
ATOM   2851  CB  LYS A 420     -16.725  10.321  26.049  1.00 41.17     0.035 C 
ATOM   2852  CG  LYS A 420     -17.594  10.013  24.863  1.00 43.65     0.004 C 
ATOM   2853  CD  LYS A 420     -18.915   9.346  25.254  1.00 45.87     0.027 C 
ATOM   2854  CE  LYS A 420     -19.756   9.132  24.004  1.00 48.95     0.229 C 
ATOM   2855  NZ  LYS A 420     -20.598   7.940  24.149  1.00 51.69    -0.079 N 
ATOM   2856  HZ1 LYS A 420     -21.162   7.797  23.311  1.00  0.00     0.274 HD
ATOM   2857  HZ2 LYS A 420     -21.173   7.982  24.990  1.00  0.00     0.274 HD
ATOM   2858  HZ3 LYS A 420     -20.048   7.113  24.382  1.00  0.00     0.274 HD
ATOM   2859  N   LEU A 421     -13.516  10.927  27.288  1.00 43.58    -0.346 N 
ATOM   2860  HN  LEU A 421     -13.189   9.990  27.051  1.00  0.00     0.163 HD
ATOM   2861  CA  LEU A 421     -12.797  11.736  28.294  1.00 44.18     0.177 C 
ATOM   2862  C   LEU A 421     -11.802  12.641  27.610  1.00 42.66     0.241 C 
ATOM   2863  O   LEU A 421     -11.143  12.229  26.666  1.00 42.34    -0.271 OA
ATOM   2864  CB  LEU A 421     -12.060  10.861  29.300  1.00 44.46     0.038 C 
ATOM   2865  CG  LEU A 421     -12.957   9.932  30.107  1.00 47.32    -0.020 C 
ATOM   2866  CD1 LEU A 421     -12.158   9.291  31.280  1.00 48.13     0.009 C 
ATOM   2867  CD2 LEU A 421     -14.236  10.712  30.604  1.00 51.11     0.009 C 
ATOM   2868  N   SER A 422     -11.675  13.846  28.142  1.00 41.46    -0.344 N 
ATOM   2869  HN  SER A 422     -12.175  14.043  29.009  1.00  0.00     0.163 HD
ATOM   2870  CA  SER A 422     -10.858  14.913  27.559  1.00 41.50     0.200 C 
ATOM   2871  C   SER A 422      -9.359  14.703  27.794  1.00 39.24     0.245 C 
ATOM   2872  O   SER A 422      -8.911  14.712  28.929  1.00 39.10    -0.271 OA
ATOM   2873  CB  SER A 422     -11.255  16.251  28.166  1.00 41.50     0.199 C 
ATOM   2874  OG  SER A 422     -11.889  16.987  27.158  1.00 45.34    -0.398 OA
ATOM   2875  HG  SER A 422     -12.137  17.822  27.537  1.00  0.00     0.209 HD
ATOM   2876  N   PRO A 423      -8.589  14.470  26.749  1.00 38.42    -0.337 N 
ATOM   2877  CA  PRO A 423      -7.156  14.227  26.976  1.00 38.25     0.179 C 
ATOM   2878  C   PRO A 423      -6.521  15.453  27.591  1.00 38.18     0.243 C 
ATOM   2879  O   PRO A 423      -6.777  16.566  27.164  1.00 34.89    -0.271 OA
ATOM   2880  CB  PRO A 423      -6.609  13.896  25.584  1.00 38.21     0.037 C 
ATOM   2881  CG  PRO A 423      -7.894  13.515  24.764  1.00 39.21     0.022 C 
ATOM   2882  CD  PRO A 423      -8.971  14.321  25.330  1.00 37.77     0.127 C 
ATOM   2883  N   PRO A 424      -5.750  15.251  28.650  1.00 38.87    -0.337 N 
ATOM   2884  CA  PRO A 424      -5.106  16.382  29.335  1.00 39.48     0.179 C 
ATOM   2885  C   PRO A 424      -3.997  16.991  28.480  1.00 39.41     0.241 C 
ATOM   2886  O   PRO A 424      -3.598  18.117  28.738  1.00 40.73    -0.271 OA
ATOM   2887  CB  PRO A 424      -4.573  15.751  30.626  1.00 39.12     0.037 C 
ATOM   2888  CG  PRO A 424      -4.296  14.333  30.227  1.00 40.58     0.022 C 
ATOM   2889  CD  PRO A 424      -5.423  13.956  29.271  1.00 39.53     0.127 C 
ATOM   2890  N   PHE A 425      -3.513  16.281  27.467  1.00 39.16    -0.346 N 
ATOM   2891  HN  PHE A 425      -3.850  15.331  27.311  1.00  0.00     0.163 HD
ATOM   2892  CA  PHE A 425      -2.516  16.838  26.584  1.00 39.23     0.180 C 
ATOM   2893  C   PHE A 425      -2.828  16.475  25.161  1.00 39.82     0.241 C 
ATOM   2894  O   PHE A 425      -2.955  15.303  24.847  1.00 39.49    -0.271 OA
ATOM   2895  CB  PHE A 425      -1.134  16.284  26.948  1.00 39.85     0.073 C 
ATOM   2896  CG  PHE A 425      -0.078  16.546  25.910  1.00 41.35    -0.056 A 
ATOM   2897  CD1 PHE A 425       0.502  17.803  25.802  1.00 44.71     0.007 A 
ATOM   2898  CD2 PHE A 425       0.349  15.540  25.051  1.00 44.31     0.007 A 
ATOM   2899  CE1 PHE A 425       1.489  18.055  24.863  1.00 43.28     0.001 A 
ATOM   2900  CE2 PHE A 425       1.332  15.773  24.107  1.00 44.28     0.001 A 
ATOM   2901  CZ  PHE A 425       1.900  17.037  24.001  1.00 46.84     0.000 A 
ATOM   2902  N   LYS A 426      -2.949  17.479  24.300  1.00 41.03    -0.346 N 
ATOM   2903  HN  LYS A 426      -2.955  18.436  24.654  1.00  0.00     0.163 HD
ATOM   2904  CA  LYS A 426      -3.073  17.255  22.863  1.00 42.56     0.176 C 
ATOM   2905  C   LYS A 426      -1.751  17.554  22.176  1.00 43.48     0.243 C 
ATOM   2906  O   LYS A 426      -1.251  18.679  22.255  1.00 44.55    -0.271 OA
ATOM   2907  CB  LYS A 426      -4.171  18.138  22.238  1.00 42.72     0.035 C 
ATOM   2908  CG  LYS A 426      -4.078  18.101  20.720  1.00 43.81     0.004 C 
ATOM   2909  CD  LYS A 426      -5.380  18.054  19.974  1.00 44.69     0.027 C 
ATOM   2910  CE  LYS A 426      -5.133  17.406  18.637  1.00 44.00     0.229 C 
ATOM   2911  NZ  LYS A 426      -5.800  18.136  17.558  1.00 46.56    -0.079 N 
ATOM   2912  HZ1 LYS A 426      -5.633  17.697  16.653  1.00  0.00     0.274 HD
ATOM   2913  HZ2 LYS A 426      -5.532  19.120  17.551  1.00  0.00     0.274 HD
ATOM   2914  HZ3 LYS A 426      -6.797  18.245  17.742  1.00  0.00     0.274 HD
ATOM   2915  N   PRO A 427      -1.178  16.582  21.483  1.00 45.16    -0.337 N 
ATOM   2916  CA  PRO A 427       0.046  16.836  20.726  1.00 46.70     0.179 C 
ATOM   2917  C   PRO A 427      -0.121  18.025  19.763  1.00 48.36     0.241 C 
ATOM   2918  O   PRO A 427      -1.101  18.055  19.022  1.00 48.45    -0.271 OA
ATOM   2919  CB  PRO A 427       0.258  15.530  19.961  1.00 46.41     0.037 C 
ATOM   2920  CG  PRO A 427      -0.418  14.520  20.785  1.00 45.89     0.022 C 
ATOM   2921  CD  PRO A 427      -1.588  15.173  21.378  1.00 45.02     0.127 C 
ATOM   2922  N   GLN A 428       0.795  18.990  19.815  1.00 50.11    -0.346 N 
ATOM   2923  HN  GLN A 428       1.579  18.894  20.460  1.00  0.00     0.163 HD
ATOM   2924  CA  GLN A 428       0.709  20.190  18.969  1.00 52.01     0.177 C 
ATOM   2925  C   GLN A 428       1.535  19.962  17.708  1.00 52.83     0.241 C 
ATOM   2926  O   GLN A 428       2.679  20.396  17.623  1.00 53.06    -0.271 OA
ATOM   2927  CB  GLN A 428       1.184  21.445  19.740  1.00 52.26     0.044 C 
ATOM   2928  CG  GLN A 428       0.376  21.790  21.054  1.00 53.53     0.105 C 
ATOM   2929  CD  GLN A 428      -1.141  22.052  20.828  1.00 55.17     0.215 C 
ATOM   2930  NE2 GLN A 428      -1.465  23.153  20.194  1.00 54.98    -0.370 N 
ATOM   2931 1HE2 GLN A 428      -0.765  23.807  19.845  1.00  0.00     0.159 HD
ATOM   2932 2HE2 GLN A 428      -2.459  23.325  20.046  1.00  0.00     0.159 HD
ATOM   2933  OE1 GLN A 428      -1.983  21.265  21.248  1.00 57.26    -0.274 OA
ATOM   2934  N   VAL A 429       0.955  19.245  16.748  1.00 54.24    -0.346 N 
ATOM   2935  HN  VAL A 429       0.043  18.824  16.924  1.00  0.00     0.163 HD
ATOM   2936  CA  VAL A 429       1.592  19.046  15.448  1.00 55.93     0.180 C 
ATOM   2937  C   VAL A 429       1.125  20.043  14.358  1.00 57.07     0.241 C 
ATOM   2938  O   VAL A 429      -0.051  20.407  14.271  1.00 57.26    -0.271 OA
ATOM   2939  CB  VAL A 429       1.404  17.597  14.934  1.00 55.77     0.009 C 
ATOM   2940  CG1 VAL A 429       2.283  16.642  15.722  1.00 54.84     0.012 C 
ATOM   2941  CG2 VAL A 429      -0.074  17.164  14.987  1.00 56.42     0.012 C 
ATOM   2942  N   THR A 430       2.071  20.481  13.530  1.00 58.94    -0.344 N 
ATOM   2943  HN  THR A 430       3.049  20.291  13.749  1.00  0.00     0.163 HD
ATOM   2944  CA  THR A 430       1.744  21.229  12.312  1.00 60.03     0.205 C 
ATOM   2945  C   THR A 430       1.043  20.293  11.296  1.00 60.57     0.243 C 
ATOM   2946  O   THR A 430      -0.157  20.449  11.034  1.00 60.78    -0.271 OA
ATOM   2947  CB  THR A 430       3.002  21.922  11.726  1.00 60.36     0.146 C 
ATOM   2948  CG2 THR A 430       3.599  22.907  12.737  1.00 61.18     0.042 C 
ATOM   2949  OG1 THR A 430       4.066  20.986  11.539  1.00 60.86    -0.393 OA
ATOM   2950  HG1 THR A 430       4.836  21.410  11.180  1.00  0.00     0.210 HD
ATOM   2951  N   SER A 431       1.767  19.270  10.826  1.00 60.86    -0.344 N 
ATOM   2952  HN  SER A 431       2.696  19.121  11.221  1.00  0.00     0.163 HD
ATOM   2953  CA  SER A 431       1.307  18.344   9.773  1.00 60.60     0.200 C 
ATOM   2954  C   SER A 431       1.185  16.911  10.257  1.00 60.32     0.243 C 
ATOM   2955  O   SER A 431       1.554  16.587  11.374  1.00 60.42    -0.271 OA
ATOM   2956  CB  SER A 431       2.290  18.354   8.586  1.00 60.64     0.199 C 
ATOM   2957  OG  SER A 431       3.634  18.561   9.015  1.00 62.40    -0.398 OA
ATOM   2958  HG  SER A 431       4.240  18.567   8.283  1.00  0.00     0.209 HD
ATOM   2959  N   GLU A 432       0.690  16.053   9.371  1.00 59.26    -0.346 N 
ATOM   2960  HN  GLU A 432       0.266  16.423   8.520  1.00  0.00     0.163 HD
ATOM   2961  CA  GLU A 432       0.725  14.609   9.559  1.00 58.28     0.177 C 
ATOM   2962  C   GLU A 432       2.152  14.004   9.596  1.00 56.15     0.241 C 
ATOM   2963  O   GLU A 432       2.290  12.848   9.983  1.00 56.30    -0.271 OA
ATOM   2964  CB  GLU A 432      -0.061  13.918   8.428  1.00 58.97     0.045 C 
ATOM   2965  CG  GLU A 432      -1.488  14.421   8.210  1.00 61.31     0.116 C 
ATOM   2966  CD  GLU A 432      -2.552  13.505   8.803  1.00 65.02     0.172 C 
ATOM   2967  OE1 GLU A 432      -2.219  12.559   9.566  1.00 66.91    -0.648 OA
ATOM   2968  OE2 GLU A 432      -3.742  13.756   8.510  1.00 66.46    -0.648 OA
ATOM   2969  N   THR A 433       3.177  14.757   9.169  1.00 53.66    -0.344 N 
ATOM   2970  HN  THR A 433       2.968  15.695   8.829  1.00  0.00     0.163 HD
ATOM   2971  CA  THR A 433       4.588  14.320   9.158  1.00 51.75     0.205 C 
ATOM   2972  C   THR A 433       5.463  15.043  10.179  1.00 49.35     0.243 C 
ATOM   2973  O   THR A 433       6.681  14.896  10.152  1.00 48.28    -0.271 OA
ATOM   2974  CB  THR A 433       5.240  14.558   7.772  1.00 52.43     0.146 C 
ATOM   2975  CG2 THR A 433       4.717  13.590   6.688  1.00 52.40     0.042 C 
ATOM   2976  OG1 THR A 433       4.876  15.862   7.301  1.00 54.10    -0.393 OA
ATOM   2977  HG1 THR A 433       5.198  16.457   7.968  1.00  0.00     0.210 HD
ATOM   2978  N   ASP A 434       4.865  15.862  11.040  1.00 47.05    -0.345 N 
ATOM   2979  HN  ASP A 434       3.863  16.035  10.958  1.00  0.00     0.163 HD
ATOM   2980  CA  ASP A 434       5.625  16.517  12.102  1.00 46.05     0.186 C 
ATOM   2981  C   ASP A 434       5.931  15.474  13.194  1.00 44.37     0.241 C 
ATOM   2982  O   ASP A 434       5.028  14.993  13.831  1.00 42.84    -0.271 OA
ATOM   2983  CB  ASP A 434       4.830  17.682  12.711  1.00 45.74     0.147 C 
ATOM   2984  CG  ASP A 434       5.579  18.391  13.824  1.00 45.23     0.175 C 
ATOM   2985  OD1 ASP A 434       6.754  18.072  14.081  1.00 42.85    -0.648 OA
ATOM   2986  OD2 ASP A 434       5.072  19.295  14.507  1.00 47.01    -0.648 OA
ATOM   2987  N   THR A 435       7.213  15.189  13.391  1.00 43.76    -0.344 N 
ATOM   2988  HN  THR A 435       7.898  15.692  12.827  1.00  0.00     0.163 HD
ATOM   2989  CA  THR A 435       7.720  14.211  14.353  1.00 42.68     0.205 C 
ATOM   2990  C   THR A 435       8.502  14.879  15.485  1.00 41.71     0.243 C 
ATOM   2991  O   THR A 435       9.466  14.297  16.017  1.00 40.66    -0.271 OA
ATOM   2992  CB  THR A 435       8.687  13.260  13.633  1.00 42.71     0.146 C 
ATOM   2993  CG2 THR A 435       7.998  12.517  12.515  1.00 43.10     0.042 C 
ATOM   2994  OG1 THR A 435       9.692  14.035  12.969  1.00 44.14    -0.393 OA
ATOM   2995  HG1 THR A 435      10.126  14.503  13.673  1.00  0.00     0.210 HD
ATOM   2996  N   ARG A 436       8.097  16.071  15.877  1.00 40.47    -0.346 N 
ATOM   2997  HN  ARG A 436       7.348  16.542  15.369  1.00  0.00     0.163 HD
ATOM   2998  CA  ARG A 436       8.711  16.726  17.033  1.00 41.57     0.176 C 
ATOM   2999  C   ARG A 436       8.611  15.928  18.354  1.00 41.01     0.241 C 
ATOM   3000  O   ARG A 436       9.317  16.254  19.325  1.00 41.11    -0.271 OA
ATOM   3001  CB  ARG A 436       8.118  18.116  17.268  1.00 42.02     0.036 C 
ATOM   3002  CG  ARG A 436       6.635  18.112  17.677  1.00 45.73     0.023 C 
ATOM   3003  CD  ARG A 436       6.149  19.433  18.285  1.00 50.31     0.138 C 
ATOM   3004  NE  ARG A 436       5.490  20.277  17.285  1.00 55.63    -0.227 N 
ATOM   3005  HE  ARG A 436       4.544  20.018  17.007  1.00  0.00     0.177 HD
ATOM   3006  CZ  ARG A 436       6.024  21.362  16.703  1.00 57.19     0.665 C 
ATOM   3007  NH1 ARG A 436       7.268  21.776  16.984  1.00 57.70    -0.235 N 
ATOM   3008 1HH1 ARG A 436       7.820  21.271  17.678  1.00  0.00     0.174 HD
ATOM   3009 2HH1 ARG A 436       7.674  22.601  16.542  1.00  0.00     0.174 HD
ATOM   3010  NH2 ARG A 436       5.303  22.022  15.796  1.00 56.96    -0.235 N 
ATOM   3011 1HH2 ARG A 436       4.357  21.707  15.582  1.00  0.00     0.174 HD
ATOM   3012 2HH2 ARG A 436       5.709  22.847  15.354  1.00  0.00     0.174 HD
ATOM   3013  N   TYR A 437       7.725  14.930  18.427  1.00 39.61    -0.346 N 
ATOM   3014  HN  TYR A 437       7.130  14.718  17.626  1.00  0.00     0.163 HD
ATOM   3015  CA  TYR A 437       7.606  14.141  19.654  1.00 38.81     0.180 C 
ATOM   3016  C   TYR A 437       8.415  12.849  19.611  1.00 38.86     0.241 C 
ATOM   3017  O   TYR A 437       8.200  11.957  20.444  1.00 37.52    -0.271 OA
ATOM   3018  CB  TYR A 437       6.150  13.868  19.960  1.00 38.11     0.073 C 
ATOM   3019  CG  TYR A 437       5.408  15.140  20.256  1.00 37.15    -0.056 A 
ATOM   3020  CD1 TYR A 437       5.779  15.942  21.334  1.00 37.12     0.010 A 
ATOM   3021  CD2 TYR A 437       4.362  15.572  19.443  1.00 35.72     0.010 A 
ATOM   3022  CE1 TYR A 437       5.112  17.127  21.628  1.00 35.11     0.037 A 
ATOM   3023  CE2 TYR A 437       3.665  16.750  19.738  1.00 36.77     0.037 A 
ATOM   3024  CZ  TYR A 437       4.058  17.528  20.831  1.00 39.14     0.065 A 
ATOM   3025  OH  TYR A 437       3.391  18.699  21.154  1.00 36.42    -0.361 OA
ATOM   3026  HH  TYR A 437       3.658  19.228  21.897  1.00  0.00     0.217 HD
ATOM   3027  N   PHE A 438       9.352  12.755  18.667  1.00 37.76    -0.346 N 
ATOM   3028  HN  PHE A 438       9.505  13.543  18.038  1.00  0.00     0.163 HD
ATOM   3029  CA  PHE A 438      10.160  11.557  18.513  1.00 39.24     0.180 C 
ATOM   3030  C   PHE A 438      11.600  11.954  18.709  1.00 41.90     0.241 C 
ATOM   3031  O   PHE A 438      11.946  13.137  18.649  1.00 41.65    -0.271 OA
ATOM   3032  CB  PHE A 438       9.957  10.899  17.149  1.00 38.13     0.073 C 
ATOM   3033  CG  PHE A 438       8.603  10.245  16.998  1.00 35.88    -0.056 A 
ATOM   3034  CD1 PHE A 438       8.449   8.899  17.207  1.00 32.67     0.007 A 
ATOM   3035  CD2 PHE A 438       7.492  10.995  16.690  1.00 34.51     0.007 A 
ATOM   3036  CE1 PHE A 438       7.216   8.316  17.110  1.00 33.82     0.001 A 
ATOM   3037  CE2 PHE A 438       6.228  10.405  16.584  1.00 34.60     0.001 A 
ATOM   3038  CZ  PHE A 438       6.093   9.085  16.785  1.00 31.40     0.000 A 
ATOM   3039  N   ASP A 439      12.447  10.976  18.949  1.00 45.17    -0.345 N 
ATOM   3040  HN  ASP A 439      12.143  10.002  18.939  1.00  0.00     0.163 HD
ATOM   3041  CA  ASP A 439      13.825  11.326  19.228  1.00 48.66     0.186 C 
ATOM   3042  C   ASP A 439      14.636  11.573  17.950  1.00 49.87     0.241 C 
ATOM   3043  O   ASP A 439      14.658  10.785  17.007  1.00 49.77    -0.271 OA
ATOM   3044  CB  ASP A 439      14.458  10.395  20.271  1.00 49.32     0.147 C 
ATOM   3045  CG  ASP A 439      14.233  10.930  21.732  1.00 52.86     0.175 C 
ATOM   3046  OD1 ASP A 439      14.797  12.012  22.093  1.00 54.48    -0.648 OA
ATOM   3047  OD2 ASP A 439      13.479  10.362  22.576  1.00 57.18    -0.648 OA
ATOM   3048  N   GLU A 440      15.149  12.795  17.929  1.00 52.54    -0.346 N 
ATOM   3049  HN  GLU A 440      14.785  13.440  18.630  1.00  0.00     0.163 HD
ATOM   3050  CA  GLU A 440      16.175  13.343  17.026  1.00 54.68     0.177 C 
ATOM   3051  C   GLU A 440      17.190  12.326  16.480  1.00 55.28     0.241 C 
ATOM   3052  O   GLU A 440      17.425  12.297  15.268  1.00 55.18    -0.271 OA
ATOM   3053  CB  GLU A 440      16.906  14.509  17.755  1.00 55.24     0.045 C 
ATOM   3054  CG  GLU A 440      15.987  15.524  18.481  1.00 59.27     0.116 C 
ATOM   3055  CD  GLU A 440      15.453  15.107  19.893  1.00 63.45     0.172 C 
ATOM   3056  OE1 GLU A 440      15.948  14.109  20.497  1.00 65.80    -0.648 OA
ATOM   3057  OE2 GLU A 440      14.503  15.786  20.421  1.00 65.12    -0.648 OA
ATOM   3058  N   GLU A 441      17.770  11.488  17.351  1.00 56.08    -0.346 N 
ATOM   3059  HN  GLU A 441      17.564  11.581  18.346  1.00  0.00     0.163 HD
ATOM   3060  CA  GLU A 441      18.698  10.435  16.903  1.00 56.72     0.177 C 
ATOM   3061  C   GLU A 441      18.165   9.697  15.684  1.00 56.94     0.241 C 
ATOM   3062  O   GLU A 441      18.931   9.364  14.772  1.00 56.45    -0.271 OA
ATOM   3063  CB  GLU A 441      18.966   9.409  18.023  1.00 57.11     0.045 C 
ATOM   3064  CG  GLU A 441      20.160   8.479  17.775  1.00 58.14     0.116 C 
ATOM   3065  CD  GLU A 441      20.217   7.294  18.749  1.00 58.73     0.172 C 
ATOM   3066  OE1 GLU A 441      19.778   7.449  19.897  1.00 57.13    -0.648 OA
ATOM   3067  OE2 GLU A 441      20.710   6.204  18.361  1.00 59.75    -0.648 OA
ATOM   3068  N   PHE A 442      16.858   9.414  15.685  1.00 57.24    -0.346 N 
ATOM   3069  HN  PHE A 442      16.282   9.742  16.460  1.00  0.00     0.163 HD
ATOM   3070  CA  PHE A 442      16.227   8.646  14.605  1.00 57.90     0.180 C 
ATOM   3071  C   PHE A 442      15.660   9.525  13.475  1.00 58.06     0.241 C 
ATOM   3072  O   PHE A 442      15.983   9.284  12.316  1.00 57.81    -0.271 OA
ATOM   3073  CB  PHE A 442      15.151   7.676  15.139  1.00 58.44     0.073 C 
ATOM   3074  CG  PHE A 442      15.620   6.797  16.290  1.00 60.10    -0.056 A 
ATOM   3075  CD1 PHE A 442      16.629   5.852  16.101  1.00 63.04     0.007 A 
ATOM   3076  CD2 PHE A 442      15.063   6.929  17.561  1.00 61.75     0.007 A 
ATOM   3077  CE1 PHE A 442      17.080   5.050  17.165  1.00 63.30     0.001 A 
ATOM   3078  CE2 PHE A 442      15.507   6.124  18.624  1.00 63.47     0.001 A 
ATOM   3079  CZ  PHE A 442      16.513   5.187  18.421  1.00 62.61     0.000 A 
ATOM   3080  N   THR A 443      14.840  10.530  13.796  1.00 58.31    -0.344 N 
ATOM   3081  HN  THR A 443      14.653  10.724  14.780  1.00  0.00     0.163 HD
ATOM   3082  CA  THR A 443      14.196  11.369  12.761  1.00 59.10     0.205 C 
ATOM   3083  C   THR A 443      15.184  12.151  11.861  1.00 60.75     0.243 C 
ATOM   3084  O   THR A 443      14.906  12.365  10.680  1.00 60.07    -0.271 OA
ATOM   3085  CB  THR A 443      13.214  12.365  13.380  1.00 58.59     0.146 C 
ATOM   3086  CG2 THR A 443      12.192  11.662  14.246  1.00 57.96     0.042 C 
ATOM   3087  OG1 THR A 443      13.909  13.247  14.270  1.00 57.12    -0.393 OA
ATOM   3088  HG1 THR A 443      14.551  13.688  13.726  1.00  0.00     0.210 HD
ATOM   3089  N   ALA A 444      16.312  12.582  12.444  1.00 62.32    -0.346 N 
ATOM   3090  HN  ALA A 444      16.423  12.438  13.448  1.00  0.00     0.163 HD
ATOM   3091  CA  ALA A 444      17.393  13.249  11.714  1.00 63.89     0.172 C 
ATOM   3092  C   ALA A 444      18.165  12.346  10.728  1.00 64.98     0.240 C 
ATOM   3093  O   ALA A 444      18.953  12.868   9.931  1.00 64.87    -0.271 OA
ATOM   3094  CB  ALA A 444      18.381  13.916  12.713  1.00 63.97     0.042 C 
ATOM   3095  N   GLN A 445      17.957  11.022  10.777  1.00 66.55    -0.346 N 
ATOM   3096  HN  GLN A 445      17.351  10.645  11.506  1.00  0.00     0.163 HD
ATOM   3097  CA  GLN A 445      18.574  10.092   9.813  1.00 68.00     0.177 C 
ATOM   3098  C   GLN A 445      17.820  10.026   8.485  1.00 69.79     0.241 C 
ATOM   3099  O   GLN A 445      16.601   9.887   8.462  1.00 69.43    -0.271 OA
ATOM   3100  CB  GLN A 445      18.668   8.673  10.366  1.00 67.71     0.044 C 
ATOM   3101  CG  GLN A 445      19.603   8.497  11.532  1.00 67.54     0.105 C 
ATOM   3102  CD  GLN A 445      19.592   7.070  12.066  1.00 66.96     0.215 C 
ATOM   3103  NE2 GLN A 445      19.512   6.913  13.390  1.00 66.08    -0.370 N 
ATOM   3104 1HE2 GLN A 445      19.505   5.958  13.747  1.00  0.00     0.159 HD
ATOM   3105 2HE2 GLN A 445      19.458   7.699  14.038  1.00  0.00     0.159 HD
ATOM   3106  OE1 GLN A 445      19.657   6.127  11.289  1.00 66.25    -0.274 OA
ATOM   3107  N   MET A 446      18.569  10.097   7.386  1.00 72.14    -0.346 N 
ATOM   3108  HN  MET A 446      19.574  10.241   7.487  1.00  0.00     0.163 HD
ATOM   3109  CA  MET A 446      18.008   9.976   6.037  1.00 74.16     0.177 C 
ATOM   3110  C   MET A 446      17.722   8.500   5.738  1.00 74.72     0.241 C 
ATOM   3111  O   MET A 446      18.430   7.613   6.223  1.00 74.96    -0.271 OA
ATOM   3112  CB  MET A 446      18.985  10.591   5.006  1.00 75.17     0.045 C 
ATOM   3113  CG  MET A 446      19.062   9.911   3.634  1.00 77.81     0.076 C 
ATOM   3114  SD  MET A 446      20.666  10.206   2.791  1.00 84.69    -0.173 SA
ATOM   3115  CE  MET A 446      21.955   9.317   3.908  1.00 83.34     0.089 C 
ATOM   3116  N   ILE A 447      16.691   8.244   4.930  1.00 75.36    -0.348 N 
ATOM   3117  HN  ILE A 447      16.208   9.024   4.484  1.00  0.00     0.163 HD
ATOM   3118  CA  ILE A 447      16.230   6.877   4.663  1.00 75.71     0.149 C 
ATOM   3119  C   ILE A 447      16.969   6.255   3.473  1.00 75.71     0.256 C 
ATOM   3120  O   ILE A 447      16.777   6.678   2.335  1.00 76.11    -0.305 OA
ATOM   3121  CB  ILE A 447      14.685   6.888   4.462  1.00 75.72     0.011 C 
ATOM   3122  CG1 ILE A 447      13.982   7.041   5.823  1.00 75.99     0.002 C 
ATOM   3123  CG2 ILE A 447      14.193   5.626   3.750  1.00 76.10     0.012 C 
ATOM   3124  CD1 ILE A 447      13.020   8.197   5.885  1.00 76.46     0.005 C 
ATOM   3125  N   GLU A 464      15.590 -20.527   4.178  1.00 73.06    -0.066 N 
ATOM   3126  HN1 GLU A 464      15.106 -21.199   3.582  1.00  0.00     0.275 HD
ATOM   3127  HN2 GLU A 464      16.447 -20.193   3.737  1.00  0.00     0.275 HD
ATOM   3128  HN3 GLU A 464      15.080 -19.645   4.230  1.00  0.00     0.275 HD
ATOM   3129  CA  GLU A 464      15.859 -21.068   5.525  1.00 73.34     0.275 C 
ATOM   3130  C   GLU A 464      16.595 -20.047   6.431  1.00 72.51     0.249 C 
ATOM   3131  O   GLU A 464      16.247 -19.873   7.614  1.00 72.98    -0.271 OA
ATOM   3132  CB  GLU A 464      16.643 -22.390   5.446  1.00 73.91     0.053 C 
ATOM   3133  CG  GLU A 464      17.408 -22.618   4.137  1.00 75.28     0.115 C 
ATOM   3134  CD  GLU A 464      18.045 -24.003   4.064  1.00 77.53     0.172 C 
ATOM   3135  OE1 GLU A 464      18.662 -24.451   5.073  1.00 78.37    -0.648 OA
ATOM   3136  OE2 GLU A 464      17.927 -24.648   2.991  1.00 78.22    -0.648 OA
ATOM   3137  N   ARG A 465      17.611 -19.390   5.870  1.00 71.19    -0.346 N 
ATOM   3138  HN  ARG A 465      18.007 -19.753   5.003  1.00  0.00     0.163 HD
ATOM   3139  CA  ARG A 465      18.185 -18.165   6.446  1.00 70.02     0.176 C 
ATOM   3140  C   ARG A 465      17.202 -16.982   6.228  1.00 68.01     0.241 C 
ATOM   3141  O   ARG A 465      17.147 -16.032   7.010  1.00 67.36    -0.271 OA
ATOM   3142  CB  ARG A 465      19.560 -17.881   5.799  1.00 70.87     0.036 C 
ATOM   3143  CG  ARG A 465      20.309 -16.641   6.344  1.00 72.95     0.023 C 
ATOM   3144  CD  ARG A 465      21.769 -16.888   6.832  1.00 76.18     0.138 C 
ATOM   3145  NE  ARG A 465      22.400 -15.648   7.348  1.00 78.50    -0.227 N 
ATOM   3146  HE  ARG A 465      23.076 -15.184   6.742  1.00  0.00     0.177 HD
ATOM   3147  CZ  ARG A 465      22.158 -15.080   8.549  1.00 79.05     0.665 C 
ATOM   3148  NH1 ARG A 465      21.293 -15.620   9.418  1.00 79.13    -0.235 N 
ATOM   3149 1HH1 ARG A 465      20.812 -16.483   9.164  1.00  0.00     0.174 HD
ATOM   3150 2HH1 ARG A 465      21.110 -15.191  10.325  1.00  0.00     0.174 HD
ATOM   3151  NH2 ARG A 465      22.786 -13.952   8.881  1.00 79.19    -0.235 N 
ATOM   3152 1HH2 ARG A 465      23.445 -13.541   8.219  1.00  0.00     0.174 HD
ATOM   3153 2HH2 ARG A 465      22.603 -13.523   9.788  1.00  0.00     0.174 HD
ATOM   3154  N   ARG A 466      16.422 -17.064   5.150  1.00 65.46    -0.346 N 
ATOM   3155  HN  ARG A 466      16.571 -17.835   4.499  1.00  0.00     0.163 HD
ATOM   3156  CA  ARG A 466      15.365 -16.102   4.859  1.00 63.25     0.176 C 
ATOM   3157  C   ARG A 466      14.143 -16.876   4.414  1.00 60.36     0.243 C 
ATOM   3158  O   ARG A 466      13.833 -16.914   3.238  1.00 60.20    -0.271 OA
ATOM   3159  CB  ARG A 466      15.828 -15.119   3.775  1.00 63.57     0.036 C 
ATOM   3160  CG  ARG A 466      17.059 -14.308   4.223  1.00 65.77     0.023 C 
ATOM   3161  CD  ARG A 466      17.510 -13.234   3.249  1.00 69.40     0.138 C 
ATOM   3162  NE  ARG A 466      18.966 -13.231   3.045  1.00 72.65    -0.227 N 
ATOM   3163  HE  ARG A 466      19.531 -13.860   3.616  1.00  0.00     0.177 HD
ATOM   3164  CZ  ARG A 466      19.592 -12.458   2.161  1.00 74.01     0.665 C 
ATOM   3165  NH1 ARG A 466      18.904 -11.601   1.402  1.00 73.75    -0.235 N 
ATOM   3166 1HH1 ARG A 466      17.891 -11.541   1.500  1.00  0.00     0.174 HD
ATOM   3167 2HH1 ARG A 466      19.384 -11.009   0.724  1.00  0.00     0.174 HD
ATOM   3168  NH2 ARG A 466      20.912 -12.536   2.033  1.00 74.66    -0.235 N 
ATOM   3169 1HH2 ARG A 466      21.437 -13.190   2.613  1.00  0.00     0.174 HD
ATOM   3170 2HH2 ARG A 466      21.392 -11.944   1.355  1.00  0.00     0.174 HD
ATOM   3171  N   PRO A 467      13.453 -17.503   5.352  1.00 57.29    -0.337 N 
ATOM   3172  CA  PRO A 467      12.324 -18.362   5.012  1.00 55.41     0.179 C 
ATOM   3173  C   PRO A 467      11.048 -17.593   4.651  1.00 53.87     0.241 C 
ATOM   3174  O   PRO A 467      10.866 -16.419   5.021  1.00 53.19    -0.271 OA
ATOM   3175  CB  PRO A 467      12.108 -19.159   6.299  1.00 55.67     0.037 C 
ATOM   3176  CG  PRO A 467      12.598 -18.263   7.397  1.00 55.96     0.022 C 
ATOM   3177  CD  PRO A 467      13.689 -17.448   6.809  1.00 57.23     0.127 C 
ATOM   3178  N   HIS A 468      10.173 -18.260   3.912  1.00 51.57    -0.346 N 
ATOM   3179  HN  HIS A 468      10.475 -19.096   3.411  1.00  0.00     0.163 HD
ATOM   3180  CA  HIS A 468       8.806 -17.828   3.803  1.00 49.75     0.182 C 
ATOM   3181  C   HIS A 468       8.131 -18.072   5.139  1.00 50.04     0.241 C 
ATOM   3182  O   HIS A 468       8.372 -19.104   5.773  1.00 49.19    -0.271 OA
ATOM   3183  CB  HIS A 468       8.073 -18.582   2.705  1.00 49.26     0.093 C 
ATOM   3184  CG  HIS A 468       6.652 -18.132   2.499  1.00 44.11     0.028 A 
ATOM   3185  CD2 HIS A 468       5.477 -18.727   2.807  1.00 39.14     0.114 A 
ATOM   3186  ND1 HIS A 468       6.329 -16.936   1.893  1.00 38.74    -0.354 N 
ATOM   3187  HD1 HIS A 468       7.000 -16.249   1.550  1.00  0.00     0.166 HD
ATOM   3188  CE1 HIS A 468       5.016 -16.820   1.826  1.00 37.44     0.180 A 
ATOM   3189  NE2 HIS A 468       4.474 -17.893   2.379  1.00 38.39    -0.360 N 
ATOM   3190  HE2 HIS A 468       3.474 -18.071   2.472  1.00  0.00     0.166 HD
ATOM   3191  N   PHE A 469       7.315 -17.099   5.563  1.00 50.00    -0.346 N 
ATOM   3192  HN  PHE A 469       7.301 -16.223   5.040  1.00  0.00     0.163 HD
ATOM   3193  CA  PHE A 469       6.444 -17.217   6.730  1.00 50.10     0.181 C 
ATOM   3194  C   PHE A 469       5.034 -17.516   6.248  1.00 49.88     0.243 C 
ATOM   3195  O   PHE A 469       4.402 -16.664   5.638  1.00 50.22    -0.271 OA
ATOM   3196  CB  PHE A 469       6.455 -15.921   7.553  1.00 50.00     0.073 C 
ATOM   3197  CG  PHE A 469       7.717 -15.700   8.324  1.00 50.13    -0.056 A 
ATOM   3198  CD1 PHE A 469       8.927 -15.542   7.680  1.00 51.57     0.007 A 
ATOM   3199  CD2 PHE A 469       7.687 -15.606   9.700  1.00 51.61     0.007 A 
ATOM   3200  CE1 PHE A 469      10.107 -15.339   8.403  1.00 54.15     0.001 A 
ATOM   3201  CE2 PHE A 469       8.839 -15.384  10.429  1.00 52.32     0.001 A 
ATOM   3202  CZ  PHE A 469      10.058 -15.253   9.782  1.00 53.89     0.000 A 
ATOM   3203  N   PRO A 470       4.544 -18.729   6.480  1.00 50.53    -0.337 N 
ATOM   3204  CA  PRO A 470       3.232 -19.129   5.957  1.00 49.97     0.179 C 
ATOM   3205  C   PRO A 470       2.121 -18.252   6.464  1.00 49.57     0.241 C 
ATOM   3206  O   PRO A 470       2.063 -17.966   7.648  1.00 48.59    -0.271 OA
ATOM   3207  CB  PRO A 470       3.053 -20.568   6.462  1.00 50.13     0.037 C 
ATOM   3208  CG  PRO A 470       4.428 -21.056   6.671  1.00 51.79     0.022 C 
ATOM   3209  CD  PRO A 470       5.216 -19.842   7.180  1.00 51.10     0.127 C 
ATOM   3210  N   GLN A 471       1.260 -17.814   5.551  1.00 49.36    -0.346 N 
ATOM   3211  HN  GLN A 471       1.417 -18.060   4.574  1.00  0.00     0.163 HD
ATOM   3212  CA  GLN A 471       0.104 -17.000   5.886  1.00 49.85     0.177 C 
ATOM   3213  C   GLN A 471       0.371 -15.847   6.914  1.00 49.18     0.241 C 
ATOM   3214  O   GLN A 471      -0.452 -15.546   7.780  1.00 48.88    -0.271 OA
ATOM   3215  CB  GLN A 471      -1.018 -17.936   6.342  1.00 50.26     0.044 C 
ATOM   3216  CG  GLN A 471      -1.535 -18.808   5.190  1.00 51.94     0.105 C 
ATOM   3217  CD  GLN A 471      -2.845 -19.441   5.515  1.00 53.98     0.215 C 
ATOM   3218  NE2 GLN A 471      -3.877 -19.059   4.778  1.00 56.58    -0.370 N 
ATOM   3219 1HE2 GLN A 471      -3.802 -18.384   4.017  1.00  0.00     0.159 HD
ATOM   3220 2HE2 GLN A 471      -4.773 -19.492   5.000  1.00  0.00     0.159 HD
ATOM   3221  OE1 GLN A 471      -2.937 -20.266   6.444  1.00 56.38    -0.274 OA
ATOM   3222  N   PHE A 472       1.536 -15.212   6.783  1.00 48.23    -0.346 N 
ATOM   3223  HN  PHE A 472       2.220 -15.571   6.117  1.00  0.00     0.163 HD
ATOM   3224  CA  PHE A 472       1.866 -14.023   7.558  1.00 47.00     0.180 C 
ATOM   3225  C   PHE A 472       1.040 -12.813   7.097  1.00 46.68     0.241 C 
ATOM   3226  O   PHE A 472       0.669 -11.963   7.902  1.00 44.79    -0.271 OA
ATOM   3227  CB  PHE A 472       3.342 -13.732   7.374  1.00 46.85     0.073 C 
ATOM   3228  CG  PHE A 472       3.822 -12.514   8.095  1.00 45.14    -0.056 A 
ATOM   3229  CD1 PHE A 472       4.363 -12.618   9.371  1.00 41.99     0.007 A 
ATOM   3230  CD2 PHE A 472       3.761 -11.269   7.486  1.00 40.98     0.007 A 
ATOM   3231  CE1 PHE A 472       4.847 -11.476  10.019  1.00 42.26     0.001 A 
ATOM   3232  CE2 PHE A 472       4.212 -10.154   8.112  1.00 41.05     0.001 A 
ATOM   3233  CZ  PHE A 472       4.775 -10.243   9.387  1.00 41.46     0.000 A 
ATOM   3234  N   ASP A 473       0.768 -12.780   5.791  1.00 46.36    -0.345 N 
ATOM   3235  HN  ASP A 473       1.115 -13.549   5.217  1.00  0.00     0.163 HD
ATOM   3236  CA  ASP A 473       0.008 -11.722   5.119  1.00 46.97     0.186 C 
ATOM   3237  C   ASP A 473      -1.404 -11.481   5.712  1.00 45.37     0.241 C 
ATOM   3238  O   ASP A 473      -2.100 -12.420   6.056  1.00 43.51    -0.271 OA
ATOM   3239  CB  ASP A 473      -0.061 -12.026   3.598  1.00 47.33     0.147 C 
ATOM   3240  CG  ASP A 473       1.313 -11.780   2.851  1.00 52.74     0.175 C 
ATOM   3241  OD1 ASP A 473       2.393 -12.381   3.206  1.00 53.15    -0.648 OA
ATOM   3242  OD2 ASP A 473       1.389 -11.000   1.859  1.00 57.07    -0.648 OA
ATOM   3243  N   TYR A 474      -1.795 -10.210   5.851  1.00 45.34    -0.346 N 
ATOM   3244  HN  TYR A 474      -1.155  -9.472   5.559  1.00  0.00     0.163 HD
ATOM   3245  CA  TYR A 474      -3.113  -9.820   6.408  1.00 45.22     0.180 C 
ATOM   3246  C   TYR A 474      -3.535  -8.437   5.885  1.00 46.40     0.241 C 
ATOM   3247  O   TYR A 474      -2.716  -7.558   5.699  1.00 45.91    -0.271 OA
ATOM   3248  CB  TYR A 474      -3.067  -9.822   7.957  1.00 45.02     0.073 C 
ATOM   3249  CG  TYR A 474      -4.226  -9.121   8.677  1.00 43.00    -0.056 A 
ATOM   3250  CD1 TYR A 474      -5.377  -9.813   9.061  1.00 43.34     0.010 A 
ATOM   3251  CD2 TYR A 474      -4.158  -7.766   8.983  1.00 43.86     0.010 A 
ATOM   3252  CE1 TYR A 474      -6.439  -9.145   9.728  1.00 42.97     0.037 A 
ATOM   3253  CE2 TYR A 474      -5.195  -7.098   9.630  1.00 42.54     0.037 A 
ATOM   3254  CZ  TYR A 474      -6.329  -7.794  10.016  1.00 41.83     0.065 A 
ATOM   3255  OH  TYR A 474      -7.348  -7.113  10.654  1.00 41.67    -0.361 OA
ATOM   3256  HH  TYR A 474      -7.273  -6.187  10.851  1.00  0.00     0.217 HD
ATOM   3257  N   SER A 475      -4.822  -8.248   5.653  1.00 48.24    -0.344 N 
ATOM   3258  HN  SER A 475      -5.462  -9.037   5.740  1.00  0.00     0.163 HD
ATOM   3259  CA  SER A 475      -5.359  -6.931   5.273  1.00 49.62     0.200 C 
ATOM   3260  C   SER A 475      -6.650  -6.685   6.005  1.00 50.82     0.243 C 
ATOM   3261  O   SER A 475      -7.575  -7.484   5.899  1.00 50.71    -0.271 OA
ATOM   3262  CB  SER A 475      -5.607  -6.872   3.766  1.00 49.13     0.199 C 
ATOM   3263  OG  SER A 475      -4.373  -6.878   3.092  1.00 49.05    -0.398 OA
ATOM   3264  HG  SER A 475      -4.527  -6.841   2.155  1.00  0.00     0.209 HD
ATOM   3265  N   ALA A 476      -6.718  -5.588   6.749  1.00 52.92    -0.346 N 
ATOM   3266  HN  ALA A 476      -5.914  -4.963   6.802  1.00  0.00     0.163 HD
ATOM   3267  CA  ALA A 476      -7.934  -5.268   7.492  1.00 55.53     0.172 C 
ATOM   3268  C   ALA A 476      -9.022  -4.903   6.497  1.00 57.76     0.240 C 
ATOM   3269  O   ALA A 476      -8.741  -4.545   5.353  1.00 57.29    -0.271 OA
ATOM   3270  CB  ALA A 476      -7.713  -4.116   8.504  1.00 55.01     0.042 C 
ATOM   3271  N   SER A 477     -10.262  -5.014   6.943  1.00 61.29    -0.344 N 
ATOM   3272  HN  SER A 477     -10.447  -5.551   7.790  1.00  0.00     0.163 HD
ATOM   3273  CA  SER A 477     -11.371  -4.376   6.236  1.00 63.84     0.200 C 
ATOM   3274  C   SER A 477     -12.578  -4.253   7.161  1.00 65.42     0.243 C 
ATOM   3275  O   SER A 477     -12.766  -5.101   8.049  1.00 66.63    -0.271 OA
ATOM   3276  CB  SER A 477     -11.729  -5.197   4.993  1.00 64.31     0.199 C 
ATOM   3277  OG  SER A 477     -11.792  -6.586   5.315  1.00 65.64    -0.398 OA
ATOM   3278  HG  SER A 477     -12.014  -7.095   4.544  1.00  0.00     0.209 HD
ATOM   3279  N   SER A 478     -13.386  -3.205   6.965  1.00 66.67    -0.346 N 
ATOM   3280  HN  SER A 478     -13.081  -2.458   6.341  1.00  0.00     0.163 HD
ATOM   3281  CA  SER A 478     -14.703  -3.092   7.621  1.00 67.27     0.169 C 
ATOM   3282  C   SER A 478     -14.909  -4.100   8.772  1.00 67.29     0.258 C 
ATOM   3283  O   SER A 478     -15.354  -3.745   9.864  1.00 67.17    -0.305 OA
ATOM   3284  CB  SER A 478     -15.835  -3.260   6.578  1.00 67.36     0.196 C 
ATOM   3285  OG  SER A 478     -16.193  -4.631   6.392  1.00 67.92    -0.398 OA
ATOM   3286  HG  SER A 478     -16.888  -4.734   5.752  1.00  0.00     0.209 HD
TER    3287      SER A 478 
HETATM 1721  N   TPO A 308       8.376 -17.945  31.135  1.00 31.24    -0.344 N 
HETATM 1722  HN  TPO A 308       7.466 -18.058  30.688  1.00  0.00     0.163 HD
HETATM 1723  CA  TPO A 308       9.441 -17.222  30.461  1.00 31.44     0.205 C 
HETATM 1724  C   TPO A 308       9.886 -15.981  31.239  1.00 29.71     0.243 C 
HETATM 1725  O   TPO A 308       9.106 -15.156  31.735  1.00 26.79    -0.271 OA
HETATM 1726  CB  TPO A 308       9.007 -16.942  29.043  1.00 32.13     0.163 C 
HETATM 1727  CG2 TPO A 308      10.147 -16.444  28.160  1.00 32.56     0.043 C 
HETATM 1728  OG1 TPO A 308       8.435 -18.150  28.528  1.00 33.21    -0.275 OA
HETATM 1729  P   TPO A 308       6.872 -18.103  28.100  1.00 33.04     0.422 P 
HETATM 1730  O1P TPO A 308       6.541 -19.567  27.568  1.00 39.94    -0.617 OA
HETATM 1731  O2P TPO A 308       6.034 -17.869  29.400  1.00 41.80    -0.617 OA
HETATM 1732  O3P TPO A 308       6.646 -17.082  26.961  1.00 34.60    -0.617 OA
ATOM   3287  N   GLY C   1      14.095  11.663  34.221  1.00 45.67    -0.071 N 
ATOM   3288  HN1 GLY C   1      13.452  12.455  34.193  1.00  0.00     0.274 HD
ATOM   3289  HN2 GLY C   1      14.574  11.578  35.118  1.00  0.00     0.274 HD
ATOM   3290  HN3 GLY C   1      13.611  10.765  34.236  1.00  0.00     0.274 HD
ATOM   3291  CA  GLY C   1      15.037  11.785  33.080  1.00 45.33     0.332 C 
ATOM   3292  C   GLY C   1      15.986  10.616  33.121  1.00 44.09     0.243 C 
ATOM   3293  O   GLY C   1      17.192  10.808  32.949  1.00 46.61    -0.272 OA
ATOM   3294  N   ARG C   2      15.446   9.412  33.321  1.00 41.23    -0.346 N 
ATOM   3295  HN  ARG C   2      14.438   9.346  33.460  1.00  0.00     0.163 HD
ATOM   3296  CA  ARG C   2      16.236   8.185  33.350  1.00 38.00     0.176 C 
ATOM   3297  C   ARG C   2      16.692   7.700  31.954  1.00 35.95     0.243 C 
ATOM   3298  O   ARG C   2      16.149   8.096  30.911  1.00 35.33    -0.271 OA
ATOM   3299  CB  ARG C   2      15.468   7.054  34.056  1.00 38.10     0.036 C 
ATOM   3300  CG  ARG C   2      14.207   6.502  33.301  1.00 35.39     0.023 C 
ATOM   3301  CD  ARG C   2      13.860   5.040  33.684  1.00 34.55     0.138 C 
ATOM   3302  NE  ARG C   2      12.565   4.565  33.146  1.00 28.60    -0.227 N 
ATOM   3303  HE  ARG C   2      11.777   4.506  33.791  1.00  0.00     0.177 HD
ATOM   3304  CZ  ARG C   2      12.358   4.215  31.899  1.00 27.43     0.665 C 
ATOM   3305  NH1 ARG C   2      13.348   4.222  31.045  1.00 22.37    -0.235 N 
ATOM   3306 1HH1 ARG C   2      13.187   3.950  30.075  1.00  0.00     0.174 HD
ATOM   3307 2HH1 ARG C   2      14.269   4.532  31.353  1.00  0.00     0.174 HD
ATOM   3308  NH2 ARG C   2      11.150   3.808  31.495  1.00 27.33    -0.235 N 
ATOM   3309 1HH2 ARG C   2      10.989   3.536  30.525  1.00  0.00     0.174 HD
ATOM   3310 2HH2 ARG C   2      10.378   3.803  32.161  1.00  0.00     0.174 HD
ATOM   3311  N   PRO C   3      17.692   6.829  31.918  1.00 32.71    -0.337 N 
ATOM   3312  CA  PRO C   3      18.084   6.245  30.645  1.00 30.80     0.179 C 
ATOM   3313  C   PRO C   3      17.011   5.312  30.109  1.00 28.54     0.241 C 
ATOM   3314  O   PRO C   3      16.320   4.694  30.882  1.00 27.16    -0.271 OA
ATOM   3315  CB  PRO C   3      19.378   5.480  30.984  1.00 31.35     0.037 C 
ATOM   3316  CG  PRO C   3      19.851   6.081  32.303  1.00 33.25     0.022 C 
ATOM   3317  CD  PRO C   3      18.566   6.384  33.020  1.00 33.33     0.127 C 
ATOM   3318  N   ARG C   4      16.953   5.193  28.807  1.00 26.55    -0.346 N 
ATOM   3319  HN  ARG C   4      17.527   5.818  28.242  1.00  0.00     0.163 HD
ATOM   3320  CA  ARG C   4      16.126   4.231  28.126  1.00 28.74     0.176 C 
ATOM   3321  C   ARG C   4      16.461   2.751  28.485  1.00 28.65     0.241 C 
ATOM   3322  O   ARG C   4      17.635   2.351  28.609  1.00 27.89    -0.271 OA
ATOM   3323  CB  ARG C   4      16.201   4.479  26.626  1.00 28.55     0.036 C 
ATOM   3324  CG  ARG C   4      15.458   3.508  25.778  1.00 34.06     0.023 C 
ATOM   3325  CD  ARG C   4      15.409   3.890  24.285  1.00 36.78     0.138 C 
ATOM   3326  NE  ARG C   4      14.165   3.417  23.680  1.00 35.80    -0.227 N 
ATOM   3327  HE  ARG C   4      14.165   2.462  23.321  1.00  0.00     0.177 HD
ATOM   3328  CZ  ARG C   4      13.013   4.115  23.547  1.00 36.89     0.665 C 
ATOM   3329  NH1 ARG C   4      12.894   5.375  23.947  1.00 37.82    -0.235 N 
ATOM   3330 1HH1 ARG C   4      12.026   5.901  23.847  1.00  0.00     0.174 HD
ATOM   3331 2HH1 ARG C   4      13.708   5.832  24.358  1.00  0.00     0.174 HD
ATOM   3332  NH2 ARG C   4      11.950   3.518  23.010  1.00 37.65    -0.235 N 
ATOM   3333 1HH2 ARG C   4      11.082   4.044  22.910  1.00  0.00     0.174 HD
ATOM   3334 2HH2 ARG C   4      12.041   2.550  22.703  1.00  0.00     0.174 HD
ATOM   3335  N   THR C   5      15.405   1.975  28.711  1.00 28.61    -0.344 N 
ATOM   3336  HN  THR C   5      14.471   2.368  28.599  1.00  0.00     0.163 HD
ATOM   3337  CA  THR C   5      15.540   0.572  29.116  1.00 27.75     0.205 C 
ATOM   3338  C   THR C   5      15.539  -0.302  27.875  1.00 28.00     0.243 C 
ATOM   3339  O   THR C   5      15.225   0.156  26.756  1.00 27.57    -0.271 OA
ATOM   3340  CB  THR C   5      14.442   0.127  30.096  1.00 27.91     0.146 C 
ATOM   3341  CG2 THR C   5      14.443   0.937  31.378  1.00 26.32     0.042 C 
ATOM   3342  OG1 THR C   5      13.138   0.320  29.521  1.00 29.21    -0.393 OA
ATOM   3343  HG1 THR C   5      12.460   0.045  30.127  1.00  0.00     0.210 HD
ATOM   3344  N   THR C   6      15.890  -1.563  28.078  1.00 28.11    -0.344 N 
ATOM   3345  HN  THR C   6      16.122  -1.868  29.023  1.00  0.00     0.163 HD
ATOM   3346  CA  THR C   6      15.953  -2.524  26.990  1.00 28.15     0.205 C 
ATOM   3347  C   THR C   6      15.157  -3.789  27.363  1.00 28.54     0.243 C 
ATOM   3348  O   THR C   6      15.408  -4.424  28.390  1.00 26.36    -0.271 OA
ATOM   3349  CB  THR C   6      17.438  -2.827  26.656  1.00 28.49     0.146 C 
ATOM   3350  CG2 THR C   6      17.565  -3.792  25.359  1.00 28.36     0.042 C 
ATOM   3351  OG1 THR C   6      18.071  -1.610  26.274  1.00 25.49    -0.393 OA
ATOM   3352  HG1 THR C   6      17.997  -1.045  27.034  1.00  0.00     0.210 HD
ATOM   3353  N   SER C   7      14.199  -4.127  26.511  1.00 28.38    -0.344 N 
ATOM   3354  HN  SER C   7      14.022  -3.517  25.713  1.00  0.00     0.163 HD
ATOM   3355  CA  SER C   7      13.399  -5.310  26.657  1.00 28.57     0.200 C 
ATOM   3356  C   SER C   7      14.276  -6.529  26.375  1.00 28.77     0.243 C 
ATOM   3357  O   SER C   7      15.239  -6.451  25.639  1.00 29.12    -0.271 OA
ATOM   3358  CB  SER C   7      12.174  -5.240  25.693  1.00 29.84     0.199 C 
ATOM   3359  OG  SER C   7      11.402  -4.079  25.975  1.00 28.30    -0.398 OA
ATOM   3360  HG  SER C   7      10.656  -4.036  25.388  1.00  0.00     0.209 HD
ATOM   3361  N   PHE C   8      13.991  -7.636  27.033  1.00 29.56    -0.346 N 
ATOM   3362  HN  PHE C   8      13.229  -7.625  27.711  1.00  0.00     0.163 HD
ATOM   3363  CA  PHE C   8      14.731  -8.875  26.821  1.00 29.78     0.180 C 
ATOM   3364  C   PHE C   8      13.807 -10.093  26.917  1.00 30.54     0.241 C 
ATOM   3365  O   PHE C   8      12.691 -10.024  27.418  1.00 29.78    -0.271 OA
ATOM   3366  CB  PHE C   8      15.884  -9.032  27.829  1.00 29.30     0.073 C 
ATOM   3367  CG  PHE C   8      15.413  -9.452  29.176  1.00 31.09    -0.056 A 
ATOM   3368  CD1 PHE C   8      15.468 -10.786  29.575  1.00 30.81     0.007 A 
ATOM   3369  CD2 PHE C   8      14.844  -8.516  30.029  1.00 29.77     0.007 A 
ATOM   3370  CE1 PHE C   8      14.989 -11.162  30.805  1.00 29.85     0.001 A 
ATOM   3371  CE2 PHE C   8      14.372  -8.886  31.236  1.00 31.31     0.001 A 
ATOM   3372  CZ  PHE C   8      14.450 -10.248  31.629  1.00 29.34     0.000 A 
ATOM   3373  N   ALA C   9      14.272 -11.199  26.366  1.00 31.75    -0.346 N 
ATOM   3374  HN  ALA C   9      15.038 -11.132  25.696  1.00  0.00     0.163 HD
ATOM   3375  CA  ALA C   9      13.735 -12.494  26.678  1.00 33.89     0.172 C 
ATOM   3376  C   ALA C   9      14.896 -13.485  26.811  1.00 35.93     0.240 C 
ATOM   3377  O   ALA C   9      15.752 -13.515  25.955  1.00 36.34    -0.271 OA
ATOM   3378  CB  ALA C   9      12.789 -12.951  25.573  1.00 32.53     0.042 C 
ATOM   3379  N   GLU C  10      14.888 -14.304  27.854  1.00 38.73    -0.345 N 
ATOM   3380  HN  GLU C  10      14.188 -14.183  28.586  1.00  0.00     0.163 HD
ATOM   3381  CA  GLU C  10      15.870 -15.375  27.963  1.00 41.47     0.186 C 
ATOM   3382  C   GLU C  10      15.340 -16.657  27.398  1.00 42.79     0.196 C 
ATOM   3383  O   GLU C  10      14.199 -16.999  27.710  1.00 43.72    -0.646 OA
ATOM   3384  CB  GLU C  10      16.299 -15.626  29.409  1.00 42.09     0.046 C 
ATOM   3385  CG  GLU C  10      17.416 -14.671  29.750  1.00 44.68     0.116 C 
ATOM   3386  CD  GLU C  10      18.171 -14.946  31.055  1.00 48.27     0.172 C 
ATOM   3387  OE1 GLU C  10      18.097 -16.083  31.651  1.00 47.42    -0.648 OA
ATOM   3388  OE2 GLU C  10      18.853 -13.963  31.447  1.00 47.41    -0.648 OA
ATOM   3389  OXT GLU C  10      16.150 -17.274  26.694  1.00 45.41    -0.646 OA
TER    3390      GLU C  10 
