# Supplementary material for: Astragalus in Acute Pancreatitis: Insights from Network Pharmacology, Molecular Docking, and Meta-Analysis Validation
Source: Curr Issues Mol Biol. 2025 May 21;47(5):379. doi: 10.3390/cimb47050379 (PMC12109879; doi:10.3390/cimb47050379)
Supplement: Supplementary file 1 [file cimb-47-00379-s001.zip › Original Data/Network Pharmacology/5 Molecular Docking/Calycosin/AKT1/Calycosin.pdbqt]

REMARK  3 active torsions:
REMARK  status: ('A' for Active; 'I' for Inactive)
REMARK    1  A    between atoms: O_3  and  C_17 
REMARK    2  A    between atoms: O_4  and  C_16 
REMARK    3  A    between atoms: O_5  and  C_19 
ROOT
ATOM      1  O   *** d   1       0.114  -0.031  -0.364  0.00  0.00    -0.321 OA
ATOM      2  O   *** d   1       1.645   3.580   0.221  0.00  0.00    -0.286 OA
ATOM      3  C   *** d   1       2.057   1.357  -0.073  0.00  0.00     0.048 A 
ATOM      4  C   *** d   1      -0.129   2.267   0.113  0.00  0.00     0.049 A 
ATOM      5  C   *** d   1       3.421   1.411   0.024  0.00  0.00    -0.017 A 
ATOM      6  C   *** d   1       1.231   2.442   0.107  0.00  0.00     0.197 A 
ATOM      7  C   *** d   1      -0.660   1.051  -0.106  0.00  0.00     0.091 A 
ATOM      8  C   *** d   1       1.453   0.167  -0.286  0.00  0.00     0.159 A 
ATOM      9  C   *** d   1       4.220   0.413  -0.420  0.00  0.00     0.052 A 
ATOM     10  C   *** d   1       4.136   2.415   0.578  0.00  0.00     0.015 A 
ATOM     11  C   *** d   1      -0.973   3.297   0.333  0.00  0.00     0.021 A 
ATOM     12  C   *** d   1      -1.998   0.905  -0.091  0.00  0.00     0.074 A 
ATOM     13  C   *** d   1       5.564   0.396  -0.358  0.00  0.00     0.099 A 
ATOM     14  C   *** d   1       6.235   1.428   0.184  0.00  0.00     0.101 A 
ATOM     15  C   *** d   1       5.476   2.430   0.657  0.00  0.00     0.040 A 
ATOM     16  C   *** d   1      -2.846   1.919   0.136  0.00  0.00     0.068 A 
ATOM     17  C   *** d   1      -2.303   3.127   0.346  0.00  0.00     0.037 A 
ENDROOT
BRANCH  16  18
ATOM     18  O   *** d   1      -4.193   1.726   0.143  0.00  0.00    -0.361 OA
ATOM     19  H   *** d   1      -4.380   0.791  -0.042  0.00  0.00     0.217 HD
ENDBRANCH  16  18
BRANCH  13  20
ATOM     20  O   *** d   1       6.266  -0.661  -0.857  0.00  0.00    -0.358 OA
ATOM     21  H   *** d   1       7.215  -0.494  -0.741  0.00  0.00     0.217 HD
ENDBRANCH  13  20
BRANCH  14  22
ATOM     22  O   *** d   1       7.607   1.369   0.233  0.00  0.00    -0.353 OA
ATOM     23  C   *** d   1       8.314   2.416   0.855  0.00  0.00     0.210 C 
ENDBRANCH  14  22
TORSDOF 3
