# Supplementary material for: Astragalus in Acute Pancreatitis: Insights from Network Pharmacology, Molecular Docking, and Meta-Analysis Validation
Source: Curr Issues Mol Biol. 2025 May 21;47(5):379. doi: 10.3390/cimb47050379 (PMC12109879; doi:10.3390/cimb47050379)
Supplement: Supplementary file 1 [file cimb-47-00379-s001.zip › Original Data/Network Pharmacology/5 Molecular Docking/Calycosin/AKT1/log.txt]

#################################################################
# If you used AutoDock Vina in your work, please cite:          #
#                                                               #
# O. Trott, A. J. Olson,                                        #
# AutoDock Vina: improving the speed and accuracy of docking    #
# with a new scoring function, efficient optimization and       #
# multithreading, Journal of Computational Chemistry 31 (2010)  #
# 455-461                                                       #
#                                                               #
# DOI 10.1002/jcc.21334                                         #
#                                                               #
# Please see http://vina.scripps.edu for more information.      #
#################################################################

WARNING: The search space volume > 27000 Angstrom^3 (See FAQ)
Detected 22 CPUs
WARNING: at low exhaustiveness, it may be impossible to utilize all CPUs
Reading input ... done.
Setting up the scoring function ... done.
Analyzing the binding site ... done.
Using random seed: -1849798600
Performing search ... done.
Refining results ... done.

mode |   affinity | dist from best mode
     | (kcal/mol) | rmsd l.b.| rmsd u.b.
-----+------------+----------+----------
   1         -9.1      0.000      0.000
   2         -8.7      1.139      2.384
   3         -8.2      5.670      9.017
   4         -8.2      1.369      7.268
   5         -8.2      1.742      7.409
   6         -8.1      5.112      8.907
   7         -7.9      7.674      8.498
   8         -7.8      8.126      8.801
   9         -7.5      5.856      9.029
  10         -7.5      8.048     10.482
  11         -7.4      7.408      9.939
  12         -7.1      1.968      7.810
  13         -7.1     29.681     31.853
  14         -6.7      4.156      7.081
  15         -6.7     31.671     33.420
  16         -6.7     14.232     16.524
  17         -6.6     31.577     33.467
  18         -6.6     27.208     28.702
  19         -6.5      7.792      8.801
  20         -6.1     13.062     15.596
Writing output ... done.
