# Supplementary material for: Astragalus in Acute Pancreatitis: Insights from Network Pharmacology, Molecular Docking, and Meta-Analysis Validation
Source: Curr Issues Mol Biol. 2025 May 21;47(5):379. doi: 10.3390/cimb47050379 (PMC12109879; doi:10.3390/cimb47050379)
Supplement: Supplementary file 1 [file cimb-47-00379-s001.zip › Original Data/Network Pharmacology/5 Molecular Docking/Calycosin/AKT1/output.pdbqt]

MODEL 1
REMARK VINA RESULT:      -9.1      0.000      0.000
REMARK  3 active torsions:
REMARK  status: ('A' for Active; 'I' for Inactive)
REMARK    1  A    between atoms: O_3  and  C_17 
REMARK    2  A    between atoms: O_4  and  C_16 
REMARK    3  A    between atoms: O_5  and  C_19 
ROOT
ATOM      1  O   *** d   1       5.694   1.269  17.305  0.00  0.00    -0.321 OA
ATOM      2  O   *** d   1       8.653   3.818  16.616  0.00  0.00    -0.286 OA
ATOM      3  C   *** d   1       8.030   1.809  17.497  0.00  0.00     0.048 A 
ATOM      4  C   *** d   1       6.488   3.374  16.594  0.00  0.00     0.049 A 
ATOM      5  C   *** d   1       9.260   1.424  17.958  0.00  0.00    -0.017 A 
ATOM      6  C   *** d   1       7.776   3.028  16.913  0.00  0.00     0.197 A 
ATOM      7  C   *** d   1       5.479   2.510  16.803  0.00  0.00     0.091 A 
ATOM      8  C   *** d   1       6.968   0.993  17.677  0.00  0.00     0.159 A 
ATOM      9  C   *** d   1       9.547   0.140  18.273  0.00  0.00     0.052 A 
ATOM     10  C   *** d   1      10.312   2.241  18.181  0.00  0.00     0.015 A 
ATOM     11  C   *** d   1       6.191   4.579  16.063  0.00  0.00     0.021 A 
ATOM     12  C   *** d   1       4.223   2.875  16.485  0.00  0.00     0.074 A 
ATOM     13  C   *** d   1      10.729  -0.312  18.731  0.00  0.00     0.099 A 
ATOM     14  C   *** d   1      11.756   0.536  18.918  0.00  0.00     0.101 A 
ATOM     15  C   *** d   1      11.504   1.825  18.638  0.00  0.00     0.040 A 
ATOM     16  C   *** d   1       3.915   4.072  15.966  0.00  0.00     0.068 A 
ATOM     17  C   *** d   1       4.931   4.922  15.757  0.00  0.00     0.037 A 
ENDROOT
BRANCH  16  18
ATOM     18  O   *** d   1       2.630   4.400  15.661  0.00  0.00    -0.361 OA
ATOM     19  H   *** d   1       2.482   4.252  14.712  0.00  0.00     0.217 HD
ENDBRANCH  16  18
BRANCH  13  20
ATOM     20  O   *** d   1      10.907  -1.637  18.997  0.00  0.00    -0.358 OA
ATOM     21  H   *** d   1      10.068  -2.104  18.856  0.00  0.00     0.217 HD
ENDBRANCH  13  20
BRANCH  14  22
ATOM     22  O   *** d   1      12.945   0.036  19.393  0.00  0.00    -0.353 OA
ATOM     23  C   *** d   1      14.035   0.910  19.561  0.00  0.00     0.210 C 
ENDBRANCH  14  22
TORSDOF 3
ENDMDL
MODEL 2
REMARK VINA RESULT:      -8.7      1.139      2.384
REMARK  3 active torsions:
REMARK  status: ('A' for Active; 'I' for Inactive)
REMARK    1  A    between atoms: O_3  and  C_17 
REMARK    2  A    between atoms: O_4  and  C_16 
REMARK    3  A    between atoms: O_5  and  C_19 
ROOT
ATOM      1  O   *** d   1       8.185   4.494  16.605  0.00  0.00    -0.321 OA
ATOM      2  O   *** d   1       7.323   0.814  17.805  0.00  0.00    -0.286 OA
ATOM      3  C   *** d   1       8.951   2.358  17.403  0.00  0.00     0.048 A 
ATOM      4  C   *** d   1       6.655   2.726  16.920  0.00  0.00     0.049 A 
ATOM      5  C   *** d   1      10.026   1.579  17.734  0.00  0.00    -0.017 A 
ATOM      6  C   *** d   1       7.652   1.907  17.384  0.00  0.00     0.197 A 
ATOM      7  C   *** d   1       6.932   3.983  16.531  0.00  0.00     0.091 A 
ATOM      8  C   *** d   1       9.154   3.631  16.996  0.00  0.00     0.159 A 
ATOM      9  C   *** d   1      11.244   2.101  18.010  0.00  0.00     0.052 A 
ATOM     10  C   *** d   1      10.033   0.229  17.804  0.00  0.00     0.015 A 
ATOM     11  C   *** d   1       5.375   2.305  16.842  0.00  0.00     0.021 A 
ATOM     12  C   *** d   1       5.936   4.765  16.076  0.00  0.00     0.074 A 
ATOM     13  C   *** d   1      12.343   1.399  18.341  0.00  0.00     0.099 A 
ATOM     14  C   *** d   1      12.298   0.057  18.419  0.00  0.00     0.101 A 
ATOM     15  C   *** d   1      11.111  -0.502  18.130  0.00  0.00     0.040 A 
ATOM     16  C   *** d   1       4.662   4.355  15.984  0.00  0.00     0.068 A 
ATOM     17  C   *** d   1       4.399   3.102  16.382  0.00  0.00     0.037 A 
ENDROOT
BRANCH  16  18
ATOM     18  O   *** d   1       3.686   5.180  15.516  0.00  0.00    -0.361 OA
ATOM     19  H   *** d   1       3.299   4.791  14.715  0.00  0.00     0.217 HD
ENDBRANCH  16  18
BRANCH  13  20
ATOM     20  O   *** d   1      13.515   2.039  18.617  0.00  0.00    -0.358 OA
ATOM     21  H   *** d   1      13.322   2.861  19.094  0.00  0.00     0.217 HD
ENDBRANCH  13  20
BRANCH  14  22
ATOM     22  O   *** d   1      13.444  -0.623  18.755  0.00  0.00    -0.353 OA
ATOM     23  C   *** d   1      13.504  -1.289  19.994  0.00  0.00     0.210 C 
ENDBRANCH  14  22
TORSDOF 3
ENDMDL
MODEL 3
REMARK VINA RESULT:      -8.2      5.670      9.017
REMARK  3 active torsions:
REMARK  status: ('A' for Active; 'I' for Inactive)
REMARK    1  A    between atoms: O_3  and  C_17 
REMARK    2  A    between atoms: O_4  and  C_16 
REMARK    3  A    between atoms: O_5  and  C_19 
ROOT
ATOM      1  O   *** d   1      11.334  -6.005  15.876  0.00  0.00    -0.321 OA
ATOM      2  O   *** d   1      10.609  -4.551  19.494  0.00  0.00    -0.286 OA
ATOM      3  C   *** d   1      11.407  -4.143  17.398  0.00  0.00     0.048 A 
ATOM      4  C   *** d   1      10.700  -6.288  18.131  0.00  0.00     0.049 A 
ATOM      5  C   *** d   1      11.765  -2.836  17.591  0.00  0.00    -0.017 A 
ATOM      6  C   *** d   1      10.914  -4.959  18.389  0.00  0.00     0.197 A 
ATOM      7  C   *** d   1      10.922  -6.788  16.902  0.00  0.00     0.091 A 
ATOM      8  C   *** d   1      11.607  -4.714  16.190  0.00  0.00     0.159 A 
ATOM      9  C   *** d   1      11.984  -1.984  16.563  0.00  0.00     0.052 A 
ATOM     10  C   *** d   1      11.968  -2.240  18.787  0.00  0.00     0.015 A 
ATOM     11  C   *** d   1      10.262  -7.132  19.089  0.00  0.00     0.021 A 
ATOM     12  C   *** d   1      10.708  -8.097  16.676  0.00  0.00     0.074 A 
ATOM     13  C   *** d   1      12.337  -0.691  16.676  0.00  0.00     0.099 A 
ATOM     14  C   *** d   1      12.508  -0.134  17.888  0.00  0.00     0.101 A 
ATOM     15  C   *** d   1      12.321  -0.953  18.936  0.00  0.00     0.040 A 
ATOM     16  C   *** d   1      10.282  -8.947  17.622  0.00  0.00     0.068 A 
ATOM     17  C   *** d   1      10.058  -8.434  18.841  0.00  0.00     0.037 A 
ENDROOT
BRANCH  16  18
ATOM     18  O   *** d   1      10.079 -10.265  17.349  0.00  0.00    -0.361 OA
ATOM     19  H   *** d   1       9.286 -10.568  17.821  0.00  0.00     0.217 HD
ENDBRANCH  16  18
BRANCH  13  20
ATOM     20  O   *** d   1      12.512   0.078  15.564  0.00  0.00    -0.358 OA
ATOM     21  H   *** d   1      11.802   0.738  15.520  0.00  0.00     0.217 HD
ENDBRANCH  13  20
BRANCH  14  22
ATOM     22  O   *** d   1      12.874   1.189  17.960  0.00  0.00    -0.353 OA
ATOM     23  C   *** d   1      12.202   2.036  18.862  0.00  0.00     0.210 C 
ENDBRANCH  14  22
TORSDOF 3
ENDMDL
MODEL 4
REMARK VINA RESULT:      -8.2      1.369      7.268
REMARK  3 active torsions:
REMARK  status: ('A' for Active; 'I' for Inactive)
REMARK    1  A    between atoms: O_3  and  C_17 
REMARK    2  A    between atoms: O_4  and  C_16 
REMARK    3  A    between atoms: O_5  and  C_19 
ROOT
ATOM      1  O   *** d   1      10.615   0.283  18.625  0.00  0.00    -0.321 OA
ATOM      2  O   *** d   1      10.485   4.245  18.541  0.00  0.00    -0.286 OA
ATOM      3  C   *** d   1       9.433   2.290  18.025  0.00  0.00     0.048 A 
ATOM      4  C   *** d   1      11.623   2.393  18.938  0.00  0.00     0.049 A 
ATOM      5  C   *** d   1       8.320   2.832  17.440  0.00  0.00    -0.017 A 
ATOM      6  C   *** d   1      10.499   3.031  18.480  0.00  0.00     0.197 A 
ATOM      7  C   *** d   1      11.670   1.050  18.991  0.00  0.00     0.091 A 
ATOM      8  C   *** d   1       9.552   0.946  18.107  0.00  0.00     0.159 A 
ATOM      9  C   *** d   1       7.182   2.124  17.253  0.00  0.00     0.052 A 
ATOM     10  C   *** d   1       8.210   4.091  16.963  0.00  0.00     0.015 A 
ATOM     11  C   *** d   1      12.708   3.083  19.349  0.00  0.00     0.021 A 
ATOM     12  C   *** d   1      12.787   0.449  19.441  0.00  0.00     0.074 A 
ATOM     13  C   *** d   1       6.052   2.588  16.687  0.00  0.00     0.099 A 
ATOM     14  C   *** d   1       5.982   3.856  16.244  0.00  0.00     0.101 A 
ATOM     15  C   *** d   1       7.100   4.586  16.392  0.00  0.00     0.040 A 
ATOM     16  C   *** d   1      13.875   1.123  19.843  0.00  0.00     0.068 A 
ATOM     17  C   *** d   1      13.811   2.461  19.791  0.00  0.00     0.037 A 
ENDROOT
BRANCH  16  18
ATOM     18  O   *** d   1      14.984   0.473  20.290  0.00  0.00    -0.361 OA
ATOM     19  H   *** d   1      15.192   0.783  21.187  0.00  0.00     0.217 HD
ENDBRANCH  16  18
BRANCH  13  20
ATOM     20  O   *** d   1       4.958   1.784  16.568  0.00  0.00    -0.358 OA
ATOM     21  H   *** d   1       4.288   2.238  16.032  0.00  0.00     0.217 HD
ENDBRANCH  13  20
BRANCH  14  22
ATOM     22  O   *** d   1       4.812   4.289  15.668  0.00  0.00    -0.353 OA
ATOM     23  C   *** d   1       4.422   5.631  15.839  0.00  0.00     0.210 C 
ENDBRANCH  14  22
TORSDOF 3
ENDMDL
MODEL 5
REMARK VINA RESULT:      -8.2      1.742      7.409
REMARK  3 active torsions:
REMARK  status: ('A' for Active; 'I' for Inactive)
REMARK    1  A    between atoms: O_3  and  C_17 
REMARK    2  A    between atoms: O_4  and  C_16 
REMARK    3  A    between atoms: O_5  and  C_19 
ROOT
ATOM      1  O   *** d   1      10.597   4.334  18.638  0.00  0.00    -0.321 OA
ATOM      2  O   *** d   1       9.284   0.676  17.849  0.00  0.00    -0.286 OA
ATOM      3  C   *** d   1       8.842   2.913  17.810  0.00  0.00     0.048 A 
ATOM      4  C   *** d   1      10.816   1.987  18.753  0.00  0.00     0.049 A 
ATOM      5  C   *** d   1       7.575   2.838  17.298  0.00  0.00    -0.017 A 
ATOM      6  C   *** d   1       9.606   1.815  18.130  0.00  0.00     0.197 A 
ATOM      7  C   *** d   1      11.281   3.223  19.006  0.00  0.00     0.091 A 
ATOM      8  C   *** d   1       9.373   4.122  18.095  0.00  0.00     0.159 A 
ATOM      9  C   *** d   1       6.955   3.904  16.739  0.00  0.00     0.052 A 
ATOM     10  C   *** d   1       6.784   1.743  17.300  0.00  0.00     0.015 A 
ATOM     11  C   *** d   1      11.574   0.936  19.127  0.00  0.00     0.021 A 
ATOM     12  C   *** d   1      12.469   3.366  19.622  0.00  0.00     0.074 A 
ATOM     13  C   *** d   1       5.714   3.906  16.218  0.00  0.00     0.099 A 
ATOM     14  C   *** d   1       4.970   2.786  16.223  0.00  0.00     0.101 A 
ATOM     15  C   *** d   1       5.543   1.711  16.789  0.00  0.00     0.040 A 
ATOM     16  C   *** d   1      13.227   2.328  20.007  0.00  0.00     0.068 A 
ATOM     17  C   *** d   1      12.754   1.102  19.743  0.00  0.00     0.037 A 
ENDROOT
BRANCH  16  18
ATOM     18  O   *** d   1      14.423   2.518  20.629  0.00  0.00    -0.361 OA
ATOM     19  H   *** d   1      15.036   2.950  20.011  0.00  0.00     0.217 HD
ENDBRANCH  16  18
BRANCH  13  20
ATOM     20  O   *** d   1       5.199   5.040  15.663  0.00  0.00    -0.358 OA
ATOM     21  H   *** d   1       5.857   5.751  15.729  0.00  0.00     0.217 HD
ENDBRANCH  13  20
BRANCH  14  22
ATOM     22  O   *** d   1       3.706   2.832  15.686  0.00  0.00    -0.353 OA
ATOM     23  C   *** d   1       2.960   1.641  15.592  0.00  0.00     0.210 C 
ENDBRANCH  14  22
TORSDOF 3
ENDMDL
MODEL 6
REMARK VINA RESULT:      -8.1      5.112      8.907
REMARK  3 active torsions:
REMARK  status: ('A' for Active; 'I' for Inactive)
REMARK    1  A    between atoms: O_3  and  C_17 
REMARK    2  A    between atoms: O_4  and  C_16 
REMARK    3  A    between atoms: O_5  and  C_19 
ROOT
ATOM      1  O   *** d   1      10.791  -6.204  19.545  0.00  0.00    -0.321 OA
ATOM      2  O   *** d   1      11.090  -4.432  16.010  0.00  0.00    -0.286 OA
ATOM      3  C   *** d   1      10.997  -4.173  18.273  0.00  0.00     0.048 A 
ATOM      4  C   *** d   1      10.739  -6.269  17.187  0.00  0.00     0.049 A 
ATOM      5  C   *** d   1      11.069  -2.806  18.302  0.00  0.00    -0.017 A 
ATOM      6  C   *** d   1      10.935  -4.914  17.116  0.00  0.00     0.197 A 
ATOM      7  C   *** d   1      10.658  -6.884  18.380  0.00  0.00     0.091 A 
ATOM      8  C   *** d   1      10.906  -4.858  19.435  0.00  0.00     0.159 A 
ATOM      9  C   *** d   1      11.402  -2.121  19.421  0.00  0.00     0.052 A 
ATOM     10  C   *** d   1      10.804  -1.978  17.268  0.00  0.00     0.015 A 
ATOM     11  C   *** d   1      10.626  -7.026  16.075  0.00  0.00     0.021 A 
ATOM     12  C   *** d   1      10.462  -8.215  18.423  0.00  0.00     0.074 A 
ATOM     13  C   *** d   1      11.493  -0.783  19.525  0.00  0.00     0.099 A 
ATOM     14  C   *** d   1      11.240   0.002  18.462  0.00  0.00     0.101 A 
ATOM     15  C   *** d   1      10.884  -0.639  17.337  0.00  0.00     0.040 A 
ATOM     16  C   *** d   1      10.338  -8.975  17.325  0.00  0.00     0.068 A 
ATOM     17  C   *** d   1      10.428  -8.350  16.142  0.00  0.00     0.037 A 
ENDROOT
BRANCH  16  18
ATOM     18  O   *** d   1      10.140 -10.319  17.414  0.00  0.00    -0.361 OA
ATOM     19  H   *** d   1       9.671 -10.623  16.619  0.00  0.00     0.217 HD
ENDBRANCH  16  18
BRANCH  13  20
ATOM     20  O   *** d   1      11.856  -0.203  20.704  0.00  0.00    -0.358 OA
ATOM     21  H   *** d   1      11.175  -0.387  21.371  0.00  0.00     0.217 HD
ENDBRANCH  13  20
BRANCH  14  22
ATOM     22  O   *** d   1      11.338   1.365  18.611  0.00  0.00    -0.353 OA
ATOM     23  C   *** d   1      10.166   2.144  18.559  0.00  0.00     0.210 C 
ENDBRANCH  14  22
TORSDOF 3
ENDMDL
MODEL 7
REMARK VINA RESULT:      -7.9      7.674      8.498
REMARK  3 active torsions:
REMARK  status: ('A' for Active; 'I' for Inactive)
REMARK    1  A    between atoms: O_3  and  C_17 
REMARK    2  A    between atoms: O_4  and  C_16 
REMARK    3  A    between atoms: O_5  and  C_19 
ROOT
ATOM      1  O   *** d   1      10.188  -5.837  20.714  0.00  0.00    -0.321 OA
ATOM      2  O   *** d   1      12.351  -3.425  18.427  0.00  0.00    -0.286 OA
ATOM      3  C   *** d   1      11.636  -3.925  20.533  0.00  0.00     0.048 A 
ATOM      4  C   *** d   1      10.894  -5.078  18.594  0.00  0.00     0.049 A 
ATOM      5  C   *** d   1      12.263  -2.899  21.186  0.00  0.00    -0.017 A 
ATOM      6  C   *** d   1      11.653  -4.091  19.168  0.00  0.00     0.197 A 
ATOM      7  C   *** d   1      10.173  -5.916  19.361  0.00  0.00     0.091 A 
ATOM      8  C   *** d   1      10.889  -4.803  21.239  0.00  0.00     0.159 A 
ATOM      9  C   *** d   1      12.465  -2.905  22.524  0.00  0.00     0.052 A 
ATOM     10  C   *** d   1      12.729  -1.765  20.615  0.00  0.00     0.015 A 
ATOM     11  C   *** d   1      10.845  -5.244  17.255  0.00  0.00     0.021 A 
ATOM     12  C   *** d   1       9.433  -6.874  18.773  0.00  0.00     0.074 A 
ATOM     13  C   *** d   1      13.071  -1.934  23.232  0.00  0.00     0.099 A 
ATOM     14  C   *** d   1      13.537  -0.832  22.618  0.00  0.00     0.101 A 
ATOM     15  C   *** d   1      13.337  -0.778  21.291  0.00  0.00     0.040 A 
ATOM     16  C   *** d   1       9.370  -7.042  17.444  0.00  0.00     0.068 A 
ATOM     17  C   *** d   1      10.098  -6.204  16.692  0.00  0.00     0.037 A 
ENDROOT
BRANCH  16  18
ATOM     18  O   *** d   1       8.607  -8.024  16.891  0.00  0.00    -0.361 OA
ATOM     19  H   *** d   1       9.134  -8.499  16.227  0.00  0.00     0.217 HD
ENDBRANCH  16  18
BRANCH  13  20
ATOM     20  O   *** d   1      13.234  -2.061  24.580  0.00  0.00    -0.358 OA
ATOM     21  H   *** d   1      13.696  -1.277  24.918  0.00  0.00     0.217 HD
ENDBRANCH  13  20
BRANCH  14  22
ATOM     22  O   *** d   1      14.145   0.138  23.378  0.00  0.00    -0.353 OA
ATOM     23  C   *** d   1      15.549   0.244  23.355  0.00  0.00     0.210 C 
ENDBRANCH  14  22
TORSDOF 3
ENDMDL
MODEL 8
REMARK VINA RESULT:      -7.8      8.126      8.801
REMARK  3 active torsions:
REMARK  status: ('A' for Active; 'I' for Inactive)
REMARK    1  A    between atoms: O_3  and  C_17 
REMARK    2  A    between atoms: O_4  and  C_16 
REMARK    3  A    between atoms: O_5  and  C_19 
ROOT
ATOM      1  O   *** d   1      10.047  -3.246  23.661  0.00  0.00    -0.321 OA
ATOM      2  O   *** d   1      12.116  -4.457  20.503  0.00  0.00    -0.286 OA
ATOM      3  C   *** d   1      11.839  -2.858  22.104  0.00  0.00     0.048 A 
ATOM      4  C   *** d   1      10.378  -4.713  21.843  0.00  0.00     0.049 A 
ATOM      5  C   *** d   1      12.844  -2.021  21.701  0.00  0.00    -0.017 A 
ATOM      6  C   *** d   1      11.478  -4.003  21.433  0.00  0.00     0.197 A 
ATOM      7  C   *** d   1       9.681  -4.324  22.925  0.00  0.00     0.091 A 
ATOM      8  C   *** d   1      11.092  -2.528  23.181  0.00  0.00     0.159 A 
ATOM      9  C   *** d   1      13.359  -1.065  22.508  0.00  0.00     0.052 A 
ATOM     10  C   *** d   1      13.424  -2.012  20.480  0.00  0.00     0.015 A 
ATOM     11  C   *** d   1       9.962  -5.815  21.184  0.00  0.00     0.021 A 
ATOM     12  C   *** d   1       8.603  -5.035  23.305  0.00  0.00     0.074 A 
ATOM     13  C   *** d   1      14.344  -0.208  22.181  0.00  0.00     0.099 A 
ATOM     14  C   *** d   1      14.907  -0.250  20.960  0.00  0.00     0.101 A 
ATOM     15  C   *** d   1      14.407  -1.172  20.121  0.00  0.00     0.040 A 
ATOM     16  C   *** d   1       8.176  -6.126  22.652  0.00  0.00     0.068 A 
ATOM     17  C   *** d   1       8.883  -6.506  21.579  0.00  0.00     0.037 A 
ENDROOT
BRANCH  16  18
ATOM     18  O   *** d   1       7.079  -6.815  23.070  0.00  0.00    -0.361 OA
ATOM     19  H   *** d   1       6.420  -6.187  23.409  0.00  0.00     0.217 HD
ENDBRANCH  16  18
BRANCH  13  20
ATOM     20  O   *** d   1      14.796   0.704  23.088  0.00  0.00    -0.358 OA
ATOM     21  H   *** d   1      14.051   1.251  23.385  0.00  0.00     0.217 HD
ENDBRANCH  13  20
BRANCH  14  22
ATOM     22  O   *** d   1      15.906   0.646  20.665  0.00  0.00    -0.353 OA
ATOM     23  C   *** d   1      15.576   1.842  19.998  0.00  0.00     0.210 C 
ENDBRANCH  14  22
TORSDOF 3
ENDMDL
MODEL 9
REMARK VINA RESULT:      -7.5      5.856      9.029
REMARK  3 active torsions:
REMARK  status: ('A' for Active; 'I' for Inactive)
REMARK    1  A    between atoms: O_3  and  C_17 
REMARK    2  A    between atoms: O_4  and  C_16 
REMARK    3  A    between atoms: O_5  and  C_19 
ROOT
ATOM      1  O   *** d   1      11.820  -5.074  22.332  0.00  0.00    -0.321 OA
ATOM      2  O   *** d   1      11.150  -3.732  18.661  0.00  0.00    -0.286 OA
ATOM      3  C   *** d   1      11.761  -3.222  20.798  0.00  0.00     0.048 A 
ATOM      4  C   *** d   1      11.054  -5.387  20.122  0.00  0.00     0.049 A 
ATOM      5  C   *** d   1      11.926  -1.875  20.623  0.00  0.00    -0.017 A 
ATOM      6  C   *** d   1      11.306  -4.074  19.818  0.00  0.00     0.197 A 
ATOM      7  C   *** d   1      11.298  -5.858  21.358  0.00  0.00     0.091 A 
ATOM      8  C   *** d   1      11.982  -3.766  22.015  0.00  0.00     0.159 A 
ATOM      9  C   *** d   1      12.625  -1.110  21.494  0.00  0.00     0.052 A 
ATOM     10  C   *** d   1      11.415  -1.140  19.611  0.00  0.00     0.015 A 
ATOM     11  C   *** d   1      10.562  -6.243  19.203  0.00  0.00     0.021 A 
ATOM     12  C   *** d   1      11.039  -7.150  21.632  0.00  0.00     0.074 A 
ATOM     13  C   *** d   1      12.828   0.216  21.388  0.00  0.00     0.099 A 
ATOM     14  C   *** d   1      12.316   0.903  20.351  0.00  0.00     0.101 A 
ATOM     15  C   *** d   1      11.597   0.183  19.475  0.00  0.00     0.040 A 
ATOM     16  C   *** d   1      10.541  -8.008  20.730  0.00  0.00     0.068 A 
ATOM     17  C   *** d   1      10.309  -7.526  19.500  0.00  0.00     0.037 A 
ENDROOT
BRANCH  16  18
ATOM     18  O   *** d   1      10.294  -9.307  21.051  0.00  0.00    -0.361 OA
ATOM     19  H   *** d   1       9.641  -9.337  21.770  0.00  0.00     0.217 HD
ENDBRANCH  16  18
BRANCH  13  20
ATOM     20  O   *** d   1      13.567   0.879  22.322  0.00  0.00    -0.358 OA
ATOM     21  H   *** d   1      14.509   0.719  22.152  0.00  0.00     0.217 HD
ENDBRANCH  13  20
BRANCH  14  22
ATOM     22  O   *** d   1      12.542   2.257  20.283  0.00  0.00    -0.353 OA
ATOM     23  C   *** d   1      13.371   2.761  19.262  0.00  0.00     0.210 C 
ENDBRANCH  14  22
TORSDOF 3
ENDMDL
MODEL 10
REMARK VINA RESULT:      -7.5      8.048     10.482
REMARK  3 active torsions:
REMARK  status: ('A' for Active; 'I' for Inactive)
REMARK    1  A    between atoms: O_3  and  C_17 
REMARK    2  A    between atoms: O_4  and  C_16 
REMARK    3  A    between atoms: O_5  and  C_19 
ROOT
ATOM      1  O   *** d   1      14.314  -4.049  23.353  0.00  0.00    -0.321 OA
ATOM      2  O   *** d   1      11.139  -2.864  21.293  0.00  0.00    -0.286 OA
ATOM      3  C   *** d   1      12.395  -4.623  22.019  0.00  0.00     0.048 A 
ATOM      4  C   *** d   1      12.992  -2.353  22.383  0.00  0.00     0.049 A 
ATOM      5  C   *** d   1      11.667  -5.621  21.432  0.00  0.00    -0.017 A 
ATOM      6  C   *** d   1      12.133  -3.282  21.855  0.00  0.00     0.197 A 
ATOM      7  C   *** d   1      14.060  -2.742  23.101  0.00  0.00     0.091 A 
ATOM      8  C   *** d   1      13.486  -4.939  22.752  0.00  0.00     0.159 A 
ATOM      9  C   *** d   1      11.766  -6.915  21.817  0.00  0.00     0.052 A 
ATOM     10  C   *** d   1      10.800  -5.470  20.406  0.00  0.00     0.015 A 
ATOM     11  C   *** d   1      12.797  -1.029  22.204  0.00  0.00     0.021 A 
ATOM     12  C   *** d   1      14.890  -1.810  23.605  0.00  0.00     0.074 A 
ATOM     13  C   *** d   1      11.084  -7.947  21.287  0.00  0.00     0.099 A 
ATOM     14  C   *** d   1      10.215  -7.745  20.281  0.00  0.00     0.101 A 
ATOM     15  C   *** d   1      10.104  -6.476  19.854  0.00  0.00     0.040 A 
ATOM     16  C   *** d   1      14.711  -0.493  23.426  0.00  0.00     0.068 A 
ATOM     17  C   *** d   1      13.639  -0.118  22.713  0.00  0.00     0.037 A 
ENDROOT
BRANCH  16  18
ATOM     18  O   *** d   1      15.576   0.416  23.953  0.00  0.00    -0.361 OA
ATOM     19  H   *** d   1      15.284   0.649  24.849  0.00  0.00     0.217 HD
ENDBRANCH  16  18
BRANCH  13  20
ATOM     20  O   *** d   1      11.253  -9.209  21.773  0.00  0.00    -0.358 OA
ATOM     21  H   *** d   1      10.577  -9.382  22.448  0.00  0.00     0.217 HD
ENDBRANCH  13  20
BRANCH  14  22
ATOM     22  O   *** d   1       9.543  -8.827  19.764  0.00  0.00    -0.353 OA
ATOM     23  C   *** d   1       9.071  -8.768  18.439  0.00  0.00     0.210 C 
ENDBRANCH  14  22
TORSDOF 3
ENDMDL
MODEL 11
REMARK VINA RESULT:      -7.4      7.408      9.939
REMARK  3 active torsions:
REMARK  status: ('A' for Active; 'I' for Inactive)
REMARK    1  A    between atoms: O_3  and  C_17 
REMARK    2  A    between atoms: O_4  and  C_16 
REMARK    3  A    between atoms: O_5  and  C_19 
ROOT
ATOM      1  O   *** d   1      12.506  -1.637  20.222  0.00  0.00    -0.321 OA
ATOM      2  O   *** d   1      12.784  -5.086  22.161  0.00  0.00    -0.286 OA
ATOM      3  C   *** d   1      11.906  -3.961  20.382  0.00  0.00     0.048 A 
ATOM      4  C   *** d   1      13.191  -2.915  22.083  0.00  0.00     0.049 A 
ATOM      5  C   *** d   1      11.193  -4.999  19.845  0.00  0.00    -0.017 A 
ATOM      6  C   *** d   1      12.609  -4.041  21.562  0.00  0.00     0.197 A 
ATOM      7  C   *** d   1      13.122  -1.745  21.424  0.00  0.00     0.091 A 
ATOM      8  C   *** d   1      11.879  -2.753  19.776  0.00  0.00     0.159 A 
ATOM      9  C   *** d   1      10.743  -4.987  18.569  0.00  0.00     0.052 A 
ATOM     10  C   *** d   1      10.827  -6.126  20.494  0.00  0.00     0.015 A 
ATOM     11  C   *** d   1      13.849  -2.941  23.262  0.00  0.00     0.021 A 
ATOM     12  C   *** d   1      13.699  -0.653  21.960  0.00  0.00     0.074 A 
ATOM     13  C   *** d   1      10.038  -5.967  17.975  0.00  0.00     0.099 A 
ATOM     14  C   *** d   1       9.714  -7.082  18.654  0.00  0.00     0.101 A 
ATOM     15  C   *** d   1      10.123  -7.123  19.933  0.00  0.00     0.040 A 
ATOM     16  C   *** d   1      14.346  -0.665  23.134  0.00  0.00     0.068 A 
ATOM     17  C   *** d   1      14.413  -1.839  23.777  0.00  0.00     0.037 A 
ENDROOT
BRANCH  16  18
ATOM     18  O   *** d   1      14.914   0.464  23.639  0.00  0.00    -0.361 OA
ATOM     19  H   *** d   1      14.220   1.021  24.029  0.00  0.00     0.217 HD
ENDBRANCH  16  18
BRANCH  13  20
ATOM     20  O   *** d   1       9.654  -5.851  16.672  0.00  0.00    -0.358 OA
ATOM     21  H   *** d   1       9.548  -4.911  16.456  0.00  0.00     0.217 HD
ENDBRANCH  13  20
BRANCH  14  22
ATOM     22  O   *** d   1       8.988  -8.056  18.013  0.00  0.00    -0.353 OA
ATOM     23  C   *** d   1       9.617  -9.274  17.688  0.00  0.00     0.210 C 
ENDBRANCH  14  22
TORSDOF 3
ENDMDL
MODEL 12
REMARK VINA RESULT:      -7.1      1.968      7.810
REMARK  3 active torsions:
REMARK  status: ('A' for Active; 'I' for Inactive)
REMARK    1  A    between atoms: O_3  and  C_17 
REMARK    2  A    between atoms: O_4  and  C_16 
REMARK    3  A    between atoms: O_5  and  C_19 
ROOT
ATOM      1  O   *** d   1      12.595   0.531  19.366  0.00  0.00    -0.321 OA
ATOM      2  O   *** d   1       9.545  -1.297  17.610  0.00  0.00    -0.286 OA
ATOM      3  C   *** d   1      10.447   0.682  18.293  0.00  0.00     0.048 A 
ATOM      4  C   *** d   1      11.440  -1.429  18.739  0.00  0.00     0.049 A 
ATOM      5  C   *** d   1       9.424   1.497  17.892  0.00  0.00    -0.017 A 
ATOM      6  C   *** d   1      10.420  -0.689  18.198  0.00  0.00     0.197 A 
ATOM      7  C   *** d   1      12.490  -0.820  19.318  0.00  0.00     0.091 A 
ATOM      8  C   *** d   1      11.533   1.225  18.889  0.00  0.00     0.159 A 
ATOM      9  C   *** d   1       9.576   2.833  17.740  0.00  0.00     0.052 A 
ATOM     10  C   *** d   1       8.158   1.105  17.625  0.00  0.00     0.015 A 
ATOM     11  C   *** d   1      11.428  -2.778  18.708  0.00  0.00     0.021 A 
ATOM     12  C   *** d   1      13.476  -1.568  19.846  0.00  0.00     0.074 A 
ATOM     13  C   *** d   1       8.618   3.694  17.351  0.00  0.00     0.099 A 
ATOM     14  C   *** d   1       7.377   3.255  17.076  0.00  0.00     0.101 A 
ATOM     15  C   *** d   1       7.179   1.936  17.236  0.00  0.00     0.040 A 
ATOM     16  C   *** d   1      13.470  -2.909  19.829  0.00  0.00     0.068 A 
ATOM     17  C   *** d   1      12.421  -3.504  19.243  0.00  0.00     0.037 A 
ENDROOT
BRANCH  16  18
ATOM     18  O   *** d   1      14.489  -3.627  20.376  0.00  0.00    -0.361 OA
ATOM     19  H   *** d   1      15.199  -3.719  19.720  0.00  0.00     0.217 HD
ENDBRANCH  16  18
BRANCH  13  20
ATOM     20  O   *** d   1       8.896   5.022  17.215  0.00  0.00    -0.358 OA
ATOM     21  H   *** d   1       9.718   5.224  17.688  0.00  0.00     0.217 HD
ENDBRANCH  13  20
BRANCH  14  22
ATOM     22  O   *** d   1       6.426   4.167  16.687  0.00  0.00    -0.353 OA
ATOM     23  C   *** d   1       5.276   3.711  16.015  0.00  0.00     0.210 C 
ENDBRANCH  14  22
TORSDOF 3
ENDMDL
MODEL 13
REMARK VINA RESULT:      -7.1     29.681     31.853
REMARK  3 active torsions:
REMARK  status: ('A' for Active; 'I' for Inactive)
REMARK    1  A    between atoms: O_3  and  C_17 
REMARK    2  A    between atoms: O_4  and  C_16 
REMARK    3  A    between atoms: O_5  and  C_19 
ROOT
ATOM      1  O   *** d   1       0.501 -15.203  39.876  0.00  0.00    -0.321 OA
ATOM      2  O   *** d   1      -1.871 -17.650  41.904  0.00  0.00    -0.286 OA
ATOM      3  C   *** d   1      -1.728 -15.939  40.404  0.00  0.00     0.048 A 
ATOM      4  C   *** d   1       0.155 -16.853  41.527  0.00  0.00     0.049 A 
ATOM      5  C   *** d   1      -3.069 -15.760  40.204  0.00  0.00    -0.017 A 
ATOM      6  C   *** d   1      -1.198 -16.831  41.307  0.00  0.00     0.197 A 
ATOM      7  C   *** d   1       0.971 -16.043  40.830  0.00  0.00     0.091 A 
ATOM      8  C   *** d   1      -0.847 -15.156  39.742  0.00  0.00     0.159 A 
ATOM      9  C   *** d   1      -3.561 -15.090  39.136  0.00  0.00     0.052 A 
ATOM     10  C   *** d   1      -4.056 -16.186  41.024  0.00  0.00     0.015 A 
ATOM     11  C   *** d   1       0.710 -17.680  42.439  0.00  0.00     0.021 A 
ATOM     12  C   *** d   1       2.296 -16.081  41.068  0.00  0.00     0.074 A 
ATOM     13  C   *** d   1      -4.863 -14.875  38.874  0.00  0.00     0.099 A 
ATOM     14  C   *** d   1      -5.812 -15.336  39.709  0.00  0.00     0.101 A 
ATOM     15  C   *** d   1      -5.363 -15.989  40.794  0.00  0.00     0.040 A 
ATOM     16  C   *** d   1       2.857 -16.891  41.977  0.00  0.00     0.068 A 
ATOM     17  C   *** d   1       2.032 -17.698  42.661  0.00  0.00     0.037 A 
ENDROOT
BRANCH  16  18
ATOM     18  O   *** d   1       4.202 -16.896  42.186  0.00  0.00    -0.361 OA
ATOM     19  H   *** d   1       4.623 -17.465  41.521  0.00  0.00     0.217 HD
ENDBRANCH  16  18
BRANCH  13  20
ATOM     20  O   *** d   1      -5.241 -14.199  37.752  0.00  0.00    -0.358 OA
ATOM     21  H   *** d   1      -6.206 -14.246  37.664  0.00  0.00     0.217 HD
ENDBRANCH  13  20
BRANCH  14  22
ATOM     22  O   *** d   1      -7.130 -15.091  39.408  0.00  0.00    -0.353 OA
ATOM     23  C   *** d   1      -7.954 -16.165  39.023  0.00  0.00     0.210 C 
ENDBRANCH  14  22
TORSDOF 3
ENDMDL
MODEL 14
REMARK VINA RESULT:      -6.7      4.156      7.081
REMARK  3 active torsions:
REMARK  status: ('A' for Active; 'I' for Inactive)
REMARK    1  A    between atoms: O_3  and  C_17 
REMARK    2  A    between atoms: O_4  and  C_16 
REMARK    3  A    between atoms: O_5  and  C_19 
ROOT
ATOM      1  O   *** d   1      10.083  -0.768  17.321  0.00  0.00    -0.321 OA
ATOM      2  O   *** d   1      13.381   0.051  19.365  0.00  0.00    -0.286 OA
ATOM      3  C   *** d   1      11.482   0.864  18.400  0.00  0.00     0.048 A 
ATOM      4  C   *** d   1      12.164  -1.404  18.231  0.00  0.00     0.049 A 
ATOM      5  C   *** d   1      11.675   2.184  18.704  0.00  0.00    -0.017 A 
ATOM      6  C   *** d   1      12.389  -0.130  18.684  0.00  0.00     0.197 A 
ATOM      7  C   *** d   1      11.039  -1.699  17.556  0.00  0.00     0.091 A 
ATOM      8  C   *** d   1      10.376   0.495  17.717  0.00  0.00     0.159 A 
ATOM      9  C   *** d   1      10.671   3.092  18.668  0.00  0.00     0.052 A 
ATOM     10  C   *** d   1      12.852   2.754  19.044  0.00  0.00     0.015 A 
ATOM     11  C   *** d   1      13.052  -2.398  18.448  0.00  0.00     0.021 A 
ATOM     12  C   *** d   1      10.844  -2.957  17.119  0.00  0.00     0.074 A 
ATOM     13  C   *** d   1      10.786   4.402  18.952  0.00  0.00     0.099 A 
ATOM     14  C   *** d   1      11.975   4.921  19.306  0.00  0.00     0.101 A 
ATOM     15  C   *** d   1      13.002   4.057  19.333  0.00  0.00     0.040 A 
ATOM     16  C   *** d   1      11.724  -3.950  17.319  0.00  0.00     0.068 A 
ATOM     17  C   *** d   1      12.838  -3.644  18.000  0.00  0.00     0.037 A 
ENDROOT
BRANCH  16  18
ATOM     18  O   *** d   1      11.486  -5.208  16.859  0.00  0.00    -0.361 OA
ATOM     19  H   *** d   1      11.950  -5.329  16.014  0.00  0.00     0.217 HD
ENDBRANCH  16  18
BRANCH  13  20
ATOM     20  O   *** d   1       9.696   5.219  18.899  0.00  0.00    -0.358 OA
ATOM     21  H   *** d   1       9.752   5.770  18.102  0.00  0.00     0.217 HD
ENDBRANCH  13  20
BRANCH  14  22
ATOM     22  O   *** d   1      12.051   6.265  19.583  0.00  0.00    -0.353 OA
ATOM     23  C   *** d   1      12.723   6.686  20.747  0.00  0.00     0.210 C 
ENDBRANCH  14  22
TORSDOF 3
ENDMDL
MODEL 15
REMARK VINA RESULT:      -6.7     31.671     33.420
REMARK  3 active torsions:
REMARK  status: ('A' for Active; 'I' for Inactive)
REMARK    1  A    between atoms: O_3  and  C_17 
REMARK    2  A    between atoms: O_4  and  C_16 
REMARK    3  A    between atoms: O_5  and  C_19 
ROOT
ATOM      1  O   *** d   1       6.441 -13.633  48.490  0.00  0.00    -0.321 OA
ATOM      2  O   *** d   1       6.579 -12.862  44.602  0.00  0.00    -0.286 OA
ATOM      3  C   *** d   1       5.738 -14.186  46.257  0.00  0.00     0.048 A 
ATOM      4  C   *** d   1       7.337 -12.473  46.641  0.00  0.00     0.049 A 
ATOM      5  C   *** d   1       5.009 -15.029  45.462  0.00  0.00    -0.017 A 
ATOM      6  C   *** d   1       6.550 -13.186  45.774  0.00  0.00     0.197 A 
ATOM      7  C   *** d   1       7.283 -12.711  47.963  0.00  0.00     0.091 A 
ATOM      8  C   *** d   1       5.736 -14.369  47.596  0.00  0.00     0.159 A 
ATOM      9  C   *** d   1       4.019 -15.812  45.950  0.00  0.00     0.052 A 
ATOM     10  C   *** d   1       5.182 -15.211  44.134  0.00  0.00     0.015 A 
ATOM     11  C   *** d   1       8.183 -11.516  46.203  0.00  0.00     0.021 A 
ATOM     12  C   *** d   1       8.069 -12.000  48.793  0.00  0.00     0.074 A 
ATOM     13  C   *** d   1       3.263 -16.662  45.232  0.00  0.00     0.099 A 
ATOM     14  C   *** d   1       3.458 -16.796  43.908  0.00  0.00     0.101 A 
ATOM     15  C   *** d   1       4.446 -16.051  43.388  0.00  0.00     0.040 A 
ATOM     16  C   *** d   1       8.920 -11.054  48.368  0.00  0.00     0.068 A 
ATOM     17  C   *** d   1       8.959 -10.822  47.048  0.00  0.00     0.037 A 
ENDROOT
BRANCH  16  18
ATOM     18  O   *** d   1       9.698 -10.359  49.242  0.00  0.00    -0.361 OA
ATOM     19  H   *** d   1      10.628 -10.600  49.099  0.00  0.00     0.217 HD
ENDBRANCH  16  18
BRANCH  13  20
ATOM     20  O   *** d   1       2.279 -17.390  45.833  0.00  0.00    -0.358 OA
ATOM     21  H   *** d   1       2.078 -16.996  46.697  0.00  0.00     0.217 HD
ENDBRANCH  13  20
BRANCH  14  22
ATOM     22  O   *** d   1       2.668 -17.679  43.212  0.00  0.00    -0.353 OA
ATOM     23  C   *** d   1       1.813 -17.186  42.207  0.00  0.00     0.210 C 
ENDBRANCH  14  22
TORSDOF 3
ENDMDL
MODEL 16
REMARK VINA RESULT:      -6.7     14.232     16.524
REMARK  3 active torsions:
REMARK  status: ('A' for Active; 'I' for Inactive)
REMARK    1  A    between atoms: O_3  and  C_17 
REMARK    2  A    between atoms: O_4  and  C_16 
REMARK    3  A    between atoms: O_5  and  C_19 
ROOT
ATOM      1  O   *** d   1      -3.272   8.259  13.924  0.00  0.00    -0.321 OA
ATOM      2  O   *** d   1      -6.775   8.272  12.065  0.00  0.00    -0.286 OA
ATOM      3  C   *** d   1      -5.615   7.716  13.948  0.00  0.00     0.048 A 
ATOM      4  C   *** d   1      -4.593   8.615  12.002  0.00  0.00     0.049 A 
ATOM      5  C   *** d   1      -6.653   7.153  14.641  0.00  0.00    -0.017 A 
ATOM      6  C   *** d   1      -5.716   8.181  12.658  0.00  0.00     0.197 A 
ATOM      7  C   *** d   1      -3.403   8.636  12.629  0.00  0.00     0.091 A 
ATOM      8  C   *** d   1      -4.389   7.765  14.513  0.00  0.00     0.159 A 
ATOM      9  C   *** d   1      -6.610   6.957  15.979  0.00  0.00     0.052 A 
ATOM     10  C   *** d   1      -7.811   6.706  14.106  0.00  0.00     0.015 A 
ATOM     11  C   *** d   1      -4.641   9.035  10.720  0.00  0.00     0.021 A 
ATOM     12  C   *** d   1      -2.315   9.063  11.962  0.00  0.00     0.074 A 
ATOM     13  C   *** d   1      -7.588   6.411  16.725  0.00  0.00     0.099 A 
ATOM     14  C   *** d   1      -8.733   5.999  16.152  0.00  0.00     0.101 A 
ATOM     15  C   *** d   1      -8.806   6.156  14.820  0.00  0.00     0.040 A 
ATOM     16  C   *** d   1      -2.349   9.473  10.686  0.00  0.00     0.068 A 
ATOM     17  C   *** d   1      -3.542   9.453  10.075  0.00  0.00     0.037 A 
ENDROOT
BRANCH  16  18
ATOM     18  O   *** d   1      -1.223   9.896  10.049  0.00  0.00    -0.361 OA
ATOM     19  H   *** d   1      -0.862   9.164   9.524  0.00  0.00     0.217 HD
ENDBRANCH  16  18
BRANCH  13  20
ATOM     20  O   *** d   1      -7.438   6.280  18.073  0.00  0.00    -0.358 OA
ATOM     21  H   *** d   1      -7.866   7.032  18.514  0.00  0.00     0.217 HD
ENDBRANCH  13  20
BRANCH  14  22
ATOM     22  O   *** d   1      -9.705   5.442  16.948  0.00  0.00    -0.353 OA
ATOM     23  C   *** d   1      -9.879   4.044  16.936  0.00  0.00     0.210 C 
ENDBRANCH  14  22
TORSDOF 3
ENDMDL
MODEL 17
REMARK VINA RESULT:      -6.6     31.577     33.467
REMARK  3 active torsions:
REMARK  status: ('A' for Active; 'I' for Inactive)
REMARK    1  A    between atoms: O_3  and  C_17 
REMARK    2  A    between atoms: O_4  and  C_16 
REMARK    3  A    between atoms: O_5  and  C_19 
ROOT
ATOM      1  O   *** d   1       7.241 -12.683  45.088  0.00  0.00    -0.321 OA
ATOM      2  O   *** d   1       5.389 -14.897  47.807  0.00  0.00    -0.286 OA
ATOM      3  C   *** d   1       5.642 -14.408  45.595  0.00  0.00     0.048 A 
ATOM      4  C   *** d   1       6.732 -13.208  47.331  0.00  0.00     0.049 A 
ATOM      5  C   *** d   1       4.719 -15.292  45.106  0.00  0.00    -0.017 A 
ATOM      6  C   *** d   1       5.876 -14.203  46.935  0.00  0.00     0.197 A 
ATOM      7  C   *** d   1       7.382 -12.465  46.418  0.00  0.00     0.091 A 
ATOM      8  C   *** d   1       6.330 -13.623  44.735  0.00  0.00     0.159 A 
ATOM      9  C   *** d   1       4.697 -15.674  43.808  0.00  0.00     0.052 A 
ATOM     10  C   *** d   1       3.721 -15.866  45.814  0.00  0.00     0.015 A 
ATOM     11  C   *** d   1       6.952 -12.944  48.636  0.00  0.00     0.021 A 
ATOM     12  C   *** d   1       8.214 -11.492  46.833  0.00  0.00     0.074 A 
ATOM     13  C   *** d   1       3.822 -16.536  43.258  0.00  0.00     0.099 A 
ATOM     14  C   *** d   1       2.857 -17.100  44.007  0.00  0.00     0.101 A 
ATOM     15  C   *** d   1       2.832 -16.728  45.297  0.00  0.00     0.040 A 
ATOM     16  C   *** d   1       8.433 -11.214  48.127  0.00  0.00     0.068 A 
ATOM     17  C   *** d   1       7.783 -11.967  49.027  0.00  0.00     0.037 A 
ENDROOT
BRANCH  16  18
ATOM     18  O   *** d   1       9.283 -10.220  48.503  0.00  0.00    -0.361 OA
ATOM     19  H   *** d   1      10.193 -10.558  48.488  0.00  0.00     0.217 HD
ENDBRANCH  16  18
BRANCH  13  20
ATOM     20  O   *** d   1       3.910 -16.861  41.937  0.00  0.00    -0.358 OA
ATOM     21  H   *** d   1       3.015 -16.982  41.580  0.00  0.00     0.217 HD
ENDBRANCH  13  20
BRANCH  14  22
ATOM     22  O   *** d   1       1.980 -17.970  43.405  0.00  0.00    -0.353 OA
ATOM     23  C   *** d   1       1.422 -19.013  44.168  0.00  0.00     0.210 C 
ENDBRANCH  14  22
TORSDOF 3
ENDMDL
MODEL 18
REMARK VINA RESULT:      -6.6     27.208     28.702
REMARK  3 active torsions:
REMARK  status: ('A' for Active; 'I' for Inactive)
REMARK    1  A    between atoms: O_3  and  C_17 
REMARK    2  A    between atoms: O_4  and  C_16 
REMARK    3  A    between atoms: O_5  and  C_19 
ROOT
ATOM      1  O   *** d   1      19.294 -14.436  37.131  0.00  0.00    -0.321 OA
ATOM      2  O   *** d   1      15.803 -13.714  38.869  0.00  0.00    -0.286 OA
ATOM      3  C   *** d   1      18.061 -13.400  38.918  0.00  0.00     0.048 A 
ATOM      4  C   *** d   1      16.969 -14.789  37.330  0.00  0.00     0.049 A 
ATOM      5  C   *** d   1      18.115 -12.657  40.066  0.00  0.00    -0.017 A 
ATOM      6  C   *** d   1      16.906 -13.957  38.418  0.00  0.00     0.197 A 
ATOM      7  C   *** d   1      18.144 -15.023  36.719  0.00  0.00     0.091 A 
ATOM      8  C   *** d   1      19.204 -13.681  38.254  0.00  0.00     0.159 A 
ATOM      9  C   *** d   1      19.189 -11.899  40.389  0.00  0.00     0.052 A 
ATOM     10  C   *** d   1      17.156 -12.595  41.015  0.00  0.00     0.015 A 
ATOM     11  C   *** d   1      15.867 -15.392  36.837  0.00  0.00     0.021 A 
ATOM     12  C   *** d   1      18.180 -15.847  35.656  0.00  0.00     0.074 A 
ATOM     13  C   *** d   1      19.314 -11.145  41.497  0.00  0.00     0.099 A 
ATOM     14  C   *** d   1      18.324 -11.098  42.405  0.00  0.00     0.101 A 
ATOM     15  C   *** d   1      17.248 -11.855  42.131  0.00  0.00     0.040 A 
ATOM     16  C   *** d   1      17.093 -16.460  35.163  0.00  0.00     0.068 A 
ATOM     17  C   *** d   1      15.927 -16.211  35.778  0.00  0.00     0.037 A 
ENDROOT
BRANCH  16  18
ATOM     18  O   *** d   1      17.175 -17.286  34.085  0.00  0.00    -0.361 OA
ATOM     19  H   *** d   1      16.278 -17.536  33.809  0.00  0.00     0.217 HD
ENDBRANCH  16  18
BRANCH  13  20
ATOM     20  O   *** d   1      20.441 -10.407  41.707  0.00  0.00    -0.358 OA
ATOM     21  H   *** d   1      20.313  -9.852  42.493  0.00  0.00     0.217 HD
ENDBRANCH  13  20
BRANCH  14  22
ATOM     22  O   *** d   1      18.493 -10.321  43.525  0.00  0.00    -0.353 OA
ATOM     23  C   *** d   1      18.002 -10.785  44.760  0.00  0.00     0.210 C 
ENDBRANCH  14  22
TORSDOF 3
ENDMDL
MODEL 19
REMARK VINA RESULT:      -6.5      7.792      8.801
REMARK  3 active torsions:
REMARK  status: ('A' for Active; 'I' for Inactive)
REMARK    1  A    between atoms: O_3  and  C_17 
REMARK    2  A    between atoms: O_4  and  C_16 
REMARK    3  A    between atoms: O_5  and  C_19 
ROOT
ATOM      1  O   *** d   1      11.907  -4.931  22.059  0.00  0.00    -0.321 OA
ATOM      2  O   *** d   1      12.826  -2.696  18.915  0.00  0.00    -0.286 OA
ATOM      3  C   *** d   1      13.058  -3.020  21.160  0.00  0.00     0.048 A 
ATOM      4  C   *** d   1      11.649  -4.350  19.787  0.00  0.00     0.049 A 
ATOM      5  C   *** d   1      13.844  -1.930  21.420  0.00  0.00    -0.017 A 
ATOM      6  C   *** d   1      12.525  -3.305  19.924  0.00  0.00     0.197 A 
ATOM      7  C   *** d   1      11.346  -5.128  20.841  0.00  0.00     0.091 A 
ATOM      8  C   *** d   1      12.708  -3.843  22.173  0.00  0.00     0.159 A 
ATOM      9  C   *** d   1      14.573  -1.816  22.554  0.00  0.00     0.052 A 
ATOM     10  C   *** d   1      13.979  -0.844  20.627  0.00  0.00     0.015 A 
ATOM     11  C   *** d   1      11.068  -4.634  18.602  0.00  0.00     0.021 A 
ATOM     12  C   *** d   1      10.480  -6.146  20.681  0.00  0.00     0.074 A 
ATOM     13  C   *** d   1      15.365  -0.777  22.878  0.00  0.00     0.099 A 
ATOM     14  C   *** d   1      15.485   0.274  22.047  0.00  0.00     0.101 A 
ATOM     15  C   *** d   1      14.759   0.208  20.919  0.00  0.00     0.040 A 
ATOM     16  C   *** d   1       9.889  -6.432  19.511  0.00  0.00     0.068 A 
ATOM     17  C   *** d   1      10.205  -5.652  18.467  0.00  0.00     0.037 A 
ENDROOT
BRANCH  16  18
ATOM     18  O   *** d   1       9.018  -7.470  19.394  0.00  0.00    -0.361 OA
ATOM     19  H   *** d   1       8.353  -7.407  20.099  0.00  0.00     0.217 HD
ENDBRANCH  16  18
BRANCH  13  20
ATOM     20  O   *** d   1      16.069  -0.782  24.045  0.00  0.00    -0.358 OA
ATOM     21  H   *** d   1      15.632  -1.375  24.676  0.00  0.00     0.217 HD
ENDBRANCH  13  20
BRANCH  14  22
ATOM     22  O   *** d   1      16.300   1.316  22.417  0.00  0.00    -0.353 OA
ATOM     23  C   *** d   1      17.262   1.790  21.503  0.00  0.00     0.210 C 
ENDBRANCH  14  22
TORSDOF 3
ENDMDL
MODEL 20
REMARK VINA RESULT:      -6.1     13.062     15.596
REMARK  3 active torsions:
REMARK  status: ('A' for Active; 'I' for Inactive)
REMARK    1  A    between atoms: O_3  and  C_17 
REMARK    2  A    between atoms: O_4  and  C_16 
REMARK    3  A    between atoms: O_5  and  C_19 
ROOT
ATOM      1  O   *** d   1      17.609   7.009  23.830  0.00  0.00    -0.321 OA
ATOM      2  O   *** d   1      18.250   8.006  27.614  0.00  0.00    -0.286 OA
ATOM      3  C   *** d   1      17.257   8.557  25.638  0.00  0.00     0.048 A 
ATOM      4  C   *** d   1      18.693   6.684  25.900  0.00  0.00     0.049 A 
ATOM      5  C   *** d   1      16.692   9.736  26.041  0.00  0.00    -0.017 A 
ATOM      6  C   *** d   1      18.074   7.786  26.431  0.00  0.00     0.197 A 
ATOM      7  C   *** d   1      18.466   6.324  24.624  0.00  0.00     0.091 A 
ATOM      8  C   *** d   1      17.076   8.135  24.366  0.00  0.00     0.159 A 
ATOM      9  C   *** d   1      15.687  10.331  25.357  0.00  0.00     0.052 A 
ATOM     10  C   *** d   1      17.059  10.461  27.121  0.00  0.00     0.015 A 
ATOM     11  C   *** d   1      19.540   5.928  26.631  0.00  0.00     0.021 A 
ATOM     12  C   *** d   1      19.090   5.240  24.126  0.00  0.00     0.074 A 
ATOM     13  C   *** d   1      15.086  11.487  25.692  0.00  0.00     0.099 A 
ATOM     14  C   *** d   1      15.471  12.164  26.788  0.00  0.00     0.101 A 
ATOM     15  C   *** d   1      16.482  11.617  27.483  0.00  0.00     0.040 A 
ATOM     16  C   *** d   1      19.940   4.487  24.840  0.00  0.00     0.068 A 
ATOM     17  C   *** d   1      20.151   4.853  26.112  0.00  0.00     0.037 A 
ENDROOT
BRANCH  16  18
ATOM     18  O   *** d   1      20.549   3.399  24.295  0.00  0.00    -0.361 OA
ATOM     19  H   *** d   1      20.941   3.649  23.442  0.00  0.00     0.217 HD
ENDBRANCH  16  18
BRANCH  13  20
ATOM     20  O   *** d   1      14.067  11.982  24.932  0.00  0.00    -0.358 OA
ATOM     21  H   *** d   1      14.366  12.793  24.491  0.00  0.00     0.217 HD
ENDBRANCH  13  20
BRANCH  14  22
ATOM     22  O   *** d   1      14.835  13.344  27.092  0.00  0.00    -0.353 OA
ATOM     23  C   *** d   1      15.582  14.537  27.114  0.00  0.00     0.210 C 
ENDBRANCH  14  22
TORSDOF 3
ENDMDL
