# Supplementary material for: Astragalus in Acute Pancreatitis: Insights from Network Pharmacology, Molecular Docking, and Meta-Analysis Validation
Source: Curr Issues Mol Biol. 2025 May 21;47(5):379. doi: 10.3390/cimb47050379 (PMC12109879; doi:10.3390/cimb47050379)
Supplement: Supplementary file 1 [file cimb-47-00379-s001.zip › Original Data/Network Pharmacology/5 Molecular Docking/Calycosin/Calycosin.mol2]

@<TRIPOS>MOLECULE
Unnamed
33 35 1 0 0
SMALL
USER_CHARGES


@<TRIPOS>ATOM
      1 O           0.1136   -0.0309   -0.3644 O.2       1     ****    0.0000
      2 O           1.6451    3.5796    0.2207 O.2       1     ****    0.0000
      3 O           7.6067    1.3687    0.2330 O.3       1     ****    0.0000
      4 O           6.2659   -0.6608   -0.8566 O.3       1     ****    0.0000
      5 O          -4.1926    1.7255    0.1429 O.3       1     ****    0.0000
      6 C           2.0572    1.3573   -0.0726 C.ar      1     ****    0.0000
      7 C          -0.1285    2.2674    0.1128 C.ar      1     ****    0.0000
      8 C           3.4210    1.4109    0.0238 C.ar      1     ****    0.0000
      9 C           1.2307    2.4424    0.1069 C.ar      1     ****    0.0000
     10 C          -0.6601    1.0512   -0.1063 C.ar      1     ****    0.0000
     11 C           1.4530    0.1671   -0.2863 C.ar      1     ****    0.0000
     12 C           4.2204    0.4132   -0.4198 C.ar      1     ****    0.0000
     13 C           4.1355    2.4151    0.5776 C.ar      1     ****    0.0000
     14 C          -0.9729    3.2971    0.3333 C.ar      1     ****    0.0000
     15 C          -1.9982    0.9052   -0.0914 C.ar      1     ****    0.0000
     16 C           5.5641    0.3959   -0.3579 C.ar      1     ****    0.0000
     17 C           6.2352    1.4283    0.1845 C.ar      1     ****    0.0000
     18 C           5.4758    2.4303    0.6568 C.ar      1     ****    0.0000
     19 C          -2.8464    1.9190    0.1362 C.ar      1     ****    0.0000
     20 C          -2.3034    3.1266    0.3463 C.ar      1     ****    0.0000
     21 C           8.3137    2.4155    0.8552 C.3       1     ****    0.0000
     22 H           1.9935   -0.7871   -0.3749 H         1     ****    0.0000
     23 H           3.8261   -0.4775   -0.9303 H         1     ****    0.0000
     24 H           3.6793    3.2784    1.0801 H         1     ****    0.0000
     25 H          -0.6232    4.3258    0.5216 H         1     ****    0.0000
     26 H          -2.4211   -0.0967   -0.2788 H         1     ****    0.0000
     27 H           5.9457    3.2975    1.1494 H         1     ****    0.0000
     28 H          -2.9669    3.9880    0.5333 H         1     ****    0.0000
     29 H           7.2155   -0.4937   -0.7414 H         1     ****    0.0000
     30 H          -4.3798    0.7909   -0.0420 H         1     ****    0.0000
     31 H           9.3986    2.1734    0.7983 H         1     ****    0.0000
     32 H           8.1427    3.3726    0.3138 H         1     ****    0.0000
     33 H           8.0293    2.4890    1.9285 H         1     ****    0.0000
@<TRIPOS>BOND
     1     1    10     1
     2     1    11     1
     3     2     9     2
     4     3    17     1
     5     3    21     1
     6     4    16     1
     7     4    29     1
     8     5    19     1
     9     5    30     1
    10     6     8     1
    11     6     9     1
    12     6    11     2
    13     7     9     1
    14     7    10     1
    15     7    14     2
    16     8    12     1
    17     8    13     2
    18    10    15     2
    19    11    22     1
    20    12    16     2
    21    12    23     1
    22    13    18     1
    23    13    24     1
    24    14    20     1
    25    14    25     1
    26    15    19     1
    27    15    26     1
    28    16    17     1
    29    17    18     2
    30    18    27     1
    31    19    20     2
    32    20    28     1
    33    21    31     1
    34    21    32     1
    35    21    33     1
