# Supplementary material for: Astragalus in Acute Pancreatitis: Insights from Network Pharmacology, Molecular Docking, and Meta-Analysis Validation
Source: Curr Issues Mol Biol. 2025 May 21;47(5):379. doi: 10.3390/cimb47050379 (PMC12109879; doi:10.3390/cimb47050379)
Supplement: Supplementary file 1 [file cimb-47-00379-s001.zip › Original Data/Network Pharmacology/5 Molecular Docking/Calycosin/Calycosin.sdf]

5280448
  -OEChem-05072521282D

 33 35  0     0  0  0  0  0  0999 V2000
    6.0683   -2.2327    0.0000 O   0  0  0  0  0  0  0  0  0  0  0  0
    6.0683    0.7673    0.0000 O   0  0  0  0  0  0  0  0  0  0  0  0
   10.3984    1.2673    0.0000 O   0  0  0  0  0  0  0  0  0  0  0  0
   10.3984   -0.7327    0.0000 O   0  0  0  0  0  0  0  0  0  0  0  0
    2.5381   -2.2568    0.0000 O   0  0  0  0  0  0  0  0  0  0  0  0
    6.9343   -0.7327    0.0000 C   0  0  0  0  0  0  0  0  0  0  0  0
    5.2022   -0.7327    0.0000 C   0  0  0  0  0  0  0  0  0  0  0  0
    7.8003   -0.2327    0.0000 C   0  0  0  0  0  0  0  0  0  0  0  0
    6.0683   -0.2327    0.0000 C   0  0  0  0  0  0  0  0  0  0  0  0
    5.2022   -1.7327    0.0000 C   0  0  0  0  0  0  0  0  0  0  0  0
    6.9343   -1.7327    0.0000 C   0  0  0  0  0  0  0  0  0  0  0  0
    8.6663   -0.7327    0.0000 C   0  0  0  0  0  0  0  0  0  0  0  0
    7.8003    0.7673    0.0000 C   0  0  0  0  0  0  0  0  0  0  0  0
    4.3083   -0.1980    0.0000 C   0  0  0  0  0  0  0  0  0  0  0  0
    4.3083   -2.2673    0.0000 C   0  0  0  0  0  0  0  0  0  0  0  0
    9.5324   -0.2327    0.0000 C   0  0  0  0  0  0  0  0  0  0  0  0
    9.5324    0.7673    0.0000 C   0  0  0  0  0  0  0  0  0  0  0  0
    8.6663    1.2673    0.0000 C   0  0  0  0  0  0  0  0  0  0  0  0
    3.4022   -1.7535    0.0000 C   0  0  0  0  0  0  0  0  0  0  0  0
    3.4022   -0.7119    0.0000 C   0  0  0  0  0  0  0  0  0  0  0  0
   10.3984    2.2673    0.0000 C   0  0  0  0  0  0  0  0  0  0  0  0
    7.4712   -2.0427    0.0000 H   0  0  0  0  0  0  0  0  0  0  0  0
    8.6663   -1.3527    0.0000 H   0  0  0  0  0  0  0  0  0  0  0  0
    7.2634    1.0773    0.0000 H   0  0  0  0  0  0  0  0  0  0  0  0
    4.3155    0.4220    0.0000 H   0  0  0  0  0  0  0  0  0  0  0  0
    4.3155   -2.8873    0.0000 H   0  0  0  0  0  0  0  0  0  0  0  0
    8.6663    1.8873    0.0000 H   0  0  0  0  0  0  0  0  0  0  0  0
    2.8665   -0.3998    0.0000 H   0  0  0  0  0  0  0  0  0  0  0  0
   10.3984   -1.3527    0.0000 H   0  0  0  0  0  0  0  0  0  0  0  0
    2.0000   -1.9489    0.0000 H   0  0  0  0  0  0  0  0  0  0  0  0
   11.0184    2.2673    0.0000 H   0  0  0  0  0  0  0  0  0  0  0  0
   10.3984    2.8873    0.0000 H   0  0  0  0  0  0  0  0  0  0  0  0
    9.7784    2.2673    0.0000 H   0  0  0  0  0  0  0  0  0  0  0  0
  1 10  1  0  0  0  0
  1 11  1  0  0  0  0
  2  9  2  0  0  0  0
  3 17  1  0  0  0  0
  3 21  1  0  0  0  0
  4 16  1  0  0  0  0
  4 29  1  0  0  0  0
  5 19  1  0  0  0  0
  5 30  1  0  0  0  0
  6  8  1  0  0  0  0
  6  9  1  0  0  0  0
  6 11  2  0  0  0  0
  7  9  1  0  0  0  0
  7 10  2  0  0  0  0
  7 14  1  0  0  0  0
  8 12  2  0  0  0  0
  8 13  1  0  0  0  0
 10 15  1  0  0  0  0
 11 22  1  0  0  0  0
 12 16  1  0  0  0  0
 12 23  1  0  0  0  0
 13 18  2  0  0  0  0
 13 24  1  0  0  0  0
 14 20  2  0  0  0  0
 14 25  1  0  0  0  0
 15 19  2  0  0  0  0
 15 26  1  0  0  0  0
 16 17  2  0  0  0  0
 17 18  1  0  0  0  0
 18 27  1  0  0  0  0
 19 20  1  0  0  0  0
 20 28  1  0  0  0  0
 21 31  1  0  0  0  0
 21 32  1  0  0  0  0
 21 33  1  0  0  0  0
M  END
> <PUBCHEM_COMPOUND_CID>
5280448

> <PUBCHEM_COMPOUND_CANONICALIZED>
1

> <PUBCHEM_CACTVS_COMPLEXITY>
432

> <PUBCHEM_CACTVS_HBOND_ACCEPTOR>
5

> <PUBCHEM_CACTVS_HBOND_DONOR>
2

> <PUBCHEM_CACTVS_ROTATABLE_BOND>
2

> <PUBCHEM_CACTVS_SUBSKEYS>
AAADccB4OAAAAAAAAAAAAAAAAAAAAAAAAAAwYIAAAAAAAACBQAAAGgAACAAADASgmAIyBoAABgCIAqBSAAACCAAkIAAIiAEGiMgNJzaGNRqAcWMl4BULuYeI7PzOIAABCAAIQABAAAIQABCAAAAAAAAAAA==

> <PUBCHEM_IUPAC_OPENEYE_NAME>
7-hydroxy-3-(3-hydroxy-4-methoxy-phenyl)chromen-4-one

> <PUBCHEM_IUPAC_CAS_NAME>
7-hydroxy-3-(3-hydroxy-4-methoxyphenyl)-1-benzopyran-4-one

> <PUBCHEM_IUPAC_NAME_MARKUP>
7-hydroxy-3-(3-hydroxy-4-methoxyphenyl)chromen-4-one

> <PUBCHEM_IUPAC_NAME>
7-hydroxy-3-(3-hydroxy-4-methoxyphenyl)chromen-4-one

> <PUBCHEM_IUPAC_SYSTEMATIC_NAME>
3-(4-methoxy-3-oxidanyl-phenyl)-7-oxidanyl-chromen-4-one

> <PUBCHEM_IUPAC_TRADITIONAL_NAME>
7-hydroxy-3-(3-hydroxy-4-methoxy-phenyl)chromone

> <PUBCHEM_IUPAC_INCHI>
InChI=1S/C16H12O5/c1-20-14-5-2-9(6-13(14)18)12-8-21-15-7-10(17)3-4-11(15)16(12)19/h2-8,17-18H,1H3

> <PUBCHEM_IUPAC_INCHIKEY>
ZZAJQOPSWWVMBI-UHFFFAOYSA-N

> <PUBCHEM_XLOGP3_AA>
2.4

> <PUBCHEM_EXACT_MASS>
284.06847348

> <PUBCHEM_MOLECULAR_FORMULA>
C16H12O5

> <PUBCHEM_MOLECULAR_WEIGHT>
284.26

> <PUBCHEM_REFERENCE_STANDARDIZATION>
Bypass - this structure was created from CID 5280448

> <PUBCHEM_SMILES>
COC1=C(C=C(C=C1)C2=COC3=C(C2=O)C=CC(=C3)O)O

> <PUBCHEM_OPENEYE_CAN_SMILES>
COC1=C(C=C(C=C1)C2=COC3=C(C2=O)C=CC(=C3)O)O

> <PUBCHEM_OPENEYE_ISO_SMILES>
COC1=C(C=C(C=C1)C2=COC3=C(C2=O)C=CC(=C3)O)O

> <PUBCHEM_CACTVS_TPSA>
76

> <PUBCHEM_MONOISOTOPIC_WEIGHT>
284.06847348

> <PUBCHEM_TOTAL_CHARGE>
0

> <PUBCHEM_HEAVY_ATOM_COUNT>
21

> <PUBCHEM_ATOM_DEF_STEREO_COUNT>
0

> <PUBCHEM_ATOM_UDEF_STEREO_COUNT>
0

> <PUBCHEM_BOND_DEF_STEREO_COUNT>
0

> <PUBCHEM_BOND_UDEF_STEREO_COUNT>
0

> <PUBCHEM_ISOTOPIC_ATOM_COUNT>
0

> <PUBCHEM_COMPONENT_COUNT>
1

> <PUBCHEM_CACTVS_TAUTO_COUNT>
-1

> <PUBCHEM_COORDINATE_TYPE>
1
5
255

> <PUBCHEM_BONDANNOTATIONS>
1  10  8
1  11  8
10  15  8
12  16  8
13  18  8
14  20  8
15  19  8
16  17  8
17  18  8
19  20  8
6  11  8
6  9  8
7  10  8
7  14  8
7  9  8
8  12  8
8  13  8

$$$$
