# Supplementary material for: Astragalus in Acute Pancreatitis: Insights from Network Pharmacology, Molecular Docking, and Meta-Analysis Validation
Source: Curr Issues Mol Biol. 2025 May 21;47(5):379. doi: 10.3390/cimb47050379 (PMC12109879; doi:10.3390/cimb47050379)
Supplement: Supplementary file 1 [file cimb-47-00379-s001.zip › Original Data/Network Pharmacology/5 Molecular Docking/Calycosin/CASP3/3h0e.pdb]

REMARK   4 XXXX COMPLIES WITH FORMAT V. 2.0
ATOM      1  N   ASP A  34      63.588  35.522  13.956  1.00 89.63           N  
ATOM      2  HN1 ASP A  34      63.511  35.800  14.934  1.00  0.00           H  
ATOM      3  HN2 ASP A  34      64.128  34.664  13.847  1.00  0.00           H  
ATOM      4  HN3 ASP A  34      62.698  35.189  13.586  1.00  0.00           H  
ATOM      5  CA  ASP A  34      64.135  36.612  13.156  1.00 88.53           C  
ATOM      6  HA  ASP A  34      65.155  36.852  13.536  1.00  0.00           H  
ATOM      7  C   ASP A  34      63.264  37.860  13.285  1.00 78.62           C  
ATOM      8  O   ASP A  34      62.598  38.058  14.302  1.00 76.46           O  
ATOM      9  CB  ASP A  34      64.250  36.194  11.687  1.00 89.46           C  
ATOM     10  HB1 ASP A  34      63.273  36.305  11.161  1.00  0.00           H  
ATOM     11  HB2 ASP A  34      64.380  35.091  11.594  1.00  0.00           H  
ATOM     12  CG  ASP A  34      65.352  36.937  10.953  1.00 95.10           C  
ATOM     13  OD1 ASP A  34      66.518  36.869  11.398  1.00 98.71           O  
ATOM     14  OD2 ASP A  34      65.052  37.580   9.924  1.00 97.21           O  
ATOM     15  N   ASN A  35      63.269  38.694  12.250  1.00 51.77           N  
ATOM     16  HN  ASN A  35      63.807  38.450  11.419  1.00  0.00           H  
ATOM     17  CA  ASN A  35      62.525  39.950  12.270  1.00 46.26           C  
ATOM     18  HA  ASN A  35      62.405  40.255  13.336  1.00  0.00           H  
ATOM     19  C   ASN A  35      61.127  39.841  11.657  1.00 41.92           C  
ATOM     20  O   ASN A  35      60.299  40.733  11.839  1.00 32.25           O  
ATOM     21  CB  ASN A  35      63.318  41.050  11.558  1.00 47.96           C  
ATOM     22  HB1 ASN A  35      63.382  40.852  10.463  1.00  0.00           H  
ATOM     23  HB2 ASN A  35      62.745  42.006  11.536  1.00  0.00           H  
ATOM     24  CG  ASN A  35      64.700  41.257  12.156  1.00 58.97           C  
ATOM     25  ND2 ASN A  35      65.708  41.356  11.296  1.00 60.07           N  
ATOM     26 1HD2 ASN A  35      66.635  41.495  11.697  1.00  0.00           H  
ATOM     27 2HD2 ASN A  35      65.577  41.292  10.286  1.00  0.00           H  
ATOM     28  OD1 ASN A  35      64.858  41.334  13.376  1.00 55.63           O  
ATOM     29  N   SER A  36      60.872  38.752  10.935  1.00 38.45           N  
ATOM     30  HN  SER A  36      61.585  38.026  10.863  1.00  0.00           H  
ATOM     31  CA  SER A  36      59.595  38.568  10.241  1.00 37.03           C  
ATOM     32  HA  SER A  36      58.895  39.366  10.583  1.00  0.00           H  
ATOM     33  C   SER A  36      58.956  37.216  10.538  1.00 32.62           C  
ATOM     34  O   SER A  36      59.647  36.204  10.640  1.00 36.67           O  
ATOM     35  CB  SER A  36      59.781  38.711   8.727  1.00 35.75           C  
ATOM     36  HB1 SER A  36      58.920  38.278   8.166  1.00  0.00           H  
ATOM     37  HB2 SER A  36      60.587  38.039   8.349  1.00  0.00           H  
ATOM     38  OG  SER A  36      60.014  40.058   8.362  1.00 42.18           O  
ATOM     39  HG  SER A  36      60.129  40.147   7.423  1.00  0.00           H  
ATOM     40  N   TYR A  37      57.633  37.204  10.671  1.00 30.28           N  
ATOM     41  HN  TYR A  37      57.117  38.082  10.616  1.00  0.00           H  
ATOM     42  CA  TYR A  37      56.905  35.962  10.893  1.00 31.46           C  
ATOM     43  HA  TYR A  37      57.269  35.502  11.841  1.00  0.00           H  
ATOM     44  C   TYR A  37      57.152  34.980   9.750  1.00 34.05           C  
ATOM     45  O   TYR A  37      57.188  35.368   8.581  1.00 35.16           O  
ATOM     46  CB  TYR A  37      55.401  36.222  11.023  1.00 30.56           C  
ATOM     47  HB1 TYR A  37      55.049  36.873  10.189  1.00  0.00           H  
ATOM     48  HB2 TYR A  37      54.828  35.292  10.798  1.00  0.00           H  
ATOM     49  CG  TYR A  37      54.964  36.796  12.356  1.00 30.02           C  
ATOM     50  CD1 TYR A  37      55.080  36.057  13.529  1.00 26.36           C  
ATOM     51  HD1 TYR A  37      55.510  35.042  13.491  1.00  0.00           H  
ATOM     52  CD2 TYR A  37      54.414  38.070  12.435  1.00 24.56           C  
ATOM     53  HD2 TYR A  37      54.305  38.671  11.517  1.00  0.00           H  
ATOM     54  CE1 TYR A  37      54.664  36.577  14.745  1.00 25.65           C  
ATOM     55  HE1 TYR A  37      54.765  35.980  15.667  1.00  0.00           H  
ATOM     56  CE2 TYR A  37      54.001  38.597  13.646  1.00 21.70           C  
ATOM     57  HE2 TYR A  37      53.576  39.614  13.690  1.00  0.00           H  
ATOM     58  CZ  TYR A  37      54.122  37.849  14.795  1.00 22.63           C  
ATOM     59  OH  TYR A  37      53.716  38.385  15.998  1.00 23.87           O  
ATOM     60  HH  TYR A  37      53.344  39.258  16.032  1.00  0.00           H  
ATOM     61  N   LYS A  38      57.326  33.710  10.098  1.00 33.66           N  
ATOM     62  HN  LYS A  38      57.378  33.471  11.088  1.00  0.00           H  
ATOM     63  CA  LYS A  38      57.445  32.648   9.108  1.00 38.76           C  
ATOM     64  HA  LYS A  38      58.197  32.953   8.344  1.00  0.00           H  
ATOM     65  C   LYS A  38      56.104  32.425   8.415  1.00 37.62           C  
ATOM     66  O   LYS A  38      55.162  31.905   9.017  1.00 36.49           O  
ATOM     67  CB  LYS A  38      57.921  31.359   9.780  1.00 45.00           C  
ATOM     68  HB1 LYS A  38      58.957  31.487  10.172  1.00  0.00           H  
ATOM     69  HB2 LYS A  38      57.372  31.196  10.737  1.00  0.00           H  
ATOM     70  CG  LYS A  38      57.837  30.119   8.905  1.00 46.24           C  
ATOM     71  HG1 LYS A  38      58.448  30.227   7.979  1.00  0.00           H  
ATOM     72  HG2 LYS A  38      56.832  30.016   8.433  1.00  0.00           H  
ATOM     73  CD  LYS A  38      58.221  28.870   9.690  1.00 52.86           C  
ATOM     74  HD1 LYS A  38      57.677  28.816  10.662  1.00  0.00           H  
ATOM     75  HD2 LYS A  38      59.264  28.938  10.079  1.00  0.00           H  
ATOM     76  CE  LYS A  38      58.016  27.606   8.866  1.00 56.11           C  
ATOM     77  HE1 LYS A  38      56.961  27.518   8.515  1.00  0.00           H  
ATOM     78  HE2 LYS A  38      58.065  26.694   9.505  1.00  0.00           H  
ATOM     79  NZ  LYS A  38      58.972  27.521   7.729  1.00 58.07           N  
ATOM     80  HZ1 LYS A  38      58.835  26.674   7.177  1.00  0.00           H  
ATOM     81  HZ2 LYS A  38      59.937  27.601   8.050  1.00  0.00           H  
ATOM     82  HZ3 LYS A  38      58.927  28.356   7.144  1.00  0.00           H  
ATOM     83  N   MET A  39      56.018  32.821   7.148  1.00 37.99           N  
ATOM     84  HN  MET A  39      56.849  33.183   6.681  1.00  0.00           H  
ATOM     85  CA  MET A  39      54.758  32.749   6.411  1.00 41.12           C  
ATOM     86  HA  MET A  39      53.964  32.418   7.121  1.00  0.00           H  
ATOM     87  C   MET A  39      54.808  31.746   5.263  1.00 47.52           C  
ATOM     88  O   MET A  39      53.994  31.808   4.340  1.00 47.90           O  
ATOM     89  CB  MET A  39      54.368  34.131   5.880  1.00 37.05           C  
ATOM     90  HB1 MET A  39      55.129  34.502   5.154  1.00  0.00           H  
ATOM     91  HB2 MET A  39      53.485  34.057   5.203  1.00  0.00           H  
ATOM     92  CG  MET A  39      54.122  35.160   6.973  1.00 38.48           C  
ATOM     93  HG1 MET A  39      55.030  35.302   7.604  1.00  0.00           H  
ATOM     94  HG2 MET A  39      54.039  36.187   6.548  1.00  0.00           H  
ATOM     95  SD  MET A  39      52.684  34.755   7.983  1.00 34.63           S  
ATOM     96  CE  MET A  39      51.364  35.003   6.797  1.00 34.15           C  
ATOM     97  HE1 MET A  39      50.475  34.753   7.421  1.00  0.00           H  
ATOM     98  HE2 MET A  39      51.459  34.432   5.844  1.00  0.00           H  
ATOM     99  HE3 MET A  39      51.340  36.003   6.305  1.00  0.00           H  
ATOM    100  N   ASP A  40      55.762  30.822   5.322  1.00 45.70           N  
ATOM    101  HN  ASP A  40      56.406  30.814   6.113  1.00  0.00           H  
ATOM    102  CA  ASP A  40      55.901  29.820   4.271  1.00 45.90           C  
ATOM    103  HA  ASP A  40      55.227  30.125   3.437  1.00  0.00           H  
ATOM    104  C   ASP A  40      55.465  28.422   4.713  1.00 47.90           C  
ATOM    105  O   ASP A  40      55.944  27.421   4.186  1.00 51.61           O  
ATOM    106  CB  ASP A  40      57.328  29.801   3.713  1.00 49.67           C  
ATOM    107  HB1 ASP A  40      57.547  30.735   3.146  1.00  0.00           H  
ATOM    108  HB2 ASP A  40      57.423  29.060   2.885  1.00  0.00           H  
ATOM    109  CG  ASP A  40      58.375  29.557   4.784  1.00 49.93           C  
ATOM    110  OD1 ASP A  40      59.569  29.798   4.509  1.00 57.47           O  
ATOM    111  OD2 ASP A  40      58.009  29.127   5.897  1.00 48.74           O  
ATOM    112  N   TYR A  41      54.556  28.362   5.683  1.00 47.05           N  
ATOM    113  HN  TYR A  41      54.314  29.211   6.194  1.00  0.00           H  
ATOM    114  CA  TYR A  41      53.899  27.107   6.030  1.00 46.69           C  
ATOM    115  HA  TYR A  41      54.674  26.342   6.270  1.00  0.00           H  
ATOM    116  C   TYR A  41      53.080  26.632   4.829  1.00 45.09           C  
ATOM    117  O   TYR A  41      52.799  27.414   3.921  1.00 46.45           O  
ATOM    118  CB  TYR A  41      52.982  27.292   7.242  1.00 42.54           C  
ATOM    119  HB1 TYR A  41      52.347  28.199   7.112  1.00  0.00           H  
ATOM    120  HB2 TYR A  41      52.193  26.504   7.254  1.00  0.00           H  
ATOM    121  CG  TYR A  41      53.698  27.339   8.573  1.00 44.98           C  
ATOM    122  CD1 TYR A  41      54.214  28.533   9.064  1.00 41.45           C  
ATOM    123  HD1 TYR A  41      54.102  29.456   8.471  1.00  0.00           H  
ATOM    124  CD2 TYR A  41      53.848  26.193   9.345  1.00 44.84           C  
ATOM    125  HD2 TYR A  41      53.443  25.235   8.978  1.00  0.00           H  
ATOM    126  CE1 TYR A  41      54.865  28.583  10.282  1.00 42.60           C  
ATOM    127  HE1 TYR A  41      55.271  29.539  10.654  1.00  0.00           H  
ATOM    128  CE2 TYR A  41      54.498  26.234  10.567  1.00 45.97           C  
ATOM    129  HE2 TYR A  41      54.610  25.315  11.166  1.00  0.00           H  
ATOM    130  CZ  TYR A  41      55.005  27.431  11.031  1.00 44.17           C  
ATOM    131  OH  TYR A  41      55.656  27.480  12.246  1.00 43.10           O  
ATOM    132  HH  TYR A  41      55.752  26.688  12.761  1.00  0.00           H  
ATOM    133  N   PRO A  42      52.695  25.346   4.817  1.00 41.67           N  
ATOM    134  CA  PRO A  42      51.903  24.806   3.704  1.00 48.47           C  
ATOM    135  HA  PRO A  42      52.536  24.716   2.791  1.00  0.00           H  
ATOM    136  C   PRO A  42      50.654  25.638   3.400  1.00 48.43           C  
ATOM    137  O   PRO A  42      50.288  25.781   2.236  1.00 45.63           O  
ATOM    138  CB  PRO A  42      51.505  23.418   4.207  1.00 44.04           C  
ATOM    139  HB1 PRO A  42      50.496  23.373   4.679  1.00  0.00           H  
ATOM    140  HB2 PRO A  42      51.292  22.681   3.398  1.00  0.00           H  
ATOM    141  CG  PRO A  42      52.622  23.029   5.112  1.00 49.33           C  
ATOM    142  HG1 PRO A  42      53.453  22.497   4.594  1.00  0.00           H  
ATOM    143  HG2 PRO A  42      52.360  22.208   5.819  1.00  0.00           H  
ATOM    144  CD  PRO A  42      53.052  24.304   5.796  1.00 45.24           C  
ATOM    145  HD1 PRO A  42      54.118  24.319   6.122  1.00  0.00           H  
ATOM    146  HD2 PRO A  42      52.620  24.454   6.813  1.00  0.00           H  
ATOM    147  N   GLU A  43      50.016  26.173   4.437  1.00 45.48           N  
ATOM    148  HN  GLU A  43      50.382  26.021   5.377  1.00  0.00           H  
ATOM    149  CA  GLU A  43      48.805  26.972   4.267  1.00 36.79           C  
ATOM    150  HA  GLU A  43      48.612  27.119   3.179  1.00  0.00           H  
ATOM    151  C   GLU A  43      48.985  28.332   4.934  1.00 37.76           C  
ATOM    152  O   GLU A  43      49.620  28.431   5.984  1.00 35.71           O  
ATOM    153  CB  GLU A  43      47.606  26.263   4.900  1.00 36.13           C  
ATOM    154  HB1 GLU A  43      47.654  26.341   6.011  1.00  0.00           H  
ATOM    155  HB2 GLU A  43      46.671  26.839   4.706  1.00  0.00           H  
ATOM    156  CG  GLU A  43      47.427  24.811   4.481  1.00 43.59           C  
ATOM    157  HG1 GLU A  43      47.128  24.736   3.409  1.00  0.00           H  
ATOM    158  HG2 GLU A  43      48.408  24.284   4.430  1.00  0.00           H  
ATOM    159  CD  GLU A  43      46.449  24.065   5.377  1.00 47.67           C  
ATOM    160  OE1 GLU A  43      45.572  24.720   5.980  1.00 46.92           O  
ATOM    161  OE2 GLU A  43      46.559  22.824   5.480  1.00 49.56           O  
ATOM    162  N   MET A  44      48.425  29.376   4.329  1.00 39.40           N  
ATOM    163  HN  MET A  44      47.986  29.254   3.416  1.00  0.00           H  
ATOM    164  CA  MET A  44      48.431  30.692   4.956  1.00 39.16           C  
ATOM    165  HA  MET A  44      49.482  30.949   5.226  1.00  0.00           H  
ATOM    166  C   MET A  44      47.598  30.663   6.233  1.00 38.56           C  
ATOM    167  O   MET A  44      47.956  31.292   7.231  1.00 34.36           O  
ATOM    168  CB  MET A  44      47.902  31.761   3.995  1.00 36.15           C  
ATOM    169  HB1 MET A  44      47.592  32.674   4.555  1.00  0.00           H  
ATOM    170  HB2 MET A  44      46.916  31.456   3.573  1.00  0.00           H  
ATOM    171  CG  MET A  44      48.874  32.120   2.882  1.00 39.21           C  
ATOM    172  HG1 MET A  44      49.186  31.211   2.317  1.00  0.00           H  
ATOM    173  HG2 MET A  44      48.357  32.674   2.064  1.00  0.00           H  
ATOM    174  SD  MET A  44      50.312  33.037   3.473  1.00 41.68           S  
ATOM    175  CE  MET A  44      49.638  34.693   3.589  1.00 35.48           C  
ATOM    176  HE1 MET A  44      50.526  35.259   3.954  1.00  0.00           H  
ATOM    177  HE2 MET A  44      48.718  34.793   4.210  1.00  0.00           H  
ATOM    178  HE3 MET A  44      49.169  35.086   2.657  1.00  0.00           H  
ATOM    179  N   GLY A  45      46.490  29.925   6.198  1.00 32.14           N  
ATOM    180  HN  GLY A  45      46.246  29.436   5.337  1.00  0.00           H  
ATOM    181  CA  GLY A  45      45.621  29.798   7.354  1.00 31.66           C  
ATOM    182  HA1 GLY A  45      45.982  30.446   8.186  1.00  0.00           H  
ATOM    183  HA2 GLY A  45      45.745  28.796   7.827  1.00  0.00           H  
ATOM    184  C   GLY A  45      44.153  30.072   7.065  1.00 29.91           C  
ATOM    185  O   GLY A  45      43.766  30.329   5.924  1.00 32.26           O  
ATOM    186  N   LEU A  46      43.334  30.011   8.112  1.00 32.84           N  
ATOM    187  HN  LEU A  46      43.723  29.774   9.024  1.00  0.00           H  
ATOM    188  CA  LEU A  46      41.901  30.270   8.008  1.00 33.35           C  
ATOM    189  HA  LEU A  46      41.526  29.840   7.050  1.00  0.00           H  
ATOM    190  C   LEU A  46      41.596  31.762   8.030  1.00 34.41           C  
ATOM    191  O   LEU A  46      42.296  32.540   8.678  1.00 29.61           O  
ATOM    192  CB  LEU A  46      41.160  29.608   9.172  1.00 35.25           C  
ATOM    193  HB1 LEU A  46      41.813  29.655  10.074  1.00  0.00           H  
ATOM    194  HB2 LEU A  46      40.315  30.271   9.471  1.00  0.00           H  
ATOM    195  CG  LEU A  46      40.627  28.183   9.040  1.00 43.90           C  
ATOM    196  HG  LEU A  46      39.621  28.237   8.562  1.00  0.00           H  
ATOM    197  CD1 LEU A  46      41.515  27.327   8.158  1.00 45.77           C  
ATOM    198 1HD1 LEU A  46      41.642  27.780   7.147  1.00  0.00           H  
ATOM    199 2HD1 LEU A  46      41.138  26.280   8.092  1.00  0.00           H  
ATOM    200 3HD1 LEU A  46      42.499  27.126   8.642  1.00  0.00           H  
ATOM    201  CD2 LEU A  46      40.454  27.565  10.420  1.00 41.73           C  
ATOM    202 1HD2 LEU A  46      39.801  28.194  11.069  1.00  0.00           H  
ATOM    203 2HD2 LEU A  46      41.438  27.364  10.904  1.00  0.00           H  
ATOM    204 3HD2 LEU A  46      40.077  26.518  10.354  1.00  0.00           H  
ATOM    205  N   CYS A  47      40.543  32.151   7.321  1.00 34.22           N  
ATOM    206  HN  CYS A  47      40.117  31.489   6.672  1.00  0.00           H  
ATOM    207  CA  CYS A  47      39.972  33.486   7.434  1.00 29.91           C  
ATOM    208  HA  CYS A  47      40.432  34.004   8.307  1.00  0.00           H  
ATOM    209  C   CYS A  47      38.477  33.334   7.680  1.00 32.27           C  
ATOM    210  O   CYS A  47      37.703  33.103   6.749  1.00 31.83           O  
ATOM    211  CB  CYS A  47      40.235  34.311   6.170  1.00 26.01           C  
ATOM    212  HB1 CYS A  47      41.331  34.461   6.027  1.00  0.00           H  
ATOM    213  HB2 CYS A  47      40.002  33.710   5.260  1.00  0.00           H  
ATOM    214  SG  CYS A  47      39.359  35.923   6.109  1.00 29.71           S  
ATOM    215  N   ILE A  48      38.079  33.421   8.944  1.00 26.27           N  
ATOM    216  HN  ILE A  48      38.775  33.579   9.673  1.00  0.00           H  
ATOM    217  CA  ILE A  48      36.680  33.297   9.319  1.00 24.20           C  
ATOM    218  HA  ILE A  48      36.173  32.592   8.620  1.00  0.00           H  
ATOM    219  C   ILE A  48      36.021  34.662   9.220  1.00 29.51           C  
ATOM    220  O   ILE A  48      36.515  35.635   9.781  1.00 26.01           O  
ATOM    221  CB  ILE A  48      36.527  32.779  10.763  1.00 29.67           C  
ATOM    222  HB  ILE A  48      36.886  33.575  11.456  1.00  0.00           H  
ATOM    223  CG1 ILE A  48      37.389  31.531  10.985  1.00 31.35           C  
ATOM    224 1HG1 ILE A  48      38.458  31.745  10.752  1.00  0.00           H  
ATOM    225 2HG1 ILE A  48      37.477  31.302  12.073  1.00  0.00           H  
ATOM    226  CG2 ILE A  48      35.062  32.499  11.083  1.00 31.31           C  
ATOM    227 1HG2 ILE A  48      34.435  33.407  10.922  1.00  0.00           H  
ATOM    228 2HG2 ILE A  48      34.937  32.092  12.114  1.00  0.00           H  
ATOM    229 3HG2 ILE A  48      34.676  31.626  10.507  1.00  0.00           H  
ATOM    230  CD1 ILE A  48      36.909  30.313  10.220  1.00 40.26           C  
ATOM    231 1HD1 ILE A  48      37.536  29.405  10.381  1.00  0.00           H  
ATOM    232 2HD1 ILE A  48      36.821  30.542   9.132  1.00  0.00           H  
ATOM    233 3HD1 ILE A  48      35.840  30.099  10.453  1.00  0.00           H  
ATOM    234  N   ILE A  49      34.908  34.736   8.500  1.00 27.27           N  
ATOM    235  HN  ILE A  49      34.552  33.896   8.044  1.00  0.00           H  
ATOM    236  CA  ILE A  49      34.183  35.990   8.346  1.00 26.56           C  
ATOM    237  HA  ILE A  49      34.731  36.796   8.886  1.00  0.00           H  
ATOM    238  C   ILE A  49      32.794  35.848   8.944  1.00 33.08           C  
ATOM    239  O   ILE A  49      31.953  35.123   8.411  1.00 35.48           O  
ATOM    240  CB  ILE A  49      34.048  36.380   6.866  1.00 31.61           C  
ATOM    241  HB  ILE A  49      33.512  35.558   6.337  1.00  0.00           H  
ATOM    242  CG1 ILE A  49      35.430  36.539   6.224  1.00 28.96           C  
ATOM    243 1HG1 ILE A  49      36.044  35.621   6.378  1.00  0.00           H  
ATOM    244 2HG1 ILE A  49      36.047  37.273   6.794  1.00  0.00           H  
ATOM    245  CG2 ILE A  49      33.224  37.658   6.719  1.00 26.67           C  
ATOM    246 1HG2 ILE A  49      32.218  37.542   7.186  1.00  0.00           H  
ATOM    247 2HG2 ILE A  49      33.148  37.977   5.653  1.00  0.00           H  
ATOM    248 3HG2 ILE A  49      33.765  38.545   7.124  1.00  0.00           H  
ATOM    249  CD1 ILE A  49      35.378  36.911   4.747  1.00 27.83           C  
ATOM    250 1HD1 ILE A  49      36.384  37.027   4.280  1.00  0.00           H  
ATOM    251 2HD1 ILE A  49      34.764  37.829   4.593  1.00  0.00           H  
ATOM    252 3HD1 ILE A  49      34.761  36.177   4.177  1.00  0.00           H  
ATOM    253  N   ILE A  50      32.554  36.519  10.064  1.00 27.98           N  
ATOM    254  HN  ILE A  50      33.302  37.052  10.507  1.00  0.00           H  
ATOM    255  CA  ILE A  50      31.228  36.497  10.662  1.00 30.29           C  
ATOM    256  HA  ILE A  50      30.692  35.600  10.272  1.00  0.00           H  
ATOM    257  C   ILE A  50      30.450  37.733  10.226  1.00 32.86           C  
ATOM    258  O   ILE A  50      30.798  38.861  10.576  1.00 27.51           O  
ATOM    259  CB  ILE A  50      31.281  36.386  12.194  1.00 29.42           C  
ATOM    260  HB  ILE A  50      31.780  37.296  12.601  1.00  0.00           H  
ATOM    261  CG1 ILE A  50      32.096  35.157  12.602  1.00 30.40           C  
ATOM    262 1HG1 ILE A  50      33.153  35.259  12.263  1.00  0.00           H  
ATOM    263 2HG1 ILE A  50      31.791  34.268  12.002  1.00  0.00           H  
ATOM    264  CG2 ILE A  50      29.871  36.307  12.764  1.00 30.22           C  
ATOM    265 1HG2 ILE A  50      29.277  37.203  12.467  1.00  0.00           H  
ATOM    266 2HG2 ILE A  50      29.879  36.164  13.870  1.00  0.00           H  
ATOM    267 3HG2 ILE A  50      29.361  35.358  12.477  1.00  0.00           H  
ATOM    268  CD1 ILE A  50      32.040  34.844  14.080  1.00 32.01           C  
ATOM    269 1HD1 ILE A  50      32.634  33.948  14.377  1.00  0.00           H  
ATOM    270 2HD1 ILE A  50      30.983  34.742  14.419  1.00  0.00           H  
ATOM    271 3HD1 ILE A  50      32.345  35.733  14.680  1.00  0.00           H  
ATOM    272  N   ASN A  51      29.402  37.507   9.443  1.00 32.14           N  
ATOM    273  HN  ASN A  51      29.121  36.543   9.261  1.00  0.00           H  
ATOM    274  CA  ASN A  51      28.641  38.588   8.836  1.00 29.10           C  
ATOM    275  HA  ASN A  51      29.163  39.550   9.048  1.00  0.00           H  
ATOM    276  C   ASN A  51      27.230  38.671   9.400  1.00 33.10           C  
ATOM    277  O   ASN A  51      26.324  37.975   8.938  1.00 33.28           O  
ATOM    278  CB  ASN A  51      28.590  38.389   7.321  1.00 33.37           C  
ATOM    279  HB1 ASN A  51      29.615  38.266   6.899  1.00  0.00           H  
ATOM    280  HB2 ASN A  51      28.167  37.390   7.063  1.00  0.00           H  
ATOM    281  CG  ASN A  51      27.841  39.495   6.612  1.00 36.75           C  
ATOM    282  ND2 ASN A  51      27.156  39.146   5.525  1.00 39.82           N  
ATOM    283 1HD2 ASN A  51      27.124  38.188   5.177  1.00  0.00           H  
ATOM    284 2HD2 ASN A  51      26.651  39.892   5.047  1.00  0.00           H  
ATOM    285  OD1 ASN A  51      27.879  40.650   7.031  1.00 33.42           O  
ATOM    286  N   ASN A  52      27.043  39.516  10.408  1.00 26.03           N  
ATOM    287  HN  ASN A  52      27.833  40.053  10.766  1.00  0.00           H  
ATOM    288  CA  ASN A  52      25.728  39.688  11.009  1.00 31.04           C  
ATOM    289  HA  ASN A  52      25.135  38.769  10.793  1.00  0.00           H  
ATOM    290  C   ASN A  52      24.984  40.871  10.405  1.00 31.38           C  
ATOM    291  O   ASN A  52      25.350  42.025  10.623  1.00 28.89           O  
ATOM    292  CB  ASN A  52      25.830  39.827  12.530  1.00 29.31           C  
ATOM    293  HB1 ASN A  52      26.645  40.533  12.814  1.00  0.00           H  
ATOM    294  HB2 ASN A  52      24.957  40.386  12.941  1.00  0.00           H  
ATOM    295  CG  ASN A  52      25.999  38.487  13.228  1.00 27.73           C  
ATOM    296  ND2 ASN A  52      26.114  38.519  14.550  1.00 29.47           N  
ATOM    297 1HD2 ASN A  52      26.092  39.389  15.082  1.00  0.00           H  
ATOM    298 2HD2 ASN A  52      26.227  37.620  15.018  1.00  0.00           H  
ATOM    299  OD1 ASN A  52      26.026  37.436  12.585  1.00 30.16           O  
ATOM    300  N   LYS A  53      23.938  40.569   9.640  1.00 29.93           N  
ATOM    301  HN  LYS A  53      23.668  39.591   9.534  1.00  0.00           H  
ATOM    302  CA  LYS A  53      23.167  41.595   8.950  1.00 33.22           C  
ATOM    303  HA  LYS A  53      23.716  42.561   9.039  1.00  0.00           H  
ATOM    304  C   LYS A  53      21.780  41.776   9.565  1.00 34.84           C  
ATOM    305  O   LYS A  53      21.319  42.900   9.758  1.00 33.42           O  
ATOM    306  CB  LYS A  53      23.038  41.254   7.461  1.00 34.47           C  
ATOM    307  HB1 LYS A  53      24.041  41.229   6.974  1.00  0.00           H  
ATOM    308  HB2 LYS A  53      22.738  40.189   7.325  1.00  0.00           H  
ATOM    309  CG  LYS A  53      22.096  42.178   6.703  1.00 36.32           C  
ATOM    310  HG1 LYS A  53      22.264  43.244   6.984  1.00  0.00           H  
ATOM    311  HG2 LYS A  53      21.046  42.064   7.059  1.00  0.00           H  
ATOM    312  CD  LYS A  53      22.190  41.985   5.197  1.00 40.93           C  
ATOM    313  HD1 LYS A  53      23.249  41.912   4.855  1.00  0.00           H  
ATOM    314  HD2 LYS A  53      21.844  40.971   4.888  1.00  0.00           H  
ATOM    315  CE  LYS A  53      21.434  43.087   4.465  1.00 49.51           C  
ATOM    316  HE1 LYS A  53      20.397  43.189   4.861  1.00  0.00           H  
ATOM    317  HE2 LYS A  53      21.833  44.092   4.737  1.00  0.00           H  
ATOM    318  NZ  LYS A  53      21.423  42.901   2.983  1.00 54.11           N  
ATOM    319  HZ1 LYS A  53      20.917  43.639   2.493  1.00  0.00           H  
ATOM    320  HZ2 LYS A  53      21.058  41.982   2.734  1.00  0.00           H  
ATOM    321  HZ3 LYS A  53      22.372  42.807   2.621  1.00  0.00           H  
ATOM    322  N   ASN A  54      21.121  40.661   9.865  1.00 36.01           N  
ATOM    323  HN  ASN A  54      21.570  39.760   9.702  1.00  0.00           H  
ATOM    324  CA  ASN A  54      19.773  40.691  10.421  1.00 39.68           C  
ATOM    325  HA  ASN A  54      19.399  41.740  10.369  1.00  0.00           H  
ATOM    326  C   ASN A  54      19.745  40.250  11.877  1.00 36.50           C  
ATOM    327  O   ASN A  54      20.292  39.205  12.230  1.00 35.09           O  
ATOM    328  CB  ASN A  54      18.842  39.812   9.590  1.00 37.13           C  
ATOM    329  HB1 ASN A  54      19.078  38.731   9.731  1.00  0.00           H  
ATOM    330  HB2 ASN A  54      17.805  39.824  10.001  1.00  0.00           H  
ATOM    331  CG  ASN A  54      18.852  40.186   8.123  1.00 42.74           C  
ATOM    332  ND2 ASN A  54      19.375  39.294   7.290  1.00 45.83           N  
ATOM    333 1HD2 ASN A  54      19.382  39.546   6.302  1.00  0.00           H  
ATOM    334 2HD2 ASN A  54      19.755  38.402   7.606  1.00  0.00           H  
ATOM    335  OD1 ASN A  54      18.393  41.263   7.741  1.00 47.47           O  
ATOM    336  N   PHE A  55      19.092  41.047  12.716  1.00 35.77           N  
ATOM    337  HN  PHE A  55      18.584  41.850  12.345  1.00  0.00           H  
ATOM    338  CA  PHE A  55      19.084  40.803  14.152  1.00 37.34           C  
ATOM    339  HA  PHE A  55      19.742  39.925  14.354  1.00  0.00           H  
ATOM    340  C   PHE A  55      17.694  40.477  14.682  1.00 41.49           C  
ATOM    341  O   PHE A  55      16.691  40.948  14.148  1.00 40.24           O  
ATOM    342  CB  PHE A  55      19.672  42.007  14.883  1.00 37.67           C  
ATOM    343  HB1 PHE A  55      19.518  41.917  15.984  1.00  0.00           H  
ATOM    344  HB2 PHE A  55      19.068  42.923  14.688  1.00  0.00           H  
ATOM    345  CG  PHE A  55      21.117  42.244  14.565  1.00 37.61           C  
ATOM    346  CD1 PHE A  55      21.488  42.807  13.355  1.00 33.70           C  
ATOM    347  HD1 PHE A  55      20.712  43.095  12.626  1.00  0.00           H  
ATOM    348  CD2 PHE A  55      22.106  41.880  15.464  1.00 35.62           C  
ATOM    349  HD2 PHE A  55      21.825  41.423  16.428  1.00  0.00           H  
ATOM    350  CE1 PHE A  55      22.822  43.012  13.052  1.00 34.71           C  
ATOM    351  HE1 PHE A  55      23.106  43.465  12.087  1.00  0.00           H  
ATOM    352  CE2 PHE A  55      23.438  42.083  15.168  1.00 28.64           C  
ATOM    353  HE2 PHE A  55      24.215  41.794  15.895  1.00  0.00           H  
ATOM    354  CZ  PHE A  55      23.797  42.648  13.960  1.00 28.35           C  
ATOM    355  HZ  PHE A  55      24.862  42.808  13.721  1.00  0.00           H  
ATOM    356  N   HIS A  56      17.647  39.660  15.732  1.00 42.13           N  
ATOM    357  HN  HIS A  56      18.519  39.289  16.110  1.00  0.00           H  
ATOM    358  CA  HIS A  56      16.385  39.279  16.359  1.00 42.11           C  
ATOM    359  HA  HIS A  56      15.843  38.585  15.676  1.00  0.00           H  
ATOM    360  C   HIS A  56      15.518  40.502  16.596  1.00 44.20           C  
ATOM    361  O   HIS A  56      15.977  41.507  17.140  1.00 44.86           O  
ATOM    362  CB  HIS A  56      16.632  38.563  17.689  1.00 40.24           C  
ATOM    363  HB1 HIS A  56      15.743  38.658  18.356  1.00  0.00           H  
ATOM    364  HB2 HIS A  56      17.384  39.117  18.298  1.00  0.00           H  
ATOM    365  CG  HIS A  56      17.028  37.127  17.543  1.00 39.38           C  
ATOM    366  CD2 HIS A  56      16.925  36.084  18.400  1.00 38.99           C  
ATOM    367  HD2 HIS A  56      16.491  36.110  19.414  1.00  0.00           H  
ATOM    368  ND1 HIS A  56      17.636  36.632  16.409  1.00 39.09           N  
ATOM    369  HD1 HIS A  56      17.861  37.175  15.576  1.00  0.00           H  
ATOM    370  CE1 HIS A  56      17.881  35.344  16.570  1.00 42.46           C  
ATOM    371  HE1 HIS A  56      18.355  34.680  15.828  1.00  0.00           H  
ATOM    372  NE2 HIS A  56      17.462  34.987  17.771  1.00 43.75           N  
ATOM    373  HE2 HIS A  56      17.527  34.049  18.167  1.00  0.00           H  
ATOM    374  N   LYS A  57      14.260  40.409  16.183  1.00 55.06           N  
ATOM    375  HN  LYS A  57      13.952  39.554  15.720  1.00  0.00           H  
ATOM    376  CA  LYS A  57      13.309  41.492  16.372  1.00 58.32           C  
ATOM    377  HA  LYS A  57      13.622  42.365  15.752  1.00  0.00           H  
ATOM    378  C   LYS A  57      13.295  41.903  17.842  1.00 54.26           C  
ATOM    379  O   LYS A  57      13.162  43.082  18.169  1.00 57.98           O  
ATOM    380  CB  LYS A  57      11.916  41.039  15.930  1.00 60.30           C  
ATOM    381  HB1 LYS A  57      11.344  40.641  16.800  1.00  0.00           H  
ATOM    382  HB2 LYS A  57      11.988  40.116  15.309  1.00  0.00           H  
ATOM    383  CG  LYS A  57      11.104  42.100  15.206  1.00 71.85           C  
ATOM    384  HG1 LYS A  57      10.853  42.956  15.875  1.00  0.00           H  
ATOM    385  HG2 LYS A  57      11.718  42.649  14.454  1.00  0.00           H  
ATOM    386  CD  LYS A  57       9.857  41.488  14.579  1.00 78.63           C  
ATOM    387  HD1 LYS A  57      10.086  40.517  14.081  1.00  0.00           H  
ATOM    388  HD2 LYS A  57       9.149  41.120  15.357  1.00  0.00           H  
ATOM    389  CE  LYS A  57       9.177  42.457  13.622  1.00 86.87           C  
ATOM    390  HE1 LYS A  57       8.985  43.441  14.110  1.00  0.00           H  
ATOM    391  HE2 LYS A  57       9.875  42.792  12.820  1.00  0.00           H  
ATOM    392  NZ  LYS A  57       7.926  41.883  13.047  1.00 83.13           N  
ATOM    393  HZ1 LYS A  57       7.470  42.532  12.406  1.00  0.00           H  
ATOM    394  HZ2 LYS A  57       7.287  41.576  13.781  1.00  0.00           H  
ATOM    395  HZ3 LYS A  57       8.102  40.983  12.601  1.00  0.00           H  
ATOM    396  N   SER A  58      13.457  40.919  18.720  1.00 56.16           N  
ATOM    397  HN  SER A  58      13.627  39.974  18.375  1.00  0.00           H  
ATOM    398  CA  SER A  58      13.400  41.143  20.162  1.00 58.24           C  
ATOM    399  HA  SER A  58      12.422  41.628  20.387  1.00  0.00           H  
ATOM    400  C   SER A  58      14.504  42.069  20.684  1.00 58.07           C  
ATOM    401  O   SER A  58      14.384  42.624  21.777  1.00 57.74           O  
ATOM    402  CB  SER A  58      13.434  39.807  20.909  1.00 56.01           C  
ATOM    403  HB1 SER A  58      12.507  39.213  20.730  1.00  0.00           H  
ATOM    404  HB2 SER A  58      13.335  39.950  22.010  1.00  0.00           H  
ATOM    405  OG  SER A  58      14.598  39.068  20.582  1.00 55.07           O  
ATOM    406  HG  SER A  58      14.619  38.239  21.046  1.00  0.00           H  
ATOM    407  N   THR A  59      15.574  42.230  19.910  1.00 52.80           N  
ATOM    408  HN  THR A  59      15.630  41.728  19.024  1.00  0.00           H  
ATOM    409  CA  THR A  59      16.670  43.111  20.304  1.00 49.58           C  
ATOM    410  HA  THR A  59      16.735  43.108  21.417  1.00  0.00           H  
ATOM    411  C   THR A  59      16.433  44.546  19.846  1.00 48.52           C  
ATOM    412  O   THR A  59      16.920  45.491  20.464  1.00 51.78           O  
ATOM    413  CB  THR A  59      18.028  42.639  19.741  1.00 46.27           C  
ATOM    414  HB  THR A  59      18.840  43.249  20.201  1.00  0.00           H  
ATOM    415  CG2 THR A  59      18.269  41.173  20.069  1.00 44.04           C  
ATOM    416 1HG2 THR A  59      18.249  41.024  21.174  1.00  0.00           H  
ATOM    417 2HG2 THR A  59      19.211  40.791  19.612  1.00  0.00           H  
ATOM    418 3HG2 THR A  59      17.550  40.502  19.543  1.00  0.00           H  
ATOM    419  OG1 THR A  59      18.054  42.830  18.320  1.00 43.58           O  
ATOM    420  HG1 THR A  59      17.904  43.745  18.115  1.00  0.00           H  
ATOM    421  N   GLY A  60      15.696  44.702  18.752  1.00 53.73           N  
ATOM    422  HN  GLY A  60      15.337  43.877  18.271  1.00  0.00           H  
ATOM    423  CA  GLY A  60      15.390  46.019  18.225  1.00 53.90           C  
ATOM    424  HA1 GLY A  60      15.037  46.696  19.038  1.00  0.00           H  
ATOM    425  HA2 GLY A  60      14.470  45.987  17.596  1.00  0.00           H  
ATOM    426  C   GLY A  60      16.538  46.651  17.462  1.00 52.95           C  
ATOM    427  O   GLY A  60      16.495  47.836  17.135  1.00 53.00           O  
ATOM    428  N   MET A  61      17.571  45.862  17.181  1.00 51.21           N  
ATOM    429  HN  MET A  61      17.566  44.897  17.512  1.00  0.00           H  
ATOM    430  CA  MET A  61      18.711  46.347  16.410  1.00 45.95           C  
ATOM    431  HA  MET A  61      18.954  47.380  16.753  1.00  0.00           H  
ATOM    432  C   MET A  61      18.369  46.400  14.922  1.00 45.77           C  
ATOM    433  O   MET A  61      17.658  45.536  14.408  1.00 43.66           O  
ATOM    434  CB  MET A  61      19.936  45.460  16.641  1.00 44.46           C  
ATOM    435  HB1 MET A  61      20.837  45.901  16.154  1.00  0.00           H  
ATOM    436  HB2 MET A  61      19.850  44.514  16.057  1.00  0.00           H  
ATOM    437  CG  MET A  61      20.214  45.160  18.104  1.00 47.52           C  
ATOM    438  HG1 MET A  61      19.485  44.419  18.507  1.00  0.00           H  
ATOM    439  HG2 MET A  61      19.957  46.033  18.748  1.00  0.00           H  
ATOM    440  SD  MET A  61      21.911  44.621  18.388  1.00 49.69           S  
ATOM    441  CE  MET A  61      22.777  46.162  18.102  1.00 44.48           C  
ATOM    442  HE1 MET A  61      23.826  45.829  18.278  1.00  0.00           H  
ATOM    443  HE2 MET A  61      22.435  47.032  18.709  1.00  0.00           H  
ATOM    444  HE3 MET A  61      22.581  46.656  17.122  1.00  0.00           H  
ATOM    445  N   THR A  62      18.881  47.418  14.238  1.00 41.27           N  
ATOM    446  HN  THR A  62      19.508  48.068  14.713  1.00  0.00           H  
ATOM    447  CA  THR A  62      18.573  47.633  12.828  1.00 44.97           C  
ATOM    448  HA  THR A  62      17.489  47.427  12.670  1.00  0.00           H  
ATOM    449  C   THR A  62      19.376  46.713  11.913  1.00 41.69           C  
ATOM    450  O   THR A  62      20.444  46.230  12.282  1.00 38.22           O  
ATOM    451  CB  THR A  62      18.855  49.088  12.416  1.00 46.38           C  
ATOM    452  HB  THR A  62      18.638  49.210  11.329  1.00  0.00           H  
ATOM    453  CG2 THR A  62      17.982  50.046  13.211  1.00 47.37           C  
ATOM    454 1HG2 THR A  62      16.909  49.809  13.023  1.00  0.00           H  
ATOM    455 2HG2 THR A  62      18.223  51.113  12.998  1.00  0.00           H  
ATOM    456 3HG2 THR A  62      18.231  50.042  14.298  1.00  0.00           H  
ATOM    457  OG1 THR A  62      20.234  49.392  12.658  1.00 48.73           O  
ATOM    458  HG1 THR A  62      20.779  48.793  12.161  1.00  0.00           H  
ATOM    459  N   SER A  63      18.854  46.476  10.715  1.00 35.43           N  
ATOM    460  HN  SER A  63      17.934  46.856  10.490  1.00  0.00           H  
ATOM    461  CA  SER A  63      19.559  45.688   9.713  1.00 35.12           C  
ATOM    462  HA  SER A  63      19.888  44.728  10.174  1.00  0.00           H  
ATOM    463  C   SER A  63      20.790  46.455   9.238  1.00 35.56           C  
ATOM    464  O   SER A  63      20.757  47.679   9.127  1.00 40.09           O  
ATOM    465  CB  SER A  63      18.632  45.380   8.534  1.00 40.62           C  
ATOM    466  HB1 SER A  63      17.669  44.936   8.877  1.00  0.00           H  
ATOM    467  HB2 SER A  63      18.236  46.314   8.071  1.00  0.00           H  
ATOM    468  OG  SER A  63      19.270  44.556   7.574  1.00 49.49           O  
ATOM    469  HG  SER A  63      18.695  44.365   6.842  1.00  0.00           H  
ATOM    470  N   ARG A  64      21.877  45.739   8.964  1.00 35.73           N  
ATOM    471  HN  ARG A  64      21.838  44.722   9.033  1.00  0.00           H  
ATOM    472  CA  ARG A  64      23.128  46.386   8.565  1.00 38.95           C  
ATOM    473  HA  ARG A  64      23.066  47.455   8.876  1.00  0.00           H  
ATOM    474  C   ARG A  64      23.337  46.360   7.045  1.00 40.49           C  
ATOM    475  O   ARG A  64      24.111  45.555   6.521  1.00 34.82           O  
ATOM    476  CB  ARG A  64      24.322  45.760   9.300  1.00 31.04           C  
ATOM    477  HB1 ARG A  64      25.281  46.175   8.912  1.00  0.00           H  
ATOM    478  HB2 ARG A  64      24.446  44.692   9.006  1.00  0.00           H  
ATOM    479  CG  ARG A  64      24.256  45.894  10.824  1.00 33.40           C  
ATOM    480  HG1 ARG A  64      23.286  45.512  11.219  1.00  0.00           H  
ATOM    481  HG2 ARG A  64      24.165  46.962  11.130  1.00  0.00           H  
ATOM    482  CD  ARG A  64      25.442  45.218  11.524  1.00 27.16           C  
ATOM    483  HD1 ARG A  64      25.396  44.109  11.421  1.00  0.00           H  
ATOM    484  HD2 ARG A  64      25.356  45.294  12.633  1.00  0.00           H  
ATOM    485  NE  ARG A  64      26.723  45.743  11.053  1.00 24.34           N  
ATOM    486  HE  ARG A  64      27.052  46.626  11.444  1.00  0.00           H  
ATOM    487  CZ  ARG A  64      27.484  45.138  10.146  1.00 26.51           C  
ATOM    488  NH1 ARG A  64      27.101  43.979   9.624  1.00 28.78           N  
ATOM    489 1HH1 ARG A  64      27.685  43.515   8.928  1.00  0.00           H  
ATOM    490 2HH1 ARG A  64      26.223  43.554   9.921  1.00  0.00           H  
ATOM    491  NH2 ARG A  64      28.622  45.689   9.761  1.00 22.87           N  
ATOM    492 1HH2 ARG A  64      29.206  45.225   9.065  1.00  0.00           H  
ATOM    493 2HH2 ARG A  64      28.916  46.579  10.162  1.00  0.00           H  
ATOM    494  N   SER A  65      22.646  47.256   6.346  1.00 38.88           N  
ATOM    495  HN  SER A  65      22.044  47.912   6.843  1.00  0.00           H  
ATOM    496  CA  SER A  65      22.722  47.331   4.888  1.00 39.98           C  
ATOM    497  HA  SER A  65      22.370  46.356   4.477  1.00  0.00           H  
ATOM    498  C   SER A  65      24.141  47.568   4.379  1.00 39.32           C  
ATOM    499  O   SER A  65      24.861  48.425   4.893  1.00 36.62           O  
ATOM    500  CB  SER A  65      21.790  48.427   4.361  1.00 48.08           C  
ATOM    501  HB1 SER A  65      21.982  48.645   3.285  1.00  0.00           H  
ATOM    502  HB2 SER A  65      22.049  49.425   4.786  1.00  0.00           H  
ATOM    503  OG  SER A  65      20.431  48.099   4.592  1.00 51.67           O  
ATOM    504  HG  SER A  65      19.853  48.779   4.265  1.00  0.00           H  
ATOM    505  N   GLY A  66      24.534  46.807   3.363  1.00 35.94           N  
ATOM    506  HN  GLY A  66      23.901  46.092   3.005  1.00  0.00           H  
ATOM    507  CA  GLY A  66      25.839  46.967   2.750  1.00 34.58           C  
ATOM    508  HA1 GLY A  66      26.191  48.021   2.839  1.00  0.00           H  
ATOM    509  HA2 GLY A  66      25.766  46.890   1.640  1.00  0.00           H  
ATOM    510  C   GLY A  66      26.881  46.006   3.288  1.00 35.96           C  
ATOM    511  O   GLY A  66      27.973  45.887   2.729  1.00 35.59           O  
ATOM    512  N   THR A  67      26.551  45.315   4.374  1.00 33.74           N  
ATOM    513  HN  THR A  67      25.625  45.432   4.785  1.00  0.00           H  
ATOM    514  CA  THR A  67      27.501  44.391   4.983  1.00 28.44           C  
ATOM    515  HA  THR A  67      28.451  44.950   5.150  1.00  0.00           H  
ATOM    516  C   THR A  67      27.819  43.211   4.065  1.00 33.61           C  
ATOM    517  O   THR A  67      28.898  42.623   4.153  1.00 30.85           O  
ATOM    518  CB  THR A  67      27.018  43.876   6.357  1.00 30.45           C  
ATOM    519  HB  THR A  67      26.743  44.748   6.995  1.00  0.00           H  
ATOM    520  CG2 THR A  67      25.802  42.974   6.201  1.00 31.60           C  
ATOM    521 1HG2 THR A  67      25.453  42.602   7.193  1.00  0.00           H  
ATOM    522 2HG2 THR A  67      25.999  42.136   5.493  1.00  0.00           H  
ATOM    523 3HG2 THR A  67      24.983  43.480   5.639  1.00  0.00           H  
ATOM    524  OG1 THR A  67      28.077  43.147   6.993  1.00 30.53           O  
ATOM    525  HG1 THR A  67      27.780  42.830   7.838  1.00  0.00           H  
ATOM    526  N   ASP A  68      26.882  42.866   3.185  1.00 30.94           N  
ATOM    527  HN  ASP A  68      25.990  43.360   3.179  1.00  0.00           H  
ATOM    528  CA  ASP A  68      27.117  41.789   2.228  1.00 34.02           C  
ATOM    529  HA  ASP A  68      27.486  40.901   2.793  1.00  0.00           H  
ATOM    530  C   ASP A  68      28.196  42.190   1.223  1.00 31.38           C  
ATOM    531  O   ASP A  68      29.004  41.365   0.804  1.00 34.80           O  
ATOM    532  CB  ASP A  68      25.823  41.390   1.515  1.00 35.05           C  
ATOM    533  HB1 ASP A  68      25.315  42.281   1.077  1.00  0.00           H  
ATOM    534  HB2 ASP A  68      26.039  40.827   0.577  1.00  0.00           H  
ATOM    535  CG  ASP A  68      24.880  40.611   2.416  1.00 39.93           C  
ATOM    536  OD1 ASP A  68      25.358  40.009   3.399  1.00 41.73           O  
ATOM    537  OD2 ASP A  68      23.663  40.596   2.145  1.00 44.95           O  
ATOM    538  N   VAL A  69      28.208  43.463   0.843  1.00 30.38           N  
ATOM    539  HN  VAL A  69      27.460  44.085   1.149  1.00  0.00           H  
ATOM    540  CA  VAL A  69      29.272  43.985  -0.004  1.00 32.51           C  
ATOM    541  HA  VAL A  69      29.291  43.393  -0.949  1.00  0.00           H  
ATOM    542  C   VAL A  69      30.626  43.817   0.699  1.00 32.71           C  
ATOM    543  O   VAL A  69      31.607  43.400   0.082  1.00 30.98           O  
ATOM    544  CB  VAL A  69      29.033  45.465  -0.363  1.00 33.62           C  
ATOM    545  HB  VAL A  69      29.000  46.057   0.581  1.00  0.00           H  
ATOM    546  CG1 VAL A  69      30.164  45.996  -1.227  1.00 33.00           C  
ATOM    547 1HG1 VAL A  69      29.991  47.066  -1.487  1.00  0.00           H  
ATOM    548 2HG1 VAL A  69      30.319  45.370  -2.136  1.00  0.00           H  
ATOM    549 3HG1 VAL A  69      31.158  45.842  -0.747  1.00  0.00           H  
ATOM    550  CG2 VAL A  69      27.697  45.623  -1.080  1.00 39.10           C  
ATOM    551 1HG2 VAL A  69      27.524  46.693  -1.340  1.00  0.00           H  
ATOM    552 2HG2 VAL A  69      26.854  45.196  -0.489  1.00  0.00           H  
ATOM    553 3HG2 VAL A  69      27.623  44.960  -1.974  1.00  0.00           H  
ATOM    554  N   ASP A  70      30.669  44.132   1.992  1.00 34.85           N  
ATOM    555  HN  ASP A  70      29.840  44.530   2.434  1.00  0.00           H  
ATOM    556  CA  ASP A  70      31.875  43.922   2.796  1.00 30.88           C  
ATOM    557  HA  ASP A  70      32.699  44.547   2.378  1.00  0.00           H  
ATOM    558  C   ASP A  70      32.305  42.459   2.769  1.00 30.58           C  
ATOM    559  O   ASP A  70      33.453  42.146   2.458  1.00 34.80           O  
ATOM    560  CB  ASP A  70      31.636  44.330   4.252  1.00 28.96           C  
ATOM    561  HB1 ASP A  70      32.258  43.716   4.944  1.00  0.00           H  
ATOM    562  HB2 ASP A  70      30.621  44.016   4.592  1.00  0.00           H  
ATOM    563  CG  ASP A  70      31.855  45.814   4.497  1.00 30.15           C  
ATOM    564  OD1 ASP A  70      32.251  46.536   3.558  1.00 29.02           O  
ATOM    565  OD2 ASP A  70      31.627  46.253   5.644  1.00 30.48           O  
ATOM    566  N   ALA A  71      31.380  41.569   3.116  1.00 28.56           N  
ATOM    567  HN  ALA A  71      30.437  41.893   3.332  1.00  0.00           H  
ATOM    568  CA  ALA A  71      31.675  40.142   3.197  1.00 28.65           C  
ATOM    569  HA  ALA A  71      32.457  39.996   3.979  1.00  0.00           H  
ATOM    570  C   ALA A  71      32.222  39.605   1.877  1.00 29.70           C  
ATOM    571  O   ALA A  71      33.208  38.870   1.859  1.00 28.50           O  
ATOM    572  CB  ALA A  71      30.434  39.363   3.620  1.00 27.91           C  
ATOM    573  HB1 ALA A  71      30.659  38.273   3.682  1.00  0.00           H  
ATOM    574  HB2 ALA A  71      29.567  39.570   2.950  1.00  0.00           H  
ATOM    575  HB3 ALA A  71      30.005  39.752   4.573  1.00  0.00           H  
ATOM    576  N   ALA A  72      31.580  39.975   0.774  1.00 35.96           N  
ATOM    577  HN  ALA A  72      30.752  40.565   0.850  1.00  0.00           H  
ATOM    578  CA  ALA A  72      32.040  39.551  -0.543  1.00 37.16           C  
ATOM    579  HA  ALA A  72      32.100  38.438  -0.550  1.00  0.00           H  
ATOM    580  C   ALA A  72      33.433  40.106  -0.829  1.00 34.29           C  
ATOM    581  O   ALA A  72      34.319  39.385  -1.291  1.00 33.05           O  
ATOM    582  CB  ALA A  72      31.054  39.982  -1.623  1.00 35.13           C  
ATOM    583  HB1 ALA A  72      30.037  39.577  -1.414  1.00  0.00           H  
ATOM    584  HB2 ALA A  72      31.409  39.701  -2.642  1.00  0.00           H  
ATOM    585  HB3 ALA A  72      31.039  41.090  -1.750  1.00  0.00           H  
ATOM    586  N   ASN A  73      33.620  41.391  -0.542  1.00 33.36           N  
ATOM    587  HN  ASN A  73      32.843  41.931  -0.161  1.00  0.00           H  
ATOM    588  CA  ASN A  73      34.902  42.050  -0.756  1.00 35.55           C  
ATOM    589  HA  ASN A  73      35.147  41.986  -1.842  1.00  0.00           H  
ATOM    590  C   ASN A  73      36.030  41.371   0.028  1.00 33.14           C  
ATOM    591  O   ASN A  73      37.111  41.117  -0.510  1.00 33.95           O  
ATOM    592  CB  ASN A  73      34.801  43.533  -0.376  1.00 34.70           C  
ATOM    593  HB1 ASN A  73      34.829  43.664   0.731  1.00  0.00           H  
ATOM    594  HB2 ASN A  73      33.778  43.928  -0.579  1.00  0.00           H  
ATOM    595  CG  ASN A  73      35.859  44.388  -1.052  1.00 37.76           C  
ATOM    596  ND2 ASN A  73      35.758  45.703  -0.875  1.00 35.41           N  
ATOM    597 1HD2 ASN A  73      36.468  46.277  -1.329  1.00  0.00           H  
ATOM    598 2HD2 ASN A  73      35.017  46.127  -0.316  1.00  0.00           H  
ATOM    599  OD1 ASN A  73      36.754  43.876  -1.727  1.00 38.78           O  
ATOM    600  N   LEU A  74      35.770  41.075   1.299  1.00 31.14           N  
ATOM    601  HN  LEU A  74      34.860  41.322   1.689  1.00  0.00           H  
ATOM    602  CA  LEU A  74      36.750  40.406   2.153  1.00 30.11           C  
ATOM    603  HA  LEU A  74      37.690  41.006   2.145  1.00  0.00           H  
ATOM    604  C   LEU A  74      37.072  39.005   1.653  1.00 31.65           C  
ATOM    605  O   LEU A  74      38.232  38.592   1.632  1.00 30.45           O  
ATOM    606  CB  LEU A  74      36.239  40.331   3.590  1.00 26.36           C  
ATOM    607  HB1 LEU A  74      36.816  39.570   4.166  1.00  0.00           H  
ATOM    608  HB2 LEU A  74      35.226  39.866   3.616  1.00  0.00           H  
ATOM    609  CG  LEU A  74      36.229  41.662   4.336  1.00 22.65           C  
ATOM    610  HG  LEU A  74      35.904  42.457   3.624  1.00  0.00           H  
ATOM    611  CD1 LEU A  74      35.232  41.619   5.486  1.00 23.89           C  
ATOM    612 1HD1 LEU A  74      35.225  42.592   6.031  1.00  0.00           H  
ATOM    613 2HD1 LEU A  74      35.425  40.761   6.171  1.00  0.00           H  
ATOM    614 3HD1 LEU A  74      34.212  41.329   5.141  1.00  0.00           H  
ATOM    615  CD2 LEU A  74      37.629  42.009   4.829  1.00 22.08           C  
ATOM    616 1HD2 LEU A  74      37.622  42.982   5.374  1.00  0.00           H  
ATOM    617 2HD2 LEU A  74      38.373  42.005   3.999  1.00  0.00           H  
ATOM    618 3HD2 LEU A  74      38.065  41.190   5.448  1.00  0.00           H  
ATOM    619  N   ARG A  75      36.035  38.274   1.261  1.00 31.43           N  
ATOM    620  HN  ARG A  75      35.097  38.670   1.326  1.00  0.00           H  
ATOM    621  CA  ARG A  75      36.197  36.924   0.742  1.00 29.53           C  
ATOM    622  HA  ARG A  75      36.616  36.282   1.552  1.00  0.00           H  
ATOM    623  C   ARG A  75      37.165  36.907  -0.440  1.00 28.95           C  
ATOM    624  O   ARG A  75      38.088  36.097  -0.480  1.00 32.41           O  
ATOM    625  CB  ARG A  75      34.842  36.352   0.323  1.00 32.87           C  
ATOM    626  HB1 ARG A  75      34.123  36.401   1.173  1.00  0.00           H  
ATOM    627  HB2 ARG A  75      34.338  37.039  -0.396  1.00  0.00           H  
ATOM    628  CG  ARG A  75      34.892  34.941  -0.244  1.00 33.77           C  
ATOM    629  HG1 ARG A  75      35.581  34.869  -1.118  1.00  0.00           H  
ATOM    630  HG2 ARG A  75      35.419  34.236   0.441  1.00  0.00           H  
ATOM    631  CD  ARG A  75      33.489  34.457  -0.586  1.00 39.99           C  
ATOM    632  HD1 ARG A  75      32.813  34.531   0.298  1.00  0.00           H  
ATOM    633  HD2 ARG A  75      32.973  35.173  -1.267  1.00  0.00           H  
ATOM    634  NE  ARG A  75      33.480  33.107  -1.141  1.00 42.40           N  
ATOM    635  HE  ARG A  75      33.453  33.008  -2.156  1.00  0.00           H  
ATOM    636  CZ  ARG A  75      33.505  31.999  -0.408  1.00 46.97           C  
ATOM    637  NH1 ARG A  75      33.552  32.081   0.915  1.00 43.65           N  
ATOM    638 1HH1 ARG A  75      33.567  32.995   1.368  1.00  0.00           H  
ATOM    639 2HH1 ARG A  75      33.571  31.230   1.478  1.00  0.00           H  
ATOM    640  NH2 ARG A  75      33.486  30.811  -0.997  1.00 44.12           N  
ATOM    641 1HH2 ARG A  75      33.450  30.748  -2.014  1.00  0.00           H  
ATOM    642 2HH2 ARG A  75      33.505  29.960  -0.434  1.00  0.00           H  
ATOM    643  N   GLU A  76      36.950  37.805  -1.397  1.00 32.50           N  
ATOM    644  HN  GLU A  76      36.170  38.455  -1.303  1.00  0.00           H  
ATOM    645  CA  GLU A  76      37.805  37.882  -2.580  1.00 35.15           C  
ATOM    646  HA  GLU A  76      37.860  36.863  -3.030  1.00  0.00           H  
ATOM    647  C   GLU A  76      39.228  38.325  -2.249  1.00 37.19           C  
ATOM    648  O   GLU A  76      40.197  37.765  -2.761  1.00 36.60           O  
ATOM    649  CB  GLU A  76      37.199  38.824  -3.623  1.00 35.16           C  
ATOM    650  HB1 GLU A  76      36.871  39.776  -3.144  1.00  0.00           H  
ATOM    651  HB2 GLU A  76      36.213  38.437  -3.972  1.00  0.00           H  
ATOM    652  CG  GLU A  76      38.109  39.112  -4.812  1.00 41.78           C  
ATOM    653  HG1 GLU A  76      39.042  39.626  -4.483  1.00  0.00           H  
ATOM    654  HG2 GLU A  76      37.678  39.912  -5.458  1.00  0.00           H  
ATOM    655  CD  GLU A  76      38.434  37.869  -5.632  1.00 47.02           C  
ATOM    656  OE1 GLU A  76      37.805  36.812  -5.411  1.00 42.34           O  
ATOM    657  OE2 GLU A  76      39.324  37.953  -6.504  1.00 48.25           O  
ATOM    658  N   THR A  77      39.345  39.337  -1.395  1.00 34.57           N  
ATOM    659  HN  THR A  77      38.502  39.744  -0.991  1.00  0.00           H  
ATOM    660  CA  THR A  77      40.647  39.883  -1.018  1.00 31.62           C  
ATOM    661  HA  THR A  77      41.160  40.229  -1.946  1.00  0.00           H  
ATOM    662  C   THR A  77      41.532  38.840  -0.348  1.00 29.57           C  
ATOM    663  O   THR A  77      42.710  38.707  -0.680  1.00 31.14           O  
ATOM    664  CB  THR A  77      40.491  41.088  -0.081  1.00 28.60           C  
ATOM    665  HB  THR A  77      40.007  40.755   0.867  1.00  0.00           H  
ATOM    666  CG2 THR A  77      41.855  41.699   0.240  1.00 32.45           C  
ATOM    667 1HG2 THR A  77      41.742  42.575   0.921  1.00  0.00           H  
ATOM    668 2HG2 THR A  77      42.418  41.964  -0.685  1.00  0.00           H  
ATOM    669 3HG2 THR A  77      42.561  40.942   0.654  1.00  0.00           H  
ATOM    670  OG1 THR A  77      39.664  42.073  -0.711  1.00 30.09           O  
ATOM    671  HG1 THR A  77      39.567  42.819  -0.131  1.00  0.00           H  
ATOM    672  N   PHE A  78      40.962  38.097   0.592  1.00 30.07           N  
ATOM    673  HN  PHE A  78      39.976  38.235   0.813  1.00  0.00           H  
ATOM    674  CA  PHE A  78      41.725  37.087   1.313  1.00 29.15           C  
ATOM    675  HA  PHE A  78      42.750  37.500   1.460  1.00  0.00           H  
ATOM    676  C   PHE A  78      41.881  35.785   0.532  1.00 36.13           C  
ATOM    677  O   PHE A  78      42.843  35.046   0.746  1.00 35.99           O  
ATOM    678  CB  PHE A  78      41.139  36.849   2.708  1.00 32.86           C  
ATOM    679  HB1 PHE A  78      41.425  35.842   3.092  1.00  0.00           H  
ATOM    680  HB2 PHE A  78      40.033  36.718   2.657  1.00  0.00           H  
ATOM    681  CG  PHE A  78      41.507  37.925   3.698  1.00 31.49           C  
ATOM    682  CD1 PHE A  78      40.698  39.040   3.866  1.00 29.31           C  
ATOM    683  HD1 PHE A  78      39.771  39.135   3.276  1.00  0.00           H  
ATOM    684  CD2 PHE A  78      42.675  37.832   4.435  1.00 30.84           C  
ATOM    685  HD2 PHE A  78      43.334  36.957   4.304  1.00  0.00           H  
ATOM    686  CE1 PHE A  78      41.042  40.037   4.767  1.00 28.41           C  
ATOM    687  HE1 PHE A  78      40.386  40.914   4.898  1.00  0.00           H  
ATOM    688  CE2 PHE A  78      43.027  38.826   5.337  1.00 32.52           C  
ATOM    689  HE2 PHE A  78      43.958  38.736   5.922  1.00  0.00           H  
ATOM    690  CZ  PHE A  78      42.210  39.929   5.502  1.00 28.76           C  
ATOM    691  HZ  PHE A  78      42.488  40.721   6.218  1.00  0.00           H  
ATOM    692  N   ARG A  79      40.947  35.511  -0.377  1.00 34.66           N  
ATOM    693  HN  ARG A  79      40.117  36.100  -0.439  1.00  0.00           H  
ATOM    694  CA  ARG A  79      41.095  34.380  -1.285  1.00 36.86           C  
ATOM    695  HA  ARG A  79      41.211  33.444  -0.690  1.00  0.00           H  
ATOM    696  C   ARG A  79      42.343  34.596  -2.128  1.00 35.89           C  
ATOM    697  O   ARG A  79      43.099  33.664  -2.397  1.00 42.85           O  
ATOM    698  CB  ARG A  79      39.882  34.246  -2.202  1.00 35.36           C  
ATOM    699  HB1 ARG A  79      39.680  35.206  -2.732  1.00  0.00           H  
ATOM    700  HB2 ARG A  79      38.944  34.162  -1.606  1.00  0.00           H  
ATOM    701  CG  ARG A  79      39.995  33.095  -3.195  1.00 41.75           C  
ATOM    702  HG1 ARG A  79      41.052  32.931  -3.509  1.00  0.00           H  
ATOM    703  HG2 ARG A  79      39.806  32.113  -2.702  1.00  0.00           H  
ATOM    704  CD  ARG A  79      39.084  33.297  -4.397  1.00 44.22           C  
ATOM    705  HD1 ARG A  79      38.020  33.411  -4.084  1.00  0.00           H  
ATOM    706  HD2 ARG A  79      38.991  32.361  -4.996  1.00  0.00           H  
ATOM    707  NE  ARG A  79      39.515  34.418  -5.228  1.00 44.35           N  
ATOM    708  HE  ARG A  79      39.030  35.308  -5.118  1.00  0.00           H  
ATOM    709  CZ  ARG A  79      40.500  34.352  -6.119  1.00 45.96           C  
ATOM    710  NH1 ARG A  79      41.165  33.216  -6.298  1.00 44.66           N  
ATOM    711 1HH1 ARG A  79      41.921  33.165  -6.981  1.00  0.00           H  
ATOM    712 2HH1 ARG A  79      40.917  32.392  -5.750  1.00  0.00           H  
ATOM    713  NH2 ARG A  79      40.822  35.423  -6.831  1.00 48.96           N  
ATOM    714 1HH2 ARG A  79      41.578  35.372  -7.514  1.00  0.00           H  
ATOM    715 2HH2 ARG A  79      40.311  36.295  -6.694  1.00  0.00           H  
ATOM    716  N   ASN A  80      42.551  35.843  -2.533  1.00 38.19           N  
ATOM    717  HN  ASN A  80      41.885  36.568  -2.268  1.00  0.00           H  
ATOM    718  CA  ASN A  80      43.703  36.203  -3.344  1.00 40.37           C  
ATOM    719  HA  ASN A  80      43.764  35.489  -4.198  1.00  0.00           H  
ATOM    720  C   ASN A  80      45.011  36.118  -2.557  1.00 46.25           C  
ATOM    721  O   ASN A  80      46.071  35.864  -3.126  1.00 48.62           O  
ATOM    722  CB  ASN A  80      43.530  37.608  -3.911  1.00 44.77           C  
ATOM    723  HB1 ASN A  80      43.653  38.380  -3.116  1.00  0.00           H  
ATOM    724  HB2 ASN A  80      42.467  37.802  -4.186  1.00  0.00           H  
ATOM    725  CG  ASN A  80      44.452  37.876  -5.077  1.00 57.03           C  
ATOM    726  ND2 ASN A  80      45.188  38.979  -5.006  1.00 54.11           N  
ATOM    727 1HD2 ASN A  80      45.811  39.160  -5.793  1.00  0.00           H  
ATOM    728 2HD2 ASN A  80      45.148  39.619  -4.213  1.00  0.00           H  
ATOM    729  OD1 ASN A  80      44.500  37.103  -6.035  1.00 60.03           O  
ATOM    730  N   LEU A  81      44.927  36.338  -1.248  1.00 37.65           N  
ATOM    731  HN  LEU A  81      44.026  36.591  -0.843  1.00  0.00           H  
ATOM    732  CA  LEU A  81      46.094  36.226  -0.374  1.00 41.39           C  
ATOM    733  HA  LEU A  81      46.985  36.609  -0.924  1.00  0.00           H  
ATOM    734  C   LEU A  81      46.344  34.765  -0.007  1.00 39.02           C  
ATOM    735  O   LEU A  81      47.283  34.446   0.727  1.00 39.69           O  
ATOM    736  CB  LEU A  81      45.903  37.073   0.886  1.00 31.22           C  
ATOM    737  HB1 LEU A  81      44.985  36.747   1.429  1.00  0.00           H  
ATOM    738  HB2 LEU A  81      46.682  36.814   1.641  1.00  0.00           H  
ATOM    739  CG  LEU A  81      45.871  38.588   0.665  1.00 35.55           C  
ATOM    740  HG  LEU A  81      45.074  38.813  -0.082  1.00  0.00           H  
ATOM    741  CD1 LEU A  81      45.533  39.327   1.955  1.00 32.57           C  
ATOM    742 1HD1 LEU A  81      45.510  40.430   1.794  1.00  0.00           H  
ATOM    743 2HD1 LEU A  81      46.228  39.048   2.781  1.00  0.00           H  
ATOM    744 3HD1 LEU A  81      44.580  38.958   2.401  1.00  0.00           H  
ATOM    745  CD2 LEU A  81      47.199  39.075   0.102  1.00 40.52           C  
ATOM    746 1HD2 LEU A  81      47.176  40.178  -0.059  1.00  0.00           H  
ATOM    747 2HD2 LEU A  81      47.481  38.527  -0.827  1.00  0.00           H  
ATOM    748 3HD2 LEU A  81      48.058  38.768   0.743  1.00  0.00           H  
ATOM    749  N   LYS A  82      45.479  33.893  -0.517  1.00 38.64           N  
ATOM    750  HN  LYS A  82      44.677  34.255  -1.034  1.00  0.00           H  
ATOM    751  CA  LYS A  82      45.615  32.444  -0.377  1.00 35.82           C  
ATOM    752  HA  LYS A  82      44.914  31.991  -1.116  1.00  0.00           H  
ATOM    753  C   LYS A  82      45.206  31.902   0.990  1.00 36.23           C  
ATOM    754  O   LYS A  82      45.720  30.875   1.445  1.00 38.88           O  
ATOM    755  CB  LYS A  82      47.019  31.980  -0.775  1.00 44.65           C  
ATOM    756  HB1 LYS A  82      47.788  32.386  -0.077  1.00  0.00           H  
ATOM    757  HB2 LYS A  82      47.152  30.891  -0.576  1.00  0.00           H  
ATOM    758  CG  LYS A  82      47.360  32.317  -2.217  1.00 49.80           C  
ATOM    759  HG1 LYS A  82      47.435  33.419  -2.367  1.00  0.00           H  
ATOM    760  HG2 LYS A  82      46.501  32.104  -2.896  1.00  0.00           H  
ATOM    761  CD  LYS A  82      48.617  31.613  -2.685  1.00 64.92           C  
ATOM    762  HD1 LYS A  82      48.581  30.519  -2.473  1.00  0.00           H  
ATOM    763  HD2 LYS A  82      49.497  31.877  -2.054  1.00  0.00           H  
ATOM    764  CE  LYS A  82      48.875  31.893  -4.157  1.00 73.25           C  
ATOM    765  HE1 LYS A  82      48.116  31.396  -4.806  1.00  0.00           H  
ATOM    766  HE2 LYS A  82      49.787  31.363  -4.519  1.00  0.00           H  
ATOM    767  NZ  LYS A  82      48.951  33.357  -4.431  1.00 69.77           N  
ATOM    768  HZ1 LYS A  82      49.124  33.545  -5.419  1.00  0.00           H  
ATOM    769  HZ2 LYS A  82      49.645  33.812  -3.838  1.00  0.00           H  
ATOM    770  HZ3 LYS A  82      48.117  33.842  -4.100  1.00  0.00           H  
ATOM    771  N   TYR A  83      44.264  32.589   1.627  1.00 34.43           N  
ATOM    772  HN  TYR A  83      43.962  33.486   1.246  1.00  0.00           H  
ATOM    773  CA  TYR A  83      43.649  32.098   2.855  1.00 35.71           C  
ATOM    774  HA  TYR A  83      44.412  31.508   3.414  1.00  0.00           H  
ATOM    775  C   TYR A  83      42.461  31.186   2.564  1.00 40.47           C  
ATOM    776  O   TYR A  83      41.822  31.293   1.517  1.00 39.81           O  
ATOM    777  CB  TYR A  83      43.204  33.264   3.740  1.00 33.15           C  
ATOM    778  HB1 TYR A  83      42.643  34.023   3.147  1.00  0.00           H  
ATOM    779  HB2 TYR A  83      42.396  32.947   4.440  1.00  0.00           H  
ATOM    780  CG  TYR A  83      44.348  33.904   4.490  1.00 29.84           C  
ATOM    781  CD1 TYR A  83      45.174  34.834   3.872  1.00 32.26           C  
ATOM    782  HD1 TYR A  83      44.985  35.113   2.822  1.00  0.00           H  
ATOM    783  CD2 TYR A  83      44.612  33.566   5.811  1.00 30.41           C  
ATOM    784  HD2 TYR A  83      43.972  32.826   6.320  1.00  0.00           H  
ATOM    785  CE1 TYR A  83      46.229  35.416   4.551  1.00 32.84           C  
ATOM    786  HE1 TYR A  83      46.874  36.154   4.046  1.00  0.00           H  
ATOM    787  CE2 TYR A  83      45.666  34.144   6.499  1.00 30.33           C  
ATOM    788  HE2 TYR A  83      45.861  33.867   7.549  1.00  0.00           H  
ATOM    789  CZ  TYR A  83      46.470  35.068   5.864  1.00 30.58           C  
ATOM    790  OH  TYR A  83      47.519  35.644   6.542  1.00 29.03           O  
ATOM    791  HH  TYR A  83      47.685  35.404   7.446  1.00  0.00           H  
ATOM    792  N   GLU A  84      42.184  30.286   3.502  1.00 37.39           N  
ATOM    793  HN  GLU A  84      42.822  30.190   4.292  1.00  0.00           H  
ATOM    794  CA  GLU A  84      41.007  29.433   3.446  1.00 39.89           C  
ATOM    795  HA  GLU A  84      40.776  29.194   2.382  1.00  0.00           H  
ATOM    796  C   GLU A  84      39.828  30.181   4.061  1.00 37.00           C  
ATOM    797  O   GLU A  84      39.652  30.182   5.279  1.00 37.55           O  
ATOM    798  CB  GLU A  84      41.278  28.134   4.209  1.00 41.16           C  
ATOM    799  HB1 GLU A  84      41.612  28.364   5.248  1.00  0.00           H  
ATOM    800  HB2 GLU A  84      42.196  27.642   3.811  1.00  0.00           H  
ATOM    801  CG  GLU A  84      40.127  27.143   4.239  1.00 45.33           C  
ATOM    802  HG1 GLU A  84      39.747  26.933   3.212  1.00  0.00           H  
ATOM    803  HG2 GLU A  84      39.209  27.602   4.676  1.00  0.00           H  
ATOM    804  CD  GLU A  84      40.500  25.861   4.962  1.00 52.44           C  
ATOM    805  OE1 GLU A  84      41.709  25.552   5.037  1.00 53.03           O  
ATOM    806  OE2 GLU A  84      39.589  25.164   5.458  1.00 53.77           O  
ATOM    807  N   VAL A  85      39.026  30.820   3.213  1.00 34.16           N  
ATOM    808  HN  VAL A  85      39.175  30.707   2.210  1.00  0.00           H  
ATOM    809  CA  VAL A  85      37.938  31.679   3.674  1.00 33.26           C  
ATOM    810  HA  VAL A  85      38.284  32.208   4.593  1.00  0.00           H  
ATOM    811  C   VAL A  85      36.669  30.904   4.026  1.00 39.35           C  
ATOM    812  O   VAL A  85      36.190  30.091   3.238  1.00 40.88           O  
ATOM    813  CB  VAL A  85      37.579  32.747   2.616  1.00 34.24           C  
ATOM    814  HB  VAL A  85      37.174  32.228   1.716  1.00  0.00           H  
ATOM    815  CG1 VAL A  85      36.507  33.685   3.150  1.00 32.62           C  
ATOM    816 1HG1 VAL A  85      36.248  34.455   2.387  1.00  0.00           H  
ATOM    817 2HG1 VAL A  85      36.805  34.146   4.120  1.00  0.00           H  
ATOM    818 3HG1 VAL A  85      35.606  33.129   3.500  1.00  0.00           H  
ATOM    819  CG2 VAL A  85      38.820  33.529   2.201  1.00 34.11           C  
ATOM    820 1HG2 VAL A  85      38.561  34.299   1.438  1.00  0.00           H  
ATOM    821 2HG2 VAL A  85      39.635  32.855   1.849  1.00  0.00           H  
ATOM    822 3HG2 VAL A  85      39.341  33.976   3.080  1.00  0.00           H  
ATOM    823  N   ARG A  86      36.129  31.167   5.213  1.00 36.62           N  
ATOM    824  HN  ARG A  86      36.627  31.781   5.858  1.00  0.00           H  
ATOM    825  CA  ARG A  86      34.846  30.604   5.620  1.00 42.15           C  
ATOM    826  HA  ARG A  86      34.415  30.036   4.763  1.00  0.00           H  
ATOM    827  C   ARG A  86      33.882  31.722   6.002  1.00 40.97           C  
ATOM    828  O   ARG A  86      34.128  32.463   6.957  1.00 32.99           O  
ATOM    829  CB  ARG A  86      35.018  29.651   6.806  1.00 35.53           C  
ATOM    830  HB1 ARG A  86      35.358  30.214   7.706  1.00  0.00           H  
ATOM    831  HB2 ARG A  86      34.023  29.297   7.163  1.00  0.00           H  
ATOM    832  CG  ARG A  86      35.937  28.465   6.549  1.00 39.68           C  
ATOM    833  HG1 ARG A  86      35.661  27.924   5.614  1.00  0.00           H  
ATOM    834  HG2 ARG A  86      36.962  28.792   6.257  1.00  0.00           H  
ATOM    835  CD  ARG A  86      35.964  27.534   7.753  1.00 36.53           C  
ATOM    836  HD1 ARG A  86      34.989  27.007   7.875  1.00  0.00           H  
ATOM    837  HD2 ARG A  86      35.976  28.111   8.707  1.00  0.00           H  
ATOM    838  NE  ARG A  86      37.073  26.584   7.698  1.00 40.84           N  
ATOM    839  HE  ARG A  86      37.583  26.495   6.819  1.00  0.00           H  
ATOM    840  CZ  ARG A  86      37.459  25.828   8.723  1.00 40.52           C  
ATOM    841  NH1 ARG A  86      36.828  25.908   9.887  1.00 42.30           N  
ATOM    842 1HH1 ARG A  86      36.042  26.549   9.992  1.00  0.00           H  
ATOM    843 2HH1 ARG A  86      37.124  25.329  10.673  1.00  0.00           H  
ATOM    844  NH2 ARG A  86      38.481  24.995   8.587  1.00 45.76           N  
ATOM    845 1HH2 ARG A  86      38.966  24.933   7.692  1.00  0.00           H  
ATOM    846 2HH2 ARG A  86      38.777  24.416   9.373  1.00  0.00           H  
ATOM    847  N   ASN A  87      32.789  31.849   5.254  1.00 36.07           N  
ATOM    848  HN  ASN A  87      32.657  31.232   4.453  1.00  0.00           H  
ATOM    849  CA  ASN A  87      31.774  32.856   5.559  1.00 33.63           C  
ATOM    850  HA  ASN A  87      32.265  33.663   6.151  1.00  0.00           H  
ATOM    851  C   ASN A  87      30.628  32.300   6.397  1.00 38.45           C  
ATOM    852  O   ASN A  87      30.114  31.217   6.120  1.00 44.54           O  
ATOM    853  CB  ASN A  87      31.224  33.490   4.277  1.00 39.72           C  
ATOM    854  HB1 ASN A  87      30.803  32.714   3.596  1.00  0.00           H  
ATOM    855  HB2 ASN A  87      30.295  34.071   4.485  1.00  0.00           H  
ATOM    856  CG  ASN A  87      32.252  34.346   3.558  1.00 37.78           C  
ATOM    857  ND2 ASN A  87      31.987  35.647   3.469  1.00 29.46           N  
ATOM    858 1HD2 ASN A  87      32.677  36.222   2.986  1.00  0.00           H  
ATOM    859 2HD2 ASN A  87      31.144  36.065   3.862  1.00  0.00           H  
ATOM    860  OD1 ASN A  87      33.270  33.841   3.084  1.00 40.49           O  
ATOM    861  N   LYS A  88      30.237  33.047   7.424  1.00 34.92           N  
ATOM    862  HN  LYS A  88      30.752  33.902   7.635  1.00  0.00           H  
ATOM    863  CA  LYS A  88      29.098  32.687   8.260  1.00 39.33           C  
ATOM    864  HA  LYS A  88      28.543  31.853   7.772  1.00  0.00           H  
ATOM    865  C   LYS A  88      28.169  33.889   8.386  1.00 40.76           C  
ATOM    866  O   LYS A  88      28.628  35.030   8.453  1.00 39.05           O  
ATOM    867  CB  LYS A  88      29.561  32.228   9.645  1.00 40.86           C  
ATOM    868  HB1 LYS A  88      28.683  31.969  10.282  1.00  0.00           H  
ATOM    869  HB2 LYS A  88      29.969  33.090  10.223  1.00  0.00           H  
ATOM    870  CG  LYS A  88      30.562  31.078   9.628  1.00 44.40           C  
ATOM    871  HG1 LYS A  88      30.900  30.819  10.658  1.00  0.00           H  
ATOM    872  HG2 LYS A  88      31.540  31.398   9.198  1.00  0.00           H  
ATOM    873  CD  LYS A  88      30.011  29.859   8.904  1.00 49.74           C  
ATOM    874  HD1 LYS A  88      29.863  30.064   7.818  1.00  0.00           H  
ATOM    875  HD2 LYS A  88      30.776  29.052   8.826  1.00  0.00           H  
ATOM    876  CE  LYS A  88      28.733  29.350   9.551  1.00 59.94           C  
ATOM    877  HE1 LYS A  88      28.893  29.109  10.628  1.00  0.00           H  
ATOM    878  HE2 LYS A  88      27.983  30.167   9.663  1.00  0.00           H  
ATOM    879  NZ  LYS A  88      28.158  28.184   8.815  1.00 71.00           N  
ATOM    880  HZ1 LYS A  88      27.301  27.842   9.249  1.00  0.00           H  
ATOM    881  HZ2 LYS A  88      28.844  27.436   8.713  1.00  0.00           H  
ATOM    882  HZ3 LYS A  88      28.012  28.404   7.830  1.00  0.00           H  
ATOM    883  N   ASN A  89      26.864  33.638   8.415  1.00 35.58           N  
ATOM    884  HN  ASN A  89      26.541  32.671   8.438  1.00  0.00           H  
ATOM    885  CA  ASN A  89      25.886  34.718   8.415  1.00 34.39           C  
ATOM    886  HA  ASN A  89      26.441  35.683   8.482  1.00  0.00           H  
ATOM    887  C   ASN A  89      24.910  34.657   9.586  1.00 33.83           C  
ATOM    888  O   ASN A  89      24.440  33.582   9.962  1.00 34.28           O  
ATOM    889  CB  ASN A  89      25.102  34.716   7.098  1.00 39.98           C  
ATOM    890  HB1 ASN A  89      24.401  33.850   7.051  1.00  0.00           H  
ATOM    891  HB2 ASN A  89      24.361  35.549   7.072  1.00  0.00           H  
ATOM    892  CG  ASN A  89      26.005  34.752   5.881  1.00 45.47           C  
ATOM    893  ND2 ASN A  89      26.087  33.633   5.170  1.00 51.65           N  
ATOM    894 1HD2 ASN A  89      25.579  32.785   5.420  1.00  0.00           H  
ATOM    895 2HD2 ASN A  89      26.695  33.657   4.351  1.00  0.00           H  
ATOM    896  OD1 ASN A  89      26.618  35.775   5.579  1.00 43.43           O  
ATOM    897  N   ASP A  90      24.609  35.821  10.155  1.00 31.19           N  
ATOM    898  HN  ASP A  90      25.133  36.653   9.884  1.00  0.00           H  
ATOM    899  CA  ASP A  90      23.552  35.945  11.155  1.00 35.25           C  
ATOM    900  HA  ASP A  90      23.644  36.951  11.627  1.00  0.00           H  
ATOM    901  C   ASP A  90      23.655  34.897  12.263  1.00 35.54           C  
ATOM    902  O   ASP A  90      22.780  34.039  12.399  1.00 39.54           O  
ATOM    903  CB  ASP A  90      22.175  35.865  10.480  1.00 35.66           C  
ATOM    904  HB1 ASP A  90      22.048  34.896   9.943  1.00  0.00           H  
ATOM    905  HB2 ASP A  90      21.364  35.759  11.237  1.00  0.00           H  
ATOM    906  CG  ASP A  90      21.907  37.042   9.553  1.00 38.62           C  
ATOM    907  OD1 ASP A  90      22.603  38.069   9.675  1.00 36.44           O  
ATOM    908  OD2 ASP A  90      20.996  36.945   8.704  1.00 45.62           O  
ATOM    909  N   LEU A  91      24.720  34.973  13.056  1.00 34.70           N  
ATOM    910  HN  LEU A  91      25.416  35.698  12.884  1.00  0.00           H  
ATOM    911  CA  LEU A  91      24.919  34.047  14.166  1.00 32.62           C  
ATOM    912  HA  LEU A  91      24.287  33.145  13.992  1.00  0.00           H  
ATOM    913  C   LEU A  91      24.515  34.672  15.497  1.00 36.07           C  
ATOM    914  O   LEU A  91      24.747  35.859  15.733  1.00 33.31           O  
ATOM    915  CB  LEU A  91      26.382  33.606  14.245  1.00 31.84           C  
ATOM    916  HB1 LEU A  91      26.507  32.905  15.103  1.00  0.00           H  
ATOM    917  HB2 LEU A  91      27.006  34.467  14.582  1.00  0.00           H  
ATOM    918  CG  LEU A  91      27.013  32.988  12.997  1.00 32.08           C  
ATOM    919  HG  LEU A  91      27.044  33.764  12.197  1.00  0.00           H  
ATOM    920  CD1 LEU A  91      28.442  32.549  13.298  1.00 35.54           C  
ATOM    921 1HD1 LEU A  91      28.902  32.098  12.388  1.00  0.00           H  
ATOM    922 2HD1 LEU A  91      28.492  31.863  14.175  1.00  0.00           H  
ATOM    923 3HD1 LEU A  91      29.058  33.383  13.708  1.00  0.00           H  
ATOM    924  CD2 LEU A  91      26.179  31.817  12.499  1.00 39.10           C  
ATOM    925 1HD2 LEU A  91      26.639  31.366  11.589  1.00  0.00           H  
ATOM    926 2HD2 LEU A  91      25.117  32.110  12.324  1.00  0.00           H  
ATOM    927 3HD2 LEU A  91      26.013  31.057  13.298  1.00  0.00           H  
ATOM    928  N   THR A  92      23.921  33.866  16.371  1.00 31.06           N  
ATOM    929  HN  THR A  92      23.689  32.912  16.095  1.00  0.00           H  
ATOM    930  CA  THR A  92      23.596  34.320  17.715  1.00 34.05           C  
ATOM    931  HA  THR A  92      23.103  35.318  17.650  1.00  0.00           H  
ATOM    932  C   THR A  92      24.883  34.456  18.521  1.00 33.61           C  
ATOM    933  O   THR A  92      25.949  34.016  18.083  1.00 30.90           O  
ATOM    934  CB  THR A  92      22.649  33.342  18.438  1.00 39.39           C  
ATOM    935  HB  THR A  92      22.329  33.794  19.406  1.00  0.00           H  
ATOM    936  CG2 THR A  92      21.418  33.064  17.590  1.00 37.49           C  
ATOM    937 1HG2 THR A  92      20.733  32.357  18.113  1.00  0.00           H  
ATOM    938 2HG2 THR A  92      21.690  32.700  16.572  1.00  0.00           H  
ATOM    939 3HG2 THR A  92      20.896  34.005  17.297  1.00  0.00           H  
ATOM    940  OG1 THR A  92      23.334  32.111  18.701  1.00 37.84           O  
ATOM    941  HG1 THR A  92      22.750  31.508  19.147  1.00  0.00           H  
ATOM    942  N   ARG A  93      24.787  35.068  19.696  1.00 36.81           N  
ATOM    943  HN  ARG A  93      23.889  35.450  19.991  1.00  0.00           H  
ATOM    944  CA  ARG A  93      25.945  35.202  20.569  1.00 38.46           C  
ATOM    945  HA  ARG A  93      26.727  35.771  20.015  1.00  0.00           H  
ATOM    946  C   ARG A  93      26.526  33.830  20.926  1.00 39.80           C  
ATOM    947  O   ARG A  93      27.739  33.638  20.885  1.00 39.89           O  
ATOM    948  CB  ARG A  93      25.586  36.000  21.826  1.00 41.31           C  
ATOM    949  HB1 ARG A  93      25.324  37.050  21.559  1.00  0.00           H  
ATOM    950  HB2 ARG A  93      26.495  36.182  22.445  1.00  0.00           H  
ATOM    951  CG  ARG A  93      24.489  35.378  22.667  1.00 47.64           C  
ATOM    952  HG1 ARG A  93      23.835  34.715  22.054  1.00  0.00           H  
ATOM    953  HG2 ARG A  93      24.900  34.617  23.371  1.00  0.00           H  
ATOM    954  CD  ARG A  93      23.674  36.430  23.404  1.00 46.09           C  
ATOM    955  HD1 ARG A  93      23.147  37.101  22.686  1.00  0.00           H  
ATOM    956  HD2 ARG A  93      22.790  35.971  23.906  1.00  0.00           H  
ATOM    957  NE  ARG A  93      24.469  37.202  24.352  1.00 49.41           N  
ATOM    958  HE  ARG A  93      25.481  37.220  24.226  1.00  0.00           H  
ATOM    959  CZ  ARG A  93      23.954  37.884  25.371  1.00 54.84           C  
ATOM    960  NH1 ARG A  93      22.644  37.878  25.580  1.00 56.15           N  
ATOM    961 1HH1 ARG A  93      22.034  37.356  24.951  1.00  0.00           H  
ATOM    962 2HH1 ARG A  93      22.249  38.401  26.362  1.00  0.00           H  
ATOM    963  NH2 ARG A  93      24.747  38.563  26.189  1.00 55.38           N  
ATOM    964 1HH2 ARG A  93      25.754  38.568  26.028  1.00  0.00           H  
ATOM    965 2HH2 ARG A  93      24.352  39.086  26.971  1.00  0.00           H  
ATOM    966  N   GLU A  94      25.663  32.873  21.254  1.00 41.42           N  
ATOM    967  HN  GLU A  94      24.664  33.078  21.266  1.00  0.00           H  
ATOM    968  CA  GLU A  94      26.130  31.529  21.598  1.00 45.22           C  
ATOM    969  HA  GLU A  94      26.963  31.648  22.330  1.00  0.00           H  
ATOM    970  C   GLU A  94      26.694  30.776  20.391  1.00 42.59           C  
ATOM    971  O   GLU A  94      27.590  29.944  20.539  1.00 45.23           O  
ATOM    972  CB  GLU A  94      25.034  30.708  22.290  1.00 47.52           C  
ATOM    973  HB1 GLU A  94      25.066  30.872  23.392  1.00  0.00           H  
ATOM    974  HB2 GLU A  94      25.281  29.621  22.249  1.00  0.00           H  
ATOM    975  CG  GLU A  94      23.639  30.948  21.765  1.00 53.22           C  
ATOM    976  HG1 GLU A  94      23.624  30.951  20.650  1.00  0.00           H  
ATOM    977  HG2 GLU A  94      22.983  30.066  21.950  1.00  0.00           H  
ATOM    978  CD  GLU A  94      23.021  32.215  22.323  1.00 51.96           C  
ATOM    979  OE1 GLU A  94      23.022  32.388  23.560  1.00 58.49           O  
ATOM    980  OE2 GLU A  94      22.534  33.035  21.523  1.00 50.60           O  
ATOM    981  N   GLU A  95      26.176  31.071  19.201  1.00 33.02           N  
ATOM    982  HN  GLU A  95      25.391  31.720  19.142  1.00  0.00           H  
ATOM    983  CA  GLU A  95      26.713  30.481  17.978  1.00 33.65           C  
ATOM    984  HA  GLU A  95      26.797  29.380  18.134  1.00  0.00           H  
ATOM    985  C   GLU A  95      28.109  31.023  17.667  1.00 36.07           C  
ATOM    986  O   GLU A  95      28.970  30.297  17.169  1.00 35.61           O  
ATOM    987  CB  GLU A  95      25.774  30.721  16.797  1.00 40.47           C  
ATOM    988  HB1 GLU A  95      26.339  30.699  15.836  1.00  0.00           H  
ATOM    989  HB2 GLU A  95      25.423  31.779  16.784  1.00  0.00           H  
ATOM    990  CG  GLU A  95      24.592  29.764  16.746  1.00 41.86           C  
ATOM    991  HG1 GLU A  95      24.107  29.672  17.746  1.00  0.00           H  
ATOM    992  HG2 GLU A  95      24.934  28.711  16.616  1.00  0.00           H  
ATOM    993  CD  GLU A  95      23.583  30.145  15.683  1.00 45.95           C  
ATOM    994  OE1 GLU A  95      23.378  31.358  15.466  1.00 40.07           O  
ATOM    995  OE2 GLU A  95      22.991  29.233  15.070  1.00 52.88           O  
ATOM    996  N   ILE A  96      28.330  32.299  17.967  1.00 29.98           N  
ATOM    997  HN  ILE A  96      27.569  32.866  18.341  1.00  0.00           H  
ATOM    998  CA  ILE A  96      29.643  32.899  17.769  1.00 28.81           C  
ATOM    999  HA  ILE A  96      29.951  32.712  16.714  1.00  0.00           H  
ATOM   1000  C   ILE A  96      30.672  32.238  18.686  1.00 29.06           C  
ATOM   1001  O   ILE A  96      31.747  31.839  18.241  1.00 28.76           O  
ATOM   1002  CB  ILE A  96      29.620  34.426  17.995  1.00 26.29           C  
ATOM   1003  HB  ILE A  96      29.157  34.631  18.988  1.00  0.00           H  
ATOM   1004  CG1 ILE A  96      28.781  35.110  16.915  1.00 25.83           C  
ATOM   1005 1HG1 ILE A  96      29.177  34.869  15.901  1.00  0.00           H  
ATOM   1006 2HG1 ILE A  96      27.775  34.635  16.842  1.00  0.00           H  
ATOM   1007  CG2 ILE A  96      31.040  34.993  17.993  1.00 27.13           C  
ATOM   1008 1HG2 ILE A  96      31.023  36.096  18.156  1.00  0.00           H  
ATOM   1009 2HG2 ILE A  96      31.593  34.721  17.064  1.00  0.00           H  
ATOM   1010 3HG2 ILE A  96      31.693  34.475  18.734  1.00  0.00           H  
ATOM   1011  CD1 ILE A  96      28.649  36.615  17.093  1.00 24.18           C  
ATOM   1012 1HD1 ILE A  96      28.037  37.114  16.305  1.00  0.00           H  
ATOM   1013 2HD1 ILE A  96      29.655  37.090  17.166  1.00  0.00           H  
ATOM   1014 3HD1 ILE A  96      28.253  36.856  18.107  1.00  0.00           H  
ATOM   1015  N   VAL A  97      30.328  32.106  19.963  1.00 33.62           N  
ATOM   1016  HN  VAL A  97      29.413  32.436  20.270  1.00  0.00           H  
ATOM   1017  CA  VAL A  97      31.230  31.500  20.935  1.00 35.55           C  
ATOM   1018  HA  VAL A  97      32.181  32.081  20.927  1.00  0.00           H  
ATOM   1019  C   VAL A  97      31.561  30.054  20.561  1.00 38.34           C  
ATOM   1020  O   VAL A  97      32.718  29.638  20.618  1.00 37.53           O  
ATOM   1021  CB  VAL A  97      30.650  31.559  22.367  1.00 37.26           C  
ATOM   1022  HB  VAL A  97      29.618  31.136  22.345  1.00  0.00           H  
ATOM   1023  CG1 VAL A  97      31.491  30.722  23.326  1.00 36.82           C  
ATOM   1024 1HG1 VAL A  97      31.073  30.765  24.359  1.00  0.00           H  
ATOM   1025 2HG1 VAL A  97      32.565  31.022  23.303  1.00  0.00           H  
ATOM   1026 3HG1 VAL A  97      31.602  29.672  22.969  1.00  0.00           H  
ATOM   1027  CG2 VAL A  97      30.566  33.002  22.846  1.00 37.83           C  
ATOM   1028 1HG2 VAL A  97      30.148  33.045  23.879  1.00  0.00           H  
ATOM   1029 2HG2 VAL A  97      29.990  33.642  22.138  1.00  0.00           H  
ATOM   1030 3HG2 VAL A  97      31.550  33.521  22.775  1.00  0.00           H  
ATOM   1031  N   GLU A  98      30.542  29.298  20.167  1.00 37.62           N  
ATOM   1032  HN  GLU A  98      29.607  29.704  20.134  1.00  0.00           H  
ATOM   1033  CA  GLU A  98      30.724  27.903  19.780  1.00 41.00           C  
ATOM   1034  HA  GLU A  98      31.224  27.371  20.622  1.00  0.00           H  
ATOM   1035  C   GLU A  98      31.608  27.772  18.542  1.00 36.58           C  
ATOM   1036  O   GLU A  98      32.476  26.904  18.480  1.00 36.32           O  
ATOM   1037  CB  GLU A  98      29.369  27.232  19.528  1.00 45.32           C  
ATOM   1038  HB1 GLU A  98      28.712  27.324  20.425  1.00  0.00           H  
ATOM   1039  HB2 GLU A  98      28.769  27.821  18.795  1.00  0.00           H  
ATOM   1040  CG  GLU A  98      29.475  25.781  19.089  1.00 53.46           C  
ATOM   1041  HG1 GLU A  98      30.231  25.665  18.278  1.00  0.00           H  
ATOM   1042  HG2 GLU A  98      29.959  25.160  19.879  1.00  0.00           H  
ATOM   1043  CD  GLU A  98      28.139  25.188  18.675  1.00 67.76           C  
ATOM   1044  OE1 GLU A  98      28.050  23.945  18.572  1.00 74.11           O  
ATOM   1045  OE2 GLU A  98      27.179  25.960  18.451  1.00 63.18           O  
ATOM   1046  N   LEU A  99      31.374  28.631  17.555  1.00 37.03           N  
ATOM   1047  HN  LEU A  99      30.616  29.306  17.653  1.00  0.00           H  
ATOM   1048  CA  LEU A  99      32.175  28.632  16.335  1.00 35.25           C  
ATOM   1049  HA  LEU A  99      32.093  27.627  15.860  1.00  0.00           H  
ATOM   1050  C   LEU A  99      33.650  28.904  16.639  1.00 36.00           C  
ATOM   1051  O   LEU A  99      34.537  28.202  16.152  1.00 34.64           O  
ATOM   1052  CB  LEU A  99      31.643  29.675  15.351  1.00 34.39           C  
ATOM   1053  HB1 LEU A  99      30.616  29.394  15.021  1.00  0.00           H  
ATOM   1054  HB2 LEU A  99      31.427  30.627  15.889  1.00  0.00           H  
ATOM   1055  CG  LEU A  99      32.522  29.956  14.131  1.00 34.97           C  
ATOM   1056  HG  LEU A  99      33.513  30.318  14.491  1.00  0.00           H  
ATOM   1057  CD1 LEU A  99      32.744  28.689  13.323  1.00 40.86           C  
ATOM   1058 1HD1 LEU A  99      33.198  27.891  13.956  1.00  0.00           H  
ATOM   1059 2HD1 LEU A  99      33.350  28.884  12.407  1.00  0.00           H  
ATOM   1060 3HD1 LEU A  99      31.805  28.342  12.832  1.00  0.00           H  
ATOM   1061  CD2 LEU A  99      31.903  31.044  13.268  1.00 36.70           C  
ATOM   1062 1HD2 LEU A  99      31.740  31.974  13.861  1.00  0.00           H  
ATOM   1063 2HD2 LEU A  99      30.964  30.697  12.777  1.00  0.00           H  
ATOM   1064 3HD2 LEU A  99      32.509  31.239  12.352  1.00  0.00           H  
ATOM   1065  N   MET A 100      33.906  29.925  17.448  1.00 35.80           N  
ATOM   1066  HN  MET A 100      33.130  30.470  17.825  1.00  0.00           H  
ATOM   1067  CA  MET A 100      35.271  30.284  17.809  1.00 33.59           C  
ATOM   1068  HA  MET A 100      35.852  30.438  16.870  1.00  0.00           H  
ATOM   1069  C   MET A 100      35.941  29.174  18.610  1.00 37.87           C  
ATOM   1070  O   MET A 100      37.104  28.848  18.386  1.00 34.35           O  
ATOM   1071  CB  MET A 100      35.285  31.590  18.600  1.00 33.54           C  
ATOM   1072  HB1 MET A 100      36.281  31.749  19.076  1.00  0.00           H  
ATOM   1073  HB2 MET A 100      34.652  31.502  19.514  1.00  0.00           H  
ATOM   1074  CG  MET A 100      34.880  32.811  17.783  1.00 33.89           C  
ATOM   1075  HG1 MET A 100      33.839  32.708  17.398  1.00  0.00           H  
ATOM   1076  HG2 MET A 100      34.742  33.703  18.437  1.00  0.00           H  
ATOM   1077  SD  MET A 100      36.037  33.162  16.442  1.00 44.90           S  
ATOM   1078  CE  MET A 100      35.266  32.313  15.073  1.00 25.89           C  
ATOM   1079  HE1 MET A 100      35.980  32.530  14.245  1.00  0.00           H  
ATOM   1080  HE2 MET A 100      34.207  32.597  14.873  1.00  0.00           H  
ATOM   1081  HE3 MET A 100      35.051  31.233  15.244  1.00  0.00           H  
ATOM   1082  N   ARG A 101      35.201  28.598  19.550  1.00 41.14           N  
ATOM   1083  HN  ARG A 101      34.251  28.930  19.714  1.00  0.00           H  
ATOM   1084  CA  ARG A 101      35.723  27.502  20.350  1.00 43.87           C  
ATOM   1085  HA  ARG A 101      36.638  27.859  20.878  1.00  0.00           H  
ATOM   1086  C   ARG A 101      36.113  26.325  19.460  1.00 46.23           C  
ATOM   1087  O   ARG A 101      37.201  25.766  19.598  1.00 47.22           O  
ATOM   1088  CB  ARG A 101      34.700  27.071  21.402  1.00 45.14           C  
ATOM   1089  HB1 ARG A 101      34.498  27.905  22.114  1.00  0.00           H  
ATOM   1090  HB2 ARG A 101      33.690  26.964  20.942  1.00  0.00           H  
ATOM   1091  CG  ARG A 101      35.076  25.809  22.157  1.00 52.40           C  
ATOM   1092  HG1 ARG A 101      36.171  25.769  22.366  1.00  0.00           H  
ATOM   1093  HG2 ARG A 101      34.991  24.906  21.509  1.00  0.00           H  
ATOM   1094  CD  ARG A 101      34.260  25.658  23.433  1.00 57.24           C  
ATOM   1095  HD1 ARG A 101      34.778  26.132  24.299  1.00  0.00           H  
ATOM   1096  HD2 ARG A 101      34.256  24.600  23.784  1.00  0.00           H  
ATOM   1097  NE  ARG A 101      32.899  26.169  23.290  1.00 65.02           N  
ATOM   1098  HE  ARG A 101      32.665  27.039  23.768  1.00  0.00           H  
ATOM   1099  CZ  ARG A 101      31.944  25.576  22.578  1.00 66.07           C  
ATOM   1100  NH1 ARG A 101      32.200  24.447  21.928  1.00 65.90           N  
ATOM   1101 1HH1 ARG A 101      31.468  23.992  21.382  1.00  0.00           H  
ATOM   1102 2HH1 ARG A 101      33.130  24.032  21.980  1.00  0.00           H  
ATOM   1103  NH2 ARG A 101      30.733  26.116  22.510  1.00 64.08           N  
ATOM   1104 1HH2 ARG A 101      30.001  25.661  21.964  1.00  0.00           H  
ATOM   1105 2HH2 ARG A 101      30.536  26.983  23.009  1.00  0.00           H  
ATOM   1106  N   ASP A 102      35.226  25.959  18.540  1.00 39.31           N  
ATOM   1107  HN  ASP A 102      34.339  26.459  18.477  1.00  0.00           H  
ATOM   1108  CA  ASP A 102      35.490  24.858  17.618  1.00 41.56           C  
ATOM   1109  HA  ASP A 102      35.720  23.948  18.220  1.00  0.00           H  
ATOM   1110  C   ASP A 102      36.694  25.153  16.724  1.00 40.31           C  
ATOM   1111  O   ASP A 102      37.561  24.300  16.533  1.00 41.63           O  
ATOM   1112  CB  ASP A 102      34.258  24.561  16.756  1.00 44.47           C  
ATOM   1113  HB1 ASP A 102      34.520  23.897  15.900  1.00  0.00           H  
ATOM   1114  HB2 ASP A 102      33.938  25.467  16.191  1.00  0.00           H  
ATOM   1115  CG  ASP A 102      33.103  23.984  17.559  1.00 43.72           C  
ATOM   1116  OD1 ASP A 102      33.303  23.635  18.741  1.00 50.01           O  
ATOM   1117  OD2 ASP A 102      31.990  23.882  17.005  1.00 53.52           O  
ATOM   1118  N   VAL A 103      36.746  26.364  16.178  1.00 37.63           N  
ATOM   1119  HN  VAL A 103      35.999  27.031  16.372  1.00  0.00           H  
ATOM   1120  CA  VAL A 103      37.848  26.761  15.307  1.00 36.02           C  
ATOM   1121  HA  VAL A 103      37.905  26.025  14.471  1.00  0.00           H  
ATOM   1122  C   VAL A 103      39.187  26.736  16.044  1.00 35.77           C  
ATOM   1123  O   VAL A 103      40.200  26.300  15.494  1.00 38.88           O  
ATOM   1124  CB  VAL A 103      37.615  28.160  14.691  1.00 34.55           C  
ATOM   1125  HB  VAL A 103      37.371  28.872  15.514  1.00  0.00           H  
ATOM   1126  CG1 VAL A 103      38.873  28.649  13.988  1.00 37.10           C  
ATOM   1127 1HG1 VAL A 103      39.733  28.676  14.698  1.00  0.00           H  
ATOM   1128 2HG1 VAL A 103      38.714  29.635  13.492  1.00  0.00           H  
ATOM   1129 3HG1 VAL A 103      39.103  28.042  13.081  1.00  0.00           H  
ATOM   1130  CG2 VAL A 103      36.441  28.123  13.722  1.00 35.17           C  
ATOM   1131 1HG2 VAL A 103      35.519  27.765  14.237  1.00  0.00           H  
ATOM   1132 2HG2 VAL A 103      36.671  27.516  12.815  1.00  0.00           H  
ATOM   1133 3HG2 VAL A 103      36.282  29.109  13.226  1.00  0.00           H  
ATOM   1134  N   SER A 104      39.184  27.195  17.293  1.00 37.18           N  
ATOM   1135  HN  SER A 104      38.312  27.544  17.690  1.00  0.00           H  
ATOM   1136  CA  SER A 104      40.395  27.214  18.112  1.00 36.45           C  
ATOM   1137  HA  SER A 104      41.202  27.716  17.529  1.00  0.00           H  
ATOM   1138  C   SER A 104      40.872  25.808  18.475  1.00 44.32           C  
ATOM   1139  O   SER A 104      41.999  25.630  18.946  1.00 39.84           O  
ATOM   1140  CB  SER A 104      40.161  28.016  19.393  1.00 36.28           C  
ATOM   1141  HB1 SER A 104      39.744  29.026  19.174  1.00  0.00           H  
ATOM   1142  HB2 SER A 104      41.123  28.327  19.864  1.00  0.00           H  
ATOM   1143  OG  SER A 104      39.343  27.299  20.302  1.00 40.51           O  
ATOM   1144  HG  SER A 104      39.198  27.797  21.098  1.00  0.00           H  
ATOM   1145  N   LYS A 105      40.012  24.815  18.265  1.00 41.51           N  
ATOM   1146  HN  LYS A 105      39.100  25.024  17.860  1.00  0.00           H  
ATOM   1147  CA  LYS A 105      40.342  23.431  18.601  1.00 41.53           C  
ATOM   1148  HA  LYS A 105      41.146  23.450  19.373  1.00  0.00           H  
ATOM   1149  C   LYS A 105      40.864  22.644  17.401  1.00 44.24           C  
ATOM   1150  O   LYS A 105      41.296  21.502  17.545  1.00 46.87           O  
ATOM   1151  CB  LYS A 105      39.132  22.714  19.203  1.00 48.03           C  
ATOM   1152  HB1 LYS A 105      39.259  21.609  19.127  1.00  0.00           H  
ATOM   1153  HB2 LYS A 105      38.238  22.850  18.551  1.00  0.00           H  
ATOM   1154  CG  LYS A 105      38.807  23.111  20.635  1.00 48.53           C  
ATOM   1155  HG1 LYS A 105      38.744  24.218  20.754  1.00  0.00           H  
ATOM   1156  HG2 LYS A 105      39.663  22.918  21.323  1.00  0.00           H  
ATOM   1157  CD  LYS A 105      37.535  22.418  21.106  1.00 61.99           C  
ATOM   1158  HD1 LYS A 105      36.694  22.582  20.392  1.00  0.00           H  
ATOM   1159  HD2 LYS A 105      37.621  21.310  21.022  1.00  0.00           H  
ATOM   1160  CE  LYS A 105      37.154  22.839  22.517  1.00 66.86           C  
ATOM   1161  HE1 LYS A 105      37.145  23.949  22.622  1.00  0.00           H  
ATOM   1162  HE2 LYS A 105      37.965  22.602  23.245  1.00  0.00           H  
ATOM   1163  NZ  LYS A 105      35.852  22.242  22.938  1.00 73.93           N  
ATOM   1164  HZ1 LYS A 105      35.596  22.524  23.884  1.00  0.00           H  
ATOM   1165  HZ2 LYS A 105      35.860  21.227  22.842  1.00  0.00           H  
ATOM   1166  HZ3 LYS A 105      35.111  22.459  22.272  1.00  0.00           H  
ATOM   1167  N   GLU A 106      40.821  23.249  16.219  1.00 43.21           N  
ATOM   1168  HN  GLU A 106      40.384  24.167  16.141  1.00  0.00           H  
ATOM   1169  CA  GLU A 106      41.388  22.621  15.033  1.00 42.31           C  
ATOM   1170  HA  GLU A 106      41.003  21.577  14.964  1.00  0.00           H  
ATOM   1171  C   GLU A 106      42.908  22.573  15.132  1.00 47.39           C  
ATOM   1172  O   GLU A 106      43.508  23.260  15.961  1.00 45.62           O  
ATOM   1173  CB  GLU A 106      40.979  23.376  13.769  1.00 42.72           C  
ATOM   1174  HB1 GLU A 106      41.353  24.426  13.805  1.00  0.00           H  
ATOM   1175  HB2 GLU A 106      41.551  23.000  12.889  1.00  0.00           H  
ATOM   1176  CG  GLU A 106      39.487  23.354  13.480  1.00 46.14           C  
ATOM   1177  HG1 GLU A 106      38.916  23.893  14.271  1.00  0.00           H  
ATOM   1178  HG2 GLU A 106      39.065  22.332  13.621  1.00  0.00           H  
ATOM   1179  CD  GLU A 106      39.159  23.896  12.103  1.00 44.00           C  
ATOM   1180  OE1 GLU A 106      40.082  24.002  11.268  1.00 47.49           O  
ATOM   1181  OE2 GLU A 106      37.978  24.213  11.854  1.00 47.36           O  
ATOM   1182  N   ASP A 107      43.527  21.758  14.285  1.00 40.70           N  
ATOM   1183  HN  ASP A 107      42.970  21.179  13.657  1.00  0.00           H  
ATOM   1184  CA  ASP A 107      44.979  21.669  14.228  1.00 42.69           C  
ATOM   1185  HA  ASP A 107      45.396  21.947  15.224  1.00  0.00           H  
ATOM   1186  C   ASP A 107      45.502  22.649  13.184  1.00 42.26           C  
ATOM   1187  O   ASP A 107      45.342  22.431  11.983  1.00 37.66           O  
ATOM   1188  CB  ASP A 107      45.415  20.240  13.891  1.00 48.26           C  
ATOM   1189  HB1 ASP A 107      44.833  19.495  14.483  1.00  0.00           H  
ATOM   1190  HB2 ASP A 107      45.086  19.954  12.865  1.00  0.00           H  
ATOM   1191  CG  ASP A 107      46.911  20.023  14.063  1.00 53.48           C  
ATOM   1192  OD1 ASP A 107      47.667  21.015  14.090  1.00 46.71           O  
ATOM   1193  OD2 ASP A 107      47.329  18.850  14.170  1.00 59.84           O  
ATOM   1194  N   HIS A 108      46.113  23.734  13.655  1.00 41.80           N  
ATOM   1195  HN  HIS A 108      46.214  23.843  14.664  1.00  0.00           H  
ATOM   1196  CA  HIS A 108      46.644  24.773  12.777  1.00 40.19           C  
ATOM   1197  HA  HIS A 108      46.120  24.708  11.795  1.00  0.00           H  
ATOM   1198  C   HIS A 108      48.147  24.604  12.537  1.00 41.52           C  
ATOM   1199  O   HIS A 108      48.809  25.529  12.067  1.00 38.56           O  
ATOM   1200  CB  HIS A 108      46.395  26.168  13.370  1.00 37.08           C  
ATOM   1201  HB1 HIS A 108      46.833  26.954  12.711  1.00  0.00           H  
ATOM   1202  HB2 HIS A 108      47.015  26.318  14.284  1.00  0.00           H  
ATOM   1203  CG  HIS A 108      44.956  26.472  13.660  1.00 31.20           C  
ATOM   1204  CD2 HIS A 108      44.173  26.157  14.720  1.00 31.35           C  
ATOM   1205  HD2 HIS A 108      44.473  25.569  15.604  1.00  0.00           H  
ATOM   1206  ND1 HIS A 108      44.168  27.219  12.812  1.00 33.03           N  
ATOM   1207  HD1 HIS A 108      44.471  27.616  11.923  1.00  0.00           H  
ATOM   1208  CE1 HIS A 108      42.958  27.341  13.330  1.00 31.36           C  
ATOM   1209  HE1 HIS A 108      42.112  27.881  12.873  1.00  0.00           H  
ATOM   1210  NE2 HIS A 108      42.935  26.707  14.488  1.00 33.00           N  
ATOM   1211  HE2 HIS A 108      42.129  26.637  15.109  1.00  0.00           H  
ATOM   1212  N   SER A 109      48.685  23.431  12.864  1.00 40.87           N  
ATOM   1213  HN  SER A 109      48.083  22.687  13.215  1.00  0.00           H  
ATOM   1214  CA  SER A 109      50.122  23.186  12.731  1.00 41.48           C  
ATOM   1215  HA  SER A 109      50.642  23.826  13.482  1.00  0.00           H  
ATOM   1216  C   SER A 109      50.677  23.549  11.354  1.00 40.57           C  
ATOM   1217  O   SER A 109      51.802  24.030  11.239  1.00 43.10           O  
ATOM   1218  CB  SER A 109      50.460  21.727  13.055  1.00 47.46           C  
ATOM   1219  HB1 SER A 109      49.854  21.021  12.441  1.00  0.00           H  
ATOM   1220  HB2 SER A 109      51.474  21.450  12.684  1.00  0.00           H  
ATOM   1221  OG  SER A 109      50.323  21.461  14.440  1.00 52.90           O  
ATOM   1222  HG  SER A 109      50.533  20.556  14.641  1.00  0.00           H  
ATOM   1223  N   LYS A 110      49.888  23.322  10.309  1.00 38.76           N  
ATOM   1224  HN  LYS A 110      48.938  22.982  10.461  1.00  0.00           H  
ATOM   1225  CA  LYS A 110      50.359  23.551   8.946  1.00 41.87           C  
ATOM   1226  HA  LYS A 110      51.472  23.484   8.954  1.00  0.00           H  
ATOM   1227  C   LYS A 110      49.978  24.932   8.413  1.00 40.49           C  
ATOM   1228  O   LYS A 110      50.144  25.214   7.226  1.00 41.56           O  
ATOM   1229  CB  LYS A 110      49.832  22.457   8.014  1.00 50.35           C  
ATOM   1230  HB1 LYS A 110      48.737  22.580   7.841  1.00  0.00           H  
ATOM   1231  HB2 LYS A 110      50.203  22.612   6.974  1.00  0.00           H  
ATOM   1232  CG  LYS A 110      50.147  21.047   8.493  1.00 50.39           C  
ATOM   1233  HG1 LYS A 110      51.239  20.912   8.672  1.00  0.00           H  
ATOM   1234  HG2 LYS A 110      49.779  20.878   9.532  1.00  0.00           H  
ATOM   1235  CD  LYS A 110      49.607  19.998   7.535  1.00 63.10           C  
ATOM   1236  HD1 LYS A 110      48.550  20.209   7.250  1.00  0.00           H  
ATOM   1237  HD2 LYS A 110      50.076  20.083   6.527  1.00  0.00           H  
ATOM   1238  CE  LYS A 110      49.763  18.598   8.107  1.00 70.58           C  
ATOM   1239  HE1 LYS A 110      49.108  18.449   8.997  1.00  0.00           H  
ATOM   1240  HE2 LYS A 110      49.317  17.832   7.430  1.00  0.00           H  
ATOM   1241  NZ  LYS A 110      51.185  18.280   8.422  1.00 76.46           N  
ATOM   1242  HZ1 LYS A 110      51.290  17.341   8.806  1.00  0.00           H  
ATOM   1243  HZ2 LYS A 110      51.593  18.981   9.041  1.00  0.00           H  
ATOM   1244  HZ3 LYS A 110      51.784  18.416   7.608  1.00  0.00           H  
ATOM   1245  N   ARG A 111      49.481  25.791   9.298  1.00 37.76           N  
ATOM   1246  HN  ARG A 111      49.426  25.517  10.279  1.00  0.00           H  
ATOM   1247  CA  ARG A 111      49.012  27.116   8.903  1.00 35.04           C  
ATOM   1248  HA  ARG A 111      49.025  27.172   7.789  1.00  0.00           H  
ATOM   1249  C   ARG A 111      49.922  28.222   9.447  1.00 33.46           C  
ATOM   1250  O   ARG A 111      50.376  28.155  10.584  1.00 30.20           O  
ATOM   1251  CB  ARG A 111      47.569  27.322   9.375  1.00 36.83           C  
ATOM   1252  HB1 ARG A 111      47.512  27.302  10.488  1.00  0.00           H  
ATOM   1253  HB2 ARG A 111      47.240  28.371   9.191  1.00  0.00           H  
ATOM   1254  CG  ARG A 111      46.576  26.328   8.764  1.00 36.02           C  
ATOM   1255  HG1 ARG A 111      46.412  26.534   7.681  1.00  0.00           H  
ATOM   1256  HG2 ARG A 111      47.021  25.309   8.683  1.00  0.00           H  
ATOM   1257  CD  ARG A 111      45.257  26.297   9.528  1.00 36.48           C  
ATOM   1258  HD1 ARG A 111      45.427  26.209  10.626  1.00  0.00           H  
ATOM   1259  HD2 ARG A 111      44.754  27.292   9.508  1.00  0.00           H  
ATOM   1260  NE  ARG A 111      44.368  25.242   9.042  1.00 42.65           N  
ATOM   1261  HE  ARG A 111      44.606  24.787   8.161  1.00  0.00           H  
ATOM   1262  CZ  ARG A 111      43.269  24.837   9.675  1.00 45.45           C  
ATOM   1263  NH1 ARG A 111      42.919  25.396  10.826  1.00 40.74           N  
ATOM   1264 1HH1 ARG A 111      43.494  26.140  11.221  1.00  0.00           H  
ATOM   1265 2HH1 ARG A 111      42.077  25.086  11.311  1.00  0.00           H  
ATOM   1266  NH2 ARG A 111      42.521  23.869   9.161  1.00 45.26           N  
ATOM   1267 1HH2 ARG A 111      42.790  23.439   8.276  1.00  0.00           H  
ATOM   1268 2HH2 ARG A 111      41.679  23.559   9.646  1.00  0.00           H  
ATOM   1269  N   SER A 112      50.179  29.234   8.623  1.00 35.26           N  
ATOM   1270  HN  SER A 112      49.734  29.249   7.705  1.00  0.00           H  
ATOM   1271  CA  SER A 112      51.079  30.325   8.992  1.00 33.18           C  
ATOM   1272  HA  SER A 112      51.984  29.882   9.470  1.00  0.00           H  
ATOM   1273  C   SER A 112      50.451  31.302   9.978  1.00 31.48           C  
ATOM   1274  O   SER A 112      51.148  31.907  10.797  1.00 27.97           O  
ATOM   1275  CB  SER A 112      51.526  31.095   7.746  1.00 33.30           C  
ATOM   1276  HB1 SER A 112      50.659  31.563   7.224  1.00  0.00           H  
ATOM   1277  HB2 SER A 112      52.085  32.021   8.018  1.00  0.00           H  
ATOM   1278  OG  SER A 112      52.277  30.276   6.869  1.00 38.87           O  
ATOM   1279  HG  SER A 112      52.554  30.754   6.096  1.00  0.00           H  
ATOM   1280  N   SER A 113      49.135  31.462   9.893  1.00 34.39           N  
ATOM   1281  HN  SER A 113      48.593  30.843   9.290  1.00  0.00           H  
ATOM   1282  CA  SER A 113      48.452  32.505  10.644  1.00 30.53           C  
ATOM   1283  HA  SER A 113      48.921  32.589  11.652  1.00  0.00           H  
ATOM   1284  C   SER A 113      46.969  32.199  10.816  1.00 33.36           C  
ATOM   1285  O   SER A 113      46.480  31.159  10.378  1.00 32.39           O  
ATOM   1286  CB  SER A 113      48.606  33.838   9.916  1.00 29.83           C  
ATOM   1287  HB1 SER A 113      49.674  34.151   9.847  1.00  0.00           H  
ATOM   1288  HB2 SER A 113      48.222  34.689  10.525  1.00  0.00           H  
ATOM   1289  OG  SER A 113      47.989  33.784   8.638  1.00 30.25           O  
ATOM   1290  HG  SER A 113      48.085  34.614   8.185  1.00  0.00           H  
ATOM   1291  N   PHE A 114      46.259  33.121  11.456  1.00 27.35           N  
ATOM   1292  HN  PHE A 114      46.741  33.925  11.859  1.00  0.00           H  
ATOM   1293  CA  PHE A 114      44.815  33.020  11.600  1.00 27.68           C  
ATOM   1294  HA  PHE A 114      44.421  32.382  10.775  1.00  0.00           H  
ATOM   1295  C   PHE A 114      44.182  34.400  11.488  1.00 27.27           C  
ATOM   1296  O   PHE A 114      44.691  35.375  12.043  1.00 23.12           O  
ATOM   1297  CB  PHE A 114      44.432  32.377  12.935  1.00 24.90           C  
ATOM   1298  HB1 PHE A 114      44.838  31.341  13.004  1.00  0.00           H  
ATOM   1299  HB2 PHE A 114      44.990  32.852  13.776  1.00  0.00           H  
ATOM   1300  CG  PHE A 114      42.953  32.387  13.206  1.00 28.67           C  
ATOM   1301  CD1 PHE A 114      42.107  31.512  12.541  1.00 32.66           C  
ATOM   1302  HD1 PHE A 114      42.526  30.799  11.811  1.00  0.00           H  
ATOM   1303  CD2 PHE A 114      42.405  33.276  14.117  1.00 27.76           C  
ATOM   1304  HD2 PHE A 114      43.063  33.980  14.654  1.00  0.00           H  
ATOM   1305  CE1 PHE A 114      40.742  31.522  12.782  1.00 29.85           C  
ATOM   1306  HE1 PHE A 114      40.082  30.820  12.245  1.00  0.00           H  
ATOM   1307  CE2 PHE A 114      41.040  33.292  14.362  1.00 26.77           C  
ATOM   1308  HE2 PHE A 114      40.617  34.007  15.088  1.00  0.00           H  
ATOM   1309  CZ  PHE A 114      40.209  32.410  13.694  1.00 30.21           C  
ATOM   1310  HZ  PHE A 114      39.124  32.417  13.890  1.00  0.00           H  
ATOM   1311  N   VAL A 115      43.070  34.473  10.768  1.00 25.15           N  
ATOM   1312  HN  VAL A 115      42.704  33.624  10.338  1.00  0.00           H  
ATOM   1313  CA  VAL A 115      42.355  35.725  10.572  1.00 22.53           C  
ATOM   1314  HA  VAL A 115      42.782  36.503  11.248  1.00  0.00           H  
ATOM   1315  C   VAL A 115      40.883  35.531  10.896  1.00 27.04           C  
ATOM   1316  O   VAL A 115      40.261  34.577  10.434  1.00 24.90           O  
ATOM   1317  CB  VAL A 115      42.462  36.205   9.112  1.00 23.15           C  
ATOM   1318  HB  VAL A 115      42.106  35.382   8.449  1.00  0.00           H  
ATOM   1319  CG1 VAL A 115      41.567  37.419   8.885  1.00 22.47           C  
ATOM   1320 1HG1 VAL A 115      40.507  37.193   9.149  1.00  0.00           H  
ATOM   1321 2HG1 VAL A 115      41.657  37.805   7.843  1.00  0.00           H  
ATOM   1322 3HG1 VAL A 115      41.944  38.314   9.432  1.00  0.00           H  
ATOM   1323  CG2 VAL A 115      43.907  36.513   8.752  1.00 25.89           C  
ATOM   1324 1HG2 VAL A 115      44.561  35.626   8.918  1.00  0.00           H  
ATOM   1325 2HG2 VAL A 115      44.284  37.408   9.299  1.00  0.00           H  
ATOM   1326 3HG2 VAL A 115      43.997  36.899   7.710  1.00  0.00           H  
ATOM   1327  N   CYS A 116      40.328  36.433  11.697  1.00 24.37           N  
ATOM   1328  HN  CYS A 116      40.920  37.136  12.140  1.00  0.00           H  
ATOM   1329  CA  CYS A 116      38.897  36.443  11.958  1.00 24.14           C  
ATOM   1330  HA  CYS A 116      38.396  35.723  11.270  1.00  0.00           H  
ATOM   1331  C   CYS A 116      38.361  37.838  11.692  1.00 26.54           C  
ATOM   1332  O   CYS A 116      38.921  38.815  12.171  1.00 21.40           O  
ATOM   1333  CB  CYS A 116      38.603  36.041  13.404  1.00 27.36           C  
ATOM   1334  HB1 CYS A 116      38.942  34.997  13.597  1.00  0.00           H  
ATOM   1335  HB2 CYS A 116      39.273  36.589  14.107  1.00  0.00           H  
ATOM   1336  SG  CYS A 116      36.869  36.246  13.887  1.00 29.39           S  
ATOM   1337  N   VAL A 117      37.288  37.932  10.913  1.00 26.57           N  
ATOM   1338  HN  VAL A 117      36.884  37.086  10.512  1.00  0.00           H  
ATOM   1339  CA  VAL A 117      36.679  39.224  10.622  1.00 26.81           C  
ATOM   1340  HA  VAL A 117      37.299  40.023  11.091  1.00  0.00           H  
ATOM   1341  C   VAL A 117      35.278  39.288  11.212  1.00 28.24           C  
ATOM   1342  O   VAL A 117      34.451  38.410  10.972  1.00 30.27           O  
ATOM   1343  CB  VAL A 117      36.600  39.489   9.108  1.00 26.87           C  
ATOM   1344  HB  VAL A 117      35.815  38.828   8.673  1.00  0.00           H  
ATOM   1345  CG1 VAL A 117      36.212  40.937   8.848  1.00 25.38           C  
ATOM   1346 1HG1 VAL A 117      35.238  41.174   9.337  1.00  0.00           H  
ATOM   1347 2HG1 VAL A 117      36.197  41.173   7.758  1.00  0.00           H  
ATOM   1348 3HG1 VAL A 117      37.015  41.644   9.160  1.00  0.00           H  
ATOM   1349  CG2 VAL A 117      37.929  39.166   8.441  1.00 25.77           C  
ATOM   1350 1HG2 VAL A 117      38.213  38.105   8.632  1.00  0.00           H  
ATOM   1351 2HG2 VAL A 117      38.732  39.873   8.753  1.00  0.00           H  
ATOM   1352 3HG2 VAL A 117      37.914  39.402   7.351  1.00  0.00           H  
ATOM   1353  N   LEU A 118      35.013  40.324  11.995  1.00 22.95           N  
ATOM   1354  HN  LEU A 118      35.738  41.020  12.168  1.00  0.00           H  
ATOM   1355  CA  LEU A 118      33.706  40.486  12.612  1.00 22.50           C  
ATOM   1356  HA  LEU A 118      33.102  39.576  12.389  1.00  0.00           H  
ATOM   1357  C   LEU A 118      32.985  41.692  12.018  1.00 25.63           C  
ATOM   1358  O   LEU A 118      33.479  42.818  12.082  1.00 23.27           O  
ATOM   1359  CB  LEU A 118      33.843  40.607  14.136  1.00 22.91           C  
ATOM   1360  HB1 LEU A 118      32.841  40.738  14.606  1.00  0.00           H  
ATOM   1361  HB2 LEU A 118      34.311  41.582  14.407  1.00  0.00           H  
ATOM   1362  CG  LEU A 118      34.600  39.447  14.803  1.00 22.76           C  
ATOM   1363  HG  LEU A 118      35.530  39.271  14.214  1.00  0.00           H  
ATOM   1364  CD1 LEU A 118      35.019  39.777  16.240  1.00 24.41           C  
ATOM   1365 1HD1 LEU A 118      35.617  40.718  16.268  1.00  0.00           H  
ATOM   1366 2HD1 LEU A 118      35.560  38.928  16.719  1.00  0.00           H  
ATOM   1367 3HD1 LEU A 118      34.142  39.824  16.927  1.00  0.00           H  
ATOM   1368  CD2 LEU A 118      33.785  38.165  14.765  1.00 23.11           C  
ATOM   1369 1HD2 LEU A 118      33.480  37.925  13.720  1.00  0.00           H  
ATOM   1370 2HD2 LEU A 118      32.908  38.212  15.452  1.00  0.00           H  
ATOM   1371 3HD2 LEU A 118      34.326  37.316  15.244  1.00  0.00           H  
ATOM   1372  N   LEU A 119      31.825  41.438  11.417  1.00 21.47           N  
ATOM   1373  HN  LEU A 119      31.502  40.472  11.362  1.00  0.00           H  
ATOM   1374  CA  LEU A 119      30.999  42.488  10.834  1.00 23.92           C  
ATOM   1375  HA  LEU A 119      31.505  43.473  10.964  1.00  0.00           H  
ATOM   1376  C   LEU A 119      29.657  42.509  11.552  1.00 25.49           C  
ATOM   1377  O   LEU A 119      28.831  41.616  11.361  1.00 26.30           O  
ATOM   1378  CB  LEU A 119      30.770  42.227   9.344  1.00 25.25           C  
ATOM   1379  HB1 LEU A 119      29.974  41.455   9.230  1.00  0.00           H  
ATOM   1380  HB2 LEU A 119      30.273  43.117   8.893  1.00  0.00           H  
ATOM   1381  CG  LEU A 119      31.971  41.835   8.477  1.00 25.99           C  
ATOM   1382  HG  LEU A 119      32.444  40.930   8.926  1.00  0.00           H  
ATOM   1383  CD1 LEU A 119      31.509  41.481   7.062  1.00 24.22           C  
ATOM   1384 1HD1 LEU A 119      32.383  41.196   6.431  1.00  0.00           H  
ATOM   1385 2HD1 LEU A 119      30.913  42.303   6.601  1.00  0.00           H  
ATOM   1386 3HD1 LEU A 119      30.723  40.690   7.066  1.00  0.00           H  
ATOM   1387  CD2 LEU A 119      33.008  42.947   8.446  1.00 24.27           C  
ATOM   1388 1HD2 LEU A 119      33.882  42.662   7.815  1.00  0.00           H  
ATOM   1389 2HD2 LEU A 119      33.323  43.244   9.474  1.00  0.00           H  
ATOM   1390 3HD2 LEU A 119      32.563  43.915   8.118  1.00  0.00           H  
ATOM   1391  N   SER A 120      29.440  43.522  12.380  1.00 26.69           N  
ATOM   1392  HN  SER A 120      30.136  44.263  12.463  1.00  0.00           H  
ATOM   1393  CA  SER A 120      28.220  43.588  13.172  1.00 26.55           C  
ATOM   1394  HA  SER A 120      27.347  43.446  12.494  1.00  0.00           H  
ATOM   1395  C   SER A 120      28.079  44.932  13.870  1.00 28.26           C  
ATOM   1396  O   SER A 120      28.914  45.826  13.700  1.00 26.21           O  
ATOM   1397  CB  SER A 120      28.216  42.466  14.218  1.00 27.82           C  
ATOM   1398  HB1 SER A 120      28.556  41.498  13.781  1.00  0.00           H  
ATOM   1399  HB2 SER A 120      29.025  42.607  14.972  1.00  0.00           H  
ATOM   1400  OG  SER A 120      26.944  42.341  14.835  1.00 30.62           O  
ATOM   1401  HG  SER A 120      26.942  41.646  15.483  1.00  0.00           H  
ATOM   1402  N   HIS A 121      27.010  45.074  14.648  1.00 24.40           N  
ATOM   1403  HN  HIS A 121      26.262  44.383  14.601  1.00  0.00           H  
ATOM   1404  CA  HIS A 121      26.888  46.194  15.563  1.00 25.68           C  
ATOM   1405  HA  HIS A 121      27.154  47.140  15.036  1.00  0.00           H  
ATOM   1406  C   HIS A 121      27.862  45.954  16.704  1.00 22.92           C  
ATOM   1407  O   HIS A 121      28.336  44.834  16.897  1.00 24.06           O  
ATOM   1408  CB  HIS A 121      25.469  46.296  16.117  1.00 25.96           C  
ATOM   1409  HB1 HIS A 121      25.435  47.001  16.980  1.00  0.00           H  
ATOM   1410  HB2 HIS A 121      25.181  45.351  16.634  1.00  0.00           H  
ATOM   1411  CG  HIS A 121      24.443  46.669  15.092  1.00 31.86           C  
ATOM   1412  CD2 HIS A 121      23.303  46.049  14.705  1.00 34.31           C  
ATOM   1413  HD2 HIS A 121      22.910  45.096  15.098  1.00  0.00           H  
ATOM   1414  ND1 HIS A 121      24.528  47.821  14.339  1.00 32.68           N  
ATOM   1415  HD1 HIS A 121      25.276  48.511  14.400  1.00  0.00           H  
ATOM   1416  CE1 HIS A 121      23.488  47.891  13.526  1.00 36.46           C  
ATOM   1417  HE1 HIS A 121      23.289  48.697  12.800  1.00  0.00           H  
ATOM   1418  NE2 HIS A 121      22.727  46.830  13.731  1.00 33.53           N  
ATOM   1419  HE2 HIS A 121      21.854  46.624  13.245  1.00  0.00           H  
ATOM   1420  N   GLY A 122      28.166  47.002  17.459  1.00 23.42           N  
ATOM   1421  HN  GLY A 122      27.762  47.915  17.248  1.00  0.00           H  
ATOM   1422  CA  GLY A 122      29.069  46.854  18.581  1.00 23.25           C  
ATOM   1423  HA1 GLY A 122      28.896  45.880  19.096  1.00  0.00           H  
ATOM   1424  HA2 GLY A 122      30.113  46.696  18.224  1.00  0.00           H  
ATOM   1425  C   GLY A 122      29.014  47.996  19.572  1.00 26.98           C  
ATOM   1426  O   GLY A 122      28.320  48.993  19.366  1.00 25.19           O  
ATOM   1427  N   GLU A 123      29.736  47.815  20.671  1.00 25.93           N  
ATOM   1428  HN  GLU A 123      30.107  46.883  20.858  1.00  0.00           H  
ATOM   1429  CA  GLU A 123      30.026  48.875  21.622  1.00 27.16           C  
ATOM   1430  HA  GLU A 123      29.932  49.866  21.119  1.00  0.00           H  
ATOM   1431  C   GLU A 123      31.468  48.654  22.049  1.00 26.09           C  
ATOM   1432  O   GLU A 123      32.089  47.680  21.621  1.00 24.54           O  
ATOM   1433  CB  GLU A 123      29.075  48.813  22.818  1.00 29.90           C  
ATOM   1434  HB1 GLU A 123      29.512  49.340  23.698  1.00  0.00           H  
ATOM   1435  HB2 GLU A 123      29.024  47.778  23.229  1.00  0.00           H  
ATOM   1436  CG  GLU A 123      27.676  49.342  22.511  1.00 35.94           C  
ATOM   1437  HG1 GLU A 123      26.967  49.109  23.339  1.00  0.00           H  
ATOM   1438  HG2 GLU A 123      27.194  48.756  21.694  1.00  0.00           H  
ATOM   1439  CD  GLU A 123      27.678  50.829  22.192  1.00 38.76           C  
ATOM   1440  OE1 GLU A 123      28.128  51.621  23.051  1.00 39.59           O  
ATOM   1441  OE2 GLU A 123      27.230  51.212  21.086  1.00 37.53           O  
ATOM   1442  N   GLU A 124      32.020  49.542  22.869  1.00 23.97           N  
ATOM   1443  HN  GLU A 124      31.477  50.340  23.199  1.00  0.00           H  
ATOM   1444  CA  GLU A 124      33.409  49.373  23.297  1.00 25.46           C  
ATOM   1445  HA  GLU A 124      34.062  49.450  22.396  1.00  0.00           H  
ATOM   1446  C   GLU A 124      33.618  47.995  23.919  1.00 27.54           C  
ATOM   1447  O   GLU A 124      32.950  47.635  24.887  1.00 26.19           O  
ATOM   1448  CB  GLU A 124      33.830  50.462  24.285  1.00 26.79           C  
ATOM   1449  HB1 GLU A 124      33.574  51.473  23.890  1.00  0.00           H  
ATOM   1450  HB2 GLU A 124      33.179  50.446  25.190  1.00  0.00           H  
ATOM   1451  CG  GLU A 124      35.303  50.394  24.678  1.00 23.14           C  
ATOM   1452  HG1 GLU A 124      35.539  49.431  25.187  1.00  0.00           H  
ATOM   1453  HG2 GLU A 124      35.529  51.098  25.513  1.00  0.00           H  
ATOM   1454  CD  GLU A 124      36.231  50.630  23.497  1.00 26.71           C  
ATOM   1455  OE1 GLU A 124      35.969  51.561  22.707  1.00 26.94           O  
ATOM   1456  OE2 GLU A 124      37.229  49.891  23.362  1.00 25.74           O  
ATOM   1457  N   GLY A 125      34.540  47.225  23.348  1.00 22.03           N  
ATOM   1458  HN  GLY A 125      35.022  47.562  22.515  1.00  0.00           H  
ATOM   1459  CA  GLY A 125      34.878  45.918  23.880  1.00 21.74           C  
ATOM   1460  HA1 GLY A 125      35.896  45.616  23.540  1.00  0.00           H  
ATOM   1461  HA2 GLY A 125      35.052  45.984  24.979  1.00  0.00           H  
ATOM   1462  C   GLY A 125      33.876  44.820  23.573  1.00 24.62           C  
ATOM   1463  O   GLY A 125      34.040  43.687  24.025  1.00 25.40           O  
ATOM   1464  N   ILE A 126      32.839  45.134  22.801  1.00 28.29           N  
ATOM   1465  HN  ILE A 126      32.759  46.072  22.409  1.00  0.00           H  
ATOM   1466  CA  ILE A 126      31.814  44.132  22.516  1.00 28.65           C  
ATOM   1467  HA  ILE A 126      32.275  43.136  22.712  1.00  0.00           H  
ATOM   1468  C   ILE A 126      31.334  44.118  21.062  1.00 29.11           C  
ATOM   1469  O   ILE A 126      31.283  45.157  20.396  1.00 26.61           O  
ATOM   1470  CB  ILE A 126      30.597  44.261  23.478  1.00 33.76           C  
ATOM   1471  HB  ILE A 126      30.253  43.229  23.722  1.00  0.00           H  
ATOM   1472  CG1 ILE A 126      29.435  44.982  22.808  1.00 36.35           C  
ATOM   1473 1HG1 ILE A 126      29.805  45.720  22.059  1.00  0.00           H  
ATOM   1474 2HG1 ILE A 126      28.936  45.679  23.521  1.00  0.00           H  
ATOM   1475  CG2 ILE A 126      30.988  44.934  24.789  1.00 34.19           C  
ATOM   1476 1HG2 ILE A 126      30.116  45.026  25.478  1.00  0.00           H  
ATOM   1477 2HG2 ILE A 126      31.473  45.922  24.611  1.00  0.00           H  
ATOM   1478 3HG2 ILE A 126      31.841  44.408  25.279  1.00  0.00           H  
ATOM   1479  CD1 ILE A 126      28.437  44.047  22.188  1.00 36.21           C  
ATOM   1480 1HD1 ILE A 126      27.586  44.575  21.697  1.00  0.00           H  
ATOM   1481 2HD1 ILE A 126      28.067  43.309  22.937  1.00  0.00           H  
ATOM   1482 3HD1 ILE A 126      28.936  43.350  21.475  1.00  0.00           H  
ATOM   1483  N   ILE A 127      30.993  42.928  20.574  1.00 30.66           N  
ATOM   1484  HN  ILE A 127      31.205  42.091  21.117  1.00  0.00           H  
ATOM   1485  CA  ILE A 127      30.324  42.785  19.283  1.00 29.21           C  
ATOM   1486  HA  ILE A 127      30.100  43.804  18.890  1.00  0.00           H  
ATOM   1487  C   ILE A 127      29.006  42.048  19.482  1.00 31.25           C  
ATOM   1488  O   ILE A 127      28.866  41.256  20.410  1.00 31.33           O  
ATOM   1489  CB  ILE A 127      31.196  42.045  18.243  1.00 31.72           C  
ATOM   1490  HB  ILE A 127      30.620  41.970  17.292  1.00  0.00           H  
ATOM   1491  CG1 ILE A 127      31.531  40.629  18.716  1.00 34.52           C  
ATOM   1492 1HG1 ILE A 127      31.667  40.609  19.822  1.00  0.00           H  
ATOM   1493 2HG1 ILE A 127      32.559  40.342  18.393  1.00  0.00           H  
ATOM   1494  CG2 ILE A 127      32.473  42.828  17.969  1.00 36.23           C  
ATOM   1495 1HG2 ILE A 127      33.102  42.294  17.219  1.00  0.00           H  
ATOM   1496 2HG2 ILE A 127      33.037  43.044  18.906  1.00  0.00           H  
ATOM   1497 3HG2 ILE A 127      32.259  43.878  17.660  1.00  0.00           H  
ATOM   1498  CD1 ILE A 127      30.524  39.576  18.284  1.00 41.51           C  
ATOM   1499 1HD1 ILE A 127      30.768  38.544  18.629  1.00  0.00           H  
ATOM   1500 2HD1 ILE A 127      30.388  39.596  17.178  1.00  0.00           H  
ATOM   1501 3HD1 ILE A 127      29.496  39.863  18.607  1.00  0.00           H  
ATOM   1502  N   PHE A 128      28.039  42.308  18.610  1.00 25.45           N  
ATOM   1503  HN  PHE A 128      28.234  42.901  17.803  1.00  0.00           H  
ATOM   1504  CA  PHE A 128      26.701  41.756  18.792  1.00 27.19           C  
ATOM   1505  HA  PHE A 128      26.600  41.476  19.866  1.00  0.00           H  
ATOM   1506  C   PHE A 128      26.416  40.509  17.968  1.00 27.32           C  
ATOM   1507  O   PHE A 128      26.582  40.501  16.746  1.00 25.85           O  
ATOM   1508  CB  PHE A 128      25.639  42.818  18.494  1.00 28.19           C  
ATOM   1509  HB1 PHE A 128      24.683  42.340  18.177  1.00  0.00           H  
ATOM   1510  HB2 PHE A 128      25.889  43.373  17.560  1.00  0.00           H  
ATOM   1511  CG  PHE A 128      25.405  43.769  19.627  1.00 29.63           C  
ATOM   1512  CD1 PHE A 128      26.113  44.955  19.709  1.00 29.36           C  
ATOM   1513  HD1 PHE A 128      26.855  45.202  18.931  1.00  0.00           H  
ATOM   1514  CD2 PHE A 128      24.481  43.475  20.616  1.00 32.51           C  
ATOM   1515  HD2 PHE A 128      23.912  42.531  20.568  1.00  0.00           H  
ATOM   1516  CE1 PHE A 128      25.901  45.833  20.754  1.00 34.01           C  
ATOM   1517  HE1 PHE A 128      26.471  46.776  20.807  1.00  0.00           H  
ATOM   1518  CE2 PHE A 128      24.264  44.350  21.662  1.00 34.16           C  
ATOM   1519  HE2 PHE A 128      23.522  44.106  22.441  1.00  0.00           H  
ATOM   1520  CZ  PHE A 128      24.975  45.529  21.733  1.00 34.18           C  
ATOM   1521  HZ  PHE A 128      24.805  46.228  22.569  1.00  0.00           H  
ATOM   1522  N   GLY A 129      25.986  39.453  18.651  1.00 25.13           N  
ATOM   1523  HN  GLY A 129      26.107  39.427  19.664  1.00  0.00           H  
ATOM   1524  CA  GLY A 129      25.350  38.340  17.982  1.00 28.39           C  
ATOM   1525  HA1 GLY A 129      25.941  37.945  17.123  1.00  0.00           H  
ATOM   1526  HA2 GLY A 129      25.345  37.404  18.589  1.00  0.00           H  
ATOM   1527  C   GLY A 129      23.959  38.811  17.590  1.00 31.60           C  
ATOM   1528  O   GLY A 129      23.532  39.896  17.988  1.00 30.80           O  
ATOM   1529  N   THR A 130      23.245  38.007  16.814  1.00 31.12           N  
ATOM   1530  HN  THR A 130      23.634  37.109  16.526  1.00  0.00           H  
ATOM   1531  CA  THR A 130      21.909  38.390  16.366  1.00 33.54           C  
ATOM   1532  HA  THR A 130      21.995  39.336  15.782  1.00  0.00           H  
ATOM   1533  C   THR A 130      20.961  38.637  17.535  1.00 34.91           C  
ATOM   1534  O   THR A 130      19.967  39.346  17.389  1.00 35.87           O  
ATOM   1535  CB  THR A 130      21.295  37.320  15.456  1.00 31.59           C  
ATOM   1536  HB  THR A 130      20.220  37.559  15.279  1.00  0.00           H  
ATOM   1537  CG2 THR A 130      22.025  37.270  14.123  1.00 30.10           C  
ATOM   1538 1HG2 THR A 130      21.946  38.264  13.624  1.00  0.00           H  
ATOM   1539 2HG2 THR A 130      21.663  36.440  13.473  1.00  0.00           H  
ATOM   1540 3HG2 THR A 130      23.083  36.935  14.232  1.00  0.00           H  
ATOM   1541  OG1 THR A 130      21.397  36.044  16.097  1.00 34.85           O  
ATOM   1542  HG1 THR A 130      20.941  36.075  16.930  1.00  0.00           H  
ATOM   1543  N   ASN A 131      21.278  38.065  18.694  1.00 34.06           N  
ATOM   1544  HN  ASN A 131      22.167  37.574  18.782  1.00  0.00           H  
ATOM   1545  CA  ASN A 131      20.377  38.127  19.843  1.00 37.05           C  
ATOM   1546  HA  ASN A 131      19.462  38.676  19.519  1.00  0.00           H  
ATOM   1547  C   ASN A 131      20.931  38.848  21.070  1.00 39.08           C  
ATOM   1548  O   ASN A 131      20.291  38.856  22.122  1.00 36.26           O  
ATOM   1549  CB  ASN A 131      19.944  36.718  20.249  1.00 40.03           C  
ATOM   1550  HB1 ASN A 131      19.417  36.203  19.412  1.00  0.00           H  
ATOM   1551  HB2 ASN A 131      19.112  36.751  20.990  1.00  0.00           H  
ATOM   1552  CG  ASN A 131      21.100  35.884  20.763  1.00 41.04           C  
ATOM   1553  ND2 ASN A 131      20.801  34.932  21.637  1.00 38.49           N  
ATOM   1554 1HD2 ASN A 131      19.848  34.760  21.958  1.00  0.00           H  
ATOM   1555 2HD2 ASN A 131      21.579  34.371  21.983  1.00  0.00           H  
ATOM   1556  OD1 ASN A 131      22.249  36.092  20.376  1.00 38.17           O  
ATOM   1557  N   GLY A 132      22.111  39.445  20.951  1.00 31.87           N  
ATOM   1558  HN  GLY A 132      22.607  39.419  20.060  1.00  0.00           H  
ATOM   1559  CA  GLY A 132      22.696  40.135  22.086  1.00 34.11           C  
ATOM   1560  HA1 GLY A 132      22.261  41.157  22.180  1.00  0.00           H  
ATOM   1561  HA2 GLY A 132      22.336  39.681  23.039  1.00  0.00           H  
ATOM   1562  C   GLY A 132      24.211  40.210  22.083  1.00 29.97           C  
ATOM   1563  O   GLY A 132      24.872  39.555  21.278  1.00 27.60           O  
ATOM   1564  N   PRO A 133      24.766  41.013  23.003  1.00 35.35           N  
ATOM   1565  CA  PRO A 133      26.189  41.364  23.087  1.00 30.01           C  
ATOM   1566  HA  PRO A 133      26.530  41.816  22.126  1.00  0.00           H  
ATOM   1567  C   PRO A 133      27.095  40.195  23.468  1.00 33.74           C  
ATOM   1568  O   PRO A 133      26.702  39.315  24.234  1.00 33.35           O  
ATOM   1569  CB  PRO A 133      26.211  42.417  24.202  1.00 34.20           C  
ATOM   1570  HB1 PRO A 133      27.166  42.457  24.777  1.00  0.00           H  
ATOM   1571  HB2 PRO A 133      26.246  43.470  23.838  1.00  0.00           H  
ATOM   1572  CG  PRO A 133      25.008  42.091  25.029  1.00 37.73           C  
ATOM   1573  HG1 PRO A 133      24.706  42.889  25.747  1.00  0.00           H  
ATOM   1574  HG2 PRO A 133      25.172  41.303  25.800  1.00  0.00           H  
ATOM   1575  CD  PRO A 133      23.978  41.754  24.000  1.00 36.92           C  
ATOM   1576  HD1 PRO A 133      23.411  42.626  23.598  1.00  0.00           H  
ATOM   1577  HD2 PRO A 133      23.083  41.214  24.389  1.00  0.00           H  
ATOM   1578  N   VAL A 134      28.303  40.204  22.913  1.00 35.87           N  
ATOM   1579  HN  VAL A 134      28.501  40.899  22.194  1.00  0.00           H  
ATOM   1580  CA  VAL A 134      29.358  39.269  23.282  1.00 34.29           C  
ATOM   1581  HA  VAL A 134      29.064  38.697  24.193  1.00  0.00           H  
ATOM   1582  C   VAL A 134      30.616  40.076  23.553  1.00 30.56           C  
ATOM   1583  O   VAL A 134      30.978  40.940  22.757  1.00 29.28           O  
ATOM   1584  CB  VAL A 134      29.695  38.301  22.134  1.00 34.41           C  
ATOM   1585  HB  VAL A 134      30.220  38.877  21.337  1.00  0.00           H  
ATOM   1586  CG1 VAL A 134      30.635  37.204  22.625  1.00 36.83           C  
ATOM   1587 1HG1 VAL A 134      31.563  37.638  23.065  1.00  0.00           H  
ATOM   1588 2HG1 VAL A 134      30.867  36.470  21.818  1.00  0.00           H  
ATOM   1589 3HG1 VAL A 134      30.125  36.516  23.339  1.00  0.00           H  
ATOM   1590  CG2 VAL A 134      28.439  37.713  21.539  1.00 38.66           C  
ATOM   1591 1HG2 VAL A 134      27.752  38.515  21.180  1.00  0.00           H  
ATOM   1592 2HG2 VAL A 134      27.929  37.025  22.253  1.00  0.00           H  
ATOM   1593 3HG2 VAL A 134      28.671  36.979  20.732  1.00  0.00           H  
ATOM   1594  N   ASP A 135      31.279  39.804  24.671  1.00 28.90           N  
ATOM   1595  HN  ASP A 135      30.884  39.146  25.343  1.00  0.00           H  
ATOM   1596  CA  ASP A 135      32.566  40.434  24.952  1.00 27.10           C  
ATOM   1597  HA  ASP A 135      32.458  41.540  24.856  1.00  0.00           H  
ATOM   1598  C   ASP A 135      33.605  39.948  23.948  1.00 25.15           C  
ATOM   1599  O   ASP A 135      33.763  38.746  23.748  1.00 30.64           O  
ATOM   1600  CB  ASP A 135      33.035  40.099  26.373  1.00 31.89           C  
ATOM   1601  HB1 ASP A 135      34.147  40.128  26.444  1.00  0.00           H  
ATOM   1602  HB2 ASP A 135      32.867  39.021  26.605  1.00  0.00           H  
ATOM   1603  CG  ASP A 135      32.399  40.989  27.428  1.00 38.15           C  
ATOM   1604  OD1 ASP A 135      31.788  42.018  27.061  1.00 42.63           O  
ATOM   1605  OD2 ASP A 135      32.515  40.664  28.628  1.00 39.95           O  
ATOM   1606  N   LEU A 136      34.319  40.879  23.326  1.00 28.13           N  
ATOM   1607  HN  LEU A 136      34.106  41.864  23.486  1.00  0.00           H  
ATOM   1608  CA  LEU A 136      35.404  40.517  22.417  1.00 26.35           C  
ATOM   1609  HA  LEU A 136      34.960  39.924  21.584  1.00  0.00           H  
ATOM   1610  C   LEU A 136      36.469  39.643  23.090  1.00 26.44           C  
ATOM   1611  O   LEU A 136      36.979  38.704  22.478  1.00 25.69           O  
ATOM   1612  CB  LEU A 136      36.045  41.766  21.803  1.00 24.13           C  
ATOM   1613  HB1 LEU A 136      36.218  42.539  22.588  1.00  0.00           H  
ATOM   1614  HB2 LEU A 136      37.099  41.555  21.506  1.00  0.00           H  
ATOM   1615  CG  LEU A 136      35.271  42.366  20.627  1.00 29.27           C  
ATOM   1616  HG  LEU A 136      34.200  42.452  20.924  1.00  0.00           H  
ATOM   1617  CD1 LEU A 136      35.781  43.758  20.284  1.00 25.55           C  
ATOM   1618 1HD1 LEU A 136      35.719  44.435  21.168  1.00  0.00           H  
ATOM   1619 2HD1 LEU A 136      35.250  44.185  19.401  1.00  0.00           H  
ATOM   1620 3HD1 LEU A 136      36.813  43.726  19.862  1.00  0.00           H  
ATOM   1621  CD2 LEU A 136      35.356  41.440  19.417  1.00 30.20           C  
ATOM   1622 1HD2 LEU A 136      34.982  40.420  19.668  1.00  0.00           H  
ATOM   1623 2HD2 LEU A 136      36.388  41.408  18.995  1.00  0.00           H  
ATOM   1624 3HD2 LEU A 136      34.825  41.867  18.534  1.00  0.00           H  
ATOM   1625  N   LYS A 137      36.800  39.952  24.344  1.00 26.56           N  
ATOM   1626  HN  LYS A 137      36.371  40.764  24.788  1.00  0.00           H  
ATOM   1627  CA  LYS A 137      37.766  39.150  25.097  1.00 28.01           C  
ATOM   1628  HA  LYS A 137      38.766  39.265  24.618  1.00  0.00           H  
ATOM   1629  C   LYS A 137      37.394  37.674  25.081  1.00 29.30           C  
ATOM   1630  O   LYS A 137      38.259  36.807  24.962  1.00 31.54           O  
ATOM   1631  CB  LYS A 137      37.870  39.623  26.551  1.00 27.69           C  
ATOM   1632  HB1 LYS A 137      37.793  38.753  27.244  1.00  0.00           H  
ATOM   1633  HB2 LYS A 137      36.950  40.184  26.839  1.00  0.00           H  
ATOM   1634  CG  LYS A 137      39.108  40.445  26.878  1.00 35.59           C  
ATOM   1635  HG1 LYS A 137      39.168  40.672  27.968  1.00  0.00           H  
ATOM   1636  HG2 LYS A 137      39.019  41.485  26.487  1.00  0.00           H  
ATOM   1637  CD  LYS A 137      40.381  39.773  26.381  1.00 29.99           C  
ATOM   1638  HD1 LYS A 137      40.234  38.678  26.230  1.00  0.00           H  
ATOM   1639  HD2 LYS A 137      40.613  40.061  25.329  1.00  0.00           H  
ATOM   1640  CE  LYS A 137      41.553  40.058  27.311  1.00 32.52           C  
ATOM   1641  HE1 LYS A 137      41.488  39.443  28.239  1.00  0.00           H  
ATOM   1642  HE2 LYS A 137      41.469  41.074  27.763  1.00  0.00           H  
ATOM   1643  NZ  LYS A 137      42.869  39.877  26.638  1.00 25.80           N  
ATOM   1644  HZ1 LYS A 137      43.654  40.068  27.261  1.00  0.00           H  
ATOM   1645  HZ2 LYS A 137      42.928  40.439  25.789  1.00  0.00           H  
ATOM   1646  HZ3 LYS A 137      42.946  38.948  26.224  1.00  0.00           H  
ATOM   1647  N   LYS A 138      36.102  37.397  25.216  1.00 28.95           N  
ATOM   1648  HN  LYS A 138      35.437  38.166  25.303  1.00  0.00           H  
ATOM   1649  CA  LYS A 138      35.606  36.026  25.244  1.00 34.60           C  
ATOM   1650  HA  LYS A 138      36.089  35.494  26.097  1.00  0.00           H  
ATOM   1651  C   LYS A 138      35.954  35.284  23.954  1.00 33.96           C  
ATOM   1652  O   LYS A 138      36.344  34.116  23.980  1.00 33.32           O  
ATOM   1653  CB  LYS A 138      34.095  36.027  25.469  1.00 35.28           C  
ATOM   1654  HB1 LYS A 138      33.569  36.388  24.554  1.00  0.00           H  
ATOM   1655  HB2 LYS A 138      33.812  36.833  26.186  1.00  0.00           H  
ATOM   1656  CG  LYS A 138      33.516  34.700  25.917  1.00 42.80           C  
ATOM   1657  HG1 LYS A 138      34.096  34.256  26.759  1.00  0.00           H  
ATOM   1658  HG2 LYS A 138      33.683  33.897  25.161  1.00  0.00           H  
ATOM   1659  CD  LYS A 138      32.043  34.857  26.263  1.00 48.33           C  
ATOM   1660  HD1 LYS A 138      31.863  35.781  26.861  1.00  0.00           H  
ATOM   1661  HD2 LYS A 138      31.439  35.112  25.361  1.00  0.00           H  
ATOM   1662  CE  LYS A 138      31.494  33.626  26.967  1.00 59.16           C  
ATOM   1663  HE1 LYS A 138      32.014  33.449  27.937  1.00  0.00           H  
ATOM   1664  HE2 LYS A 138      30.463  33.805  27.351  1.00  0.00           H  
ATOM   1665  NZ  LYS A 138      31.545  32.422  26.100  1.00 63.20           N  
ATOM   1666  HZ1 LYS A 138      31.177  31.596  26.572  1.00  0.00           H  
ATOM   1667  HZ2 LYS A 138      32.489  32.258  25.749  1.00  0.00           H  
ATOM   1668  HZ3 LYS A 138      31.069  32.584  25.212  1.00  0.00           H  
ATOM   1669  N   ILE A 139      35.820  35.977  22.828  1.00 31.42           N  
ATOM   1670  HN  ILE A 139      35.491  36.941  22.879  1.00  0.00           H  
ATOM   1671  CA  ILE A 139      36.127  35.405  21.521  1.00 27.74           C  
ATOM   1672  HA  ILE A 139      35.619  34.416  21.440  1.00  0.00           H  
ATOM   1673  C   ILE A 139      37.625  35.198  21.325  1.00 30.36           C  
ATOM   1674  O   ILE A 139      38.074  34.108  20.971  1.00 33.07           O  
ATOM   1675  CB  ILE A 139      35.610  36.314  20.390  1.00 33.92           C  
ATOM   1676  HB  ILE A 139      35.947  37.357  20.596  1.00  0.00           H  
ATOM   1677  CG1 ILE A 139      34.080  36.301  20.356  1.00 35.60           C  
ATOM   1678 1HG1 ILE A 139      33.700  35.290  20.077  1.00  0.00           H  
ATOM   1679 2HG1 ILE A 139      33.662  36.379  21.387  1.00  0.00           H  
ATOM   1680  CG2 ILE A 139      36.184  35.881  19.044  1.00 34.11           C  
ATOM   1681 1HG2 ILE A 139      37.299  35.890  19.069  1.00  0.00           H  
ATOM   1682 2HG2 ILE A 139      35.784  36.499  18.206  1.00  0.00           H  
ATOM   1683 3HG2 ILE A 139      35.786  34.889  18.725  1.00  0.00           H  
ATOM   1684  CD1 ILE A 139      33.489  37.358  19.460  1.00 31.46           C  
ATOM   1685 1HD1 ILE A 139      32.374  37.349  19.435  1.00  0.00           H  
ATOM   1686 2HD1 ILE A 139      33.907  37.280  18.429  1.00  0.00           H  
ATOM   1687 3HD1 ILE A 139      33.869  38.369  19.739  1.00  0.00           H  
ATOM   1688  N   THR A 140      38.399  36.251  21.551  1.00 24.94           N  
ATOM   1689  HN  THR A 140      37.982  37.115  21.897  1.00  0.00           H  
ATOM   1690  CA  THR A 140      39.836  36.192  21.313  1.00 27.15           C  
ATOM   1691  HA  THR A 140      39.978  35.739  20.304  1.00  0.00           H  
ATOM   1692  C   THR A 140      40.575  35.289  22.313  1.00 27.74           C  
ATOM   1693  O   THR A 140      41.622  34.733  21.986  1.00 28.03           O  
ATOM   1694  CB  THR A 140      40.464  37.603  21.262  1.00 25.11           C  
ATOM   1695  HB  THR A 140      41.563  37.510  21.100  1.00  0.00           H  
ATOM   1696  CG2 THR A 140      39.854  38.408  20.115  1.00 21.86           C  
ATOM   1697 1HG2 THR A 140      40.039  37.875  19.154  1.00  0.00           H  
ATOM   1698 2HG2 THR A 140      40.223  39.460  20.093  1.00  0.00           H  
ATOM   1699 3HG2 THR A 140      38.772  38.624  20.278  1.00  0.00           H  
ATOM   1700  OG1 THR A 140      40.226  38.288  22.497  1.00 22.42           O  
ATOM   1701  HG1 THR A 140      40.605  37.788  23.210  1.00  0.00           H  
ATOM   1702  N   ASN A 141      40.019  35.131  23.515  1.00 28.01           N  
ATOM   1703  HN  ASN A 141      39.143  35.612  23.720  1.00  0.00           H  
ATOM   1704  CA  ASN A 141      40.627  34.287  24.553  1.00 30.16           C  
ATOM   1705  HA  ASN A 141      41.628  34.718  24.788  1.00  0.00           H  
ATOM   1706  C   ASN A 141      40.845  32.829  24.131  1.00 32.45           C  
ATOM   1707  O   ASN A 141      41.729  32.150  24.658  1.00 33.71           O  
ATOM   1708  CB  ASN A 141      39.799  34.322  25.846  1.00 30.54           C  
ATOM   1709  HB1 ASN A 141      39.806  33.327  26.350  1.00  0.00           H  
ATOM   1710  HB2 ASN A 141      38.710  34.404  25.619  1.00  0.00           H  
ATOM   1711  CG  ASN A 141      40.237  35.418  26.804  1.00 29.90           C  
ATOM   1712  ND2 ASN A 141      39.485  35.588  27.887  1.00 30.54           N  
ATOM   1713 1HD2 ASN A 141      39.779  36.323  28.530  1.00  0.00           H  
ATOM   1714 2HD2 ASN A 141      38.657  35.022  28.073  1.00  0.00           H  
ATOM   1715  OD1 ASN A 141      41.237  36.101  26.579  1.00 29.20           O  
ATOM   1716  N   PHE A 142      40.031  32.344  23.196  1.00 30.46           N  
ATOM   1717  HN  PHE A 142      39.298  32.942  22.816  1.00  0.00           H  
ATOM   1718  CA  PHE A 142      40.162  30.975  22.701  1.00 32.74           C  
ATOM   1719  HA  PHE A 142      40.131  30.281  23.573  1.00  0.00           H  
ATOM   1720  C   PHE A 142      41.482  30.765  21.966  1.00 32.06           C  
ATOM   1721  O   PHE A 142      41.947  29.636  21.821  1.00 31.88           O  
ATOM   1722  CB  PHE A 142      39.007  30.618  21.758  1.00 33.78           C  
ATOM   1723  HB1 PHE A 142      39.258  29.712  21.159  1.00  0.00           H  
ATOM   1724  HB2 PHE A 142      38.925  31.370  20.939  1.00  0.00           H  
ATOM   1725  CG  PHE A 142      37.683  30.444  22.448  1.00 35.85           C  
ATOM   1726  CD1 PHE A 142      37.491  29.425  23.363  1.00 39.36           C  
ATOM   1727  HD1 PHE A 142      38.321  28.736  23.594  1.00  0.00           H  
ATOM   1728  CD2 PHE A 142      36.622  31.288  22.161  1.00 33.24           C  
ATOM   1729  HD2 PHE A 142      36.754  32.098  21.424  1.00  0.00           H  
ATOM   1730  CE1 PHE A 142      36.270  29.259  23.992  1.00 37.77           C  
ATOM   1731  HE1 PHE A 142      36.133  28.445  24.724  1.00  0.00           H  
ATOM   1732  CE2 PHE A 142      35.401  31.128  22.787  1.00 35.54           C  
ATOM   1733  HE2 PHE A 142      34.568  31.812  22.555  1.00  0.00           H  
ATOM   1734  CZ  PHE A 142      35.225  30.110  23.704  1.00 40.00           C  
ATOM   1735  HZ  PHE A 142      34.251  29.979  24.204  1.00  0.00           H  
ATOM   1736  N   PHE A 143      42.082  31.854  21.499  1.00 29.39           N  
ATOM   1737  HN  PHE A 143      41.694  32.772  21.716  1.00  0.00           H  
ATOM   1738  CA  PHE A 143      43.288  31.761  20.680  1.00 28.72           C  
ATOM   1739  HA  PHE A 143      43.411  30.691  20.390  1.00  0.00           H  
ATOM   1740  C   PHE A 143      44.555  32.180  21.429  1.00 26.34           C  
ATOM   1741  O   PHE A 143      45.636  32.249  20.843  1.00 25.84           O  
ATOM   1742  CB  PHE A 143      43.108  32.566  19.389  1.00 24.26           C  
ATOM   1743  HB1 PHE A 143      44.040  32.548  18.778  1.00  0.00           H  
ATOM   1744  HB2 PHE A 143      43.053  33.658  19.608  1.00  0.00           H  
ATOM   1745  CG  PHE A 143      41.924  32.124  18.571  1.00 27.17           C  
ATOM   1746  CD1 PHE A 143      42.069  31.179  17.565  1.00 27.41           C  
ATOM   1747  HD1 PHE A 143      43.067  30.758  17.354  1.00  0.00           H  
ATOM   1748  CD2 PHE A 143      40.660  32.627  18.829  1.00 24.35           C  
ATOM   1749  HD2 PHE A 143      40.523  33.368  19.634  1.00  0.00           H  
ATOM   1750  CE1 PHE A 143      40.982  30.758  16.825  1.00 27.15           C  
ATOM   1751  HE1 PHE A 143      41.114  30.009  16.026  1.00  0.00           H  
ATOM   1752  CE2 PHE A 143      39.569  32.212  18.091  1.00 30.74           C  
ATOM   1753  HE2 PHE A 143      38.569  32.627  18.302  1.00  0.00           H  
ATOM   1754  CZ  PHE A 143      39.731  31.276  17.088  1.00 29.25           C  
ATOM   1755  HZ  PHE A 143      38.861  30.943  16.498  1.00  0.00           H  
ATOM   1756  N   ARG A 144      44.419  32.445  22.725  1.00 34.36           N  
ATOM   1757  HN  ARG A 144      43.491  32.403  23.145  1.00  0.00           H  
ATOM   1758  CA  ARG A 144      45.564  32.795  23.564  1.00 31.72           C  
ATOM   1759  HA  ARG A 144      45.916  33.810  23.266  1.00  0.00           H  
ATOM   1760  C   ARG A 144      46.723  31.816  23.378  1.00 39.51           C  
ATOM   1761  O   ARG A 144      46.518  30.649  23.041  1.00 38.66           O  
ATOM   1762  CB  ARG A 144      45.157  32.845  25.039  1.00 34.81           C  
ATOM   1763  HB1 ARG A 144      45.970  32.437  25.684  1.00  0.00           H  
ATOM   1764  HB2 ARG A 144      44.356  32.098  25.250  1.00  0.00           H  
ATOM   1765  CG  ARG A 144      44.741  34.218  25.515  1.00 35.84           C  
ATOM   1766  HG1 ARG A 144      44.054  34.712  24.789  1.00  0.00           H  
ATOM   1767  HG2 ARG A 144      45.588  34.941  25.468  1.00  0.00           H  
ATOM   1768  CD  ARG A 144      44.134  34.161  26.906  1.00 41.04           C  
ATOM   1769  HD1 ARG A 144      43.069  33.832  26.867  1.00  0.00           H  
ATOM   1770  HD2 ARG A 144      43.989  35.185  27.324  1.00  0.00           H  
ATOM   1771  NE  ARG A 144      44.911  33.324  27.818  1.00 41.93           N  
ATOM   1772  HE  ARG A 144      45.629  32.719  27.420  1.00  0.00           H  
ATOM   1773  CZ  ARG A 144      44.737  33.304  29.136  1.00 45.82           C  
ATOM   1774  NH1 ARG A 144      43.819  34.084  29.694  1.00 51.72           N  
ATOM   1775 1HH1 ARG A 144      43.686  34.069  30.705  1.00  0.00           H  
ATOM   1776 2HH1 ARG A 144      43.246  34.691  29.108  1.00  0.00           H  
ATOM   1777  NH2 ARG A 144      45.481  32.515  29.897  1.00 49.68           N  
ATOM   1778 1HH2 ARG A 144      45.348  32.500  30.908  1.00  0.00           H  
ATOM   1779 2HH2 ARG A 144      46.186  31.916  29.468  1.00  0.00           H  
ATOM   1780  N   GLY A 145      47.941  32.302  23.601  1.00 33.19           N  
ATOM   1781  HN  GLY A 145      48.041  33.268  23.914  1.00  0.00           H  
ATOM   1782  CA  GLY A 145      49.131  31.494  23.411  1.00 39.73           C  
ATOM   1783  HA1 GLY A 145      50.044  32.067  23.695  1.00  0.00           H  
ATOM   1784  HA2 GLY A 145      49.335  31.344  22.325  1.00  0.00           H  
ATOM   1785  C   GLY A 145      49.089  30.161  24.136  1.00 40.58           C  
ATOM   1786  O   GLY A 145      49.725  29.200  23.710  1.00 42.71           O  
ATOM   1787  N   ASP A 146      48.334  30.102  25.229  1.00 34.37           N  
ATOM   1788  HN  ASP A 146      47.784  30.917  25.500  1.00  0.00           H  
ATOM   1789  CA  ASP A 146      48.275  28.896  26.050  1.00 40.97           C  
ATOM   1790  HA  ASP A 146      49.142  28.257  25.762  1.00  0.00           H  
ATOM   1791  C   ASP A 146      47.007  28.067  25.833  1.00 39.44           C  
ATOM   1792  O   ASP A 146      46.888  26.965  26.366  1.00 43.74           O  
ATOM   1793  CB  ASP A 146      48.439  29.244  27.537  1.00 41.68           C  
ATOM   1794  HB1 ASP A 146      49.426  29.726  27.728  1.00  0.00           H  
ATOM   1795  HB2 ASP A 146      48.566  28.322  28.151  1.00  0.00           H  
ATOM   1796  CG  ASP A 146      47.303  30.101  28.071  1.00 41.56           C  
ATOM   1797  OD1 ASP A 146      46.698  30.861  27.283  1.00 37.55           O  
ATOM   1798  OD2 ASP A 146      47.020  30.019  29.286  1.00 39.68           O  
ATOM   1799  N   ARG A 147      46.069  28.591  25.049  1.00 45.48           N  
ATOM   1800  HN  ARG A 147      46.239  29.489  24.597  1.00  0.00           H  
ATOM   1801  CA  ARG A 147      44.796  27.903  24.822  1.00 45.90           C  
ATOM   1802  HA  ARG A 147      44.769  27.025  25.509  1.00  0.00           H  
ATOM   1803  C   ARG A 147      44.646  27.365  23.396  1.00 45.29           C  
ATOM   1804  O   ARG A 147      43.765  26.550  23.123  1.00 52.06           O  
ATOM   1805  CB  ARG A 147      43.615  28.809  25.198  1.00 43.34           C  
ATOM   1806  HB1 ARG A 147      42.645  28.338  24.915  1.00  0.00           H  
ATOM   1807  HB2 ARG A 147      43.578  29.710  24.542  1.00  0.00           H  
ATOM   1808  CG  ARG A 147      43.620  29.206  26.669  1.00 47.28           C  
ATOM   1809  HG1 ARG A 147      43.729  28.309  27.322  1.00  0.00           H  
ATOM   1810  HG2 ARG A 147      44.562  29.740  26.933  1.00  0.00           H  
ATOM   1811  CD  ARG A 147      42.404  30.023  27.070  1.00 49.15           C  
ATOM   1812  HD1 ARG A 147      41.454  29.513  26.787  1.00  0.00           H  
ATOM   1813  HD2 ARG A 147      42.298  30.939  26.443  1.00  0.00           H  
ATOM   1814  NE  ARG A 147      42.440  30.346  28.496  1.00 48.86           N  
ATOM   1815  HE  ARG A 147      43.185  29.932  29.057  1.00  0.00           H  
ATOM   1816  CZ  ARG A 147      41.570  31.141  29.114  1.00 52.63           C  
ATOM   1817  NH1 ARG A 147      40.581  31.709  28.436  1.00 48.97           N  
ATOM   1818 1HH1 ARG A 147      40.486  31.534  27.436  1.00  0.00           H  
ATOM   1819 2HH1 ARG A 147      39.914  32.318  28.910  1.00  0.00           H  
ATOM   1820  NH2 ARG A 147      41.693  31.369  30.415  1.00 57.10           N  
ATOM   1821 1HH2 ARG A 147      42.453  30.932  30.936  1.00  0.00           H  
ATOM   1822 2HH2 ARG A 147      41.026  31.978  30.889  1.00  0.00           H  
ATOM   1823  N   CYS A 148      45.505  27.828  22.492  1.00 39.33           N  
ATOM   1824  HN  CYS A 148      46.141  28.581  22.755  1.00  0.00           H  
ATOM   1825  CA  CYS A 148      45.566  27.291  21.134  1.00 38.98           C  
ATOM   1826  HA  CYS A 148      45.041  26.307  21.113  1.00  0.00           H  
ATOM   1827  C   CYS A 148      47.025  27.078  20.748  1.00 39.51           C  
ATOM   1828  O   CYS A 148      47.660  27.964  20.171  1.00 33.84           O  
ATOM   1829  CB  CYS A 148      44.887  28.234  20.136  1.00 36.42           C  
ATOM   1830  HB1 CYS A 148      43.880  28.535  20.508  1.00  0.00           H  
ATOM   1831  HB2 CYS A 148      45.393  29.227  20.132  1.00  0.00           H  
ATOM   1832  SG  CYS A 148      44.769  27.574  18.444  1.00 35.84           S  
ATOM   1833  N   ARG A 149      47.549  25.899  21.073  1.00 38.66           N  
ATOM   1834  HN  ARG A 149      46.933  25.163  21.418  1.00  0.00           H  
ATOM   1835  CA  ARG A 149      48.979  25.624  20.951  1.00 36.63           C  
ATOM   1836  HA  ARG A 149      49.518  26.438  21.491  1.00  0.00           H  
ATOM   1837  C   ARG A 149      49.502  25.613  19.514  1.00 36.05           C  
ATOM   1838  O   ARG A 149      50.662  25.936  19.275  1.00 34.56           O  
ATOM   1839  CB  ARG A 149      49.332  24.306  21.651  1.00 44.19           C  
ATOM   1840  HB1 ARG A 149      50.398  24.038  21.464  1.00  0.00           H  
ATOM   1841  HB2 ARG A 149      48.830  23.448  21.146  1.00  0.00           H  
ATOM   1842  CG  ARG A 149      49.033  24.296  23.140  1.00 44.58           C  
ATOM   1843  HG1 ARG A 149      49.271  23.307  23.598  1.00  0.00           H  
ATOM   1844  HG2 ARG A 149      47.936  24.317  23.336  1.00  0.00           H  
ATOM   1845  CD  ARG A 149      49.751  25.431  23.859  1.00 49.31           C  
ATOM   1846  HD1 ARG A 149      49.481  25.458  24.941  1.00  0.00           H  
ATOM   1847  HD2 ARG A 149      49.347  26.423  23.551  1.00  0.00           H  
ATOM   1848  NE  ARG A 149      51.200  25.371  23.677  1.00 51.33           N  
ATOM   1849  HE  ARG A 149      51.612  25.934  22.933  1.00  0.00           H  
ATOM   1850  CZ  ARG A 149      52.015  24.629  24.420  1.00 58.38           C  
ATOM   1851  NH1 ARG A 149      51.525  23.877  25.397  1.00 63.63           N  
ATOM   1852 1HH1 ARG A 149      52.150  23.308  25.967  1.00  0.00           H  
ATOM   1853 2HH1 ARG A 149      50.521  23.873  25.578  1.00  0.00           H  
ATOM   1854  NH2 ARG A 149      53.322  24.634  24.185  1.00 59.60           N  
ATOM   1855 1HH2 ARG A 149      53.947  24.065  24.755  1.00  0.00           H  
ATOM   1856 2HH2 ARG A 149      53.699  25.212  23.434  1.00  0.00           H  
ATOM   1857  N   SER A 150      48.655  25.241  18.559  1.00 36.08           N  
ATOM   1858  HN  SER A 150      47.694  25.000  18.802  1.00  0.00           H  
ATOM   1859  CA  SER A 150      49.088  25.174  17.165  1.00 37.00           C  
ATOM   1860  HA  SER A 150      50.124  24.763  17.167  1.00  0.00           H  
ATOM   1861  C   SER A 150      49.156  26.550  16.493  1.00 36.73           C  
ATOM   1862  O   SER A 150      49.579  26.663  15.341  1.00 34.08           O  
ATOM   1863  CB  SER A 150      48.221  24.196  16.353  1.00 39.96           C  
ATOM   1864  HB1 SER A 150      48.558  24.141  15.292  1.00  0.00           H  
ATOM   1865  HB2 SER A 150      48.413  23.140  16.653  1.00  0.00           H  
ATOM   1866  OG  SER A 150      46.844  24.512  16.439  1.00 37.61           O  
ATOM   1867  HG  SER A 150      46.309  23.908  15.938  1.00  0.00           H  
ATOM   1868  N   LEU A 151      48.749  27.592  17.216  1.00 34.44           N  
ATOM   1869  HN  LEU A 151      48.319  27.430  18.127  1.00  0.00           H  
ATOM   1870  CA  LEU A 151      48.905  28.963  16.733  1.00 32.60           C  
ATOM   1871  HA  LEU A 151      49.324  28.915  15.701  1.00  0.00           H  
ATOM   1872  C   LEU A 151      49.889  29.753  17.602  1.00 33.10           C  
ATOM   1873  O   LEU A 151      50.101  30.947  17.387  1.00 30.89           O  
ATOM   1874  CB  LEU A 151      47.554  29.687  16.658  1.00 28.84           C  
ATOM   1875  HB1 LEU A 151      47.018  29.573  17.629  1.00  0.00           H  
ATOM   1876  HB2 LEU A 151      47.724  30.789  16.643  1.00  0.00           H  
ATOM   1877  CG  LEU A 151      46.615  29.299  15.507  1.00 32.66           C  
ATOM   1878  HG  LEU A 151      46.431  28.201  15.569  1.00  0.00           H  
ATOM   1879  CD1 LEU A 151      45.264  30.012  15.631  1.00 26.60           C  
ATOM   1880 1HD1 LEU A 151      44.582  29.730  14.795  1.00  0.00           H  
ATOM   1881 2HD1 LEU A 151      45.389  31.118  15.704  1.00  0.00           H  
ATOM   1882 3HD1 LEU A 151      44.793  29.828  16.625  1.00  0.00           H  
ATOM   1883  CD2 LEU A 151      47.252  29.592  14.155  1.00 28.64           C  
ATOM   1884 1HD2 LEU A 151      46.570  29.310  13.319  1.00  0.00           H  
ATOM   1885 2HD2 LEU A 151      48.248  29.100  14.056  1.00  0.00           H  
ATOM   1886 3HD2 LEU A 151      47.578  30.655  14.077  1.00  0.00           H  
ATOM   1887  N   THR A 152      50.491  29.084  18.582  1.00 30.76           N  
ATOM   1888  HN  THR A 152      50.254  28.105  18.745  1.00  0.00           H  
ATOM   1889  CA  THR A 152      51.487  29.735  19.426  1.00 29.84           C  
ATOM   1890  HA  THR A 152      51.009  30.611  19.923  1.00  0.00           H  
ATOM   1891  C   THR A 152      52.644  30.238  18.570  1.00 30.65           C  
ATOM   1892  O   THR A 152      53.216  29.486  17.782  1.00 32.72           O  
ATOM   1893  CB  THR A 152      52.029  28.789  20.520  1.00 31.03           C  
ATOM   1894  HB  THR A 152      52.495  27.899  20.037  1.00  0.00           H  
ATOM   1895  CG2 THR A 152      53.076  29.502  21.375  1.00 32.65           C  
ATOM   1896 1HG2 THR A 152      53.467  28.819  22.165  1.00  0.00           H  
ATOM   1897 2HG2 THR A 152      52.682  30.451  21.807  1.00  0.00           H  
ATOM   1898 3HG2 THR A 152      53.897  29.930  20.753  1.00  0.00           H  
ATOM   1899  OG1 THR A 152      50.953  28.359  21.361  1.00 33.08           O  
ATOM   1900  HG1 THR A 152      51.286  27.777  22.034  1.00  0.00           H  
ATOM   1901  N   GLY A 153      52.972  31.518  18.715  1.00 29.40           N  
ATOM   1902  HN  GLY A 153      52.437  32.097  19.362  1.00  0.00           H  
ATOM   1903  CA  GLY A 153      54.070  32.114  17.978  1.00 28.23           C  
ATOM   1904  HA1 GLY A 153      54.942  31.420  17.944  1.00  0.00           H  
ATOM   1905  HA2 GLY A 153      54.521  32.954  18.556  1.00  0.00           H  
ATOM   1906  C   GLY A 153      53.695  32.569  16.581  1.00 29.04           C  
ATOM   1907  O   GLY A 153      54.542  33.069  15.840  1.00 29.04           O  
ATOM   1908  N   LYS A 154      52.426  32.400  16.223  1.00 25.25           N  
ATOM   1909  HN  LYS A 154      51.772  32.000  16.896  1.00  0.00           H  
ATOM   1910  CA  LYS A 154      51.940  32.769  14.899  1.00 29.08           C  
ATOM   1911  HA  LYS A 154      52.810  33.051  14.261  1.00  0.00           H  
ATOM   1912  C   LYS A 154      50.992  33.959  14.994  1.00 21.43           C  
ATOM   1913  O   LYS A 154      50.295  34.119  15.997  1.00 22.50           O  
ATOM   1914  CB  LYS A 154      51.210  31.587  14.249  1.00 28.59           C  
ATOM   1915  HB1 LYS A 154      50.288  31.340  14.825  1.00  0.00           H  
ATOM   1916  HB2 LYS A 154      50.756  31.901  13.280  1.00  0.00           H  
ATOM   1917  CG  LYS A 154      52.055  30.340  14.053  1.00 33.85           C  
ATOM   1918  HG1 LYS A 154      52.925  30.530  13.382  1.00  0.00           H  
ATOM   1919  HG2 LYS A 154      52.615  30.069  14.979  1.00  0.00           H  
ATOM   1920  CD  LYS A 154      51.194  29.183  13.551  1.00 31.16           C  
ATOM   1921  HD1 LYS A 154      50.286  29.047  14.183  1.00  0.00           H  
ATOM   1922  HD2 LYS A 154      50.696  29.434  12.585  1.00  0.00           H  
ATOM   1923  CE  LYS A 154      51.995  27.897  13.445  1.00 39.56           C  
ATOM   1924  HE1 LYS A 154      52.551  27.686  14.388  1.00  0.00           H  
ATOM   1925  HE2 LYS A 154      52.862  28.015  12.754  1.00  0.00           H  
ATOM   1926  NZ  LYS A 154      51.139  26.741  13.050  1.00 38.54           N  
ATOM   1927  HZ1 LYS A 154      51.677  25.877  12.979  1.00  0.00           H  
ATOM   1928  HZ2 LYS A 154      50.630  26.934  12.187  1.00  0.00           H  
ATOM   1929  HZ3 LYS A 154      50.346  26.633  13.682  1.00  0.00           H  
ATOM   1930  N   PRO A 155      50.948  34.789  13.939  1.00 23.08           N  
ATOM   1931  CA  PRO A 155      50.104  35.993  13.932  1.00 25.74           C  
ATOM   1932  HA  PRO A 155      50.368  36.653  14.791  1.00  0.00           H  
ATOM   1933  C   PRO A 155      48.611  35.674  13.951  1.00 26.25           C  
ATOM   1934  O   PRO A 155      48.112  34.949  13.089  1.00 24.84           O  
ATOM   1935  CB  PRO A 155      50.460  36.681  12.605  1.00 26.35           C  
ATOM   1936  HB1 PRO A 155      50.609  37.782  12.703  1.00  0.00           H  
ATOM   1937  HB2 PRO A 155      49.610  36.721  11.885  1.00  0.00           H  
ATOM   1938  CG  PRO A 155      51.661  35.963  12.068  1.00 30.41           C  
ATOM   1939  HG1 PRO A 155      52.619  36.501  12.260  1.00  0.00           H  
ATOM   1940  HG2 PRO A 155      51.718  35.971  10.954  1.00  0.00           H  
ATOM   1941  CD  PRO A 155      51.629  34.583  12.650  1.00 25.64           C  
ATOM   1942  HD1 PRO A 155      51.164  33.810  11.994  1.00  0.00           H  
ATOM   1943  HD2 PRO A 155      52.623  34.083  12.722  1.00  0.00           H  
ATOM   1944  N   LYS A 156      47.912  36.227  14.935  1.00 22.92           N  
ATOM   1945  HN  LYS A 156      48.406  36.789  15.629  1.00  0.00           H  
ATOM   1946  CA  LYS A 156      46.474  36.066  15.066  1.00 22.19           C  
ATOM   1947  HA  LYS A 156      46.120  35.346  14.292  1.00  0.00           H  
ATOM   1948  C   LYS A 156      45.807  37.419  14.824  1.00 25.41           C  
ATOM   1949  O   LYS A 156      45.923  38.345  15.637  1.00 21.07           O  
ATOM   1950  CB  LYS A 156      46.133  35.512  16.451  1.00 22.48           C  
ATOM   1951  HB1 LYS A 156      45.036  35.568  16.640  1.00  0.00           H  
ATOM   1952  HB2 LYS A 156      46.494  36.199  17.252  1.00  0.00           H  
ATOM   1953  CG  LYS A 156      46.652  34.089  16.682  1.00 26.09           C  
ATOM   1954  HG1 LYS A 156      47.652  33.944  16.210  1.00  0.00           H  
ATOM   1955  HG2 LYS A 156      46.067  33.347  16.091  1.00  0.00           H  
ATOM   1956  CD  LYS A 156      46.682  33.715  18.160  1.00 25.87           C  
ATOM   1957  HD1 LYS A 156      45.764  34.066  18.688  1.00  0.00           H  
ATOM   1958  HD2 LYS A 156      46.556  32.617  18.305  1.00  0.00           H  
ATOM   1959  CE  LYS A 156      47.945  34.225  18.842  1.00 26.14           C  
ATOM   1960  HE1 LYS A 156      47.820  34.265  19.949  1.00  0.00           H  
ATOM   1961  HE2 LYS A 156      48.103  35.311  18.644  1.00  0.00           H  
ATOM   1962  NZ  LYS A 156      49.145  33.423  18.459  1.00 25.72           N  
ATOM   1963  HZ1 LYS A 156      49.991  33.764  18.916  1.00  0.00           H  
ATOM   1964  HZ2 LYS A 156      49.259  33.386  17.446  1.00  0.00           H  
ATOM   1965  HZ3 LYS A 156      49.001  32.430  18.640  1.00  0.00           H  
ATOM   1966  N   LEU A 157      45.126  37.528  13.687  1.00 22.69           N  
ATOM   1967  HN  LEU A 157      44.982  36.692  13.120  1.00  0.00           H  
ATOM   1968  CA  LEU A 157      44.577  38.795  13.218  1.00 22.58           C  
ATOM   1969  HA  LEU A 157      45.053  39.624  13.793  1.00  0.00           H  
ATOM   1970  C   LEU A 157      43.075  38.869  13.415  1.00 23.78           C  
ATOM   1971  O   LEU A 157      42.333  38.043  12.889  1.00 26.19           O  
ATOM   1972  CB  LEU A 157      44.890  38.988  11.731  1.00 23.95           C  
ATOM   1973  HB1 LEU A 157      44.670  38.040  11.187  1.00  0.00           H  
ATOM   1974  HB2 LEU A 157      44.130  39.672  11.285  1.00  0.00           H  
ATOM   1975  CG  LEU A 157      46.290  39.474  11.342  1.00 32.09           C  
ATOM   1976  HG  LEU A 157      46.389  40.532  11.680  1.00  0.00           H  
ATOM   1977  CD1 LEU A 157      47.371  38.667  12.026  1.00 30.64           C  
ATOM   1978 1HD1 LEU A 157      47.240  38.685  13.133  1.00  0.00           H  
ATOM   1979 2HD1 LEU A 157      48.390  39.006  11.727  1.00  0.00           H  
ATOM   1980 3HD1 LEU A 157      47.418  37.625  11.633  1.00  0.00           H  
ATOM   1981  CD2 LEU A 157      46.470  39.450   9.825  1.00 28.02           C  
ATOM   1982 1HD2 LEU A 157      45.673  40.045   9.321  1.00  0.00           H  
ATOM   1983 2HD2 LEU A 157      46.517  38.408   9.432  1.00  0.00           H  
ATOM   1984 3HD2 LEU A 157      47.489  39.789   9.526  1.00  0.00           H  
ATOM   1985  N   PHE A 158      42.626  39.866  14.167  1.00 21.43           N  
ATOM   1986  HN  PHE A 158      43.292  40.472  14.646  1.00  0.00           H  
ATOM   1987  CA  PHE A 158      41.201  40.110  14.320  1.00 21.51           C  
ATOM   1988  HA  PHE A 158      40.649  39.321  13.758  1.00  0.00           H  
ATOM   1989  C   PHE A 158      40.848  41.462  13.716  1.00 23.39           C  
ATOM   1990  O   PHE A 158      41.397  42.498  14.102  1.00 19.68           O  
ATOM   1991  CB  PHE A 158      40.791  40.026  15.791  1.00 23.53           C  
ATOM   1992  HB1 PHE A 158      39.768  40.444  15.941  1.00  0.00           H  
ATOM   1993  HB2 PHE A 158      41.377  40.747  16.407  1.00  0.00           H  
ATOM   1994  CG  PHE A 158      40.888  38.640  16.359  1.00 23.28           C  
ATOM   1995  CD1 PHE A 158      42.081  38.173  16.884  1.00 23.57           C  
ATOM   1996  HD1 PHE A 158      42.966  38.831  16.896  1.00  0.00           H  
ATOM   1997  CD2 PHE A 158      39.792  37.794  16.341  1.00 23.92           C  
ATOM   1998  HD2 PHE A 158      38.838  38.149  15.916  1.00  0.00           H  
ATOM   1999  CE1 PHE A 158      42.176  36.890  17.394  1.00 25.15           C  
ATOM   2000  HE1 PHE A 158      43.131  36.532  17.814  1.00  0.00           H  
ATOM   2001  CE2 PHE A 158      39.878  36.511  16.848  1.00 26.40           C  
ATOM   2002  HE2 PHE A 158      38.995  35.851  16.830  1.00  0.00           H  
ATOM   2003  CZ  PHE A 158      41.071  36.056  17.377  1.00 27.78           C  
ATOM   2004  HZ  PHE A 158      41.142  35.033  17.784  1.00  0.00           H  
ATOM   2005  N   ILE A 159      39.948  41.432  12.743  1.00 18.87           N  
ATOM   2006  HN  ILE A 159      39.532  40.537  12.486  1.00  0.00           H  
ATOM   2007  CA  ILE A 159      39.532  42.627  12.030  1.00 21.42           C  
ATOM   2008  HA  ILE A 159      40.170  43.484  12.348  1.00  0.00           H  
ATOM   2009  C   ILE A 159      38.086  42.911  12.410  1.00 23.94           C  
ATOM   2010  O   ILE A 159      37.203  42.078  12.200  1.00 25.08           O  
ATOM   2011  CB  ILE A 159      39.674  42.427  10.510  1.00 21.07           C  
ATOM   2012  HB  ILE A 159      39.023  41.574  10.206  1.00  0.00           H  
ATOM   2013  CG1 ILE A 159      41.124  42.074  10.167  1.00 20.04           C  
ATOM   2014 1HG1 ILE A 159      41.811  42.899  10.469  1.00  0.00           H  
ATOM   2015 2HG1 ILE A 159      41.499  41.263  10.835  1.00  0.00           H  
ATOM   2016  CG2 ILE A 159      39.221  43.671   9.753  1.00 22.18           C  
ATOM   2017 1HG2 ILE A 159      39.324  43.526   8.652  1.00  0.00           H  
ATOM   2018 2HG2 ILE A 159      39.759  44.583  10.100  1.00  0.00           H  
ATOM   2019 3HG2 ILE A 159      38.184  43.969  10.034  1.00  0.00           H  
ATOM   2020  CD1 ILE A 159      41.338  41.709   8.715  1.00 30.86           C  
ATOM   2021 1HD1 ILE A 159      42.394  41.452   8.465  1.00  0.00           H  
ATOM   2022 2HD1 ILE A 159      40.963  42.520   8.047  1.00  0.00           H  
ATOM   2023 3HD1 ILE A 159      40.651  40.884   8.413  1.00  0.00           H  
ATOM   2024  N   ILE A 160      37.848  44.083  12.985  1.00 19.12           N  
ATOM   2025  HN  ILE A 160      38.575  44.799  12.981  1.00  0.00           H  
ATOM   2026  CA  ILE A 160      36.569  44.367  13.622  1.00 19.93           C  
ATOM   2027  HA  ILE A 160      35.905  43.484  13.470  1.00  0.00           H  
ATOM   2028  C   ILE A 160      35.875  45.585  13.027  1.00 22.43           C  
ATOM   2029  O   ILE A 160      36.247  46.724  13.308  1.00 23.63           O  
ATOM   2030  CB  ILE A 160      36.756  44.565  15.139  1.00 23.47           C  
ATOM   2031  HB  ILE A 160      37.418  45.448  15.301  1.00  0.00           H  
ATOM   2032  CG1 ILE A 160      37.439  43.331  15.738  1.00 19.77           C  
ATOM   2033 1HG1 ILE A 160      36.677  42.613  16.122  1.00  0.00           H  
ATOM   2034 2HG1 ILE A 160      37.897  42.711  14.933  1.00  0.00           H  
ATOM   2035  CG2 ILE A 160      35.414  44.838  15.813  1.00 20.41           C  
ATOM   2036 1HG2 ILE A 160      35.549  44.981  16.910  1.00  0.00           H  
ATOM   2037 2HG2 ILE A 160      34.668  44.041  15.588  1.00  0.00           H  
ATOM   2038 3HG2 ILE A 160      34.883  45.700  15.345  1.00  0.00           H  
ATOM   2039  CD1 ILE A 160      38.451  43.639  16.801  1.00 25.04           C  
ATOM   2040 1HD1 ILE A 160      38.948  42.741  17.237  1.00  0.00           H  
ATOM   2041 2HD1 ILE A 160      37.993  44.259  17.606  1.00  0.00           H  
ATOM   2042 3HD1 ILE A 160      39.213  44.357  16.417  1.00  0.00           H  
ATOM   2043  N   GLN A 161      34.870  45.330  12.193  1.00 20.38           N  
ATOM   2044  HN  GLN A 161      34.683  44.363  11.928  1.00  0.00           H  
ATOM   2045  CA  GLN A 161      34.026  46.386  11.645  1.00 21.51           C  
ATOM   2046  HA  GLN A 161      34.567  47.358  11.718  1.00  0.00           H  
ATOM   2047  C   GLN A 161      32.755  46.461  12.481  1.00 21.00           C  
ATOM   2048  O   GLN A 161      31.828  45.667  12.299  1.00 22.98           O  
ATOM   2049  CB  GLN A 161      33.698  46.107  10.175  1.00 22.06           C  
ATOM   2050  HB1 GLN A 161      33.456  45.028  10.032  1.00  0.00           H  
ATOM   2051  HB2 GLN A 161      34.620  46.183   9.553  1.00  0.00           H  
ATOM   2052  CG  GLN A 161      32.588  46.981   9.586  1.00 20.79           C  
ATOM   2053  HG1 GLN A 161      32.352  46.674   8.540  1.00  0.00           H  
ATOM   2054  HG2 GLN A 161      31.608  46.757  10.067  1.00  0.00           H  
ATOM   2055  CD  GLN A 161      32.899  48.463   9.657  1.00 25.08           C  
ATOM   2056  NE2 GLN A 161      31.910  49.256  10.046  1.00 23.55           N  
ATOM   2057 1HE2 GLN A 161      32.119  50.253  10.094  1.00  0.00           H  
ATOM   2058 2HE2 GLN A 161      30.987  48.900  10.295  1.00  0.00           H  
ATOM   2059  OE1 GLN A 161      34.013  48.892   9.357  1.00 24.46           O  
ATOM   2060  N   ALA A 162      32.736  47.409  13.411  1.00 20.00           N  
ATOM   2061  HN  ALA A 162      33.511  48.071  13.450  1.00  0.00           H  
ATOM   2062  CA  ALA A 162      31.655  47.542  14.377  1.00 23.55           C  
ATOM   2063  HA  ALA A 162      30.684  47.595  13.831  1.00  0.00           H  
ATOM   2064  C   ALA A 162      31.842  48.819  15.180  1.00 27.36           C  
ATOM   2065  O   ALA A 162      32.972  49.248  15.425  1.00 23.35           O  
ATOM   2066  CB  ALA A 162      31.635  46.337  15.313  1.00 22.24           C  
ATOM   2067  HB1 ALA A 162      30.807  46.439  16.053  1.00  0.00           H  
ATOM   2068  HB2 ALA A 162      32.621  46.178  15.810  1.00  0.00           H  
ATOM   2069  HB3 ALA A 162      31.577  45.375  14.753  1.00  0.00           H  
ATOM   2070  N   CYS A 163      30.735  49.428  15.589  1.00 23.94           N  
ATOM   2071  HN  CYS A 163      29.828  49.079  15.279  1.00  0.00           H  
ATOM   2072  CA  CYS A 163      30.791  50.585  16.472  1.00 23.44           C  
ATOM   2073  HA  CYS A 163      31.322  51.412  15.945  1.00  0.00           H  
ATOM   2074  C   CYS A 163      31.559  50.245  17.748  1.00 23.15           C  
ATOM   2075  O   CYS A 163      31.594  49.090  18.173  1.00 22.27           O  
ATOM   2076  CB  CYS A 163      29.376  51.055  16.824  1.00 25.22           C  
ATOM   2077  HB1 CYS A 163      29.397  51.711  17.725  1.00  0.00           H  
ATOM   2078  HB2 CYS A 163      28.771  50.206  17.220  1.00  0.00           H  
ATOM   2079  SG  CYS A 163      28.499  51.876  15.464  1.00 29.95           S  
ATOM   2080  N   ARG A 164      32.176  51.256  18.352  1.00 22.58           N  
ATOM   2081  HN  ARG A 164      32.190  52.170  17.899  1.00  0.00           H  
ATOM   2082  CA  ARG A 164      32.833  51.095  19.644  1.00 24.70           C  
ATOM   2083  HA  ARG A 164      32.644  50.063  20.021  1.00  0.00           H  
ATOM   2084  C   ARG A 164      32.242  52.095  20.623  1.00 27.32           C  
ATOM   2085  O   ARG A 164      32.882  52.487  21.598  1.00 26.55           O  
ATOM   2086  CB  ARG A 164      34.341  51.308  19.510  1.00 20.65           C  
ATOM   2087  HB1 ARG A 164      34.834  51.293  20.510  1.00  0.00           H  
ATOM   2088  HB2 ARG A 164      34.568  52.357  19.209  1.00  0.00           H  
ATOM   2089  CG  ARG A 164      35.003  50.320  18.566  1.00 19.25           C  
ATOM   2090  HG1 ARG A 164      34.532  50.341  17.555  1.00  0.00           H  
ATOM   2091  HG2 ARG A 164      34.765  49.267  18.844  1.00  0.00           H  
ATOM   2092  CD  ARG A 164      36.497  50.550  18.488  1.00 20.44           C  
ATOM   2093  HD1 ARG A 164      36.732  51.591  18.164  1.00  0.00           H  
ATOM   2094  HD2 ARG A 164      36.949  49.995  17.633  1.00  0.00           H  
ATOM   2095  NE  ARG A 164      37.161  50.222  19.746  1.00 20.38           N  
ATOM   2096  HE  ARG A 164      36.587  49.885  20.519  1.00  0.00           H  
ATOM   2097  CZ  ARG A 164      38.470  50.337  19.942  1.00 22.93           C  
ATOM   2098  NH1 ARG A 164      39.250  50.776  18.963  1.00 17.84           N  
ATOM   2099 1HH1 ARG A 164      40.255  50.864  19.113  1.00  0.00           H  
ATOM   2100 2HH1 ARG A 164      38.842  51.028  18.063  1.00  0.00           H  
ATOM   2101  NH2 ARG A 164      38.999  50.010  21.109  1.00 21.20           N  
ATOM   2102 1HH2 ARG A 164      40.004  50.098  21.259  1.00  0.00           H  
ATOM   2103 2HH2 ARG A 164      38.399  49.672  21.862  1.00  0.00           H  
ATOM   2104  N   GLY A 165      31.002  52.486  20.349  1.00 26.36           N  
ATOM   2105  HN  GLY A 165      30.496  52.012  19.601  1.00  0.00           H  
ATOM   2106  CA  GLY A 165      30.336  53.554  21.064  1.00 28.37           C  
ATOM   2107  HA1 GLY A 165      31.034  54.173  21.674  1.00  0.00           H  
ATOM   2108  HA2 GLY A 165      29.699  53.188  21.903  1.00  0.00           H  
ATOM   2109  C   GLY A 165      29.563  54.364  20.040  1.00 25.21           C  
ATOM   2110  O   GLY A 165      29.462  53.958  18.881  1.00 26.49           O  
ATOM   2111  N   THR A 166      29.030  55.510  20.446  1.00 26.61           N  
ATOM   2112  HN  THR A 166      29.186  55.831  21.402  1.00  0.00           H  
ATOM   2113  CA  THR A 166      28.221  56.315  19.532  1.00 28.56           C  
ATOM   2114  HA  THR A 166      28.273  55.828  18.530  1.00  0.00           H  
ATOM   2115  C   THR A 166      28.703  57.750  19.361  1.00 28.21           C  
ATOM   2116  O   THR A 166      27.961  58.596  18.863  1.00 26.91           O  
ATOM   2117  CB  THR A 166      26.738  56.346  19.947  1.00 32.37           C  
ATOM   2118  HB  THR A 166      26.204  57.107  19.332  1.00  0.00           H  
ATOM   2119  CG2 THR A 166      26.093  54.988  19.724  1.00 29.91           C  
ATOM   2120 1HG2 THR A 166      26.173  54.707  18.648  1.00  0.00           H  
ATOM   2121 2HG2 THR A 166      25.040  54.958  20.089  1.00  0.00           H  
ATOM   2122 3HG2 THR A 166      26.518  54.206  20.395  1.00  0.00           H  
ATOM   2123  OG1 THR A 166      26.635  56.707  21.330  1.00 29.92           O  
ATOM   2124  HG1 THR A 166      27.038  57.556  21.469  1.00  0.00           H  
ATOM   2125  N   GLU A 167      29.938  58.033  19.763  1.00 31.61           N  
ATOM   2126  HN  GLU A 167      30.499  57.320  20.229  1.00  0.00           H  
ATOM   2127  CA  GLU A 167      30.489  59.362  19.538  1.00 31.90           C  
ATOM   2128  HA  GLU A 167      29.753  60.118  19.898  1.00  0.00           H  
ATOM   2129  C   GLU A 167      30.714  59.573  18.049  1.00 32.60           C  
ATOM   2130  O   GLU A 167      31.026  58.633  17.317  1.00 28.09           O  
ATOM   2131  CB  GLU A 167      31.803  59.560  20.297  1.00 33.19           C  
ATOM   2132  HB1 GLU A 167      32.260  60.542  20.033  1.00  0.00           H  
ATOM   2133  HB2 GLU A 167      32.587  58.872  19.903  1.00  0.00           H  
ATOM   2134  CG  GLU A 167      31.686  59.420  21.803  1.00 38.46           C  
ATOM   2135  HG1 GLU A 167      30.853  60.044  22.202  1.00  0.00           H  
ATOM   2136  HG2 GLU A 167      31.303  58.412  22.086  1.00  0.00           H  
ATOM   2137  CD  GLU A 167      32.990  59.729  22.510  1.00 47.29           C  
ATOM   2138  OE1 GLU A 167      33.418  58.920  23.365  1.00 50.33           O  
ATOM   2139  OE2 GLU A 167      33.593  60.781  22.201  1.00 50.76           O  
ATOM   2140  N   LEU A 168      30.551  60.814  17.610  1.00 25.83           N  
ATOM   2141  HN  LEU A 168      30.266  61.537  18.270  1.00  0.00           H  
ATOM   2142  CA  LEU A 168      30.765  61.177  16.219  1.00 29.32           C  
ATOM   2143  HA  LEU A 168      30.983  60.254  15.633  1.00  0.00           H  
ATOM   2144  C   LEU A 168      31.955  62.122  16.113  1.00 28.35           C  
ATOM   2145  O   LEU A 168      32.121  63.016  16.944  1.00 30.59           O  
ATOM   2146  CB  LEU A 168      29.506  61.840  15.652  1.00 30.30           C  
ATOM   2147  HB1 LEU A 168      29.242  62.735  16.262  1.00  0.00           H  
ATOM   2148  HB2 LEU A 168      29.740  62.325  14.676  1.00  0.00           H  
ATOM   2149  CG  LEU A 168      28.282  60.933  15.502  1.00 27.89           C  
ATOM   2150  HG  LEU A 168      28.204  60.302  16.418  1.00  0.00           H  
ATOM   2151  CD1 LEU A 168      26.999  61.749  15.379  1.00 30.68           C  
ATOM   2152 1HD1 LEU A 168      26.872  62.426  16.256  1.00  0.00           H  
ATOM   2153 2HD1 LEU A 168      26.108  61.095  15.231  1.00  0.00           H  
ATOM   2154 3HD1 LEU A 168      26.959  62.310  14.416  1.00  0.00           H  
ATOM   2155  CD2 LEU A 168      28.455  60.010  14.307  1.00 31.17           C  
ATOM   2156 1HD2 LEU A 168      29.393  59.414  14.397  1.00  0.00           H  
ATOM   2157 2HD2 LEU A 168      28.415  60.571  13.344  1.00  0.00           H  
ATOM   2158 3HD2 LEU A 168      27.564  59.356  14.159  1.00  0.00           H  
ATOM   2159  N   ASP A 169      32.785  61.915  15.096  1.00 28.39           N  
ATOM   2160  HN  ASP A 169      32.594  61.150  14.450  1.00  0.00           H  
ATOM   2161  CA  ASP A 169      33.962  62.750  14.876  1.00 30.92           C  
ATOM   2162  HA  ASP A 169      34.244  63.238  15.838  1.00  0.00           H  
ATOM   2163  C   ASP A 169      33.630  63.832  13.850  1.00 32.74           C  
ATOM   2164  O   ASP A 169      33.395  63.535  12.680  1.00 29.74           O  
ATOM   2165  CB  ASP A 169      35.136  61.890  14.393  1.00 28.07           C  
ATOM   2166  HB1 ASP A 169      35.163  60.914  14.932  1.00  0.00           H  
ATOM   2167  HB2 ASP A 169      34.959  61.521  13.356  1.00  0.00           H  
ATOM   2168  CG  ASP A 169      36.477  62.603  14.494  1.00 30.61           C  
ATOM   2169  OD1 ASP A 169      36.556  63.797  14.137  1.00 30.25           O  
ATOM   2170  OD2 ASP A 169      37.461  61.957  14.918  1.00 26.78           O  
ATOM   2171  N   CYS A 170      33.606  65.084  14.299  1.00 31.22           N  
ATOM   2172  HN  CYS A 170      33.853  65.268  15.271  1.00  0.00           H  
ATOM   2173  CA  CYS A 170      33.234  66.205  13.434  1.00 35.65           C  
ATOM   2174  HA  CYS A 170      32.393  65.871  12.783  1.00  0.00           H  
ATOM   2175  C   CYS A 170      34.378  66.655  12.529  1.00 37.21           C  
ATOM   2176  O   CYS A 170      34.167  67.410  11.580  1.00 35.34           O  
ATOM   2177  CB  CYS A 170      32.739  67.387  14.272  1.00 38.91           C  
ATOM   2178  HB1 CYS A 170      32.556  68.276  13.624  1.00  0.00           H  
ATOM   2179  HB2 CYS A 170      33.562  67.785  14.910  1.00  0.00           H  
ATOM   2180  SG  CYS A 170      31.279  67.022  15.275  1.00 52.72           S  
ATOM   2181  N   GLY A 171      35.588  66.196  12.829  1.00 28.34           N  
ATOM   2182  HN  GLY A 171      35.702  65.582  13.635  1.00  0.00           H  
ATOM   2183  CA  GLY A 171      36.750  66.548  12.036  1.00 31.00           C  
ATOM   2184  HA1 GLY A 171      36.571  66.332  10.957  1.00  0.00           H  
ATOM   2185  HA2 GLY A 171      37.589  65.840  12.230  1.00  0.00           H  
ATOM   2186  C   GLY A 171      37.202  67.983  12.229  1.00 34.04           C  
ATOM   2187  O   GLY A 171      36.597  68.741  12.987  1.00 35.67           O  
ATOM   2188  N   ILE A 172      38.275  68.352  11.536  1.00 35.14           N  
ATOM   2189  HN  ILE A 172      38.741  67.662  10.947  1.00  0.00           H  
ATOM   2190  CA  ILE A 172      38.809  69.709  11.588  1.00 38.62           C  
ATOM   2191  HA  ILE A 172      37.979  70.405  11.852  1.00  0.00           H  
ATOM   2192  C   ILE A 172      39.360  70.111  10.224  1.00 44.96           C  
ATOM   2193  O   ILE A 172      39.892  69.272   9.491  1.00 37.75           O  
ATOM   2194  CB  ILE A 172      39.920  69.847  12.655  1.00 37.26           C  
ATOM   2195  HB  ILE A 172      39.493  69.567  13.646  1.00  0.00           H  
ATOM   2196  CG1 ILE A 172      40.418  71.293  12.733  1.00 41.72           C  
ATOM   2197 1HG1 ILE A 172      40.982  71.563  11.810  1.00  0.00           H  
ATOM   2198 2HG1 ILE A 172      41.235  71.385  13.487  1.00  0.00           H  
ATOM   2199  CG2 ILE A 172      41.075  68.910  12.347  1.00 31.85           C  
ATOM   2200 1HG2 ILE A 172      41.876  69.009  13.116  1.00  0.00           H  
ATOM   2201 2HG2 ILE A 172      41.470  69.064  11.316  1.00  0.00           H  
ATOM   2202 3HG2 ILE A 172      40.734  67.854  12.238  1.00  0.00           H  
ATOM   2203  CD1 ILE A 172      39.322  72.312  13.006  1.00 46.00           C  
ATOM   2204 1HD1 ILE A 172      39.685  73.365  13.063  1.00  0.00           H  
ATOM   2205 2HD1 ILE A 172      38.758  72.042  13.929  1.00  0.00           H  
ATOM   2206 3HD1 ILE A 172      38.505  72.220  12.252  1.00  0.00           H  
ATOM   2207  N   GLU A 173      39.217  71.397   9.903  1.00 66.96           N  
ATOM   2208  HN  GLU A 173      38.766  72.012  10.581  1.00  0.00           H  
ATOM   2209  CA  GLU A 173      39.667  71.983   8.638  1.00 69.73           C  
ATOM   2210  HA  GLU A 173      39.849  73.068   8.822  1.00  0.00           H  
ATOM   2211  C   GLU A 173      38.612  71.881   7.539  1.00 77.51           C  
ATOM   2212  HC  GLU A 173      38.616  71.013   6.859  1.00  0.00           H  
ATOM   2213  O   GLU A 173      37.756  72.757   7.403  1.00 77.13           O  
ATOM   2214  CB  GLU A 173      40.991  71.374   8.170  1.00 69.60           C  
ATOM   2215  HB1 GLU A 173      41.084  70.318   8.516  1.00  0.00           H  
ATOM   2216  HB2 GLU A 173      41.849  71.825   8.720  1.00  0.00           H  
ATOM   2217  CG  GLU A 173      41.205  71.469   6.671  1.00 74.06           C  
ATOM   2218  HG1 GLU A 173      40.371  70.980   6.115  1.00  0.00           H  
ATOM   2219  HG2 GLU A 173      41.070  72.516   6.313  1.00  0.00           H  
ATOM   2220  CD  GLU A 173      42.543  70.915   6.239  1.00 80.77           C  
ATOM   2221  OE1 GLU A 173      43.575  71.537   6.568  1.00 84.29           O  
ATOM   2222  OE2 GLU A 173      42.563  69.864   5.563  1.00 79.98           O  
ATOM   2223  N   ASP A 180      70.386  37.537  35.536  1.00 61.41           N  
ATOM   2224  HN1 ASP A 180      71.153  37.474  34.867  1.00  0.00           H  
ATOM   2225  HN2 ASP A 180      70.722  37.541  36.499  1.00  0.00           H  
ATOM   2226  HN3 ASP A 180      69.948  38.458  35.523  1.00  0.00           H  
ATOM   2227  CA  ASP A 180      69.416  36.472  35.306  1.00 58.47           C  
ATOM   2228  HA  ASP A 180      69.930  35.494  35.458  1.00  0.00           H  
ATOM   2229  C   ASP A 180      68.875  36.509  33.877  1.00 63.84           C  
ATOM   2230  O   ASP A 180      68.219  37.471  33.472  1.00 66.04           O  
ATOM   2231  CB  ASP A 180      68.264  36.567  36.310  1.00 57.04           C  
ATOM   2232  HB1 ASP A 180      68.648  36.647  37.354  1.00  0.00           H  
ATOM   2233  HB2 ASP A 180      67.745  37.551  36.233  1.00  0.00           H  
ATOM   2234  CG  ASP A 180      67.278  35.418  36.177  1.00 59.87           C  
ATOM   2235  OD1 ASP A 180      67.698  34.314  35.765  1.00 55.12           O  
ATOM   2236  OD2 ASP A 180      66.085  35.619  36.490  1.00 58.34           O  
ATOM   2237  N   ASP A 181      69.151  35.449  33.125  1.00 55.72           N  
ATOM   2238  HN  ASP A 181      69.662  34.670  33.541  1.00  0.00           H  
ATOM   2239  CA  ASP A 181      68.750  35.359  31.726  1.00 56.64           C  
ATOM   2240  HA  ASP A 181      68.340  36.348  31.413  1.00  0.00           H  
ATOM   2241  C   ASP A 181      67.668  34.301  31.517  1.00 58.62           C  
ATOM   2242  O   ASP A 181      67.910  33.108  31.699  1.00 55.87           O  
ATOM   2243  CB  ASP A 181      69.968  35.042  30.853  1.00 55.38           C  
ATOM   2244  HB1 ASP A 181      70.733  35.850  30.925  1.00  0.00           H  
ATOM   2245  HB2 ASP A 181      70.557  34.197  31.280  1.00  0.00           H  
ATOM   2246  CG  ASP A 181      69.597  34.771  29.409  1.00 63.51           C  
ATOM   2247  OD1 ASP A 181      68.695  35.459  28.885  1.00 64.09           O  
ATOM   2248  OD2 ASP A 181      70.213  33.872  28.797  1.00 64.11           O  
ATOM   2249  N   MET A 182      66.475  34.746  31.131  1.00 62.89           N  
ATOM   2250  HN  MET A 182      66.339  35.749  31.002  1.00  0.00           H  
ATOM   2251  CA  MET A 182      65.355  33.842  30.886  1.00 58.16           C  
ATOM   2252  HA  MET A 182      65.714  32.793  31.008  1.00  0.00           H  
ATOM   2253  C   MET A 182      64.810  34.005  29.469  1.00 60.59           C  
ATOM   2254  O   MET A 182      63.639  33.724  29.207  1.00 57.84           O  
ATOM   2255  CB  MET A 182      64.235  34.092  31.899  1.00 58.25           C  
ATOM   2256  HB1 MET A 182      63.913  35.159  31.862  1.00  0.00           H  
ATOM   2257  HB2 MET A 182      63.295  33.594  31.565  1.00  0.00           H  
ATOM   2258  CG  MET A 182      64.565  33.690  33.330  1.00 61.01           C  
ATOM   2259  HG1 MET A 182      63.990  34.309  34.058  1.00  0.00           H  
ATOM   2260  HG2 MET A 182      65.600  34.003  33.601  1.00  0.00           H  
ATOM   2261  SD  MET A 182      64.322  31.932  33.650  1.00 75.51           S  
ATOM   2262  CE  MET A 182      65.850  31.239  33.032  1.00 59.02           C  
ATOM   2263  HE1 MET A 182      65.700  30.152  33.230  1.00  0.00           H  
ATOM   2264  HE2 MET A 182      66.779  31.677  33.465  1.00  0.00           H  
ATOM   2265  HE3 MET A 182      66.097  31.500  31.976  1.00  0.00           H  
ATOM   2266  N   ALA A 183      65.663  34.460  28.557  1.00 52.03           N  
ATOM   2267  HN  ALA A 183      66.634  34.624  28.822  1.00  0.00           H  
ATOM   2268  CA  ALA A 183      65.243  34.731  27.186  1.00 51.63           C  
ATOM   2269  HA  ALA A 183      64.329  35.368  27.229  1.00  0.00           H  
ATOM   2270  C   ALA A 183      64.888  33.455  26.429  1.00 53.42           C  
ATOM   2271  O   ALA A 183      65.568  32.436  26.558  1.00 53.39           O  
ATOM   2272  CB  ALA A 183      66.321  35.512  26.444  1.00 51.07           C  
ATOM   2273  HB1 ALA A 183      66.000  35.719  25.396  1.00  0.00           H  
ATOM   2274  HB2 ALA A 183      67.308  34.995  26.481  1.00  0.00           H  
ATOM   2275  HB3 ALA A 183      66.603  36.446  26.984  1.00  0.00           H  
ATOM   2276  N   CYS A 184      63.810  33.524  25.651  1.00 66.85           N  
ATOM   2277  HN  CYS A 184      63.254  34.379  25.660  1.00  0.00           H  
ATOM   2278  CA  CYS A 184      63.390  32.424  24.785  1.00 69.55           C  
ATOM   2279  HA  CYS A 184      62.598  32.819  24.106  1.00  0.00           H  
ATOM   2280  C   CYS A 184      62.788  31.245  25.551  1.00 69.88           C  
ATOM   2281  O   CYS A 184      62.521  30.191  24.974  1.00 70.56           O  
ATOM   2282  CB  CYS A 184      64.554  31.955  23.906  1.00 74.15           C  
ATOM   2283  HB1 CYS A 184      64.239  31.102  23.261  1.00  0.00           H  
ATOM   2284  HB2 CYS A 184      65.331  31.447  24.523  1.00  0.00           H  
ATOM   2285  SG  CYS A 184      65.295  33.269  22.905  1.00 93.62           S  
ATOM   2286  N   HIS A 185      62.570  31.430  26.849  1.00 53.61           N  
ATOM   2287  HN  HIS A 185      62.832  32.318  27.277  1.00  0.00           H  
ATOM   2288  CA  HIS A 185      61.964  30.391  27.676  1.00 56.60           C  
ATOM   2289  HA  HIS A 185      62.381  29.406  27.359  1.00  0.00           H  
ATOM   2290  C   HIS A 185      60.446  30.352  27.484  1.00 56.58           C  
ATOM   2291  O   HIS A 185      59.862  29.292  27.260  1.00 54.75           O  
ATOM   2292  CB  HIS A 185      62.322  30.610  29.150  1.00 55.66           C  
ATOM   2293  HB1 HIS A 185      63.423  30.526  29.302  1.00  0.00           H  
ATOM   2294  HB2 HIS A 185      62.173  31.678  29.435  1.00  0.00           H  
ATOM   2295  CG  HIS A 185      61.590  29.707  30.094  1.00 59.19           C  
ATOM   2296  CD2 HIS A 185      61.427  28.363  30.098  1.00 62.67           C  
ATOM   2297  HD2 HIS A 185      61.832  27.652  29.358  1.00  0.00           H  
ATOM   2298  ND1 HIS A 185      60.908  30.178  31.196  1.00 55.73           N  
ATOM   2299  HD1 HIS A 185      60.835  31.158  31.470  1.00  0.00           H  
ATOM   2300  CE1 HIS A 185      60.364  29.162  31.842  1.00 57.94           C  
ATOM   2301  HE1 HIS A 185      59.763  29.231  32.764  1.00  0.00           H  
ATOM   2302  NE2 HIS A 185      60.662  28.050  31.196  1.00 62.74           N  
ATOM   2303  HE2 HIS A 185      60.372  27.111  31.468  1.00  0.00           H  
ATOM   2304  N   LYS A 186      59.817  31.519  27.564  1.00 44.53           N  
ATOM   2305  HN  LYS A 186      60.361  32.365  27.734  1.00  0.00           H  
ATOM   2306  CA  LYS A 186      58.372  31.623  27.416  1.00 36.74           C  
ATOM   2307  HA  LYS A 186      58.006  30.748  26.829  1.00  0.00           H  
ATOM   2308  C   LYS A 186      58.000  32.898  26.678  1.00 30.76           C  
ATOM   2309  O   LYS A 186      58.798  33.831  26.587  1.00 27.58           O  
ATOM   2310  CB  LYS A 186      57.698  31.613  28.790  1.00 37.32           C  
ATOM   2311  HB1 LYS A 186      58.220  32.310  29.486  1.00  0.00           H  
ATOM   2312  HB2 LYS A 186      56.700  32.108  28.739  1.00  0.00           H  
ATOM   2313  CG  LYS A 186      57.576  30.236  29.410  1.00 46.33           C  
ATOM   2314  HG1 LYS A 186      56.739  29.657  28.954  1.00  0.00           H  
ATOM   2315  HG2 LYS A 186      58.425  29.579  29.111  1.00  0.00           H  
ATOM   2316  CD  LYS A 186      57.439  30.311  30.919  1.00 47.26           C  
ATOM   2317  HD1 LYS A 186      57.264  29.302  31.359  1.00  0.00           H  
ATOM   2318  HD2 LYS A 186      58.416  30.547  31.402  1.00  0.00           H  
ATOM   2319  CE  LYS A 186      56.365  31.290  31.346  1.00 36.94           C  
ATOM   2320  HE1 LYS A 186      55.403  31.108  30.812  1.00  0.00           H  
ATOM   2321  HE2 LYS A 186      56.571  32.320  30.972  1.00  0.00           H  
ATOM   2322  NZ  LYS A 186      56.189  31.264  32.831  1.00 34.03           N  
ATOM   2323  HZ1 LYS A 186      55.466  31.923  33.119  1.00  0.00           H  
ATOM   2324  HZ2 LYS A 186      57.069  31.431  33.319  1.00  0.00           H  
ATOM   2325  HZ3 LYS A 186      56.000  30.322  33.173  1.00  0.00           H  
ATOM   2326  N   ILE A 187      56.784  32.926  26.143  1.00 35.27           N  
ATOM   2327  HN  ILE A 187      56.228  32.071  26.122  1.00  0.00           H  
ATOM   2328  CA  ILE A 187      56.227  34.152  25.586  1.00 29.95           C  
ATOM   2329  HA  ILE A 187      56.941  34.987  25.778  1.00  0.00           H  
ATOM   2330  C   ILE A 187      54.915  34.461  26.294  1.00 28.26           C  
ATOM   2331  O   ILE A 187      54.292  33.563  26.857  1.00 28.67           O  
ATOM   2332  CB  ILE A 187      55.989  34.048  24.066  1.00 29.55           C  
ATOM   2333  HB  ILE A 187      55.485  34.983  23.726  1.00  0.00           H  
ATOM   2334  CG1 ILE A 187      55.074  32.865  23.741  1.00 29.66           C  
ATOM   2335 1HG1 ILE A 187      55.613  31.898  23.876  1.00  0.00           H  
ATOM   2336 2HG1 ILE A 187      54.287  32.747  24.522  1.00  0.00           H  
ATOM   2337  CG2 ILE A 187      57.311  33.922  23.323  1.00 31.83           C  
ATOM   2338 1HG2 ILE A 187      57.978  34.784  23.560  1.00  0.00           H  
ATOM   2339 2HG2 ILE A 187      57.159  33.806  22.225  1.00  0.00           H  
ATOM   2340 3HG2 ILE A 187      57.809  32.945  23.527  1.00  0.00           H  
ATOM   2341  CD1 ILE A 187      54.454  32.948  22.359  1.00 29.95           C  
ATOM   2342 1HD1 ILE A 187      53.787  32.086  22.122  1.00  0.00           H  
ATOM   2343 2HD1 ILE A 187      55.241  33.066  21.578  1.00  0.00           H  
ATOM   2344 3HD1 ILE A 187      53.915  33.915  22.224  1.00  0.00           H  
ATOM   2345  N   PRO A 188      54.503  35.737  26.289  1.00 30.03           N  
ATOM   2346  CA  PRO A 188      53.215  36.103  26.887  1.00 27.36           C  
ATOM   2347  HA  PRO A 188      53.194  35.850  27.973  1.00  0.00           H  
ATOM   2348  C   PRO A 188      52.063  35.427  26.148  1.00 24.51           C  
ATOM   2349  O   PRO A 188      52.132  35.263  24.927  1.00 24.23           O  
ATOM   2350  CB  PRO A 188      53.145  37.622  26.678  1.00 22.65           C  
ATOM   2351  HB1 PRO A 188      52.602  38.164  27.487  1.00  0.00           H  
ATOM   2352  HB2 PRO A 188      52.474  37.932  25.843  1.00  0.00           H  
ATOM   2353  CG  PRO A 188      54.567  38.057  26.506  1.00 22.60           C  
ATOM   2354  HG1 PRO A 188      55.066  38.356  27.457  1.00  0.00           H  
ATOM   2355  HG2 PRO A 188      54.680  39.038  25.989  1.00  0.00           H  
ATOM   2356  CD  PRO A 188      55.241  36.912  25.796  1.00 27.24           C  
ATOM   2357  HD1 PRO A 188      55.275  37.008  24.686  1.00  0.00           H  
ATOM   2358  HD2 PRO A 188      56.346  36.861  25.939  1.00  0.00           H  
ATOM   2359  N   VAL A 189      51.028  35.054  26.874  1.00 23.85           N  
ATOM   2360  HN  VAL A 189      51.075  35.169  27.886  1.00  0.00           H  
ATOM   2361  CA  VAL A 189      49.821  34.485  26.292  1.00 24.55           C  
ATOM   2362  HA  VAL A 189      50.141  33.640  25.639  1.00  0.00           H  
ATOM   2363  C   VAL A 189      49.062  35.494  25.389  1.00 26.00           C  
ATOM   2364  O   VAL A 189      48.373  35.092  24.511  1.00 23.23           O  
ATOM   2365  CB  VAL A 189      48.859  33.903  27.344  1.00 29.28           C  
ATOM   2366  HB  VAL A 189      48.028  33.390  26.806  1.00  0.00           H  
ATOM   2367  CG1 VAL A 189      49.550  32.886  28.212  1.00 29.75           C  
ATOM   2368 1HG1 VAL A 189      48.853  32.465  28.974  1.00  0.00           H  
ATOM   2369 2HG1 VAL A 189      50.468  33.307  28.685  1.00  0.00           H  
ATOM   2370 3HG1 VAL A 189      50.025  32.082  27.602  1.00  0.00           H  
ATOM   2371  CG2 VAL A 189      48.268  34.967  28.199  1.00 26.56           C  
ATOM   2372 1HG2 VAL A 189      47.571  34.546  28.961  1.00  0.00           H  
ATOM   2373 2HG2 VAL A 189      47.770  35.753  27.584  1.00  0.00           H  
ATOM   2374 3HG2 VAL A 189      49.059  35.593  28.674  1.00  0.00           H  
ATOM   2375  N   GLU A 190      49.243  36.789  25.614  1.00 27.59           N  
ATOM   2376  HN  GLU A 190      49.868  37.061  26.373  1.00  0.00           H  
ATOM   2377  CA  GLU A 190      48.600  37.849  24.840  1.00 29.77           C  
ATOM   2378  HA  GLU A 190      47.633  37.445  24.460  1.00  0.00           H  
ATOM   2379  C   GLU A 190      49.427  38.297  23.614  1.00 28.23           C  
ATOM   2380  O   GLU A 190      48.978  39.051  22.805  1.00 22.59           O  
ATOM   2381  CB  GLU A 190      48.279  39.026  25.734  1.00 20.00           C  
ATOM   2382  HB1 GLU A 190      47.873  39.863  25.119  1.00  0.00           H  
ATOM   2383  HB2 GLU A 190      49.226  39.485  26.103  1.00  0.00           H  
ATOM   2384  CG  GLU A 190      47.364  38.761  26.891  1.00 20.00           C  
ATOM   2385  HG1 GLU A 190      47.691  37.855  27.452  1.00  0.00           H  
ATOM   2386  HG2 GLU A 190      47.501  39.532  27.685  1.00  0.00           H  
ATOM   2387  CD  GLU A 190      45.926  38.651  26.506  1.00 20.00           C  
ATOM   2388  OE1 GLU A 190      45.612  38.810  25.347  1.00 20.00           O  
ATOM   2389  OE2 GLU A 190      45.104  38.413  27.364  1.00 20.00           O  
ATOM   2390  N   ALA A 191      50.638  37.788  23.485  1.00 22.02           N  
ATOM   2391  HN  ALA A 191      50.976  37.135  24.192  1.00  0.00           H  
ATOM   2392  CA  ALA A 191      51.506  38.126  22.371  1.00 21.53           C  
ATOM   2393  HA  ALA A 191      51.564  39.238  22.307  1.00  0.00           H  
ATOM   2394  C   ALA A 191      51.022  37.605  21.024  1.00 22.76           C  
ATOM   2395  O   ALA A 191      50.340  36.628  20.984  1.00 21.29           O  
ATOM   2396  CB  ALA A 191      52.879  37.611  22.619  1.00 21.65           C  
ATOM   2397  HB1 ALA A 191      53.545  37.871  21.764  1.00  0.00           H  
ATOM   2398  HB2 ALA A 191      52.882  36.517  22.833  1.00  0.00           H  
ATOM   2399  HB3 ALA A 191      53.290  37.969  23.592  1.00  0.00           H  
ATOM   2400  N   ASP A 192      51.412  38.274  19.943  1.00 20.12           N  
ATOM   2401  HN  ASP A 192      51.912  39.153  20.076  1.00  0.00           H  
ATOM   2402  CA  ASP A 192      51.165  37.821  18.572  1.00 22.21           C  
ATOM   2403  HA  ASP A 192      51.799  38.450  17.904  1.00  0.00           H  
ATOM   2404  C   ASP A 192      49.717  37.997  18.106  1.00 24.89           C  
ATOM   2405  O   ASP A 192      49.270  37.335  17.163  1.00 20.55           O  
ATOM   2406  CB  ASP A 192      51.627  36.372  18.390  1.00 22.41           C  
ATOM   2407  HB1 ASP A 192      51.368  35.992  17.374  1.00  0.00           H  
ATOM   2408  HB2 ASP A 192      51.011  35.674  19.004  1.00  0.00           H  
ATOM   2409  CG  ASP A 192      53.109  36.194  18.679  1.00 27.91           C  
ATOM   2410  OD1 ASP A 192      53.907  37.056  18.250  1.00 25.83           O  
ATOM   2411  OD2 ASP A 192      53.476  35.196  19.338  1.00 29.39           O  
ATOM   2412  N   PHE A 193      48.991  38.892  18.769  1.00 19.44           N  
ATOM   2413  HN  PHE A 193      49.379  39.319  19.610  1.00  0.00           H  
ATOM   2414  CA  PHE A 193      47.656  39.281  18.329  1.00 18.30           C  
ATOM   2415  HA  PHE A 193      47.267  38.532  17.601  1.00  0.00           H  
ATOM   2416  C   PHE A 193      47.737  40.647  17.666  1.00 18.97           C  
ATOM   2417  O   PHE A 193      48.496  41.521  18.100  1.00 15.13           O  
ATOM   2418  CB  PHE A 193      46.690  39.403  19.511  1.00 18.13           C  
ATOM   2419  HB1 PHE A 193      45.839  40.074  19.249  1.00  0.00           H  
ATOM   2420  HB2 PHE A 193      47.156  39.996  20.333  1.00  0.00           H  
ATOM   2421  CG  PHE A 193      46.178  38.092  20.038  1.00 22.22           C  
ATOM   2422  CD1 PHE A 193      46.925  37.350  20.939  1.00 24.44           C  
ATOM   2423  HD1 PHE A 193      47.914  37.718  21.261  1.00  0.00           H  
ATOM   2424  CD2 PHE A 193      44.931  37.619  19.660  1.00 24.82           C  
ATOM   2425  HD2 PHE A 193      44.317  38.204  18.955  1.00  0.00           H  
ATOM   2426  CE1 PHE A 193      46.445  36.155  21.439  1.00 25.71           C  
ATOM   2427  HE1 PHE A 193      47.052  35.572  22.152  1.00  0.00           H  
ATOM   2428  CE2 PHE A 193      44.448  36.424  20.156  1.00 24.42           C  
ATOM   2429  HE2 PHE A 193      43.457  36.056  19.841  1.00  0.00           H  
ATOM   2430  CZ  PHE A 193      45.206  35.691  21.046  1.00 25.88           C  
ATOM   2431  HZ  PHE A 193      44.822  34.736  21.443  1.00  0.00           H  
ATOM   2432  N   LEU A 194      46.949  40.832  16.617  1.00 20.80           N  
ATOM   2433  HN  LEU A 194      46.490  40.031  16.184  1.00  0.00           H  
ATOM   2434  CA  LEU A 194      46.731  42.163  16.077  1.00 18.36           C  
ATOM   2435  HA  LEU A 194      47.153  42.908  16.791  1.00  0.00           H  
ATOM   2436  C   LEU A 194      45.239  42.401  15.961  1.00 23.71           C  
ATOM   2437  O   LEU A 194      44.513  41.584  15.394  1.00 23.29           O  
ATOM   2438  CB  LEU A 194      47.418  42.347  14.720  1.00 20.30           C  
ATOM   2439  HB1 LEU A 194      48.504  42.099  14.773  1.00  0.00           H  
ATOM   2440  HB2 LEU A 194      47.100  41.566  13.990  1.00  0.00           H  
ATOM   2441  CG  LEU A 194      47.189  43.761  14.169  1.00 26.65           C  
ATOM   2442  HG  LEU A 194      46.902  44.406  15.032  1.00  0.00           H  
ATOM   2443  CD1 LEU A 194      48.447  44.365  13.558  1.00 28.10           C  
ATOM   2444 1HD1 LEU A 194      49.301  44.351  14.275  1.00  0.00           H  
ATOM   2445 2HD1 LEU A 194      48.258  45.393  13.171  1.00  0.00           H  
ATOM   2446 3HD1 LEU A 194      48.714  43.864  12.598  1.00  0.00           H  
ATOM   2447  CD2 LEU A 194      46.018  43.780  13.185  1.00 25.72           C  
ATOM   2448 1HD2 LEU A 194      45.097  43.338  13.632  1.00  0.00           H  
ATOM   2449 2HD2 LEU A 194      46.285  43.279  12.225  1.00  0.00           H  
ATOM   2450 3HD2 LEU A 194      45.829  44.808  12.798  1.00  0.00           H  
ATOM   2451  N   TYR A 195      44.781  43.509  16.527  1.00 19.76           N  
ATOM   2452  HN  TYR A 195      45.433  44.120  17.019  1.00  0.00           H  
ATOM   2453  CA  TYR A 195      43.380  43.877  16.466  1.00 19.49           C  
ATOM   2454  HA  TYR A 195      42.800  43.033  16.024  1.00  0.00           H  
ATOM   2455  C   TYR A 195      43.242  45.101  15.568  1.00 22.33           C  
ATOM   2456  O   TYR A 195      43.628  46.205  15.948  1.00 19.51           O  
ATOM   2457  CB  TYR A 195      42.843  44.172  17.872  1.00 21.45           C  
ATOM   2458  HB1 TYR A 195      41.742  44.344  17.842  1.00  0.00           H  
ATOM   2459  HB2 TYR A 195      43.181  45.177  18.217  1.00  0.00           H  
ATOM   2460  CG  TYR A 195      43.190  43.108  18.904  1.00 21.96           C  
ATOM   2461  CD1 TYR A 195      42.331  42.041  19.152  1.00 25.97           C  
ATOM   2462  HD1 TYR A 195      41.385  41.966  18.590  1.00  0.00           H  
ATOM   2463  CD2 TYR A 195      44.373  43.174  19.632  1.00 23.67           C  
ATOM   2464  HD2 TYR A 195      45.071  44.010  19.458  1.00  0.00           H  
ATOM   2465  CE1 TYR A 195      42.643  41.069  20.095  1.00 23.66           C  
ATOM   2466  HE1 TYR A 195      41.948  40.232  20.277  1.00  0.00           H  
ATOM   2467  CE2 TYR A 195      44.691  42.205  20.574  1.00 27.38           C  
ATOM   2468  HE2 TYR A 195      45.635  42.273  21.140  1.00  0.00           H  
ATOM   2469  CZ  TYR A 195      43.821  41.153  20.801  1.00 29.75           C  
ATOM   2470  OH  TYR A 195      44.137  40.185  21.739  1.00 27.98           O  
ATOM   2471  HH  TYR A 195      44.950  40.243  22.226  1.00  0.00           H  
ATOM   2472  N   ALA A 196      42.714  44.902  14.363  1.00 19.90           N  
ATOM   2473  HN  ALA A 196      42.444  43.959  14.082  1.00  0.00           H  
ATOM   2474  CA  ALA A 196      42.515  46.012  13.438  1.00 18.53           C  
ATOM   2475  HA  ALA A 196      43.221  46.831  13.711  1.00  0.00           H  
ATOM   2476  C   ALA A 196      41.097  46.536  13.565  1.00 15.95           C  
ATOM   2477  O   ALA A 196      40.169  46.005  12.947  1.00 18.73           O  
ATOM   2478  CB  ALA A 196      42.808  45.579  12.005  1.00 18.25           C  
ATOM   2479  HB1 ALA A 196      43.850  45.194  11.912  1.00  0.00           H  
ATOM   2480  HB2 ALA A 196      42.605  46.399  11.277  1.00  0.00           H  
ATOM   2481  HB3 ALA A 196      42.060  44.838  11.637  1.00  0.00           H  
ATOM   2482  N   TYR A 197      40.925  47.569  14.385  1.00 18.86           N  
ATOM   2483  HN  TYR A 197      41.735  47.962  14.864  1.00  0.00           H  
ATOM   2484  CA  TYR A 197      39.610  48.156  14.619  1.00 19.77           C  
ATOM   2485  HA  TYR A 197      38.848  47.342  14.618  1.00  0.00           H  
ATOM   2486  C   TYR A 197      39.263  49.152  13.523  1.00 20.99           C  
ATOM   2487  O   TYR A 197      40.122  49.912  13.070  1.00 20.29           O  
ATOM   2488  CB  TYR A 197      39.567  48.868  15.973  1.00 20.32           C  
ATOM   2489  HB1 TYR A 197      38.668  49.524  16.035  1.00  0.00           H  
ATOM   2490  HB2 TYR A 197      40.372  49.637  16.030  1.00  0.00           H  
ATOM   2491  CG  TYR A 197      39.631  47.953  17.176  1.00 21.57           C  
ATOM   2492  CD1 TYR A 197      38.491  47.313  17.650  1.00 23.31           C  
ATOM   2493  HD1 TYR A 197      37.527  47.469  17.137  1.00  0.00           H  
ATOM   2494  CD2 TYR A 197      40.830  47.743  17.849  1.00 20.89           C  
ATOM   2495  HD2 TYR A 197      41.746  48.244  17.493  1.00  0.00           H  
ATOM   2496  CE1 TYR A 197      38.549  46.481  18.758  1.00 24.35           C  
ATOM   2497  HE1 TYR A 197      37.638  45.974  19.119  1.00  0.00           H  
ATOM   2498  CE2 TYR A 197      40.895  46.917  18.958  1.00 24.52           C  
ATOM   2499  HE2 TYR A 197      41.855  46.761  19.479  1.00  0.00           H  
ATOM   2500  CZ  TYR A 197      39.753  46.291  19.406  1.00 23.81           C  
ATOM   2501  OH  TYR A 197      39.820  45.471  20.506  1.00 30.87           O  
ATOM   2502  HH  TYR A 197      40.649  45.340  20.952  1.00  0.00           H  
ATOM   2503  N   SER A 198      37.999  49.160  13.111  1.00 20.92           N  
ATOM   2504  HN  SER A 198      37.331  48.519  13.538  1.00  0.00           H  
ATOM   2505  CA  SER A 198      37.549  50.064  12.064  1.00 20.65           C  
ATOM   2506  HA  SER A 198      38.247  49.980  11.199  1.00  0.00           H  
ATOM   2507  C   SER A 198      37.532  51.517  12.534  1.00 21.81           C  
ATOM   2508  O   SER A 198      37.502  52.443  11.719  1.00 20.32           O  
ATOM   2509  CB  SER A 198      36.146  49.674  11.596  1.00 20.29           C  
ATOM   2510  HB1 SER A 198      35.860  50.206  10.659  1.00  0.00           H  
ATOM   2511  HB2 SER A 198      36.114  48.628  11.210  1.00  0.00           H  
ATOM   2512  OG  SER A 198      35.199  49.882  12.629  1.00 21.03           O  
ATOM   2513  HG  SER A 198      34.328  49.640  12.338  1.00  0.00           H  
ATOM   2514  N   THR A 199      37.538  51.715  13.849  1.00 22.78           N  
ATOM   2515  HN  THR A 199      37.700  50.927  14.476  1.00  0.00           H  
ATOM   2516  CA  THR A 199      37.316  53.045  14.405  1.00 23.50           C  
ATOM   2517  HA  THR A 199      37.797  53.781  13.719  1.00  0.00           H  
ATOM   2518  C   THR A 199      37.950  53.218  15.788  1.00 22.30           C  
ATOM   2519  O   THR A 199      38.317  52.241  16.448  1.00 21.90           O  
ATOM   2520  CB  THR A 199      35.800  53.373  14.457  1.00 23.66           C  
ATOM   2521  HB  THR A 199      35.334  53.064  13.492  1.00  0.00           H  
ATOM   2522  CG2 THR A 199      35.117  52.624  15.592  1.00 20.13           C  
ATOM   2523 1HG2 THR A 199      35.266  51.527  15.457  1.00  0.00           H  
ATOM   2524 2HG2 THR A 199      34.039  52.894  15.687  1.00  0.00           H  
ATOM   2525 3HG2 THR A 199      35.458  52.975  16.594  1.00  0.00           H  
ATOM   2526  OG1 THR A 199      35.609  54.781  14.630  1.00 23.83           O  
ATOM   2527  HG1 THR A 199      36.035  55.249  13.921  1.00  0.00           H  
ATOM   2528  N   ALA A 200      38.080  54.471  16.213  1.00 21.76           N  
ATOM   2529  HN  ALA A 200      37.749  55.228  15.615  1.00  0.00           H  
ATOM   2530  CA  ALA A 200      38.677  54.804  17.501  1.00 20.89           C  
ATOM   2531  HA  ALA A 200      39.636  54.244  17.596  1.00  0.00           H  
ATOM   2532  C   ALA A 200      37.771  54.398  18.657  1.00 22.15           C  
ATOM   2533  O   ALA A 200      36.553  54.334  18.502  1.00 23.17           O  
ATOM   2534  CB  ALA A 200      38.987  56.295  17.571  1.00 22.37           C  
ATOM   2535  HB1 ALA A 200      39.444  56.550  18.556  1.00  0.00           H  
ATOM   2536  HB2 ALA A 200      38.087  56.917  17.357  1.00  0.00           H  
ATOM   2537  HB3 ALA A 200      39.624  56.628  16.719  1.00  0.00           H  
ATOM   2538  N   PRO A 201      38.369  54.127  19.828  1.00 21.69           N  
ATOM   2539  CA  PRO A 201      37.592  53.753  21.013  1.00 22.85           C  
ATOM   2540  HA  PRO A 201      37.173  52.726  20.896  1.00  0.00           H  
ATOM   2541  C   PRO A 201      36.474  54.756  21.295  1.00 24.68           C  
ATOM   2542  O   PRO A 201      36.711  55.962  21.302  1.00 23.11           O  
ATOM   2543  CB  PRO A 201      38.634  53.780  22.136  1.00 23.74           C  
ATOM   2544  HB1 PRO A 201      38.408  53.091  22.983  1.00  0.00           H  
ATOM   2545  HB2 PRO A 201      38.632  54.720  22.736  1.00  0.00           H  
ATOM   2546  CG  PRO A 201      39.936  53.496  21.445  1.00 24.69           C  
ATOM   2547  HG1 PRO A 201      40.190  52.412  21.388  1.00  0.00           H  
ATOM   2548  HG2 PRO A 201      40.834  53.807  22.028  1.00  0.00           H  
ATOM   2549  CD  PRO A 201      39.818  54.168  20.099  1.00 21.88           C  
ATOM   2550  HD1 PRO A 201      40.271  55.185  20.047  1.00  0.00           H  
ATOM   2551  HD2 PRO A 201      40.452  53.719  19.299  1.00  0.00           H  
ATOM   2552  N   GLY A 202      35.264  54.250  21.505  1.00 21.38           N  
ATOM   2553  HN  GLY A 202      35.130  53.242  21.430  1.00  0.00           H  
ATOM   2554  CA  GLY A 202      34.126  55.087  21.838  1.00 24.19           C  
ATOM   2555  HA1 GLY A 202      33.431  54.531  22.510  1.00  0.00           H  
ATOM   2556  HA2 GLY A 202      34.448  55.910  22.518  1.00  0.00           H  
ATOM   2557  C   GLY A 202      33.354  55.663  20.660  1.00 24.74           C  
ATOM   2558  O   GLY A 202      32.310  56.280  20.856  1.00 24.61           O  
ATOM   2559  N   TYR A 203      33.849  55.470  19.440  1.00 24.16           N  
ATOM   2560  HN  TYR A 203      34.651  54.853  19.312  1.00  0.00           H  
ATOM   2561  CA  TYR A 203      33.252  56.137  18.276  1.00 23.23           C  
ATOM   2562  HA  TYR A 203      32.594  56.949  18.666  1.00  0.00           H  
ATOM   2563  C   TYR A 203      32.385  55.249  17.382  1.00 25.77           C  
ATOM   2564  O   TYR A 203      32.471  54.018  17.425  1.00 23.62           O  
ATOM   2565  CB  TYR A 203      34.337  56.808  17.426  1.00 21.12           C  
ATOM   2566  HB1 TYR A 203      33.983  56.945  16.378  1.00  0.00           H  
ATOM   2567  HB2 TYR A 203      35.185  56.106  17.249  1.00  0.00           H  
ATOM   2568  CG  TYR A 203      34.843  58.118  17.990  1.00 25.55           C  
ATOM   2569  CD1 TYR A 203      35.876  58.143  18.922  1.00 23.06           C  
ATOM   2570  HD1 TYR A 203      36.329  57.194  19.255  1.00  0.00           H  
ATOM   2571  CD2 TYR A 203      34.291  59.330  17.586  1.00 26.09           C  
ATOM   2572  HD2 TYR A 203      33.473  59.333  16.846  1.00  0.00           H  
ATOM   2573  CE1 TYR A 203      36.347  59.345  19.440  1.00 26.84           C  
ATOM   2574  HE1 TYR A 203      37.167  59.349  20.178  1.00  0.00           H  
ATOM   2575  CE2 TYR A 203      34.750  60.532  18.096  1.00 27.16           C  
ATOM   2576  HE2 TYR A 203      34.299  61.483  17.766  1.00  0.00           H  
ATOM   2577  CZ  TYR A 203      35.779  60.533  19.023  1.00 29.36           C  
ATOM   2578  OH  TYR A 203      36.236  61.726  19.533  1.00 28.96           O  
ATOM   2579  HH  TYR A 203      36.942  61.727  20.169  1.00  0.00           H  
ATOM   2580  N   TYR A 204      31.546  55.901  16.578  1.00 22.21           N  
ATOM   2581  HN  TYR A 204      31.442  56.908  16.700  1.00  0.00           H  
ATOM   2582  CA  TYR A 204      30.769  55.244  15.532  1.00 21.49           C  
ATOM   2583  HA  TYR A 204      30.159  54.425  15.979  1.00  0.00           H  
ATOM   2584  C   TYR A 204      31.688  54.672  14.468  1.00 19.76           C  
ATOM   2585  O   TYR A 204      32.801  55.156  14.273  1.00 23.01           O  
ATOM   2586  CB  TYR A 204      29.845  56.258  14.847  1.00 28.62           C  
ATOM   2587  HB1 TYR A 204      29.946  56.177  13.740  1.00  0.00           H  
ATOM   2588  HB2 TYR A 204      30.231  57.292  15.007  1.00  0.00           H  
ATOM   2589  CG  TYR A 204      28.387  56.186  15.238  1.00 28.55           C  
ATOM   2590  CD1 TYR A 204      27.574  55.163  14.772  1.00 29.47           C  
ATOM   2591  HD1 TYR A 204      28.002  54.389  14.113  1.00  0.00           H  
ATOM   2592  CD2 TYR A 204      27.817  57.159  16.048  1.00 33.36           C  
ATOM   2593  HD2 TYR A 204      28.441  57.989  16.420  1.00  0.00           H  
ATOM   2594  CE1 TYR A 204      26.239  55.096  15.118  1.00 36.89           C  
ATOM   2595  HE1 TYR A 204      25.611  54.268  14.748  1.00  0.00           H  
ATOM   2596  CE2 TYR A 204      26.479  57.105  16.397  1.00 33.93           C  
ATOM   2597  HE2 TYR A 204      26.043  57.884  17.045  1.00  0.00           H  
ATOM   2598  CZ  TYR A 204      25.694  56.072  15.931  1.00 37.64           C  
ATOM   2599  OH  TYR A 204      24.363  56.012  16.276  1.00 41.37           O  
ATOM   2600  HH  TYR A 204      23.988  56.683  16.835  1.00  0.00           H  
ATOM   2601  N   SER A 205      31.203  53.657  13.760  1.00 21.12           N  
ATOM   2602  HN  SER A 205      30.325  53.228  14.051  1.00  0.00           H  
ATOM   2603  CA  SER A 205      31.884  53.138  12.584  1.00 22.39           C  
ATOM   2604  HA  SER A 205      32.785  53.761  12.377  1.00  0.00           H  
ATOM   2605  C   SER A 205      30.923  53.232  11.397  1.00 28.76           C  
ATOM   2606  O   SER A 205      29.794  52.744  11.467  1.00 28.15           O  
ATOM   2607  CB  SER A 205      32.316  51.688  12.811  1.00 22.72           C  
ATOM   2608  HB1 SER A 205      32.856  51.566  13.779  1.00  0.00           H  
ATOM   2609  HB2 SER A 205      31.443  51.027  13.020  1.00  0.00           H  
ATOM   2610  OG  SER A 205      33.084  51.211  11.720  1.00 24.01           O  
ATOM   2611  HG  SER A 205      33.352  50.311  11.861  1.00  0.00           H  
ATOM   2612  N   TRP A 206      31.374  53.855  10.312  1.00 23.64           N  
ATOM   2613  HN  TRP A 206      32.362  54.100  10.252  1.00  0.00           H  
ATOM   2614  CA  TRP A 206      30.482  54.197   9.201  1.00 25.81           C  
ATOM   2615  HA  TRP A 206      29.457  54.313   9.625  1.00  0.00           H  
ATOM   2616  C   TRP A 206      30.399  53.143   8.105  1.00 27.57           C  
ATOM   2617  O   TRP A 206      31.397  52.528   7.729  1.00 24.33           O  
ATOM   2618  CB  TRP A 206      30.874  55.546   8.591  1.00 22.99           C  
ATOM   2619  HB1 TRP A 206      30.458  55.650   7.562  1.00  0.00           H  
ATOM   2620  HB2 TRP A 206      31.963  55.571   8.354  1.00  0.00           H  
ATOM   2621  CG  TRP A 206      30.489  56.717   9.440  1.00 25.59           C  
ATOM   2622  CD1 TRP A 206      31.196  57.245  10.489  1.00 27.12           C  
ATOM   2623  HD1 TRP A 206      32.165  56.865  10.853  1.00  0.00           H  
ATOM   2624  CD2 TRP A 206      29.307  57.514   9.313  1.00 29.89           C  
ATOM   2625  CE2 TRP A 206      29.360  58.504  10.316  1.00 31.65           C  
ATOM   2626  CE3 TRP A 206      28.205  57.485   8.449  1.00 34.13           C  
ATOM   2627  HE3 TRP A 206      28.132  56.722   7.656  1.00  0.00           H  
ATOM   2628  NE1 TRP A 206      30.522  58.316  11.020  1.00 28.85           N  
ATOM   2629  HE1 TRP A 206      30.834  58.881  11.810  1.00  0.00           H  
ATOM   2630  CZ2 TRP A 206      28.356  59.454  10.479  1.00 34.58           C  
ATOM   2631  HZ2 TRP A 206      28.415  60.218  11.272  1.00  0.00           H  
ATOM   2632  CZ3 TRP A 206      27.209  58.433   8.611  1.00 36.05           C  
ATOM   2633  HZ3 TRP A 206      26.336  58.424   7.937  1.00  0.00           H  
ATOM   2634  CH2 TRP A 206      27.293  59.405   9.619  1.00 37.79           C  
ATOM   2635  HH2 TRP A 206      26.483  60.147   9.721  1.00  0.00           H  
ATOM   2636  N   ARG A 207      29.193  52.964   7.578  1.00 31.09           N  
ATOM   2637  HN  ARG A 207      28.422  53.551   7.897  1.00  0.00           H  
ATOM   2638  CA  ARG A 207      28.938  51.958   6.562  1.00 32.78           C  
ATOM   2639  HA  ARG A 207      29.904  51.705   6.066  1.00  0.00           H  
ATOM   2640  C   ARG A 207      27.981  52.499   5.506  1.00 39.16           C  
ATOM   2641  O   ARG A 207      27.024  53.204   5.824  1.00 34.54           O  
ATOM   2642  CB  ARG A 207      28.380  50.688   7.211  1.00 32.25           C  
ATOM   2643  HB1 ARG A 207      29.154  50.218   7.861  1.00  0.00           H  
ATOM   2644  HB2 ARG A 207      27.615  50.953   7.978  1.00  0.00           H  
ATOM   2645  CG  ARG A 207      27.816  49.661   6.242  1.00 40.95           C  
ATOM   2646  HG1 ARG A 207      26.932  50.053   5.687  1.00  0.00           H  
ATOM   2647  HG2 ARG A 207      28.494  49.493   5.373  1.00  0.00           H  
ATOM   2648  CD  ARG A 207      27.498  48.363   6.976  1.00 35.18           C  
ATOM   2649  HD1 ARG A 207      28.361  47.658   6.952  1.00  0.00           H  
ATOM   2650  HD2 ARG A 207      26.757  47.747   6.415  1.00  0.00           H  
ATOM   2651  NE  ARG A 207      27.054  48.620   8.344  1.00 34.73           N  
ATOM   2652  HE  ARG A 207      27.720  48.459   9.100  1.00  0.00           H  
ATOM   2653  CZ  ARG A 207      25.837  49.051   8.668  1.00 36.34           C  
ATOM   2654  NH1 ARG A 207      24.937  49.277   7.720  1.00 33.46           N  
ATOM   2655 1HH1 ARG A 207      25.178  49.116   6.742  1.00  0.00           H  
ATOM   2656 2HH1 ARG A 207      24.004  49.607   7.968  1.00  0.00           H  
ATOM   2657  NH2 ARG A 207      25.523  49.260   9.940  1.00 35.86           N  
ATOM   2658 1HH2 ARG A 207      26.215  49.086  10.669  1.00  0.00           H  
ATOM   2659 2HH2 ARG A 207      24.590  49.590  10.188  1.00  0.00           H  
ATOM   2660  N   ASN A 208      28.259  52.168   4.249  1.00 39.32           N  
ATOM   2661  HN  ASN A 208      29.057  51.559   4.069  1.00  0.00           H  
ATOM   2662  CA  ASN A 208      27.470  52.640   3.118  1.00 43.50           C  
ATOM   2663  HA  ASN A 208      26.737  53.398   3.482  1.00  0.00           H  
ATOM   2664  C   ASN A 208      26.706  51.475   2.497  1.00 43.54           C  
ATOM   2665  O   ASN A 208      27.279  50.416   2.244  1.00 42.10           O  
ATOM   2666  CB  ASN A 208      28.396  53.301   2.090  1.00 42.99           C  
ATOM   2667  HB1 ASN A 208      29.071  54.041   2.580  1.00  0.00           H  
ATOM   2668  HB2 ASN A 208      29.159  52.578   1.718  1.00  0.00           H  
ATOM   2669  CG  ASN A 208      27.646  53.933   0.940  1.00 51.13           C  
ATOM   2670  ND2 ASN A 208      27.612  55.261   0.913  1.00 52.22           N  
ATOM   2671 1HD2 ASN A 208      28.047  55.837   1.633  1.00  0.00           H  
ATOM   2672 2HD2 ASN A 208      27.106  55.688   0.137  1.00  0.00           H  
ATOM   2673  OD1 ASN A 208      27.122  53.240   0.073  1.00 51.84           O  
ATOM   2674  N   SER A 209      25.411  51.659   2.267  1.00 49.24           N  
ATOM   2675  HN  SER A 209      24.991  52.566   2.468  1.00  0.00           H  
ATOM   2676  CA  SER A 209      24.578  50.585   1.732  1.00 47.09           C  
ATOM   2677  HA  SER A 209      24.640  49.722   2.436  1.00  0.00           H  
ATOM   2678  C   SER A 209      25.060  50.107   0.362  1.00 51.17           C  
ATOM   2679  O   SER A 209      24.949  48.925   0.034  1.00 53.22           O  
ATOM   2680  CB  SER A 209      23.116  51.025   1.658  1.00 55.82           C  
ATOM   2681  HB1 SER A 209      22.466  50.223   1.236  1.00  0.00           H  
ATOM   2682  HB2 SER A 209      22.657  51.100   2.671  1.00  0.00           H  
ATOM   2683  OG  SER A 209      22.988  52.237   0.935  1.00 65.77           O  
ATOM   2684  HG  SER A 209      22.079  52.510   0.889  1.00  0.00           H  
ATOM   2685  N   LYS A 210      25.605  51.027  -0.428  1.00 42.93           N  
ATOM   2686  HN  LYS A 210      25.706  51.981  -0.081  1.00  0.00           H  
ATOM   2687  CA  LYS A 210      26.063  50.712  -1.778  1.00 46.75           C  
ATOM   2688  HA  LYS A 210      25.368  49.949  -2.201  1.00  0.00           H  
ATOM   2689  C   LYS A 210      27.478  50.126  -1.822  1.00 48.78           C  
ATOM   2690  O   LYS A 210      27.734  49.169  -2.552  1.00 43.72           O  
ATOM   2691  CB  LYS A 210      25.981  51.959  -2.667  1.00 51.26           C  
ATOM   2692  HB1 LYS A 210      26.373  52.850  -2.122  1.00  0.00           H  
ATOM   2693  HB2 LYS A 210      24.919  52.269  -2.803  1.00  0.00           H  
ATOM   2694  CG  LYS A 210      26.670  51.820  -4.021  1.00 59.45           C  
ATOM   2695  HG1 LYS A 210      26.424  50.846  -4.505  1.00  0.00           H  
ATOM   2696  HG2 LYS A 210      27.771  51.683  -3.906  1.00  0.00           H  
ATOM   2697  CD  LYS A 210      26.347  52.998  -4.941  1.00 59.88           C  
ATOM   2698  HD1 LYS A 210      25.255  53.052  -5.161  1.00  0.00           H  
ATOM   2699  HD2 LYS A 210      26.726  52.820  -5.975  1.00  0.00           H  
ATOM   2700  CE  LYS A 210      26.866  54.320  -4.381  1.00 68.37           C  
ATOM   2701  HE1 LYS A 210      26.453  54.513  -3.363  1.00  0.00           H  
ATOM   2702  HE2 LYS A 210      26.421  55.186  -4.924  1.00  0.00           H  
ATOM   2703  NZ  LYS A 210      28.358  54.400  -4.377  1.00 68.17           N  
ATOM   2704  HZ1 LYS A 210      28.705  55.283  -4.003  1.00  0.00           H  
ATOM   2705  HZ2 LYS A 210      28.736  54.224  -5.308  1.00  0.00           H  
ATOM   2706  HZ3 LYS A 210      28.765  53.608  -3.880  1.00  0.00           H  
ATOM   2707  N   ASP A 211      28.389  50.698  -1.039  1.00 41.25           N  
ATOM   2708  HN  ASP A 211      28.093  51.400  -0.361  1.00  0.00           H  
ATOM   2709  CA  ASP A 211      29.804  50.344  -1.128  1.00 41.17           C  
ATOM   2710  HA  ASP A 211      29.950  49.735  -2.051  1.00  0.00           H  
ATOM   2711  C   ASP A 211      30.305  49.530   0.058  1.00 34.58           C  
ATOM   2712  O   ASP A 211      31.429  49.031   0.044  1.00 34.86           O  
ATOM   2713  CB  ASP A 211      30.653  51.609  -1.257  1.00 43.23           C  
ATOM   2714  HB1 ASP A 211      31.734  51.357  -1.366  1.00  0.00           H  
ATOM   2715  HB2 ASP A 211      30.694  52.164  -0.291  1.00  0.00           H  
ATOM   2716  CG  ASP A 211      30.189  52.509  -2.381  1.00 52.83           C  
ATOM   2717  OD1 ASP A 211      29.811  51.982  -3.450  1.00 55.78           O  
ATOM   2718  OD2 ASP A 211      30.201  53.743  -2.194  1.00 54.96           O  
ATOM   2719  N   GLY A 212      29.475  49.400   1.086  1.00 32.84           N  
ATOM   2720  HN  GLY A 212      28.526  49.767   1.014  1.00  0.00           H  
ATOM   2721  CA  GLY A 212      29.896  48.745   2.309  1.00 31.51           C  
ATOM   2722  HA1 GLY A 212      30.563  47.874   2.108  1.00  0.00           H  
ATOM   2723  HA2 GLY A 212      29.057  48.199   2.800  1.00  0.00           H  
ATOM   2724  C   GLY A 212      30.542  49.751   3.243  1.00 30.82           C  
ATOM   2725  O   GLY A 212      30.443  50.957   3.026  1.00 28.52           O  
ATOM   2726  N   SER A 213      31.216  49.259   4.277  1.00 30.31           N  
ATOM   2727  HN  SER A 213      31.340  48.250   4.362  1.00  0.00           H  
ATOM   2728  CA  SER A 213      31.781  50.140   5.292  1.00 26.87           C  
ATOM   2729  HA  SER A 213      31.018  50.914   5.540  1.00  0.00           H  
ATOM   2730  C   SER A 213      33.030  50.854   4.784  1.00 22.87           C  
ATOM   2731  O   SER A 213      33.762  50.319   3.952  1.00 26.91           O  
ATOM   2732  CB  SER A 213      32.087  49.351   6.569  1.00 26.89           C  
ATOM   2733  HB1 SER A 213      31.172  48.863   6.978  1.00  0.00           H  
ATOM   2734  HB2 SER A 213      32.316  50.029   7.424  1.00  0.00           H  
ATOM   2735  OG  SER A 213      33.127  48.412   6.355  1.00 26.75           O  
ATOM   2736  HG  SER A 213      33.317  47.923   7.147  1.00  0.00           H  
ATOM   2737  N   TRP A 214      33.269  52.065   5.279  1.00 24.18           N  
ATOM   2738  HN  TRP A 214      32.613  52.473   5.945  1.00  0.00           H  
ATOM   2739  CA  TRP A 214      34.454  52.819   4.886  1.00 26.47           C  
ATOM   2740  HA  TRP A 214      34.390  53.044   3.796  1.00  0.00           H  
ATOM   2741  C   TRP A 214      35.728  52.012   5.148  1.00 25.53           C  
ATOM   2742  O   TRP A 214      36.634  51.952   4.310  1.00 24.71           O  
ATOM   2743  CB  TRP A 214      34.550  54.140   5.657  1.00 25.16           C  
ATOM   2744  HB1 TRP A 214      35.509  54.654   5.415  1.00  0.00           H  
ATOM   2745  HB2 TRP A 214      34.703  53.938   6.743  1.00  0.00           H  
ATOM   2746  CG  TRP A 214      33.400  55.083   5.467  1.00 25.94           C  
ATOM   2747  CD1 TRP A 214      32.325  54.925   4.635  1.00 32.34           C  
ATOM   2748  HD1 TRP A 214      32.152  54.052   3.984  1.00  0.00           H  
ATOM   2749  CD2 TRP A 214      33.235  56.358   6.099  1.00 27.81           C  
ATOM   2750  CE2 TRP A 214      32.032  56.911   5.619  1.00 30.35           C  
ATOM   2751  CE3 TRP A 214      33.990  57.083   7.031  1.00 25.42           C  
ATOM   2752  HE3 TRP A 214      34.938  56.678   7.424  1.00  0.00           H  
ATOM   2753  NE1 TRP A 214      31.492  56.016   4.731  1.00 31.49           N  
ATOM   2754  HE1 TRP A 214      30.615  56.139   4.224  1.00  0.00           H  
ATOM   2755  CZ2 TRP A 214      31.563  58.155   6.040  1.00 30.61           C  
ATOM   2756  HZ2 TRP A 214      30.618  58.571   5.652  1.00  0.00           H  
ATOM   2757  CZ3 TRP A 214      33.522  58.319   7.449  1.00 26.41           C  
ATOM   2758  HZ3 TRP A 214      34.104  58.901   8.183  1.00  0.00           H  
ATOM   2759  CH2 TRP A 214      32.319  58.841   6.952  1.00 31.48           C  
ATOM   2760  HH2 TRP A 214      31.974  59.828   7.304  1.00  0.00           H  
ATOM   2761  N   PHE A 215      35.797  51.400   6.322  1.00 25.23           N  
ATOM   2762  HN  PHE A 215      34.988  51.421   6.943  1.00  0.00           H  
ATOM   2763  CA  PHE A 215      37.004  50.697   6.747  1.00 25.74           C  
ATOM   2764  HA  PHE A 215      37.862  51.398   6.628  1.00  0.00           H  
ATOM   2765  C   PHE A 215      37.301  49.455   5.905  1.00 25.82           C  
ATOM   2766  O   PHE A 215      38.416  49.285   5.406  1.00 23.39           O  
ATOM   2767  CB  PHE A 215      36.906  50.334   8.231  1.00 21.01           C  
ATOM   2768  HB1 PHE A 215      35.933  49.834   8.448  1.00  0.00           H  
ATOM   2769  HB2 PHE A 215      36.788  51.253   8.852  1.00  0.00           H  
ATOM   2770  CG  PHE A 215      38.049  49.503   8.733  1.00 24.67           C  
ATOM   2771  CD1 PHE A 215      39.323  50.037   8.830  1.00 20.17           C  
ATOM   2772  HD1 PHE A 215      39.499  51.084   8.532  1.00  0.00           H  
ATOM   2773  CD2 PHE A 215      37.844  48.188   9.125  1.00 22.55           C  
ATOM   2774  HD2 PHE A 215      36.833  47.751   9.060  1.00  0.00           H  
ATOM   2775  CE1 PHE A 215      40.378  49.272   9.296  1.00 21.52           C  
ATOM   2776  HE1 PHE A 215      41.389  49.708   9.359  1.00  0.00           H  
ATOM   2777  CE2 PHE A 215      38.893  47.418   9.596  1.00 21.08           C  
ATOM   2778  HE2 PHE A 215      38.717  46.373   9.902  1.00  0.00           H  
ATOM   2779  CZ  PHE A 215      40.164  47.960   9.683  1.00 20.46           C  
ATOM   2780  HZ  PHE A 215      41.002  47.349  10.059  1.00  0.00           H  
ATOM   2781  N   ILE A 216      36.309  48.585   5.751  1.00 24.48           N  
ATOM   2782  HN  ILE A 216      35.396  48.784   6.160  1.00  0.00           H  
ATOM   2783  CA  ILE A 216      36.511  47.348   5.004  1.00 24.09           C  
ATOM   2784  HA  ILE A 216      37.409  46.835   5.422  1.00  0.00           H  
ATOM   2785  C   ILE A 216      36.790  47.669   3.536  1.00 23.20           C  
ATOM   2786  O   ILE A 216      37.665  47.070   2.910  1.00 28.97           O  
ATOM   2787  CB  ILE A 216      35.308  46.398   5.151  1.00 24.27           C  
ATOM   2788  HB  ILE A 216      34.391  46.938   4.819  1.00  0.00           H  
ATOM   2789  CG1 ILE A 216      35.129  46.001   6.623  1.00 20.13           C  
ATOM   2790 1HG1 ILE A 216      34.830  46.885   7.233  1.00  0.00           H  
ATOM   2791 2HG1 ILE A 216      34.220  45.368   6.749  1.00  0.00           H  
ATOM   2792  CG2 ILE A 216      35.481  45.161   4.276  1.00 25.73           C  
ATOM   2793 1HG2 ILE A 216      35.611  45.449   3.207  1.00  0.00           H  
ATOM   2794 2HG2 ILE A 216      34.642  44.439   4.410  1.00  0.00           H  
ATOM   2795 3HG2 ILE A 216      36.316  44.515   4.634  1.00  0.00           H  
ATOM   2796  CD1 ILE A 216      36.345  45.317   7.235  1.00 22.70           C  
ATOM   2797 1HD1 ILE A 216      36.215  45.029   8.304  1.00  0.00           H  
ATOM   2798 2HD1 ILE A 216      37.254  45.950   7.109  1.00  0.00           H  
ATOM   2799 3HD1 ILE A 216      36.644  44.433   6.625  1.00  0.00           H  
ATOM   2800  N   GLN A 217      36.047  48.633   3.004  1.00 29.05           N  
ATOM   2801  HN  GLN A 217      35.289  49.027   3.561  1.00  0.00           H  
ATOM   2802  CA  GLN A 217      36.267  49.152   1.661  1.00 30.47           C  
ATOM   2803  HA  GLN A 217      35.981  48.375   0.914  1.00  0.00           H  
ATOM   2804  C   GLN A 217      37.743  49.516   1.473  1.00 30.73           C  
ATOM   2805  O   GLN A 217      38.405  49.051   0.542  1.00 30.40           O  
ATOM   2806  CB  GLN A 217      35.394  50.394   1.459  1.00 33.81           C  
ATOM   2807  HB1 GLN A 217      35.821  51.253   2.028  1.00  0.00           H  
ATOM   2808  HB2 GLN A 217      34.422  50.264   1.990  1.00  0.00           H  
ATOM   2809  CG  GLN A 217      35.143  50.804   0.024  1.00 43.91           C  
ATOM   2810  HG1 GLN A 217      36.100  50.936  -0.532  1.00  0.00           H  
ATOM   2811  HG2 GLN A 217      34.711  49.963  -0.567  1.00  0.00           H  
ATOM   2812  CD  GLN A 217      34.271  52.053  -0.070  1.00 39.22           C  
ATOM   2813  NE2 GLN A 217      34.641  52.961  -0.964  1.00 46.63           N  
ATOM   2814 1HE2 GLN A 217      35.456  52.839  -1.565  1.00  0.00           H  
ATOM   2815 2HE2 GLN A 217      34.058  53.796  -1.027  1.00  0.00           H  
ATOM   2816  OE1 GLN A 217      33.284  52.201   0.657  1.00 38.83           O  
ATOM   2817  N   SER A 218      38.253  50.349   2.372  1.00 25.80           N  
ATOM   2818  HN  SER A 218      37.663  50.671   3.140  1.00  0.00           H  
ATOM   2819  CA  SER A 218      39.633  50.818   2.294  1.00 29.22           C  
ATOM   2820  HA  SER A 218      39.806  51.208   1.264  1.00  0.00           H  
ATOM   2821  C   SER A 218      40.650  49.704   2.553  1.00 23.97           C  
ATOM   2822  O   SER A 218      41.689  49.641   1.896  1.00 24.77           O  
ATOM   2823  CB  SER A 218      39.851  51.969   3.277  1.00 25.21           C  
ATOM   2824  HB1 SER A 218      40.904  52.335   3.263  1.00  0.00           H  
ATOM   2825  HB2 SER A 218      39.811  51.625   4.337  1.00  0.00           H  
ATOM   2826  OG  SER A 218      38.924  53.012   3.023  1.00 26.19           O  
ATOM   2827  HG  SER A 218      39.059  53.727   3.634  1.00  0.00           H  
ATOM   2828  N   LEU A 219      40.346  48.830   3.508  1.00 26.66           N  
ATOM   2829  HN  LEU A 219      39.462  48.927   4.008  1.00  0.00           H  
ATOM   2830  CA  LEU A 219      41.247  47.735   3.859  1.00 23.01           C  
ATOM   2831  HA  LEU A 219      42.231  48.172   4.149  1.00  0.00           H  
ATOM   2832  C   LEU A 219      41.472  46.796   2.676  1.00 30.33           C  
ATOM   2833  O   LEU A 219      42.607  46.429   2.375  1.00 26.66           O  
ATOM   2834  CB  LEU A 219      40.698  46.952   5.057  1.00 24.37           C  
ATOM   2835  HB1 LEU A 219      40.639  47.627   5.943  1.00  0.00           H  
ATOM   2836  HB2 LEU A 219      39.618  46.731   4.890  1.00  0.00           H  
ATOM   2837  CG  LEU A 219      41.424  45.661   5.451  1.00 26.23           C  
ATOM   2838  HG  LEU A 219      41.503  45.016   4.545  1.00  0.00           H  
ATOM   2839  CD1 LEU A 219      42.836  45.958   5.949  1.00 23.79           C  
ATOM   2840 1HD1 LEU A 219      43.414  46.514   5.175  1.00  0.00           H  
ATOM   2841 2HD1 LEU A 219      43.364  45.032   6.275  1.00  0.00           H  
ATOM   2842 3HD1 LEU A 219      42.827  46.496   6.925  1.00  0.00           H  
ATOM   2843  CD2 LEU A 219      40.635  44.902   6.508  1.00 22.99           C  
ATOM   2844 1HD2 LEU A 219      39.604  44.685   6.144  1.00  0.00           H  
ATOM   2845 2HD2 LEU A 219      40.626  45.440   7.484  1.00  0.00           H  
ATOM   2846 3HD2 LEU A 219      41.163  43.976   6.834  1.00  0.00           H  
ATOM   2847  N   CYS A 220      40.391  46.409   2.006  1.00 24.48           N  
ATOM   2848  HN  CYS A 220      39.472  46.737   2.303  1.00  0.00           H  
ATOM   2849  CA  CYS A 220      40.500  45.522   0.852  1.00 29.92           C  
ATOM   2850  HA  CYS A 220      41.052  44.609   1.175  1.00  0.00           H  
ATOM   2851  C   CYS A 220      41.293  46.170  -0.277  1.00 26.45           C  
ATOM   2852  O   CYS A 220      42.154  45.532  -0.886  1.00 31.52           O  
ATOM   2853  CB  CYS A 220      39.116  45.083   0.363  1.00 27.30           C  
ATOM   2854  HB1 CYS A 220      38.476  45.966   0.131  1.00  0.00           H  
ATOM   2855  HB2 CYS A 220      39.177  44.631  -0.654  1.00  0.00           H  
ATOM   2856  SG  CYS A 220      38.285  43.968   1.518  1.00 29.94           S  
ATOM   2857  N   ALA A 221      41.010  47.441  -0.544  1.00 29.65           N  
ATOM   2858  HN  ALA A 221      40.286  47.915  -0.004  1.00  0.00           H  
ATOM   2859  CA  ALA A 221      41.714  48.173  -1.595  1.00 31.54           C  
ATOM   2860  HA  ALA A 221      41.569  47.619  -2.551  1.00  0.00           H  
ATOM   2861  C   ALA A 221      43.220  48.261  -1.330  1.00 34.98           C  
ATOM   2862  O   ALA A 221      44.032  48.071  -2.237  1.00 35.08           O  
ATOM   2863  CB  ALA A 221      41.116  49.566  -1.769  1.00 32.67           C  
ATOM   2864  HB1 ALA A 221      40.020  49.502  -1.962  1.00  0.00           H  
ATOM   2865  HB2 ALA A 221      41.642  50.146  -2.563  1.00  0.00           H  
ATOM   2866  HB3 ALA A 221      41.345  50.226  -0.900  1.00  0.00           H  
ATOM   2867  N   MET A 222      43.594  48.542  -0.085  1.00 32.09           N  
ATOM   2868  HN  MET A 222      42.885  48.661   0.638  1.00  0.00           H  
ATOM   2869  CA  MET A 222      45.006  48.683   0.262  1.00 28.81           C  
ATOM   2870  HA  MET A 222      45.479  49.332  -0.511  1.00  0.00           H  
ATOM   2871  C   MET A 222      45.737  47.343   0.249  1.00 28.96           C  
ATOM   2872  O   MET A 222      46.899  47.264  -0.154  1.00 29.27           O  
ATOM   2873  CB  MET A 222      45.173  49.379   1.615  1.00 28.63           C  
ATOM   2874  HB1 MET A 222      46.230  49.308   1.963  1.00  0.00           H  
ATOM   2875  HB2 MET A 222      44.669  48.794   2.419  1.00  0.00           H  
ATOM   2876  CG  MET A 222      44.702  50.828   1.634  1.00 26.99           C  
ATOM   2877  HG1 MET A 222      43.605  50.886   1.444  1.00  0.00           H  
ATOM   2878  HG2 MET A 222      44.735  51.237   2.671  1.00  0.00           H  
ATOM   2879  SD  MET A 222      45.603  51.907   0.495  1.00 33.66           S  
ATOM   2880  CE  MET A 222      44.662  51.706  -1.017  1.00 41.25           C  
ATOM   2881  HE1 MET A 222      45.217  52.371  -1.719  1.00  0.00           H  
ATOM   2882  HE2 MET A 222      43.571  51.916  -0.928  1.00  0.00           H  
ATOM   2883  HE3 MET A 222      44.536  50.653  -1.361  1.00  0.00           H  
ATOM   2884  N   LEU A 223      45.054  46.291   0.686  1.00 27.21           N  
ATOM   2885  HN  LEU A 223      44.117  46.425   1.065  1.00  0.00           H  
ATOM   2886  CA  LEU A 223      45.619  44.948   0.634  1.00 27.21           C  
ATOM   2887  HA  LEU A 223      46.609  44.967   1.146  1.00  0.00           H  
ATOM   2888  C   LEU A 223      45.838  44.505  -0.812  1.00 34.07           C  
ATOM   2889  O   LEU A 223      46.860  43.907  -1.136  1.00 33.98           O  
ATOM   2890  CB  LEU A 223      44.722  43.950   1.367  1.00 29.89           C  
ATOM   2891  HB1 LEU A 223      44.864  42.927   0.946  1.00  0.00           H  
ATOM   2892  HB2 LEU A 223      43.654  44.126   1.099  1.00  0.00           H  
ATOM   2893  CG  LEU A 223      44.883  43.919   2.888  1.00 28.53           C  
ATOM   2894  HG  LEU A 223      44.792  44.963   3.270  1.00  0.00           H  
ATOM   2895  CD1 LEU A 223      43.789  43.084   3.523  1.00 26.70           C  
ATOM   2896 1HD1 LEU A 223      43.906  43.061   4.632  1.00  0.00           H  
ATOM   2897 2HD1 LEU A 223      43.748  42.057   3.090  1.00  0.00           H  
ATOM   2898 3HD1 LEU A 223      42.774  43.433   3.221  1.00  0.00           H  
ATOM   2899  CD2 LEU A 223      46.261  43.391   3.267  1.00 26.26           C  
ATOM   2900 1HD2 LEU A 223      46.378  43.368   4.376  1.00  0.00           H  
ATOM   2901 2HD2 LEU A 223      47.077  43.970   2.775  1.00  0.00           H  
ATOM   2902 3HD2 LEU A 223      46.464  42.395   2.808  1.00  0.00           H  
ATOM   2903  N   LYS A 224      44.877  44.802  -1.679  1.00 38.27           N  
ATOM   2904  HN  LYS A 224      44.041  45.288  -1.354  1.00  0.00           H  
ATOM   2905  CA  LYS A 224      44.997  44.444  -3.089  1.00 42.40           C  
ATOM   2906  HA  LYS A 224      45.200  43.350  -3.155  1.00  0.00           H  
ATOM   2907  C   LYS A 224      46.152  45.185  -3.752  1.00 42.57           C  
ATOM   2908  O   LYS A 224      46.874  44.621  -4.573  1.00 43.21           O  
ATOM   2909  CB  LYS A 224      43.693  44.735  -3.833  1.00 44.10           C  
ATOM   2910  HB1 LYS A 224      43.856  44.718  -4.936  1.00  0.00           H  
ATOM   2911  HB2 LYS A 224      43.396  45.802  -3.705  1.00  0.00           H  
ATOM   2912  CG  LYS A 224      42.554  43.812  -3.446  1.00 49.82           C  
ATOM   2913  HG1 LYS A 224      42.761  42.759  -3.750  1.00  0.00           H  
ATOM   2914  HG2 LYS A 224      42.504  43.667  -2.342  1.00  0.00           H  
ATOM   2915  CD  LYS A 224      41.230  44.299  -4.001  1.00 54.97           C  
ATOM   2916  HD1 LYS A 224      41.100  45.397  -3.853  1.00  0.00           H  
ATOM   2917  HD2 LYS A 224      41.217  44.276  -5.116  1.00  0.00           H  
ATOM   2918  CE  LYS A 224      40.075  43.514  -3.411  1.00 44.36           C  
ATOM   2919  HE1 LYS A 224      40.188  42.419  -3.590  1.00  0.00           H  
ATOM   2920  HE2 LYS A 224      40.109  43.508  -2.297  1.00  0.00           H  
ATOM   2921  NZ  LYS A 224      38.770  44.021  -3.917  1.00 59.50           N  
ATOM   2922  HZ1 LYS A 224      37.993  43.493  -3.520  1.00  0.00           H  
ATOM   2923  HZ2 LYS A 224      38.739  44.027  -4.937  1.00  0.00           H  
ATOM   2924  HZ3 LYS A 224      38.667  45.022  -3.753  1.00  0.00           H  
ATOM   2925  N   GLN A 225      46.327  46.449  -3.385  1.00 39.40           N  
ATOM   2926  HN  GLN A 225      45.732  46.845  -2.657  1.00  0.00           H  
ATOM   2927  CA  GLN A 225      47.351  47.281  -4.001  1.00 40.57           C  
ATOM   2928  HA  GLN A 225      47.397  47.010  -5.081  1.00  0.00           H  
ATOM   2929  C   GLN A 225      48.749  47.068  -3.414  1.00 46.10           C  
ATOM   2930  O   GLN A 225      49.740  47.159  -4.137  1.00 44.62           O  
ATOM   2931  CB  GLN A 225      46.961  48.760  -3.915  1.00 45.41           C  
ATOM   2932  HB1 GLN A 225      46.695  49.033  -2.867  1.00  0.00           H  
ATOM   2933  HB2 GLN A 225      45.978  48.934  -4.411  1.00  0.00           H  
ATOM   2934  CG  GLN A 225      48.012  49.715  -4.465  1.00 48.47           C  
ATOM   2935  HG1 GLN A 225      48.984  49.589  -3.933  1.00  0.00           H  
ATOM   2936  HG2 GLN A 225      48.328  49.414  -5.491  1.00  0.00           H  
ATOM   2937  CD  GLN A 225      47.560  51.165  -4.438  1.00 55.48           C  
ATOM   2938  NE2 GLN A 225      48.361  52.046  -5.030  1.00 60.32           N  
ATOM   2939 1HE2 GLN A 225      48.057  53.020  -5.012  1.00  0.00           H  
ATOM   2940 2HE2 GLN A 225      49.235  51.778  -5.481  1.00  0.00           H  
ATOM   2941  OE1 GLN A 225      46.504  51.489  -3.893  1.00 53.13           O  
ATOM   2942  N   TYR A 226      48.829  46.770  -2.117  1.00 37.25           N  
ATOM   2943  HN  TYR A 226      47.980  46.535  -1.602  1.00  0.00           H  
ATOM   2944  CA  TYR A 226      50.119  46.775  -1.419  1.00 41.50           C  
ATOM   2945  HA  TYR A 226      50.895  47.028  -2.178  1.00  0.00           H  
ATOM   2946  C   TYR A 226      50.561  45.468  -0.751  1.00 38.33           C  
ATOM   2947  O   TYR A 226      51.662  45.403  -0.205  1.00 42.03           O  
ATOM   2948  CB  TYR A 226      50.146  47.890  -0.371  1.00 35.64           C  
ATOM   2949  HB1 TYR A 226      51.022  47.767   0.307  1.00  0.00           H  
ATOM   2950  HB2 TYR A 226      49.318  47.756   0.363  1.00  0.00           H  
ATOM   2951  CG  TYR A 226      50.118  49.282  -0.950  1.00 39.39           C  
ATOM   2952  CD1 TYR A 226      51.204  49.779  -1.661  1.00 41.54           C  
ATOM   2953  HD1 TYR A 226      52.094  49.144  -1.806  1.00  0.00           H  
ATOM   2954  CD2 TYR A 226      49.014  50.106  -0.777  1.00 36.11           C  
ATOM   2955  HD2 TYR A 226      48.143  49.734  -0.212  1.00  0.00           H  
ATOM   2956  CE1 TYR A 226      51.187  51.054  -2.189  1.00 42.61           C  
ATOM   2957  HE1 TYR A 226      52.056  51.432  -2.754  1.00  0.00           H  
ATOM   2958  CE2 TYR A 226      48.988  51.384  -1.301  1.00 42.82           C  
ATOM   2959  HE2 TYR A 226      48.102  52.025  -1.156  1.00  0.00           H  
ATOM   2960  CZ  TYR A 226      50.078  51.854  -2.007  1.00 45.02           C  
ATOM   2961  OH  TYR A 226      50.061  53.126  -2.531  1.00 43.54           O  
ATOM   2962  HH  TYR A 226      50.811  53.449  -3.017  1.00  0.00           H  
ATOM   2963  N   ALA A 227      49.722  44.437  -0.777  1.00 33.94           N  
ATOM   2964  HN  ALA A 227      48.841  44.516  -1.284  1.00  0.00           H  
ATOM   2965  CA  ALA A 227      50.051  43.189  -0.084  1.00 37.72           C  
ATOM   2966  HA  ALA A 227      50.156  43.422   1.001  1.00  0.00           H  
ATOM   2967  C   ALA A 227      51.371  42.590  -0.560  1.00 42.91           C  
ATOM   2968  O   ALA A 227      51.998  41.796   0.146  1.00 40.69           O  
ATOM   2969  CB  ALA A 227      48.930  42.174  -0.232  1.00 37.76           C  
ATOM   2970  HB1 ALA A 227      47.965  42.612   0.116  1.00  0.00           H  
ATOM   2971  HB2 ALA A 227      49.164  41.216   0.288  1.00  0.00           H  
ATOM   2972  HB3 ALA A 227      48.858  41.782  -1.273  1.00  0.00           H  
ATOM   2973  N   ASP A 228      51.794  42.979  -1.757  1.00 53.68           N  
ATOM   2974  HN  ASP A 228      51.268  43.688  -2.268  1.00  0.00           H  
ATOM   2975  CA  ASP A 228      52.996  42.412  -2.355  1.00 60.73           C  
ATOM   2976  HA  ASP A 228      53.241  41.476  -1.801  1.00  0.00           H  
ATOM   2977  C   ASP A 228      54.215  43.333  -2.276  1.00 61.53           C  
ATOM   2978  O   ASP A 228      55.200  43.112  -2.979  1.00 65.81           O  
ATOM   2979  CB  ASP A 228      52.734  42.034  -3.813  1.00 66.08           C  
ATOM   2980  HB1 ASP A 228      52.031  41.172  -3.884  1.00  0.00           H  
ATOM   2981  HB2 ASP A 228      53.636  41.568  -4.275  1.00  0.00           H  
ATOM   2982  CG  ASP A 228      52.243  43.207  -4.637  1.00 67.97           C  
ATOM   2983  OD1 ASP A 228      51.159  43.746  -4.323  1.00 70.54           O  
ATOM   2984  OD2 ASP A 228      52.938  43.587  -5.603  1.00 73.77           O  
ATOM   2985  N   LYS A 229      54.159  44.359  -1.431  1.00 52.37           N  
ATOM   2986  HN  LYS A 229      53.327  44.497  -0.857  1.00  0.00           H  
ATOM   2987  CA  LYS A 229      55.280  45.291  -1.319  1.00 51.62           C  
ATOM   2988  HA  LYS A 229      56.208  44.680  -1.417  1.00  0.00           H  
ATOM   2989  C   LYS A 229      55.397  46.045   0.008  1.00 49.08           C  
ATOM   2990  O   LYS A 229      56.405  46.706   0.252  1.00 52.44           O  
ATOM   2991  CB  LYS A 229      55.287  46.278  -2.491  1.00 53.29           C  
ATOM   2992  HB1 LYS A 229      55.975  47.129  -2.277  1.00  0.00           H  
ATOM   2993  HB2 LYS A 229      55.804  45.830  -3.372  1.00  0.00           H  
ATOM   2994  CG  LYS A 229      53.916  46.795  -2.890  1.00 55.74           C  
ATOM   2995  HG1 LYS A 229      53.199  45.961  -3.072  1.00  0.00           H  
ATOM   2996  HG2 LYS A 229      53.395  47.282  -2.033  1.00  0.00           H  
ATOM   2997  CD  LYS A 229      54.011  47.725  -4.090  1.00 59.57           C  
ATOM   2998  HD1 LYS A 229      54.816  47.405  -4.792  1.00  0.00           H  
ATOM   2999  HD2 LYS A 229      54.419  48.722  -3.802  1.00  0.00           H  
ATOM   3000  CE  LYS A 229      52.675  47.856  -4.800  1.00 65.56           C  
ATOM   3001  HE1 LYS A 229      51.889  48.253  -4.116  1.00  0.00           H  
ATOM   3002  HE2 LYS A 229      52.692  48.684  -5.546  1.00  0.00           H  
ATOM   3003  NZ  LYS A 229      52.250  46.569  -5.427  1.00 65.12           N  
ATOM   3004  HZ1 LYS A 229      51.353  46.657  -5.904  1.00  0.00           H  
ATOM   3005  HZ2 LYS A 229      52.235  45.811  -4.745  1.00  0.00           H  
ATOM   3006  HZ3 LYS A 229      52.969  46.206  -6.053  1.00  0.00           H  
ATOM   3007  N   LEU A 230      54.383  45.956   0.861  1.00 38.09           N  
ATOM   3008  HN  LEU A 230      53.549  45.428   0.603  1.00  0.00           H  
ATOM   3009  CA  LEU A 230      54.454  46.610   2.168  1.00 35.34           C  
ATOM   3010  HA  LEU A 230      55.476  47.042   2.275  1.00  0.00           H  
ATOM   3011  C   LEU A 230      54.237  45.643   3.327  1.00 34.16           C  
ATOM   3012  O   LEU A 230      53.505  44.662   3.204  1.00 34.23           O  
ATOM   3013  CB  LEU A 230      53.450  47.761   2.267  1.00 29.59           C  
ATOM   3014  HB1 LEU A 230      53.342  48.068   3.333  1.00  0.00           H  
ATOM   3015  HB2 LEU A 230      52.424  47.378   2.057  1.00  0.00           H  
ATOM   3016  CG  LEU A 230      53.718  48.996   1.406  1.00 34.33           C  
ATOM   3017  HG  LEU A 230      53.707  48.688   0.334  1.00  0.00           H  
ATOM   3018  CD1 LEU A 230      52.627  50.029   1.620  1.00 34.22           C  
ATOM   3019 1HD1 LEU A 230      52.822  50.930   0.992  1.00  0.00           H  
ATOM   3020 2HD1 LEU A 230      52.505  50.290   2.697  1.00  0.00           H  
ATOM   3021 3HD1 LEU A 230      51.611  49.606   1.438  1.00  0.00           H  
ATOM   3022  CD2 LEU A 230      55.087  49.587   1.725  1.00 38.60           C  
ATOM   3023 1HD2 LEU A 230      55.282  50.488   1.097  1.00  0.00           H  
ATOM   3024 2HD2 LEU A 230      55.898  48.829   1.625  1.00  0.00           H  
ATOM   3025 3HD2 LEU A 230      55.199  49.808   2.812  1.00  0.00           H  
ATOM   3026  N   GLU A 231      54.884  45.935   4.450  1.00 33.65           N  
ATOM   3027  HN  GLU A 231      55.566  46.694   4.447  1.00  0.00           H  
ATOM   3028  CA  GLU A 231      54.647  45.203   5.683  1.00 31.36           C  
ATOM   3029  HA  GLU A 231      54.691  44.109   5.474  1.00  0.00           H  
ATOM   3030  C   GLU A 231      53.251  45.562   6.182  1.00 25.72           C  
ATOM   3031  O   GLU A 231      52.768  46.669   5.942  1.00 25.51           O  
ATOM   3032  CB  GLU A 231      55.715  45.560   6.722  1.00 29.06           C  
ATOM   3033  HB1 GLU A 231      55.579  46.610   7.072  1.00  0.00           H  
ATOM   3034  HB2 GLU A 231      56.715  45.648   6.236  1.00  0.00           H  
ATOM   3035  CG  GLU A 231      55.786  44.614   7.906  1.00 27.89           C  
ATOM   3036  HG1 GLU A 231      56.829  44.534   8.293  1.00  0.00           H  
ATOM   3037  HG2 GLU A 231      55.632  43.558   7.584  1.00  0.00           H  
ATOM   3038  CD  GLU A 231      54.822  44.992   9.014  1.00 27.42           C  
ATOM   3039  OE1 GLU A 231      54.570  46.203   9.199  1.00 26.98           O  
ATOM   3040  OE2 GLU A 231      54.317  44.076   9.701  1.00 28.29           O  
ATOM   3041  N   PHE A 232      52.602  44.624   6.867  1.00 28.97           N  
ATOM   3042  HN  PHE A 232      53.092  43.763   7.111  1.00  0.00           H  
ATOM   3043  CA  PHE A 232      51.206  44.787   7.283  1.00 29.09           C  
ATOM   3044  HA  PHE A 232      50.592  44.789   6.352  1.00  0.00           H  
ATOM   3045  C   PHE A 232      50.885  46.095   8.028  1.00 25.70           C  
ATOM   3046  O   PHE A 232      49.861  46.724   7.761  1.00 25.47           O  
ATOM   3047  CB  PHE A 232      50.751  43.578   8.108  1.00 29.07           C  
ATOM   3048  HB1 PHE A 232      51.284  43.548   9.087  1.00  0.00           H  
ATOM   3049  HB2 PHE A 232      51.131  42.631   7.658  1.00  0.00           H  
ATOM   3050  CG  PHE A 232      49.263  43.506   8.314  1.00 26.28           C  
ATOM   3051  CD1 PHE A 232      48.390  43.859   7.298  1.00 29.76           C  
ATOM   3052  HD1 PHE A 232      48.793  44.204   6.331  1.00  0.00           H  
ATOM   3053  CD2 PHE A 232      48.737  43.064   9.519  1.00 29.14           C  
ATOM   3054  HD2 PHE A 232      49.418  42.769  10.335  1.00  0.00           H  
ATOM   3055  CE1 PHE A 232      47.016  43.785   7.479  1.00 29.83           C  
ATOM   3056  HE1 PHE A 232      46.334  44.074   6.662  1.00  0.00           H  
ATOM   3057  CE2 PHE A 232      47.366  42.988   9.711  1.00 27.80           C  
ATOM   3058  HE2 PHE A 232      46.962  42.642  10.677  1.00  0.00           H  
ATOM   3059  CZ  PHE A 232      46.504  43.348   8.686  1.00 30.27           C  
ATOM   3060  HZ  PHE A 232      45.413  43.286   8.834  1.00  0.00           H  
ATOM   3061  N   MET A 233      51.742  46.501   8.961  1.00 26.87           N  
ATOM   3062  HN  MET A 233      52.578  45.950   9.155  1.00  0.00           H  
ATOM   3063  CA  MET A 233      51.493  47.733   9.710  1.00 25.89           C  
ATOM   3064  HA  MET A 233      50.477  47.658  10.163  1.00  0.00           H  
ATOM   3065  C   MET A 233      51.508  48.952   8.794  1.00 26.03           C  
ATOM   3066  O   MET A 233      50.754  49.903   9.000  1.00 27.08           O  
ATOM   3067  CB  MET A 233      52.501  47.912  10.846  1.00 23.34           C  
ATOM   3068  HB1 MET A 233      52.419  48.933  11.286  1.00  0.00           H  
ATOM   3069  HB2 MET A 233      53.540  47.964  10.444  1.00  0.00           H  
ATOM   3070  CG  MET A 233      52.400  46.855  11.928  1.00 25.60           C  
ATOM   3071  HG1 MET A 233      52.641  45.844  11.524  1.00  0.00           H  
ATOM   3072  HG2 MET A 233      53.230  46.956  12.665  1.00  0.00           H  
ATOM   3073  SD  MET A 233      50.798  46.857  12.753  1.00 28.96           S  
ATOM   3074  CE  MET A 233      51.104  47.991  14.093  1.00 31.91           C  
ATOM   3075  HE1 MET A 233      50.113  47.992  14.603  1.00  0.00           H  
ATOM   3076  HE2 MET A 233      51.489  48.993  13.793  1.00  0.00           H  
ATOM   3077  HE3 MET A 233      51.976  47.741  14.742  1.00  0.00           H  
ATOM   3078  N   HIS A 234      52.366  48.925   7.781  1.00 23.28           N  
ATOM   3079  HN  HIS A 234      52.996  48.130   7.671  1.00  0.00           H  
ATOM   3080  CA  HIS A 234      52.413  50.024   6.825  1.00 23.91           C  
ATOM   3081  HA  HIS A 234      52.383  50.975   7.406  1.00  0.00           H  
ATOM   3082  C   HIS A 234      51.194  50.008   5.907  1.00 26.48           C  
ATOM   3083  O   HIS A 234      50.718  51.056   5.475  1.00 27.50           O  
ATOM   3084  CB  HIS A 234      53.718  50.014   6.024  1.00 25.44           C  
ATOM   3085  HB1 HIS A 234      53.634  50.667   5.124  1.00  0.00           H  
ATOM   3086  HB2 HIS A 234      53.867  49.028   5.525  1.00  0.00           H  
ATOM   3087  CG  HIS A 234      54.920  50.384   6.837  1.00 29.92           C  
ATOM   3088  CD2 HIS A 234      55.025  50.981   8.047  1.00 31.20           C  
ATOM   3089  HD2 HIS A 234      54.191  51.325   8.681  1.00  0.00           H  
ATOM   3090  ND1 HIS A 234      56.210  50.120   6.428  1.00 33.14           N  
ATOM   3091  HD1 HIS A 234      56.470  49.662   5.554  1.00  0.00           H  
ATOM   3092  CE1 HIS A 234      57.057  50.553   7.344  1.00 36.22           C  
ATOM   3093  HE1 HIS A 234      58.157  50.487   7.289  1.00  0.00           H  
ATOM   3094  NE2 HIS A 234      56.364  51.079   8.338  1.00 30.93           N  
ATOM   3095  HE2 HIS A 234      56.759  51.491   9.184  1.00  0.00           H  
ATOM   3096  N   ILE A 235      50.685  48.817   5.619  1.00 21.01           N  
ATOM   3097  HN  ILE A 235      51.164  47.975   5.938  1.00  0.00           H  
ATOM   3098  CA  ILE A 235      49.451  48.697   4.853  1.00 25.03           C  
ATOM   3099  HA  ILE A 235      49.574  49.257   3.897  1.00  0.00           H  
ATOM   3100  C   ILE A 235      48.293  49.319   5.632  1.00 21.28           C  
ATOM   3101  O   ILE A 235      47.513  50.103   5.086  1.00 23.21           O  
ATOM   3102  CB  ILE A 235      49.132  47.224   4.518  1.00 23.84           C  
ATOM   3103  HB  ILE A 235      49.129  46.638   5.467  1.00  0.00           H  
ATOM   3104  CG1 ILE A 235      50.211  46.650   3.595  1.00 26.09           C  
ATOM   3105 1HG1 ILE A 235      50.374  47.321   2.719  1.00  0.00           H  
ATOM   3106 2HG1 ILE A 235      51.215  46.720   4.076  1.00  0.00           H  
ATOM   3107  CG2 ILE A 235      47.755  47.102   3.869  1.00 23.32           C  
ATOM   3108 1HG2 ILE A 235      46.969  47.520   4.541  1.00  0.00           H  
ATOM   3109 2HG2 ILE A 235      47.529  46.052   3.569  1.00  0.00           H  
ATOM   3110 3HG2 ILE A 235      47.729  47.572   2.858  1.00  0.00           H  
ATOM   3111  CD1 ILE A 235      49.940  45.230   3.134  1.00 27.96           C  
ATOM   3112 1HD1 ILE A 235      50.726  44.812   2.462  1.00  0.00           H  
ATOM   3113 2HD1 ILE A 235      48.936  45.160   2.653  1.00  0.00           H  
ATOM   3114 3HD1 ILE A 235      49.777  44.559   4.010  1.00  0.00           H  
ATOM   3115  N   LEU A 236      48.199  48.980   6.915  1.00 24.62           N  
ATOM   3116  HN  LEU A 236      48.903  48.359   7.315  1.00  0.00           H  
ATOM   3117  CA  LEU A 236      47.118  49.469   7.771  1.00 22.33           C  
ATOM   3118  HA  LEU A 236      46.152  49.255   7.257  1.00  0.00           H  
ATOM   3119  C   LEU A 236      47.193  50.976   8.017  1.00 23.40           C  
ATOM   3120  O   LEU A 236      46.169  51.628   8.234  1.00 22.23           O  
ATOM   3121  CB  LEU A 236      47.114  48.719   9.105  1.00 19.76           C  
ATOM   3122  HB1 LEU A 236      48.115  48.802   9.589  1.00  0.00           H  
ATOM   3123  HB2 LEU A 236      46.487  49.267   9.846  1.00  0.00           H  
ATOM   3124  CG  LEU A 236      46.685  47.251   9.046  1.00 22.88           C  
ATOM   3125  HG  LEU A 236      47.363  46.716   8.340  1.00  0.00           H  
ATOM   3126  CD1 LEU A 236      46.811  46.599  10.417  1.00 22.20           C  
ATOM   3127 1HD1 LEU A 236      47.854  46.683  10.802  1.00  0.00           H  
ATOM   3128 2HD1 LEU A 236      46.460  45.541  10.404  1.00  0.00           H  
ATOM   3129 3HD1 LEU A 236      46.070  47.013  11.140  1.00  0.00           H  
ATOM   3130  CD2 LEU A 236      45.261  47.136   8.521  1.00 20.74           C  
ATOM   3131 1HD2 LEU A 236      45.169  47.613   7.518  1.00  0.00           H  
ATOM   3132 2HD2 LEU A 236      44.520  47.550   9.244  1.00  0.00           H  
ATOM   3133 3HD2 LEU A 236      44.910  46.078   8.508  1.00  0.00           H  
ATOM   3134  N   THR A 237      48.406  51.520   7.995  1.00 22.61           N  
ATOM   3135  HN  THR A 237      49.219  50.915   7.881  1.00  0.00           H  
ATOM   3136  CA  THR A 237      48.605  52.958   8.129  1.00 25.23           C  
ATOM   3137  HA  THR A 237      48.047  53.301   9.031  1.00  0.00           H  
ATOM   3138  C   THR A 237      48.032  53.688   6.910  1.00 24.94           C  
ATOM   3139  O   THR A 237      47.440  54.760   7.037  1.00 24.61           O  
ATOM   3140  CB  THR A 237      50.104  53.306   8.330  1.00 24.61           C  
ATOM   3141  HB  THR A 237      50.684  52.930   7.455  1.00  0.00           H  
ATOM   3142  CG2 THR A 237      50.310  54.811   8.450  1.00 26.40           C  
ATOM   3143 1HG2 THR A 237      51.387  55.061   8.594  1.00  0.00           H  
ATOM   3144 2HG2 THR A 237      49.676  55.248   9.256  1.00  0.00           H  
ATOM   3145 3HG2 THR A 237      49.877  55.355   7.578  1.00  0.00           H  
ATOM   3146  OG1 THR A 237      50.590  52.670   9.519  1.00 22.12           O  
ATOM   3147  HG1 THR A 237      51.508  52.883   9.642  1.00  0.00           H  
ATOM   3148  N   ARG A 238      48.193  53.097   5.730  1.00 26.76           N  
ATOM   3149  HN  ARG A 238      48.746  52.242   5.667  1.00  0.00           H  
ATOM   3150  CA  ARG A 238      47.589  53.655   4.520  1.00 27.39           C  
ATOM   3151  HA  ARG A 238      47.837  54.742   4.490  1.00  0.00           H  
ATOM   3152  C   ARG A 238      46.063  53.529   4.534  1.00 25.56           C  
ATOM   3153  O   ARG A 238      45.356  54.400   4.019  1.00 28.13           O  
ATOM   3154  CB  ARG A 238      48.182  53.012   3.267  1.00 30.84           C  
ATOM   3155  HB1 ARG A 238      48.089  51.902   3.308  1.00  0.00           H  
ATOM   3156  HB2 ARG A 238      47.544  53.216   2.375  1.00  0.00           H  
ATOM   3157  CG  ARG A 238      49.622  53.426   3.010  1.00 37.94           C  
ATOM   3158  HG1 ARG A 238      50.243  53.342   3.933  1.00  0.00           H  
ATOM   3159  HG2 ARG A 238      49.708  54.525   2.845  1.00  0.00           H  
ATOM   3160  CD  ARG A 238      50.224  52.644   1.863  1.00 41.81           C  
ATOM   3161  HD1 ARG A 238      49.534  52.615   0.987  1.00  0.00           H  
ATOM   3162  HD2 ARG A 238      50.263  51.554   2.093  1.00  0.00           H  
ATOM   3163  NE  ARG A 238      51.539  53.153   1.485  1.00 51.00           N  
ATOM   3164  HE  ARG A 238      52.352  52.795   1.986  1.00  0.00           H  
ATOM   3165  CZ  ARG A 238      51.742  54.054   0.528  1.00 55.90           C  
ATOM   3166  NH1 ARG A 238      50.714  54.552  -0.148  1.00 54.35           N  
ATOM   3167 1HH1 ARG A 238      49.767  54.241   0.070  1.00  0.00           H  
ATOM   3168 2HH1 ARG A 238      50.870  55.243  -0.882  1.00  0.00           H  
ATOM   3169  NH2 ARG A 238      52.972  54.458   0.245  1.00 59.61           N  
ATOM   3170 1HH2 ARG A 238      53.762  54.075   0.764  1.00  0.00           H  
ATOM   3171 2HH2 ARG A 238      53.128  55.149  -0.489  1.00  0.00           H  
ATOM   3172  N   VAL A 239      45.557  52.458   5.137  1.00 24.14           N  
ATOM   3173  HN  VAL A 239      46.181  51.712   5.446  1.00  0.00           H  
ATOM   3174  CA  VAL A 239      44.121  52.335   5.363  1.00 25.21           C  
ATOM   3175  HA  VAL A 239      43.598  52.424   4.382  1.00  0.00           H  
ATOM   3176  C   VAL A 239      43.656  53.476   6.269  1.00 23.54           C  
ATOM   3177  O   VAL A 239      42.648  54.126   5.995  1.00 27.31           O  
ATOM   3178  CB  VAL A 239      43.742  50.979   6.002  1.00 23.04           C  
ATOM   3179  HB  VAL A 239      44.296  50.876   6.964  1.00  0.00           H  
ATOM   3180  CG1 VAL A 239      42.249  50.925   6.298  1.00 24.88           C  
ATOM   3181 1HG1 VAL A 239      41.955  51.769   6.965  1.00  0.00           H  
ATOM   3182 2HG1 VAL A 239      41.944  49.938   6.717  1.00  0.00           H  
ATOM   3183 3HG1 VAL A 239      41.641  50.903   5.364  1.00  0.00           H  
ATOM   3184  CG2 VAL A 239      44.143  49.828   5.092  1.00 24.05           C  
ATOM   3185 1HG2 VAL A 239      45.236  49.868   4.875  1.00  0.00           H  
ATOM   3186 2HG2 VAL A 239      43.535  49.806   4.158  1.00  0.00           H  
ATOM   3187 3HG2 VAL A 239      43.838  48.841   5.511  1.00  0.00           H  
ATOM   3188  N   ASN A 240      44.397  53.716   7.347  1.00 25.82           N  
ATOM   3189  HN  ASN A 240      45.181  53.098   7.558  1.00  0.00           H  
ATOM   3190  CA  ASN A 240      44.118  54.841   8.237  1.00 24.31           C  
ATOM   3191  HA  ASN A 240      43.145  54.645   8.745  1.00  0.00           H  
ATOM   3192  C   ASN A 240      43.996  56.161   7.474  1.00 24.79           C  
ATOM   3193  O   ASN A 240      43.018  56.893   7.633  1.00 26.35           O  
ATOM   3194  CB  ASN A 240      45.200  54.967   9.316  1.00 23.44           C  
ATOM   3195  HB1 ASN A 240      45.325  56.028   9.634  1.00  0.00           H  
ATOM   3196  HB2 ASN A 240      46.214  54.786   8.888  1.00  0.00           H  
ATOM   3197  CG  ASN A 240      44.945  54.064  10.517  1.00 25.00           C  
ATOM   3198  ND2 ASN A 240      45.776  54.203  11.547  1.00 20.67           N  
ATOM   3199 1HD2 ASN A 240      45.605  53.599  12.351  1.00  0.00           H  
ATOM   3200 2HD2 ASN A 240      46.544  54.874  11.546  1.00  0.00           H  
ATOM   3201  OD1 ASN A 240      44.016  53.253  10.518  1.00 20.67           O  
ATOM   3202  N   ARG A 241      44.994  56.460   6.648  1.00 26.52           N  
ATOM   3203  HN  ARG A 241      45.779  55.815   6.559  1.00  0.00           H  
ATOM   3204  CA  ARG A 241      44.989  57.692   5.867  1.00 28.80           C  
ATOM   3205  HA  ARG A 241      44.851  58.540   6.577  1.00  0.00           H  
ATOM   3206  C   ARG A 241      43.836  57.735   4.868  1.00 26.15           C  
ATOM   3207  O   ARG A 241      43.184  58.769   4.718  1.00 28.92           O  
ATOM   3208  CB  ARG A 241      46.324  57.907   5.141  1.00 29.78           C  
ATOM   3209  HB1 ARG A 241      46.548  57.053   4.459  1.00  0.00           H  
ATOM   3210  HB2 ARG A 241      47.181  57.807   5.847  1.00  0.00           H  
ATOM   3211  CG  ARG A 241      46.391  59.238   4.388  1.00 32.35           C  
ATOM   3212  HG1 ARG A 241      45.901  60.050   4.974  1.00  0.00           H  
ATOM   3213  HG2 ARG A 241      45.720  59.224   3.497  1.00  0.00           H  
ATOM   3214  CD  ARG A 241      47.810  59.634   3.993  1.00 41.41           C  
ATOM   3215  HD1 ARG A 241      48.482  59.659   4.883  1.00  0.00           H  
ATOM   3216  HD2 ARG A 241      47.859  60.709   3.701  1.00  0.00           H  
ATOM   3217  NE  ARG A 241      48.360  58.778   2.943  1.00 52.24           N  
ATOM   3218  HE  ARG A 241      47.918  58.809   2.024  1.00  0.00           H  
ATOM   3219  CZ  ARG A 241      49.399  57.961   3.106  1.00 52.36           C  
ATOM   3220  NH1 ARG A 241      50.018  57.887   4.279  1.00 44.76           N  
ATOM   3221 1HH1 ARG A 241      49.691  58.456   5.060  1.00  0.00           H  
ATOM   3222 2HH1 ARG A 241      50.814  57.261   4.404  1.00  0.00           H  
ATOM   3223  NH2 ARG A 241      49.825  57.220   2.090  1.00 52.32           N  
ATOM   3224 1HH2 ARG A 241      49.350  57.277   1.189  1.00  0.00           H  
ATOM   3225 2HH2 ARG A 241      50.621  56.594   2.215  1.00  0.00           H  
ATOM   3226  N   LYS A 242      43.590  56.621   4.181  1.00 23.35           N  
ATOM   3227  HN  LYS A 242      44.154  55.788   4.350  1.00  0.00           H  
ATOM   3228  CA  LYS A 242      42.518  56.581   3.187  1.00 28.26           C  
ATOM   3229  HA  LYS A 242      42.717  57.384   2.440  1.00  0.00           H  
ATOM   3230  C   LYS A 242      41.166  56.873   3.836  1.00 25.90           C  
ATOM   3231  O   LYS A 242      40.439  57.764   3.395  1.00 27.42           O  
ATOM   3232  CB  LYS A 242      42.492  55.241   2.438  1.00 28.01           C  
ATOM   3233  HB1 LYS A 242      43.512  54.975   2.074  1.00  0.00           H  
ATOM   3234  HB2 LYS A 242      42.321  54.398   3.147  1.00  0.00           H  
ATOM   3235  CG  LYS A 242      41.479  55.194   1.289  1.00 30.81           C  
ATOM   3236  HG1 LYS A 242      40.443  55.387   1.654  1.00  0.00           H  
ATOM   3237  HG2 LYS A 242      41.593  56.073   0.613  1.00  0.00           H  
ATOM   3238  CD  LYS A 242      41.558  53.881   0.511  1.00 33.47           C  
ATOM   3239  HD1 LYS A 242      42.542  53.772  -0.001  1.00  0.00           H  
ATOM   3240  HD2 LYS A 242      41.620  53.005   1.198  1.00  0.00           H  
ATOM   3241  CE  LYS A 242      40.397  53.733  -0.476  1.00 36.62           C  
ATOM   3242  HE1 LYS A 242      40.279  52.671  -0.793  1.00  0.00           H  
ATOM   3243  HE2 LYS A 242      39.418  53.881   0.038  1.00  0.00           H  
ATOM   3244  NZ  LYS A 242      40.515  54.632  -1.663  1.00 35.79           N  
ATOM   3245  HZ1 LYS A 242      39.742  54.533  -2.321  1.00  0.00           H  
ATOM   3246  HZ2 LYS A 242      41.410  54.497  -2.133  1.00  0.00           H  
ATOM   3247  HZ3 LYS A 242      40.623  55.604  -1.373  1.00  0.00           H  
ATOM   3248  N   VAL A 243      40.842  56.134   4.894  1.00 25.28           N  
ATOM   3249  HN  VAL A 243      41.472  55.389   5.192  1.00  0.00           H  
ATOM   3250  CA  VAL A 243      39.606  56.364   5.639  1.00 22.68           C  
ATOM   3251  HA  VAL A 243      38.748  56.181   4.950  1.00  0.00           H  
ATOM   3252  C   VAL A 243      39.509  57.804   6.144  1.00 26.23           C  
ATOM   3253  O   VAL A 243      38.464  58.444   6.028  1.00 25.67           O  
ATOM   3254  CB  VAL A 243      39.468  55.406   6.840  1.00 23.03           C  
ATOM   3255  HB  VAL A 243      40.391  55.485   7.460  1.00  0.00           H  
ATOM   3256  CG1 VAL A 243      38.274  55.806   7.702  1.00 19.83           C  
ATOM   3257 1HG1 VAL A 243      38.376  56.861   8.048  1.00  0.00           H  
ATOM   3258 2HG1 VAL A 243      38.125  55.103   8.555  1.00  0.00           H  
ATOM   3259 3HG1 VAL A 243      37.307  55.635   7.174  1.00  0.00           H  
ATOM   3260  CG2 VAL A 243      39.328  53.960   6.366  1.00 21.69           C  
ATOM   3261 1HG2 VAL A 243      40.200  53.668   5.736  1.00  0.00           H  
ATOM   3262 2HG2 VAL A 243      38.361  53.789   5.838  1.00  0.00           H  
ATOM   3263 3HG2 VAL A 243      39.179  53.257   7.219  1.00  0.00           H  
ATOM   3264  N   ALA A 244      40.606  58.312   6.697  1.00 24.36           N  
ATOM   3265  HN  ALA A 244      41.465  57.762   6.690  1.00  0.00           H  
ATOM   3266  CA  ALA A 244      40.616  59.637   7.315  1.00 24.27           C  
ATOM   3267  HA  ALA A 244      39.753  59.682   8.020  1.00  0.00           H  
ATOM   3268  C   ALA A 244      40.453  60.786   6.320  1.00 25.86           C  
ATOM   3269  O   ALA A 244      39.830  61.799   6.636  1.00 27.96           O  
ATOM   3270  CB  ALA A 244      41.888  59.830   8.139  1.00 22.18           C  
ATOM   3271  HB1 ALA A 244      42.007  58.992   8.865  1.00  0.00           H  
ATOM   3272  HB2 ALA A 244      41.911  60.824   8.643  1.00  0.00           H  
ATOM   3273  HB3 ALA A 244      42.788  59.953   7.493  1.00  0.00           H  
ATOM   3274  N   THR A 245      41.010  60.634   5.123  1.00 29.14           N  
ATOM   3275  HN  THR A 245      41.413  59.733   4.866  1.00  0.00           H  
ATOM   3276  CA  THR A 245      41.053  61.741   4.170  1.00 29.76           C  
ATOM   3277  HA  THR A 245      40.873  62.679   4.746  1.00  0.00           H  
ATOM   3278  C   THR A 245      39.989  61.674   3.069  1.00 37.90           C  
ATOM   3279  O   THR A 245      39.477  62.707   2.635  1.00 41.60           O  
ATOM   3280  CB  THR A 245      42.443  61.871   3.507  1.00 32.46           C  
ATOM   3281  HB  THR A 245      42.432  62.741   2.810  1.00  0.00           H  
ATOM   3282  CG2 THR A 245      43.527  62.090   4.555  1.00 32.91           C  
ATOM   3283 1HG2 THR A 245      43.300  63.016   5.133  1.00  0.00           H  
ATOM   3284 2HG2 THR A 245      44.548  62.111   4.108  1.00  0.00           H  
ATOM   3285 3HG2 THR A 245      43.662  61.202   5.215  1.00  0.00           H  
ATOM   3286  OG1 THR A 245      42.735  60.682   2.764  1.00 36.71           O  
ATOM   3287  HG1 THR A 245      42.059  60.545   2.111  1.00  0.00           H  
ATOM   3288  N   GLU A 246      39.656  60.467   2.620  1.00 38.40           N  
ATOM   3289  HN  GLU A 246      40.001  59.639   3.105  1.00  0.00           H  
ATOM   3290  CA  GLU A 246      38.805  60.308   1.444  1.00 32.56           C  
ATOM   3291  HA  GLU A 246      38.876  61.252   0.854  1.00  0.00           H  
ATOM   3292  C   GLU A 246      37.328  60.078   1.756  1.00 38.81           C  
ATOM   3293  O   GLU A 246      36.507  59.991   0.843  1.00 42.47           O  
ATOM   3294  CB  GLU A 246      39.325  59.177   0.555  1.00 37.14           C  
ATOM   3295  HB1 GLU A 246      39.188  58.191   1.057  1.00  0.00           H  
ATOM   3296  HB2 GLU A 246      38.657  59.035  -0.327  1.00  0.00           H  
ATOM   3297  CG  GLU A 246      40.766  59.350   0.108  1.00 45.70           C  
ATOM   3298  HG1 GLU A 246      41.446  59.469   0.983  1.00  0.00           H  
ATOM   3299  HG2 GLU A 246      40.920  60.343  -0.375  1.00  0.00           H  
ATOM   3300  CD  GLU A 246      41.232  58.225  -0.797  1.00 46.92           C  
ATOM   3301  OE1 GLU A 246      40.377  57.444  -1.268  1.00 45.51           O  
ATOM   3302  OE2 GLU A 246      42.455  58.126  -1.039  1.00 49.09           O  
ATOM   3303  N   PHE A 247      36.989  59.973   3.036  1.00 30.55           N  
ATOM   3304  HN  PHE A 247      37.705  60.071   3.755  1.00  0.00           H  
ATOM   3305  CA  PHE A 247      35.607  59.719   3.428  1.00 28.39           C  
ATOM   3306  HA  PHE A 247      34.986  59.684   2.503  1.00  0.00           H  
ATOM   3307  C   PHE A 247      35.058  60.821   4.324  1.00 31.82           C  
ATOM   3308  O   PHE A 247      35.727  61.285   5.248  1.00 29.46           O  
ATOM   3309  CB  PHE A 247      35.475  58.367   4.142  1.00 26.56           C  
ATOM   3310  HB1 PHE A 247      36.127  58.337   5.046  1.00  0.00           H  
ATOM   3311  HB2 PHE A 247      34.475  58.277   4.627  1.00  0.00           H  
ATOM   3312  CG  PHE A 247      35.742  57.181   3.260  1.00 27.76           C  
ATOM   3313  CD1 PHE A 247      37.039  56.743   3.039  1.00 26.33           C  
ATOM   3314  HD1 PHE A 247      37.881  57.275   3.512  1.00  0.00           H  
ATOM   3315  CD2 PHE A 247      34.694  56.493   2.662  1.00 31.74           C  
ATOM   3316  HD2 PHE A 247      33.656  56.822   2.837  1.00  0.00           H  
ATOM   3317  CE1 PHE A 247      37.290  55.650   2.235  1.00 29.21           C  
ATOM   3318  HE1 PHE A 247      38.327  55.314   2.068  1.00  0.00           H  
ATOM   3319  CE2 PHE A 247      34.936  55.401   1.851  1.00 31.97           C  
ATOM   3320  HE2 PHE A 247      34.095  54.870   1.374  1.00  0.00           H  
ATOM   3321  CZ  PHE A 247      36.237  54.975   1.638  1.00 30.50           C  
ATOM   3322  HZ  PHE A 247      36.434  54.101   0.995  1.00  0.00           H  
ATOM   3323  N   GLU A 248      33.832  61.234   4.036  1.00 30.26           N  
ATOM   3324  HN  GLU A 248      33.382  60.880   3.192  1.00  0.00           H  
ATOM   3325  CA  GLU A 248      33.104  62.170   4.874  1.00 30.24           C  
ATOM   3326  HA  GLU A 248      33.343  61.973   5.945  1.00  0.00           H  
ATOM   3327  C   GLU A 248      31.623  61.926   4.633  1.00 32.30           C  
ATOM   3328  O   GLU A 248      31.190  61.835   3.484  1.00 35.35           O  
ATOM   3329  CB  GLU A 248      33.467  63.617   4.529  1.00 31.98           C  
ATOM   3330  HB1 GLU A 248      33.289  63.821   3.447  1.00  0.00           H  
ATOM   3331  HB2 GLU A 248      34.571  63.766   4.567  1.00  0.00           H  
ATOM   3332  CG  GLU A 248      32.756  64.643   5.394  1.00 33.40           C  
ATOM   3333  HG1 GLU A 248      32.938  64.446   6.476  1.00  0.00           H  
ATOM   3334  HG2 GLU A 248      31.652  64.492   5.364  1.00  0.00           H  
ATOM   3335  CD  GLU A 248      33.117  66.073   5.036  1.00 43.87           C  
ATOM   3336  OE1 GLU A 248      34.320  66.368   4.869  1.00 36.31           O  
ATOM   3337  OE2 GLU A 248      32.191  66.906   4.929  1.00 46.18           O  
ATOM   3338  N   SER A 249      30.850  61.805   5.706  1.00 29.56           N  
ATOM   3339  HN  SER A 249      31.253  61.933   6.634  1.00  0.00           H  
ATOM   3340  CA  SER A 249      29.431  61.491   5.573  1.00 30.64           C  
ATOM   3341  HA  SER A 249      29.333  60.611   4.896  1.00  0.00           H  
ATOM   3342  C   SER A 249      28.643  62.646   4.965  1.00 34.09           C  
ATOM   3343  O   SER A 249      28.985  63.814   5.146  1.00 33.54           O  
ATOM   3344  CB  SER A 249      28.825  61.118   6.927  1.00 27.67           C  
ATOM   3345  HB1 SER A 249      27.835  60.618   6.811  1.00  0.00           H  
ATOM   3346  HB2 SER A 249      29.382  60.281   7.410  1.00  0.00           H  
ATOM   3347  OG  SER A 249      28.742  62.250   7.777  1.00 27.49           O  
ATOM   3348  HG  SER A 249      28.366  62.018   8.618  1.00  0.00           H  
ATOM   3349  N   PHE A 250      27.592  62.296   4.231  1.00 32.08           N  
ATOM   3350  HN  PHE A 250      27.453  61.309   4.016  1.00  0.00           H  
ATOM   3351  CA  PHE A 250      26.630  63.263   3.721  1.00 35.61           C  
ATOM   3352  HA  PHE A 250      26.837  64.265   4.164  1.00  0.00           H  
ATOM   3353  C   PHE A 250      25.251  62.788   4.156  1.00 32.08           C  
ATOM   3354  O   PHE A 250      24.876  61.645   3.900  1.00 34.49           O  
ATOM   3355  CB  PHE A 250      26.707  63.350   2.195  1.00 38.65           C  
ATOM   3356  HB1 PHE A 250      27.728  63.659   1.871  1.00  0.00           H  
ATOM   3357  HB2 PHE A 250      26.666  62.332   1.742  1.00  0.00           H  
ATOM   3358  CG  PHE A 250      25.661  64.248   1.578  1.00 38.92           C  
ATOM   3359  CD1 PHE A 250      25.873  65.613   1.475  1.00 42.92           C  
ATOM   3360  HD1 PHE A 250      26.815  66.047   1.849  1.00  0.00           H  
ATOM   3361  CD2 PHE A 250      24.472  63.723   1.100  1.00 43.23           C  
ATOM   3362  HD2 PHE A 250      24.286  62.638   1.173  1.00  0.00           H  
ATOM   3363  CE1 PHE A 250      24.917  66.440   0.908  1.00 45.59           C  
ATOM   3364  HE1 PHE A 250      25.099  67.525   0.834  1.00  0.00           H  
ATOM   3365  CE2 PHE A 250      23.513  64.545   0.531  1.00 43.84           C  
ATOM   3366  HE2 PHE A 250      22.571  64.113   0.154  1.00  0.00           H  
ATOM   3367  CZ  PHE A 250      23.736  65.903   0.436  1.00 44.21           C  
ATOM   3368  HZ  PHE A 250      22.973  66.558  -0.016  1.00  0.00           H  
ATOM   3369  N   SER A 251      24.503  63.655   4.828  1.00 36.11           N  
ATOM   3370  HN  SER A 251      24.849  64.602   4.983  1.00  0.00           H  
ATOM   3371  CA  SER A 251      23.195  63.275   5.348  1.00 38.87           C  
ATOM   3372  HA  SER A 251      22.774  62.482   4.686  1.00  0.00           H  
ATOM   3373  C   SER A 251      22.219  64.447   5.367  1.00 37.52           C  
ATOM   3374  O   SER A 251      22.612  65.585   5.621  1.00 39.38           O  
ATOM   3375  CB  SER A 251      23.340  62.694   6.758  1.00 37.10           C  
ATOM   3376  HB1 SER A 251      23.980  63.339   7.403  1.00  0.00           H  
ATOM   3377  HB2 SER A 251      23.969  61.773   6.759  1.00  0.00           H  
ATOM   3378  OG  SER A 251      22.073  62.460   7.349  1.00 40.67           O  
ATOM   3379  HG  SER A 251      22.163  62.100   8.223  1.00  0.00           H  
ATOM   3380  N   PHE A 252      20.946  64.161   5.094  1.00 42.44           N  
ATOM   3381  HN  PHE A 252      20.697  63.217   4.798  1.00  0.00           H  
ATOM   3382  CA  PHE A 252      19.902  65.176   5.211  1.00 45.14           C  
ATOM   3383  HA  PHE A 252      20.244  66.100   4.688  1.00  0.00           H  
ATOM   3384  C   PHE A 252      19.677  65.505   6.680  1.00 50.89           C  
ATOM   3385  O   PHE A 252      19.152  66.566   7.019  1.00 52.00           O  
ATOM   3386  CB  PHE A 252      18.596  64.705   4.566  1.00 48.83           C  
ATOM   3387  HB1 PHE A 252      18.181  63.827   5.114  1.00  0.00           H  
ATOM   3388  HB2 PHE A 252      17.779  65.442   4.748  1.00  0.00           H  
ATOM   3389  CG  PHE A 252      18.720  64.404   3.102  1.00 48.58           C  
ATOM   3390  CD1 PHE A 252      19.517  65.191   2.286  1.00 48.88           C  
ATOM   3391  HD1 PHE A 252      20.063  66.046   2.718  1.00  0.00           H  
ATOM   3392  CD2 PHE A 252      18.031  63.344   2.539  1.00 49.73           C  
ATOM   3393  HD2 PHE A 252      17.388  62.712   3.175  1.00  0.00           H  
ATOM   3394  CE1 PHE A 252      19.635  64.917   0.937  1.00 51.25           C  
ATOM   3395  HE1 PHE A 252      20.282  65.544   0.301  1.00  0.00           H  
ATOM   3396  CE2 PHE A 252      18.139  63.068   1.188  1.00 54.30           C  
ATOM   3397  HE2 PHE A 252      17.585  62.220   0.752  1.00  0.00           H  
ATOM   3398  CZ  PHE A 252      18.942  63.856   0.385  1.00 52.97           C  
ATOM   3399  HZ  PHE A 252      19.030  63.639  -0.693  1.00  0.00           H  
ATOM   3400  N   ASP A 253      20.079  64.582   7.547  1.00 46.39           N  
ATOM   3401  HN  ASP A 253      20.416  63.686   7.196  1.00  0.00           H  
ATOM   3402  CA  ASP A 253      20.052  64.813   8.982  1.00 43.22           C  
ATOM   3403  HA  ASP A 253      19.217  65.510   9.225  1.00  0.00           H  
ATOM   3404  C   ASP A 253      21.374  65.451   9.395  1.00 47.95           C  
ATOM   3405  O   ASP A 253      22.436  64.840   9.263  1.00 43.23           O  
ATOM   3406  CB  ASP A 253      19.838  63.493   9.725  1.00 48.56           C  
ATOM   3407  HB1 ASP A 253      18.991  62.918   9.283  1.00  0.00           H  
ATOM   3408  HB2 ASP A 253      20.669  62.779   9.518  1.00  0.00           H  
ATOM   3409  CG  ASP A 253      19.645  63.684  11.218  1.00 48.32           C  
ATOM   3410  OD1 ASP A 253      19.821  64.820  11.707  1.00 50.96           O  
ATOM   3411  OD2 ASP A 253      19.315  62.692  11.902  1.00 53.29           O  
ATOM   3412  N   ALA A 254      21.304  66.684   9.888  1.00 46.49           N  
ATOM   3413  HN  ALA A 254      20.388  67.113  10.016  1.00  0.00           H  
ATOM   3414  CA  ALA A 254      22.496  67.443  10.252  1.00 47.14           C  
ATOM   3415  HA  ALA A 254      23.088  67.613   9.322  1.00  0.00           H  
ATOM   3416  C   ALA A 254      23.389  66.699  11.243  1.00 46.86           C  
ATOM   3417  O   ALA A 254      24.613  66.821  11.198  1.00 43.35           O  
ATOM   3418  CB  ALA A 254      22.106  68.807  10.811  1.00 52.62           C  
ATOM   3419  HB1 ALA A 254      23.017  69.387  11.089  1.00  0.00           H  
ATOM   3420  HB2 ALA A 254      21.393  68.718  11.664  1.00  0.00           H  
ATOM   3421  HB3 ALA A 254      21.452  69.373  10.107  1.00  0.00           H  
ATOM   3422  N   THR A 255      22.771  65.931  12.134  1.00 48.42           N  
ATOM   3423  HN  THR A 255      21.755  65.848  12.098  1.00  0.00           H  
ATOM   3424  CA  THR A 255      23.508  65.203  13.163  1.00 43.25           C  
ATOM   3425  HA  THR A 255      24.085  65.943  13.765  1.00  0.00           H  
ATOM   3426  C   THR A 255      24.496  64.205  12.565  1.00 40.94           C  
ATOM   3427  O   THR A 255      25.572  63.979  13.113  1.00 39.90           O  
ATOM   3428  CB  THR A 255      22.552  64.456  14.113  1.00 51.33           C  
ATOM   3429  HB  THR A 255      21.892  63.785  13.515  1.00  0.00           H  
ATOM   3430  CG2 THR A 255      23.337  63.619  15.117  1.00 52.14           C  
ATOM   3431 1HG2 THR A 255      23.967  62.882  14.567  1.00  0.00           H  
ATOM   3432 2HG2 THR A 255      22.675  63.131  15.870  1.00  0.00           H  
ATOM   3433 3HG2 THR A 255      23.935  64.248  15.816  1.00  0.00           H  
ATOM   3434  OG1 THR A 255      21.742  65.404  14.820  1.00 58.54           O  
ATOM   3435  HG1 THR A 255      21.253  65.926  14.194  1.00  0.00           H  
ATOM   3436  N   PHE A 256      24.127  63.610  11.436  1.00 38.22           N  
ATOM   3437  HN  PHE A 256      23.243  63.870  10.998  1.00  0.00           H  
ATOM   3438  CA  PHE A 256      24.963  62.593  10.813  1.00 35.11           C  
ATOM   3439  HA  PHE A 256      25.687  62.226  11.577  1.00  0.00           H  
ATOM   3440  C   PHE A 256      25.759  63.124   9.626  1.00 36.87           C  
ATOM   3441  O   PHE A 256      26.355  62.349   8.880  1.00 36.03           O  
ATOM   3442  CB  PHE A 256      24.108  61.406  10.362  1.00 35.82           C  
ATOM   3443  HB1 PHE A 256      23.322  61.739   9.645  1.00  0.00           H  
ATOM   3444  HB2 PHE A 256      24.695  60.730   9.697  1.00  0.00           H  
ATOM   3445  CG  PHE A 256      23.496  60.632  11.494  1.00 39.26           C  
ATOM   3446  CD1 PHE A 256      24.292  59.894  12.358  1.00 41.00           C  
ATOM   3447  HD1 PHE A 256      25.385  59.878  12.213  1.00  0.00           H  
ATOM   3448  CD2 PHE A 256      22.125  60.635  11.690  1.00 42.18           C  
ATOM   3449  HD2 PHE A 256      21.479  61.215  11.010  1.00  0.00           H  
ATOM   3450  CE1 PHE A 256      23.730  59.179  13.399  1.00 37.18           C  
ATOM   3451  HE1 PHE A 256      24.374  58.598  14.081  1.00  0.00           H  
ATOM   3452  CE2 PHE A 256      21.557  59.921  12.727  1.00 46.60           C  
ATOM   3453  HE2 PHE A 256      20.463  59.932  12.871  1.00  0.00           H  
ATOM   3454  CZ  PHE A 256      22.360  59.193  13.584  1.00 40.10           C  
ATOM   3455  HZ  PHE A 256      21.909  58.624  14.414  1.00  0.00           H  
ATOM   3456  N   HIS A 257      25.771  64.443   9.452  1.00 33.74           N  
ATOM   3457  HN  HIS A 257      25.347  65.048  10.156  1.00  0.00           H  
ATOM   3458  CA  HIS A 257      26.383  65.036   8.266  1.00 35.57           C  
ATOM   3459  HA  HIS A 257      26.442  64.237   7.490  1.00  0.00           H  
ATOM   3460  C   HIS A 257      27.806  65.555   8.493  1.00 28.88           C  
ATOM   3461  O   HIS A 257      28.130  66.068   9.566  1.00 30.22           O  
ATOM   3462  CB  HIS A 257      25.492  66.151   7.703  1.00 35.09           C  
ATOM   3463  HB1 HIS A 257      24.481  65.756   7.448  1.00  0.00           H  
ATOM   3464  HB2 HIS A 257      25.213  66.874   8.505  1.00  0.00           H  
ATOM   3465  CG  HIS A 257      26.089  66.865   6.533  1.00 35.85           C  
ATOM   3466  CD2 HIS A 257      26.551  68.132   6.401  1.00 39.98           C  
ATOM   3467  HD2 HIS A 257      26.568  68.908   7.185  1.00  0.00           H  
ATOM   3468  ND1 HIS A 257      26.265  66.264   5.305  1.00 36.61           N  
ATOM   3469  HD1 HIS A 257      26.013  65.302   5.078  1.00  0.00           H  
ATOM   3470  CE1 HIS A 257      26.811  67.128   4.468  1.00 40.62           C  
ATOM   3471  HE1 HIS A 257      27.069  66.930   3.414  1.00  0.00           H  
ATOM   3472  NE2 HIS A 257      26.995  68.269   5.108  1.00 38.33           N  
ATOM   3473  HE2 HIS A 257      27.401  69.115   4.707  1.00  0.00           H  
ATOM   3474  N   ALA A 258      28.644  65.408   7.468  1.00 35.93           N  
ATOM   3475  HN  ALA A 258      28.316  64.914   6.638  1.00  0.00           H  
ATOM   3476  CA  ALA A 258      30.015  65.924   7.479  1.00 33.34           C  
ATOM   3477  HA  ALA A 258      30.470  65.680   6.491  1.00  0.00           H  
ATOM   3478  C   ALA A 258      30.896  65.290   8.556  1.00 34.01           C  
ATOM   3479  O   ALA A 258      31.851  65.908   9.032  1.00 31.91           O  
ATOM   3480  CB  ALA A 258      30.013  67.444   7.617  1.00 37.75           C  
ATOM   3481  HB1 ALA A 258      31.057  67.837   7.625  1.00  0.00           H  
ATOM   3482  HB2 ALA A 258      29.437  67.778   8.511  1.00  0.00           H  
ATOM   3483  HB3 ALA A 258      29.393  67.931   6.829  1.00  0.00           H  
ATOM   3484  N   LYS A 259      30.580  64.052   8.925  1.00 34.09           N  
ATOM   3485  HN  LYS A 259      29.796  63.584   8.471  1.00  0.00           H  
ATOM   3486  CA  LYS A 259      31.325  63.345   9.963  1.00 30.13           C  
ATOM   3487  HA  LYS A 259      31.703  64.100  10.691  1.00  0.00           H  
ATOM   3488  C   LYS A 259      32.525  62.593   9.398  1.00 27.60           C  
ATOM   3489  O   LYS A 259      32.562  62.262   8.213  1.00 26.40           O  
ATOM   3490  CB  LYS A 259      30.400  62.385  10.713  1.00 30.01           C  
ATOM   3491  HB1 LYS A 259      30.983  61.728  11.399  1.00  0.00           H  
ATOM   3492  HB2 LYS A 259      29.988  61.611  10.024  1.00  0.00           H  
ATOM   3493  CG  LYS A 259      29.283  63.091  11.461  1.00 32.25           C  
ATOM   3494  HG1 LYS A 259      28.616  62.370  11.988  1.00  0.00           H  
ATOM   3495  HG2 LYS A 259      28.532  63.533  10.765  1.00  0.00           H  
ATOM   3496  CD  LYS A 259      29.854  64.129  12.410  1.00 34.37           C  
ATOM   3497  HD1 LYS A 259      30.652  63.695  13.056  1.00  0.00           H  
ATOM   3498  HD2 LYS A 259      30.465  64.887  11.866  1.00  0.00           H  
ATOM   3499  CE  LYS A 259      28.766  64.785  13.238  1.00 41.15           C  
ATOM   3500  HE1 LYS A 259      28.149  64.025  13.771  1.00  0.00           H  
ATOM   3501  HE2 LYS A 259      29.193  65.315  14.121  1.00  0.00           H  
ATOM   3502  NZ  LYS A 259      27.921  65.689  12.425  1.00 47.65           N  
ATOM   3503  HZ1 LYS A 259      27.189  66.130  12.982  1.00  0.00           H  
ATOM   3504  HZ2 LYS A 259      27.530  65.204  11.617  1.00  0.00           H  
ATOM   3505  HZ3 LYS A 259      28.485  66.385  11.937  1.00  0.00           H  
ATOM   3506  N   LYS A 260      33.501  62.319  10.258  1.00 31.08           N  
ATOM   3507  HN  LYS A 260      33.368  62.547  11.243  1.00  0.00           H  
ATOM   3508  CA  LYS A 260      34.753  61.705   9.841  1.00 26.29           C  
ATOM   3509  HA  LYS A 260      34.656  61.387   8.777  1.00  0.00           H  
ATOM   3510  C   LYS A 260      35.071  60.476  10.691  1.00 25.04           C  
ATOM   3511  O   LYS A 260      34.437  60.234  11.719  1.00 22.64           O  
ATOM   3512  CB  LYS A 260      35.899  62.719   9.947  1.00 28.69           C  
ATOM   3513  HB1 LYS A 260      36.100  62.973  11.014  1.00  0.00           H  
ATOM   3514  HB2 LYS A 260      36.871  62.241   9.681  1.00  0.00           H  
ATOM   3515  CG  LYS A 260      35.682  63.988   9.125  1.00 30.89           C  
ATOM   3516  HG1 LYS A 260      36.330  64.822   9.483  1.00  0.00           H  
ATOM   3517  HG2 LYS A 260      34.685  64.443   9.332  1.00  0.00           H  
ATOM   3518  CD  LYS A 260      35.878  63.729   7.641  1.00 30.50           C  
ATOM   3519  HD1 LYS A 260      35.210  62.915   7.275  1.00  0.00           H  
ATOM   3520  HD2 LYS A 260      35.480  64.567   7.022  1.00  0.00           H  
ATOM   3521  CE  LYS A 260      37.337  63.442   7.323  1.00 33.19           C  
ATOM   3522  HE1 LYS A 260      37.713  62.571   7.909  1.00  0.00           H  
ATOM   3523  HE2 LYS A 260      38.002  64.236   7.736  1.00  0.00           H  
ATOM   3524  NZ  LYS A 260      37.572  63.249   5.861  1.00 31.62           N  
ATOM   3525  HZ1 LYS A 260      38.551  63.056   5.648  1.00  0.00           H  
ATOM   3526  HZ2 LYS A 260      37.228  64.046   5.325  1.00  0.00           H  
ATOM   3527  HZ3 LYS A 260      36.963  62.523   5.483  1.00  0.00           H  
ATOM   3528  N   GLN A 261      36.061  59.706  10.256  1.00 24.16           N  
ATOM   3529  HN  GLN A 261      36.582  59.983   9.424  1.00  0.00           H  
ATOM   3530  CA  GLN A 261      36.417  58.471  10.947  1.00 21.86           C  
ATOM   3531  HA  GLN A 261      36.135  58.571  12.021  1.00  0.00           H  
ATOM   3532  C   GLN A 261      37.914  58.194  10.863  1.00 20.22           C  
ATOM   3533  O   GLN A 261      38.538  58.426   9.828  1.00 22.69           O  
ATOM   3534  CB  GLN A 261      35.632  57.301  10.344  1.00 19.22           C  
ATOM   3535  HB1 GLN A 261      34.542  57.535  10.334  1.00  0.00           H  
ATOM   3536  HB2 GLN A 261      35.828  57.232   9.248  1.00  0.00           H  
ATOM   3537  CG  GLN A 261      35.872  55.949  11.006  1.00 21.18           C  
ATOM   3538  HG1 GLN A 261      36.940  55.640  10.924  1.00  0.00           H  
ATOM   3539  HG2 GLN A 261      35.796  56.020  12.116  1.00  0.00           H  
ATOM   3540  CD  GLN A 261      34.942  54.882  10.454  1.00 19.97           C  
ATOM   3541  NE2 GLN A 261      35.456  53.669  10.291  1.00 17.84           N  
ATOM   3542 1HE2 GLN A 261      36.422  53.445  10.528  1.00  0.00           H  
ATOM   3543 2HE2 GLN A 261      34.832  52.953   9.920  1.00  0.00           H  
ATOM   3544  OE1 GLN A 261      33.778  55.152  10.168  1.00 24.52           O  
ATOM   3545  N   ILE A 262      38.482  57.703  11.960  1.00 20.99           N  
ATOM   3546  HN  ILE A 262      37.947  57.689  12.829  1.00  0.00           H  
ATOM   3547  CA  ILE A 262      39.843  57.184  11.962  1.00 22.58           C  
ATOM   3548  HA  ILE A 262      40.213  57.144  10.911  1.00  0.00           H  
ATOM   3549  C   ILE A 262      39.836  55.771  12.533  1.00 19.61           C  
ATOM   3550  O   ILE A 262      39.291  55.536  13.612  1.00 17.28           O  
ATOM   3551  CB  ILE A 262      40.804  58.067  12.796  1.00 22.77           C  
ATOM   3552  HB  ILE A 262      40.750  59.109  12.403  1.00  0.00           H  
ATOM   3553  CG1 ILE A 262      42.244  57.577  12.658  1.00 21.24           C  
ATOM   3554 1HG1 ILE A 262      42.310  56.486  12.880  1.00  0.00           H  
ATOM   3555 2HG1 ILE A 262      42.875  57.976  13.487  1.00  0.00           H  
ATOM   3556  CG2 ILE A 262      40.393  58.088  14.263  1.00 19.22           C  
ATOM   3557 1HG2 ILE A 262      39.342  58.446  14.364  1.00  0.00           H  
ATOM   3558 2HG2 ILE A 262      41.098  58.688  14.884  1.00  0.00           H  
ATOM   3559 3HG2 ILE A 262      40.544  57.097  14.752  1.00  0.00           H  
ATOM   3560  CD1 ILE A 262      42.872  57.885  11.317  1.00 22.40           C  
ATOM   3561 1HD1 ILE A 262      43.923  57.527  11.216  1.00  0.00           H  
ATOM   3562 2HD1 ILE A 262      42.806  58.976  11.095  1.00  0.00           H  
ATOM   3563 3HD1 ILE A 262      42.241  57.486  10.488  1.00  0.00           H  
ATOM   3564  N   PRO A 263      40.413  54.813  11.796  1.00 20.27           N  
ATOM   3565  CA  PRO A 263      40.530  53.453  12.335  1.00 21.10           C  
ATOM   3566  HA  PRO A 263      39.540  53.100  12.706  1.00  0.00           H  
ATOM   3567  C   PRO A 263      41.567  53.386  13.456  1.00 20.58           C  
ATOM   3568  O   PRO A 263      42.211  54.394  13.767  1.00 21.79           O  
ATOM   3569  CB  PRO A 263      40.968  52.621  11.120  1.00 19.56           C  
ATOM   3570  HB1 PRO A 263      40.539  51.592  11.099  1.00  0.00           H  
ATOM   3571  HB2 PRO A 263      42.039  52.313  11.146  1.00  0.00           H  
ATOM   3572  CG  PRO A 263      40.601  53.463   9.915  1.00 20.49           C  
ATOM   3573  HG1 PRO A 263      39.591  53.240   9.498  1.00  0.00           H  
ATOM   3574  HG2 PRO A 263      41.177  53.211   8.994  1.00  0.00           H  
ATOM   3575  CD  PRO A 263      40.772  54.883  10.370  1.00 21.76           C  
ATOM   3576  HD1 PRO A 263      41.775  55.322  10.162  1.00  0.00           H  
ATOM   3577  HD2 PRO A 263      40.197  55.635   9.780  1.00  0.00           H  
ATOM   3578  N   CYS A 264      41.727  52.212  14.059  1.00 21.84           N  
ATOM   3579  HN  CYS A 264      41.254  51.390  13.685  1.00  0.00           H  
ATOM   3580  CA  CYS A 264      42.565  52.076  15.245  1.00 18.48           C  
ATOM   3581  HA  CYS A 264      43.302  52.912  15.253  1.00  0.00           H  
ATOM   3582  C   CYS A 264      43.332  50.759  15.233  1.00 19.60           C  
ATOM   3583  O   CYS A 264      42.760  49.697  15.465  1.00 20.97           O  
ATOM   3584  CB  CYS A 264      41.699  52.183  16.504  1.00 20.32           C  
ATOM   3585  HB1 CYS A 264      41.154  53.156  16.508  1.00  0.00           H  
ATOM   3586  HB2 CYS A 264      40.841  51.474  16.436  1.00  0.00           H  
ATOM   3587  SG  CYS A 264      42.564  51.954  18.079  1.00 20.31           S  
ATOM   3588  N   ILE A 265      44.629  50.839  14.951  1.00 18.51           N  
ATOM   3589  HN  ILE A 265      45.037  51.756  14.769  1.00  0.00           H  
ATOM   3590  CA  ILE A 265      45.490  49.664  14.892  1.00 17.92           C  
ATOM   3591  HA  ILE A 265      44.910  48.802  14.487  1.00  0.00           H  
ATOM   3592  C   ILE A 265      46.009  49.312  16.282  1.00 19.53           C  
ATOM   3593  O   ILE A 265      46.682  50.121  16.915  1.00 19.97           O  
ATOM   3594  CB  ILE A 265      46.707  49.927  13.988  1.00 18.11           C  
ATOM   3595  HB  ILE A 265      47.324  50.725  14.463  1.00  0.00           H  
ATOM   3596  CG1 ILE A 265      46.256  50.431  12.615  1.00 17.79           C  
ATOM   3597 1HG1 ILE A 265      45.418  51.160  12.718  1.00  0.00           H  
ATOM   3598 2HG1 ILE A 265      45.732  49.624  12.051  1.00  0.00           H  
ATOM   3599  CG2 ILE A 265      47.567  48.677  13.867  1.00 20.10           C  
ATOM   3600 1HG2 ILE A 265      48.449  48.868  13.212  1.00  0.00           H  
ATOM   3601 2HG2 ILE A 265      46.974  47.800  13.517  1.00  0.00           H  
ATOM   3602 3HG2 ILE A 265      47.871  48.286  14.866  1.00  0.00           H  
ATOM   3603  CD1 ILE A 265      47.386  51.023  11.783  1.00 21.65           C  
ATOM   3604 1HD1 ILE A 265      47.057  51.390  10.783  1.00  0.00           H  
ATOM   3605 2HD1 ILE A 265      48.224  50.294  11.680  1.00  0.00           H  
ATOM   3606 3HD1 ILE A 265      47.910  51.830  12.347  1.00  0.00           H  
ATOM   3607  N   VAL A 266      45.699  48.107  16.754  1.00 18.17           N  
ATOM   3608  HN  VAL A 266      45.093  47.495  16.208  1.00  0.00           H  
ATOM   3609  CA  VAL A 266      46.213  47.646  18.042  1.00 20.88           C  
ATOM   3610  HA  VAL A 266      46.841  48.460  18.474  1.00  0.00           H  
ATOM   3611  C   VAL A 266      47.098  46.416  17.856  1.00 18.94           C  
ATOM   3612  O   VAL A 266      46.610  45.318  17.576  1.00 18.91           O  
ATOM   3613  CB  VAL A 266      45.071  47.344  19.037  1.00 19.06           C  
ATOM   3614  HB  VAL A 266      44.486  46.475  18.655  1.00  0.00           H  
ATOM   3615  CG1 VAL A 266      45.638  46.987  20.402  1.00 18.64           C  
ATOM   3616 1HG1 VAL A 266      46.319  46.108  20.320  1.00  0.00           H  
ATOM   3617 2HG1 VAL A 266      44.834  46.822  21.156  1.00  0.00           H  
ATOM   3618 3HG1 VAL A 266      46.140  47.858  20.885  1.00  0.00           H  
ATOM   3619  CG2 VAL A 266      44.139  48.548  19.149  1.00 16.71           C  
ATOM   3620 1HG2 VAL A 266      43.723  48.810  18.148  1.00  0.00           H  
ATOM   3621 2HG2 VAL A 266      44.641  49.419  19.632  1.00  0.00           H  
ATOM   3622 3HG2 VAL A 266      43.335  48.383  19.903  1.00  0.00           H  
ATOM   3623  N   SER A 267      48.405  46.601  18.004  1.00 16.60           N  
ATOM   3624  HN  SER A 267      48.755  47.516  18.288  1.00  0.00           H  
ATOM   3625  CA  SER A 267      49.347  45.512  17.765  1.00 17.79           C  
ATOM   3626  HA  SER A 267      48.761  44.657  17.354  1.00  0.00           H  
ATOM   3627  C   SER A 267      50.073  45.001  19.009  1.00 21.86           C  
ATOM   3628  O   SER A 267      50.747  45.759  19.720  1.00 20.24           O  
ATOM   3629  CB  SER A 267      50.370  45.909  16.699  1.00 18.91           C  
ATOM   3630  HB1 SER A 267      49.877  46.204  15.744  1.00  0.00           H  
ATOM   3631  HB2 SER A 267      50.862  46.880  16.941  1.00  0.00           H  
ATOM   3632  OG  SER A 267      51.321  44.874  16.501  1.00 19.95           O  
ATOM   3633  HG  SER A 267      51.956  45.121  15.839  1.00  0.00           H  
ATOM   3634  N   MET A 268      49.923  43.704  19.259  1.00 18.81           N  
ATOM   3635  HN  MET A 268      49.195  43.193  18.760  1.00  0.00           H  
ATOM   3636  CA  MET A 268      50.752  42.981  20.213  1.00 17.83           C  
ATOM   3637  HA  MET A 268      51.370  43.706  20.793  1.00  0.00           H  
ATOM   3638  C   MET A 268      51.669  42.035  19.437  1.00 19.51           C  
ATOM   3639  O   MET A 268      52.173  41.057  19.988  1.00 21.18           O  
ATOM   3640  CB  MET A 268      49.893  42.157  21.176  1.00 18.60           C  
ATOM   3641  HB1 MET A 268      50.499  41.336  21.625  1.00  0.00           H  
ATOM   3642  HB2 MET A 268      49.145  41.558  20.607  1.00  0.00           H  
ATOM   3643  CG  MET A 268      49.201  42.957  22.270  1.00 22.24           C  
ATOM   3644  HG1 MET A 268      48.866  42.294  23.101  1.00  0.00           H  
ATOM   3645  HG2 MET A 268      49.931  43.588  22.828  1.00  0.00           H  
ATOM   3646  SD  MET A 268      47.837  43.947  21.641  1.00 26.53           S  
ATOM   3647  CE  MET A 268      46.785  44.011  23.094  1.00 24.29           C  
ATOM   3648  HE1 MET A 268      45.940  44.625  22.704  1.00  0.00           H  
ATOM   3649  HE2 MET A 268      47.269  44.390  24.024  1.00  0.00           H  
ATOM   3650  HE3 MET A 268      46.505  43.024  23.531  1.00  0.00           H  
ATOM   3651  N   LEU A 269      51.869  42.319  18.153  1.00 18.06           N  
ATOM   3652  HN  LEU A 269      51.411  43.133  17.742  1.00  0.00           H  
ATOM   3653  CA  LEU A 269      52.734  41.484  17.321  1.00 19.82           C  
ATOM   3654  HA  LEU A 269      52.441  40.418  17.467  1.00  0.00           H  
ATOM   3655  C   LEU A 269      54.187  41.644  17.743  1.00 21.56           C  
ATOM   3656  O   LEU A 269      54.591  42.708  18.213  1.00 19.75           O  
ATOM   3657  CB  LEU A 269      52.574  41.830  15.836  1.00 18.90           C  
ATOM   3658  HB1 LEU A 269      52.908  42.880  15.666  1.00  0.00           H  
ATOM   3659  HB2 LEU A 269      53.334  41.269  15.244  1.00  0.00           H  
ATOM   3660  CG  LEU A 269      51.192  41.630  15.201  1.00 21.33           C  
ATOM   3661  HG  LEU A 269      50.468  42.294  15.729  1.00  0.00           H  
ATOM   3662  CD1 LEU A 269      51.212  42.026  13.732  1.00 20.75           C  
ATOM   3663 1HD1 LEU A 269      51.560  43.079  13.618  1.00  0.00           H  
ATOM   3664 2HD1 LEU A 269      50.223  41.861  13.244  1.00  0.00           H  
ATOM   3665 3HD1 LEU A 269      51.819  41.319  13.120  1.00  0.00           H  
ATOM   3666  CD2 LEU A 269      50.714  40.185  15.358  1.00 18.60           C  
ATOM   3667 1HD2 LEU A 269      50.699  39.895  16.434  1.00  0.00           H  
ATOM   3668 2HD2 LEU A 269      51.321  39.478  14.746  1.00  0.00           H  
ATOM   3669 3HD2 LEU A 269      49.725  40.020  14.870  1.00  0.00           H  
ATOM   3670  N   THR A 270      54.970  40.584  17.572  1.00 22.60           N  
ATOM   3671  HN  THR A 270      54.577  39.734  17.168  1.00  0.00           H  
ATOM   3672  CA  THR A 270      56.379  40.610  17.949  1.00 25.18           C  
ATOM   3673  HA  THR A 270      56.573  41.548  18.520  1.00  0.00           H  
ATOM   3674  C   THR A 270      57.282  40.600  16.723  1.00 26.46           C  
ATOM   3675  O   THR A 270      58.502  40.708  16.844  1.00 27.88           O  
ATOM   3676  CB  THR A 270      56.749  39.410  18.845  1.00 24.47           C  
ATOM   3677  HB  THR A 270      57.832  39.467  19.103  1.00  0.00           H  
ATOM   3678  CG2 THR A 270      55.931  39.432  20.125  1.00 25.05           C  
ATOM   3679 1HG2 THR A 270      56.198  38.565  20.773  1.00  0.00           H  
ATOM   3680 2HG2 THR A 270      54.836  39.473  19.917  1.00  0.00           H  
ATOM   3681 3HG2 THR A 270      56.033  40.401  20.666  1.00  0.00           H  
ATOM   3682  OG1 THR A 270      56.497  38.184  18.143  1.00 24.29           O  
ATOM   3683  HG1 THR A 270      56.725  37.445  18.695  1.00  0.00           H  
ATOM   3684  N   LYS A 271      56.683  40.462  15.545  1.00 21.81           N  
ATOM   3685  HN  LYS A 271      55.667  40.380  15.507  1.00  0.00           H  
ATOM   3686  CA  LYS A 271      57.451  40.426  14.305  1.00 23.95           C  
ATOM   3687  HA  LYS A 271      58.430  40.929  14.485  1.00  0.00           H  
ATOM   3688  C   LYS A 271      56.737  41.160  13.179  1.00 26.80           C  
ATOM   3689  O   LYS A 271      55.537  41.437  13.258  1.00 20.62           O  
ATOM   3690  CB  LYS A 271      57.725  38.981  13.879  1.00 28.09           C  
ATOM   3691  HB1 LYS A 271      58.137  38.954  12.843  1.00  0.00           H  
ATOM   3692  HB2 LYS A 271      56.766  38.436  13.718  1.00  0.00           H  
ATOM   3693  CG  LYS A 271      58.622  38.202  14.824  1.00 28.55           C  
ATOM   3694  HG1 LYS A 271      58.235  38.219  15.869  1.00  0.00           H  
ATOM   3695  HG2 LYS A 271      59.592  38.723  14.997  1.00  0.00           H  
ATOM   3696  CD  LYS A 271      58.827  36.780  14.321  1.00 33.25           C  
ATOM   3697  HD1 LYS A 271      57.853  36.266  14.148  1.00  0.00           H  
ATOM   3698  HD2 LYS A 271      59.217  36.770  13.277  1.00  0.00           H  
ATOM   3699  CE  LYS A 271      59.720  35.977  15.254  1.00 38.35           C  
ATOM   3700  HE1 LYS A 271      59.426  36.116  16.321  1.00  0.00           H  
ATOM   3701  HE2 LYS A 271      60.749  36.404  15.301  1.00  0.00           H  
ATOM   3702  NZ  LYS A 271      59.744  34.532  14.878  1.00 42.58           N  
ATOM   3703  HZ1 LYS A 271      60.343  33.993  15.504  1.00  0.00           H  
ATOM   3704  HZ2 LYS A 271      60.013  34.404  13.902  1.00  0.00           H  
ATOM   3705  HZ3 LYS A 271      58.803  34.142  14.835  1.00  0.00           H  
ATOM   3706  N   GLU A 272      57.484  41.472  12.126  1.00 25.67           N  
ATOM   3707  HN  GLU A 272      58.489  41.299  12.155  1.00  0.00           H  
ATOM   3708  CA  GLU A 272      56.893  42.056  10.932  1.00 27.22           C  
ATOM   3709  HA  GLU A 272      56.175  42.849  11.247  1.00  0.00           H  
ATOM   3710  C   GLU A 272      56.121  40.988  10.157  1.00 25.53           C  
ATOM   3711  O   GLU A 272      56.490  39.814  10.168  1.00 27.95           O  
ATOM   3712  CB  GLU A 272      57.974  42.703  10.067  1.00 27.18           C  
ATOM   3713  HB1 GLU A 272      57.598  42.899   9.036  1.00  0.00           H  
ATOM   3714  HB2 GLU A 272      58.784  41.975   9.828  1.00  0.00           H  
ATOM   3715  CG  GLU A 272      58.542  43.967  10.690  1.00 33.42           C  
ATOM   3716  HG1 GLU A 272      58.638  43.857  11.795  1.00  0.00           H  
ATOM   3717  HG2 GLU A 272      57.799  44.797  10.653  1.00  0.00           H  
ATOM   3718  CD  GLU A 272      59.857  44.392  10.074  1.00 38.99           C  
ATOM   3719  OE1 GLU A 272      60.115  44.031   8.906  1.00 38.57           O  
ATOM   3720  OE2 GLU A 272      60.632  45.090  10.762  1.00 39.16           O  
ATOM   3721  N   LEU A 273      55.040  41.401   9.503  1.00 26.26           N  
ATOM   3722  HN  LEU A 273      54.809  42.395   9.503  1.00  0.00           H  
ATOM   3723  CA  LEU A 273      54.174  40.471   8.785  1.00 30.18           C  
ATOM   3724  HA  LEU A 273      54.623  39.452   8.850  1.00  0.00           H  
ATOM   3725  C   LEU A 273      54.053  40.849   7.312  1.00 30.00           C  
ATOM   3726  O   LEU A 273      53.504  41.896   6.975  1.00 29.90           O  
ATOM   3727  CB  LEU A 273      52.786  40.429   9.436  1.00 25.29           C  
ATOM   3728  HB1 LEU A 273      52.896  40.127  10.504  1.00  0.00           H  
ATOM   3729  HB2 LEU A 273      52.406  41.471   9.546  1.00  0.00           H  
ATOM   3730  CG  LEU A 273      51.698  39.569   8.785  1.00 32.28           C  
ATOM   3731  HG  LEU A 273      51.476  39.992   7.778  1.00  0.00           H  
ATOM   3732  CD1 LEU A 273      52.171  38.139   8.605  1.00 36.62           C  
ATOM   3733 1HD1 LEU A 273      53.108  38.110   8.001  1.00  0.00           H  
ATOM   3734 2HD1 LEU A 273      51.375  37.491   8.168  1.00  0.00           H  
ATOM   3735 3HD1 LEU A 273      52.292  37.617   9.583  1.00  0.00           H  
ATOM   3736  CD2 LEU A 273      50.418  39.609   9.611  1.00 27.47           C  
ATOM   3737 1HD2 LEU A 273      50.070  40.660   9.743  1.00  0.00           H  
ATOM   3738 2HD2 LEU A 273      50.539  39.087  10.589  1.00  0.00           H  
ATOM   3739 3HD2 LEU A 273      49.622  38.961   9.174  1.00  0.00           H  
ATOM   3740  N   TYR A 274      54.580  39.994   6.441  1.00 33.30           N  
ATOM   3741  HN  TYR A 274      55.085  39.179   6.789  1.00  0.00           H  
ATOM   3742  CA  TYR A 274      54.456  40.189   5.001  1.00 37.96           C  
ATOM   3743  HA  TYR A 274      53.953  41.167   4.815  1.00  0.00           H  
ATOM   3744  C   TYR A 274      53.597  39.076   4.402  1.00 35.71           C  
ATOM   3745  O   TYR A 274      53.738  37.911   4.773  1.00 38.42           O  
ATOM   3746  CB  TYR A 274      55.837  40.214   4.336  1.00 38.70           C  
ATOM   3747  HB1 TYR A 274      55.735  40.262   3.227  1.00  0.00           H  
ATOM   3748  HB2 TYR A 274      56.337  39.223   4.438  1.00  0.00           H  
ATOM   3749  CG  TYR A 274      56.746  41.320   4.833  1.00 35.60           C  
ATOM   3750  CD1 TYR A 274      56.773  42.560   4.208  1.00 35.55           C  
ATOM   3751  HD1 TYR A 274      56.122  42.742   3.336  1.00  0.00           H  
ATOM   3752  CD2 TYR A 274      57.576  41.121   5.928  1.00 33.34           C  
ATOM   3753  HD2 TYR A 274      57.573  40.144   6.440  1.00  0.00           H  
ATOM   3754  CE1 TYR A 274      57.603  43.573   4.660  1.00 37.38           C  
ATOM   3755  HE1 TYR A 274      57.613  44.551   4.150  1.00  0.00           H  
ATOM   3756  CE2 TYR A 274      58.407  42.127   6.389  1.00 32.19           C  
ATOM   3757  HE2 TYR A 274      59.058  41.951   7.262  1.00  0.00           H  
ATOM   3758  CZ  TYR A 274      58.417  43.351   5.752  1.00 36.24           C  
ATOM   3759  OH  TYR A 274      59.245  44.351   6.213  1.00 39.79           O  
ATOM   3760  HH  TYR A 274      59.252  45.194   5.774  1.00  0.00           H  
ATOM   3761  N   PHE A 275      52.707  39.435   3.482  1.00 39.68           N  
ATOM   3762  HN  PHE A 275      52.652  40.412   3.193  1.00  0.00           H  
ATOM   3763  CA  PHE A 275      51.805  38.455   2.876  1.00 44.19           C  
ATOM   3764  HA  PHE A 275      51.620  37.659   3.635  1.00  0.00           H  
ATOM   3765  C   PHE A 275      52.394  37.778   1.638  1.00 50.86           C  
ATOM   3766  O   PHE A 275      51.772  36.893   1.049  1.00 55.04           O  
ATOM   3767  CB  PHE A 275      50.453  39.093   2.544  1.00 37.41           C  
ATOM   3768  HB1 PHE A 275      49.855  38.427   1.880  1.00  0.00           H  
ATOM   3769  HB2 PHE A 275      50.585  39.965   1.862  1.00  0.00           H  
ATOM   3770  CG  PHE A 275      49.661  39.483   3.758  1.00 36.45           C  
ATOM   3771  CD1 PHE A 275      49.012  38.520   4.514  1.00 31.05           C  
ATOM   3772  HD1 PHE A 275      49.073  37.460   4.215  1.00  0.00           H  
ATOM   3773  CD2 PHE A 275      49.572  40.809   4.148  1.00 35.60           C  
ATOM   3774  HD2 PHE A 275      50.085  41.586   3.557  1.00  0.00           H  
ATOM   3775  CE1 PHE A 275      48.289  38.872   5.637  1.00 31.74           C  
ATOM   3776  HE1 PHE A 275      47.778  38.096   6.231  1.00  0.00           H  
ATOM   3777  CE2 PHE A 275      48.848  41.170   5.269  1.00 29.71           C  
ATOM   3778  HE2 PHE A 275      48.782  42.230   5.567  1.00  0.00           H  
ATOM   3779  CZ  PHE A 275      48.207  40.200   6.016  1.00 33.10           C  
ATOM   3780  HZ  PHE A 275      47.631  40.484   6.913  1.00  0.00           H  
ATOM   3781  N   TYR A 276      53.594  38.194   1.250  1.00 58.81           N  
ATOM   3782  HN  TYR A 276      54.052  38.947   1.764  1.00  0.00           H  
ATOM   3783  CA  TYR A 276      54.271  37.598   0.105  1.00 65.06           C  
ATOM   3784  HA  TYR A 276      53.562  36.897  -0.394  1.00  0.00           H  
ATOM   3785  C   TYR A 276      55.499  36.805   0.542  1.00 71.00           C  
ATOM   3786  HC  TYR A 276      56.051  36.202  -0.199  1.00  0.00           H  
ATOM   3787  O   TYR A 276      55.881  36.830   1.712  1.00 68.34           O  
ATOM   3788  CB  TYR A 276      54.668  38.676  -0.904  1.00 68.87           C  
ATOM   3789  HB1 TYR A 276      53.769  39.063  -1.439  1.00  0.00           H  
ATOM   3790  HB2 TYR A 276      55.218  38.226  -1.763  1.00  0.00           H  
ATOM   3791  CG  TYR A 276      55.461  39.815  -0.303  1.00 65.49           C  
ATOM   3792  CD1 TYR A 276      56.840  39.734  -0.172  1.00 66.01           C  
ATOM   3793  HD1 TYR A 276      57.365  38.825  -0.511  1.00  0.00           H  
ATOM   3794  CD2 TYR A 276      54.828  40.971   0.133  1.00 59.38           C  
ATOM   3795  HD2 TYR A 276      53.732  41.056   0.041  1.00  0.00           H  
ATOM   3796  CE1 TYR A 276      57.567  40.774   0.376  1.00 66.24           C  
ATOM   3797  HE1 TYR A 276      58.663  40.694   0.474  1.00  0.00           H  
ATOM   3798  CE2 TYR A 276      55.545  42.016   0.680  1.00 58.79           C  
ATOM   3799  HE2 TYR A 276      55.025  42.928   1.019  1.00  0.00           H  
ATOM   3800  CZ  TYR A 276      56.914  41.913   0.800  1.00 61.66           C  
ATOM   3801  OH  TYR A 276      57.632  42.953   1.345  1.00 67.30           O  
ATOM   3802  HH  TYR A 276      58.576  42.882   1.428  1.00  0.00           H  
TER    3803      TYR A 276 
ATOM   3803  N   ASP B  34      52.054  63.084   1.933  1.00 97.04           N  
ATOM   3804  HN1 ASP B  34      52.085  63.922   1.352  1.00  0.00           H  
ATOM   3805  HN2 ASP B  34      52.643  63.181   2.760  1.00  0.00           H  
ATOM   3806  HN3 ASP B  34      51.150  62.982   2.394  1.00  0.00           H  
ATOM   3807  CA  ASP B  34      52.401  61.892   1.168  1.00 90.63           C  
ATOM   3808  HA  ASP B  34      51.652  61.775   0.350  1.00  0.00           H  
ATOM   3809  C   ASP B  34      52.355  60.639   2.037  1.00 85.35           C  
ATOM   3810  O   ASP B  34      51.403  60.428   2.791  1.00 86.60           O  
ATOM   3811  CB  ASP B  34      53.786  62.044   0.529  1.00 93.53           C  
ATOM   3812  HB1 ASP B  34      53.793  62.870  -0.220  1.00  0.00           H  
ATOM   3813  HB2 ASP B  34      54.011  61.186  -0.147  1.00  0.00           H  
ATOM   3814  CG  ASP B  34      54.887  62.232   1.557  1.00 95.02           C  
ATOM   3815  OD1 ASP B  34      54.724  63.081   2.460  1.00100.72           O  
ATOM   3816  OD2 ASP B  34      55.918  61.533   1.460  1.00 95.96           O  
ATOM   3817  N   ASN B  35      53.388  59.811   1.927  1.00 51.47           N  
ATOM   3818  HN  ASN B  35      54.152  60.055   1.297  1.00  0.00           H  
ATOM   3819  CA  ASN B  35      53.464  58.564   2.679  1.00 46.79           C  
ATOM   3820  HA  ASN B  35      52.428  58.167   2.792  1.00  0.00           H  
ATOM   3821  C   ASN B  35      54.054  58.745   4.077  1.00 40.44           C  
ATOM   3822  O   ASN B  35      53.787  57.949   4.978  1.00 31.90           O  
ATOM   3823  CB  ASN B  35      54.283  57.530   1.902  1.00 45.35           C  
ATOM   3824  HB1 ASN B  35      54.330  56.561   2.451  1.00  0.00           H  
ATOM   3825  HB2 ASN B  35      55.367  57.792   1.906  1.00  0.00           H  
ATOM   3826  CG  ASN B  35      53.776  57.330   0.486  1.00 61.42           C  
ATOM   3827  ND2 ASN B  35      54.700  57.246  -0.466  1.00 68.05           N  
ATOM   3828 1HD2 ASN B  35      55.699  57.316  -0.271  1.00  0.00           H  
ATOM   3829 2HD2 ASN B  35      54.359  57.112  -1.418  1.00  0.00           H  
ATOM   3830  OD1 ASN B  35      52.569  57.246   0.250  1.00 54.25           O  
ATOM   3831  N   SER B  36      54.855  59.792   4.254  1.00 42.56           N  
ATOM   3832  HN  SER B  36      54.993  60.448   3.485  1.00  0.00           H  
ATOM   3833  CA  SER B  36      55.542  60.026   5.522  1.00 38.79           C  
ATOM   3834  HA  SER B  36      55.193  59.263   6.256  1.00  0.00           H  
ATOM   3835  C   SER B  36      55.245  61.407   6.088  1.00 39.76           C  
ATOM   3836  O   SER B  36      55.053  62.367   5.342  1.00 41.57           O  
ATOM   3837  CB  SER B  36      57.056  59.872   5.348  1.00 37.73           C  
ATOM   3838  HB1 SER B  36      57.605  60.150   6.277  1.00  0.00           H  
ATOM   3839  HB2 SER B  36      57.471  60.649   4.665  1.00  0.00           H  
ATOM   3840  OG  SER B  36      57.393  58.567   4.916  1.00 43.99           O  
ATOM   3841  HG  SER B  36      58.332  58.471   4.808  1.00  0.00           H  
ATOM   3842  N   TYR B  37      55.221  61.508   7.413  1.00 31.59           N  
ATOM   3843  HN  TYR B  37      55.308  60.667   7.983  1.00  0.00           H  
ATOM   3844  CA  TYR B  37      55.072  62.801   8.061  1.00 33.20           C  
ATOM   3845  HA  TYR B  37      54.139  63.285   7.690  1.00  0.00           H  
ATOM   3846  C   TYR B  37      56.257  63.694   7.722  1.00 35.90           C  
ATOM   3847  O   TYR B  37      57.395  63.228   7.633  1.00 32.93           O  
ATOM   3848  CB  TYR B  37      54.979  62.649   9.578  1.00 29.58           C  
ATOM   3849  HB1 TYR B  37      55.833  62.043   9.962  1.00  0.00           H  
ATOM   3850  HB2 TYR B  37      55.194  63.621  10.081  1.00  0.00           H  
ATOM   3851  CG  TYR B  37      53.671  62.083  10.066  1.00 28.64           C  
ATOM   3852  CD1 TYR B  37      52.487  62.797   9.931  1.00 25.96           C  
ATOM   3853  HD1 TYR B  37      52.504  63.793   9.458  1.00  0.00           H  
ATOM   3854  CD2 TYR B  37      53.624  60.838  10.679  1.00 26.42           C  
ATOM   3855  HD2 TYR B  37      54.555  60.260  10.805  1.00  0.00           H  
ATOM   3856  CE1 TYR B  37      51.286  62.277  10.381  1.00 26.60           C  
ATOM   3857  HE1 TYR B  37      50.351  62.848  10.259  1.00  0.00           H  
ATOM   3858  CE2 TYR B  37      52.433  60.313  11.133  1.00 24.73           C  
ATOM   3859  HE2 TYR B  37      52.412  59.320  11.612  1.00  0.00           H  
ATOM   3860  CZ  TYR B  37      51.271  61.033  10.986  1.00 23.36           C  
ATOM   3861  OH  TYR B  37      50.089  60.503  11.443  1.00 24.96           O  
ATOM   3862  HH  TYR B  37      49.286  61.001  11.341  1.00  0.00           H  
ATOM   3863  N   LYS B  38      55.977  64.978   7.532  1.00 35.82           N  
ATOM   3864  HN  LYS B  38      55.001  65.275   7.522  1.00  0.00           H  
ATOM   3865  CA  LYS B  38      57.020  65.975   7.338  1.00 41.20           C  
ATOM   3866  HA  LYS B  38      57.744  65.603   6.576  1.00  0.00           H  
ATOM   3867  C   LYS B  38      57.753  66.187   8.662  1.00 38.24           C  
ATOM   3868  O   LYS B  38      57.189  66.731   9.610  1.00 37.63           O  
ATOM   3869  CB  LYS B  38      56.403  67.288   6.845  1.00 41.45           C  
ATOM   3870  HB1 LYS B  38      55.925  67.139   5.849  1.00  0.00           H  
ATOM   3871  HB2 LYS B  38      55.505  67.545   7.455  1.00  0.00           H  
ATOM   3872  CG  LYS B  38      57.365  68.472   6.797  1.00 47.38           C  
ATOM   3873  HG1 LYS B  38      57.942  68.569   7.746  1.00  0.00           H  
ATOM   3874  HG2 LYS B  38      58.214  68.282   6.099  1.00  0.00           H  
ATOM   3875  CD  LYS B  38      56.633  69.765   6.451  1.00 52.01           C  
ATOM   3876  HD1 LYS B  38      56.125  69.691   5.461  1.00  0.00           H  
ATOM   3877  HD2 LYS B  38      55.737  69.909   7.098  1.00  0.00           H  
ATOM   3878  CE  LYS B  38      57.558  70.975   6.509  1.00 52.26           C  
ATOM   3879  HE1 LYS B  38      56.976  71.925   6.560  1.00  0.00           H  
ATOM   3880  HE2 LYS B  38      58.082  71.034   7.492  1.00  0.00           H  
ATOM   3881  NZ  LYS B  38      58.529  71.000   5.380  1.00 54.59           N  
ATOM   3882  HZ1 LYS B  38      59.148  71.810   5.419  1.00  0.00           H  
ATOM   3883  HZ2 LYS B  38      58.050  70.946   4.481  1.00  0.00           H  
ATOM   3884  HZ3 LYS B  38      59.062  70.131   5.333  1.00  0.00           H  
ATOM   3885  N   MET B  39      59.005  65.747   8.727  1.00 39.87           N  
ATOM   3886  HN  MET B  39      59.441  65.350   7.894  1.00  0.00           H  
ATOM   3887  CA  MET B  39      59.768  65.822   9.969  1.00 40.76           C  
ATOM   3888  HA  MET B  39      59.094  66.220  10.763  1.00  0.00           H  
ATOM   3889  C   MET B  39      60.969  66.759   9.858  1.00 49.35           C  
ATOM   3890  O   MET B  39      61.935  66.638  10.616  1.00 48.10           O  
ATOM   3891  CB  MET B  39      60.228  64.425  10.398  1.00 41.08           C  
ATOM   3892  HB1 MET B  39      60.917  63.990   9.637  1.00  0.00           H  
ATOM   3893  HB2 MET B  39      60.924  64.492  11.267  1.00  0.00           H  
ATOM   3894  CG  MET B  39      59.087  63.460  10.700  1.00 35.23           C  
ATOM   3895  HG1 MET B  39      58.457  63.293   9.795  1.00  0.00           H  
ATOM   3896  HG2 MET B  39      59.471  62.424  10.849  1.00  0.00           H  
ATOM   3897  SD  MET B  39      58.075  63.980  12.103  1.00 35.16           S  
ATOM   3898  CE  MET B  39      59.229  63.772  13.456  1.00 33.93           C  
ATOM   3899  HE1 MET B  39      58.604  64.093  14.322  1.00  0.00           H  
ATOM   3900  HE2 MET B  39      60.201  64.307  13.343  1.00  0.00           H  
ATOM   3901  HE3 MET B  39      59.685  62.758  13.544  1.00  0.00           H  
ATOM   3902  N   ASP B  40      60.905  67.697   8.917  1.00 45.09           N  
ATOM   3903  HN  ASP B  40      60.074  67.763   8.329  1.00  0.00           H  
ATOM   3904  CA  ASP B  40      62.006  68.634   8.714  1.00 45.96           C  
ATOM   3905  HA  ASP B  40      62.825  68.339   9.410  1.00  0.00           H  
ATOM   3906  C   ASP B  40      61.631  70.078   9.040  1.00 47.40           C  
ATOM   3907  O   ASP B  40      62.177  71.016   8.456  1.00 45.48           O  
ATOM   3908  CB  ASP B  40      62.559  68.529   7.290  1.00 54.95           C  
ATOM   3909  HB1 ASP B  40      62.937  67.501   7.083  1.00  0.00           H  
ATOM   3910  HB2 ASP B  40      63.514  69.096   7.189  1.00  0.00           H  
ATOM   3911  CG  ASP B  40      61.557  68.961   6.239  1.00 55.44           C  
ATOM   3912  OD1 ASP B  40      61.930  68.996   5.047  1.00 63.97           O  
ATOM   3913  OD2 ASP B  40      60.400  69.267   6.601  1.00 49.64           O  
ATOM   3914  N   TYR B  41      60.694  70.254   9.966  1.00 44.20           N  
ATOM   3915  HN  TYR B  41      60.149  69.453  10.286  1.00  0.00           H  
ATOM   3916  CA  TYR B  41      60.432  71.569  10.531  1.00 44.85           C  
ATOM   3917  HA  TYR B  41      60.239  72.294   9.706  1.00  0.00           H  
ATOM   3918  C   TYR B  41      61.684  71.993  11.297  1.00 43.88           C  
ATOM   3919  O   TYR B  41      62.536  71.157  11.597  1.00 44.90           O  
ATOM   3920  CB  TYR B  41      59.220  71.528  11.465  1.00 37.65           C  
ATOM   3921  HB1 TYR B  41      59.234  72.401  12.159  1.00  0.00           H  
ATOM   3922  HB2 TYR B  41      59.325  70.697  12.202  1.00  0.00           H  
ATOM   3923  CG  TYR B  41      57.886  71.439  10.755  1.00 44.15           C  
ATOM   3924  CD1 TYR B  41      57.358  70.212  10.372  1.00 40.36           C  
ATOM   3925  HD1 TYR B  41      57.922  69.289  10.585  1.00  0.00           H  
ATOM   3926  CD2 TYR B  41      57.151  72.584  10.474  1.00 45.34           C  
ATOM   3927  HD2 TYR B  41      57.549  73.569  10.771  1.00  0.00           H  
ATOM   3928  CE1 TYR B  41      56.137  70.129   9.728  1.00 42.18           C  
ATOM   3929  HE1 TYR B  41      55.731  69.147   9.432  1.00  0.00           H  
ATOM   3930  CE2 TYR B  41      55.930  72.513   9.829  1.00 45.07           C  
ATOM   3931  HE2 TYR B  41      55.362  73.433   9.613  1.00  0.00           H  
ATOM   3932  CZ  TYR B  41      55.428  71.285   9.458  1.00 45.35           C  
ATOM   3933  OH  TYR B  41      54.214  71.214   8.814  1.00 46.44           O  
ATOM   3934  HH  TYR B  41      53.727  72.008   8.628  1.00  0.00           H  
ATOM   3935  N   PRO B  42      61.810  73.292  11.608  1.00 46.17           N  
ATOM   3936  CA  PRO B  42      62.995  73.760  12.340  1.00 46.20           C  
ATOM   3937  HA  PRO B  42      63.891  73.732  11.677  1.00  0.00           H  
ATOM   3938  C   PRO B  42      63.258  72.956  13.616  1.00 44.49           C  
ATOM   3939  O   PRO B  42      64.414  72.749  13.981  1.00 41.26           O  
ATOM   3940  CB  PRO B  42      62.641  75.208  12.686  1.00 44.08           C  
ATOM   3941  HB1 PRO B  42      62.235  75.345  13.715  1.00  0.00           H  
ATOM   3942  HB2 PRO B  42      63.525  75.876  12.813  1.00  0.00           H  
ATOM   3943  CG  PRO B  42      61.709  75.630  11.602  1.00 49.10           C  
ATOM   3944  HG1 PRO B  42      62.223  76.108  10.736  1.00  0.00           H  
ATOM   3945  HG2 PRO B  42      61.071  76.501  11.880  1.00  0.00           H  
ATOM   3946  CD  PRO B  42      60.917  74.401  11.226  1.00 44.89           C  
ATOM   3947  HD1 PRO B  42      59.898  74.351  11.676  1.00  0.00           H  
ATOM   3948  HD2 PRO B  42      60.576  74.377  10.165  1.00  0.00           H  
ATOM   3949  N   GLU B  43      62.196  72.509  14.279  1.00 45.15           N  
ATOM   3950  HN  GLU B  43      61.264  72.709  13.917  1.00  0.00           H  
ATOM   3951  CA  GLU B  43      62.329  71.739  15.512  1.00 38.06           C  
ATOM   3952  HA  GLU B  43      63.413  71.576  15.717  1.00  0.00           H  
ATOM   3953  C   GLU B  43      61.644  70.380  15.387  1.00 39.28           C  
ATOM   3954  O   GLU B  43      60.601  70.260  14.739  1.00 39.15           O  
ATOM   3955  CB  GLU B  43      61.718  72.508  16.685  1.00 38.52           C  
ATOM   3956  HB1 GLU B  43      61.833  71.928  17.630  1.00  0.00           H  
ATOM   3957  HB2 GLU B  43      60.606  72.522  16.602  1.00  0.00           H  
ATOM   3958  CG  GLU B  43      62.253  73.922  16.863  1.00 40.79           C  
ATOM   3959  HG1 GLU B  43      62.327  74.451  15.884  1.00  0.00           H  
ATOM   3960  HG2 GLU B  43      63.333  73.912  17.141  1.00  0.00           H  
ATOM   3961  CD  GLU B  43      61.438  74.724  17.859  1.00 46.47           C  
ATOM   3962  OE1 GLU B  43      60.995  74.143  18.871  1.00 50.47           O  
ATOM   3963  OE2 GLU B  43      61.235  75.934  17.628  1.00 54.88           O  
ATOM   3964  N   MET B  44      62.231  69.357  16.005  1.00 33.48           N  
ATOM   3965  HN  MET B  44      63.151  69.484  16.427  1.00  0.00           H  
ATOM   3966  CA  MET B  44      61.574  68.057  16.085  1.00 35.13           C  
ATOM   3967  HA  MET B  44      61.276  67.746  15.057  1.00  0.00           H  
ATOM   3968  C   MET B  44      60.316  68.182  16.939  1.00 32.01           C  
ATOM   3969  O   MET B  44      59.256  67.677  16.576  1.00 30.38           O  
ATOM   3970  CB  MET B  44      62.511  66.993  16.664  1.00 29.86           C  
ATOM   3971  HB1 MET B  44      61.924  66.142  17.081  1.00  0.00           H  
ATOM   3972  HB2 MET B  44      62.995  67.365  17.597  1.00  0.00           H  
ATOM   3973  CG  MET B  44      63.561  66.487  15.685  1.00 34.15           C  
ATOM   3974  HG1 MET B  44      64.215  67.322  15.341  1.00  0.00           H  
ATOM   3975  HG2 MET B  44      64.320  65.861  16.209  1.00  0.00           H  
ATOM   3976  SD  MET B  44      62.862  65.599  14.276  1.00 37.65           S  
ATOM   3977  CE  MET B  44      62.428  64.033  15.029  1.00 35.42           C  
ATOM   3978  HE1 MET B  44      61.996  63.485  14.159  1.00  0.00           H  
ATOM   3979  HE2 MET B  44      61.768  64.101  15.925  1.00  0.00           H  
ATOM   3980  HE3 MET B  44      63.260  63.511  15.557  1.00  0.00           H  
ATOM   3981  N   GLY B  45      60.439  68.869  18.071  1.00 32.81           N  
ATOM   3982  HN  GLY B  45      61.356  69.223  18.343  1.00  0.00           H  
ATOM   3983  CA  GLY B  45      59.295  69.126  18.928  1.00 31.39           C  
ATOM   3984  HA1 GLY B  45      58.891  70.150  18.749  1.00  0.00           H  
ATOM   3985  HA2 GLY B  45      58.417  68.520  18.605  1.00  0.00           H  
ATOM   3986  C   GLY B  45      59.580  68.912  20.404  1.00 27.34           C  
ATOM   3987  O   GLY B  45      60.695  68.580  20.791  1.00 29.14           O  
ATOM   3988  N   LEU B  46      58.555  69.102  21.226  1.00 33.13           N  
ATOM   3989  HN  LEU B  46      57.659  69.396  20.836  1.00  0.00           H  
ATOM   3990  CA  LEU B  46      58.664  68.906  22.665  1.00 29.89           C  
ATOM   3991  HA  LEU B  46      59.629  69.342  23.015  1.00  0.00           H  
ATOM   3992  C   LEU B  46      58.631  67.431  23.033  1.00 30.42           C  
ATOM   3993  O   LEU B  46      57.965  66.633  22.374  1.00 28.06           O  
ATOM   3994  CB  LEU B  46      57.514  69.618  23.378  1.00 28.85           C  
ATOM   3995  HB1 LEU B  46      57.174  68.983  24.229  1.00  0.00           H  
ATOM   3996  HB2 LEU B  46      56.617  69.598  22.716  1.00  0.00           H  
ATOM   3997  CG  LEU B  46      57.717  71.046  23.884  1.00 42.67           C  
ATOM   3998  HG  LEU B  46      58.194  70.986  24.890  1.00  0.00           H  
ATOM   3999  CD1 LEU B  46      58.642  71.852  22.979  1.00 40.73           C  
ATOM   4000 1HD1 LEU B  46      58.790  72.894  23.348  1.00  0.00           H  
ATOM   4001 2HD1 LEU B  46      58.280  71.846  21.924  1.00  0.00           H  
ATOM   4002 3HD1 LEU B  46      59.618  71.333  22.835  1.00  0.00           H  
ATOM   4003  CD2 LEU B  46      56.371  71.728  24.050  1.00 39.80           C  
ATOM   4004 1HD2 LEU B  46      56.519  72.770  24.419  1.00  0.00           H  
ATOM   4005 2HD2 LEU B  46      55.683  71.145  24.705  1.00  0.00           H  
ATOM   4006 3HD2 LEU B  46      55.767  71.697  23.114  1.00  0.00           H  
ATOM   4007  N   CYS B  47      59.357  67.072  24.086  1.00 30.69           N  
ATOM   4008  HN  CYS B  47      60.043  67.725  24.464  1.00  0.00           H  
ATOM   4009  CA  CYS B  47      59.195  65.767  24.713  1.00 26.15           C  
ATOM   4010  HA  CYS B  47      58.290  65.278  24.284  1.00  0.00           H  
ATOM   4011  C   CYS B  47      58.973  65.968  26.208  1.00 29.03           C  
ATOM   4012  O   CYS B  47      59.920  66.188  26.966  1.00 27.60           O  
ATOM   4013  CB  CYS B  47      60.402  64.868  24.450  1.00 23.07           C  
ATOM   4014  HB1 CYS B  47      61.349  65.418  24.660  1.00  0.00           H  
ATOM   4015  HB2 CYS B  47      60.522  64.690  23.356  1.00  0.00           H  
ATOM   4016  SG  CYS B  47      60.376  63.279  25.353  1.00 25.68           S  
ATOM   4017  N   ILE B  48      57.710  65.918  26.622  1.00 23.68           N  
ATOM   4018  HN  ILE B  48      56.970  65.753  25.939  1.00  0.00           H  
ATOM   4019  CA  ILE B  48      57.354  66.092  28.023  1.00 26.52           C  
ATOM   4020  HA  ILE B  48      58.074  66.800  28.496  1.00  0.00           H  
ATOM   4021  C   ILE B  48      57.428  64.753  28.744  1.00 28.40           C  
ATOM   4022  O   ILE B  48      56.730  63.809  28.381  1.00 22.77           O  
ATOM   4023  CB  ILE B  48      55.924  66.649  28.182  1.00 28.45           C  
ATOM   4024  HB  ILE B  48      55.210  65.857  27.855  1.00  0.00           H  
ATOM   4025  CG1 ILE B  48      55.707  67.878  27.287  1.00 32.69           C  
ATOM   4026 1HG1 ILE B  48      54.631  68.169  27.278  1.00  0.00           H  
ATOM   4027 2HG1 ILE B  48      55.839  67.607  26.213  1.00  0.00           H  
ATOM   4028  CG2 ILE B  48      55.631  66.968  29.643  1.00 30.43           C  
ATOM   4029 1HG2 ILE B  48      55.789  66.076  30.293  1.00  0.00           H  
ATOM   4030 2HG2 ILE B  48      54.608  67.392  29.772  1.00  0.00           H  
ATOM   4031 3HG2 ILE B  48      56.225  67.842  29.998  1.00  0.00           H  
ATOM   4032  CD1 ILE B  48      56.580  69.073  27.646  1.00 32.99           C  
ATOM   4033 1HD1 ILE B  48      56.422  69.965  26.996  1.00  0.00           H  
ATOM   4034 2HD1 ILE B  48      57.656  68.782  27.655  1.00  0.00           H  
ATOM   4035 3HD1 ILE B  48      56.448  69.344  28.720  1.00  0.00           H  
ATOM   4036  N   ILE B  49      58.280  64.664  29.759  1.00 24.50           N  
ATOM   4037  HN  ILE B  49      58.883  65.456  29.981  1.00  0.00           H  
ATOM   4038  CA  ILE B  49      58.365  63.449  30.561  1.00 25.08           C  
ATOM   4039  HA  ILE B  49      57.752  62.655  30.075  1.00  0.00           H  
ATOM   4040  C   ILE B  49      57.807  63.717  31.952  1.00 30.20           C  
ATOM   4041  O   ILE B  49      58.363  64.514  32.709  1.00 31.91           O  
ATOM   4042  CB  ILE B  49      59.813  62.947  30.689  1.00 24.23           C  
ATOM   4043  HB  ILE B  49      60.423  63.752  31.161  1.00  0.00           H  
ATOM   4044  CG1 ILE B  49      60.398  62.645  29.309  1.00 23.70           C  
ATOM   4045 1HG1 ILE B  49      60.094  63.425  28.572  1.00  0.00           H  
ATOM   4046 2HG1 ILE B  49      59.900  61.757  28.855  1.00  0.00           H  
ATOM   4047  CG2 ILE B  49      59.884  61.703  31.580  1.00 24.88           C  
ATOM   4048 1HG2 ILE B  49      60.934  61.339  31.673  1.00  0.00           H  
ATOM   4049 2HG2 ILE B  49      59.200  60.899  31.220  1.00  0.00           H  
ATOM   4050 3HG2 ILE B  49      59.421  61.884  32.578  1.00  0.00           H  
ATOM   4051  CD1 ILE B  49      61.902  62.471  29.314  1.00 21.71           C  
ATOM   4052 1HD1 ILE B  49      62.329  62.251  28.308  1.00  0.00           H  
ATOM   4053 2HD1 ILE B  49      62.206  61.691  30.051  1.00  0.00           H  
ATOM   4054 3HD1 ILE B  49      62.400  63.359  29.768  1.00  0.00           H  
ATOM   4055  N   ILE B  50      56.699  63.063  32.283  1.00 26.07           N  
ATOM   4056  HN  ILE B  50      56.237  62.474  31.590  1.00  0.00           H  
ATOM   4057  CA  ILE B  50      56.134  63.175  33.620  1.00 26.41           C  
ATOM   4058  HA  ILE B  50      56.543  64.095  34.098  1.00  0.00           H  
ATOM   4059  C   ILE B  50      56.566  61.973  34.446  1.00 29.04           C  
ATOM   4060  O   ILE B  50      56.174  60.839  34.169  1.00 25.22           O  
ATOM   4061  CB  ILE B  50      54.598  63.285  33.589  1.00 25.39           C  
ATOM   4062  HB  ILE B  50      54.188  62.387  33.070  1.00  0.00           H  
ATOM   4063  CG1 ILE B  50      54.175  64.535  32.810  1.00 28.98           C  
ATOM   4064 1HG1 ILE B  50      54.736  65.429  33.170  1.00  0.00           H  
ATOM   4065 2HG1 ILE B  50      54.549  64.487  31.761  1.00  0.00           H  
ATOM   4066  CG2 ILE B  50      54.036  63.327  35.003  1.00 30.23           C  
ATOM   4067 1HG2 ILE B  50      52.924  63.407  34.981  1.00  0.00           H  
ATOM   4068 2HG2 ILE B  50      54.497  64.142  35.608  1.00  0.00           H  
ATOM   4069 3HG2 ILE B  50      54.377  62.456  35.610  1.00  0.00           H  
ATOM   4070  CD1 ILE B  50      52.681  64.800  32.831  1.00 30.22           C  
ATOM   4071 1HD1 ILE B  50      52.373  65.710  32.264  1.00  0.00           H  
ATOM   4072 2HD1 ILE B  50      52.307  64.848  33.880  1.00  0.00           H  
ATOM   4073 3HD1 ILE B  50      52.120  63.906  32.471  1.00  0.00           H  
ATOM   4074  N   ASN B  51      57.394  62.227  35.452  1.00 27.43           N  
ATOM   4075  HN  ASN B  51      57.621  63.197  35.673  1.00  0.00           H  
ATOM   4076  CA  ASN B  51      57.989  61.163  36.250  1.00 30.48           C  
ATOM   4077  HA  ASN B  51      57.748  60.186  35.770  1.00  0.00           H  
ATOM   4078  C   ASN B  51      57.436  61.150  37.673  1.00 32.09           C  
ATOM   4079  O   ASN B  51      57.902  61.897  38.535  1.00 32.31           O  
ATOM   4080  CB  ASN B  51      59.510  61.328  36.271  1.00 32.11           C  
ATOM   4081  HB1 ASN B  51      59.917  61.408  35.236  1.00  0.00           H  
ATOM   4082  HB2 ASN B  51      59.797  62.334  36.657  1.00  0.00           H  
ATOM   4083  CG  ASN B  51      60.211  60.229  37.047  1.00 34.27           C  
ATOM   4084  ND2 ASN B  51      61.292  60.586  37.730  1.00 32.97           N  
ATOM   4085 1HD2 ASN B  51      61.640  61.545  37.747  1.00  0.00           H  
ATOM   4086 2HD2 ASN B  51      61.763  59.847  38.252  1.00  0.00           H  
ATOM   4087  OD1 ASN B  51      59.792  59.074  37.026  1.00 30.92           O  
ATOM   4088  N   ASN B  52      56.432  60.311  37.915  1.00 26.44           N  
ATOM   4089  HN  ASN B  52      56.083  59.719  37.161  1.00  0.00           H  
ATOM   4090  CA  ASN B  52      55.819  60.221  39.240  1.00 32.42           C  
ATOM   4091  HA  ASN B  52      56.074  61.157  39.790  1.00  0.00           H  
ATOM   4092  C   ASN B  52      56.354  59.050  40.058  1.00 31.44           C  
ATOM   4093  O   ASN B  52      56.080  57.891  39.752  1.00 29.22           O  
ATOM   4094  CB  ASN B  52      54.290  60.153  39.135  1.00 30.29           C  
ATOM   4095  HB1 ASN B  52      53.974  59.453  38.327  1.00  0.00           H  
ATOM   4096  HB2 ASN B  52      53.851  59.624  40.013  1.00  0.00           H  
ATOM   4097  CG  ASN B  52      53.658  61.522  38.950  1.00 31.25           C  
ATOM   4098  ND2 ASN B  52      52.334  61.576  39.019  1.00 34.82           N  
ATOM   4099 1HD2 ASN B  52      51.910  62.495  38.895  1.00  0.00           H  
ATOM   4100 2HD2 ASN B  52      51.759  60.749  39.179  1.00  0.00           H  
ATOM   4101  OD1 ASN B  52      54.353  62.522  38.757  1.00 30.83           O  
ATOM   4102  N   LYS B  53      57.119  59.366  41.099  1.00 28.61           N  
ATOM   4103  HN  LYS B  53      57.251  60.350  41.332  1.00  0.00           H  
ATOM   4104  CA  LYS B  53      57.776  58.355  41.919  1.00 31.71           C  
ATOM   4105  HA  LYS B  53      57.651  57.366  41.419  1.00  0.00           H  
ATOM   4106  C   LYS B  53      57.162  58.263  43.316  1.00 35.70           C  
ATOM   4107  O   LYS B  53      56.920  57.169  43.828  1.00 34.66           O  
ATOM   4108  CB  LYS B  53      59.276  58.651  42.024  1.00 32.30           C  
ATOM   4109  HB1 LYS B  53      59.443  59.686  42.402  1.00  0.00           H  
ATOM   4110  HB2 LYS B  53      59.726  58.744  41.008  1.00  0.00           H  
ATOM   4111  CG  LYS B  53      60.057  57.646  42.862  1.00 32.04           C  
ATOM   4112  HG1 LYS B  53      59.847  56.599  42.543  1.00  0.00           H  
ATOM   4113  HG2 LYS B  53      59.664  57.592  43.904  1.00  0.00           H  
ATOM   4114  CD  LYS B  53      61.547  57.943  42.845  1.00 39.93           C  
ATOM   4115  HD1 LYS B  53      61.771  58.949  43.272  1.00  0.00           H  
ATOM   4116  HD2 LYS B  53      61.921  58.112  41.808  1.00  0.00           H  
ATOM   4117  CE  LYS B  53      62.331  56.845  43.553  1.00 48.76           C  
ATOM   4118  HE1 LYS B  53      62.110  55.847  43.108  1.00  0.00           H  
ATOM   4119  HE2 LYS B  53      61.939  56.675  44.583  1.00  0.00           H  
ATOM   4120  NZ  LYS B  53      63.799  57.106  43.577  1.00 50.66           N  
ATOM   4121  HZ1 LYS B  53      64.324  56.371  44.051  1.00  0.00           H  
ATOM   4122  HZ2 LYS B  53      64.001  58.019  43.984  1.00  0.00           H  
ATOM   4123  HZ3 LYS B  53      64.158  57.261  42.635  1.00  0.00           H  
ATOM   4124  N   ASN B  54      56.914  59.416  43.926  1.00 40.51           N  
ATOM   4125  HN  ASN B  54      57.117  60.289  43.440  1.00  0.00           H  
ATOM   4126  CA  ASN B  54      56.358  59.465  45.274  1.00 45.52           C  
ATOM   4127  HA  ASN B  54      56.383  58.431  45.691  1.00  0.00           H  
ATOM   4128  C   ASN B  54      54.910  59.939  45.290  1.00 45.00           C  
ATOM   4129  O   ASN B  54      54.570  60.960  44.685  1.00 41.15           O  
ATOM   4130  CB  ASN B  54      57.220  60.353  46.171  1.00 44.61           C  
ATOM   4131  HB1 ASN B  54      56.732  60.519  47.160  1.00  0.00           H  
ATOM   4132  HB2 ASN B  54      57.235  61.404  45.800  1.00  0.00           H  
ATOM   4133  CG  ASN B  54      58.626  59.813  46.340  1.00 45.76           C  
ATOM   4134  ND2 ASN B  54      59.616  60.607  45.948  1.00 47.79           N  
ATOM   4135 1HD2 ASN B  54      59.455  61.534  45.554  1.00  0.00           H  
ATOM   4136 2HD2 ASN B  54      60.562  60.244  46.062  1.00  0.00           H  
ATOM   4137  OD1 ASN B  54      58.820  58.694  46.816  1.00 48.40           O  
ATOM   4138  N   PHE B  55      54.061  59.194  45.990  1.00 35.78           N  
ATOM   4139  HN  PHE B  55      54.418  58.403  46.526  1.00  0.00           H  
ATOM   4140  CA  PHE B  55      52.634  59.481  46.010  1.00 40.32           C  
ATOM   4141  HA  PHE B  55      52.445  60.341  45.326  1.00  0.00           H  
ATOM   4142  C   PHE B  55      52.135  59.864  47.399  1.00 45.98           C  
ATOM   4143  O   PHE B  55      52.634  59.366  48.406  1.00 45.39           O  
ATOM   4144  CB  PHE B  55      51.854  58.276  45.483  1.00 39.24           C  
ATOM   4145  HB1 PHE B  55      52.002  57.390  46.143  1.00  0.00           H  
ATOM   4146  HB2 PHE B  55      50.757  58.425  45.618  1.00  0.00           H  
ATOM   4147  CG  PHE B  55      52.173  57.937  44.058  1.00 35.53           C  
ATOM   4148  CD1 PHE B  55      53.333  57.254  43.739  1.00 31.05           C  
ATOM   4149  HD1 PHE B  55      54.023  56.948  44.543  1.00  0.00           H  
ATOM   4150  CD2 PHE B  55      51.320  58.317  43.035  1.00 35.21           C  
ATOM   4151  HD2 PHE B  55      50.393  58.865  43.273  1.00  0.00           H  
ATOM   4152  CE1 PHE B  55      53.637  56.951  42.427  1.00 27.82           C  
ATOM   4153  HE1 PHE B  55      54.565  56.406  42.186  1.00  0.00           H  
ATOM   4154  CE2 PHE B  55      51.617  58.017  41.721  1.00 31.58           C  
ATOM   4155  HE2 PHE B  55      50.929  58.324  40.915  1.00  0.00           H  
ATOM   4156  CZ  PHE B  55      52.777  57.332  41.417  1.00 31.66           C  
ATOM   4157  HZ  PHE B  55      53.016  57.090  40.368  1.00  0.00           H  
ATOM   4158  N   HIS B  56      51.152  60.759  47.440  1.00 50.41           N  
ATOM   4159  HN  HIS B  56      50.841  61.190  46.569  1.00  0.00           H  
ATOM   4160  CA  HIS B  56      50.505  61.145  48.688  1.00 50.08           C  
ATOM   4161  HA  HIS B  56      51.241  61.685  49.328  1.00  0.00           H  
ATOM   4162  C   HIS B  56      50.027  59.897  49.422  1.00 54.49           C  
ATOM   4163  O   HIS B  56      49.579  58.935  48.797  1.00 49.40           O  
ATOM   4164  CB  HIS B  56      49.318  62.067  48.403  1.00 55.41           C  
ATOM   4165  HB1 HIS B  56      48.704  62.210  49.322  1.00  0.00           H  
ATOM   4166  HB2 HIS B  56      48.570  61.554  47.755  1.00  0.00           H  
ATOM   4167  CG  HIS B  56      49.703  63.390  47.816  1.00 56.52           C  
ATOM   4168  CD2 HIS B  56      50.784  63.765  47.092  1.00 59.96           C  
ATOM   4169  HD2 HIS B  56      51.623  63.118  46.784  1.00  0.00           H  
ATOM   4170  ND1 HIS B  56      48.930  64.523  47.964  1.00 61.26           N  
ATOM   4171  HD1 HIS B  56      48.046  64.572  48.470  1.00  0.00           H  
ATOM   4172  CE1 HIS B  56      49.514  65.535  47.348  1.00 58.16           C  
ATOM   4173  HE1 HIS B  56      49.126  66.566  47.291  1.00  0.00           H  
ATOM   4174  NE2 HIS B  56      50.641  65.103  46.812  1.00 59.03           N  
ATOM   4175  HE2 HIS B  56      51.299  65.670  46.277  1.00  0.00           H  
ATOM   4176  N   LYS B  57      50.122  59.915  50.747  1.00 52.01           N  
ATOM   4177  HN  LYS B  57      50.479  60.750  51.211  1.00  0.00           H  
ATOM   4178  CA  LYS B  57      49.725  58.764  51.551  1.00 55.29           C  
ATOM   4179  HA  LYS B  57      50.293  57.876  51.188  1.00  0.00           H  
ATOM   4180  C   LYS B  57      48.235  58.467  51.400  1.00 48.62           C  
ATOM   4181  O   LYS B  57      47.799  57.331  51.589  1.00 53.91           O  
ATOM   4182  CB  LYS B  57      50.075  58.982  53.026  1.00 59.24           C  
ATOM   4183  HB1 LYS B  57      49.580  59.902  53.416  1.00  0.00           H  
ATOM   4184  HB2 LYS B  57      51.143  59.284  53.136  1.00  0.00           H  
ATOM   4185  CG  LYS B  57      49.761  57.786  53.915  1.00 67.00           C  
ATOM   4186  HG1 LYS B  57      50.223  56.852  53.518  1.00  0.00           H  
ATOM   4187  HG2 LYS B  57      48.687  57.495  53.840  1.00  0.00           H  
ATOM   4188  CD  LYS B  57      50.168  58.034  55.359  1.00 76.19           C  
ATOM   4189  HD1 LYS B  57      49.710  58.969  55.759  1.00  0.00           H  
ATOM   4190  HD2 LYS B  57      51.242  58.322  55.438  1.00  0.00           H  
ATOM   4191  CE  LYS B  57      49.845  56.833  56.237  1.00 77.79           C  
ATOM   4192  HE1 LYS B  57      50.320  55.904  55.843  1.00  0.00           H  
ATOM   4193  HE2 LYS B  57      48.774  56.537  56.141  1.00  0.00           H  
ATOM   4194  NZ  LYS B  57      50.216  57.069  57.662  1.00 86.49           N  
ATOM   4195  HZ1 LYS B  57      50.000  56.264  58.250  1.00  0.00           H  
ATOM   4196  HZ2 LYS B  57      49.782  57.919  58.022  1.00  0.00           H  
ATOM   4197  HZ3 LYS B  57      51.196  57.340  57.750  1.00  0.00           H  
ATOM   4198  N   SER B  58      47.462  59.492  51.055  1.00 47.07           N  
ATOM   4199  HN  SER B  58      47.886  60.409  50.912  1.00  0.00           H  
ATOM   4200  CA  SER B  58      46.020  59.338  50.875  1.00 52.47           C  
ATOM   4201  HA  SER B  58      45.595  58.939  51.825  1.00  0.00           H  
ATOM   4202  C   SER B  58      45.680  58.354  49.756  1.00 47.82           C  
ATOM   4203  O   SER B  58      44.619  57.726  49.773  1.00 46.61           O  
ATOM   4204  CB  SER B  58      45.364  60.691  50.596  1.00 48.80           C  
ATOM   4205  HB1 SER B  58      45.540  61.411  51.429  1.00  0.00           H  
ATOM   4206  HB2 SER B  58      44.252  60.628  50.656  1.00  0.00           H  
ATOM   4207  OG  SER B  58      45.789  61.219  49.352  1.00 54.86           O  
ATOM   4208  HG  SER B  58      45.381  62.059  49.179  1.00  0.00           H  
ATOM   4209  N   THR B  59      46.580  58.225  48.785  1.00 43.81           N  
ATOM   4210  HN  THR B  59      47.435  58.781  48.820  1.00  0.00           H  
ATOM   4211  CA  THR B  59      46.371  57.305  47.670  1.00 43.13           C  
ATOM   4212  HA  THR B  59      45.298  57.351  47.371  1.00  0.00           H  
ATOM   4213  C   THR B  59      46.695  55.874  48.083  1.00 45.51           C  
ATOM   4214  O   THR B  59      46.121  54.918  47.556  1.00 39.73           O  
ATOM   4215  CB  THR B  59      47.235  57.672  46.446  1.00 41.82           C  
ATOM   4216  HB  THR B  59      46.863  57.106  45.560  1.00  0.00           H  
ATOM   4217  CG2 THR B  59      47.147  59.165  46.148  1.00 42.34           C  
ATOM   4218 1HG2 THR B  59      47.772  59.430  45.263  1.00  0.00           H  
ATOM   4219 2HG2 THR B  59      47.413  59.780  47.039  1.00  0.00           H  
ATOM   4220 3HG2 THR B  59      46.091  59.499  46.022  1.00  0.00           H  
ATOM   4221  OG1 THR B  59      48.599  57.305  46.689  1.00 39.25           O  
ATOM   4222  HG1 THR B  59      49.131  57.531  45.935  1.00  0.00           H  
ATOM   4223  N   GLY B  60      47.623  55.736  49.025  1.00 42.64           N  
ATOM   4224  HN  GLY B  60      48.070  56.570  49.407  1.00  0.00           H  
ATOM   4225  CA  GLY B  60      48.018  54.433  49.525  1.00 45.20           C  
ATOM   4226  HA1 GLY B  60      48.522  54.528  50.515  1.00  0.00           H  
ATOM   4227  HA2 GLY B  60      47.124  53.840  49.827  1.00  0.00           H  
ATOM   4228  C   GLY B  60      48.882  53.645  48.557  1.00 47.33           C  
ATOM   4229  O   GLY B  60      49.097  52.446  48.740  1.00 46.04           O  
ATOM   4230  N   MET B  61      49.382  54.313  47.522  1.00 47.70           N  
ATOM   4231  HN  MET B  61      49.173  55.306  47.415  1.00  0.00           H  
ATOM   4232  CA  MET B  61      50.226  53.644  46.536  1.00 44.87           C  
ATOM   4233  HA  MET B  61      49.933  52.568  46.520  1.00  0.00           H  
ATOM   4234  C   MET B  61      51.710  53.710  46.900  1.00 43.39           C  
ATOM   4235  O   MET B  61      52.187  54.706  47.444  1.00 44.98           O  
ATOM   4236  CB  MET B  61      49.975  54.209  45.137  1.00 43.47           C  
ATOM   4237  HB1 MET B  61      50.059  55.321  45.137  1.00  0.00           H  
ATOM   4238  HB2 MET B  61      50.819  53.961  44.451  1.00  0.00           H  
ATOM   4239  CG  MET B  61      48.646  53.766  44.543  1.00 43.32           C  
ATOM   4240  HG1 MET B  61      48.609  52.657  44.437  1.00  0.00           H  
ATOM   4241  HG2 MET B  61      47.817  53.909  45.275  1.00  0.00           H  
ATOM   4242  SD  MET B  61      48.264  54.569  42.982  1.00 56.78           S  
ATOM   4243  CE  MET B  61      48.453  56.290  43.438  1.00 44.99           C  
ATOM   4244  HE1 MET B  61      48.216  56.788  42.469  1.00  0.00           H  
ATOM   4245  HE2 MET B  61      49.434  56.563  43.892  1.00  0.00           H  
ATOM   4246  HE3 MET B  61      47.848  56.625  44.312  1.00  0.00           H  
ATOM   4247  N   THR B  62      52.428  52.633  46.597  1.00 47.91           N  
ATOM   4248  HN  THR B  62      51.978  51.864  46.101  1.00  0.00           H  
ATOM   4249  CA  THR B  62      53.836  52.515  46.950  1.00 48.66           C  
ATOM   4250  HA  THR B  62      53.961  52.859  48.003  1.00  0.00           H  
ATOM   4251  C   THR B  62      54.730  53.374  46.059  1.00 51.05           C  
ATOM   4252  O   THR B  62      54.329  53.795  44.974  1.00 43.18           O  
ATOM   4253  CB  THR B  62      54.309  51.053  46.864  1.00 53.70           C  
ATOM   4254  HB  THR B  62      55.403  51.009  47.073  1.00  0.00           H  
ATOM   4255  CG2 THR B  62      53.571  50.194  47.877  1.00 56.13           C  
ATOM   4256 1HG2 THR B  62      53.765  50.588  48.902  1.00  0.00           H  
ATOM   4257 2HG2 THR B  62      53.829  49.113  47.783  1.00  0.00           H  
ATOM   4258 3HG2 THR B  62      52.482  50.116  47.652  1.00  0.00           H  
ATOM   4259  OG1 THR B  62      54.060  50.547  45.546  1.00 58.33           O  
ATOM   4260  HG1 THR B  62      54.521  51.084  44.913  1.00  0.00           H  
ATOM   4261  N   SER B  63      55.943  53.630  46.534  1.00 38.85           N  
ATOM   4262  HN  SER B  63      56.183  53.311  47.473  1.00  0.00           H  
ATOM   4263  CA  SER B  63      56.940  54.351  45.758  1.00 40.91           C  
ATOM   4264  HA  SER B  63      56.522  55.337  45.448  1.00  0.00           H  
ATOM   4265  C   SER B  63      57.282  53.536  44.513  1.00 38.61           C  
ATOM   4266  O   SER B  63      57.303  52.306  44.558  1.00 38.01           O  
ATOM   4267  CB  SER B  63      58.194  54.579  46.609  1.00 41.35           C  
ATOM   4268  HB1 SER B  63      58.715  53.619  46.834  1.00  0.00           H  
ATOM   4269  HB2 SER B  63      57.932  54.881  47.650  1.00  0.00           H  
ATOM   4270  OG  SER B  63      59.067  55.513  46.002  1.00 52.17           O  
ATOM   4271  HG  SER B  63      59.844  55.654  46.530  1.00  0.00           H  
ATOM   4272  N   ARG B  64      57.542  54.215  43.400  1.00 35.62           N  
ATOM   4273  HN  ARG B  64      57.502  55.234  43.411  1.00  0.00           H  
ATOM   4274  CA  ARG B  64      57.885  53.519  42.160  1.00 34.96           C  
ATOM   4275  HA  ARG B  64      57.504  52.475  42.244  1.00  0.00           H  
ATOM   4276  C   ARG B  64      59.402  53.442  41.957  1.00 35.17           C  
ATOM   4277  O   ARG B  64      59.979  54.202  41.178  1.00 31.14           O  
ATOM   4278  CB  ARG B  64      57.192  54.169  40.956  1.00 28.15           C  
ATOM   4279  HB1 ARG B  64      57.540  55.220  40.821  1.00  0.00           H  
ATOM   4280  HB2 ARG B  64      57.562  53.727  40.002  1.00  0.00           H  
ATOM   4281  CG  ARG B  64      55.665  54.109  41.023  1.00 29.43           C  
ATOM   4282  HG1 ARG B  64      55.289  54.515  41.991  1.00  0.00           H  
ATOM   4283  HG2 ARG B  64      55.308  53.057  41.120  1.00  0.00           H  
ATOM   4284  CD  ARG B  64      55.002  54.810  39.836  1.00 29.07           C  
ATOM   4285  HD1 ARG B  64      55.223  55.903  39.835  1.00  0.00           H  
ATOM   4286  HD2 ARG B  64      53.895  54.856  39.959  1.00  0.00           H  
ATOM   4287  NE  ARG B  64      55.371  54.191  38.566  1.00 24.43           N  
ATOM   4288  HE  ARG B  64      54.909  53.319  38.308  1.00  0.00           H  
ATOM   4289  CZ  ARG B  64      56.269  54.690  37.725  1.00 25.92           C  
ATOM   4290  NH1 ARG B  64      56.892  55.827  38.015  1.00 22.98           N  
ATOM   4291 1HH1 ARG B  64      57.582  56.210  37.369  1.00  0.00           H  
ATOM   4292 2HH1 ARG B  64      56.678  56.318  38.883  1.00  0.00           H  
ATOM   4293  NH2 ARG B  64      56.548  54.050  36.595  1.00 21.38           N  
ATOM   4294 1HH2 ARG B  64      57.238  54.433  35.949  1.00  0.00           H  
ATOM   4295 2HH2 ARG B  64      56.070  53.177  36.372  1.00  0.00           H  
ATOM   4296  N   SER B  65      60.036  52.511  42.664  1.00 39.62           N  
ATOM   4297  HN  SER B  65      59.491  51.892  43.264  1.00  0.00           H  
ATOM   4298  CA  SER B  65      61.486  52.346  42.610  1.00 42.91           C  
ATOM   4299  HA  SER B  65      61.958  53.298  42.948  1.00  0.00           H  
ATOM   4300  C   SER B  65      61.966  52.052  41.193  1.00 39.16           C  
ATOM   4301  O   SER B  65      61.391  51.218  40.495  1.00 38.31           O  
ATOM   4302  CB  SER B  65      61.935  51.227  43.555  1.00 46.56           C  
ATOM   4303  HB1 SER B  65      63.037  51.064  43.504  1.00  0.00           H  
ATOM   4304  HB2 SER B  65      61.598  50.227  43.196  1.00  0.00           H  
ATOM   4305  OG  SER B  65      61.506  51.476  44.882  1.00 50.39           O  
ATOM   4306  HG  SER B  65      61.784  50.782  45.468  1.00  0.00           H  
ATOM   4307  N   GLY B  66      63.022  52.743  40.776  1.00 35.85           N  
ATOM   4308  HN  GLY B  66      63.444  53.431  41.399  1.00  0.00           H  
ATOM   4309  CA  GLY B  66      63.589  52.542  39.455  1.00 33.55           C  
ATOM   4310  HA1 GLY B  66      63.441  51.487  39.128  1.00  0.00           H  
ATOM   4311  HA2 GLY B  66      64.702  52.575  39.504  1.00  0.00           H  
ATOM   4312  C   GLY B  66      63.081  53.499  38.391  1.00 31.51           C  
ATOM   4313  O   GLY B  66      63.590  53.508  37.270  1.00 32.18           O  
ATOM   4314  N   THR B  67      62.084  54.312  38.726  1.00 30.12           N  
ATOM   4315  HN  THR B  67      61.734  54.319  39.684  1.00  0.00           H  
ATOM   4316  CA  THR B  67      61.487  55.197  37.724  1.00 25.79           C  
ATOM   4317  HA  THR B  67      61.271  54.574  36.825  1.00  0.00           H  
ATOM   4318  C   THR B  67      62.453  56.300  37.285  1.00 28.17           C  
ATOM   4319  O   THR B  67      62.398  56.765  36.146  1.00 22.80           O  
ATOM   4320  CB  THR B  67      60.143  55.803  38.191  1.00 26.77           C  
ATOM   4321  HB  THR B  67      59.472  54.978  38.525  1.00  0.00           H  
ATOM   4322  CG2 THR B  67      60.350  56.767  39.347  1.00 31.19           C  
ATOM   4323 1HG2 THR B  67      60.834  56.230  40.196  1.00  0.00           H  
ATOM   4324 2HG2 THR B  67      59.403  57.270  39.651  1.00  0.00           H  
ATOM   4325 3HG2 THR B  67      60.921  57.675  39.042  1.00  0.00           H  
ATOM   4326  OG1 THR B  67      59.520  56.495  37.097  1.00 26.50           O  
ATOM   4327  HG1 THR B  67      59.391  55.892  36.374  1.00  0.00           H  
ATOM   4328  N   ASP B  68      63.344  56.704  38.185  1.00 30.81           N  
ATOM   4329  HN  ASP B  68      63.332  56.292  39.118  1.00  0.00           H  
ATOM   4330  CA  ASP B  68      64.340  57.724  37.869  1.00 33.49           C  
ATOM   4331  HA  ASP B  68      63.804  58.630  37.502  1.00  0.00           H  
ATOM   4332  C   ASP B  68      65.278  57.247  36.764  1.00 29.77           C  
ATOM   4333  O   ASP B  68      65.675  58.025  35.895  1.00 30.01           O  
ATOM   4334  CB  ASP B  68      65.133  58.113  39.120  1.00 36.15           C  
ATOM   4335  HB1 ASP B  68      66.067  58.658  38.849  1.00  0.00           H  
ATOM   4336  HB2 ASP B  68      65.583  57.215  39.605  1.00  0.00           H  
ATOM   4337  CG  ASP B  68      64.303  58.910  40.110  1.00 41.83           C  
ATOM   4338  OD1 ASP B  68      63.268  59.480  39.701  1.00 38.73           O  
ATOM   4339  OD2 ASP B  68      64.685  58.971  41.297  1.00 47.37           O  
ATOM   4340  N   VAL B  69      65.629  55.965  36.806  1.00 25.52           N  
ATOM   4341  HN  VAL B  69      65.353  55.400  37.609  1.00  0.00           H  
ATOM   4342  CA  VAL B  69      66.399  55.348  35.733  1.00 29.29           C  
ATOM   4343  HA  VAL B  69      67.380  55.872  35.661  1.00  0.00           H  
ATOM   4344  C   VAL B  69      65.675  55.494  34.386  1.00 25.10           C  
ATOM   4345  O   VAL B  69      66.284  55.865  33.379  1.00 24.50           O  
ATOM   4346  CB  VAL B  69      66.668  53.855  36.021  1.00 29.75           C  
ATOM   4347  HB  VAL B  69      65.688  53.344  36.166  1.00  0.00           H  
ATOM   4348  CG1 VAL B  69      67.380  53.201  34.845  1.00 28.75           C  
ATOM   4349 1HG1 VAL B  69      66.783  53.314  33.910  1.00  0.00           H  
ATOM   4350 2HG1 VAL B  69      67.625  52.133  35.052  1.00  0.00           H  
ATOM   4351 3HG1 VAL B  69      68.418  53.590  34.722  1.00  0.00           H  
ATOM   4352  CG2 VAL B  69      67.486  53.700  37.302  1.00 32.26           C  
ATOM   4353 1HG2 VAL B  69      66.965  54.179  38.163  1.00  0.00           H  
ATOM   4354 2HG2 VAL B  69      68.524  54.089  37.179  1.00  0.00           H  
ATOM   4355 3HG2 VAL B  69      67.731  52.632  37.509  1.00  0.00           H  
ATOM   4356  N   ASP B  70      64.377  55.197  34.372  1.00 27.51           N  
ATOM   4357  HN  ASP B  70      63.939  54.832  35.218  1.00  0.00           H  
ATOM   4358  CA  ASP B  70      63.567  55.383  33.169  1.00 26.15           C  
ATOM   4359  HA  ASP B  70      63.956  54.711  32.368  1.00  0.00           H  
ATOM   4360  C   ASP B  70      63.644  56.828  32.677  1.00 26.24           C  
ATOM   4361  O   ASP B  70      63.918  57.086  31.501  1.00 25.82           O  
ATOM   4362  CB  ASP B  70      62.093  55.034  33.434  1.00 26.09           C  
ATOM   4363  HB1 ASP B  70      61.749  55.473  34.399  1.00  0.00           H  
ATOM   4364  HB2 ASP B  70      61.423  55.584  32.733  1.00  0.00           H  
ATOM   4365  CG  ASP B  70      61.812  53.535  33.389  1.00 26.55           C  
ATOM   4366  OD1 ASP B  70      62.746  52.738  33.161  1.00 23.27           O  
ATOM   4367  OD2 ASP B  70      60.636  53.157  33.578  1.00 25.63           O  
ATOM   4368  N   ALA B  71      63.389  57.770  33.580  1.00 25.63           N  
ATOM   4369  HN  ALA B  71      63.258  57.504  34.556  1.00  0.00           H  
ATOM   4370  CA  ALA B  71      63.293  59.178  33.203  1.00 22.97           C  
ATOM   4371  HA  ALA B  71      62.511  59.260  32.412  1.00  0.00           H  
ATOM   4372  C   ALA B  71      64.599  59.712  32.615  1.00 27.21           C  
ATOM   4373  O   ALA B  71      64.581  60.479  31.654  1.00 26.85           O  
ATOM   4374  CB  ALA B  71      62.841  60.022  34.381  1.00 25.81           C  
ATOM   4375  HB1 ALA B  71      61.888  59.632  34.810  1.00  0.00           H  
ATOM   4376  HB2 ALA B  71      62.758  61.100  34.107  1.00  0.00           H  
ATOM   4377  HB3 ALA B  71      63.637  60.105  35.157  1.00  0.00           H  
ATOM   4378  N   ALA B  72      65.729  59.294  33.180  1.00 26.92           N  
ATOM   4379  HN  ALA B  72      65.683  58.680  33.993  1.00  0.00           H  
ATOM   4380  CA  ALA B  72      67.034  59.696  32.660  1.00 27.16           C  
ATOM   4381  HA  ALA B  72      67.019  60.801  32.511  1.00  0.00           H  
ATOM   4382  C   ALA B  72      67.334  59.042  31.308  1.00 25.44           C  
ATOM   4383  O   ALA B  72      67.884  59.677  30.407  1.00 24.84           O  
ATOM   4384  CB  ALA B  72      68.134  59.372  33.665  1.00 29.03           C  
ATOM   4385  HB1 ALA B  72      69.130  59.679  33.268  1.00  0.00           H  
ATOM   4386  HB2 ALA B  72      68.120  58.297  33.962  1.00  0.00           H  
ATOM   4387  HB3 ALA B  72      67.929  59.824  34.663  1.00  0.00           H  
ATOM   4388  N   ASN B  73      66.975  57.768  31.176  1.00 26.54           N  
ATOM   4389  HN  ASN B  73      66.564  57.285  31.974  1.00  0.00           H  
ATOM   4390  CA  ASN B  73      67.152  57.042  29.924  1.00 25.13           C  
ATOM   4391  HA  ASN B  73      68.239  57.002  29.679  1.00  0.00           H  
ATOM   4392  C   ASN B  73      66.411  57.751  28.788  1.00 24.25           C  
ATOM   4393  O   ASN B  73      66.955  57.965  27.700  1.00 25.58           O  
ATOM   4394  CB  ASN B  73      66.624  55.612  30.078  1.00 24.80           C  
ATOM   4395  HB1 ASN B  73      66.709  55.268  31.135  1.00  0.00           H  
ATOM   4396  HB2 ASN B  73      65.515  55.583  29.966  1.00  0.00           H  
ATOM   4397  CG  ASN B  73      67.291  54.626  29.131  1.00 28.13           C  
ATOM   4398  ND2 ASN B  73      66.972  53.345  29.298  1.00 27.97           N  
ATOM   4399 1HD2 ASN B  73      67.419  52.684  28.663  1.00  0.00           H  
ATOM   4400 2HD2 ASN B  73      66.320  53.030  30.016  1.00  0.00           H  
ATOM   4401  OD1 ASN B  73      68.079  55.007  28.263  1.00 30.01           O  
ATOM   4402  N   LEU B  74      65.165  58.120  29.058  1.00 22.97           N  
ATOM   4403  HN  LEU B  74      64.787  57.925  29.985  1.00  0.00           H  
ATOM   4404  CA  LEU B  74      64.314  58.792  28.084  1.00 22.57           C  
ATOM   4405  HA  LEU B  74      64.288  58.172  27.157  1.00  0.00           H  
ATOM   4406  C   LEU B  74      64.830  60.180  27.716  1.00 24.57           C  
ATOM   4407  O   LEU B  74      64.862  60.551  26.539  1.00 23.00           O  
ATOM   4408  CB  LEU B  74      62.894  58.895  28.630  1.00 20.44           C  
ATOM   4409  HB1 LEU B  74      62.906  59.322  29.660  1.00  0.00           H  
ATOM   4410  HB2 LEU B  74      62.331  59.695  28.095  1.00  0.00           H  
ATOM   4411  CG  LEU B  74      62.104  57.586  28.608  1.00 19.26           C  
ATOM   4412  HG  LEU B  74      62.805  56.750  28.839  1.00  0.00           H  
ATOM   4413  CD1 LEU B  74      61.016  57.602  29.666  1.00 19.95           C  
ATOM   4414 1HD1 LEU B  74      61.445  57.775  30.680  1.00  0.00           H  
ATOM   4415 2HD1 LEU B  74      60.399  56.674  29.634  1.00  0.00           H  
ATOM   4416 3HD1 LEU B  74      60.220  58.344  29.425  1.00  0.00           H  
ATOM   4417  CD2 LEU B  74      61.516  57.349  27.218  1.00 19.83           C  
ATOM   4418 1HD2 LEU B  74      62.315  57.337  26.441  1.00  0.00           H  
ATOM   4419 2HD2 LEU B  74      60.720  58.091  26.977  1.00  0.00           H  
ATOM   4420 3HD2 LEU B  74      60.899  56.421  27.186  1.00  0.00           H  
ATOM   4421  N   ARG B  75      65.219  60.947  28.729  1.00 24.16           N  
ATOM   4422  HN  ARG B  75      65.144  60.588  29.681  1.00  0.00           H  
ATOM   4423  CA  ARG B  75      65.750  62.289  28.517  1.00 24.08           C  
ATOM   4424  HA  ARG B  75      64.939  62.936  28.107  1.00  0.00           H  
ATOM   4425  C   ARG B  75      66.895  62.239  27.510  1.00 23.72           C  
ATOM   4426  O   ARG B  75      66.933  63.017  26.556  1.00 27.87           O  
ATOM   4427  CB  ARG B  75      66.232  62.883  29.847  1.00 27.04           C  
ATOM   4428  HB1 ARG B  75      66.991  62.212  30.313  1.00  0.00           H  
ATOM   4429  HB2 ARG B  75      65.421  62.822  30.610  1.00  0.00           H  
ATOM   4430  CG  ARG B  75      66.772  64.311  29.767  1.00 29.37           C  
ATOM   4431  HG1 ARG B  75      66.066  64.991  29.236  1.00  0.00           H  
ATOM   4432  HG2 ARG B  75      67.636  64.387  29.067  1.00  0.00           H  
ATOM   4433  CD  ARG B  75      67.123  64.834  31.159  1.00 35.48           C  
ATOM   4434  HD1 ARG B  75      67.841  64.151  31.671  1.00  0.00           H  
ATOM   4435  HD2 ARG B  75      66.254  64.738  31.851  1.00  0.00           H  
ATOM   4436  NE  ARG B  75      67.629  66.207  31.146  1.00 35.40           N  
ATOM   4437  HE  ARG B  75      68.640  66.343  31.127  1.00  0.00           H  
ATOM   4438  CZ  ARG B  75      66.855  67.289  31.157  1.00 40.56           C  
ATOM   4439  NH1 ARG B  75      65.534  67.163  31.175  1.00 39.31           N  
ATOM   4440 1HH1 ARG B  75      64.941  67.993  31.183  1.00  0.00           H  
ATOM   4441 2HH1 ARG B  75      65.116  66.233  31.180  1.00  0.00           H  
ATOM   4442  NH2 ARG B  75      67.399  68.499  31.151  1.00 42.80           N  
ATOM   4443 1HH2 ARG B  75      66.806  69.329  31.159  1.00  0.00           H  
ATOM   4444 2HH2 ARG B  75      68.414  68.596  31.137  1.00  0.00           H  
ATOM   4445  N   GLU B  76      67.820  61.310  27.727  1.00 23.08           N  
ATOM   4446  HN  GLU B  76      67.712  60.680  28.521  1.00  0.00           H  
ATOM   4447  CA  GLU B  76      68.985  61.166  26.862  1.00 27.37           C  
ATOM   4448  HA  GLU B  76      69.460  62.168  26.747  1.00  0.00           H  
ATOM   4449  C   GLU B  76      68.604  60.658  25.477  1.00 24.84           C  
ATOM   4450  O   GLU B  76      69.118  61.136  24.465  1.00 26.47           O  
ATOM   4451  CB  GLU B  76      70.006  60.223  27.501  1.00 24.79           C  
ATOM   4452  HB1 GLU B  76      70.315  60.605  28.502  1.00  0.00           H  
ATOM   4453  HB2 GLU B  76      69.517  59.268  27.804  1.00  0.00           H  
ATOM   4454  CG  GLU B  76      71.233  59.941  26.636  1.00 30.35           C  
ATOM   4455  HG1 GLU B  76      70.937  59.483  25.664  1.00  0.00           H  
ATOM   4456  HG2 GLU B  76      71.833  59.102  27.059  1.00  0.00           H  
ATOM   4457  CD  GLU B  76      72.102  61.171  26.414  1.00 34.61           C  
ATOM   4458  OE1 GLU B  76      71.876  62.203  27.083  1.00 33.82           O  
ATOM   4459  OE2 GLU B  76      73.016  61.105  25.565  1.00 34.44           O  
ATOM   4460  N   THR B  77      67.707  59.679  25.436  1.00 27.72           N  
ATOM   4461  HN  THR B  77      67.294  59.345  26.307  1.00  0.00           H  
ATOM   4462  CA  THR B  77      67.300  59.071  24.177  1.00 22.49           C  
ATOM   4463  HA  THR B  77      68.212  58.680  23.668  1.00  0.00           H  
ATOM   4464  C   THR B  77      66.650  60.100  23.263  1.00 25.20           C  
ATOM   4465  O   THR B  77      66.987  60.197  22.083  1.00 28.01           O  
ATOM   4466  CB  THR B  77      66.337  57.894  24.410  1.00 23.91           C  
ATOM   4467  HB  THR B  77      65.443  58.257  24.968  1.00  0.00           H  
ATOM   4468  CG2 THR B  77      65.890  57.292  23.084  1.00 23.49           C  
ATOM   4469 1HG2 THR B  77      65.374  58.075  22.481  1.00  0.00           H  
ATOM   4470 2HG2 THR B  77      65.261  56.382  23.223  1.00  0.00           H  
ATOM   4471 3HG2 THR B  77      66.733  56.818  22.529  1.00  0.00           H  
ATOM   4472  OG1 THR B  77      66.999  56.889  25.183  1.00 21.42           O  
ATOM   4473  HG1 THR B  77      67.278  57.264  26.010  1.00  0.00           H  
ATOM   4474  N   PHE B  78      65.726  60.881  23.809  1.00 21.98           N  
ATOM   4475  HN  PHE B  78      65.493  60.776  24.796  1.00  0.00           H  
ATOM   4476  CA  PHE B  78      65.045  61.884  23.008  1.00 26.60           C  
ATOM   4477  HA  PHE B  78      64.858  61.424  22.010  1.00  0.00           H  
ATOM   4478  C   PHE B  78      65.899  63.129  22.765  1.00 30.86           C  
ATOM   4479  O   PHE B  78      65.692  63.836  21.781  1.00 28.20           O  
ATOM   4480  CB  PHE B  78      63.674  62.226  23.598  1.00 24.65           C  
ATOM   4481  HB1 PHE B  78      63.747  62.397  24.697  1.00  0.00           H  
ATOM   4482  HB2 PHE B  78      63.346  63.242  23.275  1.00  0.00           H  
ATOM   4483  CG  PHE B  78      62.617  61.197  23.285  1.00 24.68           C  
ATOM   4484  CD1 PHE B  78      62.382  60.137  24.148  1.00 24.16           C  
ATOM   4485  HD1 PHE B  78      62.967  60.052  25.079  1.00  0.00           H  
ATOM   4486  CD2 PHE B  78      61.883  61.277  22.114  1.00 25.99           C  
ATOM   4487  HD2 PHE B  78      62.067  62.107  21.411  1.00  0.00           H  
ATOM   4488  CE1 PHE B  78      61.419  59.181  23.854  1.00 25.29           C  
ATOM   4489  HE1 PHE B  78      61.240  58.345  24.551  1.00  0.00           H  
ATOM   4490  CE2 PHE B  78      60.918  60.325  21.813  1.00 27.61           C  
ATOM   4491  HE2 PHE B  78      60.338  60.404  20.878  1.00  0.00           H  
ATOM   4492  CZ  PHE B  78      60.684  59.279  22.684  1.00 21.81           C  
ATOM   4493  HZ  PHE B  78      59.915  58.524  22.449  1.00  0.00           H  
ATOM   4494  N   ARG B  79      66.867  63.384  23.644  1.00 24.62           N  
ATOM   4495  HN  ARG B  79      66.940  62.824  24.493  1.00  0.00           H  
ATOM   4496  CA  ARG B  79      67.826  64.460  23.401  1.00 24.47           C  
ATOM   4497  HA  ARG B  79      67.263  65.412  23.256  1.00  0.00           H  
ATOM   4498  C   ARG B  79      68.611  64.160  22.127  1.00 29.38           C  
ATOM   4499  O   ARG B  79      68.809  65.037  21.286  1.00 29.66           O  
ATOM   4500  CB  ARG B  79      68.791  64.638  24.576  1.00 26.07           C  
ATOM   4501  HB1 ARG B  79      68.232  64.726  25.537  1.00  0.00           H  
ATOM   4502  HB2 ARG B  79      69.352  63.695  24.774  1.00  0.00           H  
ATOM   4503  CG  ARG B  79      69.754  65.815  24.398  1.00 30.72           C  
ATOM   4504  HG1 ARG B  79      69.202  66.783  24.362  1.00  0.00           H  
ATOM   4505  HG2 ARG B  79      70.195  65.822  23.374  1.00  0.00           H  
ATOM   4506  CD  ARG B  79      70.845  65.843  25.466  1.00 25.90           C  
ATOM   4507  HD1 ARG B  79      71.345  66.839  25.507  1.00  0.00           H  
ATOM   4508  HD2 ARG B  79      70.408  65.823  26.491  1.00  0.00           H  
ATOM   4509  NE  ARG B  79      71.818  64.768  25.284  1.00 28.87           N  
ATOM   4510  HE  ARG B  79      71.676  63.902  25.804  1.00  0.00           H  
ATOM   4511  CZ  ARG B  79      72.877  64.846  24.484  1.00 33.87           C  
ATOM   4512  NH1 ARG B  79      73.106  65.950  23.783  1.00 33.49           N  
ATOM   4513 1HH1 ARG B  79      73.918  66.010  23.169  1.00  0.00           H  
ATOM   4514 2HH1 ARG B  79      72.467  66.741  23.863  1.00  0.00           H  
ATOM   4515  NH2 ARG B  79      73.707  63.818  24.380  1.00 32.90           N  
ATOM   4516 1HH2 ARG B  79      74.519  63.878  23.766  1.00  0.00           H  
ATOM   4517 2HH2 ARG B  79      73.531  62.970  24.919  1.00  0.00           H  
ATOM   4518  N   ASN B  80      69.048  62.911  21.992  1.00 28.15           N  
ATOM   4519  HN  ASN B  80      68.872  62.240  22.740  1.00  0.00           H  
ATOM   4520  CA  ASN B  80      69.772  62.476  20.803  1.00 33.20           C  
ATOM   4521  HA  ASN B  80      70.620  63.182  20.647  1.00  0.00           H  
ATOM   4522  C   ASN B  80      68.905  62.509  19.545  1.00 35.55           C  
ATOM   4523  O   ASN B  80      69.423  62.570  18.429  1.00 36.58           O  
ATOM   4524  CB  ASN B  80      70.365  61.077  21.012  1.00 33.74           C  
ATOM   4525  HB1 ASN B  80      69.586  60.360  21.361  1.00  0.00           H  
ATOM   4526  HB2 ASN B  80      70.623  60.602  20.037  1.00  0.00           H  
ATOM   4527  CG  ASN B  80      71.562  61.083  21.950  1.00 38.73           C  
ATOM   4528  ND2 ASN B  80      71.721  60.010  22.718  1.00 43.78           N  
ATOM   4529 1HD2 ASN B  80      71.079  59.217  22.696  1.00  0.00           H  
ATOM   4530 2HD2 ASN B  80      72.524  60.014  23.347  1.00  0.00           H  
ATOM   4531  OD1 ASN B  80      72.335  62.038  21.977  1.00 42.64           O  
ATOM   4532  N   LEU B  81      67.588  62.471  19.726  1.00 30.31           N  
ATOM   4533  HN  LEU B  81      67.216  62.381  20.671  1.00  0.00           H  
ATOM   4534  CA  LEU B  81      66.662  62.556  18.597  1.00 30.36           C  
ATOM   4535  HA  LEU B  81      67.168  62.119  17.705  1.00  0.00           H  
ATOM   4536  C   LEU B  81      66.310  64.011  18.273  1.00 35.65           C  
ATOM   4537  O   LEU B  81      65.510  64.282  17.372  1.00 32.69           O  
ATOM   4538  CB  LEU B  81      65.394  61.737  18.867  1.00 27.54           C  
ATOM   4539  HB1 LEU B  81      64.837  62.168  19.732  1.00  0.00           H  
ATOM   4540  HB2 LEU B  81      64.651  61.903  18.052  1.00  0.00           H  
ATOM   4541  CG  LEU B  81      65.614  60.236  19.080  1.00 28.71           C  
ATOM   4542  HG  LEU B  81      66.328  60.110  19.927  1.00  0.00           H  
ATOM   4543  CD1 LEU B  81      64.316  59.528  19.451  1.00 28.42           C  
ATOM   4544 1HD1 LEU B  81      63.860  59.992  20.356  1.00  0.00           H  
ATOM   4545 2HD1 LEU B  81      64.466  58.431  19.579  1.00  0.00           H  
ATOM   4546 3HD1 LEU B  81      63.601  59.500  18.596  1.00  0.00           H  
ATOM   4547  CD2 LEU B  81      66.237  59.603  17.844  1.00 34.64           C  
ATOM   4548 1HD2 LEU B  81      67.186  60.121  17.573  1.00  0.00           H  
ATOM   4549 2HD2 LEU B  81      65.522  59.575  16.989  1.00  0.00           H  
ATOM   4550 3HD2 LEU B  81      66.387  58.506  17.972  1.00  0.00           H  
ATOM   4551  N   LYS B  82      66.915  64.937  19.014  1.00 30.83           N  
ATOM   4552  HN  LYS B  82      67.522  64.628  19.773  1.00  0.00           H  
ATOM   4553  CA  LYS B  82      66.754  66.376  18.795  1.00 31.90           C  
ATOM   4554  HA  LYS B  82      67.572  66.884  19.357  1.00  0.00           H  
ATOM   4555  C   LYS B  82      65.437  66.935  19.325  1.00 30.11           C  
ATOM   4556  O   LYS B  82      64.957  67.963  18.851  1.00 30.67           O  
ATOM   4557  CB  LYS B  82      66.936  66.739  17.315  1.00 31.95           C  
ATOM   4558  HB1 LYS B  82      66.897  67.845  17.179  1.00  0.00           H  
ATOM   4559  HB2 LYS B  82      66.035  66.442  16.729  1.00  0.00           H  
ATOM   4560  CG  LYS B  82      68.191  66.172  16.679  1.00 41.59           C  
ATOM   4561  HG1 LYS B  82      68.143  65.061  16.602  1.00  0.00           H  
ATOM   4562  HG2 LYS B  82      68.245  66.418  15.593  1.00  0.00           H  
ATOM   4563  CD  LYS B  82      69.439  66.625  17.414  1.00 59.35           C  
ATOM   4564  HD1 LYS B  82      69.244  66.780  18.501  1.00  0.00           H  
ATOM   4565  HD2 LYS B  82      69.721  67.669  17.143  1.00  0.00           H  
ATOM   4566  CE  LYS B  82      70.585  65.656  17.182  1.00 67.09           C  
ATOM   4567  HE1 LYS B  82      70.389  64.673  17.671  1.00  0.00           H  
ATOM   4568  HE2 LYS B  82      70.621  65.319  16.120  1.00  0.00           H  
ATOM   4569  NZ  LYS B  82      71.890  66.223  17.613  1.00 74.81           N  
ATOM   4570  HZ1 LYS B  82      72.660  65.572  17.457  1.00  0.00           H  
ATOM   4571  HZ2 LYS B  82      71.857  66.531  18.585  1.00  0.00           H  
ATOM   4572  HZ3 LYS B  82      72.069  67.122  17.165  1.00  0.00           H  
ATOM   4573  N   TYR B  83      64.859  66.254  20.307  1.00 29.87           N  
ATOM   4574  HN  TYR B  83      65.263  65.366  20.604  1.00  0.00           H  
ATOM   4575  CA  TYR B  83      63.659  66.750  20.969  1.00 28.02           C  
ATOM   4576  HA  TYR B  83      63.065  67.327  20.222  1.00  0.00           H  
ATOM   4577  C   TYR B  83      64.013  67.686  22.118  1.00 28.75           C  
ATOM   4578  O   TYR B  83      64.991  67.465  22.833  1.00 30.85           O  
ATOM   4579  CB  TYR B  83      62.790  65.595  21.479  1.00 27.47           C  
ATOM   4580  HB1 TYR B  83      63.410  64.829  22.000  1.00  0.00           H  
ATOM   4581  HB2 TYR B  83      62.151  65.923  22.332  1.00  0.00           H  
ATOM   4582  CG  TYR B  83      61.954  64.963  20.390  1.00 23.38           C  
ATOM   4583  CD1 TYR B  83      62.472  63.959  19.584  1.00 24.79           C  
ATOM   4584  HD1 TYR B  83      63.505  63.610  19.749  1.00  0.00           H  
ATOM   4585  CD2 TYR B  83      60.655  65.392  20.153  1.00 25.31           C  
ATOM   4586  HD2 TYR B  83      60.228  66.196  20.775  1.00  0.00           H  
ATOM   4587  CE1 TYR B  83      61.715  63.390  18.579  1.00 25.89           C  
ATOM   4588  HE1 TYR B  83      62.140  62.590  17.950  1.00  0.00           H  
ATOM   4589  CE2 TYR B  83      59.888  64.828  19.150  1.00 24.76           C  
ATOM   4590  HE2 TYR B  83      58.855  65.175  18.978  1.00  0.00           H  
ATOM   4591  CZ  TYR B  83      60.424  63.828  18.366  1.00 24.17           C  
ATOM   4592  OH  TYR B  83      59.672  63.259  17.366  1.00 24.56           O  
ATOM   4593  HH  TYR B  83      58.783  63.561  17.219  1.00  0.00           H  
ATOM   4594  N   GLU B  84      63.215  68.737  22.276  1.00 32.24           N  
ATOM   4595  HN  GLU B  84      62.507  68.932  21.568  1.00  0.00           H  
ATOM   4596  CA  GLU B  84      63.323  69.618  23.430  1.00 32.65           C  
ATOM   4597  HA  GLU B  84      64.400  69.787  23.662  1.00  0.00           H  
ATOM   4598  C   GLU B  84      62.656  68.936  24.618  1.00 27.77           C  
ATOM   4599  O   GLU B  84      61.431  68.931  24.735  1.00 33.78           O  
ATOM   4600  CB  GLU B  84      62.653  70.965  23.140  1.00 36.83           C  
ATOM   4601  HB1 GLU B  84      63.197  71.504  22.329  1.00  0.00           H  
ATOM   4602  HB2 GLU B  84      61.669  70.810  22.639  1.00  0.00           H  
ATOM   4603  CG  GLU B  84      62.493  71.863  24.362  1.00 41.91           C  
ATOM   4604  HG1 GLU B  84      63.474  72.030  24.866  1.00  0.00           H  
ATOM   4605  HG2 GLU B  84      61.956  71.330  25.181  1.00  0.00           H  
ATOM   4606  CD  GLU B  84      61.816  73.185  24.038  1.00 47.79           C  
ATOM   4607  OE1 GLU B  84      61.753  73.551  22.845  1.00 48.91           O  
ATOM   4608  OE2 GLU B  84      61.347  73.860  24.980  1.00 49.17           O  
ATOM   4609  N   VAL B  85      63.469  68.348  25.490  1.00 31.24           N  
ATOM   4610  HN  VAL B  85      64.477  68.441  25.369  1.00  0.00           H  
ATOM   4611  CA  VAL B  85      62.959  67.575  26.614  1.00 28.44           C  
ATOM   4612  HA  VAL B  85      62.011  67.082  26.296  1.00  0.00           H  
ATOM   4613  C   VAL B  85      62.662  68.438  27.833  1.00 34.15           C  
ATOM   4614  O   VAL B  85      63.477  69.268  28.234  1.00 32.58           O  
ATOM   4615  CB  VAL B  85      63.956  66.475  27.038  1.00 24.26           C  
ATOM   4616  HB  VAL B  85      64.896  66.966  27.381  1.00  0.00           H  
ATOM   4617  CG1 VAL B  85      63.387  65.667  28.194  1.00 22.57           C  
ATOM   4618 1HG1 VAL B  85      63.143  66.329  29.057  1.00  0.00           H  
ATOM   4619 2HG1 VAL B  85      64.068  64.836  28.491  1.00  0.00           H  
ATOM   4620 3HG1 VAL B  85      62.507  65.059  27.879  1.00  0.00           H  
ATOM   4621  CG2 VAL B  85      64.289  65.572  25.861  1.00 25.55           C  
ATOM   4622 1HG2 VAL B  85      64.706  66.164  25.013  1.00  0.00           H  
ATOM   4623 2HG2 VAL B  85      63.409  64.964  25.546  1.00  0.00           H  
ATOM   4624 3HG2 VAL B  85      64.970  64.741  26.158  1.00  0.00           H  
ATOM   4625  N   ARG B  86      61.490  68.233  28.422  1.00 33.06           N  
ATOM   4626  HN  ARG B  86      60.808  67.621  27.974  1.00  0.00           H  
ATOM   4627  CA  ARG B  86      61.154  68.860  29.691  1.00 36.62           C  
ATOM   4628  HA  ARG B  86      62.051  69.398  30.077  1.00  0.00           H  
ATOM   4629  C   ARG B  86      60.753  67.785  30.695  1.00 33.09           C  
ATOM   4630  O   ARG B  86      59.698  67.169  30.558  1.00 30.60           O  
ATOM   4631  CB  ARG B  86      60.011  69.861  29.523  1.00 30.38           C  
ATOM   4632  HB1 ARG B  86      59.741  70.309  30.508  1.00  0.00           H  
ATOM   4633  HB2 ARG B  86      59.061  69.328  29.287  1.00  0.00           H  
ATOM   4634  CG  ARG B  86      60.271  70.952  28.501  1.00 35.25           C  
ATOM   4635  HG1 ARG B  86      61.204  71.517  28.731  1.00  0.00           H  
ATOM   4636  HG2 ARG B  86      60.569  70.528  27.513  1.00  0.00           H  
ATOM   4637  CD  ARG B  86      59.070  71.878  28.376  1.00 34.19           C  
ATOM   4638  HD1 ARG B  86      58.121  71.300  28.284  1.00  0.00           H  
ATOM   4639  HD2 ARG B  86      58.863  72.405  29.337  1.00  0.00           H  
ATOM   4640  NE  ARG B  86      59.224  72.825  27.274  1.00 40.54           N  
ATOM   4641  HE  ARG B  86      60.146  72.914  26.848  1.00  0.00           H  
ATOM   4642  CZ  ARG B  86      58.241  73.579  26.790  1.00 37.44           C  
ATOM   4643  NH1 ARG B  86      57.022  73.503  27.309  1.00 35.03           N  
ATOM   4644 1HH1 ARG B  86      56.840  72.864  28.083  1.00  0.00           H  
ATOM   4645 2HH1 ARG B  86      56.268  74.081  26.938  1.00  0.00           H  
ATOM   4646  NH2 ARG B  86      58.478  74.409  25.785  1.00 37.83           N  
ATOM   4647 1HH2 ARG B  86      59.415  74.467  25.386  1.00  0.00           H  
ATOM   4648 2HH2 ARG B  86      57.724  74.987  25.414  1.00  0.00           H  
ATOM   4649  N   ASN B  87      61.602  67.552  31.691  1.00 31.61           N  
ATOM   4650  HN  ASN B  87      62.498  68.039  31.709  1.00  0.00           H  
ATOM   4651  CA  ASN B  87      61.276  66.612  32.760  1.00 30.53           C  
ATOM   4652  HA  ASN B  87      60.666  65.789  32.319  1.00  0.00           H  
ATOM   4653  C   ASN B  87      60.453  67.268  33.861  1.00 35.42           C  
ATOM   4654  O   ASN B  87      60.742  68.386  34.287  1.00 39.95           O  
ATOM   4655  CB  ASN B  87      62.541  65.991  33.363  1.00 32.03           C  
ATOM   4656  HB1 ASN B  87      63.319  66.768  33.544  1.00  0.00           H  
ATOM   4657  HB2 ASN B  87      62.363  65.664  34.414  1.00  0.00           H  
ATOM   4658  CG  ASN B  87      63.095  64.853  32.527  1.00 35.51           C  
ATOM   4659  ND2 ASN B  87      62.954  63.625  33.023  1.00 30.82           N  
ATOM   4660 1HD2 ASN B  87      63.327  62.860  32.461  1.00  0.00           H  
ATOM   4661 2HD2 ASN B  87      62.491  63.442  33.913  1.00  0.00           H  
ATOM   4662  OD1 ASN B  87      63.654  65.074  31.453  1.00 37.66           O  
ATOM   4663  N   LYS B  88      59.425  66.562  34.315  1.00 30.85           N  
ATOM   4664  HN  LYS B  88      59.208  65.669  33.873  1.00  0.00           H  
ATOM   4665  CA  LYS B  88      58.596  67.018  35.423  1.00 36.53           C  
ATOM   4666  HA  LYS B  88      59.077  67.899  35.909  1.00  0.00           H  
ATOM   4667  C   LYS B  88      58.501  65.878  36.422  1.00 37.33           C  
ATOM   4668  O   LYS B  88      58.379  64.720  36.033  1.00 34.99           O  
ATOM   4669  CB  LYS B  88      57.197  67.406  34.935  1.00 39.76           C  
ATOM   4670  HB1 LYS B  88      56.610  66.494  34.675  1.00  0.00           H  
ATOM   4671  HB2 LYS B  88      56.584  67.793  35.782  1.00  0.00           H  
ATOM   4672  CG  LYS B  88      57.182  68.393  33.777  1.00 40.83           C  
ATOM   4673  HG1 LYS B  88      56.151  68.533  33.376  1.00  0.00           H  
ATOM   4674  HG2 LYS B  88      57.665  67.962  32.869  1.00  0.00           H  
ATOM   4675  CD  LYS B  88      57.812  69.720  34.162  1.00 44.20           C  
ATOM   4676  HD1 LYS B  88      57.964  70.372  33.270  1.00  0.00           H  
ATOM   4677  HD2 LYS B  88      58.877  69.592  34.467  1.00  0.00           H  
ATOM   4678  CE  LYS B  88      57.009  70.430  35.237  1.00 52.47           C  
ATOM   4679  HE1 LYS B  88      55.944  70.557  34.933  1.00  0.00           H  
ATOM   4680  HE2 LYS B  88      56.858  69.779  36.130  1.00  0.00           H  
ATOM   4681  NZ  LYS B  88      57.629  71.735  35.611  1.00 59.91           N  
ATOM   4682  HZ1 LYS B  88      57.089  72.212  36.333  1.00  0.00           H  
ATOM   4683  HZ2 LYS B  88      57.767  72.330  34.794  1.00  0.00           H  
ATOM   4684  HZ3 LYS B  88      58.604  71.619  35.889  1.00  0.00           H  
ATOM   4685  N   ASN B  89      58.554  66.202  37.707  1.00 37.02           N  
ATOM   4686  HN  ASN B  89      58.557  67.185  37.978  1.00  0.00           H  
ATOM   4687  CA  ASN B  89      58.608  65.173  38.736  1.00 34.68           C  
ATOM   4688  HA  ASN B  89      58.485  64.184  38.236  1.00  0.00           H  
ATOM   4689  C   ASN B  89      57.509  65.307  39.779  1.00 37.02           C  
ATOM   4690  O   ASN B  89      57.236  66.404  40.269  1.00 39.96           O  
ATOM   4691  CB  ASN B  89      59.979  65.186  39.419  1.00 39.02           C  
ATOM   4692  HB1 ASN B  89      60.138  66.136  39.981  1.00  0.00           H  
ATOM   4693  HB2 ASN B  89      60.010  64.467  40.271  1.00  0.00           H  
ATOM   4694  CG  ASN B  89      61.113  64.930  38.448  1.00 39.96           C  
ATOM   4695  ND2 ASN B  89      61.967  65.928  38.260  1.00 42.50           N  
ATOM   4696 1HD2 ASN B  89      62.731  65.756  37.606  1.00  0.00           H  
ATOM   4697 2HD2 ASN B  89      61.876  66.826  38.734  1.00  0.00           H  
ATOM   4698  OD1 ASN B  89      61.223  63.846  37.876  1.00 37.93           O  
ATOM   4699  N   ASP B  90      56.879  64.183  40.109  1.00 29.80           N  
ATOM   4700  HN  ASP B  90      57.090  63.329  39.593  1.00  0.00           H  
ATOM   4701  CA  ASP B  90      55.895  64.132  41.186  1.00 35.18           C  
ATOM   4702  HA  ASP B  90      55.389  63.139  41.142  1.00  0.00           H  
ATOM   4703  C   ASP B  90      54.823  65.212  41.052  1.00 36.75           C  
ATOM   4704  O   ASP B  90      54.700  66.087  41.912  1.00 39.13           O  
ATOM   4705  CB  ASP B  90      56.590  64.247  42.548  1.00 38.42           C  
ATOM   4706  HB1 ASP B  90      57.171  65.196  42.622  1.00  0.00           H  
ATOM   4707  HB2 ASP B  90      55.849  64.426  43.362  1.00  0.00           H  
ATOM   4708  CG  ASP B  90      57.465  63.046  42.862  1.00 39.16           C  
ATOM   4709  OD1 ASP B  90      57.189  61.949  42.334  1.00 36.70           O  
ATOM   4710  OD2 ASP B  90      58.428  63.197  43.641  1.00 40.42           O  
ATOM   4711  N   LEU B  91      54.049  65.139  39.972  1.00 34.67           N  
ATOM   4712  HN  LEU B  91      54.222  64.401  39.289  1.00  0.00           H  
ATOM   4713  CA  LEU B  91      52.961  66.082  39.734  1.00 39.26           C  
ATOM   4714  HA  LEU B  91      53.179  67.026  40.285  1.00  0.00           H  
ATOM   4715  C   LEU B  91      51.630  65.525  40.225  1.00 39.73           C  
ATOM   4716  O   LEU B  91      51.328  64.349  40.025  1.00 37.16           O  
ATOM   4717  CB  LEU B  91      52.839  66.401  38.241  1.00 33.78           C  
ATOM   4718  HB1 LEU B  91      52.493  65.487  37.704  1.00  0.00           H  
ATOM   4719  HB2 LEU B  91      51.970  67.083  38.088  1.00  0.00           H  
ATOM   4720  CG  LEU B  91      54.052  66.974  37.510  1.00 37.75           C  
ATOM   4721  HG  LEU B  91      54.811  66.165  37.394  1.00  0.00           H  
ATOM   4722  CD1 LEU B  91      53.633  67.449  36.124  1.00 33.47           C  
ATOM   4723 1HD1 LEU B  91      53.176  66.615  35.542  1.00  0.00           H  
ATOM   4724 2HD1 LEU B  91      54.482  67.920  35.575  1.00  0.00           H  
ATOM   4725 3HD1 LEU B  91      52.957  68.334  36.178  1.00  0.00           H  
ATOM   4726  CD2 LEU B  91      54.673  68.108  38.302  1.00 40.30           C  
ATOM   4727 1HD2 LEU B  91      54.980  67.760  39.316  1.00  0.00           H  
ATOM   4728 2HD2 LEU B  91      53.997  68.993  38.356  1.00  0.00           H  
ATOM   4729 3HD2 LEU B  91      55.522  68.579  37.753  1.00  0.00           H  
ATOM   4730  N   THR B  92      50.835  66.380  40.861  1.00 38.07           N  
ATOM   4731  HN  THR B  92      51.184  67.312  41.083  1.00  0.00           H  
ATOM   4732  CA  THR B  92      49.477  66.019  41.249  1.00 38.33           C  
ATOM   4733  HA  THR B  92      49.498  65.050  41.801  1.00  0.00           H  
ATOM   4734  C   THR B  92      48.620  65.866  39.997  1.00 38.09           C  
ATOM   4735  O   THR B  92      49.022  66.284  38.912  1.00 37.74           O  
ATOM   4736  CB  THR B  92      48.845  67.101  42.145  1.00 45.27           C  
ATOM   4737  HB  THR B  92      47.838  66.757  42.477  1.00  0.00           H  
ATOM   4738  CG2 THR B  92      49.710  67.362  43.370  1.00 42.11           C  
ATOM   4739 1HG2 THR B  92      49.820  66.416  43.950  1.00  0.00           H  
ATOM   4740 2HG2 THR B  92      49.317  68.198  43.995  1.00  0.00           H  
ATOM   4741 3HG2 THR B  92      50.695  67.813  43.104  1.00  0.00           H  
ATOM   4742  OG1 THR B  92      48.703  68.317  41.400  1.00 40.78           O  
ATOM   4743  HG1 THR B  92      48.163  68.154  40.635  1.00  0.00           H  
ATOM   4744  N   ARG B  93      47.443  65.268  40.147  1.00 38.13           N  
ATOM   4745  HN  ARG B  93      47.186  64.895  41.061  1.00  0.00           H  
ATOM   4746  CA  ARG B  93      46.510  65.133  39.033  1.00 40.70           C  
ATOM   4747  HA  ARG B  93      47.001  64.536  38.229  1.00  0.00           H  
ATOM   4748  C   ARG B  93      46.151  66.504  38.470  1.00 42.45           C  
ATOM   4749  O   ARG B  93      45.988  66.664  37.260  1.00 41.70           O  
ATOM   4750  CB  ARG B  93      45.246  64.398  39.482  1.00 40.98           C  
ATOM   4751  HB1 ARG B  93      45.472  63.330  39.709  1.00  0.00           H  
ATOM   4752  HB2 ARG B  93      44.545  64.263  38.626  1.00  0.00           H  
ATOM   4753  CG  ARG B  93      44.541  65.055  40.652  1.00 49.06           C  
ATOM   4754  HG1 ARG B  93      44.034  65.999  40.345  1.00  0.00           H  
ATOM   4755  HG2 ARG B  93      45.270  65.480  41.381  1.00  0.00           H  
ATOM   4756  CD  ARG B  93      43.573  64.099  41.327  1.00 46.66           C  
ATOM   4757  HD1 ARG B  93      43.228  64.501  42.308  1.00  0.00           H  
ATOM   4758  HD2 ARG B  93      44.096  63.182  41.685  1.00  0.00           H  
ATOM   4759  NE  ARG B  93      42.443  63.761  40.470  1.00 55.42           N  
ATOM   4760  HE  ARG B  93      42.477  64.056  39.494  1.00  0.00           H  
ATOM   4761  CZ  ARG B  93      41.371  63.092  40.882  1.00 57.28           C  
ATOM   4762  NH1 ARG B  93      41.284  62.691  42.146  1.00 52.69           N  
ATOM   4763 1HH1 ARG B  93      40.461  62.178  42.462  1.00  0.00           H  
ATOM   4764 2HH1 ARG B  93      42.041  62.895  42.799  1.00  0.00           H  
ATOM   4765  NH2 ARG B  93      40.386  62.827  40.032  1.00 59.10           N  
ATOM   4766 1HH2 ARG B  93      39.563  62.314  40.348  1.00  0.00           H  
ATOM   4767 2HH2 ARG B  93      40.453  63.135  39.062  1.00  0.00           H  
ATOM   4768  N   GLU B  94      46.033  67.490  39.355  1.00 49.01           N  
ATOM   4769  HN  GLU B  94      46.163  67.284  40.345  1.00  0.00           H  
ATOM   4770  CA  GLU B  94      45.724  68.856  38.953  1.00 45.99           C  
ATOM   4771  HA  GLU B  94      44.797  68.839  38.334  1.00  0.00           H  
ATOM   4772  C   GLU B  94      46.851  69.448  38.115  1.00 44.73           C  
ATOM   4773  O   GLU B  94      46.611  70.059  37.075  1.00 45.87           O  
ATOM   4774  CB  GLU B  94      45.470  69.738  40.181  1.00 54.77           C  
ATOM   4775  HB1 GLU B  94      45.587  70.815  39.916  1.00  0.00           H  
ATOM   4776  HB2 GLU B  94      46.302  69.629  40.915  1.00  0.00           H  
ATOM   4777  CG  GLU B  94      44.128  69.504  40.864  1.00 56.51           C  
ATOM   4778  HG1 GLU B  94      43.302  69.468  40.116  1.00  0.00           H  
ATOM   4779  HG2 GLU B  94      43.813  70.405  41.441  1.00  0.00           H  
ATOM   4780  CD  GLU B  94      44.117  68.266  41.744  1.00 56.16           C  
ATOM   4781  OE1 GLU B  94      45.200  67.856  42.213  1.00 56.95           O  
ATOM   4782  OE2 GLU B  94      43.022  67.706  41.970  1.00 62.52           O  
ATOM   4783  N   GLU B  95      48.083  69.263  38.575  1.00 39.85           N  
ATOM   4784  HN  GLU B  95      48.219  68.736  39.438  1.00  0.00           H  
ATOM   4785  CA  GLU B  95      49.246  69.796  37.876  1.00 37.06           C  
ATOM   4786  HA  GLU B  95      49.090  70.891  37.737  1.00  0.00           H  
ATOM   4787  C   GLU B  95      49.418  69.168  36.496  1.00 36.51           C  
ATOM   4788  O   GLU B  95      49.837  69.835  35.549  1.00 35.60           O  
ATOM   4789  CB  GLU B  95      50.511  69.604  38.717  1.00 40.36           C  
ATOM   4790  HB1 GLU B  95      50.639  68.533  39.000  1.00  0.00           H  
ATOM   4791  HB2 GLU B  95      51.425  69.740  38.093  1.00  0.00           H  
ATOM   4792  CG  GLU B  95      50.560  70.497  39.948  1.00 41.28           C  
ATOM   4793  HG1 GLU B  95      50.571  71.574  39.659  1.00  0.00           H  
ATOM   4794  HG2 GLU B  95      49.592  70.467  40.500  1.00  0.00           H  
ATOM   4795  CD  GLU B  95      51.719  70.172  40.869  1.00 46.02           C  
ATOM   4796  OE1 GLU B  95      51.985  68.973  41.094  1.00 44.71           O  
ATOM   4797  OE2 GLU B  95      52.359  71.118  41.377  1.00 55.82           O  
ATOM   4798  N   ILE B  96      49.090  67.885  36.385  1.00 37.33           N  
ATOM   4799  HN  ILE B  96      48.744  67.382  37.202  1.00  0.00           H  
ATOM   4800  CA  ILE B  96      49.218  67.186  35.112  1.00 34.25           C  
ATOM   4801  HA  ILE B  96      50.264  67.322  34.751  1.00  0.00           H  
ATOM   4802  C   ILE B  96      48.281  67.791  34.072  1.00 34.03           C  
ATOM   4803  O   ILE B  96      48.677  68.034  32.933  1.00 33.86           O  
ATOM   4804  CB  ILE B  96      48.962  65.674  35.260  1.00 29.77           C  
ATOM   4805  HB  ILE B  96      47.975  65.526  35.757  1.00  0.00           H  
ATOM   4806  CG1 ILE B  96      50.051  65.038  36.131  1.00 28.53           C  
ATOM   4807 1HG1 ILE B  96      51.059  65.218  35.689  1.00  0.00           H  
ATOM   4808 2HG1 ILE B  96      50.161  65.598  37.089  1.00  0.00           H  
ATOM   4809  CG2 ILE B  96      48.925  65.001  33.891  1.00 26.46           C  
ATOM   4810 1HG2 ILE B  96      48.133  65.464  33.257  1.00  0.00           H  
ATOM   4811 2HG2 ILE B  96      48.801  63.896  33.973  1.00  0.00           H  
ATOM   4812 3HG2 ILE B  96      49.922  65.018  33.391  1.00  0.00           H  
ATOM   4813  CD1 ILE B  96      49.845  63.555  36.402  1.00 29.15           C  
ATOM   4814 1HD1 ILE B  96      50.637  63.092  37.036  1.00  0.00           H  
ATOM   4815 2HD1 ILE B  96      49.735  62.995  35.444  1.00  0.00           H  
ATOM   4816 3HD1 ILE B  96      48.837  63.375  36.844  1.00  0.00           H  
ATOM   4817  N   VAL B  97      47.041  68.047  34.477  1.00 38.34           N  
ATOM   4818  HN  VAL B  97      46.770  67.806  35.430  1.00  0.00           H  
ATOM   4819  CA  VAL B  97      46.058  68.664  33.593  1.00 38.95           C  
ATOM   4820  HA  VAL B  97      45.978  68.040  32.672  1.00  0.00           H  
ATOM   4821  C   VAL B  97      46.480  70.072  33.179  1.00 41.27           C  
ATOM   4822  O   VAL B  97      46.461  70.412  31.995  1.00 41.37           O  
ATOM   4823  CB  VAL B  97      44.670  68.727  34.252  1.00 42.72           C  
ATOM   4824  HB  VAL B  97      44.767  69.258  35.228  1.00  0.00           H  
ATOM   4825  CG1 VAL B  97      43.701  69.507  33.375  1.00 39.86           C  
ATOM   4826 1HG1 VAL B  97      42.695  69.553  33.853  1.00  0.00           H  
ATOM   4827 2HG1 VAL B  97      43.651  69.093  32.341  1.00  0.00           H  
ATOM   4828 3HG1 VAL B  97      44.090  70.522  33.128  1.00  0.00           H  
ATOM   4829  CG2 VAL B  97      44.150  67.320  34.519  1.00 40.20           C  
ATOM   4830 1HG2 VAL B  97      43.144  67.366  34.997  1.00  0.00           H  
ATOM   4831 2HG2 VAL B  97      44.870  66.717  35.120  1.00  0.00           H  
ATOM   4832 3HG2 VAL B  97      44.145  66.696  33.595  1.00  0.00           H  
ATOM   4833  N   GLU B  98      46.863  70.886  34.156  1.00 45.62           N  
ATOM   4834  HN  GLU B  98      46.858  70.549  35.119  1.00  0.00           H  
ATOM   4835  CA  GLU B  98      47.290  72.251  33.879  1.00 49.09           C  
ATOM   4836  HA  GLU B  98      46.463  72.771  33.342  1.00  0.00           H  
ATOM   4837  C   GLU B  98      48.525  72.272  32.984  1.00 43.78           C  
ATOM   4838  O   GLU B  98      48.640  73.109  32.090  1.00 42.52           O  
ATOM   4839  CB  GLU B  98      47.566  73.010  35.178  1.00 53.18           C  
ATOM   4840  HB1 GLU B  98      48.374  72.510  35.761  1.00  0.00           H  
ATOM   4841  HB2 GLU B  98      46.718  72.889  35.892  1.00  0.00           H  
ATOM   4842  CG  GLU B  98      47.887  74.483  34.971  1.00 65.17           C  
ATOM   4843  HG1 GLU B  98      48.218  74.959  35.923  1.00  0.00           H  
ATOM   4844  HG2 GLU B  98      48.820  74.610  34.373  1.00  0.00           H  
ATOM   4845  CD  GLU B  98      46.730  75.251  34.349  1.00 71.83           C  
ATOM   4846  OE1 GLU B  98      45.580  75.061  34.800  1.00 73.70           O  
ATOM   4847  OE2 GLU B  98      46.968  76.045  33.413  1.00 68.95           O  
ATOM   4848  N   LEU B  99      49.446  71.345  33.229  1.00 41.02           N  
ATOM   4849  HN  LEU B  99      49.305  70.694  34.001  1.00  0.00           H  
ATOM   4850  CA  LEU B  99      50.653  71.239  32.418  1.00 42.26           C  
ATOM   4851  HA  LEU B  99      51.175  72.224  32.433  1.00  0.00           H  
ATOM   4852  C   LEU B  99      50.302  70.902  30.972  1.00 35.50           C  
ATOM   4853  O   LEU B  99      50.827  71.507  30.038  1.00 38.15           O  
ATOM   4854  CB  LEU B  99      51.602  70.180  32.989  1.00 37.95           C  
ATOM   4855  HB1 LEU B  99      51.044  69.231  33.165  1.00  0.00           H  
ATOM   4856  HB2 LEU B  99      51.879  70.448  34.035  1.00  0.00           H  
ATOM   4857  CG  LEU B  99      52.869  69.893  32.175  1.00 35.45           C  
ATOM   4858  HG  LEU B  99      52.557  69.576  31.153  1.00  0.00           H  
ATOM   4859  CD1 LEU B  99      53.725  71.145  32.039  1.00 38.19           C  
ATOM   4860 1HD1 LEU B  99      53.138  71.976  31.584  1.00  0.00           H  
ATOM   4861 2HD1 LEU B  99      54.664  70.944  31.473  1.00  0.00           H  
ATOM   4862 3HD1 LEU B  99      54.178  71.444  33.013  1.00  0.00           H  
ATOM   4863  CD2 LEU B  99      53.670  68.759  32.796  1.00 37.44           C  
ATOM   4864 1HD2 LEU B  99      53.043  67.842  32.896  1.00  0.00           H  
ATOM   4865 2HD2 LEU B  99      54.123  69.058  33.770  1.00  0.00           H  
ATOM   4866 3HD2 LEU B  99      54.609  68.558  32.230  1.00  0.00           H  
ATOM   4867  N   MET B 100      49.410  69.934  30.796  1.00 35.84           N  
ATOM   4868  HN  MET B 100      48.997  69.484  31.613  1.00  0.00           H  
ATOM   4869  CA  MET B 100      49.005  69.498  29.464  1.00 36.73           C  
ATOM   4870  HA  MET B 100      49.926  69.276  28.876  1.00  0.00           H  
ATOM   4871  C   MET B 100      48.224  70.586  28.731  1.00 38.17           C  
ATOM   4872  O   MET B 100      48.431  70.817  27.538  1.00 37.51           O  
ATOM   4873  CB  MET B 100      48.176  68.216  29.553  1.00 38.36           C  
ATOM   4874  HB1 MET B 100      47.668  68.010  28.582  1.00  0.00           H  
ATOM   4875  HB2 MET B 100      47.284  68.372  30.203  1.00  0.00           H  
ATOM   4876  CG  MET B 100      48.964  66.999  30.011  1.00 39.54           C  
ATOM   4877  HG1 MET B 100      48.286  66.138  30.214  1.00  0.00           H  
ATOM   4878  HG2 MET B 100      49.374  67.152  31.036  1.00  0.00           H  
ATOM   4879  SD  MET B 100      50.270  66.534  28.856  1.00 45.42           S  
ATOM   4880  CE  MET B 100      51.676  67.388  29.544  1.00 26.00           C  
ATOM   4881  HE1 MET B 100      52.483  67.101  28.830  1.00  0.00           H  
ATOM   4882  HE2 MET B 100      51.889  67.167  30.616  1.00  0.00           H  
ATOM   4883  HE3 MET B 100      51.540  68.485  29.692  1.00  0.00           H  
ATOM   4884  N   ARG B 101      47.327  71.251  29.452  1.00 43.30           N  
ATOM   4885  HN  ARG B 101      47.152  70.967  30.416  1.00  0.00           H  
ATOM   4886  CA  ARG B 101      46.588  72.378  28.894  1.00 46.36           C  
ATOM   4887  HA  ARG B 101      46.002  72.020  28.016  1.00  0.00           H  
ATOM   4888  C   ARG B 101      47.543  73.472  28.430  1.00 48.06           C  
ATOM   4889  O   ARG B 101      47.428  73.976  27.312  1.00 46.70           O  
ATOM   4890  CB  ARG B 101      45.620  72.954  29.926  1.00 49.42           C  
ATOM   4891  HB1 ARG B 101      46.160  73.226  30.863  1.00  0.00           H  
ATOM   4892  HB2 ARG B 101      44.948  72.158  30.322  1.00  0.00           H  
ATOM   4893  CG  ARG B 101      44.809  74.134  29.412  1.00 56.00           C  
ATOM   4894  HG1 ARG B 101      44.039  73.809  28.674  1.00  0.00           H  
ATOM   4895  HG2 ARG B 101      45.419  74.790  28.748  1.00  0.00           H  
ATOM   4896  CD  ARG B 101      44.187  74.923  30.553  1.00 63.23           C  
ATOM   4897  HD1 ARG B 101      43.477  75.693  30.172  1.00  0.00           H  
ATOM   4898  HD2 ARG B 101      44.935  75.596  31.034  1.00  0.00           H  
ATOM   4899  NE  ARG B 101      43.547  74.052  31.536  1.00 66.20           N  
ATOM   4900  HE  ARG B 101      44.058  73.845  32.394  1.00  0.00           H  
ATOM   4901  CZ  ARG B 101      42.342  73.511  31.386  1.00 66.47           C  
ATOM   4902  NH1 ARG B 101      41.639  73.745  30.286  1.00 69.84           N  
ATOM   4903 1HH1 ARG B 101      42.024  74.345  29.556  1.00  0.00           H  
ATOM   4904 2HH1 ARG B 101      40.714  73.330  30.171  1.00  0.00           H  
ATOM   4905  NH2 ARG B 101      41.842  72.731  32.335  1.00 64.19           N  
ATOM   4906 1HH2 ARG B 101      42.383  72.551  33.181  1.00  0.00           H  
ATOM   4907 2HH2 ARG B 101      40.917  72.316  32.220  1.00  0.00           H  
ATOM   4908  N   ASP B 102      48.480  73.838  29.299  1.00 39.80           N  
ATOM   4909  HN  ASP B 102      48.526  73.372  30.205  1.00  0.00           H  
ATOM   4910  CA  ASP B 102      49.444  74.888  28.992  1.00 39.06           C  
ATOM   4911  HA  ASP B 102      48.881  75.828  28.783  1.00  0.00           H  
ATOM   4912  C   ASP B 102      50.268  74.542  27.758  1.00 38.46           C  
ATOM   4913  O   ASP B 102      50.395  75.351  26.839  1.00 40.76           O  
ATOM   4914  CB  ASP B 102      50.366  75.138  30.186  1.00 42.61           C  
ATOM   4915  HB1 ASP B 102      50.855  74.193  30.519  1.00  0.00           H  
ATOM   4916  HB2 ASP B 102      51.272  75.711  29.879  1.00  0.00           H  
ATOM   4917  CG  ASP B 102      49.654  75.820  31.342  1.00 51.94           C  
ATOM   4918  OD1 ASP B 102      48.565  76.393  31.120  1.00 50.30           O  
ATOM   4919  OD2 ASP B 102      50.186  75.785  32.473  1.00 55.92           O  
ATOM   4920  N   VAL B 103      50.827  73.336  27.744  1.00 40.81           N  
ATOM   4921  HN  VAL B 103      50.684  72.713  28.539  1.00  0.00           H  
ATOM   4922  CA  VAL B 103      51.640  72.880  26.622  1.00 37.32           C  
ATOM   4923  HA  VAL B 103      52.492  73.589  26.502  1.00  0.00           H  
ATOM   4924  C   VAL B 103      50.843  72.875  25.320  1.00 34.92           C  
ATOM   4925  O   VAL B 103      51.364  73.235  24.264  1.00 37.17           O  
ATOM   4926  CB  VAL B 103      52.221  71.473  26.874  1.00 35.21           C  
ATOM   4927  HB  VAL B 103      51.384  70.791  27.153  1.00  0.00           H  
ATOM   4928  CG1 VAL B 103      52.881  70.934  25.613  1.00 31.52           C  
ATOM   4929 1HG1 VAL B 103      53.301  69.917  25.795  1.00  0.00           H  
ATOM   4930 2HG1 VAL B 103      53.652  71.636  25.217  1.00  0.00           H  
ATOM   4931 3HG1 VAL B 103      52.183  70.944  24.743  1.00  0.00           H  
ATOM   4932  CG2 VAL B 103      53.218  71.509  28.028  1.00 34.92           C  
ATOM   4933 1HG2 VAL B 103      53.638  70.492  28.210  1.00  0.00           H  
ATOM   4934 2HG2 VAL B 103      52.769  71.945  28.951  1.00  0.00           H  
ATOM   4935 3HG2 VAL B 103      54.020  72.266  27.861  1.00  0.00           H  
ATOM   4936  N   SER B 104      49.581  72.466  25.398  1.00 34.51           N  
ATOM   4937  HN  SER B 104      49.199  72.193  26.304  1.00  0.00           H
[truncated: 281,467 more chars]
