# Supplementary material for: Astragalus in Acute Pancreatitis: Insights from Network Pharmacology, Molecular Docking, and Meta-Analysis Validation
Source: Curr Issues Mol Biol. 2025 May 21;47(5):379. doi: 10.3390/cimb47050379 (PMC12109879; doi:10.3390/cimb47050379)
Supplement: Supplementary file 1 [file cimb-47-00379-s001.zip › Original Data/Network Pharmacology/5 Molecular Docking/Calycosin/CASP3/3h0e.pdbqt]

REMARK   4 XXXX COMPLIES WITH FORMAT V. 2.0
ATOM      1  N   ASP A  34      63.588  35.522  13.956  1.00 89.63    -0.066 N 
ATOM      2  HN1 ASP A  34      63.511  35.800  14.934  1.00  0.00     0.275 HD
ATOM      3  HN2 ASP A  34      64.128  34.664  13.847  1.00  0.00     0.275 HD
ATOM      4  HN3 ASP A  34      62.698  35.189  13.586  1.00  0.00     0.275 HD
ATOM      5  CA  ASP A  34      64.135  36.612  13.156  1.00 88.53     0.284 C 
ATOM      6  C   ASP A  34      63.264  37.860  13.285  1.00 78.62     0.249 C 
ATOM      7  O   ASP A  34      62.598  38.058  14.302  1.00 76.46    -0.271 OA
ATOM      8  CB  ASP A  34      64.250  36.194  11.687  1.00 89.46     0.155 C 
ATOM      9  CG  ASP A  34      65.352  36.937  10.953  1.00 95.10     0.175 C 
ATOM     10  OD1 ASP A  34      66.518  36.869  11.398  1.00 98.71    -0.648 OA
ATOM     11  OD2 ASP A  34      65.052  37.580   9.924  1.00 97.21    -0.648 OA
ATOM     12  N   ASN A  35      63.269  38.694  12.250  1.00 51.77    -0.346 N 
ATOM     13  HN  ASN A  35      63.807  38.450  11.419  1.00  0.00     0.163 HD
ATOM     14  CA  ASN A  35      62.525  39.950  12.270  1.00 46.26     0.185 C 
ATOM     15  C   ASN A  35      61.127  39.841  11.657  1.00 41.92     0.241 C 
ATOM     16  O   ASN A  35      60.299  40.733  11.839  1.00 32.25    -0.271 OA
ATOM     17  CB  ASN A  35      63.318  41.050  11.558  1.00 47.96     0.137 C 
ATOM     18  CG  ASN A  35      64.700  41.257  12.156  1.00 58.97     0.217 C 
ATOM     19  ND2 ASN A  35      65.708  41.356  11.296  1.00 60.07    -0.370 N 
ATOM     20 1HD2 ASN A  35      66.635  41.495  11.697  1.00  0.00     0.159 HD
ATOM     21 2HD2 ASN A  35      65.577  41.292  10.286  1.00  0.00     0.159 HD
ATOM     22  OD1 ASN A  35      64.858  41.334  13.376  1.00 55.63    -0.274 OA
ATOM     23  N   SER A  36      60.872  38.752  10.935  1.00 38.45    -0.344 N 
ATOM     24  HN  SER A  36      61.585  38.026  10.863  1.00  0.00     0.163 HD
ATOM     25  CA  SER A  36      59.595  38.568  10.241  1.00 37.03     0.200 C 
ATOM     26  C   SER A  36      58.956  37.216  10.538  1.00 32.62     0.243 C 
ATOM     27  O   SER A  36      59.647  36.204  10.640  1.00 36.67    -0.271 OA
ATOM     28  CB  SER A  36      59.781  38.711   8.727  1.00 35.75     0.199 C 
ATOM     29  OG  SER A  36      60.014  40.058   8.362  1.00 42.18    -0.398 OA
ATOM     30  HG  SER A  36      60.129  40.147   7.423  1.00  0.00     0.209 HD
ATOM     31  N   TYR A  37      57.633  37.204  10.671  1.00 30.28    -0.346 N 
ATOM     32  HN  TYR A  37      57.117  38.082  10.616  1.00  0.00     0.163 HD
ATOM     33  CA  TYR A  37      56.905  35.962  10.893  1.00 31.46     0.180 C 
ATOM     34  C   TYR A  37      57.152  34.980   9.750  1.00 34.05     0.241 C 
ATOM     35  O   TYR A  37      57.188  35.368   8.581  1.00 35.16    -0.271 OA
ATOM     36  CB  TYR A  37      55.401  36.222  11.023  1.00 30.56     0.073 C 
ATOM     37  CG  TYR A  37      54.964  36.796  12.356  1.00 30.02    -0.056 A 
ATOM     38  CD1 TYR A  37      55.080  36.057  13.529  1.00 26.36     0.010 A 
ATOM     39  CD2 TYR A  37      54.414  38.070  12.435  1.00 24.56     0.010 A 
ATOM     40  CE1 TYR A  37      54.664  36.577  14.745  1.00 25.65     0.037 A 
ATOM     41  CE2 TYR A  37      54.001  38.597  13.646  1.00 21.70     0.037 A 
ATOM     42  CZ  TYR A  37      54.122  37.849  14.795  1.00 22.63     0.065 A 
ATOM     43  OH  TYR A  37      53.716  38.385  15.998  1.00 23.87    -0.361 OA
ATOM     44  HH  TYR A  37      53.344  39.258  16.032  1.00  0.00     0.217 HD
ATOM     45  N   LYS A  38      57.326  33.710  10.098  1.00 33.66    -0.346 N 
ATOM     46  HN  LYS A  38      57.378  33.471  11.088  1.00  0.00     0.163 HD
ATOM     47  CA  LYS A  38      57.445  32.648   9.108  1.00 38.76     0.176 C 
ATOM     48  C   LYS A  38      56.104  32.425   8.415  1.00 37.62     0.241 C 
ATOM     49  O   LYS A  38      55.162  31.905   9.017  1.00 36.49    -0.271 OA
ATOM     50  CB  LYS A  38      57.921  31.359   9.780  1.00 45.00     0.035 C 
ATOM     51  CG  LYS A  38      57.837  30.119   8.905  1.00 46.24     0.004 C 
ATOM     52  CD  LYS A  38      58.221  28.870   9.690  1.00 52.86     0.027 C 
ATOM     53  CE  LYS A  38      58.016  27.606   8.866  1.00 56.11     0.229 C 
ATOM     54  NZ  LYS A  38      58.972  27.521   7.729  1.00 58.07    -0.079 N 
ATOM     55  HZ1 LYS A  38      58.835  26.674   7.177  1.00  0.00     0.274 HD
ATOM     56  HZ2 LYS A  38      59.937  27.601   8.050  1.00  0.00     0.274 HD
ATOM     57  HZ3 LYS A  38      58.927  28.356   7.144  1.00  0.00     0.274 HD
ATOM     58  N   MET A  39      56.018  32.821   7.148  1.00 37.99    -0.346 N 
ATOM     59  HN  MET A  39      56.849  33.183   6.681  1.00  0.00     0.163 HD
ATOM     60  CA  MET A  39      54.758  32.749   6.411  1.00 41.12     0.177 C 
ATOM     61  C   MET A  39      54.808  31.746   5.263  1.00 47.52     0.241 C 
ATOM     62  O   MET A  39      53.994  31.808   4.340  1.00 47.90    -0.271 OA
ATOM     63  CB  MET A  39      54.368  34.131   5.880  1.00 37.05     0.045 C 
ATOM     64  CG  MET A  39      54.122  35.160   6.973  1.00 38.48     0.076 C 
ATOM     65  SD  MET A  39      52.684  34.755   7.983  1.00 34.63    -0.173 SA
ATOM     66  CE  MET A  39      51.364  35.003   6.797  1.00 34.15     0.089 C 
ATOM     67  N   ASP A  40      55.762  30.822   5.322  1.00 45.70    -0.346 N 
ATOM     68  HN  ASP A  40      56.406  30.814   6.113  1.00  0.00     0.163 HD
ATOM     69  CA  ASP A  40      55.901  29.820   4.271  1.00 45.90     0.186 C 
ATOM     70  C   ASP A  40      55.465  28.422   4.713  1.00 47.90     0.241 C 
ATOM     71  O   ASP A  40      55.944  27.421   4.186  1.00 51.61    -0.271 OA
ATOM     72  CB  ASP A  40      57.328  29.801   3.713  1.00 49.67     0.147 C 
ATOM     73  CG  ASP A  40      58.375  29.557   4.784  1.00 49.93     0.175 C 
ATOM     74  OD1 ASP A  40      59.569  29.798   4.509  1.00 57.47    -0.648 OA
ATOM     75  OD2 ASP A  40      58.009  29.127   5.897  1.00 48.74    -0.648 OA
ATOM     76  N   TYR A  41      54.556  28.362   5.683  1.00 47.05    -0.346 N 
ATOM     77  HN  TYR A  41      54.314  29.211   6.194  1.00  0.00     0.163 HD
ATOM     78  CA  TYR A  41      53.899  27.107   6.030  1.00 46.69     0.181 C 
ATOM     79  C   TYR A  41      53.080  26.632   4.829  1.00 45.09     0.243 C 
ATOM     80  O   TYR A  41      52.799  27.414   3.921  1.00 46.45    -0.271 OA
ATOM     81  CB  TYR A  41      52.982  27.292   7.242  1.00 42.54     0.073 C 
ATOM     82  CG  TYR A  41      53.698  27.339   8.573  1.00 44.98    -0.056 A 
ATOM     83  CD1 TYR A  41      54.214  28.533   9.064  1.00 41.45     0.010 A 
ATOM     84  CD2 TYR A  41      53.848  26.193   9.345  1.00 44.84     0.010 A 
ATOM     85  CE1 TYR A  41      54.865  28.583  10.282  1.00 42.60     0.037 A 
ATOM     86  CE2 TYR A  41      54.498  26.234  10.567  1.00 45.97     0.037 A 
ATOM     87  CZ  TYR A  41      55.005  27.431  11.031  1.00 44.17     0.065 A 
ATOM     88  OH  TYR A  41      55.656  27.480  12.246  1.00 43.10    -0.361 OA
ATOM     89  HH  TYR A  41      55.752  26.688  12.761  1.00  0.00     0.217 HD
ATOM     90  N   PRO A  42      52.695  25.346   4.817  1.00 41.67    -0.337 N 
ATOM     91  CA  PRO A  42      51.903  24.806   3.704  1.00 48.47     0.179 C 
ATOM     92  C   PRO A  42      50.654  25.638   3.400  1.00 48.43     0.241 C 
ATOM     93  O   PRO A  42      50.288  25.781   2.236  1.00 45.63    -0.271 OA
ATOM     94  CB  PRO A  42      51.505  23.418   4.207  1.00 44.04     0.037 C 
ATOM     95  CG  PRO A  42      52.622  23.029   5.112  1.00 49.33     0.022 C 
ATOM     96  CD  PRO A  42      53.052  24.304   5.796  1.00 45.24     0.127 C 
ATOM     97  N   GLU A  43      50.016  26.173   4.437  1.00 45.48    -0.346 N 
ATOM     98  HN  GLU A  43      50.382  26.021   5.377  1.00  0.00     0.163 HD
ATOM     99  CA  GLU A  43      48.805  26.972   4.267  1.00 36.79     0.177 C 
ATOM    100  C   GLU A  43      48.985  28.332   4.934  1.00 37.76     0.241 C 
ATOM    101  O   GLU A  43      49.620  28.431   5.984  1.00 35.71    -0.271 OA
ATOM    102  CB  GLU A  43      47.606  26.263   4.900  1.00 36.13     0.045 C 
ATOM    103  CG  GLU A  43      47.427  24.811   4.481  1.00 43.59     0.116 C 
ATOM    104  CD  GLU A  43      46.449  24.065   5.377  1.00 47.67     0.172 C 
ATOM    105  OE1 GLU A  43      45.572  24.720   5.980  1.00 46.92    -0.648 OA
ATOM    106  OE2 GLU A  43      46.559  22.824   5.480  1.00 49.56    -0.648 OA
ATOM    107  N   MET A  44      48.425  29.376   4.329  1.00 39.40    -0.346 N 
ATOM    108  HN  MET A  44      47.986  29.254   3.416  1.00  0.00     0.163 HD
ATOM    109  CA  MET A  44      48.431  30.692   4.956  1.00 39.16     0.177 C 
ATOM    110  C   MET A  44      47.598  30.663   6.233  1.00 38.56     0.240 C 
ATOM    111  O   MET A  44      47.956  31.292   7.231  1.00 34.36    -0.271 OA
ATOM    112  CB  MET A  44      47.902  31.761   3.995  1.00 36.15     0.045 C 
ATOM    113  CG  MET A  44      48.874  32.120   2.882  1.00 39.21     0.076 C 
ATOM    114  SD  MET A  44      50.312  33.037   3.473  1.00 41.68    -0.173 SA
ATOM    115  CE  MET A  44      49.638  34.693   3.589  1.00 35.48     0.089 C 
ATOM    116  N   GLY A  45      46.490  29.925   6.198  1.00 32.14    -0.351 N 
ATOM    117  HN  GLY A  45      46.246  29.436   5.337  1.00  0.00     0.163 HD
ATOM    118  CA  GLY A  45      45.621  29.798   7.354  1.00 31.66     0.225 C 
ATOM    119  C   GLY A  45      44.153  30.072   7.065  1.00 29.91     0.236 C 
ATOM    120  O   GLY A  45      43.766  30.329   5.924  1.00 32.26    -0.272 OA
ATOM    121  N   LEU A  46      43.334  30.011   8.112  1.00 32.84    -0.346 N 
ATOM    122  HN  LEU A  46      43.723  29.774   9.024  1.00  0.00     0.163 HD
ATOM    123  CA  LEU A  46      41.901  30.270   8.008  1.00 33.35     0.177 C 
ATOM    124  C   LEU A  46      41.596  31.762   8.030  1.00 34.41     0.241 C 
ATOM    125  O   LEU A  46      42.296  32.540   8.678  1.00 29.61    -0.271 OA
ATOM    126  CB  LEU A  46      41.160  29.608   9.172  1.00 35.25     0.038 C 
ATOM    127  CG  LEU A  46      40.627  28.183   9.040  1.00 43.90    -0.020 C 
ATOM    128  CD1 LEU A  46      41.515  27.327   8.158  1.00 45.77     0.009 C 
ATOM    129  CD2 LEU A  46      40.454  27.565  10.420  1.00 41.73     0.009 C 
ATOM    130  N   CYS A  47      40.543  32.151   7.321  1.00 34.22    -0.345 N 
ATOM    131  HN  CYS A  47      40.117  31.489   6.672  1.00  0.00     0.163 HD
ATOM    132  CA  CYS A  47      39.972  33.486   7.434  1.00 29.91     0.186 C 
ATOM    133  C   CYS A  47      38.477  33.334   7.680  1.00 32.27     0.242 C 
ATOM    134  O   CYS A  47      37.703  33.103   6.749  1.00 31.83    -0.271 OA
ATOM    135  CB  CYS A  47      40.235  34.311   6.170  1.00 26.01     0.120 C 
ATOM    136  SG  CYS A  47      39.359  35.923   6.109  1.00 29.71    -0.095 SA
ATOM    137  N   ILE A  48      38.079  33.421   8.944  1.00 26.27    -0.346 N 
ATOM    138  HN  ILE A  48      38.775  33.579   9.673  1.00  0.00     0.163 HD
ATOM    139  CA  ILE A  48      36.680  33.297   9.319  1.00 24.20     0.180 C 
ATOM    140  C   ILE A  48      36.021  34.662   9.220  1.00 29.51     0.241 C 
ATOM    141  O   ILE A  48      36.515  35.635   9.781  1.00 26.01    -0.271 OA
ATOM    142  CB  ILE A  48      36.527  32.779  10.763  1.00 29.67     0.013 C 
ATOM    143  CG1 ILE A  48      37.389  31.531  10.985  1.00 31.35     0.002 C 
ATOM    144  CG2 ILE A  48      35.062  32.499  11.083  1.00 31.31     0.012 C 
ATOM    145  CD1 ILE A  48      36.909  30.313  10.220  1.00 40.26     0.005 C 
ATOM    146  N   ILE A  49      34.908  34.736   8.500  1.00 27.27    -0.346 N 
ATOM    147  HN  ILE A  49      34.552  33.896   8.044  1.00  0.00     0.163 HD
ATOM    148  CA  ILE A  49      34.183  35.990   8.346  1.00 26.56     0.180 C 
ATOM    149  C   ILE A  49      32.794  35.848   8.944  1.00 33.08     0.241 C 
ATOM    150  O   ILE A  49      31.953  35.123   8.411  1.00 35.48    -0.271 OA
ATOM    151  CB  ILE A  49      34.048  36.380   6.866  1.00 31.61     0.013 C 
ATOM    152  CG1 ILE A  49      35.430  36.539   6.224  1.00 28.96     0.002 C 
ATOM    153  CG2 ILE A  49      33.224  37.658   6.719  1.00 26.67     0.012 C 
ATOM    154  CD1 ILE A  49      35.378  36.911   4.747  1.00 27.83     0.005 C 
ATOM    155  N   ILE A  50      32.554  36.519  10.064  1.00 27.98    -0.346 N 
ATOM    156  HN  ILE A  50      33.302  37.052  10.507  1.00  0.00     0.163 HD
ATOM    157  CA  ILE A  50      31.228  36.497  10.662  1.00 30.29     0.180 C 
ATOM    158  C   ILE A  50      30.450  37.733  10.226  1.00 32.86     0.241 C 
ATOM    159  O   ILE A  50      30.798  38.861  10.576  1.00 27.51    -0.271 OA
ATOM    160  CB  ILE A  50      31.281  36.386  12.194  1.00 29.42     0.013 C 
ATOM    161  CG1 ILE A  50      32.096  35.157  12.602  1.00 30.40     0.002 C 
ATOM    162  CG2 ILE A  50      29.871  36.307  12.764  1.00 30.22     0.012 C 
ATOM    163  CD1 ILE A  50      32.040  34.844  14.080  1.00 32.01     0.005 C 
ATOM    164  N   ASN A  51      29.402  37.507   9.443  1.00 32.14    -0.346 N 
ATOM    165  HN  ASN A  51      29.121  36.543   9.261  1.00  0.00     0.163 HD
ATOM    166  CA  ASN A  51      28.641  38.588   8.836  1.00 29.10     0.185 C 
ATOM    167  C   ASN A  51      27.230  38.671   9.400  1.00 33.10     0.241 C 
ATOM    168  O   ASN A  51      26.324  37.975   8.938  1.00 33.28    -0.271 OA
ATOM    169  CB  ASN A  51      28.590  38.389   7.321  1.00 33.37     0.137 C 
ATOM    170  CG  ASN A  51      27.841  39.495   6.612  1.00 36.75     0.217 C 
ATOM    171  ND2 ASN A  51      27.156  39.146   5.525  1.00 39.82    -0.370 N 
ATOM    172 1HD2 ASN A  51      27.124  38.188   5.177  1.00  0.00     0.159 HD
ATOM    173 2HD2 ASN A  51      26.651  39.892   5.047  1.00  0.00     0.159 HD
ATOM    174  OD1 ASN A  51      27.879  40.650   7.031  1.00 33.42    -0.274 OA
ATOM    175  N   ASN A  52      27.043  39.516  10.408  1.00 26.03    -0.346 N 
ATOM    176  HN  ASN A  52      27.833  40.053  10.766  1.00  0.00     0.163 HD
ATOM    177  CA  ASN A  52      25.728  39.688  11.009  1.00 31.04     0.185 C 
ATOM    178  C   ASN A  52      24.984  40.871  10.405  1.00 31.38     0.241 C 
ATOM    179  O   ASN A  52      25.350  42.025  10.623  1.00 28.89    -0.271 OA
ATOM    180  CB  ASN A  52      25.830  39.827  12.530  1.00 29.31     0.137 C 
ATOM    181  CG  ASN A  52      25.999  38.487  13.228  1.00 27.73     0.217 C 
ATOM    182  ND2 ASN A  52      26.114  38.519  14.550  1.00 29.47    -0.370 N 
ATOM    183 1HD2 ASN A  52      26.092  39.389  15.082  1.00  0.00     0.159 HD
ATOM    184 2HD2 ASN A  52      26.227  37.620  15.018  1.00  0.00     0.159 HD
ATOM    185  OD1 ASN A  52      26.026  37.436  12.585  1.00 30.16    -0.274 OA
ATOM    186  N   LYS A  53      23.938  40.569   9.640  1.00 29.93    -0.346 N 
ATOM    187  HN  LYS A  53      23.668  39.591   9.534  1.00  0.00     0.163 HD
ATOM    188  CA  LYS A  53      23.167  41.595   8.950  1.00 33.22     0.176 C 
ATOM    189  C   LYS A  53      21.780  41.776   9.565  1.00 34.84     0.241 C 
ATOM    190  O   LYS A  53      21.319  42.900   9.758  1.00 33.42    -0.271 OA
ATOM    191  CB  LYS A  53      23.038  41.254   7.461  1.00 34.47     0.035 C 
ATOM    192  CG  LYS A  53      22.096  42.178   6.703  1.00 36.32     0.004 C 
ATOM    193  CD  LYS A  53      22.190  41.985   5.197  1.00 40.93     0.027 C 
ATOM    194  CE  LYS A  53      21.434  43.087   4.465  1.00 49.51     0.229 C 
ATOM    195  NZ  LYS A  53      21.423  42.901   2.983  1.00 54.11    -0.079 N 
ATOM    196  HZ1 LYS A  53      20.917  43.639   2.493  1.00  0.00     0.274 HD
ATOM    197  HZ2 LYS A  53      21.058  41.982   2.734  1.00  0.00     0.274 HD
ATOM    198  HZ3 LYS A  53      22.372  42.807   2.621  1.00  0.00     0.274 HD
ATOM    199  N   ASN A  54      21.121  40.661   9.865  1.00 36.01    -0.346 N 
ATOM    200  HN  ASN A  54      21.570  39.760   9.702  1.00  0.00     0.163 HD
ATOM    201  CA  ASN A  54      19.773  40.691  10.421  1.00 39.68     0.185 C 
ATOM    202  C   ASN A  54      19.745  40.250  11.877  1.00 36.50     0.241 C 
ATOM    203  O   ASN A  54      20.292  39.205  12.230  1.00 35.09    -0.271 OA
ATOM    204  CB  ASN A  54      18.842  39.812   9.590  1.00 37.13     0.137 C 
ATOM    205  CG  ASN A  54      18.852  40.186   8.123  1.00 42.74     0.217 C 
ATOM    206  ND2 ASN A  54      19.375  39.294   7.290  1.00 45.83    -0.370 N 
ATOM    207 1HD2 ASN A  54      19.382  39.546   6.302  1.00  0.00     0.159 HD
ATOM    208 2HD2 ASN A  54      19.755  38.402   7.606  1.00  0.00     0.159 HD
ATOM    209  OD1 ASN A  54      18.393  41.263   7.741  1.00 47.47    -0.274 OA
ATOM    210  N   PHE A  55      19.092  41.047  12.716  1.00 35.77    -0.346 N 
ATOM    211  HN  PHE A  55      18.584  41.850  12.345  1.00  0.00     0.163 HD
ATOM    212  CA  PHE A  55      19.084  40.803  14.152  1.00 37.34     0.180 C 
ATOM    213  C   PHE A  55      17.694  40.477  14.682  1.00 41.49     0.241 C 
ATOM    214  O   PHE A  55      16.691  40.948  14.148  1.00 40.24    -0.271 OA
ATOM    215  CB  PHE A  55      19.672  42.007  14.883  1.00 37.67     0.073 C 
ATOM    216  CG  PHE A  55      21.117  42.244  14.565  1.00 37.61    -0.056 A 
ATOM    217  CD1 PHE A  55      21.488  42.807  13.355  1.00 33.70     0.007 A 
ATOM    218  CD2 PHE A  55      22.106  41.880  15.464  1.00 35.62     0.007 A 
ATOM    219  CE1 PHE A  55      22.822  43.012  13.052  1.00 34.71     0.001 A 
ATOM    220  CE2 PHE A  55      23.438  42.083  15.168  1.00 28.64     0.001 A 
ATOM    221  CZ  PHE A  55      23.797  42.648  13.960  1.00 28.35     0.000 A 
ATOM    222  N   HIS A  56      17.647  39.660  15.732  1.00 42.13    -0.346 N 
ATOM    223  HN  HIS A  56      18.519  39.289  16.110  1.00  0.00     0.163 HD
ATOM    224  CA  HIS A  56      16.385  39.279  16.359  1.00 42.11     0.182 C 
ATOM    225  C   HIS A  56      15.518  40.502  16.596  1.00 44.20     0.241 C 
ATOM    226  O   HIS A  56      15.977  41.507  17.140  1.00 44.86    -0.271 OA
ATOM    227  CB  HIS A  56      16.632  38.563  17.689  1.00 40.24     0.093 C 
ATOM    228  CG  HIS A  56      17.028  37.127  17.543  1.00 39.38     0.028 A 
ATOM    229  CD2 HIS A  56      16.925  36.084  18.400  1.00 38.99     0.114 A 
ATOM    230  ND1 HIS A  56      17.636  36.632  16.409  1.00 39.09    -0.354 N 
ATOM    231  HD1 HIS A  56      17.861  37.175  15.576  1.00  0.00     0.166 HD
ATOM    232  CE1 HIS A  56      17.881  35.344  16.570  1.00 42.46     0.180 A 
ATOM    233  NE2 HIS A  56      17.462  34.987  17.771  1.00 43.75    -0.360 N 
ATOM    234  HE2 HIS A  56      17.527  34.049  18.167  1.00  0.00     0.166 HD
ATOM    235  N   LYS A  57      14.260  40.409  16.183  1.00 55.06    -0.346 N 
ATOM    236  HN  LYS A  57      13.952  39.554  15.720  1.00  0.00     0.163 HD
ATOM    237  CA  LYS A  57      13.309  41.492  16.372  1.00 58.32     0.176 C 
ATOM    238  C   LYS A  57      13.295  41.903  17.842  1.00 54.26     0.241 C 
ATOM    239  O   LYS A  57      13.162  43.082  18.169  1.00 57.98    -0.271 OA
ATOM    240  CB  LYS A  57      11.916  41.039  15.930  1.00 60.30     0.035 C 
ATOM    241  CG  LYS A  57      11.104  42.100  15.206  1.00 71.85     0.004 C 
ATOM    242  CD  LYS A  57       9.857  41.488  14.579  1.00 78.63     0.027 C 
ATOM    243  CE  LYS A  57       9.177  42.457  13.622  1.00 86.87     0.229 C 
ATOM    244  NZ  LYS A  57       7.926  41.883  13.047  1.00 83.13    -0.079 N 
ATOM    245  HZ1 LYS A  57       7.470  42.532  12.406  1.00  0.00     0.274 HD
ATOM    246  HZ2 LYS A  57       7.287  41.576  13.781  1.00  0.00     0.274 HD
ATOM    247  HZ3 LYS A  57       8.102  40.983  12.601  1.00  0.00     0.274 HD
ATOM    248  N   SER A  58      13.457  40.919  18.720  1.00 56.16    -0.344 N 
ATOM    249  HN  SER A  58      13.627  39.974  18.375  1.00  0.00     0.163 HD
ATOM    250  CA  SER A  58      13.400  41.143  20.162  1.00 58.24     0.200 C 
ATOM    251  C   SER A  58      14.504  42.069  20.684  1.00 58.07     0.243 C 
ATOM    252  O   SER A  58      14.384  42.624  21.777  1.00 57.74    -0.271 OA
ATOM    253  CB  SER A  58      13.434  39.807  20.909  1.00 56.01     0.199 C 
ATOM    254  OG  SER A  58      14.598  39.068  20.582  1.00 55.07    -0.398 OA
ATOM    255  HG  SER A  58      14.619  38.239  21.046  1.00  0.00     0.209 HD
ATOM    256  N   THR A  59      15.574  42.230  19.910  1.00 52.80    -0.344 N 
ATOM    257  HN  THR A  59      15.630  41.728  19.024  1.00  0.00     0.163 HD
ATOM    258  CA  THR A  59      16.670  43.111  20.304  1.00 49.58     0.205 C 
ATOM    259  C   THR A  59      16.433  44.546  19.846  1.00 48.52     0.243 C 
ATOM    260  O   THR A  59      16.920  45.491  20.464  1.00 51.78    -0.271 OA
ATOM    261  CB  THR A  59      18.028  42.639  19.741  1.00 46.27     0.146 C 
ATOM    262  CG2 THR A  59      18.269  41.173  20.069  1.00 44.04     0.042 C 
ATOM    263  OG1 THR A  59      18.054  42.830  18.320  1.00 43.58    -0.393 OA
ATOM    264  HG1 THR A  59      17.904  43.745  18.115  1.00  0.00     0.210 HD
ATOM    265  N   GLY A  60      15.696  44.702  18.752  1.00 53.73    -0.350 N 
ATOM    266  HN  GLY A  60      15.337  43.877  18.271  1.00  0.00     0.163 HD
ATOM    267  CA  GLY A  60      15.390  46.019  18.225  1.00 53.90     0.225 C 
ATOM    268  C   GLY A  60      16.538  46.651  17.462  1.00 52.95     0.236 C 
ATOM    269  O   GLY A  60      16.495  47.836  17.135  1.00 53.00    -0.272 OA
ATOM    270  N   MET A  61      17.571  45.862  17.181  1.00 51.21    -0.346 N 
ATOM    271  HN  MET A  61      17.566  44.897  17.512  1.00  0.00     0.163 HD
ATOM    272  CA  MET A  61      18.711  46.347  16.410  1.00 45.95     0.177 C 
ATOM    273  C   MET A  61      18.369  46.400  14.922  1.00 45.77     0.241 C 
ATOM    274  O   MET A  61      17.658  45.536  14.408  1.00 43.66    -0.271 OA
ATOM    275  CB  MET A  61      19.936  45.460  16.641  1.00 44.46     0.045 C 
ATOM    276  CG  MET A  61      20.214  45.160  18.104  1.00 47.52     0.076 C 
ATOM    277  SD  MET A  61      21.911  44.621  18.388  1.00 49.69    -0.173 SA
ATOM    278  CE  MET A  61      22.777  46.162  18.102  1.00 44.48     0.089 C 
ATOM    279  N   THR A  62      18.881  47.418  14.238  1.00 41.27    -0.344 N 
ATOM    280  HN  THR A  62      19.508  48.068  14.713  1.00  0.00     0.163 HD
ATOM    281  CA  THR A  62      18.573  47.633  12.828  1.00 44.97     0.205 C 
ATOM    282  C   THR A  62      19.376  46.713  11.913  1.00 41.69     0.243 C 
ATOM    283  O   THR A  62      20.444  46.230  12.282  1.00 38.22    -0.271 OA
ATOM    284  CB  THR A  62      18.855  49.088  12.416  1.00 46.38     0.146 C 
ATOM    285  CG2 THR A  62      17.982  50.046  13.211  1.00 47.37     0.042 C 
ATOM    286  OG1 THR A  62      20.234  49.392  12.658  1.00 48.73    -0.393 OA
ATOM    287  HG1 THR A  62      20.779  48.793  12.161  1.00  0.00     0.210 HD
ATOM    288  N   SER A  63      18.854  46.476  10.715  1.00 35.43    -0.344 N 
ATOM    289  HN  SER A  63      17.934  46.856  10.490  1.00  0.00     0.163 HD
ATOM    290  CA  SER A  63      19.559  45.688   9.713  1.00 35.12     0.200 C 
ATOM    291  C   SER A  63      20.790  46.455   9.238  1.00 35.56     0.243 C 
ATOM    292  O   SER A  63      20.757  47.679   9.127  1.00 40.09    -0.271 OA
ATOM    293  CB  SER A  63      18.632  45.380   8.534  1.00 40.62     0.199 C 
ATOM    294  OG  SER A  63      19.270  44.556   7.574  1.00 49.49    -0.398 OA
ATOM    295  HG  SER A  63      18.695  44.365   6.842  1.00  0.00     0.209 HD
ATOM    296  N   ARG A  64      21.877  45.739   8.964  1.00 35.73    -0.346 N 
ATOM    297  HN  ARG A  64      21.838  44.722   9.033  1.00  0.00     0.163 HD
ATOM    298  CA  ARG A  64      23.128  46.386   8.565  1.00 38.95     0.176 C 
ATOM    299  C   ARG A  64      23.337  46.360   7.045  1.00 40.49     0.241 C 
ATOM    300  O   ARG A  64      24.111  45.555   6.521  1.00 34.82    -0.271 OA
ATOM    301  CB  ARG A  64      24.322  45.760   9.300  1.00 31.04     0.036 C 
ATOM    302  CG  ARG A  64      24.256  45.894  10.824  1.00 33.40     0.023 C 
ATOM    303  CD  ARG A  64      25.442  45.218  11.524  1.00 27.16     0.138 C 
ATOM    304  NE  ARG A  64      26.723  45.743  11.053  1.00 24.34    -0.227 N 
ATOM    305  HE  ARG A  64      27.052  46.626  11.444  1.00  0.00     0.177 HD
ATOM    306  CZ  ARG A  64      27.484  45.138  10.146  1.00 26.51     0.665 C 
ATOM    307  NH1 ARG A  64      27.101  43.979   9.624  1.00 28.78    -0.235 N 
ATOM    308 1HH1 ARG A  64      27.685  43.515   8.928  1.00  0.00     0.174 HD
ATOM    309 2HH1 ARG A  64      26.223  43.554   9.921  1.00  0.00     0.174 HD
ATOM    310  NH2 ARG A  64      28.622  45.689   9.761  1.00 22.87    -0.235 N 
ATOM    311 1HH2 ARG A  64      29.206  45.225   9.065  1.00  0.00     0.174 HD
ATOM    312 2HH2 ARG A  64      28.916  46.579  10.162  1.00  0.00     0.174 HD
ATOM    313  N   SER A  65      22.646  47.256   6.346  1.00 38.88    -0.344 N 
ATOM    314  HN  SER A  65      22.044  47.912   6.843  1.00  0.00     0.163 HD
ATOM    315  CA  SER A  65      22.722  47.331   4.888  1.00 39.98     0.200 C 
ATOM    316  C   SER A  65      24.141  47.568   4.379  1.00 39.32     0.242 C 
ATOM    317  O   SER A  65      24.861  48.425   4.893  1.00 36.62    -0.271 OA
ATOM    318  CB  SER A  65      21.790  48.427   4.361  1.00 48.08     0.199 C 
ATOM    319  OG  SER A  65      20.431  48.099   4.592  1.00 51.67    -0.398 OA
ATOM    320  HG  SER A  65      19.853  48.779   4.265  1.00  0.00     0.209 HD
ATOM    321  N   GLY A  66      24.534  46.807   3.363  1.00 35.94    -0.350 N 
ATOM    322  HN  GLY A  66      23.901  46.092   3.005  1.00  0.00     0.163 HD
ATOM    323  CA  GLY A  66      25.839  46.967   2.750  1.00 34.58     0.225 C 
ATOM    324  C   GLY A  66      26.881  46.006   3.288  1.00 35.96     0.236 C 
ATOM    325  O   GLY A  66      27.973  45.887   2.729  1.00 35.59    -0.272 OA
ATOM    326  N   THR A  67      26.551  45.315   4.374  1.00 33.74    -0.344 N 
ATOM    327  HN  THR A  67      25.625  45.432   4.785  1.00  0.00     0.163 HD
ATOM    328  CA  THR A  67      27.501  44.391   4.983  1.00 28.44     0.205 C 
ATOM    329  C   THR A  67      27.819  43.211   4.065  1.00 33.61     0.243 C 
ATOM    330  O   THR A  67      28.898  42.623   4.153  1.00 30.85    -0.271 OA
ATOM    331  CB  THR A  67      27.018  43.876   6.357  1.00 30.45     0.146 C 
ATOM    332  CG2 THR A  67      25.802  42.974   6.201  1.00 31.60     0.042 C 
ATOM    333  OG1 THR A  67      28.077  43.147   6.993  1.00 30.53    -0.393 OA
ATOM    334  HG1 THR A  67      27.780  42.830   7.838  1.00  0.00     0.210 HD
ATOM    335  N   ASP A  68      26.882  42.866   3.185  1.00 30.94    -0.345 N 
ATOM    336  HN  ASP A  68      25.990  43.360   3.179  1.00  0.00     0.163 HD
ATOM    337  CA  ASP A  68      27.117  41.789   2.228  1.00 34.02     0.186 C 
ATOM    338  C   ASP A  68      28.196  42.190   1.223  1.00 31.38     0.241 C 
ATOM    339  O   ASP A  68      29.004  41.365   0.804  1.00 34.80    -0.271 OA
ATOM    340  CB  ASP A  68      25.823  41.390   1.515  1.00 35.05     0.147 C 
ATOM    341  CG  ASP A  68      24.880  40.611   2.416  1.00 39.93     0.175 C 
ATOM    342  OD1 ASP A  68      25.358  40.009   3.399  1.00 41.73    -0.648 OA
ATOM    343  OD2 ASP A  68      23.663  40.596   2.145  1.00 44.95    -0.648 OA
ATOM    344  N   VAL A  69      28.208  43.463   0.843  1.00 30.38    -0.346 N 
ATOM    345  HN  VAL A  69      27.460  44.085   1.149  1.00  0.00     0.163 HD
ATOM    346  CA  VAL A  69      29.272  43.985  -0.004  1.00 32.51     0.180 C 
ATOM    347  C   VAL A  69      30.626  43.817   0.699  1.00 32.71     0.241 C 
ATOM    348  O   VAL A  69      31.607  43.400   0.082  1.00 30.98    -0.271 OA
ATOM    349  CB  VAL A  69      29.033  45.465  -0.363  1.00 33.62     0.009 C 
ATOM    350  CG1 VAL A  69      30.164  45.996  -1.227  1.00 33.00     0.012 C 
ATOM    351  CG2 VAL A  69      27.697  45.623  -1.080  1.00 39.10     0.012 C 
ATOM    352  N   ASP A  70      30.669  44.132   1.992  1.00 34.85    -0.345 N 
ATOM    353  HN  ASP A  70      29.840  44.530   2.434  1.00  0.00     0.163 HD
ATOM    354  CA  ASP A  70      31.875  43.922   2.796  1.00 30.88     0.186 C 
ATOM    355  C   ASP A  70      32.305  42.459   2.769  1.00 30.58     0.241 C 
ATOM    356  O   ASP A  70      33.453  42.146   2.458  1.00 34.80    -0.271 OA
ATOM    357  CB  ASP A  70      31.636  44.330   4.252  1.00 28.96     0.147 C 
ATOM    358  CG  ASP A  70      31.855  45.814   4.497  1.00 30.15     0.175 C 
ATOM    359  OD1 ASP A  70      32.251  46.536   3.558  1.00 29.02    -0.648 OA
ATOM    360  OD2 ASP A  70      31.627  46.253   5.644  1.00 30.48    -0.648 OA
ATOM    361  N   ALA A  71      31.380  41.569   3.116  1.00 28.56    -0.346 N 
ATOM    362  HN  ALA A  71      30.437  41.893   3.332  1.00  0.00     0.163 HD
ATOM    363  CA  ALA A  71      31.675  40.142   3.197  1.00 28.65     0.172 C 
ATOM    364  C   ALA A  71      32.222  39.605   1.877  1.00 29.70     0.240 C 
ATOM    365  O   ALA A  71      33.208  38.870   1.859  1.00 28.50    -0.271 OA
ATOM    366  CB  ALA A  71      30.434  39.363   3.620  1.00 27.91     0.042 C 
ATOM    367  N   ALA A  72      31.580  39.975   0.774  1.00 35.96    -0.346 N 
ATOM    368  HN  ALA A  72      30.752  40.565   0.850  1.00  0.00     0.163 HD
ATOM    369  CA  ALA A  72      32.040  39.551  -0.543  1.00 37.16     0.172 C 
ATOM    370  C   ALA A  72      33.433  40.106  -0.829  1.00 34.29     0.240 C 
ATOM    371  O   ALA A  72      34.319  39.385  -1.291  1.00 33.05    -0.271 OA
ATOM    372  CB  ALA A  72      31.054  39.982  -1.623  1.00 35.13     0.042 C 
ATOM    373  N   ASN A  73      33.620  41.391  -0.542  1.00 33.36    -0.346 N 
ATOM    374  HN  ASN A  73      32.843  41.931  -0.161  1.00  0.00     0.163 HD
ATOM    375  CA  ASN A  73      34.902  42.050  -0.756  1.00 35.55     0.185 C 
ATOM    376  C   ASN A  73      36.030  41.371   0.028  1.00 33.14     0.241 C 
ATOM    377  O   ASN A  73      37.111  41.117  -0.510  1.00 33.95    -0.271 OA
ATOM    378  CB  ASN A  73      34.801  43.533  -0.376  1.00 34.70     0.137 C 
ATOM    379  CG  ASN A  73      35.859  44.388  -1.052  1.00 37.76     0.217 C 
ATOM    380  ND2 ASN A  73      35.758  45.703  -0.875  1.00 35.41    -0.370 N 
ATOM    381 1HD2 ASN A  73      36.468  46.277  -1.329  1.00  0.00     0.159 HD
ATOM    382 2HD2 ASN A  73      35.017  46.127  -0.316  1.00  0.00     0.159 HD
ATOM    383  OD1 ASN A  73      36.754  43.876  -1.727  1.00 38.78    -0.274 OA
ATOM    384  N   LEU A  74      35.770  41.075   1.299  1.00 31.14    -0.346 N 
ATOM    385  HN  LEU A  74      34.860  41.322   1.689  1.00  0.00     0.163 HD
ATOM    386  CA  LEU A  74      36.750  40.406   2.153  1.00 30.11     0.177 C 
ATOM    387  C   LEU A  74      37.072  39.005   1.653  1.00 31.65     0.241 C 
ATOM    388  O   LEU A  74      38.232  38.592   1.632  1.00 30.45    -0.271 OA
ATOM    389  CB  LEU A  74      36.239  40.331   3.590  1.00 26.36     0.038 C 
ATOM    390  CG  LEU A  74      36.229  41.662   4.336  1.00 22.65    -0.020 C 
ATOM    391  CD1 LEU A  74      35.232  41.619   5.486  1.00 23.89     0.009 C 
ATOM    392  CD2 LEU A  74      37.629  42.009   4.829  1.00 22.08     0.009 C 
ATOM    393  N   ARG A  75      36.035  38.274   1.261  1.00 31.43    -0.346 N 
ATOM    394  HN  ARG A  75      35.097  38.670   1.326  1.00  0.00     0.163 HD
ATOM    395  CA  ARG A  75      36.197  36.924   0.742  1.00 29.53     0.176 C 
ATOM    396  C   ARG A  75      37.165  36.907  -0.440  1.00 28.95     0.241 C 
ATOM    397  O   ARG A  75      38.088  36.097  -0.480  1.00 32.41    -0.271 OA
ATOM    398  CB  ARG A  75      34.842  36.352   0.323  1.00 32.87     0.036 C 
ATOM    399  CG  ARG A  75      34.892  34.941  -0.244  1.00 33.77     0.023 C 
ATOM    400  CD  ARG A  75      33.489  34.457  -0.586  1.00 39.99     0.138 C 
ATOM    401  NE  ARG A  75      33.480  33.107  -1.141  1.00 42.40    -0.227 N 
ATOM    402  HE  ARG A  75      33.453  33.008  -2.156  1.00  0.00     0.177 HD
ATOM    403  CZ  ARG A  75      33.505  31.999  -0.408  1.00 46.97     0.665 C 
ATOM    404  NH1 ARG A  75      33.552  32.081   0.915  1.00 43.65    -0.235 N 
ATOM    405 1HH1 ARG A  75      33.567  32.995   1.368  1.00  0.00     0.174 HD
ATOM    406 2HH1 ARG A  75      33.571  31.230   1.478  1.00  0.00     0.174 HD
ATOM    407  NH2 ARG A  75      33.486  30.811  -0.997  1.00 44.12    -0.235 N 
ATOM    408 1HH2 ARG A  75      33.450  30.748  -2.014  1.00  0.00     0.174 HD
ATOM    409 2HH2 ARG A  75      33.505  29.960  -0.434  1.00  0.00     0.174 HD
ATOM    410  N   GLU A  76      36.950  37.805  -1.397  1.00 32.50    -0.346 N 
ATOM    411  HN  GLU A  76      36.170  38.455  -1.303  1.00  0.00     0.163 HD
ATOM    412  CA  GLU A  76      37.805  37.882  -2.580  1.00 35.15     0.177 C 
ATOM    413  C   GLU A  76      39.228  38.325  -2.249  1.00 37.19     0.241 C 
ATOM    414  O   GLU A  76      40.197  37.765  -2.761  1.00 36.60    -0.271 OA
ATOM    415  CB  GLU A  76      37.199  38.824  -3.623  1.00 35.16     0.045 C 
ATOM    416  CG  GLU A  76      38.109  39.112  -4.812  1.00 41.78     0.116 C 
ATOM    417  CD  GLU A  76      38.434  37.869  -5.632  1.00 47.02     0.172 C 
ATOM    418  OE1 GLU A  76      37.805  36.812  -5.411  1.00 42.34    -0.648 OA
ATOM    419  OE2 GLU A  76      39.324  37.953  -6.504  1.00 48.25    -0.648 OA
ATOM    420  N   THR A  77      39.345  39.337  -1.395  1.00 34.57    -0.344 N 
ATOM    421  HN  THR A  77      38.502  39.744  -0.991  1.00  0.00     0.163 HD
ATOM    422  CA  THR A  77      40.647  39.883  -1.018  1.00 31.62     0.205 C 
ATOM    423  C   THR A  77      41.532  38.840  -0.348  1.00 29.57     0.243 C 
ATOM    424  O   THR A  77      42.710  38.707  -0.680  1.00 31.14    -0.271 OA
ATOM    425  CB  THR A  77      40.491  41.088  -0.081  1.00 28.60     0.146 C 
ATOM    426  CG2 THR A  77      41.855  41.699   0.240  1.00 32.45     0.042 C 
ATOM    427  OG1 THR A  77      39.664  42.073  -0.711  1.00 30.09    -0.393 OA
ATOM    428  HG1 THR A  77      39.567  42.819  -0.131  1.00  0.00     0.210 HD
ATOM    429  N   PHE A  78      40.962  38.097   0.592  1.00 30.07    -0.346 N 
ATOM    430  HN  PHE A  78      39.976  38.235   0.813  1.00  0.00     0.163 HD
ATOM    431  CA  PHE A  78      41.725  37.087   1.313  1.00 29.15     0.180 C 
ATOM    432  C   PHE A  78      41.881  35.785   0.532  1.00 36.13     0.241 C 
ATOM    433  O   PHE A  78      42.843  35.046   0.746  1.00 35.99    -0.271 OA
ATOM    434  CB  PHE A  78      41.139  36.849   2.708  1.00 32.86     0.073 C 
ATOM    435  CG  PHE A  78      41.507  37.925   3.698  1.00 31.49    -0.056 A 
ATOM    436  CD1 PHE A  78      40.698  39.040   3.866  1.00 29.31     0.007 A 
ATOM    437  CD2 PHE A  78      42.675  37.832   4.435  1.00 30.84     0.007 A 
ATOM    438  CE1 PHE A  78      41.042  40.037   4.767  1.00 28.41     0.001 A 
ATOM    439  CE2 PHE A  78      43.027  38.826   5.337  1.00 32.52     0.001 A 
ATOM    440  CZ  PHE A  78      42.210  39.929   5.502  1.00 28.76     0.000 A 
ATOM    441  N   ARG A  79      40.947  35.511  -0.377  1.00 34.66    -0.346 N 
ATOM    442  HN  ARG A  79      40.117  36.100  -0.439  1.00  0.00     0.163 HD
ATOM    443  CA  ARG A  79      41.095  34.380  -1.285  1.00 36.86     0.176 C 
ATOM    444  C   ARG A  79      42.343  34.596  -2.128  1.00 35.89     0.241 C 
ATOM    445  O   ARG A  79      43.099  33.664  -2.397  1.00 42.85    -0.271 OA
ATOM    446  CB  ARG A  79      39.882  34.246  -2.202  1.00 35.36     0.036 C 
ATOM    447  CG  ARG A  79      39.995  33.095  -3.195  1.00 41.75     0.023 C 
ATOM    448  CD  ARG A  79      39.084  33.297  -4.397  1.00 44.22     0.138 C 
ATOM    449  NE  ARG A  79      39.515  34.418  -5.228  1.00 44.35    -0.227 N 
ATOM    450  HE  ARG A  79      39.030  35.308  -5.118  1.00  0.00     0.177 HD
ATOM    451  CZ  ARG A  79      40.500  34.352  -6.119  1.00 45.96     0.665 C 
ATOM    452  NH1 ARG A  79      41.165  33.216  -6.298  1.00 44.66    -0.235 N 
ATOM    453 1HH1 ARG A  79      41.921  33.165  -6.981  1.00  0.00     0.174 HD
ATOM    454 2HH1 ARG A  79      40.917  32.392  -5.750  1.00  0.00     0.174 HD
ATOM    455  NH2 ARG A  79      40.822  35.423  -6.831  1.00 48.96    -0.235 N 
ATOM    456 1HH2 ARG A  79      41.578  35.372  -7.514  1.00  0.00     0.174 HD
ATOM    457 2HH2 ARG A  79      40.311  36.295  -6.694  1.00  0.00     0.174 HD
ATOM    458  N   ASN A  80      42.551  35.843  -2.533  1.00 38.19    -0.346 N 
ATOM    459  HN  ASN A  80      41.885  36.568  -2.268  1.00  0.00     0.163 HD
ATOM    460  CA  ASN A  80      43.703  36.203  -3.344  1.00 40.37     0.185 C 
ATOM    461  C   ASN A  80      45.011  36.118  -2.557  1.00 46.25     0.241 C 
ATOM    462  O   ASN A  80      46.071  35.864  -3.126  1.00 48.62    -0.271 OA
ATOM    463  CB  ASN A  80      43.530  37.608  -3.911  1.00 44.77     0.137 C 
ATOM    464  CG  ASN A  80      44.452  37.876  -5.077  1.00 57.03     0.217 C 
ATOM    465  ND2 ASN A  80      45.188  38.979  -5.006  1.00 54.11    -0.370 N 
ATOM    466 1HD2 ASN A  80      45.811  39.160  -5.793  1.00  0.00     0.159 HD
ATOM    467 2HD2 ASN A  80      45.148  39.619  -4.213  1.00  0.00     0.159 HD
ATOM    468  OD1 ASN A  80      44.500  37.103  -6.035  1.00 60.03    -0.274 OA
ATOM    469  N   LEU A  81      44.927  36.338  -1.248  1.00 37.65    -0.346 N 
ATOM    470  HN  LEU A  81      44.026  36.591  -0.843  1.00  0.00     0.163 HD
ATOM    471  CA  LEU A  81      46.094  36.226  -0.374  1.00 41.39     0.177 C 
ATOM    472  C   LEU A  81      46.344  34.765  -0.007  1.00 39.02     0.241 C 
ATOM    473  O   LEU A  81      47.283  34.446   0.727  1.00 39.69    -0.271 OA
ATOM    474  CB  LEU A  81      45.903  37.073   0.886  1.00 31.22     0.038 C 
ATOM    475  CG  LEU A  81      45.871  38.588   0.665  1.00 35.55    -0.020 C 
ATOM    476  CD1 LEU A  81      45.533  39.327   1.955  1.00 32.57     0.009 C 
ATOM    477  CD2 LEU A  81      47.199  39.075   0.102  1.00 40.52     0.009 C 
ATOM    478  N   LYS A  82      45.479  33.893  -0.517  1.00 38.64    -0.346 N 
ATOM    479  HN  LYS A  82      44.677  34.255  -1.034  1.00  0.00     0.163 HD
ATOM    480  CA  LYS A  82      45.615  32.444  -0.377  1.00 35.82     0.176 C 
ATOM    481  C   LYS A  82      45.206  31.902   0.990  1.00 36.23     0.241 C 
ATOM    482  O   LYS A  82      45.720  30.875   1.445  1.00 38.88    -0.271 OA
ATOM    483  CB  LYS A  82      47.019  31.980  -0.775  1.00 44.65     0.035 C 
ATOM    484  CG  LYS A  82      47.360  32.317  -2.217  1.00 49.80     0.004 C 
ATOM    485  CD  LYS A  82      48.617  31.613  -2.685  1.00 64.92     0.027 C 
ATOM    486  CE  LYS A  82      48.875  31.893  -4.157  1.00 73.25     0.229 C 
ATOM    487  NZ  LYS A  82      48.951  33.357  -4.431  1.00 69.77    -0.079 N 
ATOM    488  HZ1 LYS A  82      49.124  33.545  -5.419  1.00  0.00     0.274 HD
ATOM    489  HZ2 LYS A  82      49.645  33.812  -3.838  1.00  0.00     0.274 HD
ATOM    490  HZ3 LYS A  82      48.117  33.842  -4.100  1.00  0.00     0.274 HD
ATOM    491  N   TYR A  83      44.264  32.589   1.627  1.00 34.43    -0.346 N 
ATOM    492  HN  TYR A  83      43.962  33.486   1.246  1.00  0.00     0.163 HD
ATOM    493  CA  TYR A  83      43.649  32.098   2.855  1.00 35.71     0.180 C 
ATOM    494  C   TYR A  83      42.461  31.186   2.564  1.00 40.47     0.241 C 
ATOM    495  O   TYR A  83      41.822  31.293   1.517  1.00 39.81    -0.271 OA
ATOM    496  CB  TYR A  83      43.204  33.264   3.740  1.00 33.15     0.073 C 
ATOM    497  CG  TYR A  83      44.348  33.904   4.490  1.00 29.84    -0.056 A 
ATOM    498  CD1 TYR A  83      45.174  34.834   3.872  1.00 32.26     0.010 A 
ATOM    499  CD2 TYR A  83      44.612  33.566   5.811  1.00 30.41     0.010 A 
ATOM    500  CE1 TYR A  83      46.229  35.416   4.551  1.00 32.84     0.037 A 
ATOM    501  CE2 TYR A  83      45.666  34.144   6.499  1.00 30.33     0.037 A 
ATOM    502  CZ  TYR A  83      46.470  35.068   5.864  1.00 30.58     0.065 A 
ATOM    503  OH  TYR A  83      47.519  35.644   6.542  1.00 29.03    -0.361 OA
ATOM    504  HH  TYR A  83      47.685  35.404   7.446  1.00  0.00     0.217 HD
ATOM    505  N   GLU A  84      42.184  30.286   3.502  1.00 37.39    -0.346 N 
ATOM    506  HN  GLU A  84      42.822  30.190   4.292  1.00  0.00     0.163 HD
ATOM    507  CA  GLU A  84      41.007  29.433   3.446  1.00 39.89     0.177 C 
ATOM    508  C   GLU A  84      39.828  30.181   4.061  1.00 37.00     0.241 C 
ATOM    509  O   GLU A  84      39.652  30.182   5.279  1.00 37.55    -0.271 OA
ATOM    510  CB  GLU A  84      41.278  28.134   4.209  1.00 41.16     0.045 C 
ATOM    511  CG  GLU A  84      40.127  27.143   4.239  1.00 45.33     0.116 C 
ATOM    512  CD  GLU A  84      40.500  25.861   4.962  1.00 52.44     0.172 C 
ATOM    513  OE1 GLU A  84      41.709  25.552   5.037  1.00 53.03    -0.648 OA
ATOM    514  OE2 GLU A  84      39.589  25.164   5.458  1.00 53.77    -0.648 OA
ATOM    515  N   VAL A  85      39.026  30.820   3.213  1.00 34.16    -0.346 N 
ATOM    516  HN  VAL A  85      39.175  30.707   2.210  1.00  0.00     0.163 HD
ATOM    517  CA  VAL A  85      37.938  31.679   3.674  1.00 33.26     0.180 C 
ATOM    518  C   VAL A  85      36.669  30.904   4.026  1.00 39.35     0.241 C 
ATOM    519  O   VAL A  85      36.190  30.091   3.238  1.00 40.88    -0.271 OA
ATOM    520  CB  VAL A  85      37.579  32.747   2.616  1.00 34.24     0.009 C 
ATOM    521  CG1 VAL A  85      36.507  33.685   3.150  1.00 32.62     0.012 C 
ATOM    522  CG2 VAL A  85      38.820  33.529   2.201  1.00 34.11     0.012 C 
ATOM    523  N   ARG A  86      36.129  31.167   5.213  1.00 36.62    -0.346 N 
ATOM    524  HN  ARG A  86      36.627  31.781   5.858  1.00  0.00     0.163 HD
ATOM    525  CA  ARG A  86      34.846  30.604   5.620  1.00 42.15     0.176 C 
ATOM    526  C   ARG A  86      33.882  31.722   6.002  1.00 40.97     0.241 C 
ATOM    527  O   ARG A  86      34.128  32.463   6.957  1.00 32.99    -0.271 OA
ATOM    528  CB  ARG A  86      35.018  29.651   6.806  1.00 35.53     0.036 C 
ATOM    529  CG  ARG A  86      35.937  28.465   6.549  1.00 39.68     0.023 C 
ATOM    530  CD  ARG A  86      35.964  27.534   7.753  1.00 36.53     0.138 C 
ATOM    531  NE  ARG A  86      37.073  26.584   7.698  1.00 40.84    -0.227 N 
ATOM    532  HE  ARG A  86      37.583  26.495   6.819  1.00  0.00     0.177 HD
ATOM    533  CZ  ARG A  86      37.459  25.828   8.723  1.00 40.52     0.665 C 
ATOM    534  NH1 ARG A  86      36.828  25.908   9.887  1.00 42.30    -0.235 N 
ATOM    535 1HH1 ARG A  86      36.042  26.549   9.992  1.00  0.00     0.174 HD
ATOM    536 2HH1 ARG A  86      37.124  25.329  10.673  1.00  0.00     0.174 HD
ATOM    537  NH2 ARG A  86      38.481  24.995   8.587  1.00 45.76    -0.235 N 
ATOM    538 1HH2 ARG A  86      38.966  24.933   7.692  1.00  0.00     0.174 HD
ATOM    539 2HH2 ARG A  86      38.777  24.416   9.373  1.00  0.00     0.174 HD
ATOM    540  N   ASN A  87      32.789  31.849   5.254  1.00 36.07    -0.346 N 
ATOM    541  HN  ASN A  87      32.657  31.232   4.453  1.00  0.00     0.163 HD
ATOM    542  CA  ASN A  87      31.774  32.856   5.559  1.00 33.63     0.185 C 
ATOM    543  C   ASN A  87      30.628  32.300   6.397  1.00 38.45     0.241 C 
ATOM    544  O   ASN A  87      30.114  31.217   6.120  1.00 44.54    -0.271 OA
ATOM    545  CB  ASN A  87      31.224  33.490   4.277  1.00 39.72     0.137 C 
ATOM    546  CG  ASN A  87      32.252  34.346   3.558  1.00 37.78     0.217 C 
ATOM    547  ND2 ASN A  87      31.987  35.647   3.469  1.00 29.46    -0.370 N 
ATOM    548 1HD2 ASN A  87      32.677  36.222   2.986  1.00  0.00     0.159 HD
ATOM    549 2HD2 ASN A  87      31.144  36.065   3.862  1.00  0.00     0.159 HD
ATOM    550  OD1 ASN A  87      33.270  33.841   3.084  1.00 40.49    -0.274 OA
ATOM    551  N   LYS A  88      30.237  33.047   7.424  1.00 34.92    -0.346 N 
ATOM    552  HN  LYS A  88      30.752  33.902   7.635  1.00  0.00     0.163 HD
ATOM    553  CA  LYS A  88      29.098  32.687   8.260  1.00 39.33     0.176 C 
ATOM    554  C   LYS A  88      28.169  33.889   8.386  1.00 40.76     0.241 C 
ATOM    555  O   LYS A  88      28.628  35.030   8.453  1.00 39.05    -0.271 OA
ATOM    556  CB  LYS A  88      29.561  32.228   9.645  1.00 40.86     0.035 C 
ATOM    557  CG  LYS A  88      30.562  31.078   9.628  1.00 44.40     0.004 C 
ATOM    558  CD  LYS A  88      30.011  29.859   8.904  1.00 49.74     0.027 C 
ATOM    559  CE  LYS A  88      28.733  29.350   9.551  1.00 59.94     0.229 C 
ATOM    560  NZ  LYS A  88      28.158  28.184   8.815  1.00 71.00    -0.079 N 
ATOM    561  HZ1 LYS A  88      27.301  27.842   9.249  1.00  0.00     0.274 HD
ATOM    562  HZ2 LYS A  88      28.844  27.436   8.713  1.00  0.00     0.274 HD
ATOM    563  HZ3 LYS A  88      28.012  28.404   7.830  1.00  0.00     0.274 HD
ATOM    564  N   ASN A  89      26.864  33.638   8.415  1.00 35.58    -0.346 N 
ATOM    565  HN  ASN A  89      26.541  32.671   8.438  1.00  0.00     0.163 HD
ATOM    566  CA  ASN A  89      25.886  34.718   8.415  1.00 34.39     0.185 C 
ATOM    567  C   ASN A  89      24.910  34.657   9.586  1.00 33.83     0.241 C 
ATOM    568  O   ASN A  89      24.440  33.582   9.962  1.00 34.28    -0.271 OA
ATOM    569  CB  ASN A  89      25.102  34.716   7.098  1.00 39.98     0.137 C 
ATOM    570  CG  ASN A  89      26.005  34.752   5.881  1.00 45.47     0.217 C 
ATOM    571  ND2 ASN A  89      26.087  33.633   5.170  1.00 51.65    -0.370 N 
ATOM    572 1HD2 ASN A  89      25.579  32.785   5.420  1.00  0.00     0.159 HD
ATOM    573 2HD2 ASN A  89      26.695  33.657   4.351  1.00  0.00     0.159 HD
ATOM    574  OD1 ASN A  89      26.618  35.775   5.579  1.00 43.43    -0.274 OA
ATOM    575  N   ASP A  90      24.609  35.821  10.155  1.00 31.19    -0.345 N 
ATOM    576  HN  ASP A  90      25.133  36.653   9.884  1.00  0.00     0.163 HD
ATOM    577  CA  ASP A  90      23.552  35.945  11.155  1.00 35.25     0.186 C 
ATOM    578  C   ASP A  90      23.655  34.897  12.263  1.00 35.54     0.241 C 
ATOM    579  O   ASP A  90      22.780  34.039  12.399  1.00 39.54    -0.271 OA
ATOM    580  CB  ASP A  90      22.175  35.865  10.480  1.00 35.66     0.147 C 
ATOM    581  CG  ASP A  90      21.907  37.042   9.553  1.00 38.62     0.175 C 
ATOM    582  OD1 ASP A  90      22.603  38.069   9.675  1.00 36.44    -0.648 OA
ATOM    583  OD2 ASP A  90      20.996  36.945   8.704  1.00 45.62    -0.648 OA
ATOM    584  N   LEU A  91      24.720  34.973  13.056  1.00 34.70    -0.346 N 
ATOM    585  HN  LEU A  91      25.416  35.698  12.884  1.00  0.00     0.163 HD
ATOM    586  CA  LEU A  91      24.919  34.047  14.166  1.00 32.62     0.177 C 
ATOM    587  C   LEU A  91      24.515  34.672  15.497  1.00 36.07     0.241 C 
ATOM    588  O   LEU A  91      24.747  35.859  15.733  1.00 33.31    -0.271 OA
ATOM    589  CB  LEU A  91      26.382  33.606  14.245  1.00 31.84     0.038 C 
ATOM    590  CG  LEU A  91      27.013  32.988  12.997  1.00 32.08    -0.020 C 
ATOM    591  CD1 LEU A  91      28.442  32.549  13.298  1.00 35.54     0.009 C 
ATOM    592  CD2 LEU A  91      26.179  31.817  12.499  1.00 39.10     0.009 C 
ATOM    593  N   THR A  92      23.921  33.866  16.371  1.00 31.06    -0.344 N 
ATOM    594  HN  THR A  92      23.689  32.912  16.095  1.00  0.00     0.163 HD
ATOM    595  CA  THR A  92      23.596  34.320  17.715  1.00 34.05     0.205 C 
ATOM    596  C   THR A  92      24.883  34.456  18.521  1.00 33.61     0.243 C 
ATOM    597  O   THR A  92      25.949  34.016  18.083  1.00 30.90    -0.271 OA
ATOM    598  CB  THR A  92      22.649  33.342  18.438  1.00 39.39     0.146 C 
ATOM    599  CG2 THR A  92      21.418  33.064  17.590  1.00 37.49     0.042 C 
ATOM    600  OG1 THR A  92      23.334  32.111  18.701  1.00 37.84    -0.393 OA
ATOM    601  HG1 THR A  92      22.750  31.508  19.147  1.00  0.00     0.210 HD
ATOM    602  N   ARG A  93      24.787  35.068  19.696  1.00 36.81    -0.346 N 
ATOM    603  HN  ARG A  93      23.889  35.450  19.991  1.00  0.00     0.163 HD
ATOM    604  CA  ARG A  93      25.945  35.202  20.569  1.00 38.46     0.176 C 
ATOM    605  C   ARG A  93      26.526  33.830  20.926  1.00 39.80     0.241 C 
ATOM    606  O   ARG A  93      27.739  33.638  20.885  1.00 39.89    -0.271 OA
ATOM    607  CB  ARG A  93      25.586  36.000  21.826  1.00 41.31     0.036 C 
ATOM    608  CG  ARG A  93      24.489  35.378  22.667  1.00 47.64     0.023 C 
ATOM    609  CD  ARG A  93      23.674  36.430  23.404  1.00 46.09     0.138 C 
ATOM    610  NE  ARG A  93      24.469  37.202  24.352  1.00 49.41    -0.227 N 
ATOM    611  HE  ARG A  93      25.481  37.220  24.226  1.00  0.00     0.177 HD
ATOM    612  CZ  ARG A  93      23.954  37.884  25.371  1.00 54.84     0.665 C 
ATOM    613  NH1 ARG A  93      22.644  37.878  25.580  1.00 56.15    -0.235 N 
ATOM    614 1HH1 ARG A  93      22.034  37.356  24.951  1.00  0.00     0.174 HD
ATOM    615 2HH1 ARG A  93      22.249  38.401  26.362  1.00  0.00     0.174 HD
ATOM    616  NH2 ARG A  93      24.747  38.563  26.189  1.00 55.38    -0.235 N 
ATOM    617 1HH2 ARG A  93      25.754  38.568  26.028  1.00  0.00     0.174 HD
ATOM    618 2HH2 ARG A  93      24.352  39.086  26.971  1.00  0.00     0.174 HD
ATOM    619  N   GLU A  94      25.663  32.873  21.254  1.00 41.42    -0.346 N 
ATOM    620  HN  GLU A  94      24.664  33.078  21.266  1.00  0.00     0.163 HD
ATOM    621  CA  GLU A  94      26.130  31.529  21.598  1.00 45.22     0.177 C 
ATOM    622  C   GLU A  94      26.694  30.776  20.391  1.00 42.59     0.241 C 
ATOM    623  O   GLU A  94      27.590  29.944  20.539  1.00 45.23    -0.271 OA
ATOM    624  CB  GLU A  94      25.034  30.708  22.290  1.00 47.52     0.045 C 
ATOM    625  CG  GLU A  94      23.639  30.948  21.765  1.00 53.22     0.116 C 
ATOM    626  CD  GLU A  94      23.021  32.215  22.323  1.00 51.96     0.172 C 
ATOM    627  OE1 GLU A  94      23.022  32.388  23.560  1.00 58.49    -0.648 OA
ATOM    628  OE2 GLU A  94      22.534  33.035  21.523  1.00 50.60    -0.648 OA
ATOM    629  N   GLU A  95      26.176  31.071  19.201  1.00 33.02    -0.346 N 
ATOM    630  HN  GLU A  95      25.391  31.720  19.142  1.00  0.00     0.163 HD
ATOM    631  CA  GLU A  95      26.713  30.481  17.978  1.00 33.65     0.177 C 
ATOM    632  C   GLU A  95      28.109  31.023  17.667  1.00 36.07     0.241 C 
ATOM    633  O   GLU A  95      28.970  30.297  17.169  1.00 35.61    -0.271 OA
ATOM    634  CB  GLU A  95      25.774  30.721  16.797  1.00 40.47     0.045 C 
ATOM    635  CG  GLU A  95      24.592  29.764  16.746  1.00 41.86     0.116 C 
ATOM    636  CD  GLU A  95      23.583  30.145  15.683  1.00 45.95     0.172 C 
ATOM    637  OE1 GLU A  95      23.378  31.358  15.466  1.00 40.07    -0.648 OA
ATOM    638  OE2 GLU A  95      22.991  29.233  15.070  1.00 52.88    -0.648 OA
ATOM    639  N   ILE A  96      28.330  32.299  17.967  1.00 29.98    -0.346 N 
ATOM    640  HN  ILE A  96      27.569  32.866  18.341  1.00  0.00     0.163 HD
ATOM    641  CA  ILE A  96      29.643  32.899  17.769  1.00 28.81     0.180 C 
ATOM    642  C   ILE A  96      30.672  32.238  18.686  1.00 29.06     0.241 C 
ATOM    643  O   ILE A  96      31.747  31.839  18.241  1.00 28.76    -0.271 OA
ATOM    644  CB  ILE A  96      29.620  34.426  17.995  1.00 26.29     0.013 C 
ATOM    645  CG1 ILE A  96      28.781  35.110  16.915  1.00 25.83     0.002 C 
ATOM    646  CG2 ILE A  96      31.040  34.993  17.993  1.00 27.13     0.012 C 
ATOM    647  CD1 ILE A  96      28.649  36.615  17.093  1.00 24.18     0.005 C 
ATOM    648  N   VAL A  97      30.328  32.106  19.963  1.00 33.62    -0.346 N 
ATOM    649  HN  VAL A  97      29.413  32.436  20.270  1.00  0.00     0.163 HD
ATOM    650  CA  VAL A  97      31.230  31.500  20.935  1.00 35.55     0.180 C 
ATOM    651  C   VAL A  97      31.561  30.054  20.561  1.00 38.34     0.241 C 
ATOM    652  O   VAL A  97      32.718  29.638  20.618  1.00 37.53    -0.271 OA
ATOM    653  CB  VAL A  97      30.650  31.559  22.367  1.00 37.26     0.009 C 
ATOM    654  CG1 VAL A  97      31.491  30.722  23.326  1.00 36.82     0.012 C 
ATOM    655  CG2 VAL A  97      30.566  33.002  22.846  1.00 37.83     0.012 C 
ATOM    656  N   GLU A  98      30.542  29.298  20.167  1.00 37.62    -0.346 N 
ATOM    657  HN  GLU A  98      29.607  29.704  20.134  1.00  0.00     0.163 HD
ATOM    658  CA  GLU A  98      30.724  27.903  19.780  1.00 41.00     0.177 C 
ATOM    659  C   GLU A  98      31.608  27.772  18.542  1.00 36.58     0.241 C 
ATOM    660  O   GLU A  98      32.476  26.904  18.480  1.00 36.32    -0.271 OA
ATOM    661  CB  GLU A  98      29.369  27.232  19.528  1.00 45.32     0.045 C 
ATOM    662  CG  GLU A  98      29.475  25.781  19.089  1.00 53.46     0.116 C 
ATOM    663  CD  GLU A  98      28.139  25.188  18.675  1.00 67.76     0.172 C 
ATOM    664  OE1 GLU A  98      28.050  23.945  18.572  1.00 74.11    -0.648 OA
ATOM    665  OE2 GLU A  98      27.179  25.960  18.451  1.00 63.18    -0.648 OA
ATOM    666  N   LEU A  99      31.374  28.631  17.555  1.00 37.03    -0.346 N 
ATOM    667  HN  LEU A  99      30.616  29.306  17.653  1.00  0.00     0.163 HD
ATOM    668  CA  LEU A  99      32.175  28.632  16.335  1.00 35.25     0.177 C 
ATOM    669  C   LEU A  99      33.650  28.904  16.639  1.00 36.00     0.241 C 
ATOM    670  O   LEU A  99      34.537  28.202  16.152  1.00 34.64    -0.271 OA
ATOM    671  CB  LEU A  99      31.643  29.675  15.351  1.00 34.39     0.038 C 
ATOM    672  CG  LEU A  99      32.522  29.956  14.131  1.00 34.97    -0.020 C 
ATOM    673  CD1 LEU A  99      32.744  28.689  13.323  1.00 40.86     0.009 C 
ATOM    674  CD2 LEU A  99      31.903  31.044  13.268  1.00 36.70     0.009 C 
ATOM    675  N   MET A 100      33.906  29.925  17.448  1.00 35.80    -0.346 N 
ATOM    676  HN  MET A 100      33.130  30.470  17.825  1.00  0.00     0.163 HD
ATOM    677  CA  MET A 100      35.271  30.284  17.809  1.00 33.59     0.177 C 
ATOM    678  C   MET A 100      35.941  29.174  18.610  1.00 37.87     0.241 C 
ATOM    679  O   MET A 100      37.104  28.848  18.386  1.00 34.35    -0.271 OA
ATOM    680  CB  MET A 100      35.285  31.590  18.600  1.00 33.54     0.045 C 
ATOM    681  CG  MET A 100      34.880  32.811  17.783  1.00 33.89     0.076 C 
ATOM    682  SD  MET A 100      36.037  33.162  16.442  1.00 44.90    -0.173 SA
ATOM    683  CE  MET A 100      35.266  32.313  15.073  1.00 25.89     0.089 C 
ATOM    684  N   ARG A 101      35.201  28.598  19.550  1.00 41.14    -0.346 N 
ATOM    685  HN  ARG A 101      34.251  28.930  19.714  1.00  0.00     0.163 HD
ATOM    686  CA  ARG A 101      35.723  27.502  20.350  1.00 43.87     0.176 C 
ATOM    687  C   ARG A 101      36.113  26.325  19.460  1.00 46.23     0.241 C 
ATOM    688  O   ARG A 101      37.201  25.766  19.598  1.00 47.22    -0.271 OA
ATOM    689  CB  ARG A 101      34.700  27.071  21.402  1.00 45.14     0.036 C 
ATOM    690  CG  ARG A 101      35.076  25.809  22.157  1.00 52.40     0.023 C 
ATOM    691  CD  ARG A 101      34.260  25.658  23.433  1.00 57.24     0.138 C 
ATOM    692  NE  ARG A 101      32.899  26.169  23.290  1.00 65.02    -0.227 N 
ATOM    693  HE  ARG A 101      32.665  27.039  23.768  1.00  0.00     0.177 HD
ATOM    694  CZ  ARG A 101      31.944  25.576  22.578  1.00 66.07     0.665 C 
ATOM    695  NH1 ARG A 101      32.200  24.447  21.928  1.00 65.90    -0.235 N 
ATOM    696 1HH1 ARG A 101      31.468  23.992  21.382  1.00  0.00     0.174 HD
ATOM    697 2HH1 ARG A 101      33.130  24.032  21.980  1.00  0.00     0.174 HD
ATOM    698  NH2 ARG A 101      30.733  26.116  22.510  1.00 64.08    -0.235 N 
ATOM    699 1HH2 ARG A 101      30.001  25.661  21.964  1.00  0.00     0.174 HD
ATOM    700 2HH2 ARG A 101      30.536  26.983  23.009  1.00  0.00     0.174 HD
ATOM    701  N   ASP A 102      35.226  25.959  18.540  1.00 39.31    -0.346 N 
ATOM    702  HN  ASP A 102      34.339  26.459  18.477  1.00  0.00     0.163 HD
ATOM    703  CA  ASP A 102      35.490  24.858  17.618  1.00 41.56     0.186 C 
ATOM    704  C   ASP A 102      36.694  25.153  16.724  1.00 40.31     0.241 C 
ATOM    705  O   ASP A 102      37.561  24.300  16.533  1.00 41.63    -0.271 OA
ATOM    706  CB  ASP A 102      34.258  24.561  16.756  1.00 44.47     0.147 C 
ATOM    707  CG  ASP A 102      33.103  23.984  17.559  1.00 43.72     0.175 C 
ATOM    708  OD1 ASP A 102      33.303  23.635  18.741  1.00 50.01    -0.648 OA
ATOM    709  OD2 ASP A 102      31.990  23.882  17.005  1.00 53.52    -0.648 OA
ATOM    710  N   VAL A 103      36.746  26.364  16.178  1.00 37.63    -0.346 N 
ATOM    711  HN  VAL A 103      35.999  27.031  16.372  1.00  0.00     0.163 HD
ATOM    712  CA  VAL A 103      37.848  26.761  15.307  1.00 36.02     0.180 C 
ATOM    713  C   VAL A 103      39.187  26.736  16.044  1.00 35.77     0.241 C 
ATOM    714  O   VAL A 103      40.200  26.300  15.494  1.00 38.88    -0.271 OA
ATOM    715  CB  VAL A 103      37.615  28.160  14.691  1.00 34.55     0.009 C 
ATOM    716  CG1 VAL A 103      38.873  28.649  13.988  1.00 37.10     0.012 C 
ATOM    717  CG2 VAL A 103      36.441  28.123  13.722  1.00 35.17     0.012 C 
ATOM    718  N   SER A 104      39.184  27.195  17.293  1.00 37.18    -0.344 N 
ATOM    719  HN  SER A 104      38.312  27.544  17.690  1.00  0.00     0.163 HD
ATOM    720  CA  SER A 104      40.395  27.214  18.112  1.00 36.45     0.200 C 
ATOM    721  C   SER A 104      40.872  25.808  18.475  1.00 44.32     0.243 C 
ATOM    722  O   SER A 104      41.999  25.630  18.946  1.00 39.84    -0.271 OA
ATOM    723  CB  SER A 104      40.161  28.016  19.393  1.00 36.28     0.199 C 
ATOM    724  OG  SER A 104      39.343  27.299  20.302  1.00 40.51    -0.398 OA
ATOM    725  HG  SER A 104      39.198  27.797  21.098  1.00  0.00     0.209 HD
ATOM    726  N   LYS A 105      40.012  24.815  18.265  1.00 41.51    -0.346 N 
ATOM    727  HN  LYS A 105      39.100  25.024  17.860  1.00  0.00     0.163 HD
ATOM    728  CA  LYS A 105      40.342  23.431  18.601  1.00 41.53     0.176 C 
ATOM    729  C   LYS A 105      40.864  22.644  17.401  1.00 44.24     0.241 C 
ATOM    730  O   LYS A 105      41.296  21.502  17.545  1.00 46.87    -0.271 OA
ATOM    731  CB  LYS A 105      39.132  22.714  19.203  1.00 48.03     0.035 C 
ATOM    732  CG  LYS A 105      38.807  23.111  20.635  1.00 48.53     0.004 C 
ATOM    733  CD  LYS A 105      37.535  22.418  21.106  1.00 61.99     0.027 C 
ATOM    734  CE  LYS A 105      37.154  22.839  22.517  1.00 66.86     0.229 C 
ATOM    735  NZ  LYS A 105      35.852  22.242  22.938  1.00 73.93    -0.079 N 
ATOM    736  HZ1 LYS A 105      35.596  22.524  23.884  1.00  0.00     0.274 HD
ATOM    737  HZ2 LYS A 105      35.860  21.227  22.842  1.00  0.00     0.274 HD
ATOM    738  HZ3 LYS A 105      35.111  22.459  22.272  1.00  0.00     0.274 HD
ATOM    739  N   GLU A 106      40.821  23.249  16.219  1.00 43.21    -0.346 N 
ATOM    740  HN  GLU A 106      40.384  24.167  16.141  1.00  0.00     0.163 HD
ATOM    741  CA  GLU A 106      41.388  22.621  15.033  1.00 42.31     0.177 C 
ATOM    742  C   GLU A 106      42.908  22.573  15.132  1.00 47.39     0.241 C 
ATOM    743  O   GLU A 106      43.508  23.260  15.961  1.00 45.62    -0.271 OA
ATOM    744  CB  GLU A 106      40.979  23.376  13.769  1.00 42.72     0.045 C 
ATOM    745  CG  GLU A 106      39.487  23.354  13.480  1.00 46.14     0.116 C 
ATOM    746  CD  GLU A 106      39.159  23.896  12.103  1.00 44.00     0.172 C 
ATOM    747  OE1 GLU A 106      40.082  24.002  11.268  1.00 47.49    -0.648 OA
ATOM    748  OE2 GLU A 106      37.978  24.213  11.854  1.00 47.36    -0.648 OA
ATOM    749  N   ASP A 107      43.527  21.758  14.285  1.00 40.70    -0.346 N 
ATOM    750  HN  ASP A 107      42.970  21.179  13.657  1.00  0.00     0.163 HD
ATOM    751  CA  ASP A 107      44.979  21.669  14.228  1.00 42.69     0.186 C 
ATOM    752  C   ASP A 107      45.502  22.649  13.184  1.00 42.26     0.241 C 
ATOM    753  O   ASP A 107      45.342  22.431  11.983  1.00 37.66    -0.271 OA
ATOM    754  CB  ASP A 107      45.415  20.240  13.891  1.00 48.26     0.147 C 
ATOM    755  CG  ASP A 107      46.911  20.023  14.063  1.00 53.48     0.175 C 
ATOM    756  OD1 ASP A 107      47.667  21.015  14.090  1.00 46.71    -0.648 OA
ATOM    757  OD2 ASP A 107      47.329  18.850  14.170  1.00 59.84    -0.648 OA
ATOM    758  N   HIS A 108      46.113  23.734  13.655  1.00 41.80    -0.346 N 
ATOM    759  HN  HIS A 108      46.214  23.843  14.664  1.00  0.00     0.163 HD
ATOM    760  CA  HIS A 108      46.644  24.773  12.777  1.00 40.19     0.182 C 
ATOM    761  C   HIS A 108      48.147  24.604  12.537  1.00 41.52     0.241 C 
ATOM    762  O   HIS A 108      48.809  25.529  12.067  1.00 38.56    -0.271 OA
ATOM    763  CB  HIS A 108      46.395  26.168  13.370  1.00 37.08     0.093 C 
ATOM    764  CG  HIS A 108      44.956  26.472  13.660  1.00 31.20     0.028 A 
ATOM    765  CD2 HIS A 108      44.173  26.157  14.720  1.00 31.35     0.114 A 
ATOM    766  ND1 HIS A 108      44.168  27.219  12.812  1.00 33.03    -0.354 N 
ATOM    767  HD1 HIS A 108      44.471  27.616  11.923  1.00  0.00     0.166 HD
ATOM    768  CE1 HIS A 108      42.958  27.341  13.330  1.00 31.36     0.180 A 
ATOM    769  NE2 HIS A 108      42.935  26.707  14.488  1.00 33.00    -0.360 N 
ATOM    770  HE2 HIS A 108      42.129  26.637  15.109  1.00  0.00     0.166 HD
ATOM    771  N   SER A 109      48.685  23.431  12.864  1.00 40.87    -0.344 N 
ATOM    772  HN  SER A 109      48.083  22.687  13.215  1.00  0.00     0.163 HD
ATOM    773  CA  SER A 109      50.122  23.186  12.731  1.00 41.48     0.200 C 
ATOM    774  C   SER A 109      50.677  23.549  11.354  1.00 40.57     0.243 C 
ATOM    775  O   SER A 109      51.802  24.030  11.239  1.00 43.10    -0.271 OA
ATOM    776  CB  SER A 109      50.460  21.727  13.055  1.00 47.46     0.199 C 
ATOM    777  OG  SER A 109      50.323  21.461  14.440  1.00 52.90    -0.398 OA
ATOM    778  HG  SER A 109      50.533  20.556  14.641  1.00  0.00     0.209 HD
ATOM    779  N   LYS A 110      49.888  23.322  10.309  1.00 38.76    -0.346 N 
ATOM    780  HN  LYS A 110      48.938  22.982  10.461  1.00  0.00     0.163 HD
ATOM    781  CA  LYS A 110      50.359  23.551   8.946  1.00 41.87     0.176 C 
ATOM    782  C   LYS A 110      49.978  24.932   8.413  1.00 40.49     0.241 C 
ATOM    783  O   LYS A 110      50.144  25.214   7.226  1.00 41.56    -0.271 OA
ATOM    784  CB  LYS A 110      49.832  22.457   8.014  1.00 50.35     0.035 C 
ATOM    785  CG  LYS A 110      50.147  21.047   8.493  1.00 50.39     0.004 C 
ATOM    786  CD  LYS A 110      49.607  19.998   7.535  1.00 63.10     0.027 C 
ATOM    787  CE  LYS A 110      49.763  18.598   8.107  1.00 70.58     0.229 C 
ATOM    788  NZ  LYS A 110      51.185  18.280   8.422  1.00 76.46    -0.079 N 
ATOM    789  HZ1 LYS A 110      51.290  17.341   8.806  1.00  0.00     0.274 HD
ATOM    790  HZ2 LYS A 110      51.593  18.981   9.041  1.00  0.00     0.274 HD
ATOM    791  HZ3 LYS A 110      51.784  18.416   7.608  1.00  0.00     0.274 HD
ATOM    792  N   ARG A 111      49.481  25.791   9.298  1.00 37.76    -0.346 N 
ATOM    793  HN  ARG A 111      49.426  25.517  10.279  1.00  0.00     0.163 HD
ATOM    794  CA  ARG A 111      49.012  27.116   8.903  1.00 35.04     0.176 C 
ATOM    795  C   ARG A 111      49.922  28.222   9.447  1.00 33.46     0.241 C 
ATOM    796  O   ARG A 111      50.376  28.155  10.584  1.00 30.20    -0.271 OA
ATOM    797  CB  ARG A 111      47.569  27.322   9.375  1.00 36.83     0.036 C 
ATOM    798  CG  ARG A 111      46.576  26.328   8.764  1.00 36.02     0.023 C 
ATOM    799  CD  ARG A 111      45.257  26.297   9.528  1.00 36.48     0.138 C 
ATOM    800  NE  ARG A 111      44.368  25.242   9.042  1.00 42.65    -0.227 N 
ATOM    801  HE  ARG A 111      44.606  24.787   8.161  1.00  0.00     0.177 HD
ATOM    802  CZ  ARG A 111      43.269  24.837   9.675  1.00 45.45     0.665 C 
ATOM    803  NH1 ARG A 111      42.919  25.396  10.826  1.00 40.74    -0.235 N 
ATOM    804 1HH1 ARG A 111      43.494  26.140  11.221  1.00  0.00     0.174 HD
ATOM    805 2HH1 ARG A 111      42.077  25.086  11.311  1.00  0.00     0.174 HD
ATOM    806  NH2 ARG A 111      42.521  23.869   9.161  1.00 45.26    -0.235 N 
ATOM    807 1HH2 ARG A 111      42.790  23.439   8.276  1.00  0.00     0.174 HD
ATOM    808 2HH2 ARG A 111      41.679  23.559   9.646  1.00  0.00     0.174 HD
ATOM    809  N   SER A 112      50.179  29.234   8.623  1.00 35.26    -0.344 N 
ATOM    810  HN  SER A 112      49.734  29.249   7.705  1.00  0.00     0.163 HD
ATOM    811  CA  SER A 112      51.079  30.325   8.992  1.00 33.18     0.200 C 
ATOM    812  C   SER A 112      50.451  31.302   9.978  1.00 31.48     0.243 C 
ATOM    813  O   SER A 112      51.148  31.907  10.797  1.00 27.97    -0.271 OA
ATOM    814  CB  SER A 112      51.526  31.095   7.746  1.00 33.30     0.199 C 
ATOM    815  OG  SER A 112      52.277  30.276   6.869  1.00 38.87    -0.398 OA
ATOM    816  HG  SER A 112      52.554  30.754   6.096  1.00  0.00     0.209 HD
ATOM    817  N   SER A 113      49.135  31.462   9.893  1.00 34.39    -0.344 N 
ATOM    818  HN  SER A 113      48.593  30.843   9.290  1.00  0.00     0.163 HD
ATOM    819  CA  SER A 113      48.452  32.505  10.644  1.00 30.53     0.200 C 
ATOM    820  C   SER A 113      46.969  32.199  10.816  1.00 33.36     0.243 C 
ATOM    821  O   SER A 113      46.480  31.159  10.378  1.00 32.39    -0.271 OA
ATOM    822  CB  SER A 113      48.606  33.838   9.916  1.00 29.83     0.199 C 
ATOM    823  OG  SER A 113      47.989  33.784   8.638  1.00 30.25    -0.398 OA
ATOM    824  HG  SER A 113      48.085  34.614   8.185  1.00  0.00     0.209 HD
ATOM    825  N   PHE A 114      46.259  33.121  11.456  1.00 27.35    -0.346 N 
ATOM    826  HN  PHE A 114      46.741  33.925  11.859  1.00  0.00     0.163 HD
ATOM    827  CA  PHE A 114      44.815  33.020  11.600  1.00 27.68     0.180 C 
ATOM    828  C   PHE A 114      44.182  34.400  11.488  1.00 27.27     0.241 C 
ATOM    829  O   PHE A 114      44.691  35.375  12.043  1.00 23.12    -0.271 OA
ATOM    830  CB  PHE A 114      44.432  32.377  12.935  1.00 24.90     0.073 C 
ATOM    831  CG  PHE A 114      42.953  32.387  13.206  1.00 28.67    -0.056 A 
ATOM    832  CD1 PHE A 114      42.107  31.512  12.541  1.00 32.66     0.007 A 
ATOM    833  CD2 PHE A 114      42.405  33.276  14.117  1.00 27.76     0.007 A 
ATOM    834  CE1 PHE A 114      40.742  31.522  12.782  1.00 29.85     0.001 A 
ATOM    835  CE2 PHE A 114      41.040  33.292  14.362  1.00 26.77     0.001 A 
ATOM    836  CZ  PHE A 114      40.209  32.410  13.694  1.00 30.21     0.000 A 
ATOM    837  N   VAL A 115      43.070  34.473  10.768  1.00 25.15    -0.346 N 
ATOM    838  HN  VAL A 115      42.704  33.624  10.338  1.00  0.00     0.163 HD
ATOM    839  CA  VAL A 115      42.355  35.725  10.572  1.00 22.53     0.180 C 
ATOM    840  C   VAL A 115      40.883  35.531  10.896  1.00 27.04     0.241 C 
ATOM    841  O   VAL A 115      40.261  34.577  10.434  1.00 24.90    -0.271 OA
ATOM    842  CB  VAL A 115      42.462  36.205   9.112  1.00 23.15     0.009 C 
ATOM    843  CG1 VAL A 115      41.567  37.419   8.885  1.00 22.47     0.012 C 
ATOM    844  CG2 VAL A 115      43.907  36.513   8.752  1.00 25.89     0.012 C 
ATOM    845  N   CYS A 116      40.328  36.433  11.697  1.00 24.37    -0.345 N 
ATOM    846  HN  CYS A 116      40.920  37.136  12.140  1.00  0.00     0.163 HD
ATOM    847  CA  CYS A 116      38.897  36.443  11.958  1.00 24.14     0.186 C 
ATOM    848  C   CYS A 116      38.361  37.838  11.692  1.00 26.54     0.242 C 
ATOM    849  O   CYS A 116      38.921  38.815  12.171  1.00 21.40    -0.271 OA
ATOM    850  CB  CYS A 116      38.603  36.041  13.404  1.00 27.36     0.120 C 
ATOM    851  SG  CYS A 116      36.869  36.246  13.887  1.00 29.39    -0.095 SA
ATOM    852  N   VAL A 117      37.288  37.932  10.913  1.00 26.57    -0.346 N 
ATOM    853  HN  VAL A 117      36.884  37.086  10.512  1.00  0.00     0.163 HD
ATOM    854  CA  VAL A 117      36.679  39.224  10.622  1.00 26.81     0.180 C 
ATOM    855  C   VAL A 117      35.278  39.288  11.212  1.00 28.24     0.241 C 
ATOM    856  O   VAL A 117      34.451  38.410  10.972  1.00 30.27    -0.271 OA
ATOM    857  CB  VAL A 117      36.600  39.489   9.108  1.00 26.87     0.009 C 
ATOM    858  CG1 VAL A 117      36.212  40.937   8.848  1.00 25.38     0.012 C 
ATOM    859  CG2 VAL A 117      37.929  39.166   8.441  1.00 25.77     0.012 C 
ATOM    860  N   LEU A 118      35.013  40.324  11.995  1.00 22.95    -0.346 N 
ATOM    861  HN  LEU A 118      35.738  41.020  12.168  1.00  0.00     0.163 HD
ATOM    862  CA  LEU A 118      33.706  40.486  12.612  1.00 22.50     0.177 C 
ATOM    863  C   LEU A 118      32.985  41.692  12.018  1.00 25.63     0.241 C 
ATOM    864  O   LEU A 118      33.479  42.818  12.082  1.00 23.27    -0.271 OA
ATOM    865  CB  LEU A 118      33.843  40.607  14.136  1.00 22.91     0.038 C 
ATOM    866  CG  LEU A 118      34.600  39.447  14.803  1.00 22.76    -0.020 C 
ATOM    867  CD1 LEU A 118      35.019  39.777  16.240  1.00 24.41     0.009 C 
ATOM    868  CD2 LEU A 118      33.785  38.165  14.765  1.00 23.11     0.009 C 
ATOM    869  N   LEU A 119      31.825  41.438  11.417  1.00 21.47    -0.346 N 
ATOM    870  HN  LEU A 119      31.502  40.472  11.362  1.00  0.00     0.163 HD
ATOM    871  CA  LEU A 119      30.999  42.488  10.834  1.00 23.92     0.177 C 
ATOM    872  C   LEU A 119      29.657  42.509  11.552  1.00 25.49     0.241 C 
ATOM    873  O   LEU A 119      28.831  41.616  11.361  1.00 26.30    -0.271 OA
ATOM    874  CB  LEU A 119      30.770  42.227   9.344  1.00 25.25     0.038 C 
ATOM    875  CG  LEU A 119      31.971  41.835   8.477  1.00 25.99    -0.020 C 
ATOM    876  CD1 LEU A 119      31.509  41.481   7.062  1.00 24.22     0.009 C 
ATOM    877  CD2 LEU A 119      33.008  42.947   8.446  1.00 24.27     0.009 C 
ATOM    878  N   SER A 120      29.440  43.522  12.380  1.00 26.69    -0.344 N 
ATOM    879  HN  SER A 120      30.136  44.263  12.463  1.00  0.00     0.163 HD
ATOM    880  CA  SER A 120      28.220  43.588  13.172  1.00 26.55     0.200 C 
ATOM    881  C   SER A 120      28.079  44.932  13.870  1.00 28.26     0.243 C 
ATOM    882  O   SER A 120      28.914  45.826  13.700  1.00 26.21    -0.271 OA
ATOM    883  CB  SER A 120      28.216  42.466  14.218  1.00 27.82     0.199 C 
ATOM    884  OG  SER A 120      26.944  42.341  14.835  1.00 30.62    -0.398 OA
ATOM    885  HG  SER A 120      26.942  41.646  15.483  1.00  0.00     0.209 HD
ATOM    886  N   HIS A 121      27.010  45.074  14.648  1.00 24.40    -0.346 N 
ATOM    887  HN  HIS A 121      26.262  44.383  14.601  1.00  0.00     0.163 HD
ATOM    888  CA  HIS A 121      26.888  46.194  15.563  1.00 25.68     0.182 C 
ATOM    889  C   HIS A 121      27.862  45.954  16.704  1.00 22.92     0.241 C 
ATOM    890  O   HIS A 121      28.336  44.834  16.897  1.00 24.06    -0.271 OA
ATOM    891  CB  HIS A 121      25.469  46.296  16.117  1.00 25.96     0.093 C 
ATOM    892  CG  HIS A 121      24.443  46.669  15.092  1.00 31.86     0.028 A 
ATOM    893  CD2 HIS A 121      23.303  46.049  14.705  1.00 34.31     0.114 A 
ATOM    894  ND1 HIS A 121      24.528  47.821  14.339  1.00 32.68    -0.354 N 
ATOM    895  HD1 HIS A 121      25.276  48.511  14.400  1.00  0.00     0.166 HD
ATOM    896  CE1 HIS A 121      23.488  47.891  13.526  1.00 36.46     0.180 A 
ATOM    897  NE2 HIS A 121      22.727  46.830  13.731  1.00 33.53    -0.360 N 
ATOM    898  HE2 HIS A 121      21.854  46.624  13.245  1.00  0.00     0.166 HD
ATOM    899  N   GLY A 122      28.166  47.002  17.459  1.00 23.42    -0.351 N 
ATOM    900  HN  GLY A 122      27.762  47.915  17.248  1.00  0.00     0.163 HD
ATOM    901  CA  GLY A 122      29.069  46.854  18.581  1.00 23.25     0.225 C 
ATOM    902  C   GLY A 122      29.014  47.996  19.572  1.00 26.98     0.236 C 
ATOM    903  O   GLY A 122      28.320  48.993  19.366  1.00 25.19    -0.272 OA
ATOM    904  N   GLU A 123      29.736  47.815  20.671  1.00 25.93    -0.346 N 
ATOM    905  HN  GLU A 123      30.107  46.883  20.858  1.00  0.00     0.163 HD
ATOM    906  CA  GLU A 123      30.026  48.875  21.622  1.00 27.16     0.177 C 
ATOM    907  C   GLU A 123      31.468  48.654  22.049  1.00 26.09     0.241 C 
ATOM    908  O   GLU A 123      32.089  47.680  21.621  1.00 24.54    -0.271 OA
ATOM    909  CB  GLU A 123      29.075  48.813  22.818  1.00 29.90     0.045 C 
ATOM    910  CG  GLU A 123      27.676  49.342  22.511  1.00 35.94     0.116 C 
ATOM    911  CD  GLU A 123      27.678  50.829  22.192  1.00 38.76     0.172 C 
ATOM    912  OE1 GLU A 123      28.128  51.621  23.051  1.00 39.59    -0.648 OA
ATOM    913  OE2 GLU A 123      27.230  51.212  21.086  1.00 37.53    -0.648 OA
ATOM    914  N   GLU A 124      32.020  49.542  22.869  1.00 23.97    -0.346 N 
ATOM    915  HN  GLU A 124      31.477  50.340  23.199  1.00  0.00     0.163 HD
ATOM    916  CA  GLU A 124      33.409  49.373  23.297  1.00 25.46     0.177 C 
ATOM    917  C   GLU A 124      33.618  47.995  23.919  1.00 27.54     0.240 C 
ATOM    918  O   GLU A 124      32.950  47.635  24.887  1.00 26.19    -0.271 OA
ATOM    919  CB  GLU A 124      33.830  50.462  24.285  1.00 26.79     0.045 C 
ATOM    920  CG  GLU A 124      35.303  50.394  24.678  1.00 23.14     0.116 C 
ATOM    921  CD  GLU A 124      36.231  50.630  23.497  1.00 26.71     0.172 C 
ATOM    922  OE1 GLU A 124      35.969  51.561  22.707  1.00 26.94    -0.648 OA
ATOM    923  OE2 GLU A 124      37.229  49.891  23.362  1.00 25.74    -0.648 OA
ATOM    924  N   GLY A 125      34.540  47.225  23.348  1.00 22.03    -0.351 N 
ATOM    925  HN  GLY A 125      35.022  47.562  22.515  1.00  0.00     0.163 HD
ATOM    926  CA  GLY A 125      34.878  45.918  23.880  1.00 21.74     0.225 C 
ATOM    927  C   GLY A 125      33.876  44.820  23.573  1.00 24.62     0.236 C 
ATOM    928  O   GLY A 125      34.040  43.687  24.025  1.00 25.40    -0.272 OA
ATOM    929  N   ILE A 126      32.839  45.134  22.801  1.00 28.29    -0.346 N 
ATOM    930  HN  ILE A 126      32.759  46.072  22.409  1.00  0.00     0.163 HD
ATOM    931  CA  ILE A 126      31.814  44.132  22.516  1.00 28.65     0.180 C 
ATOM    932  C   ILE A 126      31.334  44.118  21.062  1.00 29.11     0.241 C 
ATOM    933  O   ILE A 126      31.283  45.157  20.396  1.00 26.61    -0.271 OA
ATOM    934  CB  ILE A 126      30.597  44.261  23.478  1.00 33.76     0.013 C 
ATOM    935  CG1 ILE A 126      29.435  44.982  22.808  1.00 36.35     0.002 C 
ATOM    936  CG2 ILE A 126      30.988  44.934  24.789  1.00 34.19     0.012 C 
ATOM    937  CD1 ILE A 126      28.437  44.047  22.188  1.00 36.21     0.005 C 
ATOM    938  N   ILE A 127      30.993  42.928  20.574  1.00 30.66    -0.346 N 
ATOM    939  HN  ILE A 127      31.205  42.091  21.117  1.00  0.00     0.163 HD
ATOM    940  CA  ILE A 127      30.324  42.785  19.283  1.00 29.21     0.180 C 
ATOM    941  C   ILE A 127      29.006  42.048  19.482  1.00 31.25     0.241 C 
ATOM    942  O   ILE A 127      28.866  41.256  20.410  1.00 31.33    -0.271 OA
ATOM    943  CB  ILE A 127      31.196  42.045  18.243  1.00 31.72     0.013 C 
ATOM    944  CG1 ILE A 127      31.531  40.629  18.716  1.00 34.52     0.002 C 
ATOM    945  CG2 ILE A 127      32.473  42.828  17.969  1.00 36.23     0.012 C 
ATOM    946  CD1 ILE A 127      30.524  39.576  18.284  1.00 41.51     0.005 C 
ATOM    947  N   PHE A 128      28.039  42.308  18.610  1.00 25.45    -0.346 N 
ATOM    948  HN  PHE A 128      28.234  42.901  17.803  1.00  0.00     0.163 HD
ATOM    949  CA  PHE A 128      26.701  41.756  18.792  1.00 27.19     0.180 C 
ATOM    950  C   PHE A 128      26.416  40.509  17.968  1.00 27.32     0.241 C 
ATOM    951  O   PHE A 128      26.582  40.501  16.746  1.00 25.85    -0.271 OA
ATOM    952  CB  PHE A 128      25.639  42.818  18.494  1.00 28.19     0.073 C 
ATOM    953  CG  PHE A 128      25.405  43.769  19.627  1.00 29.63    -0.056 A 
ATOM    954  CD1 PHE A 128      26.113  44.955  19.709  1.00 29.36     0.007 A 
ATOM    955  CD2 PHE A 128      24.481  43.475  20.616  1.00 32.51     0.007 A 
ATOM    956  CE1 PHE A 128      25.901  45.833  20.754  1.00 34.01     0.001 A 
ATOM    957  CE2 PHE A 128      24.264  44.350  21.662  1.00 34.16     0.001 A 
ATOM    958  CZ  PHE A 128      24.975  45.529  21.733  1.00 34.18     0.000 A 
ATOM    959  N   GLY A 129      25.986  39.453  18.651  1.00 25.13    -0.351 N 
ATOM    960  HN  GLY A 129      26.107  39.427  19.664  1.00  0.00     0.163 HD
ATOM    961  CA  GLY A 129      25.350  38.340  17.982  1.00 28.39     0.225 C 
ATOM    962  C   GLY A 129      23.959  38.811  17.590  1.00 31.60     0.236 C 
ATOM    963  O   GLY A 129      23.532  39.896  17.988  1.00 30.80    -0.272 OA
ATOM    964  N   THR A 130      23.245  38.007  16.814  1.00 31.12    -0.344 N 
ATOM    965  HN  THR A 130      23.634  37.109  16.526  1.00  0.00     0.163 HD
ATOM    966  CA  THR A 130      21.909  38.390  16.366  1.00 33.54     0.205 C 
ATOM    967  C   THR A 130      20.961  38.637  17.535  1.00 34.91     0.243 C 
ATOM    968  O   THR A 130      19.967  39.346  17.389  1.00 35.87    -0.271 OA
ATOM    969  CB  THR A 130      21.295  37.320  15.456  1.00 31.59     0.146 C 
ATOM    970  CG2 THR A 130      22.025  37.270  14.123  1.00 30.10     0.042 C 
ATOM    971  OG1 THR A 130      21.397  36.044  16.097  1.00 34.85    -0.393 OA
ATOM    972  HG1 THR A 130      20.941  36.075  16.930  1.00  0.00     0.210 HD
ATOM    973  N   ASN A 131      21.278  38.065  18.694  1.00 34.06    -0.345 N 
ATOM    974  HN  ASN A 131      22.167  37.574  18.782  1.00  0.00     0.163 HD
ATOM    975  CA  ASN A 131      20.377  38.127  19.843  1.00 37.05     0.185 C 
ATOM    976  C   ASN A 131      20.931  38.848  21.070  1.00 39.08     0.241 C 
ATOM    977  O   ASN A 131      20.291  38.856  22.122  1.00 36.26    -0.271 OA
ATOM    978  CB  ASN A 131      19.944  36.718  20.249  1.00 40.03     0.137 C 
ATOM    979  CG  ASN A 131      21.100  35.884  20.763  1.00 41.04     0.217 C 
ATOM    980  ND2 ASN A 131      20.801  34.932  21.637  1.00 38.49    -0.370 N 
ATOM    981 1HD2 ASN A 131      19.848  34.760  21.958  1.00  0.00     0.159 HD
ATOM    982 2HD2 ASN A 131      21.579  34.371  21.983  1.00  0.00     0.159 HD
ATOM    983  OD1 ASN A 131      22.249  36.092  20.376  1.00 38.17    -0.274 OA
ATOM    984  N   GLY A 132      22.111  39.445  20.951  1.00 31.87    -0.351 N 
ATOM    985  HN  GLY A 132      22.607  39.419  20.060  1.00  0.00     0.163 HD
ATOM    986  CA  GLY A 132      22.696  40.135  22.086  1.00 34.11     0.225 C 
ATOM    987  C   GLY A 132      24.211  40.210  22.083  1.00 29.97     0.238 C 
ATOM    988  O   GLY A 132      24.872  39.555  21.278  1.00 27.60    -0.272 OA
ATOM    989  N   PRO A 133      24.766  41.013  23.003  1.00 35.35    -0.337 N 
ATOM    990  CA  PRO A 133      26.189  41.364  23.087  1.00 30.01     0.179 C 
ATOM    991  C   PRO A 133      27.095  40.195  23.468  1.00 33.74     0.241 C 
ATOM    992  O   PRO A 133      26.702  39.315  24.234  1.00 33.35    -0.271 OA
ATOM    993  CB  PRO A 133      26.211  42.417  24.202  1.00 34.20     0.037 C 
ATOM    994  CG  PRO A 133      25.008  42.091  25.029  1.00 37.73     0.022 C 
ATOM    995  CD  PRO A 133      23.978  41.754  24.000  1.00 36.92     0.127 C 
ATOM    996  N   VAL A 134      28.303  40.204  22.913  1.00 35.87    -0.346 N 
ATOM    997  HN  VAL A 134      28.501  40.899  22.194  1.00  0.00     0.163 HD
ATOM    998  CA  VAL A 134      29.358  39.269  23.282  1.00 34.29     0.180 C 
ATOM    999  C   VAL A 134      30.616  40.076  23.553  1.00 30.56     0.241 C 
ATOM   1000  O   VAL A 134      30.978  40.940  22.757  1.00 29.28    -0.271 OA
ATOM   1001  CB  VAL A 134      29.695  38.301  22.134  1.00 34.41     0.009 C 
ATOM   1002  CG1 VAL A 134      30.635  37.204  22.625  1.00 36.83     0.012 C 
ATOM   1003  CG2 VAL A 134      28.439  37.713  21.539  1.00 38.66     0.012 C 
ATOM   1004  N   ASP A 135      31.279  39.804  24.671  1.00 28.90    -0.345 N 
ATOM   1005  HN  ASP A 135      30.884  39.146  25.343  1.00  0.00     0.163 HD
ATOM   1006  CA  ASP A 135      32.566  40.434  24.952  1.00 27.10     0.186 C 
ATOM   1007  C   ASP A 135      33.605  39.948  23.948  1.00 25.15     0.241 C 
ATOM   1008  O   ASP A 135      33.763  38.746  23.748  1.00 30.64    -0.271 OA
ATOM   1009  CB  ASP A 135      33.035  40.099  26.373  1.00 31.89     0.147 C 
ATOM   1010  CG  ASP A 135      32.399  40.989  27.428  1.00 38.15     0.175 C 
ATOM   1011  OD1 ASP A 135      31.788  42.018  27.061  1.00 42.63    -0.648 OA
ATOM   1012  OD2 ASP A 135      32.515  40.664  28.628  1.00 39.95    -0.648 OA
ATOM   1013  N   LEU A 136      34.319  40.879  23.326  1.00 28.13    -0.346 N 
ATOM   1014  HN  LEU A 136      34.106  41.864  23.486  1.00  0.00     0.163 HD
ATOM   1015  CA  LEU A 136      35.404  40.517  22.417  1.00 26.35     0.177 C 
ATOM   1016  C   LEU A 136      36.469  39.643  23.090  1.00 26.44     0.241 C 
ATOM   1017  O   LEU A 136      36.979  38.704  22.478  1.00 25.69    -0.271 OA
ATOM   1018  CB  LEU A 136      36.045  41.766  21.803  1.00 24.13     0.038 C 
ATOM   1019  CG  LEU A 136      35.271  42.366  20.627  1.00 29.27    -0.020 C 
ATOM   1020  CD1 LEU A 136      35.781  43.758  20.284  1.00 25.55     0.009 C 
ATOM   1021  CD2 LEU A 136      35.356  41.440  19.417  1.00 30.20     0.009 C 
ATOM   1022  N   LYS A 137      36.800  39.952  24.344  1.00 26.56    -0.346 N 
ATOM   1023  HN  LYS A 137      36.371  40.764  24.788  1.00  0.00     0.163 HD
ATOM   1024  CA  LYS A 137      37.766  39.150  25.097  1.00 28.01     0.176 C 
ATOM   1025  C   LYS A 137      37.394  37.674  25.081  1.00 29.30     0.241 C 
ATOM   1026  O   LYS A 137      38.259  36.807  24.962  1.00 31.54    -0.271 OA
ATOM   1027  CB  LYS A 137      37.870  39.623  26.551  1.00 27.69     0.035 C 
ATOM   1028  CG  LYS A 137      39.108  40.445  26.878  1.00 35.59     0.004 C 
ATOM   1029  CD  LYS A 137      40.381  39.773  26.381  1.00 29.99     0.027 C 
ATOM   1030  CE  LYS A 137      41.553  40.058  27.311  1.00 32.52     0.229 C 
ATOM   1031  NZ  LYS A 137      42.869  39.877  26.638  1.00 25.80    -0.079 N 
ATOM   1032  HZ1 LYS A 137      43.654  40.068  27.261  1.00  0.00     0.274 HD
ATOM   1033  HZ2 LYS A 137      42.928  40.439  25.789  1.00  0.00     0.274 HD
ATOM   1034  HZ3 LYS A 137      42.946  38.948  26.224  1.00  0.00     0.274 HD
ATOM   1035  N   LYS A 138      36.102  37.397  25.216  1.00 28.95    -0.346 N 
ATOM   1036  HN  LYS A 138      35.437  38.166  25.303  1.00  0.00     0.163 HD
ATOM   1037  CA  LYS A 138      35.606  36.026  25.244  1.00 34.60     0.176 C 
ATOM   1038  C   LYS A 138      35.954  35.284  23.954  1.00 33.96     0.241 C 
ATOM   1039  O   LYS A 138      36.344  34.116  23.980  1.00 33.32    -0.271 OA
ATOM   1040  CB  LYS A 138      34.095  36.027  25.469  1.00 35.28     0.035 C 
ATOM   1041  CG  LYS A 138      33.516  34.700  25.917  1.00 42.80     0.004 C 
ATOM   1042  CD  LYS A 138      32.043  34.857  26.263  1.00 48.33     0.027 C 
ATOM   1043  CE  LYS A 138      31.494  33.626  26.967  1.00 59.16     0.229 C 
ATOM   1044  NZ  LYS A 138      31.545  32.422  26.100  1.00 63.20    -0.079 N 
ATOM   1045  HZ1 LYS A 138      31.177  31.596  26.572  1.00  0.00     0.274 HD
ATOM   1046  HZ2 LYS A 138      32.489  32.258  25.749  1.00  0.00     0.274 HD
ATOM   1047  HZ3 LYS A 138      31.069  32.584  25.212  1.00  0.00     0.274 HD
ATOM   1048  N   ILE A 139      35.820  35.977  22.828  1.00 31.42    -0.346 N 
ATOM   1049  HN  ILE A 139      35.491  36.941  22.879  1.00  0.00     0.163 HD
ATOM   1050  CA  ILE A 139      36.127  35.405  21.521  1.00 27.74     0.180 C 
ATOM   1051  C   ILE A 139      37.625  35.198  21.325  1.00 30.36     0.241 C 
ATOM   1052  O   ILE A 139      38.074  34.108  20.971  1.00 33.07    -0.271 OA
ATOM   1053  CB  ILE A 139      35.610  36.314  20.390  1.00 33.92     0.013 C 
ATOM   1054  CG1 ILE A 139      34.080  36.301  20.356  1.00 35.60     0.002 C 
ATOM   1055  CG2 ILE A 139      36.184  35.881  19.044  1.00 34.11     0.012 C 
ATOM   1056  CD1 ILE A 139      33.489  37.358  19.460  1.00 31.46     0.005 C 
ATOM   1057  N   THR A 140      38.399  36.251  21.551  1.00 24.94    -0.344 N 
ATOM   1058  HN  THR A 140      37.982  37.115  21.897  1.00  0.00     0.163 HD
ATOM   1059  CA  THR A 140      39.836  36.192  21.313  1.00 27.15     0.205 C 
ATOM   1060  C   THR A 140      40.575  35.289  22.313  1.00 27.74     0.243 C 
ATOM   1061  O   THR A 140      41.622  34.733  21.986  1.00 28.03    -0.271 OA
ATOM   1062  CB  THR A 140      40.464  37.603  21.262  1.00 25.11     0.146 C 
ATOM   1063  CG2 THR A 140      39.854  38.408  20.115  1.00 21.86     0.042 C 
ATOM   1064  OG1 THR A 140      40.226  38.288  22.497  1.00 22.42    -0.393 OA
ATOM   1065  HG1 THR A 140      40.605  37.788  23.210  1.00  0.00     0.210 HD
ATOM   1066  N   ASN A 141      40.019  35.131  23.515  1.00 28.01    -0.345 N 
ATOM   1067  HN  ASN A 141      39.143  35.612  23.720  1.00  0.00     0.163 HD
ATOM   1068  CA  ASN A 141      40.627  34.287  24.553  1.00 30.16     0.185 C 
ATOM   1069  C   ASN A 141      40.845  32.829  24.131  1.00 32.45     0.241 C 
ATOM   1070  O   ASN A 141      41.729  32.150  24.658  1.00 33.71    -0.271 OA
ATOM   1071  CB  ASN A 141      39.799  34.322  25.846  1.00 30.54     0.137 C 
ATOM   1072  CG  ASN A 141      40.237  35.418  26.804  1.00 29.90     0.217 C 
ATOM   1073  ND2 ASN A 141      39.485  35.588  27.887  1.00 30.54    -0.370 N 
ATOM   1074 1HD2 ASN A 141      39.779  36.323  28.530  1.00  0.00     0.159 HD
ATOM   1075 2HD2 ASN A 141      38.657  35.022  28.073  1.00  0.00     0.159 HD
ATOM   1076  OD1 ASN A 141      41.237  36.101  26.579  1.00 29.20    -0.274 OA
ATOM   1077  N   PHE A 142      40.031  32.344  23.196  1.00 30.46    -0.346 N 
ATOM   1078  HN  PHE A 142      39.298  32.942  22.816  1.00  0.00     0.163 HD
ATOM   1079  CA  PHE A 142      40.162  30.975  22.701  1.00 32.74     0.180 C 
ATOM   1080  C   PHE A 142      41.482  30.765  21.966  1.00 32.06     0.241 C 
ATOM   1081  O   PHE A 142      41.947  29.636  21.821  1.00 31.88    -0.271 OA
ATOM   1082  CB  PHE A 142      39.007  30.618  21.758  1.00 33.78     0.073 C 
ATOM   1083  CG  PHE A 142      37.683  30.444  22.448  1.00 35.85    -0.056 A 
ATOM   1084  CD1 PHE A 142      37.491  29.425  23.363  1.00 39.36     0.007 A 
ATOM   1085  CD2 PHE A 142      36.622  31.288  22.161  1.00 33.24     0.007 A 
ATOM   1086  CE1 PHE A 142      36.270  29.259  23.992  1.00 37.77     0.001 A 
ATOM   1087  CE2 PHE A 142      35.401  31.128  22.787  1.00 35.54     0.001 A 
ATOM   1088  CZ  PHE A 142      35.225  30.110  23.704  1.00 40.00     0.000 A 
ATOM   1089  N   PHE A 143      42.082  31.854  21.499  1.00 29.39    -0.346 N 
ATOM   1090  HN  PHE A 143      41.694  32.772  21.716  1.00  0.00     0.163 HD
ATOM   1091  CA  PHE A 143      43.288  31.761  20.680  1.00 28.72     0.180 C 
ATOM   1092  C   PHE A 143      44.555  32.180  21.429  1.00 26.34     0.241 C 
ATOM   1093  O   PHE A 143      45.636  32.249  20.843  1.00 25.84    -0.271 OA
ATOM   1094  CB  PHE A 143      43.108  32.566  19.389  1.00 24.26     0.073 C 
ATOM   1095  CG  PHE A 143      41.924  32.124  18.571  1.00 27.17    -0.056 A 
ATOM   1096  CD1 PHE A 143      42.069  31.179  17.565  1.00 27.41     0.007 A 
ATOM   1097  CD2 PHE A 143      40.660  32.627  18.829  1.00 24.35     0.007 A 
ATOM   1098  CE1 PHE A 143      40.982  30.758  16.825  1.00 27.15     0.001 A 
ATOM   1099  CE2 PHE A 143      39.569  32.212  18.091  1.00 30.74     0.001 A 
ATOM   1100  CZ  PHE A 143      39.731  31.276  17.088  1.00 29.25     0.000 A 
ATOM   1101  N   ARG A 144      44.419  32.445  22.725  1.00 34.36    -0.346 N 
ATOM   1102  HN  ARG A 144      43.491  32.403  23.145  1.00  0.00     0.163 HD
ATOM   1103  CA  ARG A 144      45.564  32.795  23.564  1.00 31.72     0.176 C 
ATOM   1104  C   ARG A 144      46.723  31.816  23.378  1.00 39.51     0.240 C 
ATOM   1105  O   ARG A 144      46.518  30.649  23.041  1.00 38.66    -0.271 OA
ATOM   1106  CB  ARG A 144      45.157  32.845  25.039  1.00 34.81     0.036 C 
ATOM   1107  CG  ARG A 144      44.741  34.218  25.515  1.00 35.84     0.023 C 
ATOM   1108  CD  ARG A 144      44.134  34.161  26.906  1.00 41.04     0.138 C 
ATOM   1109  NE  ARG A 144      44.911  33.324  27.818  1.00 41.93    -0.227 N 
ATOM   1110  HE  ARG A 144      45.629  32.719  27.420  1.00  0.00     0.177 HD
ATOM   1111  CZ  ARG A 144      44.737  33.304  29.136  1.00 45.82     0.665 C 
ATOM   1112  NH1 ARG A 144      43.819  34.084  29.694  1.00 51.72    -0.235 N 
ATOM   1113 1HH1 ARG A 144      43.686  34.069  30.705  1.00  0.00     0.174 HD
ATOM   1114 2HH1 ARG A 144      43.246  34.691  29.108  1.00  0.00     0.174 HD
ATOM   1115  NH2 ARG A 144      45.481  32.515  29.897  1.00 49.68    -0.235 N 
ATOM   1116 1HH2 ARG A 144      45.348  32.500  30.908  1.00  0.00     0.174 HD
ATOM   1117 2HH2 ARG A 144      46.186  31.916  29.468  1.00  0.00     0.174 HD
ATOM   1118  N   GLY A 145      47.941  32.302  23.601  1.00 33.19    -0.351 N 
ATOM   1119  HN  GLY A 145      48.041  33.268  23.914  1.00  0.00     0.163 HD
ATOM   1120  CA  GLY A 145      49.131  31.494  23.411  1.00 39.73     0.225 C 
ATOM   1121  C   GLY A 145      49.089  30.161  24.136  1.00 40.58     0.236 C 
ATOM   1122  O   GLY A 145      49.725  29.200  23.710  1.00 42.71    -0.272 OA
ATOM   1123  N   ASP A 146      48.334  30.102  25.229  1.00 34.37    -0.346 N 
ATOM   1124  HN  ASP A 146      47.784  30.917  25.500  1.00  0.00     0.163 HD
ATOM   1125  CA  ASP A 146      48.275  28.896  26.050  1.00 40.97     0.186 C 
ATOM   1126  C   ASP A 146      47.007  28.067  25.833  1.00 39.44     0.241 C 
ATOM   1127  O   ASP A 146      46.888  26.965  26.366  1.00 43.74    -0.271 OA
ATOM   1128  CB  ASP A 146      48.439  29.244  27.537  1.00 41.68     0.147 C 
ATOM   1129  CG  ASP A 146      47.303  30.101  28.071  1.00 41.56     0.175 C 
ATOM   1130  OD1 ASP A 146      46.698  30.861  27.283  1.00 37.55    -0.648 OA
ATOM   1131  OD2 ASP A 146      47.020  30.019  29.286  1.00 39.68    -0.648 OA
ATOM   1132  N   ARG A 147      46.069  28.591  25.049  1.00 45.48    -0.346 N 
ATOM   1133  HN  ARG A 147      46.239  29.489  24.597  1.00  0.00     0.163 HD
ATOM   1134  CA  ARG A 147      44.796  27.903  24.822  1.00 45.90     0.176 C 
ATOM   1135  C   ARG A 147      44.646  27.365  23.396  1.00 45.29     0.241 C 
ATOM   1136  O   ARG A 147      43.765  26.550  23.123  1.00 52.06    -0.271 OA
ATOM   1137  CB  ARG A 147      43.615  28.809  25.198  1.00 43.34     0.036 C 
ATOM   1138  CG  ARG A 147      43.620  29.206  26.669  1.00 47.28     0.023 C 
ATOM   1139  CD  ARG A 147      42.404  30.023  27.070  1.00 49.15     0.138 C 
ATOM   1140  NE  ARG A 147      42.440  30.346  28.496  1.00 48.86    -0.227 N 
ATOM   1141  HE  ARG A 147      43.185  29.932  29.057  1.00  0.00     0.177 HD
ATOM   1142  CZ  ARG A 147      41.570  31.141  29.114  1.00 52.63     0.665 C 
ATOM   1143  NH1 ARG A 147      40.581  31.709  28.436  1.00 48.97    -0.235 N 
ATOM   1144 1HH1 ARG A 147      40.486  31.534  27.436  1.00  0.00     0.174 HD
ATOM   1145 2HH1 ARG A 147      39.914  32.318  28.910  1.00  0.00     0.174 HD
ATOM   1146  NH2 ARG A 147      41.693  31.369  30.415  1.00 57.10    -0.235 N 
ATOM   1147 1HH2 ARG A 147      42.453  30.932  30.936  1.00  0.00     0.174 HD
ATOM   1148 2HH2 ARG A 147      41.026  31.978  30.889  1.00  0.00     0.174 HD
ATOM   1149  N   CYS A 148      45.505  27.828  22.492  1.00 39.33    -0.345 N 
ATOM   1150  HN  CYS A 148      46.141  28.581  22.755  1.00  0.00     0.163 HD
ATOM   1151  CA  CYS A 148      45.566  27.291  21.134  1.00 38.98     0.186 C 
ATOM   1152  C   CYS A 148      47.025  27.078  20.748  1.00 39.51     0.241 C 
ATOM   1153  O   CYS A 148      47.660  27.964  20.171  1.00 33.84    -0.271 OA
ATOM   1154  CB  CYS A 148      44.887  28.234  20.136  1.00 36.42     0.120 C 
ATOM   1155  SG  CYS A 148      44.769  27.574  18.444  1.00 35.84    -0.095 SA
ATOM   1156  N   ARG A 149      47.549  25.899  21.073  1.00 38.66    -0.346 N 
ATOM   1157  HN  ARG A 149      46.933  25.163  21.418  1.00  0.00     0.163 HD
ATOM   1158  CA  ARG A 149      48.979  25.624  20.951  1.00 36.63     0.176 C 
ATOM   1159  C   ARG A 149      49.502  25.613  19.514  1.00 36.05     0.241 C 
ATOM   1160  O   ARG A 149      50.662  25.936  19.275  1.00 34.56    -0.271 OA
ATOM   1161  CB  ARG A 149      49.332  24.306  21.651  1.00 44.19     0.036 C 
ATOM   1162  CG  ARG A 149      49.033  24.296  23.140  1.00 44.58     0.023 C 
ATOM   1163  CD  ARG A 149      49.751  25.431  23.859  1.00 49.31     0.138 C 
ATOM   1164  NE  ARG A 149      51.200  25.371  23.677  1.00 51.33    -0.227 N 
ATOM   1165  HE  ARG A 149      51.612  25.934  22.933  1.00  0.00     0.177 HD
ATOM   1166  CZ  ARG A 149      52.015  24.629  24.420  1.00 58.38     0.665 C 
ATOM   1167  NH1 ARG A 149      51.525  23.877  25.397  1.00 63.63    -0.235 N 
ATOM   1168 1HH1 ARG A 149      52.150  23.308  25.967  1.00  0.00     0.174 HD
ATOM   1169 2HH1 ARG A 149      50.521  23.873  25.578  1.00  0.00     0.174 HD
ATOM   1170  NH2 ARG A 149      53.322  24.634  24.185  1.00 59.60    -0.235 N 
ATOM   1171 1HH2 ARG A 149      53.947  24.065  24.755  1.00  0.00     0.174 HD
ATOM   1172 2HH2 ARG A 149      53.699  25.212  23.434  1.00  0.00     0.174 HD
ATOM   1173  N   SER A 150      48.655  25.241  18.559  1.00 36.08    -0.344 N 
ATOM   1174  HN  SER A 150      47.694  25.000  18.802  1.00  0.00     0.163 HD
ATOM   1175  CA  SER A 150      49.088  25.174  17.165  1.00 37.00     0.200 C 
ATOM   1176  C   SER A 150      49.156  26.550  16.493  1.00 36.73     0.243 C 
ATOM   1177  O   SER A 150      49.579  26.663  15.341  1.00 34.08    -0.271 OA
ATOM   1178  CB  SER A 150      48.221  24.196  16.353  1.00 39.96     0.199 C 
ATOM   1179  OG  SER A 150      46.844  24.512  16.439  1.00 37.61    -0.398 OA
ATOM   1180  HG  SER A 150      46.309  23.908  15.938  1.00  0.00     0.209 HD
ATOM   1181  N   LEU A 151      48.749  27.592  17.216  1.00 34.44    -0.346 N 
ATOM   1182  HN  LEU A 151      48.319  27.430  18.127  1.00  0.00     0.163 HD
ATOM   1183  CA  LEU A 151      48.905  28.963  16.733  1.00 32.60     0.177 C 
ATOM   1184  C   LEU A 151      49.889  29.753  17.602  1.00 33.10     0.241 C 
ATOM   1185  O   LEU A 151      50.101  30.947  17.387  1.00 30.89    -0.271 OA
ATOM   1186  CB  LEU A 151      47.554  29.687  16.658  1.00 28.84     0.038 C 
ATOM   1187  CG  LEU A 151      46.615  29.299  15.507  1.00 32.66    -0.020 C 
ATOM   1188  CD1 LEU A 151      45.264  30.012  15.631  1.00 26.60     0.009 C 
ATOM   1189  CD2 LEU A 151      47.252  29.592  14.155  1.00 28.64     0.009 C 
ATOM   1190  N   THR A 152      50.491  29.084  18.582  1.00 30.76    -0.344 N 
ATOM   1191  HN  THR A 152      50.254  28.105  18.745  1.00  0.00     0.163 HD
ATOM   1192  CA  THR A 152      51.487  29.735  19.426  1.00 29.84     0.205 C 
ATOM   1193  C   THR A 152      52.644  30.238  18.570  1.00 30.65     0.243 C 
ATOM   1194  O   THR A 152      53.216  29.486  17.782  1.00 32.72    -0.271 OA
ATOM   1195  CB  THR A 152      52.029  28.789  20.520  1.00 31.03     0.146 C 
ATOM   1196  CG2 THR A 152      53.076  29.502  21.375  1.00 32.65     0.042 C 
ATOM   1197  OG1 THR A 152      50.953  28.359  21.361  1.00 33.08    -0.393 OA
ATOM   1198  HG1 THR A 152      51.286  27.777  22.034  1.00  0.00     0.210 HD
ATOM   1199  N   GLY A 153      52.972  31.518  18.715  1.00 29.40    -0.350 N 
ATOM   1200  HN  GLY A 153      52.437  32.097  19.362  1.00  0.00     0.163 HD
ATOM   1201  CA  GLY A 153      54.070  32.114  17.978  1.00 28.23     0.225 C 
ATOM   1202  C   GLY A 153      53.695  32.569  16.581  1.00 29.04     0.236 C 
ATOM   1203  O   GLY A 153      54.542  33.069  15.840  1.00 29.04    -0.272 OA
ATOM   1204  N   LYS A 154      52.426  32.400  16.223  1.00 25.25    -0.346 N 
ATOM   1205  HN  LYS A 154      51.772  32.000  16.896  1.00  0.00     0.163 HD
ATOM   1206  CA  LYS A 154      51.940  32.769  14.899  1.00 29.08     0.176 C 
ATOM   1207  C   LYS A 154      50.992  33.959  14.994  1.00 21.43     0.243 C 
ATOM   1208  O   LYS A 154      50.295  34.119  15.997  1.00 22.50    -0.271 OA
ATOM   1209  CB  LYS A 154      51.210  31.587  14.249  1.00 28.59     0.035 C 
ATOM   1210  CG  LYS A 154      52.055  30.340  14.053  1.00 33.85     0.004 C 
ATOM   1211  CD  LYS A 154      51.194  29.183  13.551  1.00 31.16     0.027 C 
ATOM   1212  CE  LYS A 154      51.995  27.897  13.445  1.00 39.56     0.229 C 
ATOM   1213  NZ  LYS A 154      51.139  26.741  13.050  1.00 38.54    -0.079 N 
ATOM   1214  HZ1 LYS A 154      51.677  25.877  12.979  1.00  0.00     0.274 HD
ATOM   1215  HZ2 LYS A 154      50.630  26.934  12.187  1.00  0.00     0.274 HD
ATOM   1216  HZ3 LYS A 154      50.346  26.633  13.682  1.00  0.00     0.274 HD
ATOM   1217  N   PRO A 155      50.948  34.789  13.939  1.00 23.08    -0.337 N 
ATOM   1218  CA  PRO A 155      50.104  35.993  13.932  1.00 25.74     0.179 C 
ATOM   1219  C   PRO A 155      48.611  35.674  13.951  1.00 26.25     0.241 C 
ATOM   1220  O   PRO A 155      48.112  34.949  13.089  1.00 24.84    -0.271 OA
ATOM   1221  CB  PRO A 155      50.460  36.681  12.605  1.00 26.35     0.037 C 
ATOM   1222  CG  PRO A 155      51.661  35.963  12.068  1.00 30.41     0.022 C 
ATOM   1223  CD  PRO A 155      51.629  34.583  12.650  1.00 25.64     0.127 C 
ATOM   1224  N   LYS A 156      47.912  36.227  14.935  1.00 22.92    -0.346 N 
ATOM   1225  HN  LYS A 156      48.406  36.789  15.629  1.00  0.00     0.163 HD
ATOM   1226  CA  LYS A 156      46.474  36.066  15.066  1.00 22.19     0.176 C 
ATOM   1227  C   LYS A 156      45.807  37.419  14.824  1.00 25.41     0.241 C 
ATOM   1228  O   LYS A 156      45.923  38.345  15.637  1.00 21.07    -0.271 OA
ATOM   1229  CB  LYS A 156      46.133  35.512  16.451  1.00 22.48     0.035 C 
ATOM   1230  CG  LYS A 156      46.652  34.089  16.682  1.00 26.09     0.004 C 
ATOM   1231  CD  LYS A 156      46.682  33.715  18.160  1.00 25.87     0.027 C 
ATOM   1232  CE  LYS A 156      47.945  34.225  18.842  1.00 26.14     0.229 C 
ATOM   1233  NZ  LYS A 156      49.145  33.423  18.459  1.00 25.72    -0.079 N 
ATOM   1234  HZ1 LYS A 156      49.991  33.764  18.916  1.00  0.00     0.274 HD
ATOM   1235  HZ2 LYS A 156      49.259  33.386  17.446  1.00  0.00     0.274 HD
ATOM   1236  HZ3 LYS A 156      49.001  32.430  18.640  1.00  0.00     0.274 HD
ATOM   1237  N   LEU A 157      45.126  37.528  13.687  1.00 22.69    -0.346 N 
ATOM   1238  HN  LEU A 157      44.982  36.692  13.120  1.00  0.00     0.163 HD
ATOM   1239  CA  LEU A 157      44.577  38.795  13.218  1.00 22.58     0.177 C 
ATOM   1240  C   LEU A 157      43.075  38.869  13.415  1.00 23.78     0.241 C 
ATOM   1241  O   LEU A 157      42.333  38.043  12.889  1.00 26.19    -0.271 OA
ATOM   1242  CB  LEU A 157      44.890  38.988  11.731  1.00 23.95     0.038 C 
ATOM   1243  CG  LEU A 157      46.290  39.474  11.342  1.00 32.09    -0.020 C 
ATOM   1244  CD1 LEU A 157      47.371  38.667  12.026  1.00 30.64     0.009 C 
ATOM   1245  CD2 LEU A 157      46.470  39.450   9.825  1.00 28.02     0.009 C 
ATOM   1246  N   PHE A 158      42.626  39.866  14.167  1.00 21.43    -0.346 N 
ATOM   1247  HN  PHE A 158      43.292  40.472  14.646  1.00  0.00     0.163 HD
ATOM   1248  CA  PHE A 158      41.201  40.110  14.320  1.00 21.51     0.180 C 
ATOM   1249  C   PHE A 158      40.848  41.462  13.716  1.00 23.39     0.241 C 
ATOM   1250  O   PHE A 158      41.397  42.498  14.102  1.00 19.68    -0.271 OA
ATOM   1251  CB  PHE A 158      40.791  40.026  15.791  1.00 23.53     0.073 C 
ATOM   1252  CG  PHE A 158      40.888  38.640  16.359  1.00 23.28    -0.056 A 
ATOM   1253  CD1 PHE A 158      42.081  38.173  16.884  1.00 23.57     0.007 A 
ATOM   1254  CD2 PHE A 158      39.792  37.794  16.341  1.00 23.92     0.007 A 
ATOM   1255  CE1 PHE A 158      42.176  36.890  17.394  1.00 25.15     0.001 A 
ATOM   1256  CE2 PHE A 158      39.878  36.511  16.848  1.00 26.40     0.001 A 
ATOM   1257  CZ  PHE A 158      41.071  36.056  17.377  1.00 27.78     0.000 A 
ATOM   1258  N   ILE A 159      39.948  41.432  12.743  1.00 18.87    -0.346 N 
ATOM   1259  HN  ILE A 159      39.532  40.537  12.486  1.00  0.00     0.163 HD
ATOM   1260  CA  ILE A 159      39.532  42.627  12.030  1.00 21.42     0.180 C 
ATOM   1261  C   ILE A 159      38.086  42.911  12.410  1.00 23.94     0.241 C 
ATOM   1262  O   ILE A 159      37.203  42.078  12.200  1.00 25.08    -0.271 OA
ATOM   1263  CB  ILE A 159      39.674  42.427  10.510  1.00 21.07     0.013 C 
ATOM   1264  CG1 ILE A 159      41.124  42.074  10.167  1.00 20.04     0.002 C 
ATOM   1265  CG2 ILE A 159      39.221  43.671   9.753  1.00 22.18     0.012 C 
ATOM   1266  CD1 ILE A 159      41.338  41.709   8.715  1.00 30.86     0.005 C 
ATOM   1267  N   ILE A 160      37.848  44.083  12.985  1.00 19.12    -0.346 N 
ATOM   1268  HN  ILE A 160      38.575  44.799  12.981  1.00  0.00     0.163 HD
ATOM   1269  CA  ILE A 160      36.569  44.367  13.622  1.00 19.93     0.180 C 
ATOM   1270  C   ILE A 160      35.875  45.585  13.027  1.00 22.43     0.241 C 
ATOM   1271  O   ILE A 160      36.247  46.724  13.308  1.00 23.63    -0.271 OA
ATOM   1272  CB  ILE A 160      36.756  44.565  15.139  1.00 23.47     0.013 C 
ATOM   1273  CG1 ILE A 160      37.439  43.331  15.738  1.00 19.77     0.002 C 
ATOM   1274  CG2 ILE A 160      35.414  44.838  15.813  1.00 20.41     0.012 C 
ATOM   1275  CD1 ILE A 160      38.451  43.639  16.801  1.00 25.04     0.005 C 
ATOM   1276  N   GLN A 161      34.870  45.330  12.193  1.00 20.38    -0.346 N 
ATOM   1277  HN  GLN A 161      34.683  44.363  11.928  1.00  0.00     0.163 HD
ATOM   1278  CA  GLN A 161      34.026  46.386  11.645  1.00 21.51     0.177 C 
ATOM   1279  C   GLN A 161      32.755  46.461  12.481  1.00 21.00     0.241 C 
ATOM   1280  O   GLN A 161      31.828  45.667  12.299  1.00 22.98    -0.271 OA
ATOM   1281  CB  GLN A 161      33.698  46.107  10.175  1.00 22.06     0.044 C 
ATOM   1282  CG  GLN A 161      32.588  46.981   9.586  1.00 20.79     0.105 C 
ATOM   1283  CD  GLN A 161      32.899  48.463   9.657  1.00 25.08     0.215 C 
ATOM   1284  NE2 GLN A 161      31.910  49.256  10.046  1.00 23.55    -0.370 N 
ATOM   1285 1HE2 GLN A 161      32.119  50.253  10.094  1.00  0.00     0.159 HD
ATOM   1286 2HE2 GLN A 161      30.987  48.900  10.295  1.00  0.00     0.159 HD
ATOM   1287  OE1 GLN A 161      34.013  48.892   9.357  1.00 24.46    -0.274 OA
ATOM   1288  N   ALA A 162      32.736  47.409  13.411  1.00 20.00    -0.346 N 
ATOM   1289  HN  ALA A 162      33.511  48.071  13.450  1.00  0.00     0.163 HD
ATOM   1290  CA  ALA A 162      31.655  47.542  14.377  1.00 23.55     0.172 C 
ATOM   1291  C   ALA A 162      31.842  48.819  15.180  1.00 27.36     0.240 C 
ATOM   1292  O   ALA A 162      32.972  49.248  15.425  1.00 23.35    -0.271 OA
ATOM   1293  CB  ALA A 162      31.635  46.337  15.313  1.00 22.24     0.042 C 
ATOM   1294  N   CYS A 163      30.735  49.428  15.589  1.00 23.94    -0.345 N 
ATOM   1295  HN  CYS A 163      29.828  49.079  15.279  1.00  0.00     0.163 HD
ATOM   1296  CA  CYS A 163      30.791  50.585  16.472  1.00 23.44     0.186 C 
ATOM   1297  C   CYS A 163      31.559  50.245  17.748  1.00 23.15     0.241 C 
ATOM   1298  O   CYS A 163      31.594  49.090  18.173  1.00 22.27    -0.271 OA
ATOM   1299  CB  CYS A 163      29.376  51.055  16.824  1.00 25.22     0.120 C 
ATOM   1300  SG  CYS A 163      28.499  51.876  15.464  1.00 29.95    -0.095 SA
ATOM   1301  N   ARG A 164      32.176  51.256  18.352  1.00 22.58    -0.346 N 
ATOM   1302  HN  ARG A 164      32.190  52.170  17.899  1.00  0.00     0.163 HD
ATOM   1303  CA  ARG A 164      32.833  51.095  19.644  1.00 24.70     0.176 C 
ATOM   1304  C   ARG A 164      32.242  52.095  20.623  1.00 27.32     0.240 C 
ATOM   1305  O   ARG A 164      32.882  52.487  21.598  1.00 26.55    -0.271 OA
ATOM   1306  CB  ARG A 164      34.341  51.308  19.510  1.00 20.65     0.036 C 
ATOM   1307  CG  ARG A 164      35.003  50.320  18.566  1.00 19.25     0.023 C 
ATOM   1308  CD  ARG A 164      36.497  50.550  18.488  1.00 20.44     0.138 C 
ATOM   1309  NE  ARG A 164      37.161  50.222  19.746  1.00 20.38    -0.227 N 
ATOM   1310  HE  ARG A 164      36.587  49.885  20.519  1.00  0.00     0.177 HD
ATOM   1311  CZ  ARG A 164      38.470  50.337  19.942  1.00 22.93     0.665 C 
ATOM   1312  NH1 ARG A 164      39.250  50.776  18.963  1.00 17.84    -0.235 N 
ATOM   1313 1HH1 ARG A 164      40.255  50.864  19.113  1.00  0.00     0.174 HD
ATOM   1314 2HH1 ARG A 164      38.842  51.028  18.063  1.00  0.00     0.174 HD
ATOM   1315  NH2 ARG A 164      38.999  50.010  21.109  1.00 21.20    -0.235 N 
ATOM   1316 1HH2 ARG A 164      40.004  50.098  21.259  1.00  0.00     0.174 HD
ATOM   1317 2HH2 ARG A 164      38.399  49.672  21.862  1.00  0.00     0.174 HD
ATOM   1318  N   GLY A 165      31.002  52.486  20.349  1.00 26.36    -0.351 N 
ATOM   1319  HN  GLY A 165      30.496  52.012  19.601  1.00  0.00     0.163 HD
ATOM   1320  CA  GLY A 165      30.336  53.554  21.064  1.00 28.37     0.225 C 
ATOM   1321  C   GLY A 165      29.563  54.364  20.040  1.00 25.21     0.236 C 
ATOM   1322  O   GLY A 165      29.462  53.958  18.881  1.00 26.49    -0.272 OA
ATOM   1323  N   THR A 166      29.030  55.510  20.446  1.00 26.61    -0.344 N 
ATOM   1324  HN  THR A 166      29.186  55.831  21.402  1.00  0.00     0.163 HD
ATOM   1325  CA  THR A 166      28.221  56.315  19.532  1.00 28.56     0.205 C 
ATOM   1326  C   THR A 166      28.703  57.750  19.361  1.00 28.21     0.243 C 
ATOM   1327  O   THR A 166      27.961  58.596  18.863  1.00 26.91    -0.271 OA
ATOM   1328  CB  THR A 166      26.738  56.346  19.947  1.00 32.37     0.146 C 
ATOM   1329  CG2 THR A 166      26.093  54.988  19.724  1.00 29.91     0.042 C 
ATOM   1330  OG1 THR A 166      26.635  56.707  21.330  1.00 29.92    -0.393 OA
ATOM   1331  HG1 THR A 166      27.038  57.556  21.469  1.00  0.00     0.210 HD
ATOM   1332  N   GLU A 167      29.938  58.033  19.763  1.00 31.61    -0.346 N 
ATOM   1333  HN  GLU A 167      30.499  57.320  20.229  1.00  0.00     0.163 HD
ATOM   1334  CA  GLU A 167      30.489  59.362  19.538  1.00 31.90     0.177 C 
ATOM   1335  C   GLU A 167      30.714  59.573  18.049  1.00 32.60     0.241 C 
ATOM   1336  O   GLU A 167      31.026  58.633  17.317  1.00 28.09    -0.271 OA
ATOM   1337  CB  GLU A 167      31.803  59.560  20.297  1.00 33.19     0.045 C 
ATOM   1338  CG  GLU A 167      31.686  59.420  21.803  1.00 38.46     0.116 C 
ATOM   1339  CD  GLU A 167      32.990  59.729  22.510  1.00 47.29     0.172 C 
ATOM   1340  OE1 GLU A 167      33.418  58.920  23.365  1.00 50.33    -0.648 OA
ATOM   1341  OE2 GLU A 167      33.593  60.781  22.201  1.00 50.76    -0.648 OA
ATOM   1342  N   LEU A 168      30.551  60.814  17.610  1.00 25.83    -0.346 N 
ATOM   1343  HN  LEU A 168      30.266  61.537  18.270  1.00  0.00     0.163 HD
ATOM   1344  CA  LEU A 168      30.765  61.177  16.219  1.00 29.32     0.177 C 
ATOM   1345  C   LEU A 168      31.955  62.122  16.113  1.00 28.35     0.241 C 
ATOM   1346  O   LEU A 168      32.121  63.016  16.944  1.00 30.59    -0.271 OA
ATOM   1347  CB  LEU A 168      29.506  61.840  15.652  1.00 30.30     0.038 C 
ATOM   1348  CG  LEU A 168      28.282  60.933  15.502  1.00 27.89    -0.020 C 
ATOM   1349  CD1 LEU A 168      26.999  61.749  15.379  1.00 30.68     0.009 C 
ATOM   1350  CD2 LEU A 168      28.455  60.010  14.307  1.00 31.17     0.009 C 
ATOM   1351  N   ASP A 169      32.785  61.915  15.096  1.00 28.39    -0.346 N 
ATOM   1352  HN  ASP A 169      32.594  61.150  14.450  1.00  0.00     0.163 HD
ATOM   1353  CA  ASP A 169      33.962  62.750  14.876  1.00 30.92     0.186 C 
ATOM   1354  C   ASP A 169      33.630  63.832  13.850  1.00 32.74     0.241 C 
ATOM   1355  O   ASP A 169      33.395  63.535  12.680  1.00 29.74    -0.271 OA
ATOM   1356  CB  ASP A 169      35.136  61.890  14.393  1.00 28.07     0.147 C 
ATOM   1357  CG  ASP A 169      36.477  62.603  14.494  1.00 30.61     0.175 C 
ATOM   1358  OD1 ASP A 169      36.556  63.797  14.137  1.00 30.25    -0.648 OA
ATOM   1359  OD2 ASP A 169      37.461  61.957  14.918  1.00 26.78    -0.648 OA
ATOM   1360  N   CYS A 170      33.606  65.084  14.299  1.00 31.22    -0.345 N 
ATOM   1361  HN  CYS A 170      33.853  65.268  15.271  1.00  0.00     0.163 HD
ATOM   1362  CA  CYS A 170      33.234  66.205  13.434  1.00 35.65     0.186 C 
ATOM   1363  C   CYS A 170      34.378  66.655  12.529  1.00 37.21     0.241 C 
ATOM   1364  O   CYS A 170      34.167  67.410  11.580  1.00 35.34    -0.271 OA
ATOM   1365  CB  CYS A 170      32.739  67.387  14.272  1.00 38.91     0.120 C 
ATOM   1366  SG  CYS A 170      31.279  67.022  15.275  1.00 52.72    -0.095 SA
ATOM   1367  N   GLY A 171      35.588  66.196  12.829  1.00 28.34    -0.351 N 
ATOM   1368  HN  GLY A 171      35.702  65.582  13.635  1.00  0.00     0.163 HD
ATOM   1369  CA  GLY A 171      36.750  66.548  12.036  1.00 31.00     0.225 C 
ATOM   1370  C   GLY A 171      37.202  67.983  12.229  1.00 34.04     0.236 C 
ATOM   1371  O   GLY A 171      36.597  68.741  12.987  1.00 35.67    -0.272 OA
ATOM   1372  N   ILE A 172      38.275  68.352  11.536  1.00 35.14    -0.346 N 
ATOM   1373  HN  ILE A 172      38.741  67.662  10.947  1.00  0.00     0.163 HD
ATOM   1374  CA  ILE A 172      38.809  69.709  11.588  1.00 38.62     0.180 C 
ATOM   1375  C   ILE A 172      39.360  70.111  10.224  1.00 44.96     0.241 C 
ATOM   1376  O   ILE A 172      39.892  69.272   9.491  1.00 37.75    -0.271 OA
ATOM   1377  CB  ILE A 172      39.920  69.847  12.655  1.00 37.26     0.013 C 
ATOM   1378  CG1 ILE A 172      40.418  71.293  12.733  1.00 41.72     0.002 C 
ATOM   1379  CG2 ILE A 172      41.075  68.910  12.347  1.00 31.85     0.012 C 
ATOM   1380  CD1 ILE A 172      39.322  72.312  13.006  1.00 46.00     0.005 C 
ATOM   1381  N   GLU A 173      39.217  71.397   9.903  1.00 66.96    -0.348 N 
ATOM   1382  HN  GLU A 173      38.766  72.012  10.581  1.00  0.00     0.163 HD
ATOM   1383  CA  GLU A 173      39.667  71.983   8.638  1.00 69.73     0.146 C 
ATOM   1384  C   GLU A 173      38.612  71.881   7.539  1.00 77.51     0.256 C 
ATOM   1385  O   GLU A 173      37.756  72.757   7.403  1.00 77.13    -0.305 OA
ATOM   1386  CB  GLU A 173      40.991  71.374   8.170  1.00 69.60     0.043 C 
ATOM   1387  CG  GLU A 173      41.205  71.469   6.671  1.00 74.06     0.115 C 
ATOM   1388  CD  GLU A 173      42.543  70.915   6.239  1.00 80.77     0.172 C 
ATOM   1389  OE1 GLU A 173      43.575  71.537   6.568  1.00 84.29    -0.648 OA
ATOM   1390  OE2 GLU A 173      42.563  69.864   5.563  1.00 79.98    -0.648 OA
ATOM   1391  N   ASP A 180      70.386  37.537  35.536  1.00 61.41    -0.066 N 
ATOM   1392  HN1 ASP A 180      71.153  37.474  34.867  1.00  0.00     0.275 HD
ATOM   1393  HN2 ASP A 180      70.722  37.541  36.499  1.00  0.00     0.275 HD
ATOM   1394  HN3 ASP A 180      69.948  38.458  35.523  1.00  0.00     0.275 HD
ATOM   1395  CA  ASP A 180      69.416  36.472  35.306  1.00 58.47     0.284 C 
ATOM   1396  C   ASP A 180      68.875  36.509  33.877  1.00 63.84     0.249 C 
ATOM   1397  O   ASP A 180      68.219  37.471  33.472  1.00 66.04    -0.271 OA
ATOM   1398  CB  ASP A 180      68.264  36.567  36.310  1.00 57.04     0.155 C 
ATOM   1399  CG  ASP A 180      67.278  35.418  36.177  1.00 59.87     0.175 C 
ATOM   1400  OD1 ASP A 180      67.698  34.314  35.765  1.00 55.12    -0.648 OA
ATOM   1401  OD2 ASP A 180      66.085  35.619  36.490  1.00 58.34    -0.648 OA
ATOM   1402  N   ASP A 181      69.151  35.449  33.125  1.00 55.72    -0.345 N 
ATOM   1403  HN  ASP A 181      69.662  34.670  33.541  1.00  0.00     0.163 HD
ATOM   1404  CA  ASP A 181      68.750  35.359  31.726  1.00 56.64     0.186 C 
ATOM   1405  C   ASP A 181      67.668  34.301  31.517  1.00 58.62     0.241 C 
ATOM   1406  O   ASP A 181      67.910  33.108  31.699  1.00 55.87    -0.271 OA
ATOM   1407  CB  ASP A 181      69.968  35.042  30.853  1.00 55.38     0.147 C 
ATOM   1408  CG  ASP A 181      69.597  34.771  29.409  1.00 63.51     0.175 C 
ATOM   1409  OD1 ASP A 181      68.695  35.459  28.885  1.00 64.09    -0.648 OA
ATOM   1410  OD2 ASP A 181      70.213  33.872  28.797  1.00 64.11    -0.648 OA
ATOM   1411  N   MET A 182      66.475  34.746  31.131  1.00 62.89    -0.346 N 
ATOM   1412  HN  MET A 182      66.339  35.749  31.002  1.00  0.00     0.163 HD
ATOM   1413  CA  MET A 182      65.355  33.842  30.886  1.00 58.16     0.177 C 
ATOM   1414  C   MET A 182      64.810  34.005  29.469  1.00 60.59     0.241 C 
ATOM   1415  O   MET A 182      63.639  33.724  29.207  1.00 57.84    -0.271 OA
ATOM   1416  CB  MET A 182      64.235  34.092  31.899  1.00 58.25     0.045 C 
ATOM   1417  CG  MET A 182      64.565  33.690  33.330  1.00 61.01     0.076 C 
ATOM   1418  SD  MET A 182      64.322  31.932  33.650  1.00 75.51    -0.173 SA
ATOM   1419  CE  MET A 182      65.850  31.239  33.032  1.00 59.02     0.089 C 
ATOM   1420  N   ALA A 183      65.663  34.460  28.557  1.00 52.03    -0.346 N 
ATOM   1421  HN  ALA A 183      66.634  34.624  28.822  1.00  0.00     0.163 HD
ATOM   1422  CA  ALA A 183      65.243  34.731  27.186  1.00 51.63     0.172 C 
ATOM   1423  C   ALA A 183      64.888  33.455  26.429  1.00 53.42     0.240 C 
ATOM   1424  O   ALA A 183      65.568  32.436  26.558  1.00 53.39    -0.271 OA
ATOM   1425  CB  ALA A 183      66.321  35.512  26.444  1.00 51.07     0.042 C 
ATOM   1426  N   CYS A 184      63.810  33.524  25.651  1.00 66.85    -0.345 N 
ATOM   1427  HN  CYS A 184      63.254  34.379  25.660  1.00  0.00     0.163 HD
ATOM   1428  CA  CYS A 184      63.390  32.424  24.785  1.00 69.55     0.186 C 
ATOM   1429  C   CYS A 184      62.788  31.245  25.551  1.00 69.88     0.242 C 
ATOM   1430  O   CYS A 184      62.521  30.191  24.974  1.00 70.56    -0.271 OA
ATOM   1431  CB  CYS A 184      64.554  31.955  23.906  1.00 74.15     0.120 C 
ATOM   1432  SG  CYS A 184      65.295  33.269  22.905  1.00 93.62    -0.095 SA
ATOM   1433  N   HIS A 185      62.570  31.430  26.849  1.00 53.61    -0.346 N 
ATOM   1434  HN  HIS A 185      62.832  32.318  27.277  1.00  0.00     0.163 HD
ATOM   1435  CA  HIS A 185      61.964  30.391  27.676  1.00 56.60     0.182 C 
ATOM   1436  C   HIS A 185      60.446  30.352  27.484  1.00 56.58     0.241 C 
ATOM   1437  O   HIS A 185      59.862  29.292  27.260  1.00 54.75    -0.271 OA
ATOM   1438  CB  HIS A 185      62.322  30.610  29.150  1.00 55.66     0.093 C 
ATOM   1439  CG  HIS A 185      61.590  29.707  30.094  1.00 59.19     0.028 A 
ATOM   1440  CD2 HIS A 185      61.427  28.363  30.098  1.00 62.67     0.114 A 
ATOM   1441  ND1 HIS A 185      60.908  30.178  31.196  1.00 55.73    -0.354 N 
ATOM   1442  HD1 HIS A 185      60.835  31.158  31.470  1.00  0.00     0.166 HD
ATOM   1443  CE1 HIS A 185      60.364  29.162  31.842  1.00 57.94     0.180 A 
ATOM   1444  NE2 HIS A 185      60.662  28.050  31.196  1.00 62.74    -0.360 N 
ATOM   1445  HE2 HIS A 185      60.372  27.111  31.468  1.00  0.00     0.166 HD
ATOM   1446  N   LYS A 186      59.817  31.519  27.564  1.00 44.53    -0.346 N 
ATOM   1447  HN  LYS A 186      60.361  32.365  27.734  1.00  0.00     0.163 HD
ATOM   1448  CA  LYS A 186      58.372  31.623  27.416  1.00 36.74     0.176 C 
ATOM   1449  C   LYS A 186      58.000  32.898  26.678  1.00 30.76     0.241 C 
ATOM   1450  O   LYS A 186      58.798  33.831  26.587  1.00 27.58    -0.271 OA
ATOM   1451  CB  LYS A 186      57.698  31.613  28.790  1.00 37.32     0.035 C 
ATOM   1452  CG  LYS A 186      57.576  30.236  29.410  1.00 46.33     0.004 C 
ATOM   1453  CD  LYS A 186      57.439  30.311  30.919  1.00 47.26     0.027 C 
ATOM   1454  CE  LYS A 186      56.365  31.290  31.346  1.00 36.94     0.229 C 
ATOM   1455  NZ  LYS A 186      56.189  31.264  32.831  1.00 34.03    -0.079 N 
ATOM   1456  HZ1 LYS A 186      55.466  31.923  33.119  1.00  0.00     0.274 HD
ATOM   1457  HZ2 LYS A 186      57.069  31.431  33.319  1.00  0.00     0.274 HD
ATOM   1458  HZ3 LYS A 186      56.000  30.322  33.173  1.00  0.00     0.274 HD
ATOM   1459  N   ILE A 187      56.784  32.926  26.143  1.00 35.27    -0.346 N 
ATOM   1460  HN  ILE A 187      56.228  32.071  26.122  1.00  0.00     0.163 HD
ATOM   1461  CA  ILE A 187      56.227  34.152  25.586  1.00 29.95     0.180 C 
ATOM   1462  C   ILE A 187      54.915  34.461  26.294  1.00 28.26     0.243 C 
ATOM   1463  O   ILE A 187      54.292  33.563  26.857  1.00 28.67    -0.271 OA
ATOM   1464  CB  ILE A 187      55.989  34.048  24.066  1.00 29.55     0.013 C 
ATOM   1465  CG1 ILE A 187      55.074  32.865  23.741  1.00 29.66     0.002 C 
ATOM   1466  CG2 ILE A 187      57.311  33.922  23.323  1.00 31.83     0.012 C 
ATOM   1467  CD1 ILE A 187      54.454  32.948  22.359  1.00 29.95     0.005 C 
ATOM   1468  N   PRO A 188      54.503  35.737  26.289  1.00 30.03    -0.337 N 
ATOM   1469  CA  PRO A 188      53.215  36.103  26.887  1.00 27.36     0.179 C 
ATOM   1470  C   PRO A 188      52.063  35.427  26.148  1.00 24.51     0.241 C 
ATOM   1471  O   PRO A 188      52.132  35.263  24.927  1.00 24.23    -0.271 OA
ATOM   1472  CB  PRO A 188      53.145  37.622  26.678  1.00 22.65     0.037 C 
ATOM   1473  CG  PRO A 188      54.567  38.057  26.506  1.00 22.60     0.022 C 
ATOM   1474  CD  PRO A 188      55.241  36.912  25.796  1.00 27.24     0.127 C 
ATOM   1475  N   VAL A 189      51.028  35.054  26.874  1.00 23.85    -0.346 N 
ATOM   1476  HN  VAL A 189      51.075  35.169  27.886  1.00  0.00     0.163 HD
ATOM   1477  CA  VAL A 189      49.821  34.485  26.292  1.00 24.55     0.180 C 
ATOM   1478  C   VAL A 189      49.062  35.494  25.389  1.00 26.00     0.241 C 
ATOM   1479  O   VAL A 189      48.373  35.092  24.511  1.00 23.23    -0.271 OA
ATOM   1480  CB  VAL A 189      48.859  33.903  27.344  1.00 29.28     0.009 C 
ATOM   1481  CG1 VAL A 189      49.550  32.886  28.212  1.00 29.75     0.012 C 
ATOM   1482  CG2 VAL A 189      48.268  34.967  28.199  1.00 26.56     0.012 C 
ATOM   1483  N   GLU A 190      49.243  36.789  25.614  1.00 27.59    -0.346 N 
ATOM   1484  HN  GLU A 190      49.868  37.061  26.373  1.00  0.00     0.163 HD
ATOM   1485  CA  GLU A 190      48.600  37.849  24.840  1.00 29.77     0.177 C 
ATOM   1486  C   GLU A 190      49.427  38.297  23.614  1.00 28.23     0.241 C 
ATOM   1487  O   GLU A 190      48.978  39.051  22.805  1.00 22.59    -0.271 OA
ATOM   1488  CB  GLU A 190      48.279  39.026  25.734  1.00 20.00     0.045 C 
ATOM   1489  CG  GLU A 190      47.364  38.761  26.891  1.00 20.00     0.116 C 
ATOM   1490  CD  GLU A 190      45.926  38.651  26.506  1.00 20.00     0.172 C 
ATOM   1491  OE1 GLU A 190      45.612  38.810  25.347  1.00 20.00    -0.648 OA
ATOM   1492  OE2 GLU A 190      45.104  38.413  27.364  1.00 20.00    -0.648 OA
ATOM   1493  N   ALA A 191      50.638  37.788  23.485  1.00 22.02    -0.346 N 
ATOM   1494  HN  ALA A 191      50.976  37.135  24.192  1.00  0.00     0.163 HD
ATOM   1495  CA  ALA A 191      51.506  38.126  22.371  1.00 21.53     0.172 C 
ATOM   1496  C   ALA A 191      51.022  37.605  21.024  1.00 22.76     0.240 C 
ATOM   1497  O   ALA A 191      50.340  36.628  20.984  1.00 21.29    -0.271 OA
ATOM   1498  CB  ALA A 191      52.879  37.611  22.619  1.00 21.65     0.042 C 
ATOM   1499  N   ASP A 192      51.412  38.274  19.943  1.00 20.12    -0.346 N 
ATOM   1500  HN  ASP A 192      51.912  39.153  20.076  1.00  0.00     0.163 HD
ATOM   1501  CA  ASP A 192      51.165  37.821  18.572  1.00 22.21     0.186 C 
ATOM   1502  C   ASP A 192      49.717  37.997  18.106  1.00 24.89     0.241 C 
ATOM   1503  O   ASP A 192      49.270  37.335  17.163  1.00 20.55    -0.271 OA
ATOM   1504  CB  ASP A 192      51.627  36.372  18.390  1.00 22.41     0.147 C 
ATOM   1505  CG  ASP A 192      53.109  36.194  18.679  1.00 27.91     0.175 C 
ATOM   1506  OD1 ASP A 192      53.907  37.056  18.250  1.00 25.83    -0.648 OA
ATOM   1507  OD2 ASP A 192      53.476  35.196  19.338  1.00 29.39    -0.648 OA
ATOM   1508  N   PHE A 193      48.991  38.892  18.769  1.00 19.44    -0.346 N 
ATOM   1509  HN  PHE A 193      49.379  39.319  19.610  1.00  0.00     0.163 HD
ATOM   1510  CA  PHE A 193      47.656  39.281  18.329  1.00 18.30     0.180 C 
ATOM   1511  C   PHE A 193      47.737  40.647  17.666  1.00 18.97     0.241 C 
ATOM   1512  O   PHE A 193      48.496  41.521  18.100  1.00 15.13    -0.271 OA
ATOM   1513  CB  PHE A 193      46.690  39.403  19.511  1.00 18.13     0.073 C 
ATOM   1514  CG  PHE A 193      46.178  38.092  20.038  1.00 22.22    -0.056 A 
ATOM   1515  CD1 PHE A 193      46.925  37.350  20.939  1.00 24.44     0.007 A 
ATOM   1516  CD2 PHE A 193      44.931  37.619  19.660  1.00 24.82     0.007 A 
ATOM   1517  CE1 PHE A 193      46.445  36.155  21.439  1.00 25.71     0.001 A 
ATOM   1518  CE2 PHE A 193      44.448  36.424  20.156  1.00 24.42     0.001 A 
ATOM   1519  CZ  PHE A 193      45.206  35.691  21.046  1.00 25.88     0.000 A 
ATOM   1520  N   LEU A 194      46.949  40.832  16.617  1.00 20.80    -0.346 N 
ATOM   1521  HN  LEU A 194      46.490  40.031  16.184  1.00  0.00     0.163 HD
ATOM   1522  CA  LEU A 194      46.731  42.163  16.077  1.00 18.36     0.177 C 
ATOM   1523  C   LEU A 194      45.239  42.401  15.961  1.00 23.71     0.241 C 
ATOM   1524  O   LEU A 194      44.513  41.584  15.394  1.00 23.29    -0.271 OA
ATOM   1525  CB  LEU A 194      47.418  42.347  14.720  1.00 20.30     0.038 C 
ATOM   1526  CG  LEU A 194      47.189  43.761  14.169  1.00 26.65    -0.020 C 
ATOM   1527  CD1 LEU A 194      48.447  44.365  13.558  1.00 28.10     0.009 C 
ATOM   1528  CD2 LEU A 194      46.018  43.780  13.185  1.00 25.72     0.009 C 
ATOM   1529  N   TYR A 195      44.781  43.509  16.527  1.00 19.76    -0.346 N 
ATOM   1530  HN  TYR A 195      45.433  44.120  17.019  1.00  0.00     0.163 HD
ATOM   1531  CA  TYR A 195      43.380  43.877  16.466  1.00 19.49     0.180 C 
ATOM   1532  C   TYR A 195      43.242  45.101  15.568  1.00 22.33     0.241 C 
ATOM   1533  O   TYR A 195      43.628  46.205  15.948  1.00 19.51    -0.271 OA
ATOM   1534  CB  TYR A 195      42.843  44.172  17.872  1.00 21.45     0.073 C 
ATOM   1535  CG  TYR A 195      43.190  43.108  18.904  1.00 21.96    -0.056 A 
ATOM   1536  CD1 TYR A 195      42.331  42.041  19.152  1.00 25.97     0.010 A 
ATOM   1537  CD2 TYR A 195      44.373  43.174  19.632  1.00 23.67     0.010 A 
ATOM   1538  CE1 TYR A 195      42.643  41.069  20.095  1.00 23.66     0.037 A 
ATOM   1539  CE2 TYR A 195      44.691  42.205  20.574  1.00 27.38     0.037 A 
ATOM   1540  CZ  TYR A 195      43.821  41.153  20.801  1.00 29.75     0.065 A 
ATOM   1541  OH  TYR A 195      44.137  40.185  21.739  1.00 27.98    -0.361 OA
ATOM   1542  HH  TYR A 195      44.950  40.243  22.226  1.00  0.00     0.217 HD
ATOM   1543  N   ALA A 196      42.714  44.902  14.363  1.00 19.90    -0.346 N 
ATOM   1544  HN  ALA A 196      42.444  43.959  14.082  1.00  0.00     0.163 HD
ATOM   1545  CA  ALA A 196      42.515  46.012  13.438  1.00 18.53     0.172 C 
ATOM   1546  C   ALA A 196      41.097  46.536  13.565  1.00 15.95     0.240 C 
ATOM   1547  O   ALA A 196      40.169  46.005  12.947  1.00 18.73    -0.271 OA
ATOM   1548  CB  ALA A 196      42.808  45.579  12.005  1.00 18.25     0.042 C 
ATOM   1549  N   TYR A 197      40.925  47.569  14.385  1.00 18.86    -0.346 N 
ATOM   1550  HN  TYR A 197      41.735  47.962  14.864  1.00  0.00     0.163 HD
ATOM   1551  CA  TYR A 197      39.610  48.156  14.619  1.00 19.77     0.180 C 
ATOM   1552  C   TYR A 197      39.263  49.152  13.523  1.00 20.99     0.241 C 
ATOM   1553  O   TYR A 197      40.122  49.912  13.070  1.00 20.29    -0.271 OA
ATOM   1554  CB  TYR A 197      39.567  48.868  15.973  1.00 20.32     0.073 C 
ATOM   1555  CG  TYR A 197      39.631  47.953  17.176  1.00 21.57    -0.056 A 
ATOM   1556  CD1 TYR A 197      38.491  47.313  17.650  1.00 23.31     0.010 A 
ATOM   1557  CD2 TYR A 197      40.830  47.743  17.849  1.00 20.89     0.010 A 
ATOM   1558  CE1 TYR A 197      38.549  46.481  18.758  1.00 24.35     0.037 A 
ATOM   1559  CE2 TYR A 197      40.895  46.917  18.958  1.00 24.52     0.037 A 
ATOM   1560  CZ  TYR A 197      39.753  46.291  19.406  1.00 23.81     0.065 A 
ATOM   1561  OH  TYR A 197      39.820  45.471  20.506  1.00 30.87    -0.361 OA
ATOM   1562  HH  TYR A 197      40.649  45.340  20.952  1.00  0.00     0.217 HD
ATOM   1563  N   SER A 198      37.999  49.160  13.111  1.00 20.92    -0.344 N 
ATOM   1564  HN  SER A 198      37.331  48.519  13.538  1.00  0.00     0.163 HD
ATOM   1565  CA  SER A 198      37.549  50.064  12.064  1.00 20.65     0.200 C 
ATOM   1566  C   SER A 198      37.532  51.517  12.534  1.00 21.81     0.243 C 
ATOM   1567  O   SER A 198      37.502  52.443  11.719  1.00 20.32    -0.271 OA
ATOM   1568  CB  SER A 198      36.146  49.674  11.596  1.00 20.29     0.199 C 
ATOM   1569  OG  SER A 198      35.199  49.882  12.629  1.00 21.03    -0.398 OA
ATOM   1570  HG  SER A 198      34.328  49.640  12.338  1.00  0.00     0.209 HD
ATOM   1571  N   THR A 199      37.538  51.715  13.849  1.00 22.78    -0.344 N 
ATOM   1572  HN  THR A 199      37.700  50.927  14.476  1.00  0.00     0.163 HD
ATOM   1573  CA  THR A 199      37.316  53.045  14.405  1.00 23.50     0.205 C 
ATOM   1574  C   THR A 199      37.950  53.218  15.788  1.00 22.30     0.243 C 
ATOM   1575  O   THR A 199      38.317  52.241  16.448  1.00 21.90    -0.271 OA
ATOM   1576  CB  THR A 199      35.800  53.373  14.457  1.00 23.66     0.146 C 
ATOM   1577  CG2 THR A 199      35.117  52.624  15.592  1.00 20.13     0.042 C 
ATOM   1578  OG1 THR A 199      35.609  54.781  14.630  1.00 23.83    -0.393 OA
ATOM   1579  HG1 THR A 199      36.035  55.249  13.921  1.00  0.00     0.210 HD
ATOM   1580  N   ALA A 200      38.080  54.471  16.213  1.00 21.76    -0.346 N 
ATOM   1581  HN  ALA A 200      37.749  55.228  15.615  1.00  0.00     0.163 HD
ATOM   1582  CA  ALA A 200      38.677  54.804  17.501  1.00 20.89     0.172 C 
ATOM   1583  C   ALA A 200      37.771  54.398  18.657  1.00 22.15     0.243 C 
ATOM   1584  O   ALA A 200      36.553  54.334  18.502  1.00 23.17    -0.271 OA
ATOM   1585  CB  ALA A 200      38.987  56.295  17.571  1.00 22.37     0.042 C 
ATOM   1586  N   PRO A 201      38.369  54.127  19.828  1.00 21.69    -0.337 N 
ATOM   1587  CA  PRO A 201      37.592  53.753  21.013  1.00 22.85     0.179 C 
ATOM   1588  C   PRO A 201      36.474  54.756  21.295  1.00 24.68     0.241 C 
ATOM   1589  O   PRO A 201      36.711  55.962  21.302  1.00 23.11    -0.271 OA
ATOM   1590  CB  PRO A 201      38.634  53.780  22.136  1.00 23.74     0.037 C 
ATOM   1591  CG  PRO A 201      39.936  53.496  21.445  1.00 24.69     0.022 C 
ATOM   1592  CD  PRO A 201      39.818  54.168  20.099  1.00 21.88     0.127 C 
ATOM   1593  N   GLY A 202      35.264  54.250  21.505  1.00 21.38    -0.351 N 
ATOM   1594  HN  GLY A 202      35.130  53.242  21.430  1.00  0.00     0.163 HD
ATOM   1595  CA  GLY A 202      34.126  55.087  21.838  1.00 24.19     0.225 C 
ATOM   1596  C   GLY A 202      33.354  55.663  20.660  1.00 24.74     0.236 C 
ATOM   1597  O   GLY A 202      32.310  56.280  20.856  1.00 24.61    -0.272 OA
ATOM   1598  N   TYR A 203      33.849  55.470  19.440  1.00 24.16    -0.346 N 
ATOM   1599  HN  TYR A 203      34.651  54.853  19.312  1.00  0.00     0.163 HD
ATOM   1600  CA  TYR A 203      33.252  56.137  18.276  1.00 23.23     0.180 C 
ATOM   1601  C   TYR A 203      32.385  55.249  17.382  1.00 25.77     0.241 C 
ATOM   1602  O   TYR A 203      32.471  54.018  17.425  1.00 23.62    -0.271 OA
ATOM   1603  CB  TYR A 203      34.337  56.808  17.426  1.00 21.12     0.073 C 
ATOM   1604  CG  TYR A 203      34.843  58.118  17.990  1.00 25.55    -0.056 A 
ATOM   1605  CD1 TYR A 203      35.876  58.143  18.922  1.00 23.06     0.010 A 
ATOM   1606  CD2 TYR A 203      34.291  59.330  17.586  1.00 26.09     0.010 A 
ATOM   1607  CE1 TYR A 203      36.347  59.345  19.440  1.00 26.84     0.037 A 
ATOM   1608  CE2 TYR A 203      34.750  60.532  18.096  1.00 27.16     0.037 A 
ATOM   1609  CZ  TYR A 203      35.779  60.533  19.023  1.00 29.36     0.065 A 
ATOM   1610  OH  TYR A 203      36.236  61.726  19.533  1.00 28.96    -0.361 OA
ATOM   1611  HH  TYR A 203      36.942  61.727  20.169  1.00  0.00     0.217 HD
ATOM   1612  N   TYR A 204      31.546  55.901  16.578  1.00 22.21    -0.346 N 
ATOM   1613  HN  TYR A 204      31.442  56.908  16.700  1.00  0.00     0.163 HD
ATOM   1614  CA  TYR A 204      30.769  55.244  15.532  1.00 21.49     0.180 C 
ATOM   1615  C   TYR A 204      31.688  54.672  14.468  1.00 19.76     0.241 C 
ATOM   1616  O   TYR A 204      32.801  55.156  14.273  1.00 23.01    -0.271 OA
ATOM   1617  CB  TYR A 204      29.845  56.258  14.847  1.00 28.62     0.073 C 
ATOM   1618  CG  TYR A 204      28.387  56.186  15.238  1.00 28.55    -0.056 A 
ATOM   1619  CD1 TYR A 204      27.574  55.163  14.772  1.00 29.47     0.010 A 
ATOM   1620  CD2 TYR A 204      27.817  57.159  16.048  1.00 33.36     0.010 A 
ATOM   1621  CE1 TYR A 204      26.239  55.096  15.118  1.00 36.89     0.037 A 
ATOM   1622  CE2 TYR A 204      26.479  57.105  16.397  1.00 33.93     0.037 A 
ATOM   1623  CZ  TYR A 204      25.694  56.072  15.931  1.00 37.64     0.065 A 
ATOM   1624  OH  TYR A 204      24.363  56.012  16.276  1.00 41.37    -0.361 OA
ATOM   1625  HH  TYR A 204      23.988  56.683  16.835  1.00  0.00     0.217 HD
ATOM   1626  N   SER A 205      31.203  53.657  13.760  1.00 21.12    -0.344 N 
ATOM   1627  HN  SER A 205      30.325  53.228  14.051  1.00  0.00     0.163 HD
ATOM   1628  CA  SER A 205      31.884  53.138  12.584  1.00 22.39     0.200 C 
ATOM   1629  C   SER A 205      30.923  53.232  11.397  1.00 28.76     0.243 C 
ATOM   1630  O   SER A 205      29.794  52.744  11.467  1.00 28.15    -0.271 OA
ATOM   1631  CB  SER A 205      32.316  51.688  12.811  1.00 22.72     0.199 C 
ATOM   1632  OG  SER A 205      33.084  51.211  11.720  1.00 24.01    -0.398 OA
ATOM   1633  HG  SER A 205      33.352  50.311  11.861  1.00  0.00     0.209 HD
ATOM   1634  N   TRP A 206      31.374  53.855  10.312  1.00 23.64    -0.346 N 
ATOM   1635  HN  TRP A 206      32.362  54.100  10.252  1.00  0.00     0.163 HD
ATOM   1636  CA  TRP A 206      30.482  54.197   9.201  1.00 25.81     0.181 C 
ATOM   1637  C   TRP A 206      30.399  53.143   8.105  1.00 27.57     0.241 C 
ATOM   1638  O   TRP A 206      31.397  52.528   7.729  1.00 24.33    -0.271 OA
ATOM   1639  CB  TRP A 206      30.874  55.546   8.591  1.00 22.99     0.075 C 
ATOM   1640  CG  TRP A 206      30.489  56.717   9.440  1.00 25.59    -0.028 A 
ATOM   1641  CD1 TRP A 206      31.196  57.245  10.489  1.00 27.12     0.096 A 
ATOM   1642  CD2 TRP A 206      29.307  57.514   9.313  1.00 29.89    -0.002 A 
ATOM   1643  CE2 TRP A 206      29.360  58.504  10.316  1.00 31.65     0.042 A 
ATOM   1644  CE3 TRP A 206      28.205  57.485   8.449  1.00 34.13     0.014 A 
ATOM   1645  NE1 TRP A 206      30.522  58.316  11.020  1.00 28.85    -0.365 N 
ATOM   1646  HE1 TRP A 206      30.834  58.881  11.810  1.00  0.00     0.165 HD
ATOM   1647  CZ2 TRP A 206      28.356  59.454  10.479  1.00 34.58     0.030 A 
ATOM   1648  CZ3 TRP A 206      27.209  58.433   8.611  1.00 36.05     0.001 A 
ATOM   1649  CH2 TRP A 206      27.293  59.405   9.619  1.00 37.79     0.002 A 
ATOM   1650  N   ARG A 207      29.193  52.964   7.578  1.00 31.09    -0.346 N 
ATOM   1651  HN  ARG A 207      28.422  53.551   7.897  1.00  0.00     0.163 HD
ATOM   1652  CA  ARG A 207      28.938  51.958   6.562  1.00 32.78     0.176 C 
ATOM   1653  C   ARG A 207      27.981  52.499   5.506  1.00 39.16     0.241 C 
ATOM   1654  O   ARG A 207      27.024  53.204   5.824  1.00 34.54    -0.271 OA
ATOM   1655  CB  ARG A 207      28.380  50.688   7.211  1.00 32.25     0.036 C 
ATOM   1656  CG  ARG A 207      27.816  49.661   6.242  1.00 40.95     0.023 C 
ATOM   1657  CD  ARG A 207      27.498  48.363   6.976  1.00 35.18     0.138 C 
ATOM   1658  NE  ARG A 207      27.054  48.620   8.344  1.00 34.73    -0.227 N 
ATOM   1659  HE  ARG A 207      27.720  48.459   9.100  1.00  0.00     0.177 HD
ATOM   1660  CZ  ARG A 207      25.837  49.051   8.668  1.00 36.34     0.665 C 
ATOM   1661  NH1 ARG A 207      24.937  49.277   7.720  1.00 33.46    -0.235 N 
ATOM   1662 1HH1 ARG A 207      25.178  49.116   6.742  1.00  0.00     0.174 HD
ATOM   1663 2HH1 ARG A 207      24.004  49.607   7.968  1.00  0.00     0.174 HD
ATOM   1664  NH2 ARG A 207      25.523  49.260   9.940  1.00 35.86    -0.235 N 
ATOM   1665 1HH2 ARG A 207      26.215  49.086  10.669  1.00  0.00     0.174 HD
ATOM   1666 2HH2 ARG A 207      24.590  49.590  10.188  1.00  0.00     0.174 HD
ATOM   1667  N   ASN A 208      28.259  52.168   4.249  1.00 39.32    -0.346 N 
ATOM   1668  HN  ASN A 208      29.057  51.559   4.069  1.00  0.00     0.163 HD
ATOM   1669  CA  ASN A 208      27.470  52.640   3.118  1.00 43.50     0.185 C 
ATOM   1670  C   ASN A 208      26.706  51.475   2.497  1.00 43.54     0.241 C 
ATOM   1671  O   ASN A 208      27.279  50.416   2.244  1.00 42.10    -0.271 OA
ATOM   1672  CB  ASN A 208      28.396  53.301   2.090  1.00 42.99     0.137 C 
ATOM   1673  CG  ASN A 208      27.646  53.933   0.940  1.00 51.13     0.217 C 
ATOM   1674  ND2 ASN A 208      27.612  55.261   0.913  1.00 52.22    -0.370 N 
ATOM   1675 1HD2 ASN A 208      28.047  55.837   1.633  1.00  0.00     0.159 HD
ATOM   1676 2HD2 ASN A 208      27.106  55.688   0.137  1.00  0.00     0.159 HD
ATOM   1677  OD1 ASN A 208      27.122  53.240   0.073  1.00 51.84    -0.274 OA
ATOM   1678  N   SER A 209      25.411  51.659   2.267  1.00 49.24    -0.344 N 
ATOM   1679  HN  SER A 209      24.991  52.566   2.468  1.00  0.00     0.163 HD
ATOM   1680  CA  SER A 209      24.578  50.585   1.732  1.00 47.09     0.200 C 
ATOM   1681  C   SER A 209      25.060  50.107   0.362  1.00 51.17     0.243 C 
ATOM   1682  O   SER A 209      24.949  48.925   0.034  1.00 53.22    -0.271 OA
ATOM   1683  CB  SER A 209      23.116  51.025   1.658  1.00 55.82     0.199 C 
ATOM   1684  OG  SER A 209      22.988  52.237   0.935  1.00 65.77    -0.398 OA
ATOM   1685  HG  SER A 209      22.079  52.510   0.889  1.00  0.00     0.209 HD
ATOM   1686  N   LYS A 210      25.605  51.027  -0.428  1.00 42.93    -0.346 N 
ATOM   1687  HN  LYS A 210      25.706  51.981  -0.081  1.00  0.00     0.163 HD
ATOM   1688  CA  LYS A 210      26.063  50.712  -1.778  1.00 46.75     0.176 C 
ATOM   1689  C   LYS A 210      27.478  50.126  -1.822  1.00 48.78     0.241 C 
ATOM   1690  O   LYS A 210      27.734  49.169  -2.552  1.00 43.72    -0.271 OA
ATOM   1691  CB  LYS A 210      25.981  51.959  -2.667  1.00 51.26     0.035 C 
ATOM   1692  CG  LYS A 210      26.670  51.820  -4.021  1.00 59.45     0.004 C 
ATOM   1693  CD  LYS A 210      26.347  52.998  -4.941  1.00 59.88     0.027 C 
ATOM   1694  CE  LYS A 210      26.866  54.320  -4.381  1.00 68.37     0.229 C 
ATOM   1695  NZ  LYS A 210      28.358  54.400  -4.377  1.00 68.17    -0.079 N 
ATOM   1696  HZ1 LYS A 210      28.705  55.283  -4.003  1.00  0.00     0.274 HD
ATOM   1697  HZ2 LYS A 210      28.736  54.224  -5.308  1.00  0.00     0.274 HD
ATOM   1698  HZ3 LYS A 210      28.765  53.608  -3.880  1.00  0.00     0.274 HD
ATOM   1699  N   ASP A 211      28.389  50.698  -1.039  1.00 41.25    -0.346 N 
ATOM   1700  HN  ASP A 211      28.093  51.400  -0.361  1.00  0.00     0.163 HD
ATOM   1701  CA  ASP A 211      29.804  50.344  -1.128  1.00 41.17     0.186 C 
ATOM   1702  C   ASP A 211      30.305  49.530   0.058  1.00 34.58     0.241 C 
ATOM   1703  O   ASP A 211      31.429  49.031   0.044  1.00 34.86    -0.271 OA
ATOM   1704  CB  ASP A 211      30.653  51.609  -1.257  1.00 43.23     0.147 C 
ATOM   1705  CG  ASP A 211      30.189  52.509  -2.381  1.00 52.83     0.175 C 
ATOM   1706  OD1 ASP A 211      29.811  51.982  -3.450  1.00 55.78    -0.648 OA
ATOM   1707  OD2 ASP A 211      30.201  53.743  -2.194  1.00 54.96    -0.648 OA
ATOM   1708  N   GLY A 212      29.475  49.400   1.086  1.00 32.84    -0.351 N 
ATOM   1709  HN  GLY A 212      28.526  49.767   1.014  1.00  0.00     0.163 HD
ATOM   1710  CA  GLY A 212      29.896  48.745   2.309  1.00 31.51     0.225 C 
ATOM   1711  C   GLY A 212      30.542  49.751   3.243  1.00 30.82     0.236 C 
ATOM   1712  O   GLY A 212      30.443  50.957   3.026  1.00 28.52    -0.272 OA
ATOM   1713  N   SER A 213      31.216  49.259   4.277  1.00 30.31    -0.344 N 
ATOM   1714  HN  SER A 213      31.340  48.250   4.362  1.00  0.00     0.163 HD
ATOM   1715  CA  SER A 213      31.781  50.140   5.292  1.00 26.87     0.200 C 
ATOM   1716  C   SER A 213      33.030  50.854   4.784  1.00 22.87     0.243 C 
ATOM   1717  O   SER A 213      33.762  50.319   3.952  1.00 26.91    -0.271 OA
ATOM   1718  CB  SER A 213      32.087  49.351   6.569  1.00 26.89     0.199 C 
ATOM   1719  OG  SER A 213      33.127  48.412   6.355  1.00 26.75    -0.398 OA
ATOM   1720  HG  SER A 213      33.317  47.923   7.147  1.00  0.00     0.209 HD
ATOM   1721  N   TRP A 214      33.269  52.065   5.279  1.00 24.18    -0.346 N 
ATOM   1722  HN  TRP A 214      32.613  52.473   5.945  1.00  0.00     0.163 HD
ATOM   1723  CA  TRP A 214      34.454  52.819   4.886  1.00 26.47     0.181 C 
ATOM   1724  C   TRP A 214      35.728  52.012   5.148  1.00 25.53     0.241 C 
ATOM   1725  O   TRP A 214      36.634  51.952   4.310  1.00 24.71    -0.271 OA
ATOM   1726  CB  TRP A 214      34.550  54.140   5.657  1.00 25.16     0.075 C 
ATOM   1727  CG  TRP A 214      33.400  55.083   5.467  1.00 25.94    -0.028 A 
ATOM   1728  CD1 TRP A 214      32.325  54.925   4.635  1.00 32.34     0.096 A 
ATOM   1729  CD2 TRP A 214      33.235  56.358   6.099  1.00 27.81    -0.002 A 
ATOM   1730  CE2 TRP A 214      32.032  56.911   5.619  1.00 30.35     0.042 A 
ATOM   1731  CE3 TRP A 214      33.990  57.083   7.031  1.00 25.42     0.014 A 
ATOM   1732  NE1 TRP A 214      31.492  56.016   4.731  1.00 31.49    -0.365 N 
ATOM   1733  HE1 TRP A 214      30.615  56.139   4.224  1.00  0.00     0.165 HD
ATOM   1734  CZ2 TRP A 214      31.563  58.155   6.040  1.00 30.61     0.030 A 
ATOM   1735  CZ3 TRP A 214      33.522  58.319   7.449  1.00 26.41     0.001 A 
ATOM   1736  CH2 TRP A 214      32.319  58.841   6.952  1.00 31.48     0.002 A 
ATOM   1737  N   PHE A 215      35.797  51.400   6.322  1.00 25.23    -0.346 N 
ATOM   1738  HN  PHE A 215      34.988  51.421   6.943  1.00  0.00     0.163 HD
ATOM   1739  CA  PHE A 215      37.004  50.697   6.747  1.00 25.74     0.180 C 
ATOM   1740  C   PHE A 215      37.301  49.455   5.905  1.00 25.82     0.241 C 
ATOM   1741  O   PHE A 215      38.416  49.285   5.406  1.00 23.39    -0.271 OA
ATOM   1742  CB  PHE A 215      36.906  50.334   8.231  1.00 21.01     0.073 C 
ATOM   1743  CG  PHE A 215      38.049  49.503   8.733  1.00 24.67    -0.056 A 
ATOM   1744  CD1 PHE A 215      39.323  50.037   8.830  1.00 20.17     0.007 A 
ATOM   1745  CD2 PHE A 215      37.844  48.188   9.125  1.00 22.55     0.007 A 
ATOM   1746  CE1 PHE A 215      40.378  49.272   9.296  1.00 21.52     0.001 A 
ATOM   1747  CE2 PHE A 215      38.893  47.418   9.596  1.00 21.08     0.001 A 
ATOM   1748  CZ  PHE A 215      40.164  47.960   9.683  1.00 20.46     0.000 A 
ATOM   1749  N   ILE A 216      36.309  48.585   5.751  1.00 24.48    -0.346 N 
ATOM   1750  HN  ILE A 216      35.396  48.784   6.160  1.00  0.00     0.163 HD
ATOM   1751  CA  ILE A 216      36.511  47.348   5.004  1.00 24.09     0.180 C 
ATOM   1752  C   ILE A 216      36.790  47.669   3.536  1.00 23.20     0.241 C 
ATOM   1753  O   ILE A 216      37.665  47.070   2.910  1.00 28.97    -0.271 OA
ATOM   1754  CB  ILE A 216      35.308  46.398   5.151  1.00 24.27     0.013 C 
ATOM   1755  CG1 ILE A 216      35.129  46.001   6.623  1.00 20.13     0.002 C 
ATOM   1756  CG2 ILE A 216      35.481  45.161   4.276  1.00 25.73     0.012 C 
ATOM   1757  CD1 ILE A 216      36.345  45.317   7.235  1.00 22.70     0.005 C 
ATOM   1758  N   GLN A 217      36.047  48.633   3.004  1.00 29.05    -0.346 N 
ATOM   1759  HN  GLN A 217      35.289  49.027   3.561  1.00  0.00     0.163 HD
ATOM   1760  CA  GLN A 217      36.267  49.152   1.661  1.00 30.47     0.177 C 
ATOM   1761  C   GLN A 217      37.743  49.516   1.473  1.00 30.73     0.241 C 
ATOM   1762  O   GLN A 217      38.405  49.051   0.542  1.00 30.40    -0.271 OA
ATOM   1763  CB  GLN A 217      35.394  50.394   1.459  1.00 33.81     0.044 C 
ATOM   1764  CG  GLN A 217      35.143  50.804   0.024  1.00 43.91     0.105 C 
ATOM   1765  CD  GLN A 217      34.271  52.053  -0.070  1.00 39.22     0.215 C 
ATOM   1766  NE2 GLN A 217      34.641  52.961  -0.964  1.00 46.63    -0.370 N 
ATOM   1767 1HE2 GLN A 217      35.456  52.839  -1.565  1.00  0.00     0.159 HD
ATOM   1768 2HE2 GLN A 217      34.058  53.796  -1.027  1.00  0.00     0.159 HD
ATOM   1769  OE1 GLN A 217      33.284  52.201   0.657  1.00 38.83    -0.274 OA
ATOM   1770  N   SER A 218      38.253  50.349   2.372  1.00 25.80    -0.344 N 
ATOM   1771  HN  SER A 218      37.663  50.671   3.140  1.00  0.00     0.163 HD
ATOM   1772  CA  SER A 218      39.633  50.818   2.294  1.00 29.22     0.200 C 
ATOM   1773  C   SER A 218      40.650  49.704   2.553  1.00 23.97     0.243 C 
ATOM   1774  O   SER A 218      41.689  49.641   1.896  1.00 24.77    -0.271 OA
ATOM   1775  CB  SER A 218      39.851  51.969   3.277  1.00 25.21     0.199 C 
ATOM   1776  OG  SER A 218      38.924  53.012   3.023  1.00 26.19    -0.398 OA
ATOM   1777  HG  SER A 218      39.059  53.727   3.634  1.00  0.00     0.209 HD
ATOM   1778  N   LEU A 219      40.346  48.830   3.508  1.00 26.66    -0.346 N 
ATOM   1779  HN  LEU A 219      39.462  48.927   4.008  1.00  0.00     0.163 HD
ATOM   1780  CA  LEU A 219      41.247  47.735   3.859  1.00 23.01     0.177 C 
ATOM   1781  C   LEU A 219      41.472  46.796   2.676  1.00 30.33     0.241 C 
ATOM   1782  O   LEU A 219      42.607  46.429   2.375  1.00 26.66    -0.271 OA
ATOM   1783  CB  LEU A 219      40.698  46.952   5.057  1.00 24.37     0.038 C 
ATOM   1784  CG  LEU A 219      41.424  45.661   5.451  1.00 26.23    -0.020 C 
ATOM   1785  CD1 LEU A 219      42.836  45.958   5.949  1.00 23.79     0.009 C 
ATOM   1786  CD2 LEU A 219      40.635  44.902   6.508  1.00 22.99     0.009 C 
ATOM   1787  N   CYS A 220      40.391  46.409   2.006  1.00 24.48    -0.345 N 
ATOM   1788  HN  CYS A 220      39.472  46.737   2.303  1.00  0.00     0.163 HD
ATOM   1789  CA  CYS A 220      40.500  45.522   0.852  1.00 29.92     0.186 C 
ATOM   1790  C   CYS A 220      41.293  46.170  -0.277  1.00 26.45     0.241 C 
ATOM   1791  O   CYS A 220      42.154  45.532  -0.886  1.00 31.52    -0.271 OA
ATOM   1792  CB  CYS A 220      39.116  45.083   0.363  1.00 27.30     0.120 C 
ATOM   1793  SG  CYS A 220      38.285  43.968   1.518  1.00 29.94    -0.095 SA
ATOM   1794  N   ALA A 221      41.010  47.441  -0.544  1.00 29.65    -0.346 N 
ATOM   1795  HN  ALA A 221      40.286  47.915  -0.004  1.00  0.00     0.163 HD
ATOM   1796  CA  ALA A 221      41.714  48.173  -1.595  1.00 31.54     0.172 C 
ATOM   1797  C   ALA A 221      43.220  48.261  -1.330  1.00 34.98     0.240 C 
ATOM   1798  O   ALA A 221      44.032  48.071  -2.237  1.00 35.08    -0.271 OA
ATOM   1799  CB  ALA A 221      41.116  49.566  -1.769  1.00 32.67     0.042 C 
ATOM   1800  N   MET A 222      43.594  48.542  -0.085  1.00 32.09    -0.346 N 
ATOM   1801  HN  MET A 222      42.885  48.661   0.638  1.00  0.00     0.163 HD
ATOM   1802  CA  MET A 222      45.006  48.683   0.262  1.00 28.81     0.177 C 
ATOM   1803  C   MET A 222      45.737  47.343   0.249  1.00 28.96     0.241 C 
ATOM   1804  O   MET A 222      46.899  47.264  -0.154  1.00 29.27    -0.271 OA
ATOM   1805  CB  MET A 222      45.173  49.379   1.615  1.00 28.63     0.045 C 
ATOM   1806  CG  MET A 222      44.702  50.828   1.634  1.00 26.99     0.076 C 
ATOM   1807  SD  MET A 222      45.603  51.907   0.495  1.00 33.66    -0.173 SA
ATOM   1808  CE  MET A 222      44.662  51.706  -1.017  1.00 41.25     0.089 C 
ATOM   1809  N   LEU A 223      45.054  46.291   0.686  1.00 27.21    -0.346 N 
ATOM   1810  HN  LEU A 223      44.117  46.425   1.065  1.00  0.00     0.163 HD
ATOM   1811  CA  LEU A 223      45.619  44.948   0.634  1.00 27.21     0.177 C 
ATOM   1812  C   LEU A 223      45.838  44.505  -0.812  1.00 34.07     0.241 C 
ATOM   1813  O   LEU A 223      46.860  43.907  -1.136  1.00 33.98    -0.271 OA
ATOM   1814  CB  LEU A 223      44.722  43.950   1.367  1.00 29.89     0.038 C 
ATOM   1815  CG  LEU A 223      44.883  43.919   2.888  1.00 28.53    -0.020 C 
ATOM   1816  CD1 LEU A 223      43.789  43.084   3.523  1.00 26.70     0.009 C 
ATOM   1817  CD2 LEU A 223      46.261  43.391   3.267  1.00 26.26     0.009 C 
ATOM   1818  N   LYS A 224      44.877  44.802  -1.679  1.00 38.27    -0.346 N 
ATOM   1819  HN  LYS A 224      44.041  45.288  -1.354  1.00  0.00     0.163 HD
ATOM   1820  CA  LYS A 224      44.997  44.444  -3.089  1.00 42.40     0.176 C 
ATOM   1821  C   LYS A 224      46.152  45.185  -3.752  1.00 42.57     0.241 C 
ATOM   1822  O   LYS A 224      46.874  44.621  -4.573  1.00 43.21    -0.271 OA
ATOM   1823  CB  LYS A 224      43.693  44.735  -3.833  1.00 44.10     0.035 C 
ATOM   1824  CG  LYS A 224      42.554  43.812  -3.446  1.00 49.82     0.004 C 
ATOM   1825  CD  LYS A 224      41.230  44.299  -4.001  1.00 54.97     0.027 C 
ATOM   1826  CE  LYS A 224      40.075  43.514  -3.411  1.00 44.36     0.229 C 
ATOM   1827  NZ  LYS A 224      38.770  44.021  -3.917  1.00 59.50    -0.079 N 
ATOM   1828  HZ1 LYS A 224      37.993  43.493  -3.520  1.00  0.00     0.274 HD
ATOM   1829  HZ2 LYS A 224      38.739  44.027  -4.937  1.00  0.00     0.274 HD
ATOM   1830  HZ3 LYS A 224      38.667  45.022  -3.753  1.00  0.00     0.274 HD
ATOM   1831  N   GLN A 225      46.327  46.449  -3.385  1.00 39.40    -0.346 N 
ATOM   1832  HN  GLN A 225      45.732  46.845  -2.657  1.00  0.00     0.163 HD
ATOM   1833  CA  GLN A 225      47.351  47.281  -4.001  1.00 40.57     0.177 C 
ATOM   1834  C   GLN A 225      48.749  47.068  -3.414  1.00 46.10     0.241 C 
ATOM   1835  O   GLN A 225      49.740  47.159  -4.137  1.00 44.62    -0.271 OA
ATOM   1836  CB  GLN A 225      46.961  48.760  -3.915  1.00 45.41     0.044 C 
ATOM   1837  CG  GLN A 225      48.012  49.715  -4.465  1.00 48.47     0.105 C 
ATOM   1838  CD  GLN A 225      47.560  51.165  -4.438  1.00 55.48     0.215 C 
ATOM   1839  NE2 GLN A 225      48.361  52.046  -5.030  1.00 60.32    -0.370 N 
ATOM   1840 1HE2 GLN A 225      48.057  53.020  -5.012  1.00  0.00     0.159 HD
ATOM   1841 2HE2 GLN A 225      49.235  51.778  -5.481  1.00  0.00     0.159 HD
ATOM   1842  OE1 GLN A 225      46.504  51.489  -3.893  1.00 53.13    -0.274 OA
ATOM   1843  N   TYR A 226      48.829  46.770  -2.117  1.00 37.25    -0.346 N 
ATOM   1844  HN  TYR A 226      47.980  46.535  -1.602  1.00  0.00     0.163 HD
ATOM   1845  CA  TYR A 226      50.119  46.775  -1.419  1.00 41.50     0.180 C 
ATOM   1846  C   TYR A 226      50.561  45.468  -0.751  1.00 38.33     0.241 C 
ATOM   1847  O   TYR A 226      51.662  45.403  -0.205  1.00 42.03    -0.271 OA
ATOM   1848  CB  TYR A 226      50.146  47.890  -0.371  1.00 35.64     0.073 C 
ATOM   1849  CG  TYR A 226      50.118  49.282  -0.950  1.00 39.39    -0.056 A 
ATOM   1850  CD1 TYR A 226      51.204  49.779  -1.661  1.00 41.54     0.010 A 
ATOM   1851  CD2 TYR A 226      49.014  50.106  -0.777  1.00 36.11     0.010 A 
ATOM   1852  CE1 TYR A 226      51.187  51.054  -2.189  1.00 42.61     0.037 A 
ATOM   1853  CE2 TYR A 226      48.988  51.384  -1.301  1.00 42.82     0.037 A 
ATOM   1854  CZ  TYR A 226      50.078  51.854  -2.007  1.00 45.02     0.065 A 
ATOM   1855  OH  TYR A 226      50.061  53.126  -2.531  1.00 43.54    -0.361 OA
ATOM   1856  HH  TYR A 226      50.811  53.449  -3.017  1.00  0.00     0.217 HD
ATOM   1857  N   ALA A 227      49.722  44.437  -0.777  1.00 33.94    -0.346 N 
ATOM   1858  HN  ALA A 227      48.841  44.516  -1.284  1.00  0.00     0.163 HD
ATOM   1859  CA  ALA A 227      50.051  43.189  -0.084  1.00 37.72     0.172 C 
ATOM   1860  C   ALA A 227      51.371  42.590  -0.560  1.00 42.91     0.240 C 
ATOM   1861  O   ALA A 227      51.998  41.796   0.146  1.00 40.69    -0.271 OA
ATOM   1862  CB  ALA A 227      48.930  42.174  -0.232  1.00 37.76     0.042 C 
ATOM   1863  N   ASP A 228      51.794  42.979  -1.757  1.00 53.68    -0.346 N 
ATOM   1864  HN  ASP A 228      51.268  43.688  -2.268  1.00  0.00     0.163 HD
ATOM   1865  CA  ASP A 228      52.996  42.412  -2.355  1.00 60.73     0.186 C 
ATOM   1866  C   ASP A 228      54.215  43.333  -2.276  1.00 61.53     0.241 C 
ATOM   1867  O   ASP A 228      55.200  43.112  -2.979  1.00 65.81    -0.271 OA
ATOM   1868  CB  ASP A 228      52.734  42.034  -3.813  1.00 66.08     0.147 C 
ATOM   1869  CG  ASP A 228      52.243  43.207  -4.637  1.00 67.97     0.175 C 
ATOM   1870  OD1 ASP A 228      51.159  43.746  -4.323  1.00 70.54    -0.648 OA
ATOM   1871  OD2 ASP A 228      52.938  43.587  -5.603  1.00 73.77    -0.648 OA
ATOM   1872  N   LYS A 229      54.159  44.359  -1.431  1.00 52.37    -0.346 N 
ATOM   1873  HN  LYS A 229      53.327  44.497  -0.857  1.00  0.00     0.163 HD
ATOM   1874  CA  LYS A 229      55.280  45.291  -1.319  1.00 51.62     0.176 C 
ATOM   1875  C   LYS A 229      55.397  46.045   0.008  1.00 49.08     0.241 C 
ATOM   1876  O   LYS A 229      56.405  46.706   0.252  1.00 52.44    -0.271 OA
ATOM   1877  CB  LYS A 229      55.287  46.278  -2.491  1.00 53.29     0.035 C 
ATOM   1878  CG  LYS A 229      53.916  46.795  -2.890  1.00 55.74     0.004 C 
ATOM   1879  CD  LYS A 229      54.011  47.725  -4.090  1.00 59.57     0.027 C 
ATOM   1880  CE  LYS A 229      52.675  47.856  -4.800  1.00 65.56     0.229 C 
ATOM   1881  NZ  LYS A 229      52.250  46.569  -5.427  1.00 65.12    -0.079 N 
ATOM   1882  HZ1 LYS A 229      51.353  46.657  -5.904  1.00  0.00     0.274 HD
ATOM   1883  HZ2 LYS A 229      52.235  45.811  -4.745  1.00  0.00     0.274 HD
ATOM   1884  HZ3 LYS A 229      52.969  46.206  -6.053  1.00  0.00     0.274 HD
ATOM   1885  N   LEU A 230      54.383  45.956   0.861  1.00 38.09    -0.346 N 
ATOM   1886  HN  LEU A 230      53.549  45.428   0.603  1.00  0.00     0.163 HD
ATOM   1887  CA  LEU A 230      54.454  46.610   2.168  1.00 35.34     0.177 C 
ATOM   1888  C   LEU A 230      54.237  45.643   3.327  1.00 34.16     0.241 C 
ATOM   1889  O   LEU A 230      53.505  44.662   3.204  1.00 34.23    -0.271 OA
ATOM   1890  CB  LEU A 230      53.450  47.761   2.267  1.00 29.59     0.038 C 
ATOM   1891  CG  LEU A 230      53.718  48.996   1.406  1.00 34.33    -0.020 C 
ATOM   1892  CD1 LEU A 230      52.627  50.029   1.620  1.00 34.22     0.009 C 
ATOM   1893  CD2 LEU A 230      55.087  49.587   1.725  1.00 38.60     0.009 C 
ATOM   1894  N   GLU A 231      54.884  45.935   4.450  1.00 33.65    -0.346 N 
ATOM   1895  HN  GLU A 231      55.566  46.694   4.447  1.00  0.00     0.163 HD
ATOM   1896  CA  GLU A 231      54.647  45.203   5.683  1.00 31.36     0.177 C 
ATOM   1897  C   GLU A 231      53.251  45.562   6.182  1.00 25.72     0.241 C 
ATOM   1898  O   GLU A 231      52.768  46.669   5.942  1.00 25.51    -0.271 OA
ATOM   1899  CB  GLU A 231      55.715  45.560   6.722  1.00 29.06     0.045 C 
ATOM   1900  CG  GLU A 231      55.786  44.614   7.906  1.00 27.89     0.116 C 
ATOM   1901  CD  GLU A 231      54.822  44.992   9.014  1.00 27.42     0.172 C 
ATOM   1902  OE1 GLU A 231      54.570  46.203   9.199  1.00 26.98    -0.648 OA
ATOM   1903  OE2 GLU A 231      54.317  44.076   9.701  1.00 28.29    -0.648 OA
ATOM   1904  N   PHE A 232      52.602  44.624   6.867  1.00 28.97    -0.346 N 
ATOM   1905  HN  PHE A 232      53.092  43.763   7.111  1.00  0.00     0.163 HD
ATOM   1906  CA  PHE A 232      51.206  44.787   7.283  1.00 29.09     0.180 C 
ATOM   1907  C   PHE A 232      50.885  46.095   8.028  1.00 25.70     0.241 C 
ATOM   1908  O   PHE A 232      49.861  46.724   7.761  1.00 25.47    -0.271 OA
ATOM   1909  CB  PHE A 232      50.751  43.578   8.108  1.00 29.07     0.073 C 
ATOM   1910  CG  PHE A 232      49.263  43.506   8.314  1.00 26.28    -0.056 A 
ATOM   1911  CD1 PHE A 232      48.390  43.859   7.298  1.00 29.76     0.007 A 
ATOM   1912  CD2 PHE A 232      48.737  43.064   9.519  1.00 29.14     0.007 A 
ATOM   1913  CE1 PHE A 232      47.016  43.785   7.479  1.00 29.83     0.001 A 
ATOM   1914  CE2 PHE A 232      47.366  42.988   9.711  1.00 27.80     0.001 A 
ATOM   1915  CZ  PHE A 232      46.504  43.348   8.686  1.00 30.27     0.000 A 
ATOM   1916  N   MET A 233      51.742  46.501   8.961  1.00 26.87    -0.346 N 
ATOM   1917  HN  MET A 233      52.578  45.950   9.155  1.00  0.00     0.163 HD
ATOM   1918  CA  MET A 233      51.493  47.733   9.710  1.00 25.89     0.177 C 
ATOM   1919  C   MET A 233      51.508  48.952   8.794  1.00 26.03     0.241 C 
ATOM   1920  O   MET A 233      50.754  49.903   9.000  1.00 27.08    -0.271 OA
ATOM   1921  CB  MET A 233      52.501  47.912  10.846  1.00 23.34     0.045 C 
ATOM   1922  CG  MET A 233      52.400  46.855  11.928  1.00 25.60     0.076 C 
ATOM   1923  SD  MET A 233      50.798  46.857  12.753  1.00 28.96    -0.173 SA
ATOM   1924  CE  MET A 233      51.104  47.991  14.093  1.00 31.91     0.089 C 
ATOM   1925  N   HIS A 234      52.366  48.925   7.781  1.00 23.28    -0.346 N 
ATOM   1926  HN  HIS A 234      52.996  48.130   7.671  1.00  0.00     0.163 HD
ATOM   1927  CA  HIS A 234      52.413  50.024   6.825  1.00 23.91     0.182 C 
ATOM   1928  C   HIS A 234      51.194  50.008   5.907  1.00 26.48     0.241 C 
ATOM   1929  O   HIS A 234      50.718  51.056   5.475  1.00 27.50    -0.271 OA
ATOM   1930  CB  HIS A 234      53.718  50.014   6.024  1.00 25.44     0.093 C 
ATOM   1931  CG  HIS A 234      54.920  50.384   6.837  1.00 29.92     0.028 A 
ATOM   1932  CD2 HIS A 234      55.025  50.981   8.047  1.00 31.20     0.114 A 
ATOM   1933  ND1 HIS A 234      56.210  50.120   6.428  1.00 33.14    -0.354 N 
ATOM   1934  HD1 HIS A 234      56.470  49.662   5.554  1.00  0.00     0.166 HD
ATOM   1935  CE1 HIS A 234      57.057  50.553   7.344  1.00 36.22     0.180 A 
ATOM   1936  NE2 HIS A 234      56.364  51.079   8.338  1.00 30.93    -0.360 N 
ATOM   1937  HE2 HIS A 234      56.759  51.491   9.184  1.00  0.00     0.166 HD
ATOM   1938  N   ILE A 235      50.685  48.817   5.619  1.00 21.01    -0.346 N 
ATOM   1939  HN  ILE A 235      51.164  47.975   5.938  1.00  0.00     0.163 HD
ATOM   1940  CA  ILE A 235      49.451  48.697   4.853  1.00 25.03     0.180 C 
ATOM   1941  C   ILE A 235      48.293  49.319   5.632  1.00 21.28     0.241 C 
ATOM   1942  O   ILE A 235      47.513  50.103   5.086  1.00 23.21    -0.271 OA
ATOM   1943  CB  ILE A 235      49.132  47.224   4.518  1.00 23.84     0.013 C 
ATOM   1944  CG1 ILE A 235      50.211  46.650   3.595  1.00 26.09     0.002 C 
ATOM   1945  CG2 ILE A 235      47.755  47.102   3.869  1.00 23.32     0.012 C 
ATOM   1946  CD1 ILE A 235      49.940  45.230   3.134  1.00 27.96     0.005 C 
ATOM   1947  N   LEU A 236      48.199  48.980   6.915  1.00 24.62    -0.346 N 
ATOM   1948  HN  LEU A 236      48.903  48.359   7.315  1.00  0.00     0.163 HD
ATOM   1949  CA  LEU A 236      47.118  49.469   7.771  1.00 22.33     0.177 C 
ATOM   1950  C   LEU A 236      47.193  50.976   8.017  1.00 23.40     0.241 C 
ATOM   1951  O   LEU A 236      46.169  51.628   8.234  1.00 22.23    -0.271 OA
ATOM   1952  CB  LEU A 236      47.114  48.719   9.105  1.00 19.76     0.038 C 
ATOM   1953  CG  LEU A 236      46.685  47.251   9.046  1.00 22.88    -0.020 C 
ATOM   1954  CD1 LEU A 236      46.811  46.599  10.417  1.00 22.20     0.009 C 
ATOM   1955  CD2 LEU A 236      45.261  47.136   8.521  1.00 20.74     0.009 C 
ATOM   1956  N   THR A 237      48.406  51.520   7.995  1.00 22.61    -0.344 N 
ATOM   1957  HN  THR A 237      49.219  50.915   7.881  1.00  0.00     0.163 HD
ATOM   1958  CA  THR A 237      48.605  52.958   8.129  1.00 25.23     0.205 C 
ATOM   1959  C   THR A 237      48.032  53.688   6.910  1.00 24.94     0.243 C 
ATOM   1960  O   THR A 237      47.440  54.760   7.037  1.00 24.61    -0.271 OA
ATOM   1961  CB  THR A 237      50.104  53.306   8.330  1.00 24.61     0.146 C 
ATOM   1962  CG2 THR A 237      50.310  54.811   8.450  1.00 26.40     0.042 C 
ATOM   1963  OG1 THR A 237      50.590  52.670   9.519  1.00 22.12    -0.393 OA
ATOM   1964  HG1 THR A 237      51.508  52.883   9.642  1.00  0.00     0.210 HD
ATOM   1965  N   ARG A 238      48.193  53.097   5.730  1.00 26.76    -0.346 N 
ATOM   1966  HN  ARG A 238      48.746  52.242   5.667  1.00  0.00     0.163 HD
ATOM   1967  CA  ARG A 238      47.589  53.655   4.520  1.00 27.39     0.176 C 
ATOM   1968  C   ARG A 238      46.063  53.529   4.534  1.00 25.56     0.241 C 
ATOM   1969  O   ARG A 238      45.356  54.400   4.019  1.00 28.13    -0.271 OA
ATOM   1970  CB  ARG A 238      48.182  53.012   3.267  1.00 30.84     0.036 C 
ATOM   1971  CG  ARG A 238      49.622  53.426   3.010  1.00 37.94     0.023 C 
ATOM   1972  CD  ARG A 238      50.224  52.644   1.863  1.00 41.81     0.138 C 
ATOM   1973  NE  ARG A 238      51.539  53.153   1.485  1.00 51.00    -0.227 N 
ATOM   1974  HE  ARG A 238      52.352  52.795   1.986  1.00  0.00     0.177 HD
ATOM   1975  CZ  ARG A 238      51.742  54.054   0.528  1.00 55.90     0.665 C 
ATOM   1976  NH1 ARG A 238      50.714  54.552  -0.148  1.00 54.35    -0.235 N 
ATOM   1977 1HH1 ARG A 238      49.767  54.241   0.070  1.00  0.00     0.174 HD
ATOM   1978 2HH1 ARG A 238      50.870  55.243  -0.882  1.00  0.00     0.174 HD
ATOM   1979  NH2 ARG A 238      52.972  54.458   0.245  1.00 59.61    -0.235 N 
ATOM   1980 1HH2 ARG A 238      53.762  54.075   0.764  1.00  0.00     0.174 HD
ATOM   1981 2HH2 ARG A 238      53.128  55.149  -0.489  1.00  0.00     0.174 HD
ATOM   1982  N   VAL A 239      45.557  52.458   5.137  1.00 24.14    -0.346 N 
ATOM   1983  HN  VAL A 239      46.181  51.712   5.446  1.00  0.00     0.163 HD
ATOM   1984  CA  VAL A 239      44.121  52.335   5.363  1.00 25.21     0.180 C 
ATOM   1985  C   VAL A 239      43.656  53.476   6.269  1.00 23.54     0.241 C 
ATOM   1986  O   VAL A 239      42.648  54.126   5.995  1.00 27.31    -0.271 OA
ATOM   1987  CB  VAL A 239      43.742  50.979   6.002  1.00 23.04     0.009 C 
ATOM   1988  CG1 VAL A 239      42.249  50.925   6.298  1.00 24.88     0.012 C 
ATOM   1989  CG2 VAL A 239      44.143  49.828   5.092  1.00 24.05     0.012 C 
ATOM   1990  N   ASN A 240      44.397  53.716   7.347  1.00 25.82    -0.346 N 
ATOM   1991  HN  ASN A 240      45.181  53.098   7.558  1.00  0.00     0.163 HD
ATOM   1992  CA  ASN A 240      44.118  54.841   8.237  1.00 24.31     0.185 C 
ATOM   1993  C   ASN A 240      43.996  56.161   7.474  1.00 24.79     0.241 C 
ATOM   1994  O   ASN A 240      43.018  56.893   7.633  1.00 26.35    -0.271 OA
ATOM   1995  CB  ASN A 240      45.200  54.967   9.316  1.00 23.44     0.137 C 
ATOM   1996  CG  ASN A 240      44.945  54.064  10.517  1.00 25.00     0.217 C 
ATOM   1997  ND2 ASN A 240      45.776  54.203  11.547  1.00 20.67    -0.370 N 
ATOM   1998 1HD2 ASN A 240      45.605  53.599  12.351  1.00  0.00     0.159 HD
ATOM   1999 2HD2 ASN A 240      46.544  54.874  11.546  1.00  0.00     0.159 HD
ATOM   2000  OD1 ASN A 240      44.016  53.253  10.518  1.00 20.67    -0.274 OA
ATOM   2001  N   ARG A 241      44.994  56.460   6.648  1.00 26.52    -0.346 N 
ATOM   2002  HN  ARG A 241      45.779  55.815   6.559  1.00  0.00     0.163 HD
ATOM   2003  CA  ARG A 241      44.989  57.692   5.867  1.00 28.80     0.176 C 
ATOM   2004  C   ARG A 241      43.836  57.735   4.868  1.00 26.15     0.241 C 
ATOM   2005  O   ARG A 241      43.184  58.769   4.718  1.00 28.92    -0.271 OA
ATOM   2006  CB  ARG A 241      46.324  57.907   5.141  1.00 29.78     0.036 C 
ATOM   2007  CG  ARG A 241      46.391  59.238   4.388  1.00 32.35     0.023 C 
ATOM   2008  CD  ARG A 241      47.810  59.634   3.993  1.00 41.41     0.138 C 
ATOM   2009  NE  ARG A 241      48.360  58.778   2.943  1.00 52.24    -0.227 N 
ATOM   2010  HE  ARG A 241      47.918  58.809   2.024  1.00  0.00     0.177 HD
ATOM   2011  CZ  ARG A 241      49.399  57.961   3.106  1.00 52.36     0.665 C 
ATOM   2012  NH1 ARG A 241      50.018  57.887   4.279  1.00 44.76    -0.235 N 
ATOM   2013 1HH1 ARG A 241      49.691  58.456   5.060  1.00  0.00     0.174 HD
ATOM   2014 2HH1 ARG A 241      50.814  57.261   4.404  1.00  0.00     0.174 HD
ATOM   2015  NH2 ARG A 241      49.825  57.220   2.090  1.00 52.32    -0.235 N 
ATOM   2016 1HH2 ARG A 241      49.350  57.277   1.189  1.00  0.00     0.174 HD
ATOM   2017 2HH2 ARG A 241      50.621  56.594   2.215  1.00  0.00     0.174 HD
ATOM   2018  N   LYS A 242      43.590  56.621   4.181  1.00 23.35    -0.346 N 
ATOM   2019  HN  LYS A 242      44.154  55.788   4.350  1.00  0.00     0.163 HD
ATOM   2020  CA  LYS A 242      42.518  56.581   3.187  1.00 28.26     0.176 C 
ATOM   2021  C   LYS A 242      41.166  56.873   3.836  1.00 25.90     0.241 C 
ATOM   2022  O   LYS A 242      40.439  57.764   3.395  1.00 27.42    -0.271 OA
ATOM   2023  CB  LYS A 242      42.492  55.241   2.438  1.00 28.01     0.035 C 
ATOM   2024  CG  LYS A 242      41.479  55.194   1.289  1.00 30.81     0.004 C 
ATOM   2025  CD  LYS A 242      41.558  53.881   0.511  1.00 33.47     0.027 C 
ATOM   2026  CE  LYS A 242      40.397  53.733  -0.476  1.00 36.62     0.229 C 
ATOM   2027  NZ  LYS A 242      40.515  54.632  -1.663  1.00 35.79    -0.079 N 
ATOM   2028  HZ1 LYS A 242      39.742  54.533  -2.321  1.00  0.00     0.274 HD
ATOM   2029  HZ2 LYS A 242      41.410  54.497  -2.133  1.00  0.00     0.274 HD
ATOM   2030  HZ3 LYS A 242      40.623  55.604  -1.373  1.00  0.00     0.274 HD
ATOM   2031  N   VAL A 243      40.842  56.134   4.894  1.00 25.28    -0.346 N 
ATOM   2032  HN  VAL A 243      41.472  55.389   5.192  1.00  0.00     0.163 HD
ATOM   2033  CA  VAL A 243      39.606  56.364   5.639  1.00 22.68     0.180 C 
ATOM   2034  C   VAL A 243      39.509  57.804   6.144  1.00 26.23     0.241 C 
ATOM   2035  O   VAL A 243      38.464  58.444   6.028  1.00 25.67    -0.271 OA
ATOM   2036  CB  VAL A 243      39.468  55.406   6.840  1.00 23.03     0.009 C 
ATOM   2037  CG1 VAL A 243      38.274  55.806   7.702  1.00 19.83     0.012 C 
ATOM   2038  CG2 VAL A 243      39.328  53.960   6.366  1.00 21.69     0.012 C 
ATOM   2039  N   ALA A 244      40.606  58.312   6.697  1.00 24.36    -0.346 N 
ATOM   2040  HN  ALA A 244      41.465  57.762   6.690  1.00  0.00     0.163 HD
ATOM   2041  CA  ALA A 244      40.616  59.637   7.315  1.00 24.27     0.172 C 
ATOM   2042  C   ALA A 244      40.453  60.786   6.320  1.00 25.86     0.240 C 
ATOM   2043  O   ALA A 244      39.830  61.799   6.636  1.00 27.96    -0.271 OA
ATOM   2044  CB  ALA A 244      41.888  59.830   8.139  1.00 22.18     0.042 C 
ATOM   2045  N   THR A 245      41.010  60.634   5.123  1.00 29.14    -0.344 N 
ATOM   2046  HN  THR A 245      41.413  59.733   4.866  1.00  0.00     0.163 HD
ATOM   2047  CA  THR A 245      41.053  61.741   4.170  1.00 29.76     0.205 C 
ATOM   2048  C   THR A 245      39.989  61.674   3.069  1.00 37.90     0.243 C 
ATOM   2049  O   THR A 245      39.477  62.707   2.635  1.00 41.60    -0.271 OA
ATOM   2050  CB  THR A 245      42.443  61.871   3.507  1.00 32.46     0.146 C 
ATOM   2051  CG2 THR A 245      43.527  62.090   4.555  1.00 32.91     0.042 C 
ATOM   2052  OG1 THR A 245      42.735  60.682   2.764  1.00 36.71    -0.393 OA
ATOM   2053  HG1 THR A 245      42.059  60.545   2.111  1.00  0.00     0.210 HD
ATOM   2054  N   GLU A 246      39.656  60.467   2.620  1.00 38.40    -0.346 N 
ATOM   2055  HN  GLU A 246      40.001  59.639   3.105  1.00  0.00     0.163 HD
ATOM   2056  CA  GLU A 246      38.805  60.308   1.444  1.00 32.56     0.177 C 
ATOM   2057  C   GLU A 246      37.328  60.078   1.756  1.00 38.81     0.241 C 
ATOM   2058  O   GLU A 246      36.507  59.991   0.843  1.00 42.47    -0.271 OA
ATOM   2059  CB  GLU A 246      39.325  59.177   0.555  1.00 37.14     0.045 C 
ATOM   2060  CG  GLU A 246      40.766  59.350   0.108  1.00 45.70     0.116 C 
ATOM   2061  CD  GLU A 246      41.232  58.225  -0.797  1.00 46.92     0.172 C 
ATOM   2062  OE1 GLU A 246      40.377  57.444  -1.268  1.00 45.51    -0.648 OA
ATOM   2063  OE2 GLU A 246      42.455  58.126  -1.039  1.00 49.09    -0.648 OA
ATOM   2064  N   PHE A 247      36.989  59.973   3.036  1.00 30.55    -0.346 N 
ATOM   2065  HN  PHE A 247      37.705  60.071   3.755  1.00  0.00     0.163 HD
ATOM   2066  CA  PHE A 247      35.607  59.719   3.428  1.00 28.39     0.180 C 
ATOM   2067  C   PHE A 247      35.058  60.821   4.324  1.00 31.82     0.241 C 
ATOM   2068  O   PHE A 247      35.727  61.285   5.248  1.00 29.46    -0.271 OA
ATOM   2069  CB  PHE A 247      35.475  58.367   4.142  1.00 26.56     0.073 C 
ATOM   2070  CG  PHE A 247      35.742  57.181   3.260  1.00 27.76    -0.056 A 
ATOM   2071  CD1 PHE A 247      37.039  56.743   3.039  1.00 26.33     0.007 A 
ATOM   2072  CD2 PHE A 247      34.694  56.493   2.662  1.00 31.74     0.007 A 
ATOM   2073  CE1 PHE A 247      37.290  55.650   2.235  1.00 29.21     0.001 A 
ATOM   2074  CE2 PHE A 247      34.936  55.401   1.851  1.00 31.97     0.001 A 
ATOM   2075  CZ  PHE A 247      36.237  54.975   1.638  1.00 30.50     0.000 A 
ATOM   2076  N   GLU A 248      33.832  61.234   4.036  1.00 30.26    -0.346 N 
ATOM   2077  HN  GLU A 248      33.382  60.880   3.192  1.00  0.00     0.163 HD
ATOM   2078  CA  GLU A 248      33.104  62.170   4.874  1.00 30.24     0.177 C 
ATOM   2079  C   GLU A 248      31.623  61.926   4.633  1.00 32.30     0.241 C 
ATOM   2080  O   GLU A 248      31.190  61.835   3.484  1.00 35.35    -0.271 OA
ATOM   2081  CB  GLU A 248      33.467  63.617   4.529  1.00 31.98     0.045 C 
ATOM   2082  CG  GLU A 248      32.756  64.643   5.394  1.00 33.40     0.116 C 
ATOM   2083  CD  GLU A 248      33.117  66.073   5.036  1.00 43.87     0.172 C 
ATOM   2084  OE1 GLU A 248      34.320  66.368   4.869  1.00 36.31    -0.648 OA
ATOM   2085  OE2 GLU A 248      32.191  66.906   4.929  1.00 46.18    -0.648 OA
ATOM   2086  N   SER A 249      30.850  61.805   5.706  1.00 29.56    -0.344 N 
ATOM   2087  HN  SER A 249      31.253  61.933   6.634  1.00  0.00     0.163 HD
ATOM   2088  CA  SER A 249      29.431  61.491   5.573  1.00 30.64     0.200 C 
ATOM   2089  C   SER A 249      28.643  62.646   4.965  1.00 34.09     0.243 C 
ATOM   2090  O   SER A 249      28.985  63.814   5.146  1.00 33.54    -0.271 OA
ATOM   2091  CB  SER A 249      28.825  61.118   6.927  1.00 27.67     0.199 C 
ATOM   2092  OG  SER A 249      28.742  62.250   7.777  1.00 27.49    -0.398 OA
ATOM   2093  HG  SER A 249      28.366  62.018   8.618  1.00  0.00     0.209 HD
ATOM   2094  N   PHE A 250      27.592  62.296   4.231  1.00 32.08    -0.346 N 
ATOM   2095  HN  PHE A 250      27.453  61.309   4.016  1.00  0.00     0.163 HD
ATOM   2096  CA  PHE A 250      26.630  63.263   3.721  1.00 35.61     0.180 C 
ATOM   2097  C   PHE A 250      25.251  62.788   4.156  1.00 32.08     0.241 C 
ATOM   2098  O   PHE A 250      24.876  61.645   3.900  1.00 34.49    -0.271 OA
ATOM   2099  CB  PHE A 250      26.707  63.350   2.195  1.00 38.65     0.073 C 
ATOM   2100  CG  PHE A 250      25.661  64.248   1.578  1.00 38.92    -0.056 A 
ATOM   2101  CD1 PHE A 250      25.873  65.613   1.475  1.00 42.92     0.007 A 
ATOM   2102  CD2 PHE A 250      24.472  63.723   1.100  1.00 43.23     0.007 A 
ATOM   2103  CE1 PHE A 250      24.917  66.440   0.908  1.00 45.59     0.001 A 
ATOM   2104  CE2 PHE A 250      23.513  64.545   0.531  1.00 43.84     0.001 A 
ATOM   2105  CZ  PHE A 250      23.736  65.903   0.436  1.00 44.21     0.000 A 
ATOM   2106  N   SER A 251      24.503  63.655   4.828  1.00 36.11    -0.344 N 
ATOM   2107  HN  SER A 251      24.849  64.602   4.983  1.00  0.00     0.163 HD
ATOM   2108  CA  SER A 251      23.195  63.275   5.348  1.00 38.87     0.200 C 
ATOM   2109  C   SER A 251      22.219  64.447   5.367  1.00 37.52     0.243 C 
ATOM   2110  O   SER A 251      22.612  65.585   5.621  1.00 39.38    -0.271 OA
ATOM   2111  CB  SER A 251      23.340  62.694   6.758  1.00 37.10     0.199 C 
ATOM   2112  OG  SER A 251      22.073  62.460   7.349  1.00 40.67    -0.398 OA
ATOM   2113  HG  SER A 251      22.163  62.100   8.223  1.00  0.00     0.209 HD
ATOM   2114  N   PHE A 252      20.946  64.161   5.094  1.00 42.44    -0.346 N 
ATOM   2115  HN  PHE A 252      20.697  63.217   4.798  1.00  0.00     0.163 HD
ATOM   2116  CA  PHE A 252      19.902  65.176   5.211  1.00 45.14     0.180 C 
ATOM   2117  C   PHE A 252      19.677  65.505   6.680  1.00 50.89     0.241 C 
ATOM   2118  O   PHE A 252      19.152  66.566   7.019  1.00 52.00    -0.271 OA
ATOM   2119  CB  PHE A 252      18.596  64.705   4.566  1.00 48.83     0.073 C 
ATOM   2120  CG  PHE A 252      18.720  64.404   3.102  1.00 48.58    -0.056 A 
ATOM   2121  CD1 PHE A 252      19.517  65.191   2.286  1.00 48.88     0.007 A 
ATOM   2122  CD2 PHE A 252      18.031  63.344   2.539  1.00 49.73     0.007 A 
ATOM   2123  CE1 PHE A 252      19.635  64.917   0.937  1.00 51.25     0.001 A 
ATOM   2124  CE2 PHE A 252      18.139  63.068   1.188  1.00 54.30     0.001 A 
ATOM   2125  CZ  PHE A 252      18.942  63.856   0.385  1.00 52.97     0.000 A 
ATOM   2126  N   ASP A 253      20.079  64.582   7.547  1.00 46.39    -0.345 N 
ATOM   2127  HN  ASP A 253      20.416  63.686   7.196  1.00  0.00     0.163 HD
ATOM   2128  CA  ASP A 253      20.052  64.813   8.982  1.00 43.22     0.186 C 
ATOM   2129  C   ASP A 253      21.374  65.451   9.395  1.00 47.95     0.241 C 
ATOM   2130  O   ASP A 253      22.436  64.840   9.263  1.00 43.23    -0.271 OA
ATOM   2131  CB  ASP A 253      19.838  63.493   9.725  1.00 48.56     0.147 C 
ATOM   2132  CG  ASP A 253      19.645  63.684  11.218  1.00 48.32     0.175 C 
ATOM   2133  OD1 ASP A 253      19.821  64.820  11.707  1.00 50.96    -0.648 OA
ATOM   2134  OD2 ASP A 253      19.315  62.692  11.902  1.00 53.29    -0.648 OA
ATOM   2135  N   ALA A 254      21.304  66.684   9.888  1.00 46.49    -0.346 N 
ATOM   2136  HN  ALA A 254      20.388  67.113  10.016  1.00  0.00     0.163 HD
ATOM   2137  CA  ALA A 254      22.496  67.443  10.252  1.00 47.14     0.172 C 
ATOM   2138  C   ALA A 254      23.389  66.699  11.243  1.00 46.86     0.240 C 
ATOM   2139  O   ALA A 254      24.613  66.821  11.198  1.00 43.35    -0.271 OA
ATOM   2140  CB  ALA A 254      22.106  68.807  10.811  1.00 52.62     0.042 C 
ATOM   2141  N   THR A 255      22.771  65.931  12.134  1.00 48.42    -0.344 N 
ATOM   2142  HN  THR A 255      21.755  65.848  12.098  1.00  0.00     0.163 HD
ATOM   2143  CA  THR A 255      23.508  65.203  13.163  1.00 43.25     0.205 C 
ATOM   2144  C   THR A 255      24.496  64.205  12.565  1.00 40.94     0.243 C 
ATOM   2145  O   THR A 255      25.572  63.979  13.113  1.00 39.90    -0.271 OA
ATOM   2146  CB  THR A 255      22.552  64.456  14.113  1.00 51.33     0.146 C 
ATOM   2147  CG2 THR A 255      23.337  63.619  15.117  1.00 52.14     0.042 C 
ATOM   2148  OG1 THR A 255      21.742  65.404  14.820  1.00 58.54    -0.393 OA
ATOM   2149  HG1 THR A 255      21.253  65.926  14.194  1.00  0.00     0.210 HD
ATOM   2150  N   PHE A 256      24.127  63.610  11.436  1.00 38.22    -0.346 N 
ATOM   2151  HN  PHE A 256      23.243  63.870  10.998  1.00  0.00     0.163 HD
ATOM   2152  CA  PHE A 256      24.963  62.593  10.813  1.00 35.11     0.180 C 
ATOM   2153  C   PHE A 256      25.759  63.124   9.626  1.00 36.87     0.241 C 
ATOM   2154  O   PHE A 256      26.355  62.349   8.880  1.00 36.03    -0.271 OA
ATOM   2155  CB  PHE A 256      24.108  61.406  10.362  1.00 35.82     0.073 C 
ATOM   2156  CG  PHE A 256      23.496  60.632  11.494  1.00 39.26    -0.056 A 
ATOM   2157  CD1 PHE A 256      24.292  59.894  12.358  1.00 41.00     0.007 A 
ATOM   2158  CD2 PHE A 256      22.125  60.635  11.690  1.00 42.18     0.007 A 
ATOM   2159  CE1 PHE A 256      23.730  59.179  13.399  1.00 37.18     0.001 A 
ATOM   2160  CE2 PHE A 256      21.557  59.921  12.727  1.00 46.60     0.001 A 
ATOM   2161  CZ  PHE A 256      22.360  59.193  13.584  1.00 40.10     0.000 A 
ATOM   2162  N   HIS A 257      25.771  64.443   9.452  1.00 33.74    -0.346 N 
ATOM   2163  HN  HIS A 257      25.347  65.048  10.156  1.00  0.00     0.163 HD
ATOM   2164  CA  HIS A 257      26.383  65.036   8.266  1.00 35.57     0.182 C 
ATOM   2165  C   HIS A 257      27.806  65.555   8.493  1.00 28.88     0.241 C 
ATOM   2166  O   HIS A 257      28.130  66.068   9.566  1.00 30.22    -0.271 OA
ATOM   2167  CB  HIS A 257      25.492  66.151   7.703  1.00 35.09     0.093 C 
ATOM   2168  CG  HIS A 257      26.089  66.865   6.533  1.00 35.85     0.028 A 
ATOM   2169  CD2 HIS A 257      26.551  68.132   6.401  1.00 39.98     0.114 A 
ATOM   2170  ND1 HIS A 257      26.265  66.264   5.305  1.00 36.61    -0.354 N 
ATOM   2171  HD1 HIS A 257      26.013  65.302   5.078  1.00  0.00     0.166 HD
ATOM   2172  CE1 HIS A 257      26.811  67.128   4.468  1.00 40.62     0.180 A 
ATOM   2173  NE2 HIS A 257      26.995  68.269   5.108  1.00 38.33    -0.360 N 
ATOM   2174  HE2 HIS A 257      27.401  69.115   4.707  1.00  0.00     0.166 HD
ATOM   2175  N   ALA A 258      28.644  65.408   7.468  1.00 35.93    -0.346 N 
ATOM   2176  HN  ALA A 258      28.316  64.914   6.638  1.00  0.00     0.163 HD
ATOM   2177  CA  ALA A 258      30.015  65.924   7.479  1.00 33.34     0.172 C 
ATOM   2178  C   ALA A 258      30.896  65.290   8.556  1.00 34.01     0.240 C 
ATOM   2179  O   ALA A 258      31.851  65.908   9.032  1.00 31.91    -0.271 OA
ATOM   2180  CB  ALA A 258      30.013  67.444   7.617  1.00 37.75     0.042 C 
ATOM   2181  N   LYS A 259      30.580  64.052   8.925  1.00 34.09    -0.346 N 
ATOM   2182  HN  LYS A 259      29.796  63.584   8.471  1.00  0.00     0.163 HD
ATOM   2183  CA  LYS A 259      31.325  63.345   9.963  1.00 30.13     0.176 C 
ATOM   2184  C   LYS A 259      32.525  62.593   9.398  1.00 27.60     0.241 C 
ATOM   2185  O   LYS A 259      32.562  62.262   8.213  1.00 26.40    -0.271 OA
ATOM   2186  CB  LYS A 259      30.400  62.385  10.713  1.00 30.01     0.035 C 
ATOM   2187  CG  LYS A 259      29.283  63.091  11.461  1.00 32.25     0.004 C 
ATOM   2188  CD  LYS A 259      29.854  64.129  12.410  1.00 34.37     0.027 C 
ATOM   2189  CE  LYS A 259      28.766  64.785  13.238  1.00 41.15     0.229 C 
ATOM   2190  NZ  LYS A 259      27.921  65.689  12.425  1.00 47.65    -0.079 N 
ATOM   2191  HZ1 LYS A 259      27.189  66.130  12.982  1.00  0.00     0.274 HD
ATOM   2192  HZ2 LYS A 259      27.530  65.204  11.617  1.00  0.00     0.274 HD
ATOM   2193  HZ3 LYS A 259      28.485  66.385  11.937  1.00  0.00     0.274 HD
ATOM   2194  N   LYS A 260      33.501  62.319  10.258  1.00 31.08    -0.346 N 
ATOM   2195  HN  LYS A 260      33.368  62.547  11.243  1.00  0.00     0.163 HD
ATOM   2196  CA  LYS A 260      34.753  61.705   9.841  1.00 26.29     0.176 C 
ATOM   2197  C   LYS A 260      35.071  60.476  10.691  1.00 25.04     0.241 C 
ATOM   2198  O   LYS A 260      34.437  60.234  11.719  1.00 22.64    -0.271 OA
ATOM   2199  CB  LYS A 260      35.899  62.719   9.947  1.00 28.69     0.035 C 
ATOM   2200  CG  LYS A 260      35.682  63.988   9.125  1.00 30.89     0.004 C 
ATOM   2201  CD  LYS A 260      35.878  63.729   7.641  1.00 30.50     0.027 C 
ATOM   2202  CE  LYS A 260      37.337  63.442   7.323  1.00 33.19     0.229 C 
ATOM   2203  NZ  LYS A 260      37.572  63.249   5.861  1.00 31.62    -0.079 N 
ATOM   2204  HZ1 LYS A 260      38.551  63.056   5.648  1.00  0.00     0.274 HD
ATOM   2205  HZ2 LYS A 260      37.228  64.046   5.325  1.00  0.00     0.274 HD
ATOM   2206  HZ3 LYS A 260      36.963  62.523   5.483  1.00  0.00     0.274 HD
ATOM   2207  N   GLN A 261      36.061  59.706  10.256  1.00 24.16    -0.346 N 
ATOM   2208  HN  GLN A 261      36.582  59.983   9.424  1.00  0.00     0.163 HD
ATOM   2209  CA  GLN A 261      36.417  58.471  10.947  1.00 21.86     0.177 C 
ATOM   2210  C   GLN A 261      37.914  58.194  10.863  1.00 20.22     0.241 C 
ATOM   2211  O   GLN A 261      38.538  58.426   9.828  1.00 22.69    -0.271 OA
ATOM   2212  CB  GLN A 261      35.632  57.301  10.344  1.00 19.22     0.044 C 
ATOM   2213  CG  GLN A 261      35.872  55.949  11.006  1.00 21.18     0.105 C 
ATOM   2214  CD  GLN A 261      34.942  54.882  10.454  1.00 19.97     0.215 C 
ATOM   2215  NE2 GLN A 261      35.456  53.669  10.291  1.00 17.84    -0.370 N 
ATOM   2216 1HE2 GLN A 261      36.422  53.445  10.528  1.00  0.00     0.159 HD
ATOM   2217 2HE2 GLN A 261      34.832  52.953   9.920  1.00  0.00     0.159 HD
ATOM   2218  OE1 GLN A 261      33.778  55.152  10.168  1.00 24.52    -0.274 OA
ATOM   2219  N   ILE A 262      38.482  57.703  11.960  1.00 20.99    -0.346 N 
ATOM   2220  HN  ILE A 262      37.947  57.689  12.829  1.00  0.00     0.163 HD
ATOM   2221  CA  ILE A 262      39.843  57.184  11.962  1.00 22.58     0.180 C 
ATOM   2222  C   ILE A 262      39.836  55.771  12.533  1.00 19.61     0.243 C 
ATOM   2223  O   ILE A 262      39.291  55.536  13.612  1.00 17.28    -0.271 OA
ATOM   2224  CB  ILE A 262      40.804  58.067  12.796  1.00 22.77     0.013 C 
ATOM   2225  CG1 ILE A 262      42.244  57.577  12.658  1.00 21.24     0.002 C 
ATOM   2226  CG2 ILE A 262      40.393  58.088  14.263  1.00 19.22     0.012 C 
ATOM   2227  CD1 ILE A 262      42.872  57.885  11.317  1.00 22.40     0.005 C 
ATOM   2228  N   PRO A 263      40.413  54.813  11.796  1.00 20.27    -0.337 N 
ATOM   2229  CA  PRO A 263      40.530  53.453  12.335  1.00 21.10     0.179 C 
ATOM   2230  C   PRO A 263      41.567  53.386  13.456  1.00 20.58     0.241 C 
ATOM   2231  O   PRO A 263      42.211  54.394  13.767  1.00 21.79    -0.271 OA
ATOM   2232  CB  PRO A 263      40.968  52.621  11.120  1.00 19.56     0.037 C 
ATOM   2233  CG  PRO A 263      40.601  53.463   9.915  1.00 20.49     0.022 C 
ATOM   2234  CD  PRO A 263      40.772  54.883  10.370  1.00 21.76     0.127 C 
ATOM   2235  N   CYS A 264      41.727  52.212  14.059  1.00 21.84    -0.345 N 
ATOM   2236  HN  CYS A 264      41.254  51.390  13.685  1.00  0.00     0.163 HD
ATOM   2237  CA  CYS A 264      42.565  52.076  15.245  1.00 18.48     0.186 C 
ATOM   2238  C   CYS A 264      43.332  50.759  15.233  1.00 19.60     0.242 C 
ATOM   2239  O   CYS A 264      42.760  49.697  15.465  1.00 20.97    -0.271 OA
ATOM   2240  CB  CYS A 264      41.699  52.183  16.504  1.00 20.32     0.120 C 
ATOM   2241  SG  CYS A 264      42.564  51.954  18.079  1.00 20.31    -0.095 SA
ATOM   2242  N   ILE A 265      44.629  50.839  14.951  1.00 18.51    -0.346 N 
ATOM   2243  HN  ILE A 265      45.037  51.756  14.769  1.00  0.00     0.163 HD
ATOM   2244  CA  ILE A 265      45.490  49.664  14.892  1.00 17.92     0.180 C 
ATOM   2245  C   ILE A 265      46.009  49.312  16.282  1.00 19.53     0.241 C 
ATOM   2246  O   ILE A 265      46.682  50.121  16.915  1.00 19.97    -0.271 OA
ATOM   2247  CB  ILE A 265      46.707  49.927  13.988  1.00 18.11     0.013 C 
ATOM   2248  CG1 ILE A 265      46.256  50.431  12.615  1.00 17.79     0.002 C 
ATOM   2249  CG2 ILE A 265      47.567  48.677  13.867  1.00 20.10     0.012 C 
ATOM   2250  CD1 ILE A 265      47.386  51.023  11.783  1.00 21.65     0.005 C 
ATOM   2251  N   VAL A 266      45.699  48.107  16.754  1.00 18.17    -0.346 N 
ATOM   2252  HN  VAL A 266      45.093  47.495  16.208  1.00  0.00     0.163 HD
ATOM   2253  CA  VAL A 266      46.213  47.646  18.042  1.00 20.88     0.180 C 
ATOM   2254  C   VAL A 266      47.098  46.416  17.856  1.00 18.94     0.241 C 
ATOM   2255  O   VAL A 266      46.610  45.318  17.576  1.00 18.91    -0.271 OA
ATOM   2256  CB  VAL A 266      45.071  47.344  19.037  1.00 19.06     0.009 C 
ATOM   2257  CG1 VAL A 266      45.638  46.987  20.402  1.00 18.64     0.012 C 
ATOM   2258  CG2 VAL A 266      44.139  48.548  19.149  1.00 16.71     0.012 C 
ATOM   2259  N   SER A 267      48.405  46.601  18.004  1.00 16.60    -0.344 N 
ATOM   2260  HN  SER A 267      48.755  47.516  18.288  1.00  0.00     0.163 HD
ATOM   2261  CA  SER A 267      49.347  45.512  17.765  1.00 17.79     0.200 C 
ATOM   2262  C   SER A 267      50.073  45.001  19.009  1.00 21.86     0.243 C 
ATOM   2263  O   SER A 267      50.747  45.759  19.720  1.00 20.24    -0.271 OA
ATOM   2264  CB  SER A 267      50.370  45.909  16.699  1.00 18.91     0.199 C 
ATOM   2265  OG  SER A 267      51.321  44.874  16.501  1.00 19.95    -0.398 OA
ATOM   2266  HG  SER A 267      51.956  45.121  15.839  1.00  0.00     0.209 HD
ATOM   2267  N   MET A 268      49.923  43.704  19.259  1.00 18.81    -0.346 N 
ATOM   2268  HN  MET A 268      49.195  43.193  18.760  1.00  0.00     0.163 HD
ATOM   2269  CA  MET A 268      50.752  42.981  20.213  1.00 17.83     0.177 C 
ATOM   2270  C   MET A 268      51.669  42.035  19.437  1.00 19.51     0.241 C 
ATOM   2271  O   MET A 268      52.173  41.057  19.988  1.00 21.18    -0.271 OA
ATOM   2272  CB  MET A 268      49.893  42.157  21.176  1.00 18.60     0.045 C 
ATOM   2273  CG  MET A 268      49.201  42.957  22.270  1.00 22.24     0.076 C 
ATOM   2274  SD  MET A 268      47.837  43.947  21.641  1.00 26.53    -0.173 SA
ATOM   2275  CE  MET A 268      46.785  44.011  23.094  1.00 24.29     0.089 C 
ATOM   2276  N   LEU A 269      51.869  42.319  18.153  1.00 18.06    -0.346 N 
ATOM   2277  HN  LEU A 269      51.411  43.133  17.742  1.00  0.00     0.163 HD
ATOM   2278  CA  LEU A 269      52.734  41.484  17.321  1.00 19.82     0.177 C 
ATOM   2279  C   LEU A 269      54.187  41.644  17.743  1.00 21.56     0.241 C 
ATOM   2280  O   LEU A 269      54.591  42.708  18.213  1.00 19.75    -0.271 OA
ATOM   2281  CB  LEU A 269      52.574  41.830  15.836  1.00 18.90     0.038 C 
ATOM   2282  CG  LEU A 269      51.192  41.630  15.201  1.00 21.33    -0.020 C 
ATOM   2283  CD1 LEU A 269      51.212  42.026  13.732  1.00 20.75     0.009 C 
ATOM   2284  CD2 LEU A 269      50.714  40.185  15.358  1.00 18.60     0.009 C 
ATOM   2285  N   THR A 270      54.970  40.584  17.572  1.00 22.60    -0.344 N 
ATOM   2286  HN  THR A 270      54.577  39.734  17.168  1.00  0.00     0.163 HD
ATOM   2287  CA  THR A 270      56.379  40.610  17.949  1.00 25.18     0.205 C 
ATOM   2288  C   THR A 270      57.282  40.600  16.723  1.00 26.46     0.243 C 
ATOM   2289  O   THR A 270      58.502  40.708  16.844  1.00 27.88    -0.271 OA
ATOM   2290  CB  THR A 270      56.749  39.410  18.845  1.00 24.47     0.146 C 
ATOM   2291  CG2 THR A 270      55.931  39.432  20.125  1.00 25.05     0.042 C 
ATOM   2292  OG1 THR A 270      56.497  38.184  18.143  1.00 24.29    -0.393 OA
ATOM   2293  HG1 THR A 270      56.725  37.445  18.695  1.00  0.00     0.210 HD
ATOM   2294  N   LYS A 271      56.683  40.462  15.545  1.00 21.81    -0.346 N 
ATOM   2295  HN  LYS A 271      55.667  40.380  15.507  1.00  0.00     0.163 HD
ATOM   2296  CA  LYS A 271      57.451  40.426  14.305  1.00 23.95     0.176 C 
ATOM   2297  C   LYS A 271      56.737  41.160  13.179  1.00 26.80     0.241 C 
ATOM   2298  O   LYS A 271      55.537  41.437  13.258  1.00 20.62    -0.271 OA
ATOM   2299  CB  LYS A 271      57.725  38.981  13.879  1.00 28.09     0.035 C 
ATOM   2300  CG  LYS A 271      58.622  38.202  14.824  1.00 28.55     0.004 C 
ATOM   2301  CD  LYS A 271      58.827  36.780  14.321  1.00 33.25     0.027 C 
ATOM   2302  CE  LYS A 271      59.720  35.977  15.254  1.00 38.35     0.229 C 
ATOM   2303  NZ  LYS A 271      59.744  34.532  14.878  1.00 42.58    -0.079 N 
ATOM   2304  HZ1 LYS A 271      60.343  33.993  15.504  1.00  0.00     0.274 HD
ATOM   2305  HZ2 LYS A 271      60.013  34.404  13.902  1.00  0.00     0.274 HD
ATOM   2306  HZ3 LYS A 271      58.803  34.142  14.835  1.00  0.00     0.274 HD
ATOM   2307  N   GLU A 272      57.484  41.472  12.126  1.00 25.67    -0.346 N 
ATOM   2308  HN  GLU A 272      58.489  41.299  12.155  1.00  0.00     0.163 HD
ATOM   2309  CA  GLU A 272      56.893  42.056  10.932  1.00 27.22     0.177 C 
ATOM   2310  C   GLU A 272      56.121  40.988  10.157  1.00 25.53     0.241 C 
ATOM   2311  O   GLU A 272      56.490  39.814  10.168  1.00 27.95    -0.271 OA
ATOM   2312  CB  GLU A 272      57.974  42.703  10.067  1.00 27.18     0.045 C 
ATOM   2313  CG  GLU A 272      58.542  43.967  10.690  1.00 33.42     0.116 C 
ATOM   2314  CD  GLU A 272      59.857  44.392  10.074  1.00 38.99     0.172 C 
ATOM   2315  OE1 GLU A 272      60.115  44.031   8.906  1.00 38.57    -0.648 OA
ATOM   2316  OE2 GLU A 272      60.632  45.090  10.762  1.00 39.16    -0.648 OA
ATOM   2317  N   LEU A 273      55.040  41.401   9.503  1.00 26.26    -0.346 N 
ATOM   2318  HN  LEU A 273      54.809  42.395   9.503  1.00  0.00     0.163 HD
ATOM   2319  CA  LEU A 273      54.174  40.471   8.785  1.00 30.18     0.177 C 
ATOM   2320  C   LEU A 273      54.053  40.849   7.312  1.00 30.00     0.241 C 
ATOM   2321  O   LEU A 273      53.504  41.896   6.975  1.00 29.90    -0.271 OA
ATOM   2322  CB  LEU A 273      52.786  40.429   9.436  1.00 25.29     0.038 C 
ATOM   2323  CG  LEU A 273      51.698  39.569   8.785  1.00 32.28    -0.020 C 
ATOM   2324  CD1 LEU A 273      52.171  38.139   8.605  1.00 36.62     0.009 C 
ATOM   2325  CD2 LEU A 273      50.418  39.609   9.611  1.00 27.47     0.009 C 
ATOM   2326  N   TYR A 274      54.580  39.994   6.441  1.00 33.30    -0.346 N 
ATOM   2327  HN  TYR A 274      55.085  39.179   6.789  1.00  0.00     0.163 HD
ATOM   2328  CA  TYR A 274      54.456  40.189   5.001  1.00 37.96     0.180 C 
ATOM   2329  C   TYR A 274      53.597  39.076   4.402  1.00 35.71     0.241 C 
ATOM   2330  O   TYR A 274      53.738  37.911   4.773  1.00 38.42    -0.271 OA
ATOM   2331  CB  TYR A 274      55.837  40.214   4.336  1.00 38.70     0.073 C 
ATOM   2332  CG  TYR A 274      56.746  41.320   4.833  1.00 35.60    -0.056 A 
ATOM   2333  CD1 TYR A 274      56.773  42.560   4.208  1.00 35.55     0.010 A 
ATOM   2334  CD2 TYR A 274      57.576  41.121   5.928  1.00 33.34     0.010 A 
ATOM   2335  CE1 TYR A 274      57.603  43.573   4.660  1.00 37.38     0.037 A 
ATOM   2336  CE2 TYR A 274      58.407  42.127   6.389  1.00 32.19     0.037 A 
ATOM   2337  CZ  TYR A 274      58.417  43.351   5.752  1.00 36.24     0.065 A 
ATOM   2338  OH  TYR A 274      59.245  44.351   6.213  1.00 39.79    -0.361 OA
ATOM   2339  HH  TYR A 274      59.252  45.194   5.774  1.00  0.00     0.217 HD
ATOM   2340  N   PHE A 275      52.707  39.435   3.482  1.00 39.68    -0.346 N 
ATOM   2341  HN  PHE A 275      52.652  40.412   3.193  1.00  0.00     0.163 HD
ATOM   2342  CA  PHE A 275      51.805  38.455   2.876  1.00 44.19     0.180 C 
ATOM   2343  C   PHE A 275      52.394  37.778   1.638  1.00 50.86     0.241 C 
ATOM   2344  O   PHE A 275      51.772  36.893   1.049  1.00 55.04    -0.271 OA
ATOM   2345  CB  PHE A 275      50.453  39.093   2.544  1.00 37.41     0.073 C 
ATOM   2346  CG  PHE A 275      49.661  39.483   3.758  1.00 36.45    -0.056 A 
ATOM   2347  CD1 PHE A 275      49.012  38.520   4.514  1.00 31.05     0.007 A 
ATOM   2348  CD2 PHE A 275      49.572  40.809   4.148  1.00 35.60     0.007 A 
ATOM   2349  CE1 PHE A 275      48.289  38.872   5.637  1.00 31.74     0.001 A 
ATOM   2350  CE2 PHE A 275      48.848  41.170   5.269  1.00 29.71     0.001 A 
ATOM   2351  CZ  PHE A 275      48.207  40.200   6.016  1.00 33.10     0.000 A 
ATOM   2352  N   TYR A 276      53.594  38.194   1.250  1.00 58.81    -0.348 N 
ATOM   2353  HN  TYR A 276      54.052  38.947   1.764  1.00  0.00     0.163 HD
ATOM   2354  CA  TYR A 276      54.271  37.598   0.105  1.00 65.06     0.150 C 
ATOM   2355  C   TYR A 276      55.499  36.805   0.542  1.00 71.00     0.256 C 
ATOM   2356  O   TYR A 276      55.881  36.830   1.712  1.00 68.34    -0.305 OA
ATOM   2357  CB  TYR A 276      54.668  38.676  -0.904  1.00 68.87     0.070 C 
ATOM   2358  CG  TYR A 276      55.461  39.815  -0.303  1.00 65.49    -0.056 A 
ATOM   2359  CD1 TYR A 276      56.840  39.734  -0.172  1.00 66.01     0.010 A 
ATOM   2360  CD2 TYR A 276      54.828  40.971   0.133  1.00 59.38     0.010 A 
ATOM   2361  CE1 TYR A 276      57.567  40.774   0.376  1.00 66.24     0.037 A 
ATOM   2362  CE2 TYR A 276      55.545  42.016   0.680  1.00 58.79     0.037 A 
ATOM   2363  CZ  TYR A 276      56.914  41.913   0.800  1.00 61.66     0.065 A 
ATOM   2364  OH  TYR A 276      57.632  42.953   1.345  1.00 67.30    -0.361 OA
ATOM   2365  HH  TYR A 276      58.576  42.882   1.428  1.00  0.00     0.217 HD
TER    2366      TYR A 276 
ATOM   2366  N   ASP B  34      52.054  63.084   1.933  1.00 97.04    -0.066 N 
ATOM   2367  HN1 ASP B  34      52.085  63.922   1.352  1.00  0.00     0.275 HD
ATOM   2368  HN2 ASP B  34      52.643  63.181   2.760  1.00  0.00     0.275 HD
ATOM   2369  HN3 ASP B  34      51.150  62.982   2.394  1.00  0.00     0.275 HD
ATOM   2370  CA  ASP B  34      52.401  61.892   1.168  1.00 90.63     0.284 C 
ATOM   2371  C   ASP B  34      52.355  60.639   2.037  1.00 85.35     0.249 C 
ATOM   2372  O   ASP B  34      51.403  60.428   2.791  1.00 86.60    -0.271 OA
ATOM   2373  CB  ASP B  34      53.786  62.044   0.529  1.00 93.53     0.155 C 
ATOM   2374  CG  ASP B  34      54.887  62.232   1.557  1.00 95.02     0.175 C 
ATOM   2375  OD1 ASP B  34      54.724  63.081   2.460  1.00100.72    -0.648 OA
ATOM   2376  OD2 ASP B  34      55.918  61.533   1.460  1.00 95.96    -0.648 OA
ATOM   2377  N   ASN B  35      53.388  59.811   1.927  1.00 51.47    -0.346 N 
ATOM   2378  HN  ASN B  35      54.152  60.055   1.297  1.00  0.00     0.163 HD
ATOM   2379  CA  ASN B  35      53.464  58.564   2.679  1.00 46.79     0.185 C 
ATOM   2380  C   ASN B  35      54.054  58.745   4.077  1.00 40.44     0.241 C 
ATOM   2381  O   ASN B  35      53.787  57.949   4.978  1.00 31.90    -0.271 OA
ATOM   2382  CB  ASN B  35      54.283  57.530   1.902  1.00 45.35     0.137 C 
ATOM   2383  CG  ASN B  35      53.776  57.330   0.486  1.00 61.42     0.217 C 
ATOM   2384  ND2 ASN B  35      54.700  57.246  -0.466  1.00 68.05    -0.370 N 
ATOM   2385 1HD2 ASN B  35      55.699  57.316  -0.271  1.00  0.00     0.159 HD
ATOM   2386 2HD2 ASN B  35      54.359  57.112  -1.418  1.00  0.00     0.159 HD
ATOM   2387  OD1 ASN B  35      52.569  57.246   0.250  1.00 54.25    -0.274 OA
ATOM   2388  N   SER B  36      54.855  59.792   4.254  1.00 42.56    -0.344 N 
ATOM   2389  HN  SER B  36      54.993  60.448   3.485  1.00  0.00     0.163 HD
ATOM   2390  CA  SER B  36      55.542  60.026   5.522  1.00 38.79     0.200 C 
ATOM   2391  C   SER B  36      55.245  61.407   6.088  1.00 39.76     0.243 C 
ATOM   2392  O   SER B  36      55.053  62.367   5.342  1.00 41.57    -0.271 OA
ATOM   2393  CB  SER B  36      57.056  59.872   5.348  1.00 37.73     0.199 C 
ATOM   2394  OG  SER B  36      57.393  58.567   4.916  1.00 43.99    -0.398 OA
ATOM   2395  HG  SER B  36      58.332  58.471   4.808  1.00  0.00     0.209 HD
ATOM   2396  N   TYR B  37      55.221  61.508   7.413  1.00 31.59    -0.346 N 
ATOM   2397  HN  TYR B  37      55.308  60.667   7.983  1.00  0.00     0.163 HD
ATOM   2398  CA  TYR B  37      55.072  62.801   8.061  1.00 33.20     0.180 C 
ATOM   2399  C   TYR B  37      56.257  63.694   7.722  1.00 35.90     0.241 C 
ATOM   2400  O   TYR B  37      57.395  63.228   7.633  1.00 32.93    -0.271 OA
ATOM   2401  CB  TYR B  37      54.979  62.649   9.578  1.00 29.58     0.073 C 
ATOM   2402  CG  TYR B  37      53.671  62.083  10.066  1.00 28.64    -0.056 A 
ATOM   2403  CD1 TYR B  37      52.487  62.797   9.931  1.00 25.96     0.010 A 
ATOM   2404  CD2 TYR B  37      53.624  60.838  10.679  1.00 26.42     0.010 A 
ATOM   2405  CE1 TYR B  37      51.286  62.277  10.381  1.00 26.60     0.037 A 
ATOM   2406  CE2 TYR B  37      52.433  60.313  11.133  1.00 24.73     0.037 A 
ATOM   2407  CZ  TYR B  37      51.271  61.033  10.986  1.00 23.36     0.065 A 
ATOM   2408  OH  TYR B  37      50.089  60.503  11.443  1.00 24.96    -0.361 OA
ATOM   2409  HH  TYR B  37      49.286  61.001  11.341  1.00  0.00     0.217 HD
ATOM   2410  N   LYS B  38      55.977  64.978   7.532  1.00 35.82    -0.346 N 
ATOM   2411  HN  LYS B  38      55.001  65.275   7.522  1.00  0.00     0.163 HD
ATOM   2412  CA  LYS B  38      57.020  65.975   7.338  1.00 41.20     0.176 C 
ATOM   2413  C   LYS B  38      57.753  66.187   8.662  1.00 38.24     0.241 C 
ATOM   2414  O   LYS B  38      57.189  66.731   9.610  1.00 37.63    -0.271 OA
ATOM   2415  CB  LYS B  38      56.403  67.288   6.845  1.00 41.45     0.035 C 
ATOM   2416  CG  LYS B  38      57.365  68.472   6.797  1.00 47.38     0.004 C 
ATOM   2417  CD  LYS B  38      56.633  69.765   6.451  1.00 52.01     0.027 C 
ATOM   2418  CE  LYS B  38      57.558  70.975   6.509  1.00 52.26     0.229 C 
ATOM   2419  NZ  LYS B  38      58.529  71.000   5.380  1.00 54.59    -0.079 N 
ATOM   2420  HZ1 LYS B  38      59.148  71.810   5.419  1.00  0.00     0.274 HD
ATOM   2421  HZ2 LYS B  38      58.050  70.946   4.481  1.00  0.00     0.274 HD
ATOM   2422  HZ3 LYS B  38      59.062  70.131   5.333  1.00  0.00     0.274 HD
ATOM   2423  N   MET B  39      59.005  65.747   8.727  1.00 39.87    -0.346 N 
ATOM   2424  HN  MET B  39      59.441  65.350   7.894  1.00  0.00     0.163 HD
ATOM   2425  CA  MET B  39      59.768  65.822   9.969  1.00 40.76     0.177 C 
ATOM   2426  C   MET B  39      60.969  66.759   9.858  1.00 49.35     0.241 C 
ATOM   2427  O   MET B  39      61.935  66.638  10.616  1.00 48.10    -0.271 OA
ATOM   2428  CB  MET B  39      60.228  64.425  10.398  1.00 41.08     0.045 C 
ATOM   2429  CG  MET B  39      59.087  63.460  10.700  1.00 35.23     0.076 C 
ATOM   2430  SD  MET B  39      58.075  63.980  12.103  1.00 35.16    -0.173 SA
ATOM   2431  CE  MET B  39      59.229  63.772  13.456  1.00 33.93     0.089 C 
ATOM   2432  N   ASP B  40      60.905  67.697   8.917  1.00 45.09    -0.346 N 
ATOM   2433  HN  ASP B  40      60.074  67.763   8.329  1.00  0.00     0.163 HD
ATOM   2434  CA  ASP B  40      62.006  68.634   8.714  1.00 45.96     0.186 C 
ATOM   2435  C   ASP B  40      61.631  70.078   9.040  1.00 47.40     0.241 C 
ATOM   2436  O   ASP B  40      62.177  71.016   8.456  1.00 45.48    -0.271 OA
ATOM   2437  CB  ASP B  40      62.559  68.529   7.290  1.00 54.95     0.147 C 
ATOM   2438  CG  ASP B  40      61.557  68.961   6.239  1.00 55.44     0.175 C 
ATOM   2439  OD1 ASP B  40      61.930  68.996   5.047  1.00 63.97    -0.648 OA
ATOM   2440  OD2 ASP B  40      60.400  69.267   6.601  1.00 49.64    -0.648 OA
ATOM   2441  N   TYR B  41      60.694  70.254   9.966  1.00 44.20    -0.346 N 
ATOM   2442  HN  TYR B  41      60.149  69.453  10.286  1.00  0.00     0.163 HD
ATOM   2443  CA  TYR B  41      60.432  71.569  10.531  1.00 44.85     0.181 C 
ATOM   2444  C   TYR B  41      61.684  71.993  11.297  1.00 43.88     0.243 C 
ATOM   2445  O   TYR B  41      62.536  71.157  11.597  1.00 44.90    -0.271 OA
ATOM   2446  CB  TYR B  41      59.220  71.528  11.465  1.00 37.65     0.073 C 
ATOM   2447  CG  TYR B  41      57.886  71.439  10.755  1.00 44.15    -0.056 A 
ATOM   2448  CD1 TYR B  41      57.358  70.212  10.372  1.00 40.36     0.010 A 
ATOM   2449  CD2 TYR B  41      57.151  72.584  10.474  1.00 45.34     0.010 A 
ATOM   2450  CE1 TYR B  41      56.137  70.129   9.728  1.00 42.18     0.037 A 
ATOM   2451  CE2 TYR B  41      55.930  72.513   9.829  1.00 45.07     0.037 A 
ATOM   2452  CZ  TYR B  41      55.428  71.285   9.458  1.00 45.35     0.065 A 
ATOM   2453  OH  TYR B  41      54.214  71.214   8.814  1.00 46.44    -0.361 OA
ATOM   2454  HH  TYR B  41      53.727  72.008   8.628  1.00  0.00     0.217 HD
ATOM   2455  N   PRO B  42      61.810  73.292  11.608  1.00 46.17    -0.337 N 
ATOM   2456  CA  PRO B  42      62.995  73.760  12.340  1.00 46.20     0.179 C 
ATOM   2457  C   PRO B  42      63.258  72.956  13.616  1.00 44.49     0.241 C 
ATOM   2458  O   PRO B  42      64.414  72.749  13.981  1.00 41.26    -0.271 OA
ATOM   2459  CB  PRO B  42      62.641  75.208  12.686  1.00 44.08     0.037 C 
ATOM   2460  CG  PRO B  42      61.709  75.630  11.602  1.00 49.10     0.022 C 
ATOM   2461  CD  PRO B  42      60.917  74.401  11.226  1.00 44.89     0.127 C 
ATOM   2462  N   GLU B  43      62.196  72.509  14.279  1.00 45.15    -0.346 N 
ATOM   2463  HN  GLU B  43      61.264  72.709  13.917  1.00  0.00     0.163 HD
ATOM   2464  CA  GLU B  43      62.329  71.739  15.512  1.00 38.06     0.177 C 
ATOM   2465  C   GLU B  43      61.644  70.380  15.387  1.00 39.28     0.241 C 
ATOM   2466  O   GLU B  43      60.601  70.260  14.739  1.00 39.15    -0.271 OA
ATOM   2467  CB  GLU B  43      61.718  72.508  16.685  1.00 38.52     0.045 C 
ATOM   2468  CG  GLU B  43      62.253  73.922  16.863  1.00 40.79     0.116 C 
ATOM   2469  CD  GLU B  43      61.438  74.724  17.859  1.00 46.47     0.172 C 
ATOM   2470  OE1 GLU B  43      60.995  74.143  18.871  1.00 50.47    -0.648 OA
ATOM   2471  OE2 GLU B  43      61.235  75.934  17.628  1.00 54.88    -0.648 OA
ATOM   2472  N   MET B  44      62.231  69.357  16.005  1.00 33.48    -0.346 N 
ATOM   2473  HN  MET B  44      63.151  69.484  16.427  1.00  0.00     0.163 HD
ATOM   2474  CA  MET B  44      61.574  68.057  16.085  1.00 35.13     0.177 C 
ATOM   2475  C   MET B  44      60.316  68.182  16.939  1.00 32.01     0.240 C 
ATOM   2476  O   MET B  44      59.256  67.677  16.576  1.00 30.38    -0.271 OA
ATOM   2477  CB  MET B  44      62.511  66.993  16.664  1.00 29.86     0.045 C 
ATOM   2478  CG  MET B  44      63.561  66.487  15.685  1.00 34.15     0.076 C 
ATOM   2479  SD  MET B  44      62.862  65.599  14.276  1.00 37.65    -0.173 SA
ATOM   2480  CE  MET B  44      62.428  64.033  15.029  1.00 35.42     0.089 C 
ATOM   2481  N   GLY B  45      60.439  68.869  18.071  1.00 32.81    -0.351 N 
ATOM   2482  HN  GLY B  45      61.356  69.223  18.343  1.00  0.00     0.163 HD
ATOM   2483  CA  GLY B  45      59.295  69.126  18.928  1.00 31.39     0.225 C 
ATOM   2484  C   GLY B  45      59.580  68.912  20.404  1.00 27.34     0.236 C 
ATOM   2485  O   GLY B  45      60.695  68.580  20.791  1.00 29.14    -0.272 OA
ATOM   2486  N   LEU B  46      58.555  69.102  21.226  1.00 33.13    -0.346 N 
ATOM   2487  HN  LEU B  46      57.659  69.396  20.836  1.00  0.00     0.163 HD
ATOM   2488  CA  LEU B  46      58.664  68.906  22.665  1.00 29.89     0.177 C 
ATOM   2489  C   LEU B  46      58.631  67.431  23.033  1.00 30.42     0.241 C 
ATOM   2490  O   LEU B  46      57.965  66.633  22.374  1.00 28.06    -0.271 OA
ATOM   2491  CB  LEU B  46      57.514  69.618  23.378  1.00 28.85     0.038 C 
ATOM   2492  CG  LEU B  46      57.717  71.046  23.884  1.00 42.67    -0.020 C 
ATOM   2493  CD1 LEU B  46      58.642  71.852  22.979  1.00 40.73     0.009 C 
ATOM   2494  CD2 LEU B  46      56.371  71.728  24.050  1.00 39.80     0.009 C 
ATOM   2495  N   CYS B  47      59.357  67.072  24.086  1.00 30.69    -0.345 N 
ATOM   2496  HN  CYS B  47      60.043  67.725  24.464  1.00  0.00     0.163 HD
ATOM   2497  CA  CYS B  47      59.195  65.767  24.713  1.00 26.15     0.186 C 
ATOM   2498  C   CYS B  47      58.973  65.968  26.208  1.00 29.03     0.242 C 
ATOM   2499  O   CYS B  47      59.920  66.188  26.966  1.00 27.60    -0.271 OA
ATOM   2500  CB  CYS B  47      60.402  64.868  24.450  1.00 23.07     0.120 C 
ATOM   2501  SG  CYS B  47      60.376  63.279  25.353  1.00 25.68    -0.095 SA
ATOM   2502  N   ILE B  48      57.710  65.918  26.622  1.00 23.68    -0.346 N 
ATOM   2503  HN  ILE B  48      56.970  65.753  25.939  1.00  0.00     0.163 HD
ATOM   2504  CA  ILE B  48      57.354  66.092  28.023  1.00 26.52     0.180 C 
ATOM   2505  C   ILE B  48      57.428  64.753  28.744  1.00 28.40     0.241 C 
ATOM   2506  O   ILE B  48      56.730  63.809  28.381  1.00 22.77    -0.271 OA
ATOM   2507  CB  ILE B  48      55.924  66.649  28.182  1.00 28.45     0.013 C 
ATOM   2508  CG1 ILE B  48      55.707  67.878  27.287  1.00 32.69     0.002 C 
ATOM   2509  CG2 ILE B  48      55.631  66.968  29.643  1.00 30.43     0.012 C 
ATOM   2510  CD1 ILE B  48      56.580  69.073  27.646  1.00 32.99     0.005 C 
ATOM   2511  N   ILE B  49      58.280  64.664  29.759  1.00 24.50    -0.346 N 
ATOM   2512  HN  ILE B  49      58.883  65.456  29.981  1.00  0.00     0.163 HD
ATOM   2513  CA  ILE B  49      58.365  63.449  30.561  1.00 25.08     0.180 C 
ATOM   2514  C   ILE B  49      57.807  63.717  31.952  1.00 30.20     0.241 C 
ATOM   2515  O   ILE B  49      58.363  64.514  32.709  1.00 31.91    -0.271 OA
ATOM   2516  CB  ILE B  49      59.813  62.947  30.689  1.00 24.23     0.013 C 
ATOM   2517  CG1 ILE B  49      60.398  62.645  29.309  1.00 23.70     0.002 C 
ATOM   2518  CG2 ILE B  49      59.884  61.703  31.580  1.00 24.88     0.012 C 
ATOM   2519  CD1 ILE B  49      61.902  62.471  29.314  1.00 21.71     0.005 C 
ATOM   2520  N   ILE B  50      56.699  63.063  32.283  1.00 26.07    -0.346 N 
ATOM   2521  HN  ILE B  50      56.237  62.474  31.590  1.00  0.00     0.163 HD
ATOM   2522  CA  ILE B  50      56.134  63.175  33.620  1.00 26.41     0.180 C 
ATOM   2523  C   ILE B  50      56.566  61.973  34.446  1.00 29.04     0.241 C 
ATOM   2524  O   ILE B  50      56.174  60.839  34.169  1.00 25.22    -0.271 OA
ATOM   2525  CB  ILE B  50      54.598  63.285  33.589  1.00 25.39     0.013 C 
ATOM   2526  CG1 ILE B  50      54.175  64.535  32.810  1.00 28.98     0.002 C 
ATOM   2527  CG2 ILE B  50      54.036  63.327  35.003  1.00 30.23     0.012 C 
ATOM   2528  CD1 ILE B  50      52.681  64.800  32.831  1.00 30.22     0.005 C 
ATOM   2529  N   ASN B  51      57.394  62.227  35.452  1.00 27.43    -0.346 N 
ATOM   2530  HN  ASN B  51      57.621  63.197  35.673  1.00  0.00     0.163 HD
ATOM   2531  CA  ASN B  51      57.989  61.163  36.250  1.00 30.48     0.185 C 
ATOM   2532  C   ASN B  51      57.436  61.150  37.673  1.00 32.09     0.241 C 
ATOM   2533  O   ASN B  51      57.902  61.897  38.535  1.00 32.31    -0.271 OA
ATOM   2534  CB  ASN B  51      59.510  61.328  36.271  1.00 32.11     0.137 C 
ATOM   2535  CG  ASN B  51      60.211  60.229  37.047  1.00 34.27     0.217 C 
ATOM   2536  ND2 ASN B  51      61.292  60.586  37.730  1.00 32.97    -0.370 N 
ATOM   2537 1HD2 ASN B  51      61.640  61.545  37.747  1.00  0.00     0.159 HD
ATOM   2538 2HD2 ASN B  51      61.763  59.847  38.252  1.00  0.00     0.159 HD
ATOM   2539  OD1 ASN B  51      59.792  59.074  37.026  1.00 30.92    -0.274 OA
ATOM   2540  N   ASN B  52      56.432  60.311  37.915  1.00 26.44    -0.346 N 
ATOM   2541  HN  ASN B  52      56.083  59.719  37.161  1.00  0.00     0.163 HD
ATOM   2542  CA  ASN B  52      55.819  60.221  39.240  1.00 32.42     0.185 C 
ATOM   2543  C   ASN B  52      56.354  59.050  40.058  1.00 31.44     0.241 C 
ATOM   2544  O   ASN B  52      56.080  57.891  39.752  1.00 29.22    -0.271 OA
ATOM   2545  CB  ASN B  52      54.290  60.153  39.135  1.00 30.29     0.137 C 
ATOM   2546  CG  ASN B  52      53.658  61.522  38.950  1.00 31.25     0.217 C 
ATOM   2547  ND2 ASN B  52      52.334  61.576  39.019  1.00 34.82    -0.370 N 
ATOM   2548 1HD2 ASN B  52      51.910  62.495  38.895  1.00  0.00     0.159 HD
ATOM   2549 2HD2 ASN B  52      51.759  60.749  39.179  1.00  0.00     0.159 HD
ATOM   2550  OD1 ASN B  52      54.353  62.522  38.757  1.00 30.83    -0.274 OA
ATOM   2551  N   LYS B  53      57.119  59.366  41.099  1.00 28.61    -0.346 N 
ATOM   2552  HN  LYS B  53      57.251  60.350  41.332  1.00  0.00     0.163 HD
ATOM   2553  CA  LYS B  53      57.776  58.355  41.919  1.00 31.71     0.176 C 
ATOM   2554  C   LYS B  53      57.162  58.263  43.316  1.00 35.70     0.241 C 
ATOM   2555  O   LYS B  53      56.920  57.169  43.828  1.00 34.66    -0.271 OA
ATOM   2556  CB  LYS B  53      59.276  58.651  42.024  1.00 32.30     0.035 C 
ATOM   2557  CG  LYS B  53      60.057  57.646  42.862  1.00 32.04     0.004 C 
ATOM   2558  CD  LYS B  53      61.547  57.943  42.845  1.00 39.93     0.027 C 
ATOM   2559  CE  LYS B  53      62.331  56.845  43.553  1.00 48.76     0.229 C 
ATOM   2560  NZ  LYS B  53      63.799  57.106  43.577  1.00 50.66    -0.079 N 
ATOM   2561  HZ1 LYS B  53      64.324  56.371  44.051  1.00  0.00     0.274 HD
ATOM   2562  HZ2 LYS B  53      64.001  58.019  43.984  1.00  0.00     0.274 HD
ATOM   2563  HZ3 LYS B  53      64.158  57.261  42.635  1.00  0.00     0.274 HD
ATOM   2564  N   ASN B  54      56.914  59.416  43.926  1.00 40.51    -0.346 N 
ATOM   2565  HN  ASN B  54      57.117  60.289  43.440  1.00  0.00     0.163 HD
ATOM   2566  CA  ASN B  54      56.358  59.465  45.274  1.00 45.52     0.185 C 
ATOM   2567  C   ASN B  54      54.910  59.939  45.290  1.00 45.00     0.241 C 
ATOM   2568  O   ASN B  54      54.570  60.960  44.685  1.00 41.15    -0.271 OA
ATOM   2569  CB  ASN B  54      57.220  60.353  46.171  1.00 44.61     0.137 C 
ATOM   2570  CG  ASN B  54      58.626  59.813  46.340  1.00 45.76     0.217 C 
ATOM   2571  ND2 ASN B  54      59.616  60.607  45.948  1.00 47.79    -0.370 N 
ATOM   2572 1HD2 ASN B  54      59.455  61.534  45.554  1.00  0.00     0.159 HD
ATOM   2573 2HD2 ASN B  54      60.562  60.244  46.062  1.00  0.00     0.159 HD
ATOM   2574  OD1 ASN B  54      58.820  58.694  46.816  1.00 48.40    -0.274 OA
ATOM   2575  N   PHE B  55      54.061  59.194  45.990  1.00 35.78    -0.346 N 
ATOM   2576  HN  PHE B  55      54.418  58.403  46.526  1.00  0.00     0.163 HD
ATOM   2577  CA  PHE B  55      52.634  59.481  46.010  1.00 40.32     0.180 C 
ATOM   2578  C   PHE B  55      52.135  59.864  47.399  1.00 45.98     0.241 C 
ATOM   2579  O   PHE B  55      52.634  59.366  48.406  1.00 45.39    -0.271 OA
ATOM   2580  CB  PHE B  55      51.854  58.276  45.483  1.00 39.24     0.073 C 
ATOM   2581  CG  PHE B  55      52.173  57.937  44.058  1.00 35.53    -0.056 A 
ATOM   2582  CD1 PHE B  55      53.333  57.254  43.739  1.00 31.05     0.007 A 
ATOM   2583  CD2 PHE B  55      51.320  58.317  43.035  1.00 35.21     0.007 A 
ATOM   2584  CE1 PHE B  55      53.637  56.951  42.427  1.00 27.82     0.001 A 
ATOM   2585  CE2 PHE B  55      51.617  58.017  41.721  1.00 31.58     0.001 A 
ATOM   2586  CZ  PHE B  55      52.777  57.332  41.417  1.00 31.66     0.000 A 
ATOM   2587  N   HIS B  56      51.152  60.759  47.440  1.00 50.41    -0.346 N 
ATOM   2588  HN  HIS B  56      50.841  61.190  46.569  1.00  0.00     0.163 HD
ATOM   2589  CA  HIS B  56      50.505  61.145  48.688  1.00 50.08     0.182 C 
ATOM   2590  C   HIS B  56      50.027  59.897  49.422  1.00 54.49     0.241 C 
ATOM   2591  O   HIS B  56      49.579  58.935  48.797  1.00 49.40    -0.271 OA
ATOM   2592  CB  HIS B  56      49.318  62.067  48.403  1.00 55.41     0.093 C 
ATOM   2593  CG  HIS B  56      49.703  63.390  47.816  1.00 56.52     0.028 A 
ATOM   2594  CD2 HIS B  56      50.784  63.765  47.092  1.00 59.96     0.114 A 
ATOM   2595  ND1 HIS B  56      48.930  64.523  47.964  1.00 61.26    -0.354 N 
ATOM   2596  HD1 HIS B  56      48.046  64.572  48.470  1.00  0.00     0.166 HD
ATOM   2597  CE1 HIS B  56      49.514  65.535  47.348  1.00 58.16     0.180 A 
ATOM   2598  NE2 HIS B  56      50.641  65.103  46.812  1.00 59.03    -0.360 N 
ATOM   2599  HE2 HIS B  56      51.299  65.670  46.277  1.00  0.00     0.166 HD
ATOM   2600  N   LYS B  57      50.122  59.915  50.747  1.00 52.01    -0.346 N 
ATOM   2601  HN  LYS B  57      50.479  60.750  51.211  1.00  0.00     0.163 HD
ATOM   2602  CA  LYS B  57      49.725  58.764  51.551  1.00 55.29     0.176 C 
ATOM   2603  C   LYS B  57      48.235  58.467  51.400  1.00 48.62     0.241 C 
ATOM   2604  O   LYS B  57      47.799  57.331  51.589  1.00 53.91    -0.271 OA
ATOM   2605  CB  LYS B  57      50.075  58.982  53.026  1.00 59.24     0.035 C 
ATOM   2606  CG  LYS B  57      49.761  57.786  53.915  1.00 67.00     0.004 C 
ATOM   2607  CD  LYS B  57      50.168  58.034  55.359  1.00 76.19     0.027 C 
ATOM   2608  CE  LYS B  57      49.845  56.833  56.237  1.00 77.79     0.229 C 
ATOM   2609  NZ  LYS B  57      50.216  57.069  57.662  1.00 86.49    -0.079 N 
ATOM   2610  HZ1 LYS B  57      50.000  56.264  58.250  1.00  0.00     0.274 HD
ATOM   2611  HZ2 LYS B  57      49.782  57.919  58.022  1.00  0.00     0.274 HD
ATOM   2612  HZ3 LYS B  57      51.196  57.340  57.750  1.00  0.00     0.274 HD
ATOM   2613  N   SER B  58      47.462  59.492  51.055  1.00 47.07    -0.344 N 
ATOM   2614  HN  SER B  58      47.886  60.409  50.912  1.00  0.00     0.163 HD
ATOM   2615  CA  SER B  58      46.020  59.338  50.875  1.00 52.47     0.200 C 
ATOM   2616  C   SER B  58      45.680  58.354  49.756  1.00 47.82     0.243 C 
ATOM   2617  O   SER B  58      44.619  57.726  49.773  1.00 46.61    -0.271 OA
ATOM   2618  CB  SER B  58      45.364  60.691  50.596  1.00 48.80     0.199 C 
ATOM   2619  OG  SER B  58      45.789  61.219  49.352  1.00 54.86    -0.398 OA
ATOM   2620  HG  SER B  58      45.381  62.059  49.179  1.00  0.00     0.209 HD
ATOM   2621  N   THR B  59      46.580  58.225  48.785  1.00 43.81    -0.344 N 
ATOM   2622  HN  THR B  59      47.435  58.781  48.820  1.00  0.00     0.163 HD
ATOM   2623  CA  THR B  59      46.371  57.305  47.670  1.00 43.13     0.205 C 
ATOM   2624  C   THR B  59      46.695  55.874  48.083  1.00 45.51     0.243 C 
ATOM   2625  O   THR B  59      46.121  54.918  47.556  1.00 39.73    -0.271 OA
ATOM   2626  CB  THR B  59      47.235  57.672  46.446  1.00 41.82     0.146 C 
ATOM   2627  CG2 THR B  59      47.147  59.165  46.148  1.00 42.34     0.042 C 
ATOM   2628  OG1 THR B  59      48.599  57.305  46.689  1.00 39.25    -0.393 OA
ATOM   2629  HG1 THR B  59      49.131  57.531  45.935  1.00  0.00     0.210 HD
ATOM   2630  N   GLY B  60      47.623  55.736  49.025  1.00 42.64    -0.350 N 
ATOM   2631  HN  GLY B  60      48.070  56.570  49.407  1.00  0.00     0.163 HD
ATOM   2632  CA  GLY B  60      48.018  54.433  49.525  1.00 45.20     0.225 C 
ATOM   2633  C   GLY B  60      48.882  53.645  48.557  1.00 47.33     0.236 C 
ATOM   2634  O   GLY B  60      49.097  52.446  48.740  1.00 46.04    -0.272 OA
ATOM   2635  N   MET B  61      49.382  54.313  47.522  1.00 47.70    -0.346 N 
ATOM   2636  HN  MET B  61      49.173  55.306  47.415  1.00  0.00     0.163 HD
ATOM   2637  CA  MET B  61      50.226  53.644  46.536  1.00 44.87     0.177 C 
ATOM   2638  C   MET B  61      51.710  53.710  46.900  1.00 43.39     0.241 C 
ATOM   2639  O   MET B  61      52.187  54.706  47.444  1.00 44.98    -0.271 OA
ATOM   2640  CB  MET B  61      49.975  54.209  45.137  1.00 43.47     0.045 C 
ATOM   2641  CG  MET B  61      48.646  53.766  44.543  1.00 43.32     0.076 C 
ATOM   2642  SD  MET B  61      48.264  54.569  42.982  1.00 56.78    -0.173 SA
ATOM   2643  CE  MET B  61      48.453  56.290  43.438  1.00 44.99     0.089 C 
ATOM   2644  N   THR B  62      52.428  52.633  46.597  1.00 47.91    -0.344 N 
ATOM   2645  HN  THR B  62      51.978  51.864  46.101  1.00  0.00     0.163 HD
ATOM   2646  CA  THR B  62      53.836  52.515  46.950  1.00 48.66     0.205 C 
ATOM   2647  C   THR B  62      54.730  53.374  46.059  1.00 51.05     0.243 C 
ATOM   2648  O   THR B  62      54.329  53.795  44.974  1.00 43.18    -0.271 OA
ATOM   2649  CB  THR B  62      54.309  51.053  46.864  1.00 53.70     0.146 C 
ATOM   2650  CG2 THR B  62      53.571  50.194  47.877  1.00 56.13     0.042 C 
ATOM   2651  OG1 THR B  62      54.060  50.547  45.546  1.00 58.33    -0.393 OA
ATOM   2652  HG1 THR B  62      54.521  51.084  44.913  1.00  0.00     0.210 HD
ATOM   2653  N   SER B  63      55.943  53.630  46.534  1.00 38.85    -0.344 N 
ATOM   2654  HN  SER B  63      56.183  53.311  47.473  1.00  0.00     0.163 HD
ATOM   2655  CA  SER B  63      56.940  54.351  45.758  1.00 40.91     0.200 C 
ATOM   2656  C   SER B  63      57.282  53.536  44.513  1.00 38.61     0.243 C 
ATOM   2657  O   SER B  63      57.303  52.306  44.558  1.00 38.01    -0.271 OA
ATOM   2658  CB  SER B  63      58.194  54.579  46.609  1.00 41.35     0.199 C 
ATOM   2659  OG  SER B  63      59.067  55.513  46.002  1.00 52.17    -0.398 OA
ATOM   2660  HG  SER B  63      59.844  55.654  46.530  1.00  0.00     0.209 HD
ATOM   2661  N   ARG B  64      57.542  54.215  43.400  1.00 35.62    -0.346 N 
ATOM   2662  HN  ARG B  64      57.502  55.234  43.411  1.00  0.00     0.163 HD
ATOM   2663  CA  ARG B  64      57.885  53.519  42.160  1.00 34.96     0.176 C 
ATOM   2664  C   ARG B  64      59.402  53.442  41.957  1.00 35.17     0.241 C 
ATOM   2665  O   ARG B  64      59.979  54.202  41.178  1.00 31.14    -0.271 OA
ATOM   2666  CB  ARG B  64      57.192  54.169  40.956  1.00 28.15     0.036 C 
ATOM   2667  CG  ARG B  64      55.665  54.109  41.023  1.00 29.43     0.023 C 
ATOM   2668  CD  ARG B  64      55.002  54.810  39.836  1.00 29.07     0.138 C 
ATOM   2669  NE  ARG B  64      55.371  54.191  38.566  1.00 24.43    -0.227 N 
ATOM   2670  HE  ARG B  64      54.909  53.319  38.308  1.00  0.00     0.177 HD
ATOM   2671  CZ  ARG B  64      56.269  54.690  37.725  1.00 25.92     0.665 C 
ATOM   2672  NH1 ARG B  64      56.892  55.827  38.015  1.00 22.98    -0.235 N 
ATOM   2673 1HH1 ARG B  64      57.582  56.210  37.369  1.00  0.00     0.174 HD
ATOM   2674 2HH1 ARG B  64      56.678  56.318  38.883  1.00  0.00     0.174 HD
ATOM   2675  NH2 ARG B  64      56.548  54.050  36.595  1.00 21.38    -0.235 N 
ATOM   2676 1HH2 ARG B  64      57.238  54.433  35.949  1.00  0.00     0.174 HD
ATOM   2677 2HH2 ARG B  64      56.070  53.177  36.372  1.00  0.00     0.174 HD
ATOM   2678  N   SER B  65      60.036  52.511  42.664  1.00 39.62    -0.344 N 
ATOM   2679  HN  SER B  65      59.491  51.892  43.264  1.00  0.00     0.163 HD
ATOM   2680  CA  SER B  65      61.486  52.346  42.610  1.00 42.91     0.200 C 
ATOM   2681  C   SER B  65      61.966  52.052  41.193  1.00 39.16     0.242 C 
ATOM   2682  O   SER B  65      61.391  51.218  40.495  1.00 38.31    -0.271 OA
ATOM   2683  CB  SER B  65      61.935  51.227  43.555  1.00 46.56     0.199 C 
ATOM   2684  OG  SER B  65      61.506  51.476  44.882  1.00 50.39    -0.398 OA
ATOM   2685  HG  SER B  65      61.784  50.782  45.468  1.00  0.00     0.209 HD
ATOM   2686  N   GLY B  66      63.022  52.743  40.776  1.00 35.85    -0.350 N 
ATOM   2687  HN  GLY B  66      63.444  53.431  41.399  1.00  0.00     0.163 HD
ATOM   2688  CA  GLY B  66      63.589  52.542  39.455  1.00 33.55     0.225 C 
ATOM   2689  C   GLY B  66      63.081  53.499  38.391  1.00 31.51     0.236 C 
ATOM   2690  O   GLY B  66      63.590  53.508  37.270  1.00 32.18    -0.272 OA
ATOM   2691  N   THR B  67      62.084  54.312  38.726  1.00 30.12    -0.344 N 
ATOM   2692  HN  THR B  67      61.734  54.319  39.684  1.00  0.00     0.163 HD
ATOM   2693  CA  THR B  67      61.487  55.197  37.724  1.00 25.79     0.205 C 
ATOM   2694  C   THR B  67      62.453  56.300  37.285  1.00 28.17     0.243 C 
ATOM   2695  O   THR B  67      62.398  56.765  36.146  1.00 22.80    -0.271 OA
ATOM   2696  CB  THR B  67      60.143  55.803  38.191  1.00 26.77     0.146 C 
ATOM   2697  CG2 THR B  67      60.350  56.767  39.347  1.00 31.19     0.042 C 
ATOM   2698  OG1 THR B  67      59.520  56.495  37.097  1.00 26.50    -0.393 OA
ATOM   2699  HG1 THR B  67      59.391  55.892  36.374  1.00  0.00     0.210 HD
ATOM   2700  N   ASP B  68      63.344  56.704  38.185  1.00 30.81    -0.345 N 
ATOM   2701  HN  ASP B  68      63.332  56.292  39.118  1.00  0.00     0.163 HD
ATOM   2702  CA  ASP B  68      64.340  57.724  37.869  1.00 33.49     0.186 C 
ATOM   2703  C   ASP B  68      65.278  57.247  36.764  1.00 29.77     0.241 C 
ATOM   2704  O   ASP B  68      65.675  58.025  35.895  1.00 30.01    -0.271 OA
ATOM   2705  CB  ASP B  68      65.133  58.113  39.120  1.00 36.15     0.147 C 
ATOM   2706  CG  ASP B  68      64.303  58.910  40.110  1.00 41.83     0.175 C 
ATOM   2707  OD1 ASP B  68      63.268  59.480  39.701  1.00 38.73    -0.648 OA
ATOM   2708  OD2 ASP B  68      64.685  58.971  41.297  1.00 47.37    -0.648 OA
ATOM   2709  N   VAL B  69      65.629  55.965  36.806  1.00 25.52    -0.346 N 
ATOM   2710  HN  VAL B  69      65.353  55.400  37.609  1.00  0.00     0.163 HD
ATOM   2711  CA  VAL B  69      66.399  55.348  35.733  1.00 29.29     0.180 C 
ATOM   2712  C   VAL B  69      65.675  55.494  34.386  1.00 25.10     0.241 C 
ATOM   2713  O   VAL B  69      66.284  55.865  33.379  1.00 24.50    -0.271 OA
ATOM   2714  CB  VAL B  69      66.668  53.855  36.021  1.00 29.75     0.009 C 
ATOM   2715  CG1 VAL B  69      67.380  53.201  34.845  1.00 28.75     0.012 C 
ATOM   2716  CG2 VAL B  69      67.486  53.700  37.302  1.00 32.26     0.012 C 
ATOM   2717  N   ASP B  70      64.377  55.197  34.372  1.00 27.51    -0.345 N 
ATOM   2718  HN  ASP B  70      63.939  54.832  35.218  1.00  0.00     0.163 HD
ATOM   2719  CA  ASP B  70      63.567  55.383  33.169  1.00 26.15     0.186 C 
ATOM   2720  C   ASP B  70      63.644  56.828  32.677  1.00 26.24     0.241 C 
ATOM   2721  O   ASP B  70      63.918  57.086  31.501  1.00 25.82    -0.271 OA
ATOM   2722  CB  ASP B  70      62.093  55.034  33.434  1.00 26.09     0.147 C 
ATOM   2723  CG  ASP B  70      61.812  53.535  33.389  1.00 26.55     0.175 C 
ATOM   2724  OD1 ASP B  70      62.746  52.738  33.161  1.00 23.27    -0.648 OA
ATOM   2725  OD2 ASP B  70      60.636  53.157  33.578  1.00 25.63    -0.648 OA
ATOM   2726  N   ALA B  71      63.389  57.770  33.580  1.00 25.63    -0.346 N 
ATOM   2727  HN  ALA B  71      63.258  57.504  34.556  1.00  0.00     0.163 HD
ATOM   2728  CA  ALA B  71      63.293  59.178  33.203  1.00 22.97     0.172 C 
ATOM   2729  C   ALA B  71      64.599  59.712  32.615  1.00 27.21     0.240 C 
ATOM   2730  O   ALA B  71      64.581  60.479  31.654  1.00 26.85    -0.271 OA
ATOM   2731  CB  ALA B  71      62.841  60.022  34.381  1.00 25.81     0.042 C 
ATOM   2732  N   ALA B  72      65.729  59.294  33.180  1.00 26.92    -0.346 N 
ATOM   2733  HN  ALA B  72      65.683  58.680  33.993  1.00  0.00     0.163 HD
ATOM   2734  CA  ALA B  72      67.034  59.696  32.660  1.00 27.16     0.172 C 
ATOM   2735  C   ALA B  72      67.334  59.042  31.308  1.00 25.44     0.240 C 
ATOM   2736  O   ALA B  72      67.884  59.677  30.407  1.00 24.84    -0.271 OA
ATOM   2737  CB  ALA B  72      68.134  59.372  33.665  1.00 29.03     0.042 C 
ATOM   2738  N   ASN B  73      66.975  57.768  31.176  1.00 26.54    -0.346 N 
ATOM   2739  HN  ASN B  73      66.564  57.285  31.974  1.00  0.00     0.163 HD
ATOM   2740  CA  ASN B  73      67.152  57.042  29.924  1.00 25.13     0.185 C 
ATOM   2741  C   ASN B  73      66.411  57.751  28.788  1.00 24.25     0.241 C 
ATOM   2742  O   ASN B  73      66.955  57.965  27.700  1.00 25.58    -0.271 OA
ATOM   2743  CB  ASN B  73      66.624  55.612  30.078  1.00 24.80     0.137 C 
ATOM   2744  CG  ASN B  73      67.291  54.626  29.131  1.00 28.13     0.217 C 
ATOM   2745  ND2 ASN B  73      66.972  53.345  29.298  1.00 27.97    -0.370 N 
ATOM   2746 1HD2 ASN B  73      67.419  52.684  28.663  1.00  0.00     0.159 HD
ATOM   2747 2HD2 ASN B  73      66.320  53.030  30.016  1.00  0.00     0.159 HD
ATOM   2748  OD1 ASN B  73      68.079  55.007  28.263  1.00 30.01    -0.274 OA
ATOM   2749  N   LEU B  74      65.165  58.120  29.058  1.00 22.97    -0.346 N 
ATOM   2750  HN  LEU B  74      64.787  57.925  29.985  1.00  0.00     0.163 HD
ATOM   2751  CA  LEU B  74      64.314  58.792  28.084  1.00 22.57     0.177 C 
ATOM   2752  C   LEU B  74      64.830  60.180  27.716  1.00 24.57     0.241 C 
ATOM   2753  O   LEU B  74      64.862  60.551  26.539  1.00 23.00    -0.271 OA
ATOM   2754  CB  LEU B  74      62.894  58.895  28.630  1.00 20.44     0.038 C 
ATOM   2755  CG  LEU B  74      62.104  57.586  28.608  1.00 19.26    -0.020 C 
ATOM   2756  CD1 LEU B  74      61.016  57.602  29.666  1.00 19.95     0.009 C 
ATOM   2757  CD2 LEU B  74      61.516  57.349  27.218  1.00 19.83     0.009 C 
ATOM   2758  N   ARG B  75      65.219  60.947  28.729  1.00 24.16    -0.346 N 
ATOM   2759  HN  ARG B  75      65.144  60.588  29.681  1.00  0.00     0.163 HD
ATOM   2760  CA  ARG B  75      65.750  62.289  28.517  1.00 24.08     0.176 C 
ATOM   2761  C   ARG B  75      66.895  62.239  27.510  1.00 23.72     0.241 C 
ATOM   2762  O   ARG B  75      66.933  63.017  26.556  1.00 27.87    -0.271 OA
ATOM   2763  CB  ARG B  75      66.232  62.883  29.847  1.00 27.04     0.036 C 
ATOM   2764  CG  ARG B  75      66.772  64.311  29.767  1.00 29.37     0.023 C 
ATOM   2765  CD  ARG B  75      67.123  64.834  31.159  1.00 35.48     0.138 C 
ATOM   2766  NE  ARG B  75      67.629  66.207  31.146  1.00 35.40    -0.227 N 
ATOM   2767  HE  ARG B  75      68.640  66.343  31.127  1.00  0.00     0.177 HD
ATOM   2768  CZ  ARG B  75      66.855  67.289  31.157  1.00 40.56     0.665 C 
ATOM   2769  NH1 ARG B  75      65.534  67.163  31.175  1.00 39.31    -0.235 N 
ATOM   2770 1HH1 ARG B  75      64.941  67.993  31.183  1.00  0.00     0.174 HD
ATOM   2771 2HH1 ARG B  75      65.116  66.233  31.180  1.00  0.00     0.174 HD
ATOM   2772  NH2 ARG B  75      67.399  68.499  31.151  1.00 42.80    -0.235 N 
ATOM   2773 1HH2 ARG B  75      66.806  69.329  31.159  1.00  0.00     0.174 HD
ATOM   2774 2HH2 ARG B  75      68.414  68.596  31.137  1.00  0.00     0.174 HD
ATOM   2775  N   GLU B  76      67.820  61.310  27.727  1.00 23.08    -0.346 N 
ATOM   2776  HN  GLU B  76      67.712  60.680  28.521  1.00  0.00     0.163 HD
ATOM   2777  CA  GLU B  76      68.985  61.166  26.862  1.00 27.37     0.177 C 
ATOM   2778  C   GLU B  76      68.604  60.658  25.477  1.00 24.84     0.241 C 
ATOM   2779  O   GLU B  76      69.118  61.136  24.465  1.00 26.47    -0.271 OA
ATOM   2780  CB  GLU B  76      70.006  60.223  27.501  1.00 24.79     0.045 C 
ATOM   2781  CG  GLU B  76      71.233  59.941  26.636  1.00 30.35     0.116 C 
ATOM   2782  CD  GLU B  76      72.102  61.171  26.414  1.00 34.61     0.172 C 
ATOM   2783  OE1 GLU B  76      71.876  62.203  27.083  1.00 33.82    -0.648 OA
ATOM   2784  OE2 GLU B  76      73.016  61.105  25.565  1.00 34.44    -0.648 OA
ATOM   2785  N   THR B  77      67.707  59.679  25.436  1.00 27.72    -0.344 N 
ATOM   2786  HN  THR B  77      67.294  59.345  26.307  1.00  0.00     0.163 HD
ATOM   2787  CA  THR B  77      67.300  59.071  24.177  1.00 22.49     0.205 C 
ATOM   2788  C   THR B  77      66.650  60.100  23.263  1.00 25.20     0.243 C 
ATOM   2789  O   THR B  77      66.987  60.197  22.083  1.00 28.01    -0.271 OA
ATOM   2790  CB  THR B  77      66.337  57.894  24.410  1.00 23.91     0.146 C 
ATOM   2791  CG2 THR B  77      65.890  57.292  23.084  1.00 23.49     0.042 C 
ATOM   2792  OG1 THR B  77      66.999  56.889  25.183  1.00 21.42    -0.393 OA
ATOM   2793  HG1 THR B  77      67.278  57.264  26.010  1.00  0.00     0.210 HD
ATOM   2794  N   PHE B  78      65.726  60.881  23.809  1.00 21.98    -0.346 N 
ATOM   2795  HN  PHE B  78      65.493  60.776  24.796  1.00  0.00     0.163 HD
ATOM   2796  CA  PHE B  78      65.045  61.884  23.008  1.00 26.60     0.180 C 
ATOM   2797  C   PHE B  78      65.899  63.129  22.765  1.00 30.86     0.241 C 
ATOM   2798  O   PHE B  78      65.692  63.836  21.781  1.00 28.20    -0.271 OA
ATOM   2799  CB  PHE B  78      63.674  62.226  23.598  1.00 24.65     0.073 C 
ATOM   2800  CG  PHE B  78      62.617  61.197  23.285  1.00 24.68    -0.056 A 
ATOM   2801  CD1 PHE B  78      62.382  60.137  24.148  1.00 24.16     0.007 A 
ATOM   2802  CD2 PHE B  78      61.883  61.277  22.114  1.00 25.99     0.007 A 
ATOM   2803  CE1 PHE B  78      61.419  59.181  23.854  1.00 25.29     0.001 A 
ATOM   2804  CE2 PHE B  78      60.918  60.325  21.813  1.00 27.61     0.001 A 
ATOM   2805  CZ  PHE B  78      60.684  59.279  22.684  1.00 21.81     0.000 A 
ATOM   2806  N   ARG B  79      66.867  63.384  23.644  1.00 24.62    -0.346 N 
ATOM   2807  HN  ARG B  79      66.940  62.824  24.493  1.00  0.00     0.163 HD
ATOM   2808  CA  ARG B  79      67.826  64.460  23.401  1.00 24.47     0.176 C 
ATOM   2809  C   ARG B  79      68.611  64.160  22.127  1.00 29.38     0.241 C 
ATOM   2810  O   ARG B  79      68.809  65.037  21.286  1.00 29.66    -0.271 OA
ATOM   2811  CB  ARG B  79      68.791  64.638  24.576  1.00 26.07     0.036 C 
ATOM   2812  CG  ARG B  79      69.754  65.815  24.398  1.00 30.72     0.023 C 
ATOM   2813  CD  ARG B  79      70.845  65.843  25.466  1.00 25.90     0.138 C 
ATOM   2814  NE  ARG B  79      71.818  64.768  25.284  1.00 28.87    -0.227 N 
ATOM   2815  HE  ARG B  79      71.676  63.902  25.804  1.00  0.00     0.177 HD
ATOM   2816  CZ  ARG B  79      72.877  64.846  24.484  1.00 33.87     0.665 C 
ATOM   2817  NH1 ARG B  79      73.106  65.950  23.783  1.00 33.49    -0.235 N 
ATOM   2818 1HH1 ARG B  79      73.918  66.010  23.169  1.00  0.00     0.174 HD
ATOM   2819 2HH1 ARG B  79      72.467  66.741  23.863  1.00  0.00     0.174 HD
ATOM   2820  NH2 ARG B  79      73.707  63.818  24.380  1.00 32.90    -0.235 N 
ATOM   2821 1HH2 ARG B  79      74.519  63.878  23.766  1.00  0.00     0.174 HD
ATOM   2822 2HH2 ARG B  79      73.531  62.970  24.919  1.00  0.00     0.174 HD
ATOM   2823  N   ASN B  80      69.048  62.911  21.992  1.00 28.15    -0.346 N 
ATOM   2824  HN  ASN B  80      68.872  62.240  22.740  1.00  0.00     0.163 HD
ATOM   2825  CA  ASN B  80      69.772  62.476  20.803  1.00 33.20     0.185 C 
ATOM   2826  C   ASN B  80      68.905  62.509  19.545  1.00 35.55     0.241 C 
ATOM   2827  O   ASN B  80      69.423  62.570  18.429  1.00 36.58    -0.271 OA
ATOM   2828  CB  ASN B  80      70.365  61.077  21.012  1.00 33.74     0.137 C 
ATOM   2829  CG  ASN B  80      71.562  61.083  21.950  1.00 38.73     0.217 C 
ATOM   2830  ND2 ASN B  80      71.721  60.010  22.718  1.00 43.78    -0.370 N 
ATOM   2831 1HD2 ASN B  80      71.079  59.217  22.696  1.00  0.00     0.159 HD
ATOM   2832 2HD2 ASN B  80      72.524  60.014  23.347  1.00  0.00     0.159 HD
ATOM   2833  OD1 ASN B  80      72.335  62.038  21.977  1.00 42.64    -0.274 OA
ATOM   2834  N   LEU B  81      67.588  62.471  19.726  1.00 30.31    -0.346 N 
ATOM   2835  HN  LEU B  81      67.216  62.381  20.671  1.00  0.00     0.163 HD
ATOM   2836  CA  LEU B  81      66.662  62.556  18.597  1.00 30.36     0.177 C 
ATOM   2837  C   LEU B  81      66.310  64.011  18.273  1.00 35.65     0.241 C 
ATOM   2838  O   LEU B  81      65.510  64.282  17.372  1.00 32.69    -0.271 OA
ATOM   2839  CB  LEU B  81      65.394  61.737  18.867  1.00 27.54     0.038 C 
ATOM   2840  CG  LEU B  81      65.614  60.236  19.080  1.00 28.71    -0.020 C 
ATOM   2841  CD1 LEU B  81      64.316  59.528  19.451  1.00 28.42     0.009 C 
ATOM   2842  CD2 LEU B  81      66.237  59.603  17.844  1.00 34.64     0.009 C 
ATOM   2843  N   LYS B  82      66.915  64.937  19.014  1.00 30.83    -0.346 N 
ATOM   2844  HN  LYS B  82      67.522  64.628  19.773  1.00  0.00     0.163 HD
ATOM   2845  CA  LYS B  82      66.754  66.376  18.795  1.00 31.90     0.176 C 
ATOM   2846  C   LYS B  82      65.437  66.935  19.325  1.00 30.11     0.241 C 
ATOM   2847  O   LYS B  82      64.957  67.963  18.851  1.00 30.67    -0.271 OA
ATOM   2848  CB  LYS B  82      66.936  66.739  17.315  1.00 31.95     0.035 C 
ATOM   2849  CG  LYS B  82      68.191  66.172  16.679  1.00 41.59     0.004 C 
ATOM   2850  CD  LYS B  82      69.439  66.625  17.414  1.00 59.35     0.027 C 
ATOM   2851  CE  LYS B  82      70.585  65.656  17.182  1.00 67.09     0.229 C 
ATOM   2852  NZ  LYS B  82      71.890  66.223  17.613  1.00 74.81    -0.079 N 
ATOM   2853  HZ1 LYS B  82      72.660  65.572  17.457  1.00  0.00     0.274 HD
ATOM   2854  HZ2 LYS B  82      71.857  66.531  18.585  1.00  0.00     0.274 HD
ATOM   2855  HZ3 LYS B  82      72.069  67.122  17.165  1.00  0.00     0.274 HD
ATOM   2856  N   TYR B  83      64.859  66.254  20.307  1.00 29.87    -0.346 N 
ATOM   2857  HN  TYR B  83      65.263  65.366  20.604  1.00  0.00     0.163 HD
ATOM   2858  CA  TYR B  83      63.659  66.750  20.969  1.00 28.02     0.180 C 
ATOM   2859  C   TYR B  83      64.013  67.686  22.118  1.00 28.75     0.241 C 
ATOM   2860  O   TYR B  83      64.991  67.465  22.833  1.00 30.85    -0.271 OA
ATOM   2861  CB  TYR B  83      62.790  65.595  21.479  1.00 27.47     0.073 C 
ATOM   2862  CG  TYR B  83      61.954  64.963  20.390  1.00 23.38    -0.056 A 
ATOM   2863  CD1 TYR B  83      62.472  63.959  19.584  1.00 24.79     0.010 A 
ATOM   2864  CD2 TYR B  83      60.655  65.392  20.153  1.00 25.31     0.010 A 
ATOM   2865  CE1 TYR B  83      61.715  63.390  18.579  1.00 25.89     0.037 A 
ATOM   2866  CE2 TYR B  83      59.888  64.828  19.150  1.00 24.76     0.037 A 
ATOM   2867  CZ  TYR B  83      60.424  63.828  18.366  1.00 24.17     0.065 A 
ATOM   2868  OH  TYR B  83      59.672  63.259  17.366  1.00 24.56    -0.361 OA
ATOM   2869  HH  TYR B  83      58.783  63.561  17.219  1.00  0.00     0.217 HD
ATOM   2870  N   GLU B  84      63.215  68.737  22.276  1.00 32.24    -0.346 N 
ATOM   2871  HN  GLU B  84      62.507  68.932  21.568  1.00  0.00     0.163 HD
ATOM   2872  CA  GLU B  84      63.323  69.618  23.430  1.00 32.65     0.177 C 
ATOM   2873  C   GLU B  84      62.656  68.936  24.618  1.00 27.77     0.241 C 
ATOM   2874  O   GLU B  84      61.431  68.931  24.735  1.00 33.78    -0.271 OA
ATOM   2875  CB  GLU B  84      62.653  70.965  23.140  1.00 36.83     0.045 C 
ATOM   2876  CG  GLU B  84      62.493  71.863  24.362  1.00 41.91     0.116 C 
ATOM   2877  CD  GLU B  84      61.816  73.185  24.038  1.00 47.79     0.172 C 
ATOM   2878  OE1 GLU B  84      61.753  73.551  22.845  1.00 48.91    -0.648 OA
ATOM   2879  OE2 GLU B  84      61.347  73.860  24.980  1.00 49.17    -0.648 OA
ATOM   2880  N   VAL B  85      63.469  68.348  25.490  1.00 31.24    -0.346 N 
ATOM   2881  HN  VAL B  85      64.477  68.441  25.369  1.00  0.00     0.163 HD
ATOM   2882  CA  VAL B  85      62.959  67.575  26.614  1.00 28.44     0.180 C 
ATOM   2883  C   VAL B  85      62.662  68.438  27.833  1.00 34.15     0.241 C 
ATOM   2884  O   VAL B  85      63.477  69.268  28.234  1.00 32.58    -0.271 OA
ATOM   2885  CB  VAL B  85      63.956  66.475  27.038  1.00 24.26     0.009 C 
ATOM   2886  CG1 VAL B  85      63.387  65.667  28.194  1.00 22.57     0.012 C 
ATOM   2887  CG2 VAL B  85      64.289  65.572  25.861  1.00 25.55     0.012 C 
ATOM   2888  N   ARG B  86      61.490  68.233  28.422  1.00 33.06    -0.346 N 
ATOM   2889  HN  ARG B  86      60.808  67.621  27.974  1.00  0.00     0.163 HD
ATOM   2890  CA  ARG B  86      61.154  68.860  29.691  1.00 36.62     0.176 C 
ATOM   2891  C   ARG B  86      60.753  67.785  30.695  1.00 33.09     0.241 C 
ATOM   2892  O   ARG B  86      59.698  67.169  30.558  1.00 30.60    -0.271 OA
ATOM   2893  CB  ARG B  86      60.011  69.861  29.523  1.00 30.38     0.036 C 
ATOM   2894  CG  ARG B  86      60.271  70.952  28.501  1.00 35.25     0.023 C 
ATOM   2895  CD  ARG B  86      59.070  71.878  28.376  1.00 34.19     0.138 C 
ATOM   2896  NE  ARG B  86      59.224  72.825  27.274  1.00 40.54    -0.227 N 
ATOM   2897  HE  ARG B  86      60.146  72.914  26.848  1.00  0.00     0.177 HD
ATOM   2898  CZ  ARG B  86      58.241  73.579  26.790  1.00 37.44     0.665 C 
ATOM   2899  NH1 ARG B  86      57.022  73.503  27.309  1.00 35.03    -0.235 N 
ATOM   2900 1HH1 ARG B  86      56.840  72.864  28.083  1.00  0.00     0.174 HD
ATOM   2901 2HH1 ARG B  86      56.268  74.081  26.938  1.00  0.00     0.174 HD
ATOM   2902  NH2 ARG B  86      58.478  74.409  25.785  1.00 37.83    -0.235 N 
ATOM   2903 1HH2 ARG B  86      59.415  74.467  25.386  1.00  0.00     0.174 HD
ATOM   2904 2HH2 ARG B  86      57.724  74.987  25.414  1.00  0.00     0.174 HD
ATOM   2905  N   ASN B  87      61.602  67.552  31.691  1.00 31.61    -0.346 N 
ATOM   2906  HN  ASN B  87      62.498  68.039  31.709  1.00  0.00     0.163 HD
ATOM   2907  CA  ASN B  87      61.276  66.612  32.760  1.00 30.53     0.185 C 
ATOM   2908  C   ASN B  87      60.453  67.268  33.861  1.00 35.42     0.241 C 
ATOM   2909  O   ASN B  87      60.742  68.386  34.287  1.00 39.95    -0.271 OA
ATOM   2910  CB  ASN B  87      62.541  65.991  33.363  1.00 32.03     0.137 C 
ATOM   2911  CG  ASN B  87      63.095  64.853  32.527  1.00 35.51     0.217 C 
ATOM   2912  ND2 ASN B  87      62.954  63.625  33.023  1.00 30.82    -0.370 N 
ATOM   2913 1HD2 ASN B  87      63.327  62.860  32.461  1.00  0.00     0.159 HD
ATOM   2914 2HD2 ASN B  87      62.491  63.442  33.913  1.00  0.00     0.159 HD
ATOM   2915  OD1 ASN B  87      63.654  65.074  31.453  1.00 37.66    -0.274 OA
ATOM   2916  N   LYS B  88      59.425  66.562  34.315  1.00 30.85    -0.346 N 
ATOM   2917  HN  LYS B  88      59.208  65.669  33.873  1.00  0.00     0.163 HD
ATOM   2918  CA  LYS B  88      58.596  67.018  35.423  1.00 36.53     0.176 C 
ATOM   2919  C   LYS B  88      58.501  65.878  36.422  1.00 37.33     0.241 C 
ATOM   2920  O   LYS B  88      58.379  64.720  36.033  1.00 34.99    -0.271 OA
ATOM   2921  CB  LYS B  88      57.197  67.406  34.935  1.00 39.76     0.035 C 
ATOM   2922  CG  LYS B  88      57.182  68.393  33.777  1.00 40.83     0.004 C 
ATOM   2923  CD  LYS B  88      57.812  69.720  34.162  1.00 44.20     0.027 C 
ATOM   2924  CE  LYS B  88      57.009  70.430  35.237  1.00 52.47     0.229 C 
ATOM   2925  NZ  LYS B  88      57.629  71.735  35.611  1.00 59.91    -0.079 N 
ATOM   2926  HZ1 LYS B  88      57.089  72.212  36.333  1.00  0.00     0.274 HD
ATOM   2927  HZ2 LYS B  88      57.767  72.330  34.794  1.00  0.00     0.274 HD
ATOM   2928  HZ3 LYS B  88      58.604  71.619  35.889  1.00  0.00     0.274 HD
ATOM   2929  N   ASN B  89      58.554  66.202  37.707  1.00 37.02    -0.346 N 
ATOM   2930  HN  ASN B  89      58.557  67.185  37.978  1.00  0.00     0.163 HD
ATOM   2931  CA  ASN B  89      58.608  65.173  38.736  1.00 34.68     0.185 C 
ATOM   2932  C   ASN B  89      57.509  65.307  39.779  1.00 37.02     0.241 C 
ATOM   2933  O   ASN B  89      57.236  66.404  40.269  1.00 39.96    -0.271 OA
ATOM   2934  CB  ASN B  89      59.979  65.186  39.419  1.00 39.02     0.137 C 
ATOM   2935  CG  ASN B  89      61.113  64.930  38.448  1.00 39.96     0.217 C 
ATOM   2936  ND2 ASN B  89      61.967  65.928  38.260  1.00 42.50    -0.370 N 
ATOM   2937 1HD2 ASN B  89      62.731  65.756  37.606  1.00  0.00     0.159 HD
ATOM   2938 2HD2 ASN B  89      61.876  66.826  38.734  1.00  0.00     0.159 HD
ATOM   2939  OD1 ASN B  89      61.223  63.846  37.876  1.00 37.93    -0.274 OA
ATOM   2940  N   ASP B  90      56.879  64.183  40.109  1.00 29.80    -0.345 N 
ATOM   2941  HN  ASP B  90      57.090  63.329  39.593  1.00  0.00     0.163 HD
ATOM   2942  CA  ASP B  90      55.895  64.132  41.186  1.00 35.18     0.186 C 
ATOM   2943  C   ASP B  90      54.823  65.212  41.052  1.00 36.75     0.241 C 
ATOM   2944  O   ASP B  90      54.700  66.087  41.912  1.00 39.13    -0.271 OA
ATOM   2945  CB  ASP B  90      56.590  64.247  42.548  1.00 38.42     0.147 C 
ATOM   2946  CG  ASP B  90      57.465  63.046  42.862  1.00 39.16     0.175 C 
ATOM   2947  OD1 ASP B  90      57.189  61.949  42.334  1.00 36.70    -0.648 OA
ATOM   2948  OD2 ASP B  90      58.428  63.197  43.641  1.00 40.42    -0.648 OA
ATOM   2949  N   LEU B  91      54.049  65.139  39.972  1.00 34.67    -0.346 N 
ATOM   2950  HN  LEU B  91      54.222  64.401  39.289  1.00  0.00     0.163 HD
ATOM   2951  CA  LEU B  91      52.961  66.082  39.734  1.00 39.26     0.177 C 
ATOM   2952  C   LEU B  91      51.630  65.525  40.225  1.00 39.73     0.241 C 
ATOM   2953  O   LEU B  91      51.328  64.349  40.025  1.00 37.16    -0.271 OA
ATOM   2954  CB  LEU B  91      52.839  66.401  38.241  1.00 33.78     0.038 C 
ATOM   2955  CG  LEU B  91      54.052  66.974  37.510  1.00 37.75    -0.020 C 
ATOM   2956  CD1 LEU B  91      53.633  67.449  36.124  1.00 33.47     0.009 C 
ATOM   2957  CD2 LEU B  91      54.673  68.108  38.302  1.00 40.30     0.009 C 
ATOM   2958  N   THR B  92      50.835  66.380  40.861  1.00 38.07    -0.344 N 
ATOM   2959  HN  THR B  92      51.184  67.312  41.083  1.00  0.00     0.163 HD
ATOM   2960  CA  THR B  92      49.477  66.019  41.249  1.00 38.33     0.205 C 
ATOM   2961  C   THR B  92      48.620  65.866  39.997  1.00 38.09     0.243 C 
ATOM   2962  O   THR B  92      49.022  66.284  38.912  1.00 37.74    -0.271 OA
ATOM   2963  CB  THR B  92      48.845  67.101  42.145  1.00 45.27     0.146 C 
ATOM   2964  CG2 THR B  92      49.710  67.362  43.370  1.00 42.11     0.042 C 
ATOM   2965  OG1 THR B  92      48.703  68.317  41.400  1.00 40.78    -0.393 OA
ATOM   2966  HG1 THR B  92      48.163  68.154  40.635  1.00  0.00     0.210 HD
ATOM   2967  N   ARG B  93      47.443  65.268  40.147  1.00 38.13    -0.346 N 
ATOM   2968  HN  ARG B  93      47.186  64.895  41.061  1.00  0.00     0.163 HD
ATOM   2969  CA  ARG B  93      46.510  65.133  39.033  1.00 40.70     0.176 C 
ATOM   2970  C   ARG B  93      46.151  66.504  38.470  1.00 42.45     0.241 C 
ATOM   2971  O   ARG B  93      45.988  66.664  37.260  1.00 41.70    -0.271 OA
ATOM   2972  CB  ARG B  93      45.246  64.398  39.482  1.00 40.98     0.036 C 
ATOM   2973  CG  ARG B  93      44.541  65.055  40.652  1.00 49.06     0.023 C 
ATOM   2974  CD  ARG B  93      43.573  64.099  41.327  1.00 46.66     0.138 C 
ATOM   2975  NE  ARG B  93      42.443  63.761  40.470  1.00 55.42    -0.227 N 
ATOM   2976  HE  ARG B  93      42.477  64.056  39.494  1.00  0.00     0.177 HD
ATOM   2977  CZ  ARG B  93      41.371  63.092  40.882  1.00 57.28     0.665 C 
ATOM   2978  NH1 ARG B  93      41.284  62.691  42.146  1.00 52.69    -0.235 N 
ATOM   2979 1HH1 ARG B  93      40.461  62.178  42.462  1.00  0.00     0.174 HD
ATOM   2980 2HH1 ARG B  93      42.041  62.895  42.799  1.00  0.00     0.174 HD
ATOM   2981  NH2 ARG B  93      40.386  62.827  40.032  1.00 59.10    -0.235 N 
ATOM   2982 1HH2 ARG B  93      39.563  62.314  40.348  1.00  0.00     0.174 HD
ATOM   2983 2HH2 ARG B  93      40.453  63.135  39.062  1.00  0.00     0.174 HD
ATOM   2984  N   GLU B  94      46.033  67.490  39.355  1.00 49.01    -0.346 N 
ATOM   2985  HN  GLU B  94      46.163  67.284  40.345  1.00  0.00     0.163 HD
ATOM   2986  CA  GLU B  94      45.724  68.856  38.953  1.00 45.99     0.177 C 
ATOM   2987  C   GLU B  94      46.851  69.448  38.115  1.00 44.73     0.241 C 
ATOM   2988  O   GLU B  94      46.611  70.059  37.075  1.00 45.87    -0.271 OA
ATOM   2989  CB  GLU B  94      45.470  69.738  40.181  1.00 54.77     0.045 C 
ATOM   2990  CG  GLU B  94      44.128  69.504  40.864  1.00 56.51     0.116 C 
ATOM   2991  CD  GLU B  94      44.117  68.266  41.744  1.00 56.16     0.172 C 
ATOM   2992  OE1 GLU B  94      45.200  67.856  42.213  1.00 56.95    -0.648 OA
ATOM   2993  OE2 GLU B  94      43.022  67.706  41.970  1.00 62.52    -0.648 OA
ATOM   2994  N   GLU B  95      48.083  69.263  38.575  1.00 39.85    -0.346 N 
ATOM   2995  HN  GLU B  95      48.219  68.736  39.438  1.00  0.00     0.163 HD
ATOM   2996  CA  GLU B  95      49.246  69.796  37.876  1.00 37.06     0.177 C 
ATOM   2997  C   GLU B  95      49.418  69.168  36.496  1.00 36.51     0.241 C 
ATOM   2998  O   GLU B  95      49.837  69.835  35.549  1.00 35.60    -0.271 OA
ATOM   2999  CB  GLU B  95      50.511  69.604  38.717  1.00 40.36     0.045 C 
ATOM   3000  CG  GLU B  95      50.560  70.497  39.948  1.00 41.28     0.116 C 
ATOM   3001  CD  GLU B  95      51.719  70.172  40.869  1.00 46.02     0.172 C 
ATOM   3002  OE1 GLU B  95      51.985  68.973  41.094  1.00 44.71    -0.648 OA
ATOM   3003  OE2 GLU B  95      52.359  71.118  41.377  1.00 55.82    -0.648 OA
ATOM   3004  N   ILE B  96      49.090  67.885  36.385  1.00 37.33    -0.346 N 
ATOM   3005  HN  ILE B  96      48.744  67.382  37.202  1.00  0.00     0.163 HD
ATOM   3006  CA  ILE B  96      49.218  67.186  35.112  1.00 34.25     0.180 C 
ATOM   3007  C   ILE B  96      48.281  67.791  34.072  1.00 34.03     0.241 C 
ATOM   3008  O   ILE B  96      48.677  68.034  32.933  1.00 33.86    -0.271 OA
ATOM   3009  CB  ILE B  96      48.962  65.674  35.260  1.00 29.77     0.013 C 
ATOM   3010  CG1 ILE B  96      50.051  65.038  36.131  1.00 28.53     0.002 C 
ATOM   3011  CG2 ILE B  96      48.925  65.001  33.891  1.00 26.46     0.012 C 
ATOM   3012  CD1 ILE B  96      49.845  63.555  36.402  1.00 29.15     0.005 C 
ATOM   3013  N   VAL B  97      47.041  68.047  34.477  1.00 38.34    -0.346 N 
ATOM   3014  HN  VAL B  97      46.770  67.806  35.430  1.00  0.00     0.163 HD
ATOM   3015  CA  VAL B  97      46.058  68.664  33.593  1.00 38.95     0.180 C 
ATOM   3016  C   VAL B  97      46.480  70.072  33.179  1.00 41.27     0.241 C 
ATOM   3017  O   VAL B  97      46.461  70.412  31.995  1.00 41.37    -0.271 OA
ATOM   3018  CB  VAL B  97      44.670  68.727  34.252  1.00 42.72     0.009 C 
ATOM   3019  CG1 VAL B  97      43.701  69.507  33.375  1.00 39.86     0.012 C 
ATOM   3020  CG2 VAL B  97      44.150  67.320  34.519  1.00 40.20     0.012 C 
ATOM   3021  N   GLU B  98      46.863  70.886  34.156  1.00 45.62    -0.346 N 
ATOM   3022  HN  GLU B  98      46.858  70.549  35.119  1.00  0.00     0.163 HD
ATOM   3023  CA  GLU B  98      47.290  72.251  33.879  1.00 49.09     0.177 C 
ATOM   3024  C   GLU B  98      48.525  72.272  32.984  1.00 43.78     0.241 C 
ATOM   3025  O   GLU B  98      48.640  73.109  32.090  1.00 42.52    -0.271 OA
ATOM   3026  CB  GLU B  98      47.566  73.010  35.178  1.00 53.18     0.045 C 
ATOM   3027  CG  GLU B  98      47.887  74.483  34.971  1.00 65.17     0.116 C 
ATOM   3028  CD  GLU B  98      46.730  75.251  34.349  1.00 71.83     0.172 C 
ATOM   3029  OE1 GLU B  98      45.580  75.061  34.800  1.00 73.70    -0.648 OA
ATOM   3030  OE2 GLU B  98      46.968  76.045  33.413  1.00 68.95    -0.648 OA
ATOM   3031  N   LEU B  99      49.446  71.345  33.229  1.00 41.02    -0.346 N 
ATOM   3032  HN  LEU B  99      49.305  70.694  34.001  1.00  0.00     0.163 HD
ATOM   3033  CA  LEU B  99      50.653  71.239  32.418  1.00 42.26     0.177 C 
ATOM   3034  C   LEU B  99      50.302  70.902  30.972  1.00 35.50     0.241 C 
ATOM   3035  O   LEU B  99      50.827  71.507  30.038  1.00 38.15    -0.271 OA
ATOM   3036  CB  LEU B  99      51.602  70.180  32.989  1.00 37.95     0.038 C 
ATOM   3037  CG  LEU B  99      52.869  69.893  32.175  1.00 35.45    -0.020 C 
ATOM   3038  CD1 LEU B  99      53.725  71.145  32.039  1.00 38.19     0.009 C 
ATOM   3039  CD2 LEU B  99      53.670  68.759  32.796  1.00 37.44     0.009 C 
ATOM   3040  N   MET B 100      49.410  69.934  30.796  1.00 35.84    -0.346 N 
ATOM   3041  HN  MET B 100      48.997  69.484  31.613  1.00  0.00     0.163 HD
ATOM   3042  CA  MET B 100      49.005  69.498  29.464  1.00 36.73     0.177 C 
ATOM   3043  C   MET B 100      48.224  70.586  28.731  1.00 38.17     0.241 C 
ATOM   3044  O   MET B 100      48.431  70.817  27.538  1.00 37.51    -0.271 OA
ATOM   3045  CB  MET B 100      48.176  68.216  29.553  1.00 38.36     0.045 C 
ATOM   3046  CG  MET B 100      48.964  66.999  30.011  1.00 39.54     0.076 C 
ATOM   3047  SD  MET B 100      50.270  66.534  28.856  1.00 45.42    -0.173 SA
ATOM   3048  CE  MET B 100      51.676  67.388  29.544  1.00 26.00     0.089 C 
ATOM   3049  N   ARG B 101      47.327  71.251  29.452  1.00 43.30    -0.346 N 
ATOM   3050  HN  ARG B 101      47.152  70.967  30.416  1.00  0.00     0.163 HD
ATOM   3051  CA  ARG B 101      46.588  72.378  28.894  1.00 46.36     0.176 C 
ATOM   3052  C   ARG B 101      47.543  73.472  28.430  1.00 48.06     0.241 C 
ATOM   3053  O   ARG B 101      47.428  73.976  27.312  1.00 46.70    -0.271 OA
ATOM   3054  CB  ARG B 101      45.620  72.954  29.926  1.00 49.42     0.036 C 
ATOM   3055  CG  ARG B 101      44.809  74.134  29.412  1.00 56.00     0.023 C 
ATOM   3056  CD  ARG B 101      44.187  74.923  30.553  1.00 63.23     0.138 C 
ATOM   3057  NE  ARG B 101      43.547  74.052  31.536  1.00 66.20    -0.227 N 
ATOM   3058  HE  ARG B 101      44.058  73.845  32.394  1.00  0.00     0.177 HD
ATOM   3059  CZ  ARG B 101      42.342  73.511  31.386  1.00 66.47     0.665 C 
ATOM   3060  NH1 ARG B 101      41.639  73.745  30.286  1.00 69.84    -0.235 N 
ATOM   3061 1HH1 ARG B 101      42.024  74.345  29.556  1.00  0.00     0.174 HD
ATOM   3062 2HH1 ARG B 101      40.714  73.330  30.171  1.00  0.00     0.174 HD
ATOM   3063  NH2 ARG B 101      41.842  72.731  32.335  1.00 64.19    -0.235 N 
ATOM   3064 1HH2 ARG B 101      42.383  72.551  33.181  1.00  0.00     0.174 HD
ATOM   3065 2HH2 ARG B 101      40.917  72.316  32.220  1.00  0.00     0.174 HD
ATOM   3066  N   ASP B 102      48.480  73.838  29.299  1.00 39.80    -0.346 N 
ATOM   3067  HN  ASP B 102      48.526  73.372  30.205  1.00  0.00     0.163 HD
ATOM   3068  CA  ASP B 102      49.444  74.888  28.992  1.00 39.06     0.186 C 
ATOM   3069  C   ASP B 102      50.268  74.542  27.758  1.00 38.46     0.241 C 
ATOM   3070  O   ASP B 102      50.395  75.351  26.839  1.00 40.76    -0.271 OA
ATOM   3071  CB  ASP B 102      50.366  75.138  30.186  1.00 42.61     0.147 C 
ATOM   3072  CG  ASP B 102      49.654  75.820  31.342  1.00 51.94     0.175 C 
ATOM   3073  OD1 ASP B 102      48.565  76.393  31.120  1.00 50.30    -0.648 OA
ATOM   3074  OD2 ASP B 102      50.186  75.785  32.473  1.00 55.92    -0.648 OA
ATOM   3075  N   VAL B 103      50.827  73.336  27.744  1.00 40.81    -0.346 N 
ATOM   3076  HN  VAL B 103      50.684  72.713  28.539  1.00  0.00     0.163 HD
ATOM   3077  CA  VAL B 103      51.640  72.880  26.622  1.00 37.32     0.180 C 
ATOM   3078  C   VAL B 103      50.843  72.875  25.320  1.00 34.92     0.241 C 
ATOM   3079  O   VAL B 103      51.364  73.235  24.264  1.00 37.17    -0.271 OA
ATOM   3080  CB  VAL B 103      52.221  71.473  26.874  1.00 35.21     0.009 C 
ATOM   3081  CG1 VAL B 103      52.881  70.934  25.613  1.00 31.52     0.012 C 
ATOM   3082  CG2 VAL B 103      53.218  71.509  28.028  1.00 34.92     0.012 C 
ATOM   3083  N   SER B 104      49.581  72.466  25.398  1.00 34.51    -0.344 N 
ATOM   3084  HN  SER B 104      49.199  72.193  26.304  1.00  0.00     0.163 HD
ATOM   3085  CA  SER B 104      48.731  72.400  24.215  1.00 34.88     0.200 C 
ATOM   3086  C   SER B 104      48.416  73.790  23.664  1.00 40.93     0.243 C 
ATOM   3087  O   SER B 104      48.017  73.931  22.508  1.00 37.64    -0.271 OA
ATOM   3088  CB  SER B 104      47.433  71.644  24.516  1.00 35.51     0.199 C 
ATOM   3089  OG  SER B 104      46.543  72.430  25.289  1.00 39.84    -0.398 OA
ATOM   3090  HG  SER B 104      45.738  71.961  25.476  1.00  0.00     0.209 HD
ATOM   3091  N   LYS B 105      48.603  74.810  24.496  1.00 49.55    -0.346 N 
ATOM   3092  HN  LYS B 105      48.960  74.626  25.434  1.00  0.00     0.163 HD
ATOM   3093  CA  LYS B 105      48.312  76.188  24.105  1.00 53.63     0.176 C 
ATOM   3094  C   LYS B 105      49.533  76.912  23.543  1.00 53.36     0.241 C 
ATOM   3095  O   LYS B 105      49.443  78.075  23.145  1.00 58.39    -0.271 OA
ATOM   3096  CB  LYS B 105      47.726  76.973  25.283  1.00 53.35     0.035 C 
ATOM   3097  CG  LYS B 105      46.337  76.506  25.698  1.00 57.01     0.004 C 
ATOM   3098  CD  LYS B 105      45.728  77.419  26.751  1.00 68.80     0.027 C 
ATOM   3099  CE  LYS B 105      44.289  77.020  27.052  1.00 71.21     0.229 C 
ATOM   3100  NZ  LYS B 105      43.611  77.997  27.950  1.00 82.12    -0.079 N 
ATOM   3101  HZ1 LYS B 105      42.647  77.730  28.152  1.00  0.00     0.274 HD
ATOM   3102  HZ2 LYS B 105      43.660  78.943  27.571  1.00  0.00     0.274 HD
ATOM   3103  HZ3 LYS B 105      44.142  78.139  28.809  1.00  0.00     0.274 HD
ATOM   3104  N   GLU B 106      50.672  76.228  23.512  1.00 46.53    -0.346 N 
ATOM   3105  HN  GLU B 106      50.708  75.295  23.924  1.00  0.00     0.163 HD
ATOM   3106  CA  GLU B 106      51.871  76.787  22.900  1.00 45.01     0.177 C 
ATOM   3107  C   GLU B 106      51.750  76.769  21.382  1.00 47.40     0.241 C 
ATOM   3108  O   GLU B 106      50.907  76.069  20.824  1.00 48.18    -0.271 OA
ATOM   3109  CB  GLU B 106      53.118  76.013  23.329  1.00 43.57     0.045 C 
ATOM   3110  CG  GLU B 106      53.461  76.151  24.802  1.00 46.27     0.116 C 
ATOM   3111  CD  GLU B 106      54.791  75.513  25.155  1.00 45.83     0.172 C 
ATOM   3112  OE1 GLU B 106      55.589  75.236  24.233  1.00 42.93    -0.648 OA
ATOM   3113  OE2 GLU B 106      55.041  75.295  26.359  1.00 47.05    -0.648 OA
ATOM   3114  N   ASP B 107      52.599  77.545  20.719  1.00 48.85    -0.346 N 
ATOM   3115  HN  ASP B 107      53.244  78.137  21.242  1.00  0.00     0.163 HD
ATOM   3116  CA  ASP B 107      52.631  77.571  19.264  1.00 53.81     0.186 C 
ATOM   3117  C   ASP B 107      53.634  76.540  18.745  1.00 50.59     0.241 C 
ATOM   3118  O   ASP B 107      54.848  76.743  18.828  1.00 44.83    -0.271 OA
ATOM   3119  CB  ASP B 107      52.982  78.975  18.764  1.00 54.60     0.147 C 
ATOM   3120  CG  ASP B 107      52.806  79.120  17.268  1.00 60.81     0.175 C 
ATOM   3121  OD1 ASP B 107      53.095  78.149  16.540  1.00 54.85    -0.648 OA
ATOM   3122  OD2 ASP B 107      52.379  80.206  16.818  1.00 71.34    -0.648 OA
ATOM   3123  N   HIS B 108      53.113  75.434  18.218  1.00 40.96    -0.346 N 
ATOM   3124  HN  HIS B 108      52.098  75.350  18.156  1.00  0.00     0.163 HD
ATOM   3125  CA  HIS B 108      53.941  74.338  17.726  1.00 40.18     0.182 C 
ATOM   3126  C   HIS B 108      54.172  74.430  16.219  1.00 40.61     0.241 C 
ATOM   3127  O   HIS B 108      54.565  73.449  15.589  1.00 38.06    -0.271 OA
ATOM   3128  CB  HIS B 108      53.284  72.987  18.030  1.00 36.44     0.093 C 
ATOM   3129  CG  HIS B 108      53.028  72.738  19.485  1.00 34.21     0.028 A 
ATOM   3130  CD2 HIS B 108      51.994  73.096  20.283  1.00 31.51     0.114 A 
ATOM   3131  ND1 HIS B 108      53.889  72.010  20.279  1.00 34.56    -0.354 N 
ATOM   3132  HD1 HIS B 108      54.765  71.590  19.968  1.00  0.00     0.166 HD
ATOM   3133  CE1 HIS B 108      53.402  71.941  21.505  1.00 30.17     0.180 A 
ATOM   3134  NE2 HIS B 108      52.253  72.591  21.534  1.00 35.54    -0.360 N 
ATOM   3135  HE2 HIS B 108      51.655  72.700  22.353  1.00  0.00     0.166 HD
ATOM   3136  N   SER B 109      53.924  75.602  15.642  1.00 41.01    -0.344 N 
ATOM   3137  HN  SER B 109      53.655  76.397  16.222  1.00  0.00     0.163 HD
ATOM   3138  CA  SER B 109      54.028  75.777  14.194  1.00 42.69     0.200 C 
ATOM   3139  C   SER B 109      55.379  75.340  13.637  1.00 42.37     0.243 C 
ATOM   3140  O   SER B 109      55.451  74.731  12.570  1.00 44.75    -0.271 OA
ATOM   3141  CB  SER B 109      53.753  77.233  13.805  1.00 49.68     0.199 C 
ATOM   3142  OG  SER B 109      52.421  77.600  14.116  1.00 54.13    -0.398 OA
ATOM   3143  HG  SER B 109      52.250  78.503  13.875  1.00  0.00     0.209 HD
ATOM   3144  N   LYS B 110      56.447  75.651  14.363  1.00 43.78    -0.346 N 
ATOM   3145  HN  LYS B 110      56.317  76.103  15.268  1.00  0.00     0.163 HD
ATOM   3146  CA  LYS B 110      57.802  75.363  13.900  1.00 44.35     0.176 C 
ATOM   3147  C   LYS B 110      58.286  73.982  14.343  1.00 43.06     0.241 C 
ATOM   3148  O   LYS B 110      59.460  73.645  14.176  1.00 39.05    -0.271 OA
ATOM   3149  CB  LYS B 110      58.778  76.441  14.389  1.00 48.62     0.035 C 
ATOM   3150  CG  LYS B 110      58.456  77.856  13.907  1.00 54.64     0.004 C 
ATOM   3151  CD  LYS B 110      57.333  78.494  14.718  1.00 58.68     0.027 C 
ATOM   3152  CE  LYS B 110      56.923  79.850  14.150  1.00 69.03     0.229 C 
ATOM   3153  NZ  LYS B 110      58.042  80.838  14.173  1.00 72.01    -0.079 N 
ATOM   3154  HZ1 LYS B 110      57.768  81.744  13.793  1.00  0.00     0.274 HD
ATOM   3155  HZ2 LYS B 110      58.865  80.472  13.694  1.00  0.00     0.274 HD
ATOM   3156  HZ3 LYS B 110      58.428  80.934  15.112  1.00  0.00     0.274 HD
ATOM   3157  N   ARG B 111      57.378  73.186  14.899  1.00 43.11    -0.346 N 
ATOM   3158  HN  ARG B 111      56.408  73.498  14.952  1.00  0.00     0.163 HD
ATOM   3159  CA  ARG B 111      57.734  71.876  15.436  1.00 38.44     0.176 C 
ATOM   3160  C   ARG B 111      57.091  70.735  14.639  1.00 38.71     0.241 C 
ATOM   3161  O   ARG B 111      55.928  70.818  14.250  1.00 34.37    -0.271 OA
ATOM   3162  CB  ARG B 111      57.362  71.801  16.920  1.00 36.00     0.036 C 
ATOM   3163  CG  ARG B 111      57.923  72.971  17.728  1.00 44.34     0.023 C 
ATOM   3164  CD  ARG B 111      58.031  72.656  19.212  1.00 43.87     0.138 C 
ATOM   3165  NE  ARG B 111      56.838  73.043  19.958  1.00 46.30    -0.227 N 
ATOM   3166  HE  ARG B 111      55.974  72.533  19.773  1.00  0.00     0.177 HD
ATOM   3167  CZ  ARG B 111      56.802  74.017  20.863  1.00 40.71     0.665 C 
ATOM   3168  NH1 ARG B 111      57.896  74.712  21.144  1.00 42.12    -0.235 N 
ATOM   3169 1HH1 ARG B 111      57.868  75.459  21.838  1.00  0.00     0.174 HD
ATOM   3170 2HH1 ARG B 111      58.768  74.499  20.660  1.00  0.00     0.174 HD
ATOM   3171  NH2 ARG B 111      55.669  74.294  21.492  1.00 42.45    -0.235 N 
ATOM   3172 1HH2 ARG B 111      55.641  75.041  22.186  1.00  0.00     0.174 HD
ATOM   3173 2HH2 ARG B 111      54.828  73.759  21.276  1.00  0.00     0.174 HD
ATOM   3174  N   SER B 112      57.861  69.676  14.398  1.00 35.16    -0.344 N 
ATOM   3175  HN  SER B 112      58.786  69.629  14.825  1.00  0.00     0.163 HD
ATOM   3176  CA  SER B 112      57.419  68.578  13.539  1.00 36.02     0.200 C 
ATOM   3177  C   SER B 112      56.419  67.652  14.222  1.00 33.86     0.243 C 
ATOM   3178  O   SER B 112      55.541  67.085  13.571  1.00 30.55    -0.271 OA
ATOM   3179  CB  SER B 112      58.616  67.750  13.063  1.00 35.11     0.199 C 
ATOM   3180  OG  SER B 112      59.490  68.513  12.252  1.00 40.84    -0.398 OA
ATOM   3181  HG  SER B 112      60.233  67.999  11.957  1.00  0.00     0.209 HD
ATOM   3182  N   SER B 113      56.562  67.488  15.531  1.00 35.73    -0.344 N 
ATOM   3183  HN  SER B 113      57.226  68.070  16.041  1.00  0.00     0.163 HD
ATOM   3184  CA  SER B 113      55.784  66.488  16.249  1.00 30.52     0.200 C 
ATOM   3185  C   SER B 113      55.666  66.817  17.728  1.00 31.07     0.243 C 
ATOM   3186  O   SER B 113      56.189  67.829  18.197  1.00 27.68    -0.271 OA
ATOM   3187  CB  SER B 113      56.445  65.121  16.093  1.00 27.77     0.199 C 
ATOM   3188  OG  SER B 113      57.757  65.139  16.627  1.00 27.88    -0.398 OA
ATOM   3189  HG  SER B 113      58.168  64.288  16.530  1.00  0.00     0.209 HD
ATOM   3190  N   PHE B 114      54.982  65.943  18.462  1.00 28.48    -0.346 N 
ATOM   3191  HN  PHE B 114      54.542  65.146  18.002  1.00  0.00     0.163 HD
ATOM   3192  CA  PHE B 114      54.844  66.094  19.905  1.00 25.82     0.180 C 
ATOM   3193  C   PHE B 114      54.950  64.757  20.630  1.00 26.13     0.241 C 
ATOM   3194  O   PHE B 114      54.312  63.779  20.241  1.00 24.74    -0.271 OA
ATOM   3195  CB  PHE B 114      53.520  66.768  20.262  1.00 26.47     0.073 C 
ATOM   3196  CG  PHE B 114      53.290  66.885  21.738  1.00 26.93    -0.056 A 
ATOM   3197  CD1 PHE B 114      54.066  67.742  22.503  1.00 27.61     0.007 A 
ATOM   3198  CD2 PHE B 114      52.312  66.130  22.365  1.00 26.11     0.007 A 
ATOM   3199  CE1 PHE B 114      53.869  67.849  23.868  1.00 28.66     0.001 A 
ATOM   3200  CE2 PHE B 114      52.106  66.232  23.732  1.00 28.02     0.001 A 
ATOM   3201  CZ  PHE B 114      52.889  67.093  24.484  1.00 30.03     0.000 A 
ATOM   3202  N   VAL B 115      55.756  64.719  21.685  1.00 23.10    -0.346 N 
ATOM   3203  HN  VAL B 115      56.270  65.560  21.949  1.00  0.00     0.163 HD
ATOM   3204  CA  VAL B 115      55.925  63.506  22.475  1.00 22.96     0.180 C 
ATOM   3205  C   VAL B 115      55.625  63.750  23.950  1.00 25.58     0.241 C 
ATOM   3206  O   VAL B 115      56.158  64.683  24.556  1.00 25.30    -0.271 OA
ATOM   3207  CB  VAL B 115      57.360  62.948  22.353  1.00 20.85     0.009 C 
ATOM   3208  CG1 VAL B 115      57.531  61.730  23.248  1.00 18.64     0.012 C 
ATOM   3209  CG2 VAL B 115      57.676  62.599  20.902  1.00 20.97     0.012 C 
ATOM   3210  N   CYS B 116      54.773  62.908  24.526  1.00 22.53    -0.345 N 
ATOM   3211  HN  CYS B 116      54.274  62.231  23.949  1.00  0.00     0.163 HD
ATOM   3212  CA  CYS B 116      54.535  62.930  25.964  1.00 24.45     0.186 C 
ATOM   3213  C   CYS B 116      54.742  61.541  26.566  1.00 25.08     0.242 C 
ATOM   3214  O   CYS B 116      54.133  60.569  26.118  1.00 22.03    -0.271 OA
ATOM   3215  CB  CYS B 116      53.123  63.434  26.274  1.00 25.18     0.120 C 
ATOM   3216  SG  CYS B 116      52.687  63.366  28.032  1.00 29.15    -0.095 SA
ATOM   3217  N   VAL B 117      55.612  61.451  27.570  1.00 21.69    -0.346 N 
ATOM   3218  HN  VAL B 117      56.121  62.286  27.861  1.00  0.00     0.163 HD
ATOM   3219  CA  VAL B 117      55.858  60.190  28.267  1.00 22.00     0.180 C 
ATOM   3220  C   VAL B 117      55.287  60.226  29.678  1.00 24.75     0.241 C 
ATOM   3221  O   VAL B 117      55.597  61.124  30.464  1.00 29.42    -0.271 OA
ATOM   3222  CB  VAL B 117      57.361  59.871  28.370  1.00 19.80     0.009 C 
ATOM   3223  CG1 VAL B 117      57.563  58.455  28.896  1.00 22.27     0.012 C 
ATOM   3224  CG2 VAL B 117      58.042  60.045  27.018  1.00 20.60     0.012 C 
ATOM   3225  N   LEU B 118      54.455  59.244  30.003  1.00 20.55    -0.346 N 
ATOM   3226  HN  LEU B 118      54.218  58.539  29.305  1.00  0.00     0.163 HD
ATOM   3227  CA  LEU B 118      53.874  59.153  31.335  1.00 22.28     0.177 C 
ATOM   3228  C   LEU B 118      54.441  57.966  32.115  1.00 23.31     0.241 C 
ATOM   3229  O   LEU B 118      54.278  56.813  31.712  1.00 22.49    -0.271 OA
ATOM   3230  CB  LEU B 118      52.350  59.042  31.240  1.00 20.86     0.038 C 
ATOM   3231  CG  LEU B 118      51.648  60.169  30.475  1.00 24.43    -0.020 C 
ATOM   3232  CD1 LEU B 118      50.192  59.818  30.181  1.00 24.12     0.009 C 
ATOM   3233  CD2 LEU B 118      51.746  61.480  31.238  1.00 26.71     0.009 C 
ATOM   3234  N   LEU B 119      55.103  58.259  33.233  1.00 21.90    -0.346 N 
ATOM   3235  HN  LEU B 119      55.239  59.238  33.483  1.00  0.00     0.163 HD
ATOM   3236  CA  LEU B 119      55.639  57.226  34.111  1.00 22.97     0.177 C 
ATOM   3237  C   LEU B 119      54.920  57.289  35.452  1.00 27.96     0.241 C 
ATOM   3238  O   LEU B 119      55.167  58.198  36.249  1.00 29.02    -0.271 OA
ATOM   3239  CB  LEU B 119      57.141  57.436  34.334  1.00 22.65     0.038 C 
ATOM   3240  CG  LEU B 119      58.031  57.672  33.108  1.00 25.10    -0.020 C 
ATOM   3241  CD1 LEU B 119      59.455  58.030  33.539  1.00 23.81     0.009 C 
ATOM   3242  CD2 LEU B 119      58.032  56.451  32.191  1.00 19.00     0.009 C 
ATOM   3243  N   SER B 120      54.037  56.329  35.713  1.00 22.07    -0.344 N 
ATOM   3244  HN  SER B 120      53.883  55.583  35.035  1.00  0.00     0.163 HD
ATOM   3245  CA  SER B 120      53.287  56.339  36.966  1.00 24.33     0.200 C 
ATOM   3246  C   SER B 120      52.529  55.042  37.219  1.00 25.49     0.243 C 
ATOM   3247  O   SER B 120      52.632  54.086  36.448  1.00 23.70    -0.271 OA
ATOM   3248  CB  SER B 120      52.307  57.515  36.977  1.00 28.65     0.199 C 
ATOM   3249  OG  SER B 120      51.707  57.686  38.249  1.00 31.15    -0.398 OA
ATOM   3250  HG  SER B 120      51.099  58.416  38.256  1.00  0.00     0.209 HD
ATOM   3251  N   HIS B 121      51.775  55.011  38.314  1.00 23.73    -0.346 N 
ATOM   3252  HN  HIS B 121      51.872  55.753  39.008  1.00  0.00     0.163 HD
ATOM   3253  CA  HIS B 121      50.816  53.943  38.544  1.00 26.96     0.182 C 
ATOM   3254  C   HIS B 121      49.641  54.193  37.614  1.00 24.95     0.241 C 
ATOM   3255  O   HIS B 121      49.504  55.284  37.059  1.00 25.48    -0.271 OA
ATOM   3256  CB  HIS B 121      50.326  53.939  39.994  1.00 29.29     0.093 C 
ATOM   3257  CG  HIS B 121      51.363  53.511  40.985  1.00 33.98     0.028 A 
ATOM   3258  CD2 HIS B 121      51.924  54.167  42.028  1.00 35.71     0.114 A 
ATOM   3259  ND1 HIS B 121      51.931  52.255  40.973  1.00 33.27    -0.354 N 
ATOM   3260  HD1 HIS B 121      51.712  51.515  40.306  1.00  0.00     0.166 HD
ATOM   3261  CE1 HIS B 121      52.803  52.159  41.961  1.00 37.28     0.180 A 
ATOM   3262  NE2 HIS B 121      52.818  53.306  42.617  1.00 32.42    -0.360 N 
ATOM   3263  HE2 HIS B 121      53.399  53.518  43.428  1.00  0.00     0.166 HD
ATOM   3264  N   GLY B 122      48.789  53.193  37.443  1.00 24.61    -0.351 N 
ATOM   3265  HN  GLY B 122      48.958  52.296  37.899  1.00  0.00     0.163 HD
ATOM   3266  CA  GLY B 122      47.619  53.371  36.610  1.00 28.19     0.225 C 
ATOM   3267  C   GLY B 122      46.632  52.227  36.671  1.00 23.75     0.236 C 
ATOM   3268  O   GLY B 122      46.861  51.220  37.338  1.00 26.90    -0.272 OA
ATOM   3269  N   GLU B 123      45.510  52.412  35.988  1.00 30.59    -0.346 N 
ATOM   3270  HN  GLU B 123      45.298  53.345  35.635  1.00  0.00     0.163 HD
ATOM   3271  CA  GLU B 123      44.572  51.333  35.724  1.00 27.19     0.177 C 
ATOM   3272  C   GLU B 123      44.029  51.580  34.322  1.00 26.18     0.241 C 
ATOM   3273  O   GLU B 123      44.408  52.563  33.683  1.00 26.48    -0.271 OA
ATOM   3274  CB  GLU B 123      43.463  51.284  36.781  1.00 34.63     0.045 C 
ATOM   3275  CG  GLU B 123      42.438  52.399  36.694  1.00 43.57     0.116 C 
ATOM   3276  CD  GLU B 123      41.452  52.380  37.857  1.00 56.59     0.172 C 
ATOM   3277  OE1 GLU B 123      41.859  52.722  38.991  1.00 54.57    -0.648 OA
ATOM   3278  OE2 GLU B 123      40.270  52.032  37.636  1.00 58.86    -0.648 OA
ATOM   3279  N   GLU B 124      43.167  50.697  33.825  1.00 25.89    -0.346 N 
ATOM   3280  HN  GLU B 124      42.832  49.930  34.408  1.00  0.00     0.163 HD
ATOM   3281  CA  GLU B 124      42.699  50.822  32.450  1.00 27.18     0.177 C 
ATOM   3282  C   GLU B 124      42.113  52.203  32.184  1.00 28.14     0.240 C 
ATOM   3283  O   GLU B 124      41.151  52.613  32.832  1.00 31.45    -0.271 OA
ATOM   3284  CB  GLU B 124      41.673  49.740  32.116  1.00 27.33     0.045 C 
ATOM   3285  CG  GLU B 124      41.223  49.752  30.661  1.00 29.31     0.116 C 
ATOM   3286  CD  GLU B 124      42.364  49.479  29.698  1.00 25.94     0.172 C 
ATOM   3287  OE1 GLU B 124      43.090  48.487  29.907  1.00 26.37    -0.648 OA
ATOM   3288  OE2 GLU B 124      42.533  50.243  28.725  1.00 29.16    -0.648 OA
ATOM   3289  N   GLY B 125      42.710  52.919  31.235  1.00 24.61    -0.351 N 
ATOM   3290  HN  GLY B 125      43.527  52.530  30.764  1.00  0.00     0.163 HD
ATOM   3291  CA  GLY B 125      42.238  54.237  30.846  1.00 24.80     0.225 C 
ATOM   3292  C   GLY B 125      42.636  55.345  31.804  1.00 29.10     0.236 C 
ATOM   3293  O   GLY B 125      42.217  56.494  31.645  1.00 29.00    -0.272 OA
ATOM   3294  N   ILE B 126      43.461  55.010  32.791  1.00 27.18    -0.346 N 
ATOM   3295  HN  ILE B 126      43.883  54.082  32.794  1.00  0.00     0.163 HD
ATOM   3296  CA  ILE B 126      43.776  55.941  33.870  1.00 28.99     0.180 C 
ATOM   3297  C   ILE B 126      45.273  56.028  34.169  1.00 28.62     0.241 C 
ATOM   3298  O   ILE B 126      45.994  55.029  34.116  1.00 26.55    -0.271 OA
ATOM   3299  CB  ILE B 126      43.017  55.562  35.162  1.00 31.29     0.013 C 
ATOM   3300  CG1 ILE B 126      41.519  55.845  34.994  1.00 35.58     0.002 C 
ATOM   3301  CG2 ILE B 126      43.576  56.309  36.364  1.00 33.83     0.012 C 
ATOM   3302  CD1 ILE B 126      40.685  55.466  36.190  1.00 42.83     0.005 C 
ATOM   3303  N   ILE B 127      45.729  57.237  34.474  1.00 31.22    -0.346 N 
ATOM   3304  HN  ILE B 127      45.102  58.037  34.386  1.00  0.00     0.163 HD
ATOM   3305  CA  ILE B 127      47.094  57.459  34.930  1.00 30.22     0.180 C 
ATOM   3306  C   ILE B 127      47.022  58.238  36.242  1.00 37.29     0.241 C 
ATOM   3307  O   ILE B 127      46.161  59.100  36.404  1.00 35.88    -0.271 OA
ATOM   3308  CB  ILE B 127      47.922  58.221  33.869  1.00 32.88     0.013 C 
ATOM   3309  CG1 ILE B 127      49.392  57.809  33.930  1.00 37.80     0.002 C 
ATOM   3310  CG2 ILE B 127      47.771  59.727  34.029  1.00 32.84     0.012 C 
ATOM   3311  CD1 ILE B 127      50.189  58.625  34.895  1.00 39.20     0.005 C 
ATOM   3312  N   PHE B 128      47.903  57.924  37.187  1.00 30.68    -0.346 N 
ATOM   3313  HN  PHE B 128      48.644  57.254  36.984  1.00  0.00     0.163 HD
ATOM   3314  CA  PHE B 128      47.819  58.531  38.515  1.00 36.05     0.180 C 
ATOM   3315  C   PHE B 128      48.724  59.739  38.713  1.00 34.61     0.241 C 
ATOM   3316  O   PHE B 128      49.935  59.671  38.499  1.00 33.13    -0.271 OA
ATOM   3317  CB  PHE B 128      48.107  57.498  39.611  1.00 33.91     0.073 C 
ATOM   3318  CG  PHE B 128      46.941  56.604  39.925  1.00 39.92    -0.056 A 
ATOM   3319  CD1 PHE B 128      46.642  55.525  39.114  1.00 35.65     0.007 A 
ATOM   3320  CD2 PHE B 128      46.146  56.843  41.034  1.00 46.33     0.007 A 
ATOM   3321  CE1 PHE B 128      45.570  54.702  39.397  1.00 39.66     0.001 A 
ATOM   3322  CE2 PHE B 128      45.074  56.022  41.325  1.00 43.59     0.001 A 
ATOM   3323  CZ  PHE B 128      44.786  54.951  40.504  1.00 46.76     0.000 A 
ATOM   3324  N   GLY B 129      48.122  60.846  39.130  1.00 34.13    -0.351 N 
ATOM   3325  HN  GLY B 129      47.107  60.920  39.063  1.00  0.00     0.163 HD
ATOM   3326  CA  GLY B 129      48.880  61.951  39.679  1.00 34.03     0.225 C 
ATOM   3327  C   GLY B 129      49.305  61.529  41.073  1.00 35.69     0.236 C 
ATOM   3328  O   GLY B 129      48.818  60.521  41.584  1.00 33.66    -0.272 OA
ATOM   3329  N   THR B 130      50.207  62.285  41.692  1.00 33.84    -0.344 N 
ATOM   3330  HN  THR B 130      50.580  63.110  41.222  1.00  0.00     0.163 HD
ATOM   3331  CA  THR B 130      50.670  61.950  43.036  1.00 36.51     0.205 C 
ATOM   3332  C   THR B 130      49.511  61.889  44.026  1.00 38.67     0.243 C 
ATOM   3333  O   THR B 130      49.599  61.221  45.056  1.00 42.93    -0.271 OA
ATOM   3334  CB  THR B 130      51.715  62.962  43.555  1.00 36.99     0.146 C 
ATOM   3335  CG2 THR B 130      53.034  62.796  42.814  1.00 36.02     0.042 C 
ATOM   3336  OG1 THR B 130      51.227  64.297  43.365  1.00 43.00    -0.393 OA
ATOM   3337  HG1 THR B 130      51.870  64.919  43.684  1.00  0.00     0.210 HD
ATOM   3338  N   ASN B 131      48.423  62.585  43.707  1.00 38.44    -0.345 N 
ATOM   3339  HN  ASN B 131      48.378  63.054  42.802  1.00  0.00     0.163 HD
ATOM   3340  CA  ASN B 131      47.292  62.692  44.624  1.00 43.74     0.185 C 
ATOM   3341  C   ASN B 131      45.994  62.080  44.102  1.00 44.60     0.241 C 
ATOM   3342  O   ASN B 131      44.918  62.369  44.624  1.00 44.79    -0.271 OA
ATOM   3343  CB  ASN B 131      47.055  64.156  45.009  1.00 43.94     0.137 C 
ATOM   3344  CG  ASN B 131      46.600  65.003  43.834  1.00 47.58     0.217 C 
ATOM   3345  ND2 ASN B 131      45.916  66.103  44.127  1.00 51.27    -0.370 N 
ATOM   3346 1HD2 ASN B 131      45.699  66.376  45.085  1.00  0.00     0.159 HD
ATOM   3347 2HD2 ASN B 131      45.610  66.672  43.338  1.00  0.00     0.159 HD
ATOM   3348  OD1 ASN B 131      46.862  64.673  42.677  1.00 42.64    -0.274 OA
ATOM   3349  N   GLY B 132      46.087  61.240  43.076  1.00 46.94    -0.351 N 
ATOM   3350  HN  GLY B 132      46.997  61.057  42.654  1.00  0.00     0.163 HD
ATOM   3351  CA  GLY B 132      44.904  60.580  42.550  1.00 46.31     0.225 C 
ATOM   3352  C   GLY B 132      44.892  60.382  41.047  1.00 43.54     0.238 C 
ATOM   3353  O   GLY B 132      45.764  60.884  40.339  1.00 41.50    -0.272 OA
ATOM   3354  N   PRO B 133      43.889  59.640  40.553  1.00 44.82    -0.337 N 
ATOM   3355  CA  PRO B 133      43.710  59.241  39.151  1.00 42.55     0.179 C 
ATOM   3356  C   PRO B 133      43.369  60.383  38.194  1.00 44.97     0.241 C 
ATOM   3357  O   PRO B 133      42.657  61.320  38.555  1.00 47.33    -0.271 OA
ATOM   3358  CB  PRO B 133      42.520  58.274  39.226  1.00 45.34     0.037 C 
ATOM   3359  CG  PRO B 133      41.791  58.698  40.467  1.00 50.43     0.022 C 
ATOM   3360  CD  PRO B 133      42.903  58.975  41.420  1.00 48.02     0.127 C 
ATOM   3361  N   VAL B 134      43.885  60.283  36.973  1.00 43.45    -0.346 N 
ATOM   3362  HN  VAL B 134      44.571  59.550  36.794  1.00  0.00     0.163 HD
ATOM   3363  CA  VAL B 134      43.516  61.171  35.879  1.00 45.70     0.180 C 
ATOM   3364  C   VAL B 134      43.098  60.318  34.685  1.00 42.46     0.241 C 
ATOM   3365  O   VAL B 134      43.811  59.389  34.303  1.00 35.07    -0.271 OA
ATOM   3366  CB  VAL B 134      44.702  62.049  35.428  1.00 42.40     0.009 C 
ATOM   3367  CG1 VAL B 134      44.262  63.007  34.325  1.00 46.13     0.012 C 
ATOM   3368  CG2 VAL B 134      45.284  62.811  36.596  1.00 45.35     0.012 C 
ATOM   3369  N   ASP B 135      41.945  60.624  34.101  1.00 38.81    -0.345 N 
ATOM   3370  HN  ASP B 135      41.346  61.340  34.512  1.00  0.00     0.163 HD
ATOM   3371  CA  ASP B 135      41.525  59.947  32.878  1.00 37.92     0.186 C 
ATOM   3372  C   ASP B 135      42.496  60.293  31.757  1.00 34.65     0.241 C 
ATOM   3373  O   ASP B 135      42.777  61.465  31.516  1.00 31.52    -0.271 OA
ATOM   3374  CB  ASP B 135      40.106  60.365  32.483  1.00 39.86     0.147 C 
ATOM   3375  CG  ASP B 135      39.038  59.663  33.305  1.00 47.93     0.175 C 
ATOM   3376  OD1 ASP B 135      39.334  58.602  33.893  1.00 48.00    -0.648 OA
ATOM   3377  OD2 ASP B 135      37.899  60.172  33.358  1.00 58.58    -0.648 OA
ATOM   3378  N   LEU B 136      43.017  59.278  31.077  1.00 31.90    -0.346 N 
ATOM   3379  HN  LEU B 136      42.759  58.321  31.318  1.00  0.00     0.163 HD
ATOM   3380  CA  LEU B 136      43.956  59.523  29.987  1.00 33.82     0.177 C 
ATOM   3381  C   LEU B 136      43.325  60.361  28.874  1.00 31.47     0.241 C 
ATOM   3382  O   LEU B 136      43.972  61.255  28.324  1.00 32.44    -0.271 OA
ATOM   3383  CB  LEU B 136      44.524  58.209  29.435  1.00 27.48     0.038 C 
ATOM   3384  CG  LEU B 136      45.706  57.655  30.236  1.00 30.22    -0.020 C 
ATOM   3385  CD1 LEU B 136      46.064  56.243  29.796  1.00 28.43     0.009 C 
ATOM   3386  CD2 LEU B 136      46.905  58.584  30.102  1.00 28.76     0.009 C 
ATOM   3387  N   LYS B 137      42.063  60.079  28.555  1.00 30.84    -0.346 N 
ATOM   3388  HN  LYS B 137      41.585  59.318  29.038  1.00  0.00     0.163 HD
ATOM   3389  CA  LYS B 137      41.346  60.834  27.528  1.00 32.18     0.176 C 
ATOM   3390  C   LYS B 137      41.378  62.329  27.822  1.00 33.51     0.241 C 
ATOM   3391  O   LYS B 137      41.560  63.149  26.918  1.00 34.75    -0.271 OA
ATOM   3392  CB  LYS B 137      39.892  60.365  27.413  1.00 35.28     0.035 C 
ATOM   3393  CG  LYS B 137      39.702  59.078  26.626  1.00 42.20     0.004 C 
ATOM   3394  CD  LYS B 137      40.079  59.246  25.158  1.00 37.68     0.027 C 
ATOM   3395  CE  LYS B 137      39.101  60.140  24.414  1.00 41.06     0.229 C 
ATOM   3396  NZ  LYS B 137      39.301  60.045  22.934  1.00 36.50    -0.079 N 
ATOM   3397  HZ1 LYS B 137      38.645  60.645  22.435  1.00  0.00     0.274 HD
ATOM   3398  HZ2 LYS B 137      39.248  59.079  22.609  1.00  0.00     0.274 HD
ATOM   3399  HZ3 LYS B 137      40.266  60.245  22.672  1.00  0.00     0.274 HD
ATOM   3400  N   LYS B 138      41.195  62.676  29.092  1.00 32.36    -0.346 N 
ATOM   3401  HN  LYS B 138      41.017  61.947  29.783  1.00  0.00     0.163 HD
ATOM   3402  CA  LYS B 138      41.241  64.067  29.526  1.00 36.14     0.176 C 
ATOM   3403  C   LYS B 138      42.564  64.719  29.135  1.00 36.28     0.241 C 
ATOM   3404  O   LYS B 138      42.600  65.870  28.702  1.00 42.59    -0.271 OA
ATOM   3405  CB  LYS B 138      41.043  64.149  31.039  1.00 39.44     0.035 C 
ATOM   3406  CG  LYS B 138      40.774  65.546  31.560  1.00 44.88     0.004 C 
ATOM   3407  CD  LYS B 138      40.195  65.487  32.962  1.00 51.02     0.027 C 
ATOM   3408  CE  LYS B 138      39.665  66.842  33.402  1.00 59.95     0.229 C 
ATOM   3409  NZ  LYS B 138      40.741  67.865  33.461  1.00 62.51    -0.079 N 
ATOM   3410  HZ1 LYS B 138      40.385  68.774  33.756  1.00  0.00     0.274 HD
ATOM   3411  HZ2 LYS B 138      41.238  67.932  32.573  1.00  0.00     0.274 HD
ATOM   3412  HZ3 LYS B 138      41.512  67.558  34.054  1.00  0.00     0.274 HD
ATOM   3413  N   ILE B 139      43.650  63.971  29.285  1.00 33.32    -0.346 N 
ATOM   3414  HN  ILE B 139      43.551  63.020  29.640  1.00  0.00     0.163 HD
ATOM   3415  CA  ILE B 139      44.979  64.468  28.957  1.00 32.85     0.180 C 
ATOM   3416  C   ILE B 139      45.176  64.600  27.454  1.00 30.66     0.241 C 
ATOM   3417  O   ILE B 139      45.635  65.632  26.968  1.00 35.63    -0.271 OA
ATOM   3418  CB  ILE B 139      46.072  63.534  29.510  1.00 33.28     0.013 C 
ATOM   3419  CG1 ILE B 139      46.030  63.518  31.038  1.00 34.19     0.002 C 
ATOM   3420  CG2 ILE B 139      47.441  63.957  29.003  1.00 39.01     0.012 C 
ATOM   3421  CD1 ILE B 139      46.963  62.511  31.662  1.00 31.98     0.005 C 
ATOM   3422  N   THR B 140      44.834  63.548  26.719  1.00 30.54    -0.344 N 
ATOM   3423  HN  THR B 140      44.409  62.739  27.171  1.00  0.00     0.163 HD
ATOM   3424  CA  THR B 140      45.055  63.528  25.276  1.00 29.96     0.205 C 
ATOM   3425  C   THR B 140      44.096  64.450  24.521  1.00 31.34     0.243 C 
ATOM   3426  O   THR B 140      44.401  64.899  23.416  1.00 26.98    -0.271 OA
ATOM   3427  CB  THR B 140      44.968  62.096  24.697  1.00 27.55     0.146 C 
ATOM   3428  CG2 THR B 140      46.110  61.241  25.217  1.00 25.71     0.042 C 
ATOM   3429  OG1 THR B 140      43.724  61.493  25.074  1.00 27.63    -0.393 OA
ATOM   3430  HG1 THR B 140      43.010  62.028  24.749  1.00  0.00     0.210 HD
ATOM   3431  N   ASN B 141      42.945  64.737  25.119  1.00 28.92    -0.345 N 
ATOM   3432  HN  ASN B 141      42.754  64.366  26.050  1.00  0.00     0.163 HD
ATOM   3433  CA  ASN B 141      41.948  65.579  24.458  1.00 33.41     0.185 C 
ATOM   3434  C   ASN B 141      42.450  66.987  24.149  1.00 37.00     0.241 C 
ATOM   3435  O   ASN B 141      42.021  67.604  23.171  1.00 36.45    -0.271 OA
ATOM   3436  CB  ASN B 141      40.652  65.636  25.271  1.00 32.49     0.137 C 
ATOM   3437  CG  ASN B 141      39.703  64.499  24.935  1.00 37.92     0.217 C 
ATOM   3438  ND2 ASN B 141      38.650  64.347  25.734  1.00 32.91    -0.370 N 
ATOM   3439 1HD2 ASN B 141      38.478  64.950  26.539  1.00  0.00     0.159 HD
ATOM   3440 2HD2 ASN B 141      38.013  63.583  25.508  1.00  0.00     0.159 HD
ATOM   3441  OD1 ASN B 141      39.911  63.771  23.963  1.00 34.94    -0.274 OA
ATOM   3442  N   PHE B 142      43.363  67.488  24.978  1.00 30.90    -0.346 N 
ATOM   3443  HN  PHE B 142      43.687  66.922  25.763  1.00  0.00     0.163 HD
ATOM   3444  CA  PHE B 142      43.912  68.826  24.792  1.00 33.05     0.180 C 
ATOM   3445  C   PHE B 142      44.615  68.944  23.449  1.00 35.80     0.241 C 
ATOM   3446  O   PHE B 142      44.798  70.044  22.928  1.00 37.46    -0.271 OA
ATOM   3447  CB  PHE B 142      44.907  69.168  25.906  1.00 36.13     0.073 C 
ATOM   3448  CG  PHE B 142      44.272  69.399  27.247  1.00 38.94    -0.056 A 
ATOM   3449  CD1 PHE B 142      43.393  70.452  27.442  1.00 45.23     0.007 A 
ATOM   3450  CD2 PHE B 142      44.572  68.575  28.320  1.00 36.63     0.007 A 
ATOM   3451  CE1 PHE B 142      42.811  70.669  28.680  1.00 43.85     0.001 A 
ATOM   3452  CE2 PHE B 142      43.994  68.787  29.557  1.00 39.70     0.001 A 
ATOM   3453  CZ  PHE B 142      43.113  69.837  29.738  1.00 46.80     0.000 A 
ATOM   3454  N   PHE B 143      45.012  67.805  22.892  1.00 34.39    -0.346 N 
ATOM   3455  HN  PHE B 143      44.746  66.918  23.319  1.00  0.00     0.163 HD
ATOM   3456  CA  PHE B 143      45.822  67.803  21.680  1.00 35.05     0.180 C 
ATOM   3457  C   PHE B 143      45.051  67.349  20.440  1.00 31.08     0.241 C 
ATOM   3458  O   PHE B 143      45.633  67.183  19.368  1.00 31.81    -0.271 OA
ATOM   3459  CB  PHE B 143      47.091  66.972  21.895  1.00 30.42     0.073 C 
ATOM   3460  CG  PHE B 143      47.956  67.486  23.016  1.00 34.20    -0.056 A 
ATOM   3461  CD1 PHE B 143      49.015  68.338  22.756  1.00 31.04     0.007 A 
ATOM   3462  CD2 PHE B 143      47.687  67.142  24.332  1.00 33.70     0.007 A 
ATOM   3463  CE1 PHE B 143      49.800  68.825  23.785  1.00 32.21     0.001 A 
ATOM   3464  CE2 PHE B 143      48.470  67.628  25.367  1.00 30.95     0.001 A 
ATOM   3465  CZ  PHE B 143      49.524  68.470  25.092  1.00 29.29     0.000 A 
ATOM   3466  N   ARG B 144      43.741  67.164  20.590  1.00 32.37    -0.346 N 
ATOM   3467  HN  ARG B 144      43.329  67.259  21.518  1.00  0.00     0.163 HD
ATOM   3468  CA  ARG B 144      42.880  66.828  19.460  1.00 31.99     0.176 C 
ATOM   3469  C   ARG B 144      43.108  67.777  18.288  1.00 37.26     0.240 C 
ATOM   3470  O   ARG B 144      43.444  68.946  18.477  1.00 38.99    -0.271 OA
ATOM   3471  CB  ARG B 144      41.406  66.865  19.872  1.00 36.53     0.036 C 
ATOM   3472  CG  ARG B 144      40.865  65.534  20.347  1.00 36.05     0.023 C 
ATOM   3473  CD  ARG B 144      39.499  65.688  20.979  1.00 36.43     0.138 C 
ATOM   3474  NE  ARG B 144      38.609  66.523  20.176  1.00 41.05    -0.227 N 
ATOM   3475  HE  ARG B 144      39.021  67.082  19.429  1.00  0.00     0.177 HD
ATOM   3476  CZ  ARG B 144      37.295  66.597  20.361  1.00 43.47     0.665 C 
ATOM   3477  NH1 ARG B 144      36.724  65.877  21.317  1.00 41.98    -0.235 N 
ATOM   3478 1HH1 ARG B 144      35.716  65.934  21.459  1.00  0.00     0.174 HD
ATOM   3479 2HH1 ARG B 144      37.293  65.272  21.909  1.00  0.00     0.174 HD
ATOM   3480  NH2 ARG B 144      36.554  67.385  19.591  1.00 44.62    -0.235 N 
ATOM   3481 1HH2 ARG B 144      35.546  67.442  19.733  1.00  0.00     0.174 HD
ATOM   3482 2HH2 ARG B 144      36.993  67.939  18.856  1.00  0.00     0.174 HD
ATOM   3483  N   GLY B 145      42.916  67.265  17.077  1.00 35.03    -0.351 N 
ATOM   3484  HN  GLY B 145      42.602  66.298  16.992  1.00  0.00     0.163 HD
ATOM   3485  CA  GLY B 145      43.140  68.042  15.873  1.00 39.81     0.225 C 
ATOM   3486  C   GLY B 145      42.458  69.397  15.882  1.00 42.61     0.236 C 
ATOM   3487  O   GLY B 145      42.972  70.355  15.310  1.00 43.94    -0.272 OA
ATOM   3488  N   ASP B 146      41.304  69.479  16.538  1.00 36.48    -0.346 N 
ATOM   3489  HN  ASP B 146      40.957  68.663  17.042  1.00  0.00     0.163 HD
ATOM   3490  CA  ASP B 146      40.522  70.713  16.553  1.00 44.90     0.186 C 
ATOM   3491  C   ASP B 146      40.833  71.633  17.736  1.00 43.63     0.241 C 
ATOM   3492  O   ASP B 146      40.395  72.783  17.757  1.00 46.00    -0.271 OA
ATOM   3493  CB  ASP B 146      39.018  70.405  16.500  1.00 42.90     0.147 C 
ATOM   3494  CG  ASP B 146      38.550  69.556  17.671  1.00 44.56     0.175 C 
ATOM   3495  OD1 ASP B 146      39.383  68.835  18.264  1.00 39.01    -0.648 OA
ATOM   3496  OD2 ASP B 146      37.340  69.603  17.992  1.00 44.54    -0.648 OA
ATOM   3497  N   ARG B 147      41.593  71.135  18.709  1.00 45.00    -0.346 N 
ATOM   3498  HN  ARG B 147      41.974  70.194  18.614  1.00  0.00     0.163 HD
ATOM   3499  CA  ARG B 147      41.893  71.914  19.915  1.00 44.07     0.176 C 
ATOM   3500  C   ARG B 147      43.353  72.360  20.024  1.00 43.90     0.241 C 
ATOM   3501  O   ARG B 147      43.682  73.223  20.838  1.00 48.64    -0.271 OA
ATOM   3502  CB  ARG B 147      41.475  71.148  21.174  1.00 43.30     0.036 C 
ATOM   3503  CG  ARG B 147      39.983  70.895  21.268  1.00 45.97     0.023 C 
ATOM   3504  CD  ARG B 147      39.616  70.160  22.545  1.00 48.96     0.138 C 
ATOM   3505  NE  ARG B 147      38.214  69.751  22.546  1.00 53.44    -0.227 N 
ATOM   3506  HE  ARG B 147      37.654  69.969  21.722  1.00  0.00     0.177 HD
ATOM   3507  CZ  ARG B 147      37.619  69.114  23.549  1.00 54.14     0.665 C 
ATOM   3508  NH1 ARG B 147      38.303  68.811  24.645  1.00 52.49    -0.235 N 
ATOM   3509 1HH1 ARG B 147      39.288  69.065  24.715  1.00  0.00     0.174 HD
ATOM   3510 2HH1 ARG B 147      37.846  68.322  25.415  1.00  0.00     0.174 HD
ATOM   3511  NH2 ARG B 147      36.337  68.783  23.458  1.00 51.80    -0.235 N 
ATOM   3512 1HH2 ARG B 147      35.811  69.016  22.616  1.00  0.00     0.174 HD
ATOM   3513 2HH2 ARG B 147      35.880  68.294  24.228  1.00  0.00     0.174 HD
ATOM   3514  N   CYS B 148      44.226  71.765  19.217  1.00 38.89    -0.345 N 
ATOM   3515  HN  CYS B 148      43.922  70.968  18.657  1.00  0.00     0.163 HD
ATOM   3516  CA  CYS B 148      45.609  72.222  19.111  1.00 37.06     0.186 C 
ATOM   3517  C   CYS B 148      45.993  72.350  17.642  1.00 42.60     0.241 C 
ATOM   3518  O   CYS B 148      46.536  71.417  17.045  1.00 35.36    -0.271 OA
ATOM   3519  CB  CYS B 148      46.568  71.269  19.829  1.00 36.44     0.120 C 
ATOM   3520  SG  CYS B 148      48.268  71.888  19.917  1.00 37.52    -0.095 SA
ATOM   3521  N   ARG B 149      45.706  73.515  17.070  1.00 41.10    -0.346 N 
ATOM   3522  HN  ARG B 149      45.398  74.290  17.657  1.00  0.00     0.163 HD
ATOM   3523  CA  ARG B 149      45.818  73.721  15.629  1.00 41.09     0.176 C 
ATOM   3524  C   ARG B 149      47.248  73.654  15.104  1.00 39.28     0.241 C 
ATOM   3525  O   ARG B 149      47.478  73.220  13.974  1.00 40.12    -0.271 OA
ATOM   3526  CB  ARG B 149      45.169  75.050  15.229  1.00 50.86     0.036 C 
ATOM   3527  CG  ARG B 149      43.686  75.132  15.553  1.00 51.29     0.023 C 
ATOM   3528  CD  ARG B 149      42.913  74.015  14.874  1.00 54.39     0.138 C 
ATOM   3529  NE  ARG B 149      43.093  74.033  13.425  1.00 58.08    -0.227 N 
ATOM   3530  HE  ARG B 149      43.854  73.479  13.032  1.00  0.00     0.177 HD
ATOM   3531  CZ  ARG B 149      42.329  74.724  12.585  1.00 60.46     0.665 C 
ATOM   3532  NH1 ARG B 149      41.324  75.458  13.047  1.00 56.79    -0.235 N 
ATOM   3533 1HH1 ARG B 149      40.738  75.988  12.402  1.00  0.00     0.174 HD
ATOM   3534 2HH1 ARG B 149      41.139  75.490  14.050  1.00  0.00     0.174 HD
ATOM   3535  NH2 ARG B 149      42.569  74.682  11.281  1.00 64.30    -0.235 N 
ATOM   3536 1HH2 ARG B 149      41.983  75.212  10.636  1.00  0.00     0.174 HD
ATOM   3537 2HH2 ARG B 149      43.341  74.118  10.926  1.00  0.00     0.174 HD
ATOM   3538  N   SER B 150      48.208  74.079  15.919  1.00 35.47    -0.344 N 
ATOM   3539  HN  SER B 150      47.965  74.417  16.850  1.00  0.00     0.163 HD
ATOM   3540  CA  SER B 150      49.606  74.069  15.499  1.00 38.95     0.200 C 
ATOM   3541  C   SER B 150      50.186  72.652  15.472  1.00 34.46     0.243 C 
ATOM   3542  O   SER B 150      51.325  72.447  15.055  1.00 33.55    -0.271 OA
ATOM   3543  CB  SER B 150      50.460  75.004  16.368  1.00 36.45     0.199 C 
ATOM   3544  OG  SER B 150      50.256  74.773  17.750  1.00 38.80    -0.398 OA
ATOM   3545  HG  SER B 150      50.784  75.351  18.288  1.00  0.00     0.209 HD
ATOM   3546  N   LEU B 151      49.393  71.677  15.907  1.00 37.15    -0.346 N 
ATOM   3547  HN  LEU B 151      48.482  71.913  16.301  1.00  0.00     0.163 HD
ATOM   3548  CA  LEU B 151      49.798  70.277  15.832  1.00 33.07     0.177 C 
ATOM   3549  C   LEU B 151      48.893  69.471  14.895  1.00 36.49     0.241 C 
ATOM   3550  O   LEU B 151      49.123  68.281  14.671  1.00 31.34    -0.271 OA
ATOM   3551  CB  LEU B 151      49.830  69.639  17.226  1.00 30.85     0.038 C 
ATOM   3552  CG  LEU B 151      51.010  70.006  18.136  1.00 32.77    -0.020 C 
ATOM   3553  CD1 LEU B 151      50.874  69.338  19.499  1.00 28.20     0.009 C 
ATOM   3554  CD2 LEU B 151      52.340  69.634  17.489  1.00 27.80     0.009 C 
ATOM   3555  N   THR B 152      47.866  70.118  14.351  1.00 33.06    -0.344 N 
ATOM   3556  HN  THR B 152      47.704  71.096  14.593  1.00  0.00     0.163 HD
ATOM   3557  CA  THR B 152      46.967  69.452  13.414  1.00 28.85     0.205 C 
ATOM   3558  C   THR B 152      47.766  68.887  12.243  1.00 32.17     0.243 C 
ATOM   3559  O   THR B 152      48.535  69.604  11.602  1.00 36.10    -0.271 OA
ATOM   3560  CB  THR B 152      45.885  70.410  12.872  1.00 30.80     0.146 C 
ATOM   3561  CG2 THR B 152      44.925  69.666  11.952  1.00 34.10     0.042 C 
ATOM   3562  OG1 THR B 152      45.150  70.975  13.964  1.00 36.78    -0.393 OA
ATOM   3563  HG1 THR B 152      44.484  71.565  13.630  1.00  0.00     0.210 HD
ATOM   3564  N   GLY B 153      47.591  67.598  11.977  1.00 34.34    -0.350 N 
ATOM   3565  HN  GLY B 153      46.944  67.056  12.549  1.00  0.00     0.163 HD
ATOM   3566  CA  GLY B 153      48.297  66.940  10.893  1.00 34.38     0.225 C 
ATOM   3567  C   GLY B 153      49.681  66.445  11.274  1.00 31.59     0.236 C 
ATOM   3568  O   GLY B 153      50.392  65.878  10.445  1.00 33.56    -0.272 OA
ATOM   3569  N   LYS B 154      50.065  66.658  12.530  1.00 27.19    -0.346 N 
ATOM   3570  HN  LYS B 154      49.426  67.126  13.172  1.00  0.00     0.163 HD
ATOM   3571  CA  LYS B 154      51.379  66.238  13.013  1.00 29.10     0.176 C 
ATOM   3572  C   LYS B 154      51.256  65.085  14.004  1.00 22.77     0.243 C 
ATOM   3573  O   LYS B 154      50.274  65.003  14.745  1.00 23.62    -0.271 OA
ATOM   3574  CB  LYS B 154      52.107  67.412  13.670  1.00 27.64     0.035 C 
ATOM   3575  CG  LYS B 154      52.314  68.607  12.755  1.00 34.61     0.004 C 
ATOM   3576  CD  LYS B 154      52.985  69.757  13.501  1.00 38.29     0.027 C 
ATOM   3577  CE  LYS B 154      53.030  71.017  12.654  1.00 41.50     0.229 C 
ATOM   3578  NZ  LYS B 154      53.564  72.174  13.420  1.00 38.45    -0.079 N 
ATOM   3579  HZ1 LYS B 154      53.594  73.020  12.851  1.00  0.00     0.274 HD
ATOM   3580  HZ2 LYS B 154      54.477  71.964  13.824  1.00  0.00     0.274 HD
ATOM   3581  HZ3 LYS B 154      53.040  72.324  14.282  1.00  0.00     0.274 HD
ATOM   3582  N   PRO B 155      52.256  64.188  14.020  1.00 25.41    -0.337 N 
ATOM   3583  CA  PRO B 155      52.222  63.007  14.887  1.00 24.62     0.179 C 
ATOM   3584  C   PRO B 155      52.292  63.372  16.364  1.00 24.84     0.241 C 
ATOM   3585  O   PRO B 155      53.205  64.081  16.802  1.00 25.17    -0.271 OA
ATOM   3586  CB  PRO B 155      53.470  62.224  14.458  1.00 24.97     0.037 C 
ATOM   3587  CG  PRO B 155      54.349  63.248  13.821  1.00 28.14     0.022 C 
ATOM   3588  CD  PRO B 155      53.404  64.144  13.101  1.00 26.04     0.127 C 
ATOM   3589  N   LYS B 156      51.310  62.891  17.119  1.00 24.71    -0.346 N 
ATOM   3590  HN  LYS B 156      50.578  62.336  16.675  1.00  0.00     0.163 HD
ATOM   3591  CA  LYS B 156      51.236  63.124  18.552  1.00 23.74     0.176 C 
ATOM   3592  C   LYS B 156      51.406  61.794  19.270  1.00 22.33     0.241 C 
ATOM   3593  O   LYS B 156      50.541  60.916  19.203  1.00 21.43    -0.271 OA
ATOM   3594  CB  LYS B 156      49.905  63.782  18.919  1.00 20.14     0.035 C 
ATOM   3595  CG  LYS B 156      49.723  65.168  18.301  1.00 26.40     0.004 C 
ATOM   3596  CD  LYS B 156      48.277  65.643  18.370  1.00 28.48     0.027 C 
ATOM   3597  CE  LYS B 156      47.463  65.149  17.180  1.00 26.20     0.229 C 
ATOM   3598  NZ  LYS B 156      47.847  65.835  15.909  1.00 28.70    -0.079 N 
ATOM   3599  HZ1 LYS B 156      47.302  65.504  15.113  1.00  0.00     0.274 HD
ATOM   3600  HZ2 LYS B 156      48.848  65.750  15.732  1.00  0.00     0.274 HD
ATOM   3601  HZ3 LYS B 156      47.784  66.849  16.003  1.00  0.00     0.274 HD
ATOM   3602  N   LEU B 157      52.538  61.654  19.947  1.00 24.13    -0.346 N 
ATOM   3603  HN  LEU B 157      53.141  62.469  20.062  1.00  0.00     0.163 HD
ATOM   3604  CA  LEU B 157      52.959  60.390  20.534  1.00 23.69     0.177 C 
ATOM   3605  C   LEU B 157      52.808  60.385  22.048  1.00 24.52     0.241 C 
ATOM   3606  O   LEU B 157      53.393  61.220  22.737  1.00 25.62    -0.271 OA
ATOM   3607  CB  LEU B 157      54.430  60.137  20.194  1.00 25.31     0.038 C 
ATOM   3608  CG  LEU B 157      54.787  59.520  18.840  1.00 34.18    -0.020 C 
ATOM   3609  CD1 LEU B 157      54.009  60.152  17.702  1.00 29.67     0.009 C 
ATOM   3610  CD2 LEU B 157      56.289  59.618  18.594  1.00 27.45     0.009 C 
ATOM   3611  N   PHE B 158      52.039  59.432  22.564  1.00 18.25    -0.346 N 
ATOM   3612  HN  PHE B 158      51.519  58.817  21.938  1.00  0.00     0.163 HD
ATOM   3613  CA  PHE B 158      51.923  59.247  24.004  1.00 19.18     0.180 C 
ATOM   3614  C   PHE B 158      52.464  57.888  24.426  1.00 18.44     0.241 C 
ATOM   3615  O   PHE B 158      51.980  56.846  23.986  1.00 19.32    -0.271 OA
ATOM   3616  CB  PHE B 158      50.477  59.433  24.461  1.00 19.06     0.073 C 
ATOM   3617  CG  PHE B 158      49.981  60.839  24.300  1.00 22.86    -0.056 A 
ATOM   3618  CD1 PHE B 158      49.525  61.289  23.073  1.00 21.38     0.007 A 
ATOM   3619  CD2 PHE B 158      49.995  61.719  25.369  1.00 23.59     0.007 A 
ATOM   3620  CE1 PHE B 158      49.078  62.588  22.917  1.00 22.02     0.001 A 
ATOM   3621  CE2 PHE B 158      49.546  63.022  25.220  1.00 24.60     0.001 A 
ATOM   3622  CZ  PHE B 158      49.089  63.456  23.993  1.00 26.20     0.000 A 
ATOM   3623  N   ILE B 159      53.486  57.919  25.270  1.00 19.19    -0.346 N 
ATOM   3624  HN  ILE B 159      53.812  58.826  25.605  1.00  0.00     0.163 HD
ATOM   3625  CA  ILE B 159      54.165  56.721  25.741  1.00 19.52     0.180 C 
ATOM   3626  C   ILE B 159      53.796  56.510  27.202  1.00 19.94     0.241 C 
ATOM   3627  O   ILE B 159      54.079  57.358  28.048  1.00 22.84    -0.271 OA
ATOM   3628  CB  ILE B 159      55.687  56.875  25.586  1.00 19.86     0.013 C 
ATOM   3629  CG1 ILE B 159      56.028  57.172  24.122  1.00 21.51     0.002 C 
ATOM   3630  CG2 ILE B 159      56.424  55.627  26.087  1.00 15.17     0.012 C 
ATOM   3631  CD1 ILE B 159      57.483  57.531  23.886  1.00 26.38     0.005 C 
ATOM   3632  N   ILE B 160      53.145  55.388  27.491  1.00 20.38    -0.346 N 
ATOM   3633  HN  ILE B 160      53.068  54.662  26.779  1.00  0.00     0.163 HD
ATOM   3634  CA  ILE B 160      52.538  55.167  28.799  1.00 19.98     0.180 C 
ATOM   3635  C   ILE B 160      53.125  53.958  29.513  1.00 21.32     0.241 C 
ATOM   3636  O   ILE B 160      52.846  52.814  29.151  1.00 21.06    -0.271 OA
ATOM   3637  CB  ILE B 160      50.999  54.982  28.687  1.00 24.62     0.013 C 
ATOM   3638  CG1 ILE B 160      50.359  56.148  27.927  1.00 23.51     0.002 C 
ATOM   3639  CG2 ILE B 160      50.371  54.836  30.066  1.00 24.20     0.012 C 
ATOM   3640  CD1 ILE B 160      50.229  55.913  26.435  1.00 29.46     0.005 C 
ATOM   3641  N   GLN B 161      53.942  54.222  30.528  1.00 19.85    -0.346 N 
ATOM   3642  HN  GLN B 161      54.207  55.191  30.705  1.00  0.00     0.163 HD
ATOM   3643  CA  GLN B 161      54.473  53.181  31.397  1.00 19.31     0.177 C 
ATOM   3644  C   GLN B 161      53.662  53.174  32.687  1.00 22.48     0.241 C 
ATOM   3645  O   GLN B 161      53.904  53.978  33.590  1.00 22.56    -0.271 OA
ATOM   3646  CB  GLN B 161      55.954  53.436  31.691  1.00 18.04     0.044 C 
ATOM   3647  CG  GLN B 161      56.545  52.582  32.821  1.00 20.54     0.105 C 
ATOM   3648  CD  GLN B 161      56.314  51.099  32.614  1.00 22.35     0.215 C 
ATOM   3649  NE2 GLN B 161      55.907  50.410  33.672  1.00 22.68    -0.370 N 
ATOM   3650 1HE2 GLN B 161      55.758  50.842  34.584  1.00  0.00     0.159 HD
ATOM   3651 2HE2 GLN B 161      55.751  49.412  33.533  1.00  0.00     0.159 HD
ATOM   3652  OE1 GLN B 161      56.494  50.578  31.513  1.00 23.30    -0.274 OA
ATOM   3653  N   ALA B 162      52.689  52.272  32.761  1.00 21.28    -0.346 N 
ATOM   3654  HN  ALA B 162      52.587  51.590  32.009  1.00  0.00     0.163 HD
ATOM   3655  CA  ALA B 162      51.764  52.230  33.887  1.00 25.11     0.172 C 
ATOM   3656  C   ALA B 162      50.879  50.997  33.789  1.00 24.66     0.240 C 
ATOM   3657  O   ALA B 162      50.651  50.477  32.696  1.00 25.91    -0.271 OA
ATOM   3658  CB  ALA B 162      50.904  53.494  33.914  1.00 22.82     0.042 C 
ATOM   3659  N   CYS B 163      50.381  50.530  34.928  1.00 22.17    -0.345 N 
ATOM   3660  HN  CYS B 163      50.642  50.974  35.808  1.00  0.00     0.163 HD
ATOM   3661  CA  CYS B 163      49.467  49.394  34.942  1.00 24.70     0.186 C 
ATOM   3662  C   CYS B 163      48.185  49.732  34.177  1.00 22.10     0.241 C 
ATOM   3663  O   CYS B 163      47.783  50.895  34.105  1.00 21.10    -0.271 OA
ATOM   3664  CB  CYS B 163      49.129  48.998  36.383  1.00 26.32     0.120 C 
ATOM   3665  SG  CYS B 163      50.465  48.147  37.271  1.00 30.82    -0.095 SA
ATOM   3666  N   ARG B 164      47.546  48.717  33.603  1.00 22.62    -0.346 N 
ATOM   3667  HN  ARG B 164      47.970  47.789  33.612  1.00  0.00     0.163 HD
ATOM   3668  CA  ARG B 164      46.248  48.907  32.960  1.00 24.03     0.176 C 
ATOM   3669  C   ARG B 164      45.239  47.951  33.572  1.00 24.24     0.240 C 
ATOM   3670  O   ARG B 164      44.251  47.577  32.943  1.00 24.95    -0.271 OA
ATOM   3671  CB  ARG B 164      46.342  48.676  31.453  1.00 18.29     0.036 C 
ATOM   3672  CG  ARG B 164      47.325  49.590  30.747  1.00 17.60     0.023 C 
ATOM   3673  CD  ARG B 164      47.371  49.281  29.265  1.00 17.39     0.138 C 
ATOM   3674  NE  ARG B 164      46.156  49.738  28.591  1.00 22.15    -0.227 N 
ATOM   3675  HE  ARG B 164      45.455  50.225  29.149  1.00  0.00     0.177 HD
ATOM   3676  CZ  ARG B 164      45.907  49.559  27.297  1.00 18.91     0.665 C 
ATOM   3677  NH1 ARG B 164      46.786  48.920  26.532  1.00 14.33    -0.235 N 
ATOM   3678 1HH1 ARG B 164      46.595  48.783  25.539  1.00  0.00     0.174 HD
ATOM   3679 2HH1 ARG B 164      47.652  48.565  26.937  1.00  0.00     0.174 HD
ATOM   3680  NH2 ARG B 164      44.781  50.020  26.770  1.00 18.55    -0.235 N 
ATOM   3681 1HH2 ARG B 164      44.590  49.883  25.777  1.00  0.00     0.174 HD
ATOM   3682 2HH2 ARG B 164      44.106  50.510  27.357  1.00  0.00     0.174 HD
ATOM   3683  N   GLY B 165      45.502  47.563  34.813  1.00 24.77    -0.351 N 
ATOM   3684  HN  GLY B 165      46.299  47.973  35.300  1.00  0.00     0.163 HD
ATOM   3685  CA  GLY B 165      44.695  46.577  35.498  1.00 25.70     0.225 C 
ATOM   3686  C   GLY B 165      45.627  45.741  36.345  1.00 27.18     0.236 C 
ATOM   3687  O   GLY B 165      46.810  46.058  36.447  1.00 26.22    -0.272 OA
ATOM   3688  N   THR B 166      45.110  44.669  36.935  1.00 30.67    -0.344 N 
ATOM   3689  HN  THR B 166      44.141  44.411  36.746  1.00  0.00     0.163 HD
ATOM   3690  CA  THR B 166      45.905  43.854  37.849  1.00 32.14     0.205 C 
ATOM   3691  C   THR B 166      46.105  42.425  37.361  1.00 31.63     0.243 C 
ATOM   3692  O   THR B 166      46.532  41.564  38.129  1.00 35.28    -0.271 OA
ATOM   3693  CB  THR B 166      45.263  43.783  39.248  1.00 33.40     0.146 C 
ATOM   3694  CG2 THR B 166      45.076  45.170  39.825  1.00 37.25     0.042 C 
ATOM   3695  OG1 THR B 166      43.993  43.123  39.156  1.00 36.00    -0.393 OA
ATOM   3696  HG1 THR B 166      44.110  42.253  38.794  1.00  0.00     0.210 HD
ATOM   3697  N   GLU B 167      45.792  42.159  36.099  1.00 29.31    -0.346 N 
ATOM   3698  HN  GLU B 167      45.409  42.893  35.503  1.00  0.00     0.163 HD
ATOM   3699  CA  GLU B 167      45.996  40.816  35.563  1.00 32.66     0.177 C 
ATOM   3700  C   GLU B 167      47.480  40.513  35.365  1.00 26.49     0.241 C 
ATOM   3701  O   GLU B 167      48.270  41.401  35.043  1.00 23.91    -0.271 OA
ATOM   3702  CB  GLU B 167      45.240  40.620  34.248  1.00 30.33     0.045 C 
ATOM   3703  CG  GLU B 167      43.765  40.302  34.421  1.00 44.46     0.116 C 
ATOM   3704  CD  GLU B 167      43.531  38.926  35.016  1.00 47.41     0.172 C 
ATOM   3705  OE1 GLU B 167      44.213  37.966  34.597  1.00 53.90    -0.648 OA
ATOM   3706  OE2 GLU B 167      42.656  38.804  35.899  1.00 54.26    -0.648 OA
ATOM   3707  N   LEU B 168      47.844  39.251  35.564  1.00 26.07    -0.346 N 
ATOM   3708  HN  LEU B 168      47.148  38.583  35.895  1.00  0.00     0.163 HD
ATOM   3709  CA  LEU B 168      49.204  38.790  35.325  1.00 29.53     0.177 C 
ATOM   3710  C   LEU B 168      49.223  37.817  34.154  1.00 28.33     0.241 C 
ATOM   3711  O   LEU B 168      48.326  36.988  34.011  1.00 30.68    -0.271 OA
ATOM   3712  CB  LEU B 168      49.772  38.118  36.581  1.00 31.55     0.038 C 
ATOM   3713  CG  LEU B 168      50.030  39.046  37.771  1.00 35.79    -0.020 C 
ATOM   3714  CD1 LEU B 168      50.375  38.252  39.023  1.00 36.91     0.009 C 
ATOM   3715  CD2 LEU B 168      51.130  40.039  37.440  1.00 31.35     0.009 C 
ATOM   3716  N   ASP B 169      50.247  37.923  33.315  1.00 27.38    -0.346 N 
ATOM   3717  HN  ASP B 169      50.949  38.647  33.473  1.00  0.00     0.163 HD
ATOM   3718  CA  ASP B 169      50.390  37.027  32.173  1.00 26.12     0.186 C 
ATOM   3719  C   ASP B 169      51.333  35.874  32.537  1.00 29.11     0.241 C 
ATOM   3720  O   ASP B 169      52.536  36.076  32.708  1.00 25.44    -0.271 OA
ATOM   3721  CB  ASP B 169      50.908  37.808  30.958  1.00 24.96     0.147 C 
ATOM   3722  CG  ASP B 169      50.738  37.051  29.654  1.00 27.25     0.175 C 
ATOM   3723  OD1 ASP B 169      50.994  35.830  29.643  1.00 24.98    -0.648 OA
ATOM   3724  OD2 ASP B 169      50.352  37.678  28.640  1.00 21.41    -0.648 OA
ATOM   3725  N   CYS B 170      50.776  34.671  32.670  1.00 30.42    -0.345 N 
ATOM   3726  HN  CYS B 170      49.783  34.558  32.465  1.00  0.00     0.163 HD
ATOM   3727  CA  CYS B 170      51.551  33.506  33.102  1.00 34.86     0.186 C 
ATOM   3728  C   CYS B 170      52.432  32.942  31.988  1.00 36.74     0.241 C 
ATOM   3729  O   CYS B 170      53.316  32.122  32.239  1.00 34.68    -0.271 OA
ATOM   3730  CB  CYS B 170      50.634  32.412  33.662  1.00 37.53     0.120 C 
ATOM   3731  SG  CYS B 170      49.619  31.554  32.423  1.00 66.92    -0.095 SA
ATOM   3732  N   GLY B 171      52.182  33.383  30.759  1.00 27.59    -0.351 N 
ATOM   3733  HN  GLY B 171      51.402  34.024  30.612  1.00  0.00     0.163 HD
ATOM   3734  CA  GLY B 171      52.987  32.978  29.620  1.00 26.47     0.225 C 
ATOM   3735  C   GLY B 171      52.787  31.539  29.179  1.00 34.00     0.236 C 
ATOM   3736  O   GLY B 171      51.979  30.805  29.747  1.00 33.94    -0.272 OA
ATOM   3737  N   ILE B 172      53.532  31.144  28.150  1.00 31.48    -0.346 N 
ATOM   3738  HN  ILE B 172      54.136  31.829  27.695  1.00  0.00     0.163 HD
ATOM   3739  CA  ILE B 172      53.526  29.776  27.641  1.00 35.65     0.180 C 
ATOM   3740  C   ILE B 172      54.902  29.460  27.052  1.00 38.03     0.241 C 
ATOM   3741  O   ILE B 172      55.494  30.293  26.362  1.00 33.40    -0.271 OA
ATOM   3742  CB  ILE B 172      52.436  29.581  26.562  1.00 34.81     0.013 C 
ATOM   3743  CG1 ILE B 172      52.409  28.131  26.077  1.00 39.33     0.002 C 
ATOM   3744  CG2 ILE B 172      52.651  30.544  25.398  1.00 31.50     0.012 C 
ATOM   3745  CD1 ILE B 172      52.037  27.133  27.158  1.00 44.08     0.005 C 
ATOM   3746  N   GLU B 173      55.424  28.269  27.332  1.00 50.60    -0.346 N 
ATOM   3747  HN  GLU B 173      54.889  27.599  27.884  1.00  0.00     0.163 HD
ATOM   3748  CA  GLU B 173      56.760  27.914  26.853  1.00 51.50     0.177 C 
ATOM   3749  C   GLU B 173      56.823  27.757  25.335  1.00 51.52     0.241 C 
ATOM   3750  O   GLU B 173      55.890  27.256  24.708  1.00 57.31    -0.271 OA
ATOM   3751  CB  GLU B 173      57.301  26.665  27.557  1.00 58.68     0.045 C 
ATOM   3752  CG  GLU B 173      56.240  25.790  28.191  1.00 61.18     0.116 C 
ATOM   3753  CD  GLU B 173      55.774  26.322  29.533  1.00 64.00     0.172 C 
ATOM   3754  OE1 GLU B 173      56.639  26.657  30.374  1.00 65.08    -0.648 OA
ATOM   3755  OE2 GLU B 173      54.544  26.403  29.746  1.00 64.86    -0.648 OA
ATOM   3756  N   THR B 174      57.934  28.201  24.756  1.00 69.17    -0.346 N 
ATOM   3757  HN  THR B 174      58.675  28.585  25.343  1.00  0.00     0.163 HD
ATOM   3758  CA  THR B 174      58.131  28.159  23.313  1.00 70.60     0.174 C 
ATOM   3759  C   THR B 174      58.410  26.739  22.830  1.00 80.07     0.258 C 
ATOM   3760  O   THR B 174      59.448  26.157  23.147  1.00 84.38    -0.305 OA
ATOM   3761  CB  THR B 174      59.294  29.073  22.885  1.00 74.79     0.143 C 
ATOM   3762  CG2 THR B 174      58.966  30.527  23.186  1.00 70.26     0.042 C 
ATOM   3763  OG1 THR B 174      60.480  28.705  23.600  1.00 81.41    -0.393 OA
ATOM   3764  HG1 THR B 174      61.198  29.269  23.336  1.00  0.00     0.210 HD
ATOM   3765  N   ASP B 180      30.942  61.977  -5.546  1.00 86.68    -0.066 N 
ATOM   3766  HN1 ASP B 180      29.931  61.857  -5.602  1.00  0.00     0.275 HD
ATOM   3767  HN2 ASP B 180      31.414  61.115  -5.274  1.00  0.00     0.275 HD
ATOM   3768  HN3 ASP B 180      31.364  62.094  -6.467  1.00  0.00     0.275 HD
ATOM   3769  CA  ASP B 180      31.268  63.082  -4.653  1.00 88.23     0.284 C 
ATOM   3770  C   ASP B 180      32.782  63.261  -4.569  1.00 91.75     0.249 C 
ATOM   3771  O   ASP B 180      33.535  62.473  -5.140  1.00101.98    -0.271 OA
ATOM   3772  CB  ASP B 180      30.677  62.837  -3.263  1.00 89.45     0.155 C 
ATOM   3773  CG  ASP B 180      30.346  64.125  -2.533  1.00 84.77     0.175 C 
ATOM   3774  OD1 ASP B 180      30.775  65.203  -2.996  1.00 82.07    -0.648 OA
ATOM   3775  OD2 ASP B 180      29.652  64.058  -1.497  1.00 88.28    -0.648 OA
ATOM   3776  N   ASP B 181      33.226  64.295  -3.860  1.00 89.66    -0.345 N 
ATOM   3777  HN  ASP B 181      32.557  64.891  -3.372  1.00  0.00     0.163 HD
ATOM   3778  CA  ASP B 181      34.652  64.594  -3.767  1.00 88.65     0.186 C 
ATOM   3779  C   ASP B 181      34.957  65.538  -2.606  1.00 89.71     0.241 C 
ATOM   3780  O   ASP B 181      35.188  66.730  -2.807  1.00 91.92    -0.271 OA
ATOM   3781  CB  ASP B 181      35.152  65.195  -5.083  1.00 88.82     0.147 C 
ATOM   3782  CG  ASP B 181      36.654  65.083  -5.249  1.00 94.21     0.175 C 
ATOM   3783  OD1 ASP B 181      37.380  65.174  -4.237  1.00 94.40    -0.648 OA
ATOM   3784  OD2 ASP B 181      37.108  64.908  -6.400  1.00100.65    -0.648 OA
ATOM   3785  N   MET B 182      34.953  64.995  -1.393  1.00 80.81    -0.346 N 
ATOM   3786  HN  MET B 182      34.703  64.011  -1.293  1.00  0.00     0.163 HD
ATOM   3787  CA  MET B 182      35.295  65.762  -0.200  1.00 75.16     0.177 C 
ATOM   3788  C   MET B 182      36.665  65.336   0.322  1.00 72.75     0.241 C 
ATOM   3789  O   MET B 182      36.980  65.523   1.498  1.00 66.84    -0.271 OA
ATOM   3790  CB  MET B 182      34.239  65.564   0.891  1.00 68.79     0.045 C 
ATOM   3791  CG  MET B 182      32.846  66.073   0.537  1.00 73.27     0.076 C 
ATOM   3792  SD  MET B 182      32.641  67.854   0.750  1.00 82.66    -0.173 SA
ATOM   3793  CE  MET B 182      33.217  68.470  -0.829  1.00 76.04     0.089 C 
ATOM   3794  N   ALA B 183      37.472  64.756  -0.561  1.00 55.94    -0.346 N 
ATOM   3795  HN  ALA B 183      37.150  64.634  -1.521  1.00  0.00     0.163 HD
ATOM   3796  CA  ALA B 183      38.805  64.289  -0.196  1.00 55.57     0.172 C 
ATOM   3797  C   ALA B 183      39.678  65.425   0.333  1.00 58.31     0.240 C 
ATOM   3798  O   ALA B 183      39.818  66.466  -0.310  1.00 59.19    -0.271 OA
ATOM   3799  CB  ALA B 183      39.474  63.610  -1.384  1.00 49.50     0.042 C 
ATOM   3800  N   CYS B 184      40.254  65.210   1.512  1.00 94.97    -0.345 N 
ATOM   3801  HN  CYS B 184      40.048  64.341   2.004  1.00  0.00     0.163 HD
ATOM   3802  CA  CYS B 184      41.170  66.166   2.133  1.00 94.33     0.186 C 
ATOM   3803  C   CYS B 184      40.507  67.501   2.482  1.00 96.92     0.242 C 
ATOM   3804  O   CYS B 184      41.182  68.523   2.613  1.00100.85    -0.271 OA
ATOM   3805  CB  CYS B 184      42.402  66.391   1.250  1.00104.84     0.120 C 
ATOM   3806  SG  CYS B 184      43.842  67.041   2.136  1.00128.44    -0.095 SA
ATOM   3807  N   HIS B 185      39.187  67.486   2.634  1.00 62.03    -0.346 N 
ATOM   3808  HN  HIS B 185      38.667  66.637   2.410  1.00  0.00     0.163 HD
ATOM   3809  CA  HIS B 185      38.468  68.659   3.114  1.00 64.20     0.182 C 
ATOM   3810  C   HIS B 185      38.697  68.807   4.615  1.00 61.56     0.241 C 
ATOM   3811  O   HIS B 185      38.985  69.896   5.110  1.00 59.51    -0.271 OA
ATOM   3812  CB  HIS B 185      36.974  68.539   2.800  1.00 62.72     0.093 C 
ATOM   3813  CG  HIS B 185      36.125  69.577   3.467  1.00 64.17     0.028 A 
ATOM   3814  CD2 HIS B 185      36.163  70.930   3.414  1.00 67.46     0.114 A 
ATOM   3815  ND1 HIS B 185      35.084  69.256   4.313  1.00 60.80    -0.354 N 
ATOM   3816  HD1 HIS B 185      34.797  68.309   4.562  1.00  0.00     0.166 HD
ATOM   3817  CE1 HIS B 185      34.517  70.366   4.751  1.00 65.72     0.180 A 
ATOM   3818  NE2 HIS B 185      35.153  71.396   4.220  1.00 65.74    -0.360 N 
ATOM   3819  HE2 HIS B 185      34.930  72.378   4.382  1.00  0.00     0.166 HD
ATOM   3820  N   LYS B 186      38.585  67.693   5.332  1.00 50.79    -0.346 N 
ATOM   3821  HN  LYS B 186      38.327  66.827   4.859  1.00  0.00     0.163 HD
ATOM   3822  CA  LYS B 186      38.818  67.668   6.771  1.00 44.39     0.176 C 
ATOM   3823  C   LYS B 186      39.521  66.379   7.173  1.00 38.61     0.241 C 
ATOM   3824  O   LYS B 186      39.569  65.422   6.401  1.00 33.06    -0.271 OA
ATOM   3825  CB  LYS B 186      37.492  67.782   7.527  1.00 42.43     0.035 C 
ATOM   3826  CG  LYS B 186      36.956  69.197   7.640  1.00 50.27     0.004 C 
ATOM   3827  CD  LYS B 186      35.439  69.221   7.672  1.00 50.19     0.027 C 
ATOM   3828  CE  LYS B 186      34.876  68.303   8.740  1.00 46.43     0.229 C 
ATOM   3829  NZ  LYS B 186      33.383  68.279   8.712  1.00 39.79    -0.079 N 
ATOM   3830  HZ1 LYS B 186      33.004  67.662   9.430  1.00  0.00     0.274 HD
ATOM   3831  HZ2 LYS B 186      33.031  68.034   7.786  1.00  0.00     0.274 HD
ATOM   3832  HZ3 LYS B 186      32.994  69.219   8.785  1.00  0.00     0.274 HD
ATOM   3833  N   ILE B 187      40.072  66.367   8.382  1.00 42.36    -0.346 N 
ATOM   3834  HN  ILE B 187      40.129  67.238   8.910  1.00  0.00     0.163 HD
ATOM   3835  CA  ILE B 187      40.597  65.142   8.974  1.00 34.13     0.180 C 
ATOM   3836  C   ILE B 187      39.909  64.899  10.309  1.00 30.96     0.243 C 
ATOM   3837  O   ILE B 187      39.423  65.839  10.936  1.00 32.46    -0.271 OA
ATOM   3838  CB  ILE B 187      42.119  65.211   9.203  1.00 36.38     0.013 C 
ATOM   3839  CG1 ILE B 187      42.466  66.379  10.129  1.00 36.56     0.002 C 
ATOM   3840  CG2 ILE B 187      42.850  65.332   7.876  1.00 39.28     0.012 C 
ATOM   3841  CD1 ILE B 187      43.855  66.285  10.733  1.00 37.77     0.005 C 
ATOM   3842  N   PRO B 188      39.855  63.632  10.745  1.00 30.75    -0.337 N 
ATOM   3843  CA  PRO B 188      39.275  63.323  12.055  1.00 26.91     0.179 C 
ATOM   3844  C   PRO B 188      40.066  64.021  13.150  1.00 27.21     0.241 C 
ATOM   3845  O   PRO B 188      41.285  64.155  13.021  1.00 28.59    -0.271 OA
ATOM   3846  CB  PRO B 188      39.444  61.804  12.161  1.00 27.31     0.037 C 
ATOM   3847  CG  PRO B 188      39.539  61.332  10.734  1.00 25.77     0.022 C 
ATOM   3848  CD  PRO B 188      40.309  62.421  10.042  1.00 25.99     0.127 C 
ATOM   3849  N   VAL B 189      39.386  64.456  14.205  1.00 27.52    -0.346 N 
ATOM   3850  HN  VAL B 189      38.377  64.308  14.241  1.00  0.00     0.163 HD
ATOM   3851  CA  VAL B 189      40.044  65.139  15.313  1.00 27.46     0.180 C 
ATOM   3852  C   VAL B 189      40.942  64.185  16.093  1.00 29.15     0.241 C 
ATOM   3853  O   VAL B 189      41.931  64.601  16.695  1.00 27.82    -0.271 OA
ATOM   3854  CB  VAL B 189      39.021  65.770  16.275  1.00 30.55     0.009 C 
ATOM   3855  CG1 VAL B 189      38.208  66.838  15.560  1.00 35.22     0.012 C 
ATOM   3856  CG2 VAL B 189      38.111  64.699  16.858  1.00 32.76     0.012 C 
ATOM   3857  N   GLU B 190      40.589  62.904  16.078  1.00 30.82    -0.346 N 
ATOM   3858  HN  GLU B 190      39.756  62.624  15.560  1.00  0.00     0.163 HD
ATOM   3859  CA  GLU B 190      41.362  61.888  16.784  1.00 31.23     0.177 C 
ATOM   3860  C   GLU B 190      42.337  61.187  15.844  1.00 27.81     0.241 C 
ATOM   3861  O   GLU B 190      42.719  60.040  16.073  1.00 27.25    -0.271 OA
ATOM   3862  CB  GLU B 190      40.431  60.864  17.436  1.00 20.00     0.045 C 
ATOM   3863  CG  GLU B 190      39.303  61.478  18.248  1.00 20.00     0.116 C 
ATOM   3864  CD  GLU B 190      39.485  61.281  19.740  1.00 20.00     0.172 C 
ATOM   3865  OE1 GLU B 190      40.584  60.858  20.155  1.00 20.00    -0.648 OA
ATOM   3866  OE2 GLU B 190      38.529  61.548  20.497  1.00 20.00    -0.648 OA
ATOM   3867  N   ALA B 191      42.736  61.885  14.785  1.00 26.45    -0.346 N 
ATOM   3868  HN  ALA B 191      42.382  62.832  14.652  1.00  0.00     0.163 HD
ATOM   3869  CA  ALA B 191      43.666  61.331  13.809  1.00 25.43     0.172 C 
ATOM   3870  C   ALA B 191      45.081  61.851  14.037  1.00 25.26     0.240 C 
ATOM   3871  O   ALA B 191      45.278  63.021  14.366  1.00 25.54    -0.271 OA
ATOM   3872  CB  ALA B 191      43.203  61.649  12.396  1.00 28.33     0.042 C 
ATOM   3873  N   ASP B 192      46.064  60.974  13.861  1.00 22.08    -0.346 N 
ATOM   3874  HN  ASP B 192      45.834  60.018  13.589  1.00  0.00     0.163 HD
ATOM   3875  CA  ASP B 192      47.466  61.343  14.047  1.00 24.42     0.186 C 
ATOM   3876  C   ASP B 192      47.943  61.220  15.494  1.00 23.36     0.241 C 
ATOM   3877  O   ASP B 192      48.891  61.888  15.899  1.00 23.97    -0.271 OA
ATOM   3878  CB  ASP B 192      47.740  62.751  13.505  1.00 24.40     0.147 C 
ATOM   3879  CG  ASP B 192      47.432  62.879  12.021  1.00 27.77     0.175 C 
ATOM   3880  OD1 ASP B 192      47.821  61.982  11.241  1.00 27.81    -0.648 OA
ATOM   3881  OD2 ASP B 192      46.805  63.885  11.630  1.00 31.22    -0.648 OA
ATOM   3882  N   PHE B 193      47.278  60.367  16.267  1.00 26.28    -0.346 N 
ATOM   3883  HN  PHE B 193      46.423  59.939  15.913  1.00  0.00     0.163 HD
ATOM   3884  CA  PHE B 193      47.740  60.027  17.610  1.00 23.55     0.180 C 
ATOM   3885  C   PHE B 193      48.344  58.634  17.581  1.00 23.84     0.241 C 
ATOM   3886  O   PHE B 193      47.845  57.751  16.880  1.00 19.79    -0.271 OA
ATOM   3887  CB  PHE B 193      46.575  60.001  18.601  1.00 22.71     0.073 C 
ATOM   3888  CG  PHE B 193      46.144  61.357  19.092  1.00 24.19    -0.056 A 
ATOM   3889  CD1 PHE B 193      45.271  62.133  18.349  1.00 26.02     0.007 A 
ATOM   3890  CD2 PHE B 193      46.582  61.836  20.317  1.00 28.86     0.007 A 
ATOM   3891  CE1 PHE B 193      44.859  63.371  18.807  1.00 28.53     0.001 A 
ATOM   3892  CE2 PHE B 193      46.172  63.074  20.781  1.00 26.36     0.001 A 
ATOM   3893  CZ  PHE B 193      45.308  63.841  20.020  1.00 30.85     0.000 A 
ATOM   3894  N   LEU B 194      49.410  58.435  18.349  1.00 22.95    -0.346 N 
ATOM   3895  HN  LEU B 194      49.893  59.239  18.750  1.00  0.00     0.163 HD
ATOM   3896  CA  LEU B 194      49.903  57.094  18.631  1.00 21.19     0.177 C 
ATOM   3897  C   LEU B 194      50.058  56.916  20.131  1.00 23.36     0.241 C 
ATOM   3898  O   LEU B 194      50.653  57.758  20.807  1.00 20.30    -0.271 OA
ATOM   3899  CB  LEU B 194      51.239  56.808  17.938  1.00 20.50     0.038 C 
ATOM   3900  CG  LEU B 194      51.696  55.366  18.210  1.00 27.13    -0.020 C 
ATOM   3901  CD1 LEU B 194      52.095  54.626  16.944  1.00 24.71     0.009 C 
ATOM   3902  CD2 LEU B 194      52.800  55.303  19.271  1.00 19.47     0.009 C 
ATOM   3903  N   TYR B 195      49.514  55.820  20.648  1.00 21.39    -0.346 N 
ATOM   3904  HN  TYR B 195      48.997  55.185  20.040  1.00  0.00     0.163 HD
ATOM   3905  CA  TYR B 195      49.640  55.507  22.063  1.00 22.39     0.180 C 
ATOM   3906  C   TYR B 195      50.490  54.256  22.221  1.00 20.75     0.241 C 
ATOM   3907  O   TYR B 195      50.057  53.153  21.887  1.00 20.53    -0.271 OA
ATOM   3908  CB  TYR B 195      48.257  55.312  22.697  1.00 22.28     0.073 C 
ATOM   3909  CG  TYR B 195      47.259  56.399  22.332  1.00 27.01    -0.056 A 
ATOM   3910  CD1 TYR B 195      47.018  57.471  23.188  1.00 30.99     0.010 A 
ATOM   3911  CD2 TYR B 195      46.563  56.354  21.134  1.00 25.81     0.010 A 
ATOM   3912  CE1 TYR B 195      46.107  58.465  22.855  1.00 30.17     0.037 A 
ATOM   3913  CE2 TYR B 195      45.653  57.345  20.793  1.00 31.66     0.037 A 
ATOM   3914  CZ  TYR B 195      45.430  58.397  21.655  1.00 31.16     0.065 A 
ATOM   3915  OH  TYR B 195      44.523  59.380  21.311  1.00 38.08    -0.361 OA
ATOM   3916  HH  TYR B 195      44.369  60.105  21.905  1.00  0.00     0.217 HD
ATOM   3917  N   ALA B 196      51.715  54.427  22.709  1.00 17.20    -0.346 N 
ATOM   3918  HN  ALA B 196      52.044  55.368  22.924  1.00  0.00     0.163 HD
ATOM   3919  CA  ALA B 196      52.592  53.289  22.941  1.00 16.99     0.172 C 
ATOM   3920  C   ALA B 196      52.466  52.827  24.388  1.00 16.94     0.240 C 
ATOM   3921  O   ALA B 196      53.154  53.340  25.270  1.00 17.05    -0.271 OA
ATOM   3922  CB  ALA B 196      54.037  53.645  22.606  1.00 16.48     0.042 C 
ATOM   3923  N   TYR B 197      51.570  51.870  24.626  1.00 17.48    -0.346 N 
ATOM   3924  HN  TYR B 197      51.031  51.494  23.846  1.00  0.00     0.163 HD
ATOM   3925  CA  TYR B 197      51.334  51.342  25.967  1.00 17.69     0.180 C 
ATOM   3926  C   TYR B 197      52.377  50.295  26.347  1.00 17.66     0.241 C 
ATOM   3927  O   TYR B 197      52.776  49.472  25.521  1.00 16.51    -0.271 OA
ATOM   3928  CB  TYR B 197      49.945  50.709  26.065  1.00 18.77     0.073 C 
ATOM   3929  CG  TYR B 197      48.785  51.676  25.967  1.00 21.48    -0.056 A 
ATOM   3930  CD1 TYR B 197      48.338  52.376  27.084  1.00 21.63     0.010 A 
ATOM   3931  CD2 TYR B 197      48.120  51.869  24.764  1.00 21.43     0.010 A 
ATOM   3932  CE1 TYR B 197      47.264  53.250  26.995  1.00 23.08     0.037 A 
ATOM   3933  CE2 TYR B 197      47.053  52.738  24.666  1.00 21.53     0.037 A 
ATOM   3934  CZ  TYR B 197      46.628  53.426  25.781  1.00 25.00     0.065 A 
ATOM   3935  OH  TYR B 197      45.560  54.289  25.678  1.00 33.03    -0.361 OA
ATOM   3936  HH  TYR B 197      45.267  54.764  26.447  1.00  0.00     0.217 HD
ATOM   3937  N   SER B 198      52.798  50.316  27.606  1.00 16.17    -0.344 N 
ATOM   3938  HN  SER B 198      52.412  51.010  28.247  1.00  0.00     0.163 HD
ATOM   3939  CA  SER B 198      53.797  49.374  28.097  1.00 17.24     0.200 C 
ATOM   3940  C   SER B 198      53.240  47.958  28.176  1.00 17.34     0.243 C 
ATOM   3941  O   SER B 198      53.996  46.991  28.193  1.00 17.12    -0.271 OA
ATOM   3942  CB  SER B 198      54.288  49.800  29.482  1.00 18.23     0.199 C 
ATOM   3943  OG  SER B 198      53.247  49.685  30.440  1.00 19.65    -0.398 OA
ATOM   3944  HG  SER B 198      53.552  49.950  31.300  1.00  0.00     0.209 HD
ATOM   3945  N   THR B 199      51.914  47.841  28.218  1.00 18.56    -0.344 N 
ATOM   3946  HN  THR B 199      51.332  48.661  28.049  1.00  0.00     0.163 HD
ATOM   3947  CA  THR B 199      51.284  46.561  28.501  1.00 18.12     0.205 C 
ATOM   3948  C   THR B 199      49.896  46.442  27.876  1.00 19.57     0.243 C 
ATOM   3949  O   THR B 199      49.281  47.441  27.505  1.00 18.27    -0.271 OA
ATOM   3950  CB  THR B 199      51.201  46.324  30.028  1.00 20.80     0.146 C 
ATOM   3951  CG2 THR B 199      50.033  47.089  30.635  1.00 17.73     0.042 C 
ATOM   3952  OG1 THR B 199      51.058  44.925  30.298  1.00 19.34    -0.393 OA
ATOM   3953  HG1 THR B 199      51.007  44.780  31.235  1.00  0.00     0.210 HD
ATOM   3954  N   ALA B 200      49.415  45.207  27.758  1.00 18.00    -0.346 N 
ATOM   3955  HN  ALA B 200      49.985  44.428  28.086  1.00  0.00     0.163 HD
ATOM   3956  CA  ALA B 200      48.107  44.920  27.180  1.00 17.73     0.172 C 
ATOM   3957  C   ALA B 200      46.976  45.391  28.092  1.00 21.47     0.243 C 
ATOM   3958  O   ALA B 200      47.150  45.472  29.306  1.00 18.85    -0.271 OA
ATOM   3959  CB  ALA B 200      47.979  43.422  26.910  1.00 19.63     0.042 C 
ATOM   3960  N   PRO B 201      45.807  45.703  27.507  1.00 20.74    -0.337 N 
ATOM   3961  CA  PRO B 201      44.637  46.123  28.288  1.00 21.97     0.179 C 
ATOM   3962  C   PRO B 201      44.336  45.159  29.437  1.00 21.32     0.241 C 
ATOM   3963  O   PRO B 201      44.309  43.948  29.225  1.00 21.18    -0.271 OA
ATOM   3964  CB  PRO B 201      43.498  46.089  27.261  1.00 22.56     0.037 C 
ATOM   3965  CG  PRO B 201      44.162  46.314  25.951  1.00 22.27     0.022 C 
ATOM   3966  CD  PRO B 201      45.535  45.690  26.058  1.00 19.58     0.127 C 
ATOM   3967  N   GLY B 202      44.123  45.695  30.635  1.00 19.83    -0.351 N 
ATOM   3968  HN  GLY B 202      44.197  46.706  30.746  1.00  0.00     0.163 HD
ATOM   3969  CA  GLY B 202      43.788  44.881  31.791  1.00 22.60     0.225 C 
ATOM   3970  C   GLY B 202      44.968  44.350  32.601  1.00 26.50     0.236 C 
ATOM   3971  O   GLY B 202      44.772  43.803  33.684  1.00 28.29    -0.272 OA
ATOM   3972  N   TYR B 203      46.192  44.521  32.100  1.00 23.00    -0.346 N 
ATOM   3973  HN  TYR B 203      46.320  45.113  31.279  1.00  0.00     0.163 HD
ATOM   3974  CA  TYR B 203      47.361  43.870  32.712  1.00 24.09     0.180 C 
ATOM   3975  C   TYR B 203      48.295  44.762  33.535  1.00 24.85     0.241 C 
ATOM   3976  O   TYR B 203      48.336  45.980  33.363  1.00 22.46    -0.271 OA
ATOM   3977  CB  TYR B 203      48.187  43.147  31.644  1.00 21.42     0.073 C 
ATOM   3978  CG  TYR B 203      47.578  41.846  31.183  1.00 23.21    -0.056 A 
ATOM   3979  CD1 TYR B 203      46.599  41.826  30.194  1.00 23.22     0.010 A 
ATOM   3980  CD2 TYR B 203      47.981  40.635  31.737  1.00 22.13     0.010 A 
ATOM   3981  CE1 TYR B 203      46.036  40.633  29.772  1.00 25.47     0.037 A 
ATOM   3982  CE2 TYR B 203      47.427  39.438  31.321  1.00 24.72     0.037 A 
ATOM   3983  CZ  TYR B 203      46.457  39.445  30.338  1.00 24.75     0.065 A 
ATOM   3984  OH  TYR B 203      45.899  38.259  29.927  1.00 23.14    -0.361 OA
ATOM   3985  HH  TYR B 203      45.232  38.264  29.251  1.00  0.00     0.217 HD
ATOM   3986  N   TYR B 204      49.043  44.121  34.432  1.00 26.19    -0.346 N 
ATOM   3987  HN  TYR B 204      48.832  43.143  34.629  1.00  0.00     0.163 HD
ATOM   3988  CA  TYR B 204      50.149  44.748  35.147  1.00 27.12     0.180 C 
ATOM   3989  C   TYR B 204      51.226  45.200  34.170  1.00 23.82     0.241 C 
ATOM   3990  O   TYR B 204      51.371  44.634  33.083  1.00 23.61    -0.271 OA
ATOM   3991  CB  TYR B 204      50.797  43.742  36.105  1.00 32.94     0.073 C 
ATOM   3992  CG  TYR B 204      50.340  43.806  37.545  1.00 38.12    -0.056 A 
ATOM   3993  CD1 TYR B 204      50.792  44.809  38.394  1.00 37.78     0.010 A 
ATOM   3994  CD2 TYR B 204      49.488  42.839  38.068  1.00 38.94     0.010 A 
ATOM   3995  CE1 TYR B 204      50.390  44.860  39.718  1.00 46.69     0.037 A 
ATOM   3996  CE2 TYR B 204      49.081  42.881  39.391  1.00 40.64     0.037 A 
ATOM   3997  CZ  TYR B 204      49.534  43.894  40.210  1.00 46.83     0.065 A 
ATOM   3998  OH  TYR B 204      49.134  43.941  41.526  1.00 59.95    -0.361 OA
ATOM   3999  HH  TYR B 204      49.446  44.639  42.090  1.00  0.00     0.217 HD
ATOM   4000  N   SER B 205      51.988  46.214  34.568  1.00 20.23    -0.344 N 
ATOM   4001  HN  SER B 205      51.705  46.752  35.387  1.00  0.00     0.163 HD
ATOM   4002  CA  SER B 205      53.216  46.582  33.872  1.00 22.83     0.200 C 
ATOM   4003  C   SER B 205      54.397  46.446  34.840  1.00 25.77     0.243 C 
ATOM   4004  O   SER B 205      54.352  46.966  35.957  1.00 24.62    -0.271 OA
ATOM   4005  CB  SER B 205      53.130  48.010  33.338  1.00 21.68     0.199 C 
ATOM   4006  OG  SER B 205      54.274  48.320  32.556  1.00 23.21    -0.398 OA
ATOM   4007  HG  SER B 205      54.220  49.208  32.224  1.00  0.00     0.209 HD
ATOM   4008  N   TRP B 206      55.448  45.754  34.405  1.00 21.65    -0.346 N 
ATOM   4009  HN  TRP B 206      55.479  45.463  33.428  1.00  0.00     0.163 HD
ATOM   4010  CA  TRP B 206      56.562  45.398  35.288  1.00 21.77     0.181 C 
ATOM   4011  C   TRP B 206      57.721  46.385  35.278  1.00 23.40     0.241 C 
ATOM   4012  O   TRP B 206      58.113  46.899  34.230  1.00 20.86    -0.271 OA
ATOM   4013  CB  TRP B 206      57.099  44.006  34.947  1.00 21.55     0.075 C 
ATOM   4014  CG  TRP B 206      56.216  42.885  35.393  1.00 23.81    -0.028 A 
ATOM   4015  CD1 TRP B 206      55.144  42.365  34.722  1.00 26.03     0.096 A 
ATOM   4016  CD2 TRP B 206      56.331  42.135  36.608  1.00 26.68    -0.002 A 
ATOM   4017  CE2 TRP B 206      55.295  41.179  36.609  1.00 26.89     0.042 A 
ATOM   4018  CE3 TRP B 206      57.212  42.178  37.696  1.00 30.42     0.014 A 
ATOM   4019  NE1 TRP B 206      54.587  41.339  35.447  1.00 26.61    -0.365 N 
ATOM   4020  HE1 TRP B 206      53.777  40.786  35.166  1.00  0.00     0.165 HD
ATOM   4021  CZ2 TRP B 206      55.114  40.273  37.654  1.00 30.25     0.030 A 
ATOM   4022  CZ3 TRP B 206      57.029  41.278  38.734  1.00 31.20     0.001 A 
ATOM   4023  CH2 TRP B 206      55.985  40.341  38.705  1.00 30.45     0.002 A 
ATOM   4024  N   ARG B 207      58.288  46.613  36.458  1.00 26.74    -0.346 N 
ATOM   4025  HN  ARG B 207      57.929  46.126  37.279  1.00  0.00     0.163 HD
ATOM   4026  CA  ARG B 207      59.403  47.534  36.618  1.00 29.47     0.176 C 
ATOM   4027  C   ARG B 207      60.456  46.956  37.555  1.00 32.26     0.241 C 
ATOM   4028  O   ARG B 207      60.128  46.333  38.563  1.00 32.11    -0.271 OA
ATOM   4029  CB  ARG B 207      58.896  48.881  37.137  1.00 31.18     0.036 C 
ATOM   4030  CG  ARG B 207      59.968  49.802  37.700  1.00 37.91     0.023 C 
ATOM   4031  CD  ARG B 207      59.365  51.165  38.031  1.00 36.90     0.138 C 
ATOM   4032  NE  ARG B 207      57.966  51.044  38.439  1.00 38.37    -0.227 N 
ATOM   4033  HE  ARG B 207      57.247  51.245  37.744  1.00  0.00     0.177 HD
ATOM   4034  CZ  ARG B 207      57.570  50.689  39.658  1.00 38.20     0.665 C 
ATOM   4035  NH1 ARG B 207      58.469  50.417  40.598  1.00 36.39    -0.235 N 
ATOM   4036 1HH1 ARG B 207      58.165  50.145  41.533  1.00  0.00     0.174 HD
ATOM   4037 2HH1 ARG B 207      59.464  50.486  40.384  1.00  0.00     0.174 HD
ATOM   4038  NH2 ARG B 207      56.276  50.599  39.936  1.00 35.72    -0.235 N 
ATOM   4039 1HH2 ARG B 207      55.972  50.327  40.871  1.00  0.00     0.174 HD
ATOM   4040 2HH2 ARG B 207      55.586  50.808  39.214  1.00  0.00     0.174 HD
ATOM   4041  N   ASN B 208      61.721  47.158  37.203  1.00 33.58    -0.346 N 
ATOM   4042  HN  ASN B 208      61.915  47.652  36.332  1.00  0.00     0.163 HD
ATOM   4043  CA  ASN B 208      62.843  46.701  38.015  1.00 40.04     0.185 C 
ATOM   4044  C   ASN B 208      63.507  47.887  38.712  1.00 40.20     0.241 C 
ATOM   4045  O   ASN B 208      63.830  48.888  38.073  1.00 36.54    -0.271 OA
ATOM   4046  CB  ASN B 208      63.848  45.947  37.136  1.00 37.10     0.137 C 
ATOM   4047  CG  ASN B 208      65.022  45.408  37.918  1.00 44.48     0.217 C 
ATOM   4048  ND2 ASN B 208      65.044  44.094  38.122  1.00 44.07    -0.370 N 
ATOM   4049 1HD2 ASN B 208      64.307  43.473  37.788  1.00  0.00     0.159 HD
ATOM   4050 2HD2 ASN B 208      65.837  43.730  38.650  1.00  0.00     0.159 HD
ATOM   4051  OD1 ASN B 208      65.910  46.157  38.320  1.00 45.11    -0.274 OA
ATOM   4052  N   SER B 209      63.700  47.781  40.022  1.00 44.02    -0.344 N 
ATOM   4053  HN  SER B 209      63.476  46.904  40.493  1.00  0.00     0.163 HD
ATOM   4054  CA  SER B 209      64.228  48.900  40.800  1.00 43.17     0.200 C 
ATOM   4055  C   SER B 209      65.623  49.334  40.347  1.00 44.54     0.243 C 
ATOM   4056  O   SER B 209      66.007  50.489  40.528  1.00 48.64    -0.271 OA
ATOM   4057  CB  SER B 209      64.230  48.572  42.296  1.00 51.30     0.199 C 
ATOM   4058  OG  SER B 209      64.988  47.406  42.564  1.00 59.24    -0.398 OA
ATOM   4059  HG  SER B 209      64.989  47.203  43.492  1.00  0.00     0.209 HD
ATOM   4060  N   LYS B 210      66.373  48.411  39.751  1.00 41.27    -0.346 N 
ATOM   4061  HN  LYS B 210      65.987  47.480  39.597  1.00  0.00     0.163 HD
ATOM   4062  CA  LYS B 210      67.737  48.699  39.312  1.00 44.85     0.176 C 
ATOM   4063  C   LYS B 210      67.815  49.182  37.865  1.00 44.85     0.241 C 
ATOM   4064  O   LYS B 210      68.510  50.154  37.567  1.00 39.58    -0.271 OA
ATOM   4065  CB  LYS B 210      68.630  47.467  39.486  1.00 46.70     0.035 C 
ATOM   4066  CG  LYS B 210      70.019  47.622  38.875  1.00 53.75     0.004 C 
ATOM   4067  CD  LYS B 210      70.888  46.383  39.098  1.00 63.34     0.027 C 
ATOM   4068  CE  LYS B 210      70.565  45.268  38.104  1.00 62.81     0.229 C 
ATOM   4069  NZ  LYS B 210      69.227  44.644  38.331  1.00 65.43    -0.079 N 
ATOM   4070  HZ1 LYS B 210      69.011  43.900  37.668  1.00  0.00     0.274 HD
ATOM   4071  HZ2 LYS B 210      68.493  45.352  38.333  1.00  0.00     0.274 HD
ATOM   4072  HZ3 LYS B 210      69.141  44.310  39.291  1.00  0.00     0.274 HD
ATOM   4073  N   ASP B 211      67.105  48.502  36.971  1.00 37.55    -0.346 N 
ATOM   4074  HN  ASP B 211      66.464  47.776  37.292  1.00  0.00     0.163 HD
ATOM   4075  CA  ASP B 211      67.221  48.769  35.540  1.00 34.76     0.186 C 
ATOM   4076  C   ASP B 211      66.079  49.623  34.995  1.00 34.74     0.241 C 
ATOM   4077  O   ASP B 211      66.148  50.110  33.870  1.00 33.14    -0.271 OA
ATOM   4078  CB  ASP B 211      67.294  47.454  34.760  1.00 37.22     0.147 C 
ATOM   4079  CG  ASP B 211      68.432  46.562  35.221  1.00 49.38     0.175 C 
ATOM   4080  OD1 ASP B 211      69.526  47.090  35.519  1.00 49.01    -0.648 OA
ATOM   4081  OD2 ASP B 211      68.230  45.330  35.283  1.00 53.47    -0.648 OA
ATOM   4082  N   GLY B 212      65.032  49.802  35.793  1.00 28.77    -0.351 N 
ATOM   4083  HN  GLY B 212      65.052  49.414  36.736  1.00  0.00     0.163 HD
ATOM   4084  CA  GLY B 212      63.860  50.537  35.354  1.00 28.71     0.225 C 
ATOM   4085  C   GLY B 212      62.797  49.578  34.851  1.00 23.96     0.236 C 
ATOM   4086  O   GLY B 212      62.905  48.369  35.052  1.00 26.49    -0.272 OA
ATOM   4087  N   SER B 213      61.774  50.109  34.192  1.00 25.96    -0.344 N 
ATOM   4088  HN  SER B 213      61.743  51.117  34.038  1.00  0.00     0.163 HD
ATOM   4089  CA  SER B 213      60.693  49.269  33.685  1.00 24.09     0.200 C 
ATOM   4090  C   SER B 213      61.144  48.467  32.468  1.00 21.88     0.243 C 
ATOM   4091  O   SER B 213      61.976  48.930  31.683  1.00 21.91    -0.271 OA
ATOM   4092  CB  SER B 213      59.474  50.124  33.334  1.00 24.26     0.199 C 
ATOM   4093  OG  SER B 213      59.786  51.062  32.318  1.00 22.61    -0.398 OA
ATOM   4094  HG  SER B 213      59.029  51.593  32.100  1.00  0.00     0.209 HD
ATOM   4095  N   TRP B 214      60.595  47.265  32.310  1.00 19.40    -0.346 N 
ATOM   4096  HN  TRP B 214      59.942  46.916  33.012  1.00  0.00     0.163 HD
ATOM   4097  CA  TRP B 214      60.911  46.438  31.151  1.00 21.30     0.181 C 
ATOM   4098  C   TRP B 214      60.676  47.185  29.836  1.00 20.94     0.241 C 
ATOM   4099  O   TRP B 214      61.487  47.102  28.912  1.00 17.82    -0.271 OA
ATOM   4100  CB  TRP B 214      60.077  45.154  31.146  1.00 21.00     0.075 C 
ATOM   4101  CG  TRP B 214      60.263  44.281  32.354  1.00 21.55    -0.028 A 
ATOM   4102  CD1 TRP B 214      61.134  44.475  33.389  1.00 25.14     0.096 A 
ATOM   4103  CD2 TRP B 214      59.578  43.055  32.630  1.00 22.78    -0.002 A 
ATOM   4104  CE2 TRP B 214      60.071  42.567  33.856  1.00 26.28     0.042 A 
ATOM   4105  CE3 TRP B 214      58.588  42.325  31.960  1.00 21.47     0.014 A 
ATOM   4106  NE1 TRP B 214      61.016  43.456  34.303  1.00 25.51    -0.365 N 
ATOM   4107  HE1 TRP B 214      61.544  43.374  35.172  1.00  0.00     0.165 HD
ATOM   4108  CZ2 TRP B 214      59.612  41.382  34.427  1.00 27.82     0.030 A 
ATOM   4109  CZ3 TRP B 214      58.134  41.146  32.529  1.00 22.03     0.001 A 
ATOM   4110  CH2 TRP B 214      58.647  40.688  33.751  1.00 25.92     0.002 A 
ATOM   4111  N   PHE B 215      59.560  47.905  29.760  1.00 19.07    -0.346 N 
ATOM   4112  HN  PHE B 215      58.973  47.995  30.589  1.00  0.00     0.163 HD
ATOM   4113  CA  PHE B 215      59.149  48.572  28.522  1.00 21.38     0.180 C 
ATOM   4114  C   PHE B 215      60.043  49.756  28.163  1.00 18.67     0.241 C 
ATOM   4115  O   PHE B 215      60.517  49.869  27.033  1.00 19.48    -0.271 OA
ATOM   4116  CB  PHE B 215      57.682  49.013  28.621  1.00 14.81     0.073 C 
ATOM   4117  CG  PHE B 215      57.190  49.809  27.435  1.00 18.95    -0.056 A 
ATOM   4118  CD1 PHE B 215      57.027  49.209  26.192  1.00 15.03     0.007 A 
ATOM   4119  CD2 PHE B 215      56.857  51.150  27.576  1.00 16.69     0.007 A 
ATOM   4120  CE1 PHE B 215      56.558  49.938  25.102  1.00 16.29     0.001 A 
ATOM   4121  CE2 PHE B 215      56.386  51.888  26.494  1.00 17.59     0.001 A 
ATOM   4122  CZ  PHE B 215      56.238  51.279  25.254  1.00 16.59     0.000 A 
ATOM   4123  N   ILE B 216      60.267  50.647  29.122  1.00 19.37    -0.346 N 
ATOM   4124  HN  ILE B 216      59.860  50.508  30.047  1.00  0.00     0.163 HD
ATOM   4125  CA  ILE B 216      61.091  51.824  28.862  1.00 18.88     0.180 C 
ATOM   4126  C   ILE B 216      62.545  51.445  28.554  1.00 19.08     0.241 C 
ATOM   4127  O   ILE B 216      63.158  52.015  27.648  1.00 19.89    -0.271 OA
ATOM   4128  CB  ILE B 216      61.007  52.846  30.014  1.00 22.75     0.013 C 
ATOM   4129  CG1 ILE B 216      59.571  53.373  30.142  1.00 19.25     0.002 C 
ATOM   4130  CG2 ILE B 216      61.995  53.988  29.798  1.00 19.83     0.012 C 
ATOM   4131  CD1 ILE B 216      59.011  54.030  28.868  1.00 18.00     0.005 C 
ATOM   4132  N   GLN B 217      63.090  50.483  29.299  1.00 21.63    -0.346 N 
ATOM   4133  HN  GLN B 217      62.573  50.126  30.103  1.00  0.00     0.163 HD
ATOM   4134  CA  GLN B 217      64.408  49.926  28.996  1.00 25.45     0.177 C 
ATOM   4135  C   GLN B 217      64.502  49.545  27.526  1.00 21.10     0.241 C 
ATOM   4136  O   GLN B 217      65.428  49.943  26.817  1.00 20.24    -0.271 OA
ATOM   4137  CB  GLN B 217      64.659  48.647  29.794  1.00 26.30     0.044 C 
ATOM   4138  CG  GLN B 217      64.923  48.792  31.270  1.00 31.50     0.105 C 
ATOM   4139  CD  GLN B 217      65.259  47.446  31.893  1.00 36.79     0.215 C 
ATOM   4140  NE2 GLN B 217      64.553  47.087  32.963  1.00 32.96    -0.370 N 
ATOM   4141 1HE2 GLN B 217      63.830  47.681  33.370  1.00  0.00     0.159 HD
ATOM   4142 2HE2 GLN B 217      64.778  46.184  33.381  1.00  0.00     0.159 HD
ATOM   4143  OE1 GLN B 217      66.133  46.728  31.401  1.00 32.61    -0.274 OA
ATOM   4144  N   SER B 218      63.544  48.734  27.087  1.00 21.04    -0.344 N 
ATOM   4145  HN  SER B 218      62.782  48.483  27.716  1.00  0.00     0.163 HD
ATOM   4146  CA  SER B 218      63.550  48.192  25.733  1.00 19.36     0.200 C 
ATOM   4147  C   SER B 218      63.289  49.278  24.691  1.00 18.89     0.243 C 
ATOM   4148  O   SER B 218      63.901  49.289  23.622  1.00 20.88    -0.271 OA
ATOM   4149  CB  SER B 218      62.512  47.071  25.611  1.00 19.20     0.199 C 
ATOM   4150  OG  SER B 218      62.744  46.069  26.594  1.00 19.54    -0.398 OA
ATOM   4151  HG  SER B 218      62.101  45.374  26.518  1.00  0.00     0.209 HD
ATOM   4152  N   LEU B 219      62.376  50.188  24.998  1.00 18.15    -0.346 N 
ATOM   4153  HN  LEU B 219      61.883  50.125  25.889  1.00  0.00     0.163 HD
ATOM   4154  CA  LEU B 219      62.066  51.278  24.080  1.00 18.96     0.177 C 
ATOM   4155  C   LEU B 219      63.300  52.134  23.781  1.00 23.45     0.241 C 
ATOM   4156  O   LEU B 219      63.620  52.396  22.619  1.00 22.64    -0.271 OA
ATOM   4157  CB  LEU B 219      60.947  52.147  24.645  1.00 17.77     0.038 C 
ATOM   4158  CG  LEU B 219      60.595  53.393  23.834  1.00 23.31    -0.020 C 
ATOM   4159  CD1 LEU B 219      60.026  52.997  22.474  1.00 20.70     0.009 C 
ATOM   4160  CD2 LEU B 219      59.606  54.241  24.614  1.00 19.87     0.009 C 
ATOM   4161  N   CYS B 220      63.996  52.565  24.830  1.00 20.79    -0.345 N 
ATOM   4162  HN  CYS B 220      63.701  52.302  25.770  1.00  0.00     0.163 HD
ATOM   4163  CA  CYS B 220      65.176  53.409  24.656  1.00 21.81     0.186 C 
ATOM   4164  C   CYS B 220      66.275  52.679  23.894  1.00 25.07     0.241 C 
ATOM   4165  O   CYS B 220      66.940  53.263  23.039  1.00 25.74    -0.271 OA
ATOM   4166  CB  CYS B 220      65.702  53.894  26.010  1.00 23.90     0.120 C 
ATOM   4167  SG  CYS B 220      64.613  55.079  26.821  1.00 22.15    -0.095 SA
ATOM   4168  N   ALA B 221      66.465  51.403  24.216  1.00 21.27    -0.346 N 
ATOM   4169  HN  ALA B 221      65.902  50.987  24.958  1.00  0.00     0.163 HD
ATOM   4170  CA  ALA B 221      67.460  50.585  23.532  1.00 26.03     0.172 C 
ATOM   4171  C   ALA B 221      67.161  50.485  22.036  1.00 25.34     0.240 C 
ATOM   4172  O   ALA B 221      68.053  50.654  21.207  1.00 22.94    -0.271 OA
ATOM   4173  CB  ALA B 221      67.529  49.200  24.157  1.00 21.30     0.042 C 
ATOM   4174  N   MET B 222      65.906  50.217  21.689  1.00 23.40    -0.346 N 
ATOM   4175  HN  MET B 222      65.194  50.118  22.412  1.00  0.00     0.163 HD
ATOM   4176  CA  MET B 222      65.534  50.062  20.282  1.00 23.19     0.177 C 
ATOM   4177  C   MET B 222      65.585  51.390  19.527  1.00 25.41     0.241 C 
ATOM   4178  O   MET B 222      65.965  51.429  18.355  1.00 24.56    -0.271 OA
ATOM   4179  CB  MET B 222      64.161  49.393  20.141  1.00 22.69     0.045 C 
ATOM   4180  CG  MET B 222      64.101  47.950  20.655  1.00 20.78     0.076 C 
ATOM   4181  SD  MET B 222      65.255  46.817  19.842  1.00 26.32    -0.173 SA
ATOM   4182  CE  MET B 222      66.709  46.982  20.881  1.00 31.47     0.089 C 
ATOM   4183  N   LEU B 223      65.210  52.477  20.197  1.00 20.79    -0.346 N 
ATOM   4184  HN  LEU B 223      64.813  52.379  21.131  1.00  0.00     0.163 HD
ATOM   4185  CA  LEU B 223      65.358  53.808  19.616  1.00 25.25     0.177 C 
ATOM   4186  C   LEU B 223      66.835  54.130  19.363  1.00 27.52     0.241 C 
ATOM   4187  O   LEU B 223      67.205  54.575  18.277  1.00 24.78    -0.271 OA
ATOM   4188  CB  LEU B 223      64.722  54.879  20.512  1.00 22.79     0.038 C 
ATOM   4189  CG  LEU B 223      63.197  54.992  20.412  1.00 25.26    -0.020 C 
ATOM   4190  CD1 LEU B 223      62.645  55.958  21.451  1.00 22.25     0.009 C 
ATOM   4191  CD2 LEU B 223      62.786  55.415  19.008  1.00 21.88     0.009 C 
ATOM   4192  N   LYS B 224      67.676  53.902  20.367  1.00 29.37    -0.346 N 
ATOM   4193  HN  LYS B 224      67.318  53.537  21.250  1.00  0.00     0.163 HD
ATOM   4194  CA  LYS B 224      69.105  54.167  20.223  1.00 31.01     0.176 C 
ATOM   4195  C   LYS B 224      69.671  53.414  19.023  1.00 33.65     0.241 C 
ATOM   4196  O   LYS B 224      70.416  53.972  18.219  1.00 32.85    -0.271 OA
ATOM   4197  CB  LYS B 224      69.870  53.789  21.501  1.00 34.38     0.035 C 
ATOM   4198  CG  LYS B 224      69.607  54.720  22.688  1.00 38.48     0.004 C 
ATOM   4199  CD  LYS B 224      70.696  54.613  23.758  1.00 48.20     0.027 C 
ATOM   4200  CE  LYS B 224      70.524  53.378  24.640  1.00 50.54     0.229 C 
ATOM   4201  NZ  LYS B 224      69.415  53.521  25.629  1.00 42.57    -0.079 N 
ATOM   4202  HZ1 LYS B 224      69.300  52.696  26.218  1.00  0.00     0.274 HD
ATOM   4203  HZ2 LYS B 224      68.540  53.762  25.164  1.00  0.00     0.274 HD
ATOM   4204  HZ3 LYS B 224      69.538  54.360  26.196  1.00  0.00     0.274 HD
ATOM   4205  N   GLN B 225      69.291  52.149  18.895  1.00 28.07    -0.346 N 
ATOM   4206  HN  GLN B 225      68.595  51.768  19.537  1.00  0.00     0.163 HD
ATOM   4207  CA  GLN B 225      69.848  51.294  17.856  1.00 31.07     0.177 C 
ATOM   4208  C   GLN B 225      69.222  51.476  16.471  1.00 31.89     0.241 C 
ATOM   4209  O   GLN B 225      69.925  51.396  15.464  1.00 32.27    -0.271 OA
ATOM   4210  CB  GLN B 225      69.760  49.828  18.277  1.00 34.24     0.044 C 
ATOM   4211  CG  GLN B 225      70.140  48.862  17.176  1.00 36.84     0.105 C 
ATOM   4212  CD  GLN B 225      70.276  47.441  17.671  1.00 42.30     0.215 C 
ATOM   4213  NE2 GLN B 225      70.837  46.575  16.835  1.00 51.43    -0.370 N 
ATOM   4214 1HE2 GLN B 225      71.164  46.840  15.906  1.00  0.00     0.159 HD
ATOM   4215 2HE2 GLN B 225      70.929  45.616  17.169  1.00  0.00     0.159 HD
ATOM   4216  OE1 GLN B 225      69.881  47.121  18.793  1.00 44.41    -0.274 OA
ATOM   4217  N   TYR B 226      67.913  51.726  16.419  1.00 29.46    -0.346 N 
ATOM   4218  HN  TYR B 226      67.411  51.951  17.278  1.00  0.00     0.163 HD
ATOM   4219  CA  TYR B 226      67.181  51.683  15.147  1.00 30.77     0.180 C 
ATOM   4220  C   TYR B 226      66.547  52.992  14.657  1.00 29.65     0.241 C 
ATOM   4221  O   TYR B 226      65.955  53.018  13.580  1.00 30.88    -0.271 OA
ATOM   4222  CB  TYR B 226      66.106  50.591  15.189  1.00 27.41     0.073 C 
ATOM   4223  CG  TYR B 226      66.664  49.194  15.287  1.00 26.45    -0.056 A 
ATOM   4224  CD1 TYR B 226      67.352  48.624  14.222  1.00 31.69     0.010 A 
ATOM   4225  CD2 TYR B 226      66.505  48.443  16.442  1.00 28.75     0.010 A 
ATOM   4226  CE1 TYR B 226      67.868  47.344  14.307  1.00 32.58     0.037 A 
ATOM   4227  CE2 TYR B 226      67.015  47.164  16.537  1.00 30.99     0.037 A 
ATOM   4228  CZ  TYR B 226      67.696  46.619  15.467  1.00 36.69     0.065 A 
ATOM   4229  OH  TYR B 226      68.205  45.344  15.562  1.00 37.22    -0.361 OA
ATOM   4230  HH  TYR B 226      68.086  44.844  16.361  1.00  0.00     0.217 HD
ATOM   4231  N   ALA B 227      66.662  54.068  15.428  1.00 28.32    -0.346 N 
ATOM   4232  HN  ALA B 227      67.207  54.016  16.289  1.00  0.00     0.163 HD
ATOM   4233  CA  ALA B 227      66.016  55.326  15.056  1.00 31.45     0.172 C 
ATOM   4234  C   ALA B 227      66.501  55.851  13.707  1.00 37.37     0.240 C 
ATOM   4235  O   ALA B 227      65.784  56.574  13.019  1.00 31.49    -0.271 OA
ATOM   4236  CB  ALA B 227      66.221  56.379  16.139  1.00 31.93     0.042 C 
ATOM   4237  N   ASP B 228      67.720  55.486  13.330  1.00 45.74    -0.346 N 
ATOM   4238  HN  ASP B 228      68.254  54.838  13.909  1.00  0.00     0.163 HD
ATOM   4239  CA  ASP B 228      68.304  56.001  12.098  1.00 50.15     0.186 C 
ATOM   4240  C   ASP B 228      68.149  55.047  10.915  1.00 49.26     0.241 C 
ATOM   4241  O   ASP B 228      68.760  55.257   9.868  1.00 53.90    -0.271 OA
ATOM   4242  CB  ASP B 228      69.783  56.355  12.307  1.00 48.27     0.147 C 
ATOM   4243  CG  ASP B 228      70.651  55.132  12.536  1.00 53.42     0.175 C 
ATOM   4244  OD1 ASP B 228      70.124  54.098  12.994  1.00 51.60    -0.648 OA
ATOM   4245  OD2 ASP B 228      71.866  55.208  12.259  1.00 64.54    -0.648 OA
ATOM   4246  N   LYS B 229      67.332  54.008  11.068  1.00 47.72    -0.346 N 
ATOM   4247  HN  LYS B 229      66.827  53.880  11.945  1.00  0.00     0.163 HD
ATOM   4248  CA  LYS B 229      67.160  53.050   9.978  1.00 46.07     0.176 C 
ATOM   4249  C   LYS B 229      65.797  52.348   9.894  1.00 48.21     0.241 C 
ATOM   4250  O   LYS B 229      65.548  51.611   8.943  1.00 49.20    -0.271 OA
ATOM   4251  CB  LYS B 229      68.282  52.005   9.990  1.00 48.43     0.035 C 
ATOM   4252  CG  LYS B 229      68.140  50.938  11.066  1.00 49.53     0.004 C 
ATOM   4253  CD  LYS B 229      68.907  51.312  12.322  1.00 51.96     0.027 C 
ATOM   4254  CE  LYS B 229      70.404  51.104  12.145  1.00 55.23     0.229 C 
ATOM   4255  NZ  LYS B 229      70.772  49.660  12.156  1.00 60.17    -0.079 N 
ATOM   4256  HZ1 LYS B 229      71.775  49.521  12.037  1.00  0.00     0.274 HD
ATOM   4257  HZ2 LYS B 229      70.241  49.137  11.460  1.00  0.00     0.274 HD
ATOM   4258  HZ3 LYS B 229      70.431  49.198  12.999  1.00  0.00     0.274 HD
ATOM   4259  N   LEU B 230      64.921  52.565  10.873  1.00 33.88    -0.346 N 
ATOM   4260  HN  LEU B 230      65.166  53.191  11.640  1.00  0.00     0.163 HD
ATOM   4261  CA  LEU B 230      63.609  51.913  10.859  1.00 32.42     0.177 C 
ATOM   4262  C   LEU B 230      62.450  52.888  11.055  1.00 28.13     0.241 C 
ATOM   4263  O   LEU B 230      62.588  53.905  11.732  1.00 28.07    -0.271 OA
ATOM   4264  CB  LEU B 230      63.533  50.820  11.930  1.00 29.34     0.038 C 
ATOM   4265  CG  LEU B 230      64.300  49.520  11.695  1.00 30.89    -0.020 C 
ATOM   4266  CD1 LEU B 230      64.069  48.566  12.858  1.00 28.41     0.009 C 
ATOM   4267  CD2 LEU B 230      63.877  48.878  10.384  1.00 35.75     0.009 C 
ATOM   4268  N   GLU B 231      61.303  52.559  10.468  1.00 31.20    -0.346 N 
ATOM   4269  HN  GLU B 231      61.278  51.746   9.852  1.00  0.00     0.163 HD
ATOM   4270  CA  GLU B 231      60.081  53.325  10.678  1.00 28.88     0.177 C 
ATOM   4271  C   GLU B 231      59.566  53.050  12.087  1.00 22.71     0.241 C 
ATOM   4272  O   GLU B 231      59.737  51.950  12.609  1.00 23.41    -0.271 OA
ATOM   4273  CB  GLU B 231      59.023  52.952   9.631  1.00 25.67     0.045 C 
ATOM   4274  CG  GLU B 231      57.867  53.933   9.535  1.00 27.33     0.116 C 
ATOM   4275  CD  GLU B 231      56.762  53.639  10.531  1.00 26.11     0.172 C 
ATOM   4276  OE1 GLU B 231      56.559  52.450  10.860  1.00 25.52    -0.648 OA
ATOM   4277  OE2 GLU B 231      56.091  54.594  10.978  1.00 28.10    -0.648 OA
ATOM   4278  N   PHE B 232      58.933  54.046  12.698  1.00 24.88    -0.346 N 
ATOM   4279  HN  PHE B 232      58.694  54.885  12.170  1.00  0.00     0.163 HD
ATOM   4280  CA  PHE B 232      58.572  53.963  14.114  1.00 23.38     0.180 C 
ATOM   4281  C   PHE B 232      57.753  52.725  14.517  1.00 23.14     0.241 C 
ATOM   4282  O   PHE B 232      57.998  52.144  15.575  1.00 23.08    -0.271 OA
ATOM   4283  CB  PHE B 232      57.884  55.253  14.577  1.00 26.24     0.073 C 
ATOM   4284  CG  PHE B 232      57.753  55.367  16.073  1.00 25.03    -0.056 A 
ATOM   4285  CD1 PHE B 232      58.809  55.022  16.904  1.00 27.47     0.007 A 
ATOM   4286  CD2 PHE B 232      56.582  55.830  16.646  1.00 26.49     0.007 A 
ATOM   4287  CE1 PHE B 232      58.694  55.129  18.283  1.00 26.98     0.001 A 
ATOM   4288  CE2 PHE B 232      56.459  55.938  18.022  1.00 26.67     0.001 A 
ATOM   4289  CZ  PHE B 232      57.515  55.588  18.840  1.00 23.16     0.000 A 
ATOM   4290  N   MET B 233      56.791  52.323  13.689  1.00 21.68    -0.346 N 
ATOM   4291  HN  MET B 233      56.619  52.841  12.827  1.00  0.00     0.163 HD
ATOM   4292  CA  MET B 233      55.978  51.147  14.000  1.00 19.24     0.177 C 
ATOM   4293  C   MET B 233      56.834  49.884  14.052  1.00 19.49     0.241 C 
ATOM   4294  O   MET B 233      56.578  48.984  14.852  1.00 18.32    -0.271 OA
ATOM   4295  CB  MET B 233      54.835  50.975  12.996  1.00 20.86     0.045 C 
ATOM   4296  CG  MET B 233      53.768  52.049  13.090  1.00 22.04     0.076 C 
ATOM   4297  SD  MET B 233      53.018  52.146  14.730  1.00 29.85    -0.173 SA
ATOM   4298  CE  MET B 233      51.753  50.898  14.611  1.00 36.56     0.089 C 
ATOM   4299  N   HIS B 234      57.856  49.827  13.204  1.00 19.84    -0.346 N 
ATOM   4300  HN  HIS B 234      58.010  50.598  12.554  1.00  0.00     0.163 HD
ATOM   4301  CA  HIS B 234      58.760  48.684  13.186  1.00 21.69     0.182 C 
ATOM   4302  C   HIS B 234      59.716  48.686  14.375  1.00 21.07     0.241 C 
ATOM   4303  O   HIS B 234      60.102  47.628  14.868  1.00 20.94    -0.271 OA
ATOM   4304  CB  HIS B 234      59.521  48.607  11.864  1.00 26.96     0.093 C 
ATOM   4305  CG  HIS B 234      58.651  48.265  10.695  1.00 28.54     0.028 A 
ATOM   4306  CD2 HIS B 234      57.392  47.768  10.641  1.00 30.30     0.114 A 
ATOM   4307  ND1 HIS B 234      59.049  48.444   9.388  1.00 31.37    -0.354 N 
ATOM   4308  HD1 HIS B 234      59.950  48.819   9.092  1.00  0.00     0.166 HD
ATOM   4309  CE1 HIS B 234      58.080  48.054   8.579  1.00 35.79     0.180 A 
ATOM   4310  NE2 HIS B 234      57.062  47.644   9.314  1.00 31.41    -0.360 N 
ATOM   4311  HE2 HIS B 234      56.175  47.292   8.954  1.00  0.00     0.166 HD
ATOM   4312  N   ILE B 235      60.094  49.876  14.832  1.00 22.74    -0.346 N 
ATOM   4313  HN  ILE B 235      59.832  50.718  14.320  1.00  0.00     0.163 HD
ATOM   4314  CA  ILE B 235      60.878  49.994  16.055  1.00 21.42     0.180 C 
ATOM   4315  C   ILE B 235      60.056  49.489  17.241  1.00 19.93     0.241 C 
ATOM   4316  O   ILE B 235      60.552  48.731  18.080  1.00 18.18    -0.271 OA
ATOM   4317  CB  ILE B 235      61.326  51.454  16.306  1.00 24.26     0.013 C 
ATOM   4318  CG1 ILE B 235      62.268  51.916  15.191  1.00 23.56     0.002 C 
ATOM   4319  CG2 ILE B 235      62.010  51.588  17.668  1.00 21.82     0.012 C 
ATOM   4320  CD1 ILE B 235      62.734  53.350  15.330  1.00 25.99     0.005 C 
ATOM   4321  N   LEU B 236      58.790  49.897  17.299  1.00 19.73    -0.346 N 
ATOM   4322  HN  LEU B 236      58.421  50.496  16.560  1.00  0.00     0.163 HD
ATOM   4323  CA  LEU B 236      57.923  49.500  18.404  1.00 17.87     0.177 C 
ATOM   4324  C   LEU B 236      57.648  47.997  18.384  1.00 18.24     0.241 C 
ATOM   4325  O   LEU B 236      57.424  47.382  19.429  1.00 17.85    -0.271 OA
ATOM   4326  CB  LEU B 236      56.613  50.295  18.383  1.00 15.24     0.038 C 
ATOM   4327  CG  LEU B 236      56.716  51.762  18.813  1.00 19.30    -0.020 C 
ATOM   4328  CD1 LEU B 236      55.366  52.452  18.713  1.00 20.52     0.009 C 
ATOM   4329  CD2 LEU B 236      57.271  51.876  20.228  1.00 17.66     0.009 C 
ATOM   4330  N   THR B 237      57.667  47.405  17.195  1.00 19.96    -0.344 N 
ATOM   4331  HN  THR B 237      57.826  47.964  16.357  1.00  0.00     0.163 HD
ATOM   4332  CA  THR B 237      57.464  45.966  17.073  1.00 18.55     0.205 C 
ATOM   4333  C   THR B 237      58.668  45.200  17.615  1.00 18.82     0.243 C 
ATOM   4334  O   THR B 237      58.517  44.123  18.188  1.00 20.16    -0.271 OA
ATOM   4335  CB  THR B 237      57.163  45.554  15.620  1.00 19.95     0.146 C 
ATOM   4336  CG2 THR B 237      56.911  44.052  15.522  1.00 20.54     0.042 C 
ATOM   4337  OG1 THR B 237      55.999  46.254  15.167  1.00 18.77    -0.393 OA
ATOM   4338  HG1 THR B 237      55.813  46.000  14.271  1.00  0.00     0.210 HD
ATOM   4339  N   ARG B 238      59.860  45.765  17.454  1.00 20.88    -0.346 N 
ATOM   4340  HN  ARG B 238      59.942  46.627  16.915  1.00  0.00     0.163 HD
ATOM   4341  CA  ARG B 238      61.055  45.163  18.041  1.00 26.77     0.176 C 
ATOM   4342  C   ARG B 238      61.043  45.326  19.562  1.00 21.08     0.241 C 
ATOM   4343  O   ARG B 238      61.497  44.447  20.290  1.00 21.95    -0.271 OA
ATOM   4344  CB  ARG B 238      62.328  45.746  17.420  1.00 28.40     0.036 C 
ATOM   4345  CG  ARG B 238      62.590  45.242  16.001  1.00 29.22     0.023 C 
ATOM   4346  CD  ARG B 238      63.758  45.968  15.376  1.00 37.76     0.138 C 
ATOM   4347  NE  ARG B 238      64.043  45.508  14.020  1.00 44.86    -0.227 N 
ATOM   4348  HE  ARG B 238      63.518  45.928  13.253  1.00  0.00     0.177 HD
ATOM   4349  CZ  ARG B 238      64.943  44.576  13.721  1.00 45.52     0.665 C 
ATOM   4350  NH1 ARG B 238      65.640  43.989  14.686  1.00 45.37    -0.235 N 
ATOM   4351 1HH1 ARG B 238      65.485  44.256  15.658  1.00  0.00     0.174 HD
ATOM   4352 2HH1 ARG B 238      66.330  43.274  14.457  1.00  0.00     0.174 HD
ATOM   4353  NH2 ARG B 238      65.145  44.229  12.458  1.00 50.54    -0.235 N 
ATOM   4354 1HH2 ARG B 238      64.609  44.680  11.716  1.00  0.00     0.174 HD
ATOM   4355 2HH2 ARG B 238      65.835  43.514  12.229  1.00  0.00     0.174 HD
ATOM   4356  N   VAL B 239      60.505  46.448  20.030  1.00 19.62    -0.346 N 
ATOM   4357  HN  VAL B 239      60.252  47.190  19.378  1.00  0.00     0.163 HD
ATOM   4358  CA  VAL B 239      60.269  46.640  21.457  1.00 20.01     0.180 C 
ATOM   4359  C   VAL B 239      59.331  45.551  21.980  1.00 18.17     0.241 C 
ATOM   4360  O   VAL B 239      59.600  44.933  23.011  1.00 20.86    -0.271 OA
ATOM   4361  CB  VAL B 239      59.663  48.029  21.760  1.00 19.84     0.009 C 
ATOM   4362  CG1 VAL B 239      59.300  48.146  23.239  1.00 18.03     0.012 C 
ATOM   4363  CG2 VAL B 239      60.638  49.139  21.366  1.00 19.09     0.012 C 
ATOM   4364  N   ASN B 240      58.228  45.325  21.269  1.00 18.54    -0.346 N 
ATOM   4365  HN  ASN B 240      58.020  45.920  20.467  1.00  0.00     0.163 HD
ATOM   4366  CA  ASN B 240      57.310  44.242  21.614  1.00 18.11     0.185 C 
ATOM   4367  C   ASN B 240      58.039  42.911  21.790  1.00 20.01     0.241 C 
ATOM   4368  O   ASN B 240      57.853  42.219  22.790  1.00 17.91    -0.271 OA
ATOM   4369  CB  ASN B 240      56.221  44.088  20.547  1.00 17.05     0.137 C 
ATOM   4370  CG  ASN B 240      55.072  45.061  20.735  1.00 17.76     0.217 C 
ATOM   4371  ND2 ASN B 240      54.046  44.943  19.890  1.00 16.15    -0.370 N 
ATOM   4372 1HD2 ASN B 240      53.274  45.597  20.016  1.00  0.00     0.159 HD
ATOM   4373 2HD2 ASN B 240      54.022  44.243  19.148  1.00  0.00     0.159 HD
ATOM   4374  OD1 ASN B 240      55.101  45.903  21.628  1.00 17.75    -0.274 OA
ATOM   4375  N   ARG B 241      58.862  42.559  20.806  1.00 18.63    -0.346 N 
ATOM   4376  HN  ARG B 241      58.983  43.186  20.010  1.00  0.00     0.163 HD
ATOM   4377  CA  ARG B 241      59.595  41.298  20.838  1.00 20.96     0.176 C 
ATOM   4378  C   ARG B 241      60.603  41.226  21.987  1.00 20.54     0.241 C 
ATOM   4379  O   ARG B 241      60.737  40.186  22.636  1.00 20.47    -0.271 OA
ATOM   4380  CB  ARG B 241      60.300  41.036  19.502  1.00 20.06     0.036 C 
ATOM   4381  CG  ARG B 241      61.094  39.729  19.485  1.00 32.35     0.023 C 
ATOM   4382  CD  ARG B 241      61.386  39.236  18.070  1.00 34.39     0.138 C 
ATOM   4383  NE  ARG B 241      62.458  39.985  17.417  1.00 37.88    -0.227 N 
ATOM   4384  HE  ARG B 241      63.414  39.823  17.734  1.00  0.00     0.177 HD
ATOM   4385  CZ  ARG B 241      62.269  40.864  16.436  1.00 44.04     0.665 C 
ATOM   4386  NH1 ARG B 241      61.042  41.114  15.987  1.00 38.05    -0.235 N 
ATOM   4387 1HH1 ARG B 241      60.897  41.788  15.235  1.00  0.00     0.174 HD
ATOM   4388 2HH1 ARG B 241      60.244  40.630  16.399  1.00  0.00     0.174 HD
ATOM   4389  NH2 ARG B 241      63.308  41.494  15.900  1.00 40.46    -0.235 N 
ATOM   4390 1HH2 ARG B 241      63.163  42.168  15.148  1.00  0.00     0.174 HD
ATOM   4391 2HH2 ARG B 241      64.249  41.302  16.244  1.00  0.00     0.174 HD
ATOM   4392  N   LYS B 242      61.315  42.323  22.229  1.00 23.58    -0.346 N 
ATOM   4393  HN  LYS B 242      61.146  43.161  21.672  1.00  0.00     0.163 HD
ATOM   4394  CA  LYS B 242      62.335  42.353  23.276  1.00 24.13     0.176 C 
ATOM   4395  C   LYS B 242      61.708  42.140  24.651  1.00 23.85     0.241 C 
ATOM   4396  O   LYS B 242      62.192  41.335  25.444  1.00 24.00    -0.271 OA
ATOM   4397  CB  LYS B 242      63.111  43.674  23.239  1.00 22.25     0.035 C 
ATOM   4398  CG  LYS B 242      64.350  43.713  24.132  1.00 25.06     0.004 C 
ATOM   4399  CD  LYS B 242      65.131  45.008  23.917  1.00 25.87     0.027 C 
ATOM   4400  CE  LYS B 242      66.571  44.902  24.412  1.00 37.35     0.229 C 
ATOM   4401  NZ  LYS B 242      66.647  44.707  25.882  1.00 34.56    -0.079 N 
ATOM   4402  HZ1 LYS B 242      67.609  44.636  26.213  1.00  0.00     0.274 HD
ATOM   4403  HZ2 LYS B 242      66.096  43.901  26.176  1.00  0.00     0.274 HD
ATOM   4404  HZ3 LYS B 242      66.140  45.440  26.378  1.00  0.00     0.274 HD
ATOM   4405  N   VAL B 243      60.622  42.859  24.920  1.00 21.37    -0.346 N 
ATOM   4406  HN  VAL B 243      60.280  43.521  24.223  1.00  0.00     0.163 HD
ATOM   4407  CA  VAL B 243      59.906  42.727  26.185  1.00 21.95     0.180 C 
ATOM   4408  C   VAL B 243      59.326  41.324  26.339  1.00 19.59     0.241 C 
ATOM   4409  O   VAL B 243      59.419  40.712  27.404  1.00 22.42    -0.271 OA
ATOM   4410  CB  VAL B 243      58.766  43.762  26.298  1.00 17.99     0.009 C 
ATOM   4411  CG1 VAL B 243      57.892  43.473  27.513  1.00 19.19     0.012 C 
ATOM   4412  CG2 VAL B 243      59.332  45.178  26.369  1.00 15.51     0.012 C 
ATOM   4413  N   ALA B 244      58.735  40.815  25.262  1.00 20.02    -0.346 N 
ATOM   4414  HN  ALA B 244      58.750  41.346  24.391  1.00  0.00     0.163 HD
ATOM   4415  CA  ALA B 244      58.065  39.518  25.291  1.00 20.82     0.172 C 
ATOM   4416  C   ALA B 244      59.012  38.347  25.539  1.00 24.33     0.240 C 
ATOM   4417  O   ALA B 244      58.649  37.375  26.207  1.00 23.99    -0.271 OA
ATOM   4418  CB  ALA B 244      57.283  39.294  23.991  1.00 20.95     0.042 C 
ATOM   4419  N   THR B 245      60.221  38.433  24.997  1.00 19.78    -0.344 N 
ATOM   4420  HN  THR B 245      60.517  39.304  24.557  1.00  0.00     0.163 HD
ATOM   4421  CA  THR B 245      61.131  37.292  25.025  1.00 27.68     0.205 C 
ATOM   4422  C   THR B 245      62.230  37.362  26.095  1.00 28.61     0.243 C 
ATOM   4423  O   THR B 245      62.655  36.331  26.616  1.00 32.17    -0.271 OA
ATOM   4424  CB  THR B 245      61.778  37.062  23.642  1.00 28.25     0.146 C 
ATOM   4425  CG2 THR B 245      60.710  36.763  22.594  1.00 28.73     0.042 C 
ATOM   4426  OG1 THR B 245      62.498  38.235  23.250  1.00 29.71    -0.393 OA
ATOM   4427  HG1 THR B 245      63.163  38.421  23.902  1.00  0.00     0.210 HD
ATOM   4428  N   GLU B 246      62.683  38.565  26.428  1.00 26.25    -0.346 N 
ATOM   4429  HN  GLU B 246      62.200  39.396  26.087  1.00  0.00     0.163 HD
ATOM   4430  CA  GLU B 246      63.864  38.715  27.276  1.00 29.38     0.177 C 
ATOM   4431  C   GLU B 246      63.577  38.959  28.757  1.00 33.49     0.241 C 
ATOM   4432  O   GLU B 246      64.498  38.972  29.572  1.00 33.41    -0.271 OA
ATOM   4433  CB  GLU B 246      64.769  39.826  26.738  1.00 32.53     0.045 C 
ATOM   4434  CG  GLU B 246      65.310  39.557  25.345  1.00 37.36     0.116 C 
ATOM   4435  CD  GLU B 246      66.206  40.671  24.844  1.00 42.18     0.172 C 
ATOM   4436  OE1 GLU B 246      66.629  41.513  25.666  1.00 38.40    -0.648 OA
ATOM   4437  OE2 GLU B 246      66.485  40.706  23.626  1.00 48.86    -0.648 OA
ATOM   4438  N   PHE B 247      62.313  39.166  29.108  1.00 23.82    -0.346 N 
ATOM   4439  HN  PHE B 247      61.579  39.122  28.401  1.00  0.00     0.163 HD
ATOM   4440  CA  PHE B 247      61.964  39.456  30.494  1.00 24.64     0.180 C 
ATOM   4441  C   PHE B 247      61.017  38.414  31.079  1.00 24.29     0.241 C 
ATOM   4442  O   PHE B 247      60.096  37.953  30.413  1.00 21.77    -0.271 OA
ATOM   4443  CB  PHE B 247      61.335  40.848  30.614  1.00 22.57     0.073 C 
ATOM   4444  CG  PHE B 247      62.251  41.970  30.214  1.00 21.67    -0.056 A 
ATOM   4445  CD1 PHE B 247      62.393  42.324  28.880  1.00 19.89     0.007 A 
ATOM   4446  CD2 PHE B 247      62.960  42.682  31.172  1.00 24.96     0.007 A 
ATOM   4447  CE1 PHE B 247      63.228  43.360  28.509  1.00 23.63     0.001 A 
ATOM   4448  CE2 PHE B 247      63.801  43.723  30.806  1.00 24.65     0.001 A 
ATOM   4449  CZ  PHE B 247      63.932  44.064  29.474  1.00 23.03     0.000 A 
ATOM   4450  N   GLU B 248      61.260  38.048  32.333  1.00 23.56    -0.346 N 
ATOM   4451  HN  GLU B 248      62.102  38.395  32.791  1.00  0.00     0.163 HD
ATOM   4452  CA  GLU B 248      60.369  37.170  33.077  1.00 24.27     0.177 C 
ATOM   4453  C   GLU B 248      60.591  37.412  34.565  1.00 24.93     0.241 C 
ATOM   4454  O   GLU B 248      61.731  37.532  35.008  1.00 26.98    -0.271 OA
ATOM   4455  CB  GLU B 248      60.633  35.708  32.719  1.00 27.98     0.045 C 
ATOM   4456  CG  GLU B 248      59.721  34.720  33.423  1.00 27.31     0.116 C 
ATOM   4457  CD  GLU B 248      60.069  33.280  33.094  1.00 33.72     0.172 C 
ATOM   4458  OE1 GLU B 248      60.208  32.958  31.895  1.00 31.28    -0.648 OA
ATOM   4459  OE2 GLU B 248      60.199  32.472  34.036  1.00 34.10    -0.648 OA
ATOM   4460  N   SER B 249      59.510  37.499  35.333  1.00 26.20    -0.344 N 
ATOM   4461  HN  SER B 249      58.589  37.337  34.926  1.00  0.00     0.163 HD
ATOM   4462  CA  SER B 249      59.625  37.824  36.752  1.00 29.82     0.200 C 
ATOM   4463  C   SER B 249      60.175  36.663  37.574  1.00 27.04     0.243 C 
ATOM   4464  O   SER B 249      59.962  35.496  37.251  1.00 29.64    -0.271 OA
ATOM   4465  CB  SER B 249      58.275  38.271  37.324  1.00 25.10     0.199 C 
ATOM   4466  OG  SER B 249      57.380  37.177  37.460  1.00 27.47    -0.398 OA
ATOM   4467  HG  SER B 249      56.543  37.454  37.815  1.00  0.00     0.209 HD
ATOM   4468  N   PHE B 250      60.896  37.000  38.637  1.00 29.22    -0.346 N 
ATOM   4469  HN  PHE B 250      61.154  37.978  38.770  1.00  0.00     0.163 HD
ATOM   4470  CA  PHE B 250      61.329  36.017  39.618  1.00 30.15     0.180 C 
ATOM   4471  C   PHE B 250      60.835  36.484  40.977  1.00 30.27     0.241 C 
ATOM   4472  O   PHE B 250      61.038  37.637  41.353  1.00 32.26    -0.271 OA
ATOM   4473  CB  PHE B 250      62.852  35.883  39.623  1.00 31.98     0.073 C 
ATOM   4474  CG  PHE B 250      63.374  34.894  40.641  1.00 34.52    -0.056 A 
ATOM   4475  CD1 PHE B 250      63.493  33.550  40.324  1.00 36.22     0.007 A 
ATOM   4476  CD2 PHE B 250      63.742  35.314  41.909  1.00 38.73     0.007 A 
ATOM   4477  CE1 PHE B 250      63.971  32.639  41.257  1.00 37.57     0.001 A 
ATOM   4478  CE2 PHE B 250      64.223  34.407  42.846  1.00 38.90     0.001 A 
ATOM   4479  CZ  PHE B 250      64.335  33.069  42.518  1.00 37.17     0.000 A 
ATOM   4480  N   SER B 251      60.175  35.596  41.709  1.00 29.50    -0.344 N 
ATOM   4481  HN  SER B 251      60.045  34.648  41.356  1.00  0.00     0.163 HD
ATOM   4482  CA  SER B 251      59.634  35.961  43.010  1.00 36.03     0.200 C 
ATOM   4483  C   SER B 251      59.520  34.750  43.926  1.00 32.76     0.243 C 
ATOM   4484  O   SER B 251      59.168  33.659  43.481  1.00 33.16    -0.271 OA
ATOM   4485  CB  SER B 251      58.258  36.616  42.845  1.00 31.52     0.199 C 
ATOM   4486  OG  SER B 251      57.638  36.826  44.103  1.00 34.49    -0.398 OA
ATOM   4487  HG  SER B 251      56.785  37.232  44.001  1.00  0.00     0.209 HD
ATOM   4488  N   PHE B 252      59.819  34.951  45.206  1.00 34.94    -0.346 N 
ATOM   4489  HN  PHE B 252      60.190  35.854  45.500  1.00  0.00     0.163 HD
ATOM   4490  CA  PHE B 252      59.624  33.900  46.194  1.00 36.25     0.180 C 
ATOM   4491  C   PHE B 252      58.132  33.621  46.349  1.00 42.87     0.241 C 
ATOM   4492  O   PHE B 252      57.728  32.537  46.768  1.00 45.94    -0.271 OA
ATOM   4493  CB  PHE B 252      60.234  34.293  47.540  1.00 41.72     0.073 C 
ATOM   4494  CG  PHE B 252      61.713  34.553  47.483  1.00 40.21    -0.056 A 
ATOM   4495  CD1 PHE B 252      62.537  33.760  46.705  1.00 40.88     0.007 A 
ATOM   4496  CD2 PHE B 252      62.278  35.577  48.220  1.00 42.52     0.007 A 
ATOM   4497  CE1 PHE B 252      63.900  33.990  46.653  1.00 37.94     0.001 A 
ATOM   4498  CE2 PHE B 252      63.643  35.812  48.177  1.00 47.23     0.001 A 
ATOM   4499  CZ  PHE B 252      64.454  35.016  47.392  1.00 43.57     0.000 A 
ATOM   4500  N   ASP B 253      57.317  34.610  45.998  1.00 40.46    -0.345 N 
ATOM   4501  HN  ASP B 253      57.717  35.496  45.691  1.00  0.00     0.163 HD
ATOM   4502  CA  ASP B 253      55.869  34.465  46.039  1.00 42.98     0.186 C 
ATOM   4503  C   ASP B 253      55.377  33.902  44.708  1.00 39.39     0.241 C 
ATOM   4504  O   ASP B 253      55.521  34.539  43.665  1.00 38.30    -0.271 OA
ATOM   4505  CB  ASP B 253      55.215  35.821  46.324  1.00 43.29     0.147 C 
ATOM   4506  CG  ASP B 253      53.728  35.711  46.596  1.00 42.99     0.175 C 
ATOM   4507  OD1 ASP B 253      53.101  34.733  46.135  1.00 42.94    -0.648 OA
ATOM   4508  OD2 ASP B 253      53.183  36.614  47.267  1.00 43.43    -0.648 OA
ATOM   4509  N   ALA B 254      54.801  32.703  44.752  1.00 36.05    -0.346 N 
ATOM   4510  HN  ALA B 254      54.682  32.246  45.656  1.00  0.00     0.163 HD
ATOM   4511  CA  ALA B 254      54.333  32.019  43.549  1.00 37.93     0.172 C 
ATOM   4512  C   ALA B 254      53.411  32.887  42.689  1.00 39.27     0.240 C 
ATOM   4513  O   ALA B 254      53.417  32.791  41.461  1.00 34.17    -0.271 OA
ATOM   4514  CB  ALA B 254      53.635  30.715  43.921  1.00 37.65     0.042 C 
ATOM   4515  N   THR B 255      52.617  33.733  43.334  1.00 41.09    -0.344 N 
ATOM   4516  HN  THR B 255      52.691  33.823  44.347  1.00  0.00     0.163 HD
ATOM   4517  CA  THR B 255      51.639  34.535  42.605  1.00 41.90     0.205 C 
ATOM   4518  C   THR B 255      52.298  35.573  41.694  1.00 40.27     0.243 C 
ATOM   4519  O   THR B 255      51.727  35.965  40.677  1.00 39.37    -0.271 OA
ATOM   4520  CB  THR B 255      50.638  35.221  43.557  1.00 45.29     0.146 C 
ATOM   4521  CG2 THR B 255      50.129  34.229  44.589  1.00 47.00     0.042 C 
ATOM   4522  OG1 THR B 255      51.274  36.317  44.225  1.00 50.56    -0.393 OA
ATOM   4523  HG1 THR B 255      51.592  36.937  43.580  1.00  0.00     0.210 HD
ATOM   4524  N   PHE B 256      53.503  36.008  42.051  1.00 30.58    -0.346 N 
ATOM   4525  HN  PHE B 256      53.937  35.646  42.900  1.00  0.00     0.163 HD
ATOM   4526  CA  PHE B 256      54.212  36.996  41.244  1.00 31.60     0.180 C 
ATOM   4527  C   PHE B 256      55.395  36.408  40.473  1.00 28.77     0.241 C 
ATOM   4528  O   PHE B 256      56.178  37.152  39.882  1.00 26.10    -0.271 OA
ATOM   4529  CB  PHE B 256      54.680  38.169  42.113  1.00 31.02     0.073 C 
ATOM   4530  CG  PHE B 256      53.557  39.014  42.643  1.00 36.19    -0.056 A 
ATOM   4531  CD1 PHE B 256      52.928  39.947  41.830  1.00 37.82     0.007 A 
ATOM   4532  CD2 PHE B 256      53.128  38.878  43.954  1.00 40.30     0.007 A 
ATOM   4533  CE1 PHE B 256      51.890  40.725  42.317  1.00 42.70     0.001 A 
ATOM   4534  CE2 PHE B 256      52.093  39.654  44.447  1.00 44.85     0.001 A 
ATOM   4535  CZ  PHE B 256      51.473  40.578  43.628  1.00 42.53     0.000 A 
ATOM   4536  N   HIS B 257      55.515  35.083  40.462  1.00 31.29    -0.346 N 
ATOM   4537  HN  HIS B 257      54.785  34.508  40.882  1.00  0.00     0.163 HD
ATOM   4538  CA  HIS B 257      56.682  34.439  39.854  1.00 31.41     0.182 C 
ATOM   4539  C   HIS B 257      56.467  33.920  38.427  1.00 25.28     0.241 C 
ATOM   4540  O   HIS B 257      55.382  33.452  38.077  1.00 25.27    -0.271 OA
ATOM   4541  CB  HIS B 257      57.205  33.307  40.743  1.00 32.67     0.093 C 
ATOM   4542  CG  HIS B 257      58.344  32.547  40.139  1.00 31.07     0.028 A 
ATOM   4543  CD2 HIS B 257      58.418  31.284  39.656  1.00 31.13     0.114 A 
ATOM   4544  ND1 HIS B 257      59.598  33.094  39.972  1.00 31.66    -0.354 N 
ATOM   4545  HD1 HIS B 257      59.869  34.040  40.241  1.00  0.00     0.166 HD
ATOM   4546  CE1 HIS B 257      60.394  32.203  39.410  1.00 32.00     0.180 A 
ATOM   4547  NE2 HIS B 257      59.702  31.096  39.206  1.00 30.44    -0.360 N 
ATOM   4548  HE2 HIS B 257      60.063  30.241  38.783  1.00  0.00     0.166 HD
ATOM   4549  N   ALA B 258      57.522  34.006  37.620  1.00 27.30    -0.346 N 
ATOM   4550  HN  ALA B 258      58.368  34.454  37.972  1.00  0.00     0.163 HD
ATOM   4551  CA  ALA B 258      57.526  33.489  36.253  1.00 24.57     0.172 C 
ATOM   4552  C   ALA B 258      56.507  34.178  35.341  1.00 27.89     0.240 C 
ATOM   4553  O   ALA B 258      55.982  33.560  34.415  1.00 24.28    -0.271 OA
ATOM   4554  CB  ALA B 258      57.313  31.974  36.251  1.00 29.54     0.042 C 
ATOM   4555  N   LYS B 259      56.246  35.458  35.593  1.00 26.14    -0.346 N 
ATOM   4556  HN  LYS B 259      56.746  35.930  36.346  1.00  0.00     0.163 HD
ATOM   4557  CA  LYS B 259      55.255  36.205  34.812  1.00 23.75     0.176 C 
ATOM   4558  C   LYS B 259      55.864  36.908  33.598  1.00 21.53     0.241 C 
ATOM   4559  O   LYS B 259      57.065  37.187  33.561  1.00 22.39    -0.271 OA
ATOM   4560  CB  LYS B 259      54.530  37.227  35.694  1.00 22.87     0.035 C 
ATOM   4561  CG  LYS B 259      53.886  36.635  36.941  1.00 25.69     0.004 C 
ATOM   4562  CD  LYS B 259      52.952  35.489  36.588  1.00 29.97     0.027 C 
ATOM   4563  CE  LYS B 259      52.426  34.802  37.838  1.00 31.16     0.229 C 
ATOM   4564  NZ  LYS B 259      51.499  33.692  37.495  1.00 41.92    -0.079 N 
ATOM   4565  HZ1 LYS B 259      51.146  33.231  38.334  1.00  0.00     0.274 HD
ATOM   4566  HZ2 LYS B 259      51.933  33.026  36.856  1.00  0.00     0.274 HD
ATOM   4567  HZ3 LYS B 259      50.738  34.011  36.895  1.00  0.00     0.274 HD
ATOM   4568  N   LYS B 260      55.016  37.217  32.620  1.00 22.51    -0.346 N 
ATOM   4569  HN  LYS B 260      54.018  37.070  32.771  1.00  0.00     0.163 HD
ATOM   4570  CA  LYS B 260      55.460  37.758  31.339  1.00 22.33     0.176 C 
ATOM   4571  C   LYS B 260      54.680  39.019  30.969  1.00 21.13     0.241 C 
ATOM   4572  O   LYS B 260      53.674  39.348  31.599  1.00 18.94    -0.271 OA
ATOM   4573  CB  LYS B 260      55.292  36.706  30.237  1.00 20.09     0.035 C 
ATOM   4574  CG  LYS B 260      56.028  35.392  30.514  1.00 25.07     0.004 C 
ATOM   4575  CD  LYS B 260      57.527  35.546  30.303  1.00 22.80     0.027 C 
ATOM   4576  CE  LYS B 260      57.855  35.808  28.835  1.00 18.92     0.229 C 
ATOM   4577  NZ  LYS B 260      59.323  36.012  28.621  1.00 23.49    -0.079 N 
ATOM   4578  HZ1 LYS B 260      59.542  36.187  27.640  1.00  0.00     0.274 HD
ATOM   4579  HZ2 LYS B 260      59.864  35.229  28.988  1.00  0.00     0.274 HD
ATOM   4580  HZ3 LYS B 260      59.686  36.753  29.221  1.00  0.00     0.274 HD
ATOM   4581  N   GLN B 261      55.139  39.709  29.931  1.00 18.70    -0.346 N 
ATOM   4582  HN  GLN B 261      55.930  39.348  29.398  1.00  0.00     0.163 HD
ATOM   4583  CA  GLN B 261      54.527  40.978  29.541  1.00 19.84     0.177 C 
ATOM   4584  C   GLN B 261      54.613  41.222  28.039  1.00 20.28     0.241 C 
ATOM   4585  O   GLN B 261      55.642  40.953  27.419  1.00 19.14    -0.271 OA
ATOM   4586  CB  GLN B 261      55.192  42.134  30.301  1.00 19.21     0.044 C 
ATOM   4587  CG  GLN B 261      54.632  43.517  29.982  1.00 20.92     0.105 C 
ATOM   4588  CD  GLN B 261      55.237  44.599  30.862  1.00 20.90     0.215 C 
ATOM   4589  NE2 GLN B 261      55.474  45.772  30.286  1.00 18.75    -0.370 N 
ATOM   4590 1HE2 GLN B 261      55.880  46.498  30.876  1.00  0.00     0.159 HD
ATOM   4591 2HE2 GLN B 261      55.267  45.954  29.304  1.00  0.00     0.159 HD
ATOM   4592  OE1 GLN B 261      55.487  44.379  32.046  1.00 22.72    -0.274 OA
ATOM   4593  N   ILE B 262      53.524  41.723  27.458  1.00 17.76    -0.346 N 
ATOM   4594  HN  ILE B 262      52.659  41.782  27.995  1.00  0.00     0.163 HD
ATOM   4595  CA  ILE B 262      53.533  42.190  26.075  1.00 18.43     0.180 C 
ATOM   4596  C   ILE B 262      53.049  43.637  26.027  1.00 18.86     0.243 C 
ATOM   4597  O   ILE B 262      52.011  43.963  26.598  1.00 18.71    -0.271 OA
ATOM   4598  CB  ILE B 262      52.636  41.320  25.154  1.00 19.51     0.013 C 
ATOM   4599  CG1 ILE B 262      52.813  41.725  23.690  1.00 18.66     0.002 C 
ATOM   4600  CG2 ILE B 262      51.164  41.434  25.559  1.00 18.05     0.012 C 
ATOM   4601  CD1 ILE B 262      54.183  41.417  23.124  1.00 17.86     0.005 C 
ATOM   4602  N   PRO B 263      53.817  44.523  25.374  1.00 15.64    -0.337 N 
ATOM   4603  CA  PRO B 263      53.329  45.898  25.227  1.00 17.37     0.179 C 
ATOM   4604  C   PRO B 263      52.195  45.960  24.216  1.00 16.57     0.241 C 
ATOM   4605  O   PRO B 263      51.843  44.941  23.614  1.00 16.29    -0.271 OA
ATOM   4606  CB  PRO B 263      54.560  46.664  24.713  1.00 14.11     0.037 C 
ATOM   4607  CG  PRO B 263      55.735  45.788  25.057  1.00 15.01     0.022 C 
ATOM   4608  CD  PRO B 263      55.214  44.383  24.938  1.00 17.09     0.127 C 
ATOM   4609  N   CYS B 264      51.631  47.146  24.026  1.00 22.31    -0.345 N 
ATOM   4610  HN  CYS B 264      52.036  47.969  24.473  1.00  0.00     0.163 HD
ATOM   4611  CA  CYS B 264      50.449  47.298  23.196  1.00 21.91     0.186 C 
ATOM   4612  C   CYS B 264      50.537  48.589  22.390  1.00 21.70     0.242 C 
ATOM   4613  O   CYS B 264      50.441  49.684  22.945  1.00 20.81    -0.271 OA
ATOM   4614  CB  CYS B 264      49.198  47.291  24.077  1.00 20.92     0.120 C 
ATOM   4615  SG  CYS B 264      47.640  47.588  23.211  1.00 19.90    -0.095 SA
ATOM   4616  N   ILE B 265      50.746  48.450  21.084  1.00 17.61    -0.346 N 
ATOM   4617  HN  ILE B 265      50.823  47.511  20.694  1.00  0.00     0.163 HD
ATOM   4618  CA  ILE B 265      50.869  49.597  20.192  1.00 19.67     0.180 C 
ATOM   4619  C   ILE B 265      49.497  49.975  19.659  1.00 18.46     0.241 C 
ATOM   4620  O   ILE B 265      48.827  49.149  19.042  1.00 18.49    -0.271 OA
ATOM   4621  CB  ILE B 265      51.763  49.271  18.978  1.00 18.97     0.013 C 
ATOM   4622  CG1 ILE B 265      53.121  48.726  19.424  1.00 18.07     0.002 C 
ATOM   4623  CG2 ILE B 265      51.932  50.499  18.099  1.00 16.63     0.012 C 
ATOM   4624  CD1 ILE B 265      53.895  48.047  18.295  1.00 17.66     0.005 C 
ATOM   4625  N   VAL B 266      49.076  51.213  19.900  1.00 16.64    -0.346 N 
ATOM   4626  HN  VAL B 266      49.671  51.845  20.436  1.00  0.00     0.163 HD
ATOM   4627  CA  VAL B 266      47.783  51.692  19.416  1.00 18.15     0.180 C 
ATOM   4628  C   VAL B 266      47.990  52.894  18.501  1.00 20.02     0.241 C 
ATOM   4629  O   VAL B 266      48.334  53.978  18.962  1.00 16.97    -0.271 OA
ATOM   4630  CB  VAL B 266      46.855  52.087  20.581  1.00 17.57     0.009 C 
ATOM   4631  CG1 VAL B 266      45.516  52.604  20.054  1.00 19.05     0.012 C 
ATOM   4632  CG2 VAL B 266      46.641  50.895  21.511  1.00 14.25     0.012 C 
ATOM   4633  N   SER B 267      47.777  52.702  17.205  1.00 15.46    -0.344 N 
ATOM   4634  HN  SER B 267      47.389  51.815  16.885  1.00  0.00     0.163 HD
ATOM   4635  CA  SER B 267      48.091  53.743  16.233  1.00 17.32     0.200 C 
ATOM   4636  C   SER B 267      46.880  54.301  15.499  1.00 20.22     0.243 C 
ATOM   4637  O   SER B 267      46.145  53.562  14.836  1.00 20.50    -0.271 OA
ATOM   4638  CB  SER B 267      49.104  53.231  15.209  1.00 18.76     0.199 C 
ATOM   4639  OG  SER B 267      49.305  54.191  14.186  1.00 20.75    -0.398 OA
ATOM   4640  HG  SER B 267      49.935  53.873  13.550  1.00  0.00     0.209 HD
ATOM   4641  N   MET B 268      46.684  55.613  15.616  1.00 22.02    -0.346 N 
ATOM   4642  HN  MET B 268      47.221  56.129  16.313  1.00  0.00     0.163 HD
ATOM   4643  CA  MET B 268      45.729  56.340  14.784  1.00 21.90     0.177 C 
ATOM   4644  C   MET B 268      46.496  57.210  13.803  1.00 22.44     0.241 C 
ATOM   4645  O   MET B 268      45.965  58.188  13.278  1.00 23.11    -0.271 OA
ATOM   4646  CB  MET B 268      44.814  57.229  15.627  1.00 22.03     0.045 C 
ATOM   4647  CG  MET B 268      43.656  56.503  16.288  1.00 23.11     0.076 C 
ATOM   4648  SD  MET B 268      44.218  55.438  17.626  1.00 30.69    -0.173 SA
ATOM   4649  CE  MET B 268      42.786  55.508  18.697  1.00 30.22     0.089 C 
ATOM   4650  N   LEU B 269      47.752  56.854  13.564  1.00 16.13    -0.346 N 
ATOM   4651  HN  LEU B 269      48.136  56.034  14.033  1.00  0.00     0.163 HD
ATOM   4652  CA  LEU B 269      48.594  57.610  12.646  1.00 21.62     0.177 C 
ATOM   4653  C   LEU B 269      48.157  57.393  11.203  1.00 25.35     0.241 C 
ATOM   4654  O   LEU B 269      47.651  56.325  10.854  1.00 23.15    -0.271 OA
ATOM   4655  CB  LEU B 269      50.061  57.216  12.818  1.00 19.53     0.038 C 
ATOM   4656  CG  LEU B 269      50.696  57.518  14.178  1.00 21.33    -0.020 C 
ATOM   4657  CD1 LEU B 269      52.189  57.213  14.138  1.00 21.26     0.009 C 
ATOM   4658  CD2 LEU B 269      50.456  58.971  14.583  1.00 20.45     0.009 C 
ATOM   4659  N   THR B 270      48.358  58.408  10.368  1.00 24.65    -0.344 N 
ATOM   4660  HN  THR B 270      48.808  59.255  10.715  1.00  0.00     0.163 HD
ATOM   4661  CA  THR B 270      47.952  58.343   8.968  1.00 26.45     0.205 C 
ATOM   4662  C   THR B 270      49.157  58.265   8.037  1.00 28.20     0.243 C 
ATOM   4663  O   THR B 270      49.007  58.084   6.831  1.00 31.37    -0.271 OA
ATOM   4664  CB  THR B 270      47.081  59.557   8.567  1.00 28.88     0.146 C 
ATOM   4665  CG2 THR B 270      45.815  59.612   9.412  1.00 25.52     0.042 C 
ATOM   4666  OG1 THR B 270      47.825  60.770   8.751  1.00 28.63    -0.393 OA
ATOM   4667  HG1 THR B 270      47.290  61.516   8.505  1.00  0.00     0.210 HD
ATOM   4668  N   LYS B 271      50.352  58.406   8.599  1.00 22.64    -0.346 N 
ATOM   4669  HN  LYS B 271      50.417  58.558   9.606  1.00  0.00     0.163 HD
ATOM   4670  CA  LYS B 271      51.572  58.348   7.805  1.00 26.32     0.176 C 
ATOM   4671  C   LYS B 271      52.676  57.596   8.535  1.00 26.14     0.241 C 
ATOM   4672  O   LYS B 271      52.595  57.366   9.745  1.00 23.90    -0.271 OA
ATOM   4673  CB  LYS B 271      52.054  59.758   7.452  1.00 30.87     0.035 C 
ATOM   4674  CG  LYS B 271      51.065  60.590   6.655  1.00 30.37     0.004 C 
ATOM   4675  CD  LYS B 271      51.662  61.949   6.313  1.00 33.73     0.027 C 
ATOM   4676  CE  LYS B 271      50.684  62.824   5.545  1.00 41.84     0.229 C 
ATOM   4677  NZ  LYS B 271      51.249  64.180   5.292  1.00 40.63    -0.079 N 
ATOM   4678  HZ1 LYS B 271      50.593  64.767   4.777  1.00  0.00     0.274 HD
ATOM   4679  HZ2 LYS B 271      52.152  64.126   4.821  1.00  0.00     0.274 HD
ATOM   4680  HZ3 LYS B 271      51.550  64.627   6.158  1.00  0.00     0.274 HD
ATOM   4681  N   GLU B 272      53.705  57.208   7.792  1.00 27.47    -0.346 N 
ATOM   4682  HN  GLU B 272      53.674  57.354   6.783  1.00  0.00     0.163 HD
ATOM   4683  CA  GLU B 272      54.877  56.579   8.382  1.00 28.99     0.177 C 
ATOM   4684  C   GLU B 272      55.734  57.637   9.074  1.00 32.52     0.241 C 
ATOM   4685  O   GLU B 272      55.853  58.766   8.596  1.00 32.82    -0.271 OA
ATOM   4686  CB  GLU B 272      55.681  55.844   7.312  1.00 29.82     0.045 C 
ATOM   4687  CG  GLU B 272      54.887  54.754   6.608  1.00 37.56     0.116 C 
ATOM   4688  CD  GLU B 272      55.619  54.171   5.416  1.00 42.67     0.172 C 
ATOM   4689  OE1 GLU B 272      56.792  54.541   5.198  1.00 41.48    -0.648 OA
ATOM   4690  OE2 GLU B 272      55.020  53.343   4.695  1.00 43.74    -0.648 OA
ATOM   4691  N   LEU B 273      56.320  57.267  10.207  1.00 25.47    -0.346 N 
ATOM   4692  HN  LEU B 273      56.222  56.303  10.526  1.00  0.00     0.163 HD
ATOM   4693  CA  LEU B 273      57.099  58.203  11.005  1.00 27.65     0.177 C 
ATOM   4694  C   LEU B 273      58.570  57.809  11.046  1.00 28.48     0.241 C 
ATOM   4695  O   LEU B 273      58.923  56.736  11.539  1.00 27.92    -0.271 OA
ATOM   4696  CB  LEU B 273      56.532  58.288  12.424  1.00 28.21     0.038 C 
ATOM   4697  CG  LEU B 273      57.246  59.220  13.402  1.00 29.20    -0.020 C 
ATOM   4698  CD1 LEU B 273      57.555  60.547  12.744  1.00 30.74     0.009 C 
ATOM   4699  CD2 LEU B 273      56.402  59.416  14.656  1.00 29.17     0.009 C 
ATOM   4700  N   TYR B 274      59.422  58.684  10.522  1.00 28.57    -0.346 N 
ATOM   4701  HN  TYR B 274      59.057  59.531  10.087  1.00  0.00     0.163 HD
ATOM   4702  CA  TYR B 274      60.865  58.467  10.552  1.00 32.79     0.180 C 
ATOM   4703  C   TYR B 274      61.555  59.568  11.340  1.00 33.32     0.241 C 
ATOM   4704  O   TYR B 274      61.213  60.745  11.212  1.00 33.08    -0.271 OA
ATOM   4705  CB  TYR B 274      61.436  58.410   9.135  1.00 31.72     0.073 C 
ATOM   4706  CG  TYR B 274      60.909  57.256   8.328  1.00 31.81    -0.056 A 
ATOM   4707  CD1 TYR B 274      61.520  56.012   8.381  1.00 30.48     0.010 A 
ATOM   4708  CD2 TYR B 274      59.791  57.408   7.519  1.00 32.15     0.010 A 
ATOM   4709  CE1 TYR B 274      61.035  54.948   7.642  1.00 32.33     0.037 A 
ATOM   4710  CE2 TYR B 274      59.301  56.356   6.783  1.00 30.06     0.037 A 
ATOM   4711  CZ  TYR B 274      59.924  55.127   6.847  1.00 30.56     0.065 A 
ATOM   4712  OH  TYR B 274      59.426  54.078   6.111  1.00 30.97    -0.361 OA
ATOM   4713  HH  TYR B 274      58.660  54.201   5.563  1.00  0.00     0.217 HD
ATOM   4714  N   PHE B 275      62.531  59.181  12.152  1.00 40.98    -0.346 N 
ATOM   4715  HN  PHE B 275      62.801  58.198  12.186  1.00  0.00     0.163 HD
ATOM   4716  CA  PHE B 275      63.219  60.147  12.994  1.00 46.46     0.180 C 
ATOM   4717  C   PHE B 275      64.446  60.790  12.331  1.00 53.29     0.241 C 
ATOM   4718  O   PHE B 275      64.963  61.779  12.850  1.00 59.59    -0.271 OA
ATOM   4719  CB  PHE B 275      63.593  59.530  14.349  1.00 37.98     0.073 C 
ATOM   4720  CG  PHE B 275      62.412  59.251  15.233  1.00 37.12    -0.056 A 
ATOM   4721  CD1 PHE B 275      61.659  60.290  15.751  1.00 32.21     0.007 A 
ATOM   4722  CD2 PHE B 275      62.058  57.950  15.550  1.00 35.50     0.007 A 
ATOM   4723  CE1 PHE B 275      60.577  60.039  16.561  1.00 31.53     0.001 A 
ATOM   4724  CE2 PHE B 275      60.976  57.693  16.360  1.00 37.14     0.001 A 
ATOM   4725  CZ  PHE B 275      60.232  58.741  16.865  1.00 35.00     0.000 A 
ATOM   4726  N   TYR B 276      64.909  60.258  11.197  1.00111.54    -0.348 N 
ATOM   4727  HN  TYR B 276      64.441  59.457  10.773  1.00  0.00     0.163 HD
ATOM   4728  CA  TYR B 276      66.096  60.840  10.572  1.00118.23     0.150 C 
ATOM   4729  C   TYR B 276      65.901  62.345  10.443  1.00121.51     0.256 C 
ATOM   4730  O   TYR B 276      65.150  62.793   9.577  1.00120.29    -0.305 OA
ATOM   4731  CB  TYR B 276      66.405  60.292   9.171  1.00 81.56     0.070 C 
ATOM   4732  CG  TYR B 276      66.003  58.873   8.827  1.00 81.04    -0.056 A 
ATOM   4733  CD1 TYR B 276      65.660  58.549   7.518  1.00 81.75     0.010 A 
ATOM   4734  CD2 TYR B 276      65.981  57.863   9.778  1.00 80.00     0.010 A 
ATOM   4735  CE1 TYR B 276      65.300  57.267   7.163  1.00 81.43     0.037 A 
ATOM   4736  CE2 TYR B 276      65.615  56.563   9.428  1.00 79.68     0.037 A 
ATOM   4737  CZ  TYR B 276      65.277  56.276   8.117  1.00 80.40     0.065 A 
ATOM   4738  OH  TYR B 276      64.915  54.999   7.753  1.00 80.20    -0.361 OA
ATOM   4739  HH  TYR B 276      64.899  54.315   8.412  1.00  0.00     0.217 HD
TER    4740      TYR B 276 
