# Supplementary material for: Astragalus in Acute Pancreatitis: Insights from Network Pharmacology, Molecular Docking, and Meta-Analysis Validation
Source: Curr Issues Mol Biol. 2025 May 21;47(5):379. doi: 10.3390/cimb47050379 (PMC12109879; doi:10.3390/cimb47050379)
Supplement: Supplementary file 1 [file cimb-47-00379-s001.zip › Original Data/Network Pharmacology/5 Molecular Docking/Calycosin/CASP3/log.txt]

#################################################################
# If you used AutoDock Vina in your work, please cite:          #
#                                                               #
# O. Trott, A. J. Olson,                                        #
# AutoDock Vina: improving the speed and accuracy of docking    #
# with a new scoring function, efficient optimization and       #
# multithreading, Journal of Computational Chemistry 31 (2010)  #
# 455-461                                                       #
#                                                               #
# DOI 10.1002/jcc.21334                                         #
#                                                               #
# Please see http://vina.scripps.edu for more information.      #
#################################################################

WARNING: The search space volume > 27000 Angstrom^3 (See FAQ)
Detected 22 CPUs
WARNING: at low exhaustiveness, it may be impossible to utilize all CPUs
Reading input ... done.
Setting up the scoring function ... done.
Analyzing the binding site ... done.
Using random seed: 1311010160
Performing search ... done.
Refining results ... done.

mode |   affinity | dist from best mode
     | (kcal/mol) | rmsd l.b.| rmsd u.b.
-----+------------+----------+----------
   1         -8.1      0.000      0.000
   2         -8.0      1.366      7.338
   3         -7.9      1.811      8.270
   4         -7.7      2.135      3.465
   5         -7.7      1.088      2.367
   6         -7.7     25.748     27.062
   7         -7.5     25.489     27.182
   8         -7.4     26.084     27.707
   9         -7.3     25.537     26.406
  10         -7.2     26.363     27.915
  11         -7.1     23.410     24.737
  12         -7.1      1.839      2.242
  13         -7.0     26.374     27.773
  14         -6.9     26.476     27.486
  15         -6.8     26.062     27.336
  16         -6.8     26.237     27.509
  17         -6.6     27.334     28.266
  18         -6.6     26.764     28.391
  19         -6.6     26.645     27.929
  20         -6.5      2.873      4.157
Writing output ... done.
