# Supplementary material for: Astragalus in Acute Pancreatitis: Insights from Network Pharmacology, Molecular Docking, and Meta-Analysis Validation
Source: Curr Issues Mol Biol. 2025 May 21;47(5):379. doi: 10.3390/cimb47050379 (PMC12109879; doi:10.3390/cimb47050379)
Supplement: Supplementary file 1 [file cimb-47-00379-s001.zip › Original Data/Network Pharmacology/5 Molecular Docking/Calycosin/CASP3/output.pdbqt]

MODEL 1
REMARK VINA RESULT:      -8.1      0.000      0.000
REMARK  3 active torsions:
REMARK  status: ('A' for Active; 'I' for Inactive)
REMARK    1  A    between atoms: O_3  and  C_17 
REMARK    2  A    between atoms: O_4  and  C_16 
REMARK    3  A    between atoms: O_5  and  C_19 
ROOT
ATOM      1  O   *** d   1      41.231  52.735  25.150  0.00  0.00    -0.321 OA
ATOM      2  O   *** d   1      43.233  51.465  21.971  0.00  0.00    -0.286 OA
ATOM      3  C   *** d   1      41.908  50.907  23.741  0.00  0.00     0.048 A 
ATOM      4  C   *** d   1      42.733  53.103  23.368  0.00  0.00     0.049 A 
ATOM      5  C   *** d   1      41.866  49.557  23.517  0.00  0.00    -0.017 A 
ATOM      6  C   *** d   1      42.656  51.786  22.993  0.00  0.00     0.197 A 
ATOM      7  C   *** d   1      42.041  53.549  24.431  0.00  0.00     0.091 A 
ATOM      8  C   *** d   1      41.241  51.427  24.795  0.00  0.00     0.159 A 
ATOM      9  C   *** d   1      40.928  48.758  24.077  0.00  0.00     0.052 A 
ATOM     10  C   *** d   1      42.735  48.853  22.759  0.00  0.00     0.015 A 
ATOM     11  C   *** d   1      43.493  53.988  22.689  0.00  0.00     0.021 A 
ATOM     12  C   *** d   1      42.136  54.846  24.781  0.00  0.00     0.074 A 
ATOM     13  C   *** d   1      40.825  47.428  23.904  0.00  0.00     0.099 A 
ATOM     14  C   *** d   1      41.701  46.772  23.123  0.00  0.00     0.101 A 
ATOM     15  C   *** d   1      42.663  47.527  22.567  0.00  0.00     0.040 A 
ATOM     16  C   *** d   1      42.896  55.732  24.120  0.00  0.00     0.068 A 
ATOM     17  C   *** d   1      43.575  55.274  23.058  0.00  0.00     0.037 A 
ENDROOT
BRANCH  16  18
ATOM     18  O   *** d   1      42.964  57.034  24.509  0.00  0.00    -0.361 OA
ATOM     19  H   *** d   1      42.178  57.503  24.184  0.00  0.00     0.217 HD
ENDBRANCH  16  18
BRANCH  13  20
ATOM     20  O   *** d   1      39.822  46.728  24.506  0.00  0.00    -0.358 OA
ATOM     21  H   *** d   1      40.210  46.075  25.111  0.00  0.00     0.217 HD
ENDBRANCH  13  20
BRANCH  14  22
ATOM     22  O   *** d   1      41.565  45.412  22.977  0.00  0.00    -0.353 OA
ATOM     23  C   *** d   1      42.706  44.637  22.694  0.00  0.00     0.210 C 
ENDBRANCH  14  22
TORSDOF 3
ENDMDL
MODEL 2
REMARK VINA RESULT:      -8.0      1.366      7.338
REMARK  3 active torsions:
REMARK  status: ('A' for Active; 'I' for Inactive)
REMARK    1  A    between atoms: O_3  and  C_17 
REMARK    2  A    between atoms: O_4  and  C_16 
REMARK    3  A    between atoms: O_5  and  C_19 
ROOT
ATOM      1  O   *** d   1      40.584  47.307  24.663  0.00  0.00    -0.321 OA
ATOM      2  O   *** d   1      43.750  48.391  22.536  0.00  0.00    -0.286 OA
ATOM      3  C   *** d   1      42.029  49.060  23.873  0.00  0.00     0.048 A 
ATOM      4  C   *** d   1      42.319  46.820  23.140  0.00  0.00     0.049 A 
ATOM      5  C   *** d   1      42.292  50.403  23.848  0.00  0.00    -0.017 A 
ATOM      6  C   *** d   1      42.733  48.127  23.149  0.00  0.00     0.197 A 
ATOM      7  C   *** d   1      41.260  46.436  23.875  0.00  0.00     0.091 A 
ATOM      8  C   *** d   1      40.976  48.603  24.585  0.00  0.00     0.159 A 
ATOM      9  C   *** d   1      41.778  51.260  24.761  0.00  0.00     0.052 A 
ATOM     10  C   *** d   1      43.049  51.045  22.931  0.00  0.00     0.015 A 
ATOM     11  C   *** d   1      42.954  45.882  22.406  0.00  0.00     0.021 A 
ATOM     12  C   *** d   1      40.871  45.148  23.846  0.00  0.00     0.074 A 
ATOM     13  C   *** d   1      41.991  52.588  24.800  0.00  0.00     0.099 A 
ATOM     14  C   *** d   1      42.770  53.181  23.878  0.00  0.00     0.101 A 
ATOM     15  C   *** d   1      43.282  52.367  22.940  0.00  0.00     0.040 A 
ATOM     16  C   *** d   1      41.488  44.210  23.113  0.00  0.00     0.068 A 
ATOM     17  C   *** d   1      42.547  44.604  22.391  0.00  0.00     0.037 A 
ENDROOT
BRANCH  16  18
ATOM     18  O   *** d   1      41.060  42.918  23.113  0.00  0.00    -0.361 OA
ATOM     19  H   *** d   1      40.633  42.726  22.262  0.00  0.00     0.217 HD
ENDBRANCH  16  18
BRANCH  13  20
ATOM     20  O   *** d   1      41.433  53.350  25.783  0.00  0.00    -0.358 OA
ATOM     21  H   *** d   1      42.090  53.989  26.100  0.00  0.00     0.217 HD
ENDBRANCH  13  20
BRANCH  14  22
ATOM     22  O   *** d   1      42.958  54.540  23.949  0.00  0.00    -0.353 OA
ATOM     23  C   *** d   1      43.329  55.241  22.785  0.00  0.00     0.210 C 
ENDBRANCH  14  22
TORSDOF 3
ENDMDL
MODEL 3
REMARK VINA RESULT:      -7.9      1.811      8.270
REMARK  3 active torsions:
REMARK  status: ('A' for Active; 'I' for Inactive)
REMARK    1  A    between atoms: O_3  and  C_17 
REMARK    2  A    between atoms: O_4  and  C_16 
REMARK    3  A    between atoms: O_5  and  C_19 
ROOT
ATOM      1  O   *** d   1      42.535  45.338  22.095  0.00  0.00    -0.321 OA
ATOM      2  O   *** d   1      40.422  46.749  25.140  0.00  0.00    -0.286 OA
ATOM      3  C   *** d   1      41.811  47.227  23.396  0.00  0.00     0.048 A 
ATOM      4  C   *** d   1      41.227  45.015  24.032  0.00  0.00     0.049 A 
ATOM      5  C   *** d   1      41.882  48.581  23.588  0.00  0.00    -0.017 A 
ATOM      6  C   *** d   1      41.140  46.368  24.234  0.00  0.00     0.197 A 
ATOM      7  C   *** d   1      41.922  44.526  22.990  0.00  0.00     0.091 A 
ATOM      8  C   *** d   1      42.490  46.665  22.372  0.00  0.00     0.159 A 
ATOM      9  C   *** d   1      42.306  49.428  22.621  0.00  0.00     0.052 A 
ATOM     10  C   *** d   1      41.578  49.236  24.730  0.00  0.00     0.015 A 
ATOM     11  C   *** d   1      40.622  44.136  24.858  0.00  0.00     0.021 A 
ATOM     12  C   *** d   1      41.996  43.193  22.815  0.00  0.00     0.074 A 
ATOM     13  C   *** d   1      42.403  50.766  22.737  0.00  0.00     0.099 A 
ATOM     14  C   *** d   1      42.069  51.377  23.887  0.00  0.00     0.101 A 
ATOM     15  C   *** d   1      41.664  50.567  24.879  0.00  0.00     0.040 A 
ATOM     16  C   *** d   1      41.407  42.310  23.635  0.00  0.00     0.068 A 
ATOM     17  C   *** d   1      40.711  42.812  24.666  0.00  0.00     0.037 A 
ENDROOT
BRANCH  16  18
ATOM     18  O   *** d   1      41.508  40.970  23.421  0.00  0.00    -0.361 OA
ATOM     19  H   *** d   1      41.206  40.769  22.520  0.00  0.00     0.217 HD
ENDBRANCH  16  18
BRANCH  13  20
ATOM     20  O   *** d   1      42.827  51.522  21.684  0.00  0.00    -0.358 OA
ATOM     21  H   *** d   1      43.202  50.938  21.006  0.00  0.00     0.217 HD
ENDBRANCH  13  20
BRANCH  14  22
ATOM     22  O   *** d   1      42.187  52.744  23.966  0.00  0.00    -0.353 OA
ATOM     23  C   *** d   1      41.743  53.402  25.128  0.00  0.00     0.210 C 
ENDBRANCH  14  22
TORSDOF 3
ENDMDL
MODEL 4
REMARK VINA RESULT:      -7.7      2.135      3.465
REMARK  3 active torsions:
REMARK  status: ('A' for Active; 'I' for Inactive)
REMARK    1  A    between atoms: O_3  and  C_17 
REMARK    2  A    between atoms: O_4  and  C_16 
REMARK    3  A    between atoms: O_5  and  C_19 
ROOT
ATOM      1  O   *** d   1      41.048  49.504  25.393  0.00  0.00    -0.321 OA
ATOM      2  O   *** d   1      42.592  47.944  22.089  0.00  0.00    -0.286 OA
ATOM      3  C   *** d   1      41.424  47.570  24.011  0.00  0.00     0.048 A 
ATOM      4  C   *** d   1      42.375  49.673  23.449  0.00  0.00     0.049 A 
ATOM      5  C   *** d   1      41.252  46.221  23.860  0.00  0.00    -0.017 A 
ATOM      6  C   *** d   1      42.155  48.353  23.149  0.00  0.00     0.197 A 
ATOM      7  C   *** d   1      41.838  50.218  24.555  0.00  0.00     0.091 A 
ATOM      8  C   *** d   1      40.918  48.186  25.103  0.00  0.00     0.159 A 
ATOM      9  C   *** d   1      40.319  45.526  24.551  0.00  0.00     0.052 A 
ATOM     10  C   *** d   1      41.977  45.417  23.051  0.00  0.00     0.015 A 
ATOM     11  C   *** d   1      43.126  50.463  22.653  0.00  0.00     0.021 A 
ATOM     12  C   *** d   1      42.073  51.515  24.829  0.00  0.00     0.074 A 
ATOM     13  C   *** d   1      40.094  44.203  24.455  0.00  0.00     0.099 A 
ATOM     14  C   *** d   1      40.827  43.445  23.620  0.00  0.00     0.101 A 
ATOM     15  C   *** d   1      41.780  44.095  22.931  0.00  0.00     0.040 A 
ATOM     16  C   *** d   1      42.825  52.307  24.051  0.00  0.00     0.068 A 
ATOM     17  C   *** d   1      43.348  51.752  22.948  0.00  0.00     0.037 A 
ENDROOT
BRANCH  16  18
ATOM     18  O   *** d   1      43.036  53.614  24.368  0.00  0.00    -0.361 OA
ATOM     19  H   *** d   1      42.190  54.020  24.618  0.00  0.00     0.217 HD
ENDBRANCH  16  18
BRANCH  13  20
ATOM     20  O   *** d   1      39.109  43.614  25.191  0.00  0.00    -0.358 OA
ATOM     21  H   *** d   1      39.461  43.389  26.067  0.00  0.00     0.217 HD
ENDBRANCH  13  20
BRANCH  14  22
ATOM     22  O   *** d   1      40.569  42.097  23.556  0.00  0.00    -0.353 OA
ATOM     23  C   *** d   1      39.785  41.602  22.496  0.00  0.00     0.210 C 
ENDBRANCH  14  22
TORSDOF 3
ENDMDL
MODEL 5
REMARK VINA RESULT:      -7.7      1.088      2.367
REMARK  3 active torsions:
REMARK  status: ('A' for Active; 'I' for Inactive)
REMARK    1  A    between atoms: O_3  and  C_17 
REMARK    2  A    between atoms: O_4  and  C_16 
REMARK    3  A    between atoms: O_5  and  C_19 
ROOT
ATOM      1  O   *** d   1      43.331  51.872  22.022  0.00  0.00    -0.321 OA
ATOM      2  O   *** d   1      41.550  50.805  25.401  0.00  0.00    -0.286 OA
ATOM      3  C   *** d   1      42.309  50.149  23.354  0.00  0.00     0.048 A 
ATOM      4  C   *** d   1      42.345  52.404  24.099  0.00  0.00     0.049 A 
ATOM      5  C   *** d   1      41.928  48.837  23.431  0.00  0.00    -0.017 A 
ATOM      6  C   *** d   1      42.031  51.087  24.320  0.00  0.00     0.197 A 
ATOM      7  C   *** d   1      42.969  52.774  22.967  0.00  0.00     0.091 A 
ATOM      8  C   *** d   1      42.936  50.594  22.242  0.00  0.00     0.159 A 
ATOM      9  C   *** d   1      42.439  47.883  22.618  0.00  0.00     0.052 A 
ATOM     10  C   *** d   1      41.004  48.330  24.277  0.00  0.00     0.015 A 
ATOM     11  C   *** d   1      42.046  53.362  25.001  0.00  0.00     0.021 A 
ATOM     12  C   *** d   1      43.263  54.073  22.772  0.00  0.00     0.074 A 
ATOM     13  C   *** d   1      42.113  46.578  22.635  0.00  0.00     0.099 A 
ATOM     14  C   *** d   1      41.202  46.114  23.510  0.00  0.00     0.101 A 
ATOM     15  C   *** d   1      40.654  47.034  24.320  0.00  0.00     0.040 A 
ATOM     16  C   *** d   1      42.962  55.036  23.656  0.00  0.00     0.068 A 
ATOM     17  C   *** d   1      42.346  54.651  24.784  0.00  0.00     0.037 A 
ENDROOT
BRANCH  16  18
ATOM     18  O   *** d   1      43.277  56.338  23.418  0.00  0.00    -0.361 OA
ATOM     19  H   *** d   1      43.930  56.380  22.701  0.00  0.00     0.217 HD
ENDBRANCH  16  18
BRANCH  13  20
ATOM     20  O   *** d   1      42.711  45.704  21.777  0.00  0.00    -0.358 OA
ATOM     21  H   *** d   1      42.641  44.806  22.139  0.00  0.00     0.217 HD
ENDBRANCH  13  20
BRANCH  14  22
ATOM     22  O   *** d   1      40.893  44.776  23.491  0.00  0.00    -0.353 OA
ATOM     23  C   *** d   1      41.109  44.008  24.652  0.00  0.00     0.210 C 
ENDBRANCH  14  22
TORSDOF 3
ENDMDL
MODEL 6
REMARK VINA RESULT:      -7.7     25.748     27.062
REMARK  3 active torsions:
REMARK  status: ('A' for Active; 'I' for Inactive)
REMARK    1  A    between atoms: O_3  and  C_17 
REMARK    2  A    between atoms: O_4  and  C_16 
REMARK    3  A    between atoms: O_5  and  C_19 
ROOT
ATOM      1  O   *** d   1      62.000  39.595  38.639  0.00  0.00    -0.321 OA
ATOM      2  O   *** d   1      62.429  43.014  36.677  0.00  0.00    -0.286 OA
ATOM      3  C   *** d   1      63.041  40.825  36.853  0.00  0.00     0.048 A 
ATOM      4  C   *** d   1      61.609  41.910  38.406  0.00  0.00     0.049 A 
ATOM      5  C   *** d   1      63.931  40.802  35.814  0.00  0.00    -0.017 A 
ATOM      6  C   *** d   1      62.388  41.958  37.279  0.00  0.00     0.197 A 
ATOM      7  C   *** d   1      61.438  40.752  39.067  0.00  0.00     0.091 A 
ATOM      8  C   *** d   1      62.824  39.699  37.567  0.00  0.00     0.159 A 
ATOM      9  C   *** d   1      64.347  39.648  35.241  0.00  0.00     0.052 A 
ATOM     10  C   *** d   1      64.520  41.880  35.251  0.00  0.00     0.015 A 
ATOM     11  C   *** d   1      60.989  43.010  38.885  0.00  0.00     0.021 A 
ATOM     12  C   *** d   1      60.672  40.732  40.173  0.00  0.00     0.074 A 
ATOM     13  C   *** d   1      65.218  39.548  34.220  0.00  0.00     0.099 A 
ATOM     14  C   *** d   1      65.763  40.651  33.677  0.00  0.00     0.101 A 
ATOM     15  C   *** d   1      65.392  41.816  34.233  0.00  0.00     0.040 A 
ATOM     16  C   *** d   1      60.059  41.820  40.663  0.00  0.00     0.068 A 
ATOM     17  C   *** d   1      60.232  42.967  39.990  0.00  0.00     0.037 A 
ENDROOT
BRANCH  16  18
ATOM     18  O   *** d   1      59.293  41.755  41.786  0.00  0.00    -0.361 OA
ATOM     19  H   *** d   1      59.468  42.536  42.335  0.00  0.00     0.217 HD
ENDBRANCH  16  18
BRANCH  13  20
ATOM     20  O   *** d   1      65.549  38.327  33.711  0.00  0.00    -0.358 OA
ATOM     21  H   *** d   1      64.744  37.791  33.624  0.00  0.00     0.217 HD
ENDBRANCH  13  20
BRANCH  14  22
ATOM     22  O   *** d   1      66.652  40.504  32.640  0.00  0.00    -0.353 OA
ATOM     23  C   *** d   1      66.655  41.457  31.602  0.00  0.00     0.210 C 
ENDBRANCH  14  22
TORSDOF 3
ENDMDL
MODEL 7
REMARK VINA RESULT:      -7.5     25.489     27.182
REMARK  3 active torsions:
REMARK  status: ('A' for Active; 'I' for Inactive)
REMARK    1  A    between atoms: O_3  and  C_17 
REMARK    2  A    between atoms: O_4  and  C_16 
REMARK    3  A    between atoms: O_5  and  C_19 
ROOT
ATOM      1  O   *** d   1      64.025  38.879  36.414  0.00  0.00    -0.321 OA
ATOM      2  O   *** d   1      63.184  42.736  36.035  0.00  0.00    -0.286 OA
ATOM      3  C   *** d   1      62.898  40.831  37.255  0.00  0.00     0.048 A 
ATOM      4  C   *** d   1      64.078  40.899  35.194  0.00  0.00     0.049 A 
ATOM      5  C   *** d   1      62.071  41.351  38.213  0.00  0.00    -0.017 A 
ATOM      6  C   *** d   1      63.354  41.539  36.167  0.00  0.00     0.197 A 
ATOM      7  C   *** d   1      64.387  39.596  35.322  0.00  0.00     0.091 A 
ATOM      8  C   *** d   1      63.247  39.527  37.315  0.00  0.00     0.159 A 
ATOM      9  C   *** d   1      61.860  40.737  39.400  0.00  0.00     0.052 A 
ATOM     10  C   *** d   1      61.356  42.493  38.106  0.00  0.00     0.015 A 
ATOM     11  C   *** d   1      64.502  41.546  34.088  0.00  0.00     0.021 A 
ATOM     12  C   *** d   1      65.096  38.990  34.351  0.00  0.00     0.074 A 
ATOM     13  C   *** d   1      61.063  41.187  40.386  0.00  0.00     0.099 A 
ATOM     14  C   *** d   1      60.385  42.340  40.244  0.00  0.00     0.101 A 
ATOM     15  C   *** d   1      60.551  42.970  39.069  0.00  0.00     0.040 A 
ATOM     16  C   *** d   1      65.515  39.620  33.244  0.00  0.00     0.068 A 
ATOM     17  C   *** d   1      65.205  40.920  33.133  0.00  0.00     0.037 A 
ENDROOT
BRANCH  16  18
ATOM     18  O   *** d   1      66.228  38.967  32.286  0.00  0.00    -0.361 OA
ATOM     19  H   *** d   1      66.069  39.393  31.428  0.00  0.00     0.217 HD
ENDBRANCH  16  18
BRANCH  13  20
ATOM     20  O   *** d   1      60.942  40.488  41.551  0.00  0.00    -0.358 OA
ATOM     21  H   *** d   1      61.280  39.588  41.417  0.00  0.00     0.217 HD
ENDBRANCH  13  20
BRANCH  14  22
ATOM     22  O   *** d   1      59.578  42.762  41.273  0.00  0.00    -0.353 OA
ATOM     23  C   *** d   1      58.666  43.810  41.040  0.00  0.00     0.210 C 
ENDBRANCH  14  22
TORSDOF 3
ENDMDL
MODEL 8
REMARK VINA RESULT:      -7.4     26.084     27.707
REMARK  3 active torsions:
REMARK  status: ('A' for Active; 'I' for Inactive)
REMARK    1  A    between atoms: O_3  and  C_17 
REMARK    2  A    between atoms: O_4  and  C_16 
REMARK    3  A    between atoms: O_5  and  C_19 
ROOT
ATOM      1  O   *** d   1      64.105  39.238  36.371  0.00  0.00    -0.321 OA
ATOM      2  O   *** d   1      63.733  43.008  35.200  0.00  0.00    -0.286 OA
ATOM      3  C   *** d   1      64.852  41.037  34.960  0.00  0.00     0.048 A 
ATOM      4  C   *** d   1      63.169  41.392  36.598  0.00  0.00     0.049 A 
ATOM      5  C   *** d   1      65.743  41.449  34.006  0.00  0.00    -0.017 A 
ATOM      6  C   *** d   1      63.937  41.866  35.565  0.00  0.00     0.197 A 
ATOM      7  C   *** d   1      63.271  40.110  36.989  0.00  0.00     0.091 A 
ATOM      8  C   *** d   1      64.900  39.762  35.406  0.00  0.00     0.159 A 
ATOM      9  C   *** d   1      66.437  40.578  33.237  0.00  0.00     0.052 A 
ATOM     10  C   *** d   1      66.064  42.731  33.724  0.00  0.00     0.015 A 
ATOM     11  C   *** d   1      62.293  42.186  37.249  0.00  0.00     0.021 A 
ATOM     12  C   *** d   1      62.510  39.670  38.008  0.00  0.00     0.074 A 
ATOM     13  C   *** d   1      67.326  40.909  32.283  0.00  0.00     0.099 A 
ATOM     14  C   *** d   1      67.599  42.200  32.023  0.00  0.00     0.101 A 
ATOM     15  C   *** d   1      66.947  43.096  32.781  0.00  0.00     0.040 A 
ATOM     16  C   *** d   1      61.643  40.452  38.669  0.00  0.00     0.068 A 
ATOM     17  C   *** d   1      61.547  41.727  38.264  0.00  0.00     0.037 A 
ENDROOT
BRANCH  16  18
ATOM     18  O   *** d   1      60.893  39.966  39.695  0.00  0.00    -0.361 OA
ATOM     19  H   *** d   1      60.898  38.995  39.659  0.00  0.00     0.217 HD
ENDBRANCH  16  18
BRANCH  13  20
ATOM     20  O   *** d   1      67.953  39.940  31.556  0.00  0.00    -0.358 OA
ATOM     21  H   *** d   1      67.693  39.070  31.897  0.00  0.00     0.217 HD
ENDBRANCH  13  20
BRANCH  14  22
ATOM     22  O   *** d   1      68.518  42.495  31.044  0.00  0.00    -0.353 OA
ATOM     23  C   *** d   1      68.079  43.118  29.860  0.00  0.00     0.210 C 
ENDBRANCH  14  22
TORSDOF 3
ENDMDL
MODEL 9
REMARK VINA RESULT:      -7.3     25.537     26.406
REMARK  3 active torsions:
REMARK  status: ('A' for Active; 'I' for Inactive)
REMARK    1  A    between atoms: O_3  and  C_17 
REMARK    2  A    between atoms: O_4  and  C_16 
REMARK    3  A    between atoms: O_5  and  C_19 
ROOT
ATOM      1  O   *** d   1      29.517  60.399   1.037  0.00  0.00    -0.321 OA
ATOM      2  O   *** d   1      30.125  56.652   2.183  0.00  0.00    -0.286 OA
ATOM      3  C   *** d   1      28.843  58.526   2.387  0.00  0.00     0.048 A 
ATOM      4  C   *** d   1      30.820  58.433   1.075  0.00  0.00     0.049 A 
ATOM      5  C   *** d   1      27.967  58.046   3.323  0.00  0.00    -0.017 A 
ATOM      6  C   *** d   1      29.928  57.823   1.919  0.00  0.00     0.197 A 
ATOM      7  C   *** d   1      30.613  59.696   0.662  0.00  0.00     0.091 A 
ATOM      8  C   *** d   1      28.700  59.790   1.931  0.00  0.00     0.159 A 
ATOM      9  C   *** d   1      26.770  58.631   3.563  0.00  0.00     0.052 A 
ATOM     10  C   *** d   1      28.173  56.979   4.126  0.00  0.00     0.015 A 
ATOM     11  C   *** d   1      31.923  57.793   0.631  0.00  0.00     0.021 A 
ATOM     12  C   *** d   1      31.506  60.273  -0.164  0.00  0.00     0.074 A 
ATOM     13  C   *** d   1      25.861  58.217   4.465  0.00  0.00     0.099 A 
ATOM     14  C   *** d   1      26.101  57.136   5.229  0.00  0.00     0.101 A 
ATOM     15  C   *** d   1      27.289  56.540   5.035  0.00  0.00     0.040 A 
ATOM     16  C   *** d   1      32.610  59.651  -0.604  0.00  0.00     0.068 A 
ATOM     17  C   *** d   1      32.800  58.389  -0.190  0.00  0.00     0.037 A 
ENDROOT
BRANCH  16  18
ATOM     18  O   *** d   1      33.487  60.273  -1.438  0.00  0.00    -0.361 OA
ATOM     19  H   *** d   1      33.242  61.210  -1.513  0.00  0.00     0.217 HD
ENDBRANCH  16  18
BRANCH  13  20
ATOM     20  O   *** d   1      24.677  58.878   4.606  0.00  0.00    -0.358 OA
ATOM     21  H   *** d   1      24.686  59.668   4.043  0.00  0.00     0.217 HD
ENDBRANCH  13  20
BRANCH  14  22
ATOM     22  O   *** d   1      25.149  56.749   6.141  0.00  0.00    -0.353 OA
ATOM     23  C   *** d   1      24.364  55.612   5.869  0.00  0.00     0.210 C 
ENDBRANCH  14  22
TORSDOF 3
ENDMDL
MODEL 10
REMARK VINA RESULT:      -7.2     26.363     27.915
REMARK  3 active torsions:
REMARK  status: ('A' for Active; 'I' for Inactive)
REMARK    1  A    between atoms: O_3  and  C_17 
REMARK    2  A    between atoms: O_4  and  C_16 
REMARK    3  A    between atoms: O_5  and  C_19 
ROOT
ATOM      1  O   *** d   1      63.653  42.725  35.539  0.00  0.00    -0.321 OA
ATOM      2  O   *** d   1      66.111  39.665  34.979  0.00  0.00    -0.286 OA
ATOM      3  C   *** d   1      65.474  41.748  34.308  0.00  0.00     0.048 A 
ATOM      4  C   *** d   1      64.339  40.513  35.989  0.00  0.00     0.049 A 
ATOM      5  C   *** d   1      66.365  41.888  33.279  0.00  0.00    -0.017 A 
ATOM      6  C   *** d   1      65.343  40.604  35.061  0.00  0.00     0.197 A 
ATOM      7  C   *** d   1      63.513  41.552  36.203  0.00  0.00     0.091 A 
ATOM      8  C   *** d   1      64.608  42.750  34.577  0.00  0.00     0.159 A 
ATOM      9  C   *** d   1      66.666  43.092  32.739  0.00  0.00     0.052 A 
ATOM     10  C   *** d   1      67.025  40.884  32.662  0.00  0.00     0.015 A 
ATOM     11  C   *** d   1      64.147  39.391  36.715  0.00  0.00     0.021 A 
ATOM     12  C   *** d   1      62.532  41.436  37.118  0.00  0.00     0.074 A 
ATOM     13  C   *** d   1      67.529  43.306  31.729  0.00  0.00     0.099 A 
ATOM     14  C   *** d   1      68.180  42.276  31.158  0.00  0.00     0.101 A 
ATOM     15  C   *** d   1      67.892  41.061  31.652  0.00  0.00     0.040 A 
ATOM     16  C   *** d   1      62.326  40.323  37.838  0.00  0.00     0.068 A 
ATOM     17  C   *** d   1      63.161  39.297  37.619  0.00  0.00     0.037 A 
ENDROOT
BRANCH  16  18
ATOM     18  O   *** d   1      61.321  40.248  38.752  0.00  0.00    -0.361 OA
ATOM     19  H   *** d   1      61.644  39.781  39.540  0.00  0.00     0.217 HD
ENDBRANCH  16  18
BRANCH  13  20
ATOM     20  O   *** d   1      67.767  44.571  31.279  0.00  0.00    -0.358 OA
ATOM     21  H   *** d   1      68.097  45.112  32.014  0.00  0.00     0.217 HD
ENDBRANCH  13  20
BRANCH  14  22
ATOM     22  O   *** d   1      69.049  42.537  30.126  0.00  0.00    -0.353 OA
ATOM     23  C   *** d   1      68.709  42.119  28.825  0.00  0.00     0.210 C 
ENDBRANCH  14  22
TORSDOF 3
ENDMDL
MODEL 11
REMARK VINA RESULT:      -7.1     23.410     24.737
REMARK  3 active torsions:
REMARK  status: ('A' for Active; 'I' for Inactive)
REMARK    1  A    between atoms: O_3  and  C_17 
REMARK    2  A    between atoms: O_4  and  C_16 
REMARK    3  A    between atoms: O_5  and  C_19 
ROOT
ATOM      1  O   *** d   1      59.044  43.211  41.047  0.00  0.00    -0.321 OA
ATOM      2  O   *** d   1      55.244  42.944  42.151  0.00  0.00    -0.286 OA
ATOM      3  C   *** d   1      56.830  44.152  41.045  0.00  0.00     0.048 A 
ATOM      4  C   *** d   1      57.314  42.181  42.278  0.00  0.00     0.049 A 
ATOM      5  C   *** d   1      56.029  45.192  40.658  0.00  0.00    -0.017 A 
ATOM      6  C   *** d   1      56.408  43.113  41.841  0.00  0.00     0.197 A 
ATOM      7  C   *** d   1      58.601  42.249  41.892  0.00  0.00     0.091 A 
ATOM      8  C   *** d   1      58.137  44.156  40.699  0.00  0.00     0.159 A 
ATOM      9  C   *** d   1      56.376  46.046  39.667  0.00  0.00     0.052 A 
ATOM     10  C   *** d   1      54.838  45.519  41.205  0.00  0.00     0.015 A 
ATOM     11  C   *** d   1      56.951  41.173  43.098  0.00  0.00     0.021 A 
ATOM     12  C   *** d   1      59.471  41.324  42.339  0.00  0.00     0.074 A 
ATOM     13  C   *** d   1      55.643  47.088  39.235  0.00  0.00     0.099 A 
ATOM     14  C   *** d   1      54.452  47.363  39.796  0.00  0.00     0.101 A 
ATOM     15  C   *** d   1      54.081  46.551  40.799  0.00  0.00     0.040 A 
ATOM     16  C   *** d   1      59.123  40.324  43.162  0.00  0.00     0.068 A 
ATOM     17  C   *** d   1      57.836  40.264  43.533  0.00  0.00     0.037 A 
ENDROOT
BRANCH  16  18
ATOM     18  O   *** d   1      60.037  39.410  43.590  0.00  0.00    -0.361 OA
ATOM     19  H   *** d   1      60.109  38.701  42.930  0.00  0.00     0.217 HD
ENDBRANCH  16  18
BRANCH  13  20
ATOM     20  O   *** d   1      56.089  47.871  38.212  0.00  0.00    -0.358 OA
ATOM     21  H   *** d   1      57.035  47.702  38.073  0.00  0.00     0.217 HD
ENDBRANCH  13  20
BRANCH  14  22
ATOM     22  O   *** d   1      53.736  48.439  39.329  0.00  0.00    -0.353 OA
ATOM     23  C   *** d   1      52.685  48.953  40.113  0.00  0.00     0.210 C 
ENDBRANCH  14  22
TORSDOF 3
ENDMDL
MODEL 12
REMARK VINA RESULT:      -7.1      1.839      2.242
REMARK  3 active torsions:
REMARK  status: ('A' for Active; 'I' for Inactive)
REMARK    1  A    between atoms: O_3  and  C_17 
REMARK    2  A    between atoms: O_4  and  C_16 
REMARK    3  A    between atoms: O_5  and  C_19 
ROOT
ATOM      1  O   *** d   1      39.862  51.509  26.553  0.00  0.00    -0.321 OA
ATOM      2  O   *** d   1      42.651  52.050  23.787  0.00  0.00    -0.286 OA
ATOM      3  C   *** d   1      41.220  50.589  24.793  0.00  0.00     0.048 A 
ATOM      4  C   *** d   1      41.512  52.834  25.510  0.00  0.00     0.049 A 
ATOM      5  C   *** d   1      41.562  49.475  24.075  0.00  0.00    -0.017 A 
ATOM      6  C   *** d   1      41.840  51.809  24.661  0.00  0.00     0.197 A 
ATOM      7  C   *** d   1      40.553  52.669  26.438  0.00  0.00     0.091 A 
ATOM      8  C   *** d   1      40.267  50.496  25.748  0.00  0.00     0.159 A 
ATOM      9  C   *** d   1      40.774  48.377  24.020  0.00  0.00     0.052 A 
ATOM     10  C   *** d   1      42.702  49.309  23.368  0.00  0.00     0.015 A 
ATOM     11  C   *** d   1      42.131  54.032  25.444  0.00  0.00     0.021 A 
ATOM     12  C   *** d   1      40.253  53.690  27.263  0.00  0.00     0.074 A 
ATOM     13  C   *** d   1      41.045  47.249  23.338  0.00  0.00     0.099 A 
ATOM     14  C   *** d   1      42.183  47.136  22.630  0.00  0.00     0.101 A 
ATOM     15  C   *** d   1      43.004  48.199  22.677  0.00  0.00     0.040 A 
ATOM     16  C   *** d   1      40.867  54.881  27.213  0.00  0.00     0.068 A 
ATOM     17  C   *** d   1      41.817  55.034  26.279  0.00  0.00     0.037 A 
ENDROOT
BRANCH  16  18
ATOM     18  O   *** d   1      40.532  55.885  28.067  0.00  0.00    -0.361 OA
ATOM     19  H   *** d   1      39.978  55.525  28.779  0.00  0.00     0.217 HD
ENDBRANCH  16  18
BRANCH  13  20
ATOM     20  O   *** d   1      40.162  46.210  23.341  0.00  0.00    -0.358 OA
ATOM     21  H   *** d   1      40.541  45.474  23.848  0.00  0.00     0.217 HD
ENDBRANCH  13  20
BRANCH  14  22
ATOM     22  O   *** d   1      42.424  45.966  21.952  0.00  0.00    -0.353 OA
ATOM     23  C   *** d   1      43.166  44.950  22.584  0.00  0.00     0.210 C 
ENDBRANCH  14  22
TORSDOF 3
ENDMDL
MODEL 13
REMARK VINA RESULT:      -7.0     26.374     27.773
REMARK  3 active torsions:
REMARK  status: ('A' for Active; 'I' for Inactive)
REMARK    1  A    between atoms: O_3  and  C_17 
REMARK    2  A    between atoms: O_4  and  C_16 
REMARK    3  A    between atoms: O_5  and  C_19 
ROOT
ATOM      1  O   *** d   1      67.033  40.500  35.154  0.00  0.00    -0.321 OA
ATOM      2  O   *** d   1      64.160  43.231  35.022  0.00  0.00    -0.286 OA
ATOM      3  C   *** d   1      64.904  41.286  35.952  0.00  0.00     0.048 A 
ATOM      4  C   *** d   1      66.034  42.407  34.189  0.00  0.00     0.049 A 
ATOM      5  C   *** d   1      63.834  41.057  36.774  0.00  0.00    -0.017 A 
ATOM      6  C   *** d   1      64.976  42.329  35.059  0.00  0.00     0.197 A 
ATOM      7  C   *** d   1      67.025  41.500  34.239  0.00  0.00     0.091 A 
ATOM      8  C   *** d   1      65.934  40.412  35.944  0.00  0.00     0.159 A 
ATOM      9  C   *** d   1      63.894  40.204  37.823  0.00  0.00     0.052 A 
ATOM     10  C   *** d   1      62.606  41.606  36.646  0.00  0.00     0.015 A 
ATOM     11  C   *** d   1      66.119  43.388  33.266  0.00  0.00     0.021 A 
ATOM     12  C   *** d   1      68.050  41.596  33.373  0.00  0.00     0.074 A 
ATOM     13  C   *** d   1      62.886  39.929  38.671  0.00  0.00     0.099 A 
ATOM     14  C   *** d   1      61.686  40.516  38.517  0.00  0.00     0.101 A 
ATOM     15  C   *** d   1      61.579  41.353  37.472  0.00  0.00     0.040 A 
ATOM     16  C   *** d   1      68.140  42.560  32.445  0.00  0.00     0.068 A 
ATOM     17  C   *** d   1      67.149  43.463  32.411  0.00  0.00     0.037 A 
ENDROOT
BRANCH  16  18
ATOM     18  O   *** d   1      69.195  42.620  31.587  0.00  0.00    -0.361 OA
ATOM     19  H   *** d   1      69.980  42.253  32.025  0.00  0.00     0.217 HD
ENDBRANCH  16  18
BRANCH  13  20
ATOM     20  O   *** d   1      63.071  39.063  39.707  0.00  0.00    -0.358 OA
ATOM     21  H   *** d   1      62.376  38.386  39.682  0.00  0.00     0.217 HD
ENDBRANCH  13  20
BRANCH  14  22
ATOM     22  O   *** d   1      60.681  40.204  39.401  0.00  0.00    -0.353 OA
ATOM     23  C   *** d   1      60.302  41.155  40.367  0.00  0.00     0.210 C 
ENDBRANCH  14  22
TORSDOF 3
ENDMDL
MODEL 14
REMARK VINA RESULT:      -6.9     26.476     27.486
REMARK  3 active torsions:
REMARK  status: ('A' for Active; 'I' for Inactive)
REMARK    1  A    between atoms: O_3  and  C_17 
REMARK    2  A    between atoms: O_4  and  C_16 
REMARK    3  A    between atoms: O_5  and  C_19 
ROOT
ATOM      1  O   *** d   1      66.498  40.062  32.088  0.00  0.00    -0.321 OA
ATOM      2  O   *** d   1      65.692  43.294  34.240  0.00  0.00    -0.286 OA
ATOM      3  C   *** d   1      65.385  41.050  33.978  0.00  0.00     0.048 A 
ATOM      4  C   *** d   1      66.572  42.397  32.423  0.00  0.00     0.049 A 
ATOM      5  C   *** d   1      64.559  40.854  35.051  0.00  0.00    -0.017 A 
ATOM      6  C   *** d   1      65.850  42.283  33.583  0.00  0.00     0.197 A 
ATOM      7  C   *** d   1      66.871  41.305  31.696  0.00  0.00     0.091 A 
ATOM      8  C   *** d   1      65.722  39.999  33.198  0.00  0.00     0.159 A 
ATOM      9  C   *** d   1      64.337  39.628  35.581  0.00  0.00     0.052 A 
ATOM     10  C   *** d   1      63.853  41.811  35.692  0.00  0.00     0.015 A 
ATOM     11  C   *** d   1      67.007  43.594  31.975  0.00  0.00     0.021 A 
ATOM     12  C   *** d   1      67.577  41.444  30.559  0.00  0.00     0.074 A 
ATOM     13  C   *** d   1      63.540  39.359  36.631  0.00  0.00     0.099 A 
ATOM     14  C   *** d   1      62.873  40.348  37.253  0.00  0.00     0.101 A 
ATOM     15  C   *** d   1      63.049  41.578  36.742  0.00  0.00     0.040 A 
ATOM     16  C   *** d   1      68.006  42.629  30.100  0.00  0.00     0.068 A 
ATOM     17  C   *** d   1      67.708  43.708  30.838  0.00  0.00     0.037 A 
ENDROOT
BRANCH  16  18
ATOM     18  O   *** d   1      68.718  42.723  28.944  0.00  0.00    -0.361 OA
ATOM     19  H   *** d   1      68.105  42.878  28.207  0.00  0.00     0.217 HD
ENDBRANCH  16  18
BRANCH  13  20
ATOM     20  O   *** d   1      63.409  38.082  37.091  0.00  0.00    -0.358 OA
ATOM     21  H   *** d   1      64.001  37.502  36.585  0.00  0.00     0.217 HD
ENDBRANCH  13  20
BRANCH  14  22
ATOM     22  O   *** d   1      62.066  40.030  38.318  0.00  0.00    -0.353 OA
ATOM     23  C   *** d   1      60.942  40.835  38.588  0.00  0.00     0.210 C 
ENDBRANCH  14  22
TORSDOF 3
ENDMDL
MODEL 15
REMARK VINA RESULT:      -6.8     26.062     27.336
REMARK  3 active torsions:
REMARK  status: ('A' for Active; 'I' for Inactive)
REMARK    1  A    between atoms: O_3  and  C_17 
REMARK    2  A    between atoms: O_4  and  C_16 
REMARK    3  A    between atoms: O_5  and  C_19 
ROOT
ATOM      1  O   *** d   1      28.759  60.210   0.675  0.00  0.00    -0.321 OA
ATOM      2  O   *** d   1      31.388  57.666   2.207  0.00  0.00    -0.286 OA
ATOM      3  C   *** d   1      30.911  59.143   0.537  0.00  0.00     0.048 A 
ATOM      4  C   *** d   1      29.356  58.534   2.226  0.00  0.00     0.049 A 
ATOM      5  C   *** d   1      32.073  58.999  -0.170  0.00  0.00    -0.017 A 
ATOM      6  C   *** d   1      30.596  58.408   1.656  0.00  0.00     0.197 A 
ATOM      7  C   *** d   1      28.464  59.410   1.728  0.00  0.00     0.091 A 
ATOM      8  C   *** d   1      29.965  60.001   0.093  0.00  0.00     0.159 A 
ATOM      9  C   *** d   1      32.481  59.906  -1.089  0.00  0.00     0.052 A 
ATOM     10  C   *** d   1      32.933  57.960  -0.077  0.00  0.00     0.015 A 
ATOM     11  C   *** d   1      28.991  57.797   3.295  0.00  0.00     0.021 A 
ATOM     12  C   *** d   1      27.252  59.512   2.304  0.00  0.00     0.074 A 
ATOM     13  C   *** d   1      33.608  59.830  -1.820  0.00  0.00     0.099 A 
ATOM     14  C   *** d   1      34.445  58.787  -1.679  0.00  0.00     0.101 A 
ATOM     15  C   *** d   1      34.064  57.853  -0.792  0.00  0.00     0.040 A 
ATOM     16  C   *** d   1      26.874  58.778   3.361  0.00  0.00     0.068 A 
ATOM     17  C   *** d   1      27.776  57.914   3.850  0.00  0.00     0.037 A 
ENDROOT
BRANCH  16  18
ATOM     18  O   *** d   1      25.637  58.913   3.911  0.00  0.00    -0.361 OA
ATOM     19  H   *** d   1      25.725  59.303   4.796  0.00  0.00     0.217 HD
ENDBRANCH  16  18
BRANCH  13  20
ATOM     20  O   *** d   1      33.925  60.818  -2.706  0.00  0.00    -0.358 OA
ATOM     21  H   *** d   1      34.833  61.115  -2.536  0.00  0.00     0.217 HD
ENDBRANCH  13  20
BRANCH  14  22
ATOM     22  O   *** d   1      35.582  58.745  -2.449  0.00  0.00    -0.353 OA
ATOM     23  C   *** d   1      36.669  57.960  -2.020  0.00  0.00     0.210 C 
ENDBRANCH  14  22
TORSDOF 3
ENDMDL
MODEL 16
REMARK VINA RESULT:      -6.8     26.237     27.509
REMARK  3 active torsions:
REMARK  status: ('A' for Active; 'I' for Inactive)
REMARK    1  A    between atoms: O_3  and  C_17 
REMARK    2  A    between atoms: O_4  and  C_16 
REMARK    3  A    between atoms: O_5  and  C_19 
ROOT
ATOM      1  O   *** d   1      30.810  58.403   2.732  0.00  0.00    -0.321 OA
ATOM      2  O   *** d   1      29.624  59.254  -0.955  0.00  0.00    -0.286 OA
ATOM      3  C   *** d   1      31.372  58.746   0.418  0.00  0.00     0.048 A 
ATOM      4  C   *** d   1      29.155  59.093   1.198  0.00  0.00     0.049 A 
ATOM      5  C   *** d   1      32.363  58.798  -0.524  0.00  0.00    -0.017 A 
ATOM      6  C   *** d   1      30.055  59.053   0.164  0.00  0.00     0.197 A 
ATOM      7  C   *** d   1      29.542  58.785   2.449  0.00  0.00     0.091 A 
ATOM      8  C   *** d   1      31.687  58.449   1.698  0.00  0.00     0.159 A 
ATOM      9  C   *** d   1      33.579  58.237  -0.328  0.00  0.00     0.052 A 
ATOM     10  C   *** d   1      32.284  59.414  -1.724  0.00  0.00     0.015 A 
ATOM     11  C   *** d   1      27.865  59.436   0.999  0.00  0.00     0.021 A 
ATOM     12  C   *** d   1      28.640  58.836   3.447  0.00  0.00     0.074 A 
ATOM     13  C   *** d   1      34.600  58.248  -1.206  0.00  0.00     0.099 A 
ATOM     14  C   *** d   1      34.468  58.856  -2.398  0.00  0.00     0.101 A 
ATOM     15  C   *** d   1      33.281  59.445  -2.622  0.00  0.00     0.040 A 
ATOM     16  C   *** d   1      27.358  59.184   3.263  0.00  0.00     0.068 A 
ATOM     17  C   *** d   1      26.985  59.482   2.010  0.00  0.00     0.037 A 
ENDROOT
BRANCH  16  18
ATOM     18  O   *** d   1      26.480  59.223   4.302  0.00  0.00    -0.361 OA
ATOM     19  H   *** d   1      25.927  58.424   4.280  0.00  0.00     0.217 HD
ENDBRANCH  16  18
BRANCH  13  20
ATOM     20  O   *** d   1      35.778  57.631  -0.904  0.00  0.00    -0.358 OA
ATOM     21  H   *** d   1      35.791  57.419   0.043  0.00  0.00     0.217 HD
ENDBRANCH  13  20
BRANCH  14  22
ATOM     22  O   *** d   1      35.536  58.849  -3.263  0.00  0.00    -0.353 OA
ATOM     23  C   *** d   1      36.205  60.059  -3.531  0.00  0.00     0.210 C 
ENDBRANCH  14  22
TORSDOF 3
ENDMDL
MODEL 17
REMARK VINA RESULT:      -6.6     27.334     28.266
REMARK  3 active torsions:
REMARK  status: ('A' for Active; 'I' for Inactive)
REMARK    1  A    between atoms: O_3  and  C_17 
REMARK    2  A    between atoms: O_4  and  C_16 
REMARK    3  A    between atoms: O_5  and  C_19 
ROOT
ATOM      1  O   *** d   1      65.854  39.355  32.516  0.00  0.00    -0.321 OA
ATOM      2  O   *** d   1      66.195  43.065  33.874  0.00  0.00    -0.286 OA
ATOM      3  C   *** d   1      66.579  41.620  32.153  0.00  0.00     0.048 A 
ATOM      4  C   *** d   1      65.684  40.949  34.248  0.00  0.00     0.049 A 
ATOM      5  C   *** d   1      67.193  42.504  31.307  0.00  0.00    -0.017 A 
ATOM      6  C   *** d   1      66.177  41.933  33.431  0.00  0.00     0.197 A 
ATOM      7  C   *** d   1      65.543  39.691  33.791  0.00  0.00     0.091 A 
ATOM      8  C   *** d   1      66.409  40.337  31.764  0.00  0.00     0.159 A 
ATOM      9  C   *** d   1      67.329  42.265  29.982  0.00  0.00     0.052 A 
ATOM     10  C   *** d   1      67.751  43.682  31.663  0.00  0.00     0.015 A 
ATOM     11  C   *** d   1      65.323  41.204  35.523  0.00  0.00     0.021 A 
ATOM     12  C   *** d   1      65.060  38.743  34.615  0.00  0.00     0.074 A 
ATOM     13  C   *** d   1      67.919  43.084  29.093  0.00  0.00     0.099 A 
ATOM     14  C   *** d   1      68.443  44.257  29.489  0.00  0.00     0.101 A 
ATOM     15  C   *** d   1      68.347  44.522  30.802  0.00  0.00     0.040 A 
ATOM     16  C   *** d   1      64.707  38.983  35.886  0.00  0.00     0.068 A 
ATOM     17  C   *** d   1      64.846  40.242  36.326  0.00  0.00     0.037 A 
ENDROOT
BRANCH  16  18
ATOM     18  O   *** d   1      64.223  37.992  36.685  0.00  0.00    -0.361 OA
ATOM     19  H   *** d   1      64.571  37.139  36.377  0.00  0.00     0.217 HD
ENDBRANCH  16  18
BRANCH  13  20
ATOM     20  O   *** d   1      67.981  42.743  27.774  0.00  0.00    -0.358 OA
ATOM     21  H   *** d   1      67.122  42.383  27.499  0.00  0.00     0.217 HD
ENDBRANCH  13  20
BRANCH  14  22
ATOM     22  O   *** d   1      69.042  45.062  28.550  0.00  0.00    -0.353 OA
ATOM     23  C   *** d   1      68.583  46.384  28.391  0.00  0.00     0.210 C 
ENDBRANCH  14  22
TORSDOF 3
ENDMDL
MODEL 18
REMARK VINA RESULT:      -6.6     26.764     28.391
REMARK  3 active torsions:
REMARK  status: ('A' for Active; 'I' for Inactive)
REMARK    1  A    between atoms: O_3  and  C_17 
REMARK    2  A    between atoms: O_4  and  C_16 
REMARK    3  A    between atoms: O_5  and  C_19 
ROOT
ATOM      1  O   *** d   1      32.593  59.661   0.690  0.00  0.00    -0.321 OA
ATOM      2  O   *** d   1      33.858  57.048  -2.012  0.00  0.00    -0.286 OA
ATOM      3  C   *** d   1      33.901  59.206  -1.277  0.00  0.00     0.048 A 
ATOM      4  C   *** d   1      32.538  57.522  -0.305  0.00  0.00     0.049 A 
ATOM      5  C   *** d   1      34.717  59.713  -2.252  0.00  0.00    -0.017 A 
ATOM      6  C   *** d   1      33.452  57.906  -1.252  0.00  0.00     0.197 A 
ATOM      7  C   *** d   1      32.118  58.393   0.630  0.00  0.00     0.091 A 
ATOM      8  C   *** d   1      33.435  60.025  -0.308  0.00  0.00     0.159 A 
ATOM      9  C   *** d   1      35.362  60.895  -2.115  0.00  0.00     0.052 A 
ATOM     10  C   *** d   1      34.966  59.144  -3.452  0.00  0.00     0.015 A 
ATOM     11  C   *** d   1      32.036  56.269  -0.275  0.00  0.00     0.021 A 
ATOM     12  C   *** d   1      31.218  57.991   1.546  0.00  0.00     0.074 A 
ATOM     13  C   *** d   1      36.177  61.456  -3.027  0.00  0.00     0.099 A 
ATOM     14  C   *** d   1      36.412  60.842  -4.201  0.00  0.00     0.101 A 
ATOM     15  C   *** d   1      35.772  59.676  -4.384  0.00  0.00     0.040 A 
ATOM     16  C   *** d   1      30.705  56.752   1.580  0.00  0.00     0.068 A 
ATOM     17  C   *** d   1      31.138  55.892   0.647  0.00  0.00     0.037 A 
ENDROOT
BRANCH  16  18
ATOM     18  O   *** d   1      29.796  56.389   2.525  0.00  0.00    -0.361 OA
ATOM     19  H   *** d   1      29.511  57.180   3.011  0.00  0.00     0.217 HD
ENDBRANCH  16  18
BRANCH  13  20
ATOM     20  O   *** d   1      36.789  62.647  -2.769  0.00  0.00    -0.358 OA
ATOM     21  H   *** d   1      37.408  62.531  -2.031  0.00  0.00     0.217 HD
ENDBRANCH  13  20
BRANCH  14  22
ATOM     22  O   *** d   1      37.246  61.451  -5.108  0.00  0.00    -0.353 OA
ATOM     23  C   *** d   1      37.090  61.165  -6.478  0.00  0.00     0.210 C 
ENDBRANCH  14  22
TORSDOF 3
ENDMDL
MODEL 19
REMARK VINA RESULT:      -6.6     26.645     27.929
REMARK  3 active torsions:
REMARK  status: ('A' for Active; 'I' for Inactive)
REMARK    1  A    between atoms: O_3  and  C_17 
REMARK    2  A    between atoms: O_4  and  C_16 
REMARK    3  A    between atoms: O_5  and  C_19 
ROOT
ATOM      1  O   *** d   1      34.327  60.544  -2.199  0.00  0.00    -0.321 OA
ATOM      2  O   *** d   1      33.123  57.329  -0.215  0.00  0.00    -0.286 OA
ATOM      3  C   *** d   1      32.686  59.491  -0.791  0.00  0.00     0.048 A 
ATOM      4  C   *** d   1      34.694  58.365  -1.373  0.00  0.00     0.049 A 
ATOM      5  C   *** d   1      31.511  59.629  -0.103  0.00  0.00    -0.017 A 
ATOM      6  C   *** d   1      33.473  58.364  -0.749  0.00  0.00     0.197 A 
ATOM      7  C   *** d   1      35.104  59.441  -2.067  0.00  0.00     0.091 A 
ATOM      8  C   *** d   1      33.162  60.535  -1.506  0.00  0.00     0.159 A 
ATOM      9  C   *** d   1      30.626  60.618  -0.368  0.00  0.00     0.052 A 
ATOM     10  C   *** d   1      31.094  58.845   0.916  0.00  0.00     0.015 A 
ATOM     11  C   *** d   1      35.517  57.297  -1.317  0.00  0.00     0.021 A 
ATOM     12  C   *** d   1      36.308  59.418  -2.667  0.00  0.00     0.074 A 
ATOM     13  C   *** d   1      29.456  60.815   0.266  0.00  0.00     0.099 A 
ATOM     14  C   *** d   1      29.072  59.996   1.261  0.00  0.00     0.101 A 
ATOM     15  C   *** d   1      29.934  59.013   1.569  0.00  0.00     0.040 A 
ATOM     16  C   *** d   1      37.138  58.366  -2.610  0.00  0.00     0.068 A 
ATOM     17  C   *** d   1      36.714  57.297  -1.920  0.00  0.00     0.037 A 
ENDROOT
BRANCH  16  18
ATOM     18  O   *** d   1      38.349  58.386  -3.231  0.00  0.00    -0.361 OA
ATOM     19  H   *** d   1      38.699  59.292  -3.215  0.00  0.00     0.217 HD
ENDBRANCH  16  18
BRANCH  13  20
ATOM     20  O   *** d   1      28.634  61.840  -0.102  0.00  0.00    -0.358 OA
ATOM     21  H   *** d   1      29.152  62.502  -0.588  0.00  0.00     0.217 HD
ENDBRANCH  13  20
BRANCH  14  22
ATOM     22  O   *** d   1      27.872  60.236   1.886  0.00  0.00    -0.353 OA
ATOM     23  C   *** d   1      26.978  59.165   2.082  0.00  0.00     0.210 C 
ENDBRANCH  14  22
TORSDOF 3
ENDMDL
MODEL 20
REMARK VINA RESULT:      -6.5      2.873      4.157
REMARK  3 active torsions:
REMARK  status: ('A' for Active; 'I' for Inactive)
REMARK    1  A    between atoms: O_3  and  C_17 
REMARK    2  A    between atoms: O_4  and  C_16 
REMARK    3  A    between atoms: O_5  and  C_19 
ROOT
ATOM      1  O   *** d   1      40.830  50.838  23.965  0.00  0.00    -0.321 OA
ATOM      2  O   *** d   1      40.087  48.160  26.794  0.00  0.00    -0.286 OA
ATOM      3  C   *** d   1      40.783  48.534  24.655  0.00  0.00     0.048 A 
ATOM      4  C   *** d   1      39.984  50.252  26.088  0.00  0.00     0.049 A 
ATOM      5  C   *** d   1      40.987  47.229  24.300  0.00  0.00    -0.017 A 
ATOM      6  C   *** d   1      40.269  48.929  25.868  0.00  0.00     0.197 A 
ATOM      7  C   *** d   1      40.252  51.172  25.144  0.00  0.00     0.091 A 
ATOM      8  C   *** d   1      41.026  49.513  23.755  0.00  0.00     0.159 A 
ATOM      9  C   *** d   1      41.738  46.876  23.230  0.00  0.00     0.052 A 
ATOM     10  C   *** d   1      40.468  46.148  24.924  0.00  0.00     0.015 A 
ATOM     11  C   *** d   1      39.434  50.674  27.246  0.00  0.00     0.021 A 
ATOM     12  C   *** d   1      39.959  52.464  25.383  0.00  0.00     0.074 A 
ATOM     13  C   *** d   1      41.981  45.618  22.821  0.00  0.00     0.099 A 
ATOM     14  C   *** d   1      41.460  44.572  23.487  0.00  0.00     0.101 A 
ATOM     15  C   *** d   1      40.689  44.880  24.543  0.00  0.00     0.040 A 
ATOM     16  C   *** d   1      39.405  52.893  26.526  0.00  0.00     0.068 A 
ATOM     17  C   *** d   1      39.149  51.966  27.461  0.00  0.00     0.037 A 
ENDROOT
BRANCH  16  18
ATOM     18  O   *** d   1      39.125  54.210  26.725  0.00  0.00    -0.361 OA
ATOM     19  H   *** d   1      39.606  54.739  26.068  0.00  0.00     0.217 HD
ENDBRANCH  16  18
BRANCH  13  20
ATOM     20  O   *** d   1      42.772  45.384  21.735  0.00  0.00    -0.358 OA
ATOM     21  H   *** d   1      42.660  44.462  21.455  0.00  0.00     0.217 HD
ENDBRANCH  13  20
BRANCH  14  22
ATOM     22  O   *** d   1      41.728  43.303  23.033  0.00  0.00    -0.353 OA
ATOM     23  C   *** d   1      42.326  42.376  23.909  0.00  0.00     0.210 C 
ENDBRANCH  14  22
TORSDOF 3
ENDMDL
