# Supplementary material for: Astragalus in Acute Pancreatitis: Insights from Network Pharmacology, Molecular Docking, and Meta-Analysis Validation
Source: Curr Issues Mol Biol. 2025 May 21;47(5):379. doi: 10.3390/cimb47050379 (PMC12109879; doi:10.3390/cimb47050379)
Supplement: Supplementary file 1 [file cimb-47-00379-s001.zip › Original Data/Network Pharmacology/5 Molecular Docking/Calycosin/EGFR/8a27.pdb]

REMARK   4 XXXX COMPLIES WITH FORMAT V. 2.0
ATOM      1  N   GLN A 701      21.064  -2.769  10.034  1.00 53.04           N  
ATOM      2  HN1 GLN A 701      21.014  -2.943  11.038  1.00  0.00           H  
ATOM      3  HN2 GLN A 701      21.761  -3.364   9.587  1.00  0.00           H  
ATOM      4  HN3 GLN A 701      20.232  -3.112   9.553  1.00  0.00           H  
ATOM      5  CA  GLN A 701      21.314  -1.290   9.734  1.00 56.05           C  
ATOM      6  HA  GLN A 701      20.502  -0.672  10.183  1.00  0.00           H  
ATOM      7  C   GLN A 701      21.390  -1.028   8.219  1.00 44.51           C  
ATOM      8  O   GLN A 701      20.863  -0.004   7.694  1.00 40.17           O  
ATOM      9  CB  GLN A 701      22.680  -0.816  10.259  1.00 58.34           C  
ATOM     10  HB1 GLN A 701      22.780   0.285  10.117  1.00  0.00           H  
ATOM     11  HB2 GLN A 701      23.492  -1.178   9.586  1.00  0.00           H  
ATOM     12  CG  GLN A 701      22.997  -1.184  11.698  1.00 66.89           C  
ATOM     13  HG1 GLN A 701      23.055  -2.289  11.836  1.00  0.00           H  
ATOM     14  HG2 GLN A 701      24.047  -0.924  11.967  1.00  0.00           H  
ATOM     15  CD  GLN A 701      22.009  -0.557  12.648  1.00 72.16           C  
ATOM     16  NE2 GLN A 701      21.247  -1.414  13.322  1.00 69.07           N  
ATOM     17 1HE2 GLN A 701      20.578  -0.990  13.965  1.00  0.00           H  
ATOM     18 2HE2 GLN A 701      21.324  -2.427  13.230  1.00  0.00           H  
ATOM     19  OE1 GLN A 701      21.915   0.678  12.760  1.00 74.65           O  
ATOM     20  N   ALA A 702      22.145  -1.878   7.543  1.00 32.98           N  
ATOM     21  HN  ALA A 702      22.344  -2.785   7.964  1.00  0.00           H  
ATOM     22  CA  ALA A 702      22.716  -1.587   6.211  1.00 24.54           C  
ATOM     23  HA  ALA A 702      23.107  -0.543   6.208  1.00  0.00           H  
ATOM     24  C   ALA A 702      21.639  -1.715   5.121  1.00 23.26           C  
ATOM     25  O   ALA A 702      20.746  -2.568   5.246  1.00 25.13           O  
ATOM     26  CB  ALA A 702      23.866  -2.540   5.942  1.00 29.03           C  
ATOM     27  HB1 ALA A 702      24.297  -2.320   4.937  1.00  0.00           H  
ATOM     28  HB2 ALA A 702      23.564  -3.608   6.049  1.00  0.00           H  
ATOM     29  HB3 ALA A 702      24.636  -2.512   6.748  1.00  0.00           H  
ATOM     30  N   LEU A 703      21.725  -0.894   4.071  1.00 22.77           N  
ATOM     31  HN  LEU A 703      22.462  -0.189   4.062  1.00  0.00           H  
ATOM     32  CA  LEU A 703      20.796  -0.962   2.918  1.00 21.98           C  
ATOM     33  HA  LEU A 703      19.748  -0.842   3.278  1.00  0.00           H  
ATOM     34  C   LEU A 703      20.942  -2.329   2.200  1.00 19.48           C  
ATOM     35  O   LEU A 703      19.925  -2.912   1.780  1.00 21.64           O  
ATOM     36  CB  LEU A 703      21.129   0.160   1.946  1.00 29.42           C  
ATOM     37  HB1 LEU A 703      21.432   1.076   2.504  1.00  0.00           H  
ATOM     38  HB2 LEU A 703      22.081  -0.064   1.410  1.00  0.00           H  
ATOM     39  CG  LEU A 703      20.026   0.492   0.946  1.00 35.80           C  
ATOM     40  HG  LEU A 703      19.925  -0.372   0.249  1.00  0.00           H  
ATOM     41  CD1 LEU A 703      18.666   0.705   1.632  1.00 39.52           C  
ATOM     42 1HD1 LEU A 703      18.415  -0.196   2.239  1.00  0.00           H  
ATOM     43 2HD1 LEU A 703      17.861   0.962   0.904  1.00  0.00           H  
ATOM     44 3HD1 LEU A 703      18.639   1.642   2.235  1.00  0.00           H  
ATOM     45  CD2 LEU A 703      20.369   1.721   0.118  1.00 40.41           C  
ATOM     46 1HD2 LEU A 703      21.355   1.567  -0.379  1.00  0.00           H  
ATOM     47 2HD2 LEU A 703      20.342   2.658   0.721  1.00  0.00           H  
ATOM     48 3HD2 LEU A 703      19.564   1.978  -0.610  1.00  0.00           H  
ATOM     49  N   LEU A 704      22.154  -2.754   1.956  1.00 14.01           N  
ATOM     50  HN  LEU A 704      22.937  -2.135   2.167  1.00  0.00           H  
ATOM     51  CA  LEU A 704      22.442  -4.079   1.393  1.00 13.33           C  
ATOM     52  HA  LEU A 704      21.495  -4.528   1.013  1.00  0.00           H  
ATOM     53  C   LEU A 704      22.993  -4.952   2.523  1.00 11.27           C  
ATOM     54  O   LEU A 704      24.035  -4.623   3.079  1.00 15.39           O  
ATOM     55  CB  LEU A 704      23.443  -3.981   0.249  1.00 12.76           C  
ATOM     56  HB1 LEU A 704      24.348  -3.419   0.578  1.00  0.00           H  
ATOM     57  HB2 LEU A 704      23.060  -3.291  -0.538  1.00  0.00           H  
ATOM     58  CG  LEU A 704      23.851  -5.317  -0.375  1.00 12.66           C  
ATOM     59  HG  LEU A 704      24.182  -5.990   0.450  1.00  0.00           H  
ATOM     60  CD1 LEU A 704      22.760  -6.016  -1.122  1.00 14.27           C  
ATOM     61 1HD1 LEU A 704      21.895  -6.157  -0.432  1.00  0.00           H  
ATOM     62 2HD1 LEU A 704      23.101  -6.973  -1.583  1.00  0.00           H  
ATOM     63 3HD1 LEU A 704      22.477  -5.487  -2.062  1.00  0.00           H  
ATOM     64  CD2 LEU A 704      25.008  -5.129  -1.298  1.00 14.80           C  
ATOM     65 1HD2 LEU A 704      25.821  -4.608  -0.741  1.00  0.00           H  
ATOM     66 2HD2 LEU A 704      24.725  -4.600  -2.238  1.00  0.00           H  
ATOM     67 3HD2 LEU A 704      25.349  -6.086  -1.759  1.00  0.00           H  
ATOM     68  N   ARG A 705      22.300  -6.033   2.828  1.00 11.59           N  
ATOM     69  HN  ARG A 705      21.437  -6.253   2.330  1.00  0.00           H  
ATOM     70  CA  ARG A 705      22.789  -6.912   3.892  1.00 12.42           C  
ATOM     71  HA  ARG A 705      23.299  -6.299   4.672  1.00  0.00           H  
ATOM     72  C   ARG A 705      23.798  -7.879   3.268  1.00 11.00           C  
ATOM     73  O   ARG A 705      23.551  -8.448   2.198  1.00 11.18           O  
ATOM     74  CB  ARG A 705      21.645  -7.705   4.537  1.00 16.24           C  
ATOM     75  HB1 ARG A 705      22.064  -8.400   5.301  1.00  0.00           H  
ATOM     76  HB2 ARG A 705      21.236  -8.430   3.796  1.00  0.00           H  
ATOM     77  CG  ARG A 705      20.511  -6.922   5.145  1.00 21.14           C  
ATOM     78  HG1 ARG A 705      20.115  -6.173   4.420  1.00  0.00           H  
ATOM     79  HG2 ARG A 705      19.606  -7.563   5.262  1.00  0.00           H  
ATOM     80  CD  ARG A 705      20.863  -6.273   6.430  1.00 29.09           C  
ATOM     81  HD1 ARG A 705      21.867  -5.788   6.433  1.00  0.00           H  
ATOM     82  HD2 ARG A 705      21.068  -6.990   7.259  1.00  0.00           H  
ATOM     83  NE  ARG A 705      19.768  -5.363   6.695  1.00 36.98           N  
ATOM     84  HE  ARG A 705      19.831  -4.437   6.272  1.00  0.00           H  
ATOM     85  CZ  ARG A 705      18.679  -5.612   7.439  1.00 44.08           C  
ATOM     86  NH1 ARG A 705      17.747  -4.676   7.555  1.00 49.08           N  
ATOM     87 1HH1 ARG A 705      17.863  -3.792   7.059  1.00  0.00           H  
ATOM     88 2HH1 ARG A 705      16.919  -4.865   8.120  1.00  0.00           H  
ATOM     89  NH2 ARG A 705      18.528  -6.759   8.082  1.00 39.14           N  
ATOM     90 1HH2 ARG A 705      19.245  -7.479   7.993  1.00  0.00           H  
ATOM     91 2HH2 ARG A 705      17.700  -6.948   8.647  1.00  0.00           H  
ATOM     92  N   ILE A 706      24.905  -8.098   3.938  1.00 10.39           N  
ATOM     93  HN  ILE A 706      25.083  -7.537   4.771  1.00  0.00           H  
ATOM     94  CA  ILE A 706      25.915  -9.120   3.548  1.00 11.58           C  
ATOM     95  HA  ILE A 706      25.788  -9.371   2.469  1.00  0.00           H  
ATOM     96  C   ILE A 706      25.574 -10.335   4.390  1.00 12.20           C  
ATOM     97  O   ILE A 706      25.758 -10.305   5.612  1.00 14.88           O  
ATOM     98  CB  ILE A 706      27.344  -8.624   3.788  1.00 14.09           C  
ATOM     99  HB  ILE A 706      27.470  -8.524   4.891  1.00  0.00           H  
ATOM    100  CG1 ILE A 706      27.580  -7.234   3.186  1.00 15.62           C  
ATOM    101 1HG1 ILE A 706      27.020  -6.468   3.772  1.00  0.00           H  
ATOM    102 2HG1 ILE A 706      28.629  -6.910   3.383  1.00  0.00           H  
ATOM    103  CG2 ILE A 706      28.331  -9.669   3.328  1.00 18.18           C  
ATOM    104 1HG2 ILE A 706      29.371  -9.308   3.503  1.00  0.00           H  
ATOM    105 2HG2 ILE A 706      28.163  -9.966   2.267  1.00  0.00           H  
ATOM    106 3HG2 ILE A 706      28.145 -10.660   3.804  1.00  0.00           H  
ATOM    107  CD1 ILE A 706      27.265  -7.085   1.715  1.00 17.32           C  
ATOM    108 1HD1 ILE A 706      27.437  -6.074   1.277  1.00  0.00           H  
ATOM    109 2HD1 ILE A 706      26.216  -7.409   1.518  1.00  0.00           H  
ATOM    110 3HD1 ILE A 706      27.825  -7.851   1.129  1.00  0.00           H  
ATOM    111  N   LEU A 707      25.063 -11.367   3.779  1.00 11.35           N  
ATOM    112  CA ALEU A 707      24.404 -12.515   4.450  0.50 11.49           C  
ATOM    113  HA ALEU A 707      23.973 -12.157   5.414  1.00  0.00           H  
ATOM    114  CA BLEU A 707      24.450 -12.512   4.486  0.50 10.98           C  
ATOM    115  HA BLEU A 707      23.992 -12.167   5.442  1.00  0.00           H  
ATOM    116  C   LEU A 707      25.445 -13.616   4.761  1.00 11.15           C  
ATOM    117  O   LEU A 707      26.356 -13.852   3.963  1.00 13.99           O  
ATOM    118  CB ALEU A 707      23.245 -13.023   3.557  0.50 14.82           C  
ATOM    119  HB1ALEU A 707      23.453 -12.757   2.495  1.00  0.00           H  
ATOM    120  HB2ALEU A 707      23.281 -14.136   3.504  1.00  0.00           H  
ATOM    121  CB BLEU A 707      23.392 -13.158   3.611  0.50 11.72           C  
ATOM    122  HB1BLEU A 707      23.869 -13.792   2.827  1.00  0.00           H  
ATOM    123  HB2BLEU A 707      22.841 -13.942   4.181  1.00  0.00           H  
ATOM    124  CG ALEU A 707      21.820 -12.576   3.924  0.50 17.68           C  
ATOM    125  HG ALEU A 707      21.579 -13.056   4.901  1.00  0.00           H  
ATOM    126  CG BLEU A 707      22.427 -12.187   2.986  0.50 11.06           C  
ATOM    127  HG BLEU A 707      22.978 -11.281   2.642  1.00  0.00           H  
ATOM    128  CD1ALEU A 707      21.741 -11.078   4.148  0.50 17.64           C  
ATOM    129 1HD1ALEU A 707      22.521 -10.738   4.869  1.00  0.00           H  
ATOM    130 2HD1ALEU A 707      20.721 -10.764   4.469  1.00  0.00           H  
ATOM    131 3HD1ALEU A 707      21.797 -10.516   3.187  1.00  0.00           H  
ATOM    132  CD1BLEU A 707      21.781 -12.869   1.801  0.50 15.13           C  
ATOM    133 1HD1BLEU A 707      22.516 -13.155   1.013  1.00  0.00           H  
ATOM    134 2HD1BLEU A 707      20.964 -12.241   1.376  1.00  0.00           H  
ATOM    135 3HD1BLEU A 707      21.181 -13.751   2.126  1.00  0.00           H  
ATOM    136  CD2ALEU A 707      20.759 -13.038   2.944  0.50 24.41           C  
ATOM    137 1HD2ALEU A 707      20.817 -14.139   2.779  1.00  0.00           H  
ATOM    138 2HD2ALEU A 707      20.815 -12.476   1.983  1.00  0.00           H  
ATOM    139 3HD2ALEU A 707      19.739 -12.724   3.265  1.00  0.00           H  
ATOM    140  CD2BLEU A 707      21.438 -11.802   4.047  0.50 16.08           C  
ATOM    141 1HD2BLEU A 707      21.914 -11.299   4.921  1.00  0.00           H  
ATOM    142 2HD2BLEU A 707      20.838 -12.684   4.372  1.00  0.00           H  
ATOM    143 3HD2BLEU A 707      20.621 -11.174   3.622  1.00  0.00           H  
ATOM    144  N   LYS A 708      25.167 -14.339   5.821  1.00 11.05           N  
ATOM    145  HN  LYS A 708      24.463 -13.978   6.465  1.00  0.00           H  
ATOM    146  CA  LYS A 708      25.790 -15.624   6.151  1.00 11.66           C  
ATOM    147  HA  LYS A 708      26.778 -15.717   5.643  1.00  0.00           H  
ATOM    148  C   LYS A 708      24.846 -16.733   5.685  1.00 10.16           C  
ATOM    149  O   LYS A 708      23.609 -16.609   5.706  1.00 10.84           O  
ATOM    150  CB  LYS A 708      25.961 -15.724   7.676  1.00 14.57           C  
ATOM    151  HB1 LYS A 708      26.206 -16.770   7.975  1.00  0.00           H  
ATOM    152  HB2 LYS A 708      24.978 -15.607   8.189  1.00  0.00           H  
ATOM    153  CG  LYS A 708      26.969 -14.764   8.242  1.00 17.81           C  
ATOM    154  HG1 LYS A 708      26.721 -13.719   7.943  1.00  0.00           H  
ATOM    155  HG2 LYS A 708      27.951 -14.882   7.727  1.00  0.00           H  
ATOM    156  CD  LYS A 708      27.146 -14.856   9.742  1.00 29.66           C  
ATOM    157  HD1 LYS A 708      27.358 -15.902  10.066  1.00  0.00           H  
ATOM    158  HD2 LYS A 708      26.181 -14.703  10.278  1.00  0.00           H  
ATOM    159  CE  LYS A 708      28.215 -13.893  10.231  1.00 36.97           C  
ATOM    160  HE1 LYS A 708      28.111 -12.891   9.753  1.00  0.00           H  
ATOM    161  HE2 LYS A 708      29.222 -14.167   9.839  1.00  0.00           H  
ATOM    162  NZ  LYS A 708      28.218 -13.792  11.703  1.00 51.84           N  
ATOM    163  HZ1 LYS A 708      28.936 -13.146  12.031  1.00  0.00           H  
ATOM    164  HZ2 LYS A 708      28.313 -14.709  12.140  1.00  0.00           H  
ATOM    165  HZ3 LYS A 708      27.297 -13.541  12.062  1.00  0.00           H  
ATOM    166  N   GLU A 709      25.452 -17.862   5.305  1.00 10.47           N  
ATOM    167  HN  GLU A 709      26.471 -17.906   5.296  1.00  0.00           H  
ATOM    168  CA  GLU A 709      24.670 -19.045   4.899  1.00 10.76           C  
ATOM    169  HA  GLU A 709      24.110 -18.803   3.966  1.00  0.00           H  
ATOM    170  C   GLU A 709      23.671 -19.458   5.981  1.00 10.24           C  
ATOM    171  O   GLU A 709      22.586 -19.956   5.632  1.00 12.29           O  
ATOM    172  CB  GLU A 709      25.610 -20.199   4.618  1.00 13.77           C  
ATOM    173  HB1 GLU A 709      26.492 -20.152   5.299  1.00  0.00           H  
ATOM    174  HB2 GLU A 709      25.154 -21.158   4.957  1.00  0.00           H  
ATOM    175  CG  GLU A 709      26.066 -20.317   3.182  1.00 17.83           C  
ATOM    176  HG1 GLU A 709      26.325 -19.311   2.778  1.00  0.00           H  
ATOM    177  HG2 GLU A 709      27.066 -20.809   3.136  1.00  0.00           H  
ATOM    178  CD  GLU A 709      25.074 -21.035   2.231  1.00 17.58           C  
ATOM    179  OE1 GLU A 709      24.256 -21.964   2.619  1.00 20.42           O  
ATOM    180  OE2 GLU A 709      25.171 -20.763   1.130  1.00 20.10           O  
ATOM    181  N   THR A 710      24.021 -19.336   7.253  1.00 10.53           N  
ATOM    182  HN  THR A 710      24.920 -18.920   7.494  1.00  0.00           H  
ATOM    183  CA  THR A 710      23.108 -19.803   8.331  1.00 11.61           C  
ATOM    184  HA  THR A 710      22.850 -20.870   8.134  1.00  0.00           H  
ATOM    185  C   THR A 710      21.822 -19.004   8.389  1.00 10.73           C  
ATOM    186  O   THR A 710      20.876 -19.475   8.991  1.00 13.04           O  
ATOM    187  CB  THR A 710      23.803 -19.722   9.672  1.00 13.31           C  
ATOM    188  HB  THR A 710      23.070 -19.990  10.468  1.00  0.00           H  
ATOM    189  CG2 THR A 710      24.964 -20.670   9.754  1.00 14.16           C  
ATOM    190 1HG2 THR A 710      24.612 -21.713   9.576  1.00  0.00           H  
ATOM    191 2HG2 THR A 710      25.518 -20.573  10.717  1.00  0.00           H  
ATOM    192 3HG2 THR A 710      25.791 -20.382   9.063  1.00  0.00           H  
ATOM    193  OG1 THR A 710      24.253 -18.390   9.900  1.00 15.02           O  
ATOM    194  HG1 THR A 710      23.518 -17.790   9.848  1.00  0.00           H  
ATOM    195  N   GLU A 711      21.761 -17.833   7.754  1.00  9.74           N  
ATOM    196  HN  GLU A 711      22.542 -17.533   7.170  1.00  0.00           H  
ATOM    197  CA  GLU A 711      20.577 -16.971   7.889  1.00 10.66           C  
ATOM    198  HA  GLU A 711      20.198 -17.056   8.934  1.00  0.00           H  
ATOM    199  C   GLU A 711      19.453 -17.333   6.942  1.00  9.98           C  
ATOM    200  O   GLU A 711      18.336 -16.823   7.107  1.00 10.99           O  
ATOM    201  CB  GLU A 711      20.891 -15.497   7.606  1.00 14.28           C  
ATOM    202  HB1 GLU A 711      21.199 -15.389   6.540  1.00  0.00           H  
ATOM    203  HB2 GLU A 711      19.940 -14.914   7.614  1.00  0.00           H  
ATOM    204  CG  GLU A 711      21.859 -14.831   8.446  1.00 16.07           C  
ATOM    205  HG1 GLU A 711      22.786 -15.432   8.599  1.00  0.00           H  
ATOM    206  HG2 GLU A 711      21.541 -14.776   9.513  1.00  0.00           H  
ATOM    207  CD  GLU A 711      22.140 -13.435   7.827  1.00 13.94           C  
ATOM    208  OE1 GLU A 711      23.282 -13.173   7.642  1.00 14.62           O  
ATOM    209  OE2 GLU A 711      21.178 -12.596   7.701  1.00 14.19           O  
ATOM    210  N   PHE A 712      19.678 -18.174   5.935  1.00 10.19           N  
ATOM    211  HN  PHE A 712      20.580 -18.641   5.845  1.00  0.00           H  
ATOM    212  CA  PHE A 712      18.615 -18.422   4.956  1.00 10.35           C  
ATOM    213  HA  PHE A 712      17.636 -18.253   5.462  1.00  0.00           H  
ATOM    214  C   PHE A 712      18.659 -19.864   4.496  1.00 11.81           C  
ATOM    215  O   PHE A 712      19.646 -20.562   4.701  1.00 14.08           O  
ATOM    216  CB  PHE A 712      18.708 -17.442   3.761  1.00 11.48           C  
ATOM    217  HB1 PHE A 712      17.824 -17.556   3.091  1.00  0.00           H  
ATOM    218  HB2 PHE A 712      18.552 -16.392   4.102  1.00  0.00           H  
ATOM    219  CG  PHE A 712      19.982 -17.557   2.976  1.00 11.62           C  
ATOM    220  CD1 PHE A 712      20.030 -18.345   1.866  1.00 16.46           C  
ATOM    221  HD1 PHE A 712      19.146 -18.939   1.579  1.00  0.00           H  
ATOM    222  CD2 PHE A 712      21.128 -16.873   3.334  1.00 11.83           C  
ATOM    223  HD2 PHE A 712      21.113 -16.218   4.221  1.00  0.00           H  
ATOM    224  CE1 PHE A 712      21.177 -18.408   1.095  1.00 18.86           C  
ATOM    225  HE1 PHE A 712      21.168 -18.989   0.157  1.00  0.00           H  
ATOM    226  CE2 PHE A 712      22.290 -16.995   2.601  1.00 12.13           C  
ATOM    227  HE2 PHE A 712      23.201 -16.467   2.928  1.00  0.00           H  
ATOM    228  CZ  PHE A 712      22.321 -17.763   1.475  1.00 14.94           C  
ATOM    229  HZ  PHE A 712      23.247 -17.862   0.884  1.00  0.00           H  
ATOM    230  N   LYS A 713      17.599 -20.267   3.840  1.00 10.95           N  
ATOM    231  CA ALYS A 713      17.563 -21.614   3.254  0.50 12.11           C  
ATOM    232  HA ALYS A 713      18.595 -21.875   2.921  1.00  0.00           H  
ATOM    233  CA BLYS A 713      17.440 -21.646   3.343  0.50 12.50           C  
ATOM    234  HA BLYS A 713      18.447 -22.087   3.156  1.00  0.00           H  
ATOM    235  C   LYS A 713      16.665 -21.592   2.032  1.00 11.71           C  
ATOM    236  O   LYS A 713      15.653 -20.891   1.948  1.00 12.41           O  
ATOM    237  CB ALYS A 713      17.106 -22.672   4.256  0.50 15.78           C  
ATOM    238  HB1ALYS A 713      17.257 -23.696   3.841  1.00  0.00           H  
ATOM    239  HB2ALYS A 713      17.804 -22.717   5.125  1.00  0.00           H  
ATOM    240  CB BLYS A 713      16.687 -22.518   4.356  0.50 15.81           C  
ATOM    241  HB1BLYS A 713      15.701 -22.065   4.610  1.00  0.00           H  
ATOM    242  HB2BLYS A 713      17.176 -22.471   5.357  1.00  0.00           H  
ATOM    243  CG ALYS A 713      15.686 -22.495   4.726  0.50 14.97           C  
ATOM    244  HG1ALYS A 713      14.998 -22.276   3.876  1.00  0.00           H  
ATOM    245  HG2ALYS A 713      15.560 -21.546   5.297  1.00  0.00           H  
ATOM    246  CG BLYS A 713      16.516 -23.960   3.908  0.50 17.75           C  
ATOM    247  HG1BLYS A 713      17.496 -24.399   3.610  1.00  0.00           H  
ATOM    248  HG2BLYS A 713      15.985 -24.009   2.929  1.00  0.00           H  
ATOM    249  CD ALYS A 713      15.218 -23.686   5.523  0.50 21.52           C  
ATOM    250  HD1ALYS A 713      15.215 -24.615   4.906  1.00  0.00           H  
ATOM    251  HD2ALYS A 713      15.972 -23.989   6.286  1.00  0.00           H  
ATOM    252  CD BLYS A 713      15.832 -24.828   4.928  0.50 22.15           C  
ATOM    253  HD1BLYS A 713      16.573 -25.278   5.630  1.00  0.00           H  
ATOM    254  HD2BLYS A 713      15.437 -25.759   4.459  1.00  0.00           H  
ATOM    255  CE ALYS A 713      13.861 -23.432   6.152  0.50 26.83           C  
ATOM    256  HE1ALYS A 713      13.888 -22.550   6.834  1.00  0.00           H  
ATOM    257  HE2ALYS A 713      13.130 -23.050   5.401  1.00  0.00           H  
ATOM    258  CE BLYS A 713      14.750 -24.104   5.680  0.50 29.70           C  
ATOM    259  HE1BLYS A 713      15.159 -23.275   6.304  1.00  0.00           H  
ATOM    260  HE2BLYS A 713      14.106 -23.497   5.002  1.00  0.00           H  
ATOM    261  NZ ALYS A 713      13.342 -24.638   6.847  0.50 36.99           N  
ATOM    262  HZ1ALYS A 713      12.430 -24.467   7.270  1.00  0.00           H  
ATOM    263  HZ2ALYS A 713      14.010 -24.988   7.534  1.00  0.00           H  
ATOM    264  HZ3ALYS A 713      13.317 -25.445   6.223  1.00  0.00           H  
ATOM    265  NZ BLYS A 713      13.958 -25.060   6.483  0.50 38.96           N  
ATOM    266  HZ1BLYS A 713      13.224 -24.569   6.993  1.00  0.00           H  
ATOM    267  HZ2BLYS A 713      14.547 -25.616   7.104  1.00  0.00           H  
ATOM    268  HZ3BLYS A 713      13.583 -25.818   5.912  1.00  0.00           H  
ATOM    269  N   LYS A 714      17.039 -22.450   1.108  1.00 12.78           N  
ATOM    270  HN  LYS A 714      17.931 -22.930   1.225  1.00  0.00           H  
ATOM    271  CA  LYS A 714      16.242 -22.749  -0.074  1.00 12.87           C  
ATOM    272  HA  LYS A 714      15.781 -21.810  -0.460  1.00  0.00           H  
ATOM    273  C   LYS A 714      15.153 -23.751   0.251  1.00 13.91           C  
ATOM    274  O   LYS A 714      15.454 -24.746   0.930  1.00 18.59           O  
ATOM    275  CB  LYS A 714      17.137 -23.352  -1.144  1.00 13.21           C  
ATOM    276  HB1 LYS A 714      16.516 -23.739  -1.985  1.00  0.00           H  
ATOM    277  HB2 LYS A 714      17.585 -24.303  -0.773  1.00  0.00           H  
ATOM    278  CG  LYS A 714      18.239 -22.432  -1.688  1.00 14.25           C  
ATOM    279  HG1 LYS A 714      18.688 -21.795  -0.891  1.00  0.00           H  
ATOM    280  HG2 LYS A 714      17.829 -21.618  -2.331  1.00  0.00           H  
ATOM    281  CD  LYS A 714      19.291 -23.272  -2.418  1.00 17.29           C  
ATOM    282  HD1 LYS A 714      18.801 -23.922  -3.180  1.00  0.00           H  
ATOM    283  HD2 LYS A 714      19.704 -24.049  -1.733  1.00  0.00           H  
ATOM    284  CE  LYS A 714      20.410 -22.491  -3.048  1.00 20.82           C  
ATOM    285  HE1 LYS A 714      20.816 -21.696  -2.380  1.00  0.00           H  
ATOM    286  HE2 LYS A 714      20.066 -21.825  -3.873  1.00  0.00           H  
ATOM    287  NZ  LYS A 714      21.453 -23.477  -3.487  1.00 28.35           N  
ATOM    288  HZ1 LYS A 714      22.212 -22.947  -3.915  1.00  0.00           H  
ATOM    289  HZ2 LYS A 714      21.082 -24.204  -4.098  1.00  0.00           H  
ATOM    290  HZ3 LYS A 714      21.768 -24.086  -2.732  1.00  0.00           H  
ATOM    291  N   ILE A 715      13.943 -23.453  -0.184  1.00 12.78           N  
ATOM    292  HN  ILE A 715      13.815 -22.576  -0.688  1.00  0.00           H  
ATOM    293  CA  ILE A 715      12.763 -24.321   0.019  1.00 13.09           C  
ATOM    294  HA  ILE A 715      13.028 -25.074   0.798  1.00  0.00           H  
ATOM    295  C   ILE A 715      12.414 -25.083  -1.260  1.00 15.49           C  
ATOM    296  O   ILE A 715      12.151 -26.295  -1.201  1.00 20.92           O  
ATOM    297  CB  ILE A 715      11.582 -23.495   0.555  1.00 16.50           C  
ATOM    298  HB  ILE A 715      11.438 -22.608  -0.106  1.00  0.00           H  
ATOM    299  CG1 ILE A 715      11.937 -23.003   1.967  1.00 20.12           C  
ATOM    300 1HG1 ILE A 715      12.978 -22.605   1.993  1.00  0.00           H  
ATOM    301 2HG1 ILE A 715      12.047 -23.864   2.666  1.00  0.00           H  
ATOM    302  CG2 ILE A 715      10.303 -24.308   0.560  1.00 21.50           C  
ATOM    303 1HG2 ILE A 715      10.045 -24.665  -0.464  1.00  0.00           H  
ATOM    304 2HG2 ILE A 715       9.460 -23.741   1.020  1.00  0.00           H  
ATOM    305 3HG2 ILE A 715      10.358 -25.153   1.286  1.00  0.00           H  
ATOM    306  CD1 ILE A 715      10.982 -22.005   2.514  1.00 29.57           C  
ATOM    307 1HD1 ILE A 715      11.240 -21.648   3.538  1.00  0.00           H  
ATOM    308 2HD1 ILE A 715       9.941 -22.403   2.488  1.00  0.00           H  
ATOM    309 3HD1 ILE A 715      10.872 -21.144   1.815  1.00  0.00           H  
ATOM    310  N   LYS A 716      12.340 -24.380  -2.370  1.00 13.46           N  
ATOM    311  HN  LYS A 716      12.690 -23.422  -2.357  1.00  0.00           H  
ATOM    312  CA  LYS A 716      11.775 -24.904  -3.641  1.00 16.47           C  
ATOM    313  HA  LYS A 716      12.037 -25.986  -3.707  1.00  0.00           H  
ATOM    314  C   LYS A 716      12.446 -24.194  -4.812  1.00 15.02           C  
ATOM    315  O   LYS A 716      12.429 -22.987  -4.816  1.00 18.28           O  
ATOM    316  CB  LYS A 716      10.210 -24.791  -3.680  1.00 19.77           C  
ATOM    317  HB1 LYS A 716       9.814 -25.272  -2.755  1.00  0.00           H  
ATOM    318  HB2 LYS A 716       9.945 -23.720  -3.521  1.00  0.00           H  
ATOM    319  CG  LYS A 716       9.390 -25.296  -4.844  1.00 21.09           C  
ATOM    320  HG1 LYS A 716       9.776 -24.921  -5.820  1.00  0.00           H  
ATOM    321  HG2 LYS A 716       9.540 -26.387  -5.017  1.00  0.00           H  
ATOM    322  CD  LYS A 716       7.931 -24.950  -4.642  1.00 27.47           C  
ATOM    323  HD1 LYS A 716       7.445 -25.710  -3.987  1.00  0.00           H  
ATOM    324  HD2 LYS A 716       7.838 -24.046  -3.997  1.00  0.00           H  
ATOM    325  CE  LYS A 716       7.129 -24.768  -5.906  1.00 45.44           C  
ATOM    326  HE1 LYS A 716       6.089 -24.435  -5.683  1.00  0.00           H  
ATOM    327  HE2 LYS A 716       7.476 -23.879  -6.483  1.00  0.00           H  
ATOM    328  NZ  LYS A 716       7.137 -25.994  -6.743  1.00 52.89           N  
ATOM    329  HZ1 LYS A 716       6.595 -25.871  -7.598  1.00  0.00           H  
ATOM    330  HZ2 LYS A 716       6.819 -26.807  -6.215  1.00  0.00           H  
ATOM    331  HZ3 LYS A 716       8.089 -26.299  -6.947  1.00  0.00           H  
ATOM    332  N   VAL A 717      12.907 -24.934  -5.795  1.00 12.51           N  
ATOM    333  HN  VAL A 717      12.927 -25.949  -5.701  1.00  0.00           H  
ATOM    334  CA  VAL A 717      13.398 -24.298  -7.040  1.00 10.66           C  
ATOM    335  HA  VAL A 717      14.067 -23.456  -6.745  1.00  0.00           H  
ATOM    336  C   VAL A 717      12.218 -23.703  -7.782  1.00 11.01           C  
ATOM    337  O   VAL A 717      11.160 -24.304  -7.820  1.00 12.49           O  
ATOM    338  CB  VAL A 717      14.215 -25.252  -7.891  1.00 11.00           C  
ATOM    339  HB  VAL A 717      14.932 -25.766  -7.209  1.00  0.00           H  
ATOM    340  CG1 VAL A 717      13.363 -26.320  -8.523  1.00 11.54           C  
ATOM    341 1HG1 VAL A 717      13.963 -27.021  -9.148  1.00  0.00           H  
ATOM    342 2HG1 VAL A 717      12.525 -25.874  -9.108  1.00  0.00           H  
ATOM    343 3HG1 VAL A 717      12.770 -26.870  -7.756  1.00  0.00           H  
ATOM    344  CG2 VAL A 717      15.030 -24.501  -8.900  1.00 12.17           C  
ATOM    345 1HG2 VAL A 717      15.630 -25.202  -9.525  1.00  0.00           H  
ATOM    346 2HG2 VAL A 717      15.671 -23.726  -8.418  1.00  0.00           H  
ATOM    347 3HG2 VAL A 717      14.396 -23.830  -9.525  1.00  0.00           H  
ATOM    348  N   LEU A 718      12.449 -22.541  -8.391  1.00 11.23           N  
ATOM    349  HN  LEU A 718      13.373 -22.119  -8.300  1.00  0.00           H  
ATOM    350  CA  LEU A 718      11.427 -21.837  -9.192  1.00 12.95           C  
ATOM    351  HA  LEU A 718      10.458 -22.375  -9.068  1.00  0.00           H  
ATOM    352  C   LEU A 718      11.769 -21.814 -10.677  1.00 12.02           C  
ATOM    353  O   LEU A 718      10.859 -21.763 -11.472  1.00 16.22           O  
ATOM    354  CB  LEU A 718      11.249 -20.417  -8.671  1.00 12.74           C  
ATOM    355  HB1 LEU A 718      10.576 -19.840  -9.347  1.00  0.00           H  
ATOM    356  HB2 LEU A 718      12.194 -19.839  -8.797  1.00  0.00           H  
ATOM    357  CG  LEU A 718      10.759 -20.318  -7.230  1.00 12.43           C  
ATOM    358  HG  LEU A 718      11.528 -20.801  -6.583  1.00  0.00           H  
ATOM    359  CD1 LEU A 718      10.641 -18.858  -6.786  1.00 15.40           C  
ATOM    360 1HD1 LEU A 718      10.283 -18.786  -5.733  1.00  0.00           H  
ATOM    361 2HD1 LEU A 718       9.997 -18.269  -7.480  1.00  0.00           H  
ATOM    362 3HD1 LEU A 718      11.599 -18.306  -6.933  1.00  0.00           H  
ATOM    363  CD2 LEU A 718       9.444 -21.066  -7.011  1.00 15.12           C  
ATOM    364 1HD2 LEU A 718       9.086 -20.994  -5.958  1.00  0.00           H  
ATOM    365 2HD2 LEU A 718       9.527 -22.129  -7.336  1.00  0.00           H  
ATOM    366 3HD2 LEU A 718       8.661 -20.722  -7.727  1.00  0.00           H  
ATOM    367  N   GLY A 719      13.037 -21.767 -11.028  1.00 11.87           N  
ATOM    368  HN  GLY A 719      13.757 -21.788 -10.306  1.00  0.00           H  
ATOM    369  CA  GLY A 719      13.433 -21.686 -12.432  1.00 13.29           C  
ATOM    370  HA1 GLY A 719      12.863 -20.890 -12.965  1.00  0.00           H  
ATOM    371  HA2 GLY A 719      13.075 -22.574 -13.003  1.00  0.00           H  
ATOM    372  C   GLY A 719      14.909 -21.497 -12.597  1.00 13.88           C  
ATOM    373  O   GLY A 719      15.593 -21.119 -11.665  1.00 14.13           O  
ATOM    374  N   SER A 720      15.423 -21.693 -13.823  1.00 14.90           N  
ATOM    375  HN  SER A 720      14.784 -21.975 -14.566  1.00  0.00           H  
ATOM    376  CA  SER A 720      16.836 -21.530 -14.165  1.00 17.34           C  
ATOM    377  HA  SER A 720      17.334 -20.927 -13.370  1.00  0.00           H  
ATOM    378  C   SER A 720      16.867 -20.756 -15.461  1.00 19.54           C  
ATOM    379  O   SER A 720      16.079 -20.996 -16.335  1.00 23.75           O  
ATOM    380  CB  SER A 720      17.555 -22.847 -14.304  1.00 23.36           C  
ATOM    381  HB1 SER A 720      18.411 -22.758 -15.013  1.00  0.00           H  
ATOM    382  HB2 SER A 720      16.930 -23.582 -14.862  1.00  0.00           H  
ATOM    383  OG  SER A 720      17.979 -23.384 -13.073  1.00 22.87           O  
ATOM    384  HG  SER A 720      18.432 -24.214 -13.161  1.00  0.00           H  
ATOM    385  N   GLY A 721      17.822 -19.888 -15.572  1.00 19.58           N  
ATOM    386  HN  GLY A 721      18.387 -19.672 -14.751  1.00  0.00           H  
ATOM    387  CA  GLY A 721      18.120 -19.207 -16.829  1.00 22.13           C  
ATOM    388  HA1 GLY A 721      17.840 -18.128 -16.804  1.00  0.00           H  
ATOM    389  HA2 GLY A 721      17.442 -19.525 -17.655  1.00  0.00           H  
ATOM    390  C   GLY A 721      19.573 -19.415 -17.167  1.00 24.28           C  
ATOM    391  O   GLY A 721      20.280 -20.224 -16.502  1.00 24.01           O  
ATOM    392  N   ALA A 722      20.044 -18.608 -18.098  1.00 29.15           N  
ATOM    393  HN  ALA A 722      19.424 -17.889 -18.471  1.00  0.00           H  
ATOM    394  CA  ALA A 722      21.423 -18.687 -18.632  1.00 32.89           C  
ATOM    395  HA  ALA A 722      21.594 -19.722 -19.010  1.00  0.00           H  
ATOM    396  C   ALA A 722      22.438 -18.406 -17.531  1.00 31.05           C  
ATOM    397  O   ALA A 722      23.524 -19.026 -17.597  1.00 36.25           O  
ATOM    398  CB  ALA A 722      21.628 -17.727 -19.773  1.00 37.14           C  
ATOM    399  HB1 ALA A 722      20.885 -17.933 -20.579  1.00  0.00           H  
ATOM    400  HB2 ALA A 722      22.676 -17.747 -20.154  1.00  0.00           H  
ATOM    401  HB3 ALA A 722      21.598 -16.664 -19.437  1.00  0.00           H  
ATOM    402  N   PHE A 723      22.098 -17.563 -16.541  1.00 27.45           N  
ATOM    403  HN  PHE A 723      21.124 -17.275 -16.442  1.00  0.00           H  
ATOM    404  CA  PHE A 723      23.105 -17.045 -15.593  1.00 26.86           C  
ATOM    405  HA  PHE A 723      24.101 -17.402 -15.943  1.00  0.00           H  
ATOM    406  C   PHE A 723      22.921 -17.552 -14.162  1.00 21.41           C  
ATOM    407  O   PHE A 723      23.788 -17.288 -13.329  1.00 19.48           O  
ATOM    408  CB  PHE A 723      23.133 -15.513 -15.634  1.00 32.81           C  
ATOM    409  HB1 PHE A 723      22.273 -15.089 -15.065  1.00  0.00           H  
ATOM    410  HB2 PHE A 723      23.976 -15.119 -15.020  1.00  0.00           H  
ATOM    411  CG  PHE A 723      23.180 -14.939 -17.035  1.00 39.38           C  
ATOM    412  CD1 PHE A 723      24.235 -15.241 -17.890  1.00 43.58           C  
ATOM    413  HD1 PHE A 723      25.043 -15.907 -17.544  1.00  0.00           H  
ATOM    414  CD2 PHE A 723      22.142 -14.149 -17.520  1.00 49.03           C  
ATOM    415  HD2 PHE A 723      21.272 -13.936 -16.876  1.00  0.00           H  
ATOM    416  CE1 PHE A 723      24.284 -14.714 -19.174  1.00 51.08           C  
ATOM    417  HE1 PHE A 723      25.145 -14.931 -19.828  1.00  0.00           H  
ATOM    418  CE2 PHE A 723      22.188 -13.625 -18.806  1.00 53.45           C  
ATOM    419  HE2 PHE A 723      21.373 -12.975 -19.168  1.00  0.00           H  
ATOM    420  CZ  PHE A 723      23.254 -13.919 -19.629  1.00 56.23           C  
ATOM    421  HZ  PHE A 723      23.283 -13.517 -20.656  1.00  0.00           H  
ATOM    422  N   GLY A 724      21.797 -18.156 -13.862  1.00 17.11           N  
ATOM    423  HN  GLY A 724      21.098 -18.321 -14.586  1.00  0.00           H  
ATOM    424  CA  GLY A 724      21.545 -18.594 -12.487  1.00 16.29           C  
ATOM    425  HA1 GLY A 724      21.566 -17.721 -11.794  1.00  0.00           H  
ATOM    426  HA2 GLY A 724      22.418 -19.170 -12.099  1.00  0.00           H  
ATOM    427  C   GLY A 724      20.293 -19.370 -12.299  1.00 14.46           C  
ATOM    428  O   GLY A 724      19.554 -19.626 -13.264  1.00 16.79           O  
ATOM    429  N   THR A 725      20.051 -19.794 -11.071  1.00 11.32           N  
ATOM    430  HN  THR A 725      20.744 -19.583 -10.353  1.00  0.00           H  
ATOM    431  CA  THR A 725      18.862 -20.544 -10.666  1.00 11.04           C  
ATOM    432  HA  THR A 725      18.154 -20.597 -11.525  1.00  0.00           H  
ATOM    433  C   THR A 725      18.172 -19.833  -9.487  1.00 10.15           C  
ATOM    434  O   THR A 725      18.902 -19.381  -8.606  1.00 11.04           O  
ATOM    435  CB  THR A 725      19.247 -21.959 -10.248  1.00 11.07           C  
ATOM    436  HB  THR A 725      19.950 -21.895  -9.385  1.00  0.00           H  
ATOM    437  CG2 THR A 725      18.065 -22.771  -9.838  1.00 11.78           C  
ATOM    438 1HG2 THR A 725      18.347 -23.806  -9.532  1.00  0.00           H  
ATOM    439 2HG2 THR A 725      17.289 -22.785 -10.639  1.00  0.00           H  
ATOM    440 3HG2 THR A 725      17.484 -22.259  -9.036  1.00  0.00           H  
ATOM    441  OG1 THR A 725      19.915 -22.609 -11.333  1.00 13.55           O  
ATOM    442  HG1 THR A 725      20.155 -23.491 -11.073  1.00  0.00           H  
ATOM    443  N   VAL A 726      16.876 -19.691  -9.562  1.00 10.04           N  
ATOM    444  HN  VAL A 726      16.389 -20.075 -10.372  1.00  0.00           H  
ATOM    445  CA  VAL A 726      16.097 -19.008  -8.538  1.00  9.55           C  
ATOM    446  HA  VAL A 726      16.806 -18.484  -7.855  1.00  0.00           H  
ATOM    447  C   VAL A 726      15.330 -20.021  -7.728  1.00  9.68           C  
ATOM    448  O   VAL A 726      14.710 -20.939  -8.297  1.00 10.39           O  
ATOM    449  CB  VAL A 726      15.158 -17.964  -9.137  1.00 10.99           C  
ATOM    450  HB  VAL A 726      14.481 -18.492  -9.848  1.00  0.00           H  
ATOM    451  CG1 VAL A 726      14.291 -17.284  -8.106  1.00 12.23           C  
ATOM    452 1HG1 VAL A 726      13.605 -16.521  -8.544  1.00  0.00           H  
ATOM    453 2HG1 VAL A 726      14.914 -16.839  -7.295  1.00  0.00           H  
ATOM    454 3HG1 VAL A 726      13.721 -18.034  -7.509  1.00  0.00           H  
ATOM    455  CG2 VAL A 726      15.921 -16.921  -9.925  1.00 13.23           C  
ATOM    456 1HG2 VAL A 726      15.235 -16.158 -10.363  1.00  0.00           H  
ATOM    457 2HG2 VAL A 726      16.563 -17.389 -10.707  1.00  0.00           H  
ATOM    458 3HG2 VAL A 726      16.719 -16.446  -9.308  1.00  0.00           H  
ATOM    459  N   TYR A 727      15.330 -19.803  -6.419  1.00  9.82           N  
ATOM    460  HN  TYR A 727      15.830 -18.978  -6.088  1.00  0.00           H  
ATOM    461  CA  TYR A 727      14.671 -20.646  -5.392  1.00  9.85           C  
ATOM    462  HA  TYR A 727      14.054 -21.421  -5.904  1.00  0.00           H  
ATOM    463  C   TYR A 727      13.758 -19.769  -4.550  1.00  9.42           C  
ATOM    464  O   TYR A 727      14.138 -18.660  -4.199  1.00 10.63           O  
ATOM    465  CB  TYR A 727      15.660 -21.340  -4.457  1.00 10.52           C  
ATOM    466  HB1 TYR A 727      15.116 -21.936  -3.687  1.00  0.00           H  
ATOM    467  HB2 TYR A 727      16.163 -20.594  -3.799  1.00  0.00           H  
ATOM    468  CG  TYR A 727      16.682 -22.196  -5.160  1.00 10.89           C  
ATOM    469  CD1 TYR A 727      16.509 -23.567  -5.246  1.00 12.28           C  
ATOM    470  HD1 TYR A 727      15.608 -24.037  -4.817  1.00  0.00           H  
ATOM    471  CD2 TYR A 727      17.821 -21.633  -5.704  1.00 12.03           C  
ATOM    472  HD2 TYR A 727      17.978 -20.544  -5.623  1.00  0.00           H  
ATOM    473  CE1 TYR A 727      17.461 -24.345  -5.867  1.00 13.50           C  
ATOM    474  HE1 TYR A 727      17.316 -25.436  -5.934  1.00  0.00           H  
ATOM    475  CE2 TYR A 727      18.765 -22.407  -6.346  1.00 14.14           C  
ATOM    476  HE2 TYR A 727      19.650 -21.938  -6.808  1.00  0.00           H  
ATOM    477  CZ  TYR A 727      18.591 -23.774  -6.405  1.00 14.07           C  
ATOM    478  OH  TYR A 727      19.545 -24.564  -7.013  1.00 18.55           O  
ATOM    479  HH  TYR A 727      20.325 -24.170  -7.385  1.00  0.00           H  
ATOM    480  N   LYS A 728      12.635 -20.318  -4.167  1.00  9.45           N  
ATOM    481  HN  LYS A 728      12.289 -21.129  -4.680  1.00  0.00           H  
ATOM    482  CA  LYS A 728      11.844 -19.817  -3.024  1.00 10.12           C  
ATOM    483  HA  LYS A 728      11.764 -18.706  -3.074  1.00  0.00           H  
ATOM    484  C   LYS A 728      12.582 -20.227  -1.761  1.00  9.81           C  
ATOM    485  O   LYS A 728      13.066 -21.360  -1.693  1.00 11.95           O  
ATOM    486  CB  LYS A 728      10.437 -20.448  -3.057  1.00 13.55           C  
ATOM    487  HB1 LYS A 728       9.898 -20.128  -3.979  1.00  0.00           H  
ATOM    488  HB2 LYS A 728      10.515 -21.544  -3.244  1.00  0.00           H  
ATOM    489  CG  LYS A 728       9.590 -20.195  -1.858  1.00 15.36           C  
ATOM    490  HG1 LYS A 728      10.117 -20.509  -0.927  1.00  0.00           H  
ATOM    491  HG2 LYS A 728       9.501 -19.102  -1.659  1.00  0.00           H  
ATOM    492  CD  LYS A 728       8.212 -20.845  -1.947  1.00 20.61           C  
ATOM    493  HD1 LYS A 728       7.670 -20.502  -2.859  1.00  0.00           H  
ATOM    494  HD2 LYS A 728       8.300 -21.931  -2.184  1.00  0.00           H  
ATOM    495  CE  LYS A 728       7.373 -20.632  -0.712  1.00 26.00           C  
ATOM    496  HE1 LYS A 728       7.908 -20.912   0.225  1.00  0.00           H  
ATOM    497  HE2 LYS A 728       7.216 -19.553  -0.479  1.00  0.00           H  
ATOM    498  NZ  LYS A 728       6.112 -21.364  -0.885  1.00 33.66           N  
ATOM    499  HZ1 LYS A 728       5.545 -21.220  -0.050  1.00  0.00           H  
ATOM    500  HZ2 LYS A 728       6.256 -22.351  -1.098  1.00  0.00           H  
ATOM    501  HZ3 LYS A 728       5.623 -21.108  -1.743  1.00  0.00           H  
ATOM    502  N   GLY A 729      12.683 -19.326  -0.798  1.00  9.52           N  
ATOM    503  HN  GLY A 729      12.296 -18.393  -0.936  1.00  0.00           H  
ATOM    504  CA  GLY A 729      13.343 -19.656   0.459  1.00 10.76           C  
ATOM    505  HA1 GLY A 729      13.268 -20.747   0.677  1.00  0.00           H  
ATOM    506  HA2 GLY A 729      14.451 -19.568   0.366  1.00  0.00           H  
ATOM    507  C   GLY A 729      12.827 -18.833   1.617  1.00  8.74           C  
ATOM    508  O   GLY A 729      11.846 -18.101   1.486  1.00  8.93           O  
ATOM    509  N   LEU A 730      13.537 -18.950   2.701  1.00  9.61           N  
ATOM    510  CA ALEU A 730      13.230 -18.241   3.968  0.50  9.69           C  
ATOM    511  HA ALEU A 730      12.489 -17.435   3.756  1.00  0.00           H  
ATOM    512  CA BLEU A 730      13.231 -18.251   3.972  0.50 10.21           C  
ATOM    513  HA BLEU A 730      12.477 -17.454   3.773  1.00  0.00           H  
ATOM    514  C   LEU A 730      14.501 -17.605   4.494  1.00  9.37           C  
ATOM    515  O   LEU A 730      15.571 -18.234   4.451  1.00 10.67           O  
ATOM    516  CB ALEU A 730      12.620 -19.213   4.979  0.50 15.12           C  
ATOM    517  HB1ALEU A 730      12.175 -20.084   4.443  1.00  0.00           H  
ATOM    518  HB2ALEU A 730      13.432 -19.721   5.550  1.00  0.00           H  
ATOM    519  CB BLEU A 730      12.647 -19.246   4.971  0.50 16.04           C  
ATOM    520  HB1BLEU A 730      13.193 -20.215   4.898  1.00  0.00           H  
ATOM    521  HB2BLEU A 730      12.917 -18.938   6.008  1.00  0.00           H  
ATOM    522  CG ALEU A 730      11.595 -18.625   5.950  0.50 19.17           C  
ATOM    523  HG ALEU A 730      11.229 -19.462   6.589  1.00  0.00           H  
ATOM    524  CG BLEU A 730      11.139 -19.497   4.884  0.50 16.83           C  
ATOM    525  HG BLEU A 730      10.898 -19.919   3.881  1.00  0.00           H  
ATOM    526  CD1ALEU A 730      12.208 -17.607   6.862  0.50 26.49           C  
ATOM    527 1HD1ALEU A 730      13.095 -18.036   7.384  1.00  0.00           H  
ATOM    528 2HD1ALEU A 730      11.464 -17.193   7.582  1.00  0.00           H  
ATOM    529 3HD1ALEU A 730      12.459 -16.664   6.322  1.00  0.00           H  
ATOM    530  CD1BLEU A 730      10.774 -20.523   5.957  0.50 21.20           C  
ATOM    531 1HD1BLEU A 730      11.358 -21.461   5.808  1.00  0.00           H  
ATOM    532 2HD1BLEU A 730       9.677 -20.717   5.992  1.00  0.00           H  
ATOM    533 3HD1BLEU A 730      10.901 -20.113   6.986  1.00  0.00           H  
ATOM    534  CD2ALEU A 730      10.370 -18.033   5.230  0.50 21.52           C  
ATOM    535 1HD2ALEU A 730       9.914 -18.791   4.551  1.00  0.00           H  
ATOM    536 2HD2ALEU A 730      10.621 -17.090   4.690  1.00  0.00           H  
ATOM    537 3HD2ALEU A 730       9.626 -17.619   5.950  1.00  0.00           H  
ATOM    538  CD2BLEU A 730      10.333 -18.202   5.090  0.50 24.37           C  
ATOM    539 1HD2BLEU A 730      10.599 -17.454   4.307  1.00  0.00           H  
ATOM    540 2HD2BLEU A 730      10.460 -17.792   6.119  1.00  0.00           H  
ATOM    541 3HD2BLEU A 730       9.236 -18.396   5.125  1.00  0.00           H  
ATOM    542  N   TRP A 731      14.377 -16.379   4.993  1.00  9.18           N  
ATOM    543  HN  TRP A 731      13.463 -15.926   4.969  1.00  0.00           H  
ATOM    544  CA  TRP A 731      15.512 -15.657   5.577  1.00  8.89           C  
ATOM    545  HA  TRP A 731      16.407 -16.319   5.640  1.00  0.00           H  
ATOM    546  C   TRP A 731      15.101 -15.180   6.962  1.00  8.57           C  
ATOM    547  O   TRP A 731      14.058 -14.552   7.100  1.00 10.24           O  
ATOM    548  CB  TRP A 731      15.786 -14.468   4.654  1.00  8.97           C  
ATOM    549  HB1 TRP A 731      16.020 -14.820   3.622  1.00  0.00           H  
ATOM    550  HB2 TRP A 731      14.845 -13.904   4.453  1.00  0.00           H  
ATOM    551  CG  TRP A 731      16.853 -13.547   5.148  1.00  9.45           C  
ATOM    552  CD1 TRP A 731      17.996 -13.862   5.825  1.00  9.89           C  
ATOM    553  HD1 TRP A 731      18.269 -14.876   6.164  1.00  0.00           H  
ATOM    554  CD2 TRP A 731      16.941 -12.126   4.875  1.00 10.43           C  
ATOM    555  CE2 TRP A 731      18.119 -11.656   5.471  1.00 11.64           C  
ATOM    556  CE3 TRP A 731      16.105 -11.217   4.250  1.00 13.26           C  
ATOM    557  HE3 TRP A 731      15.161 -11.549   3.787  1.00  0.00           H  
ATOM    558  NE1 TRP A 731      18.757 -12.737   6.024  1.00 10.71           N  
ATOM    559  HE1 TRP A 731      19.655 -12.709   6.507  1.00  0.00           H  
ATOM    560  CZ2 TRP A 731      18.501 -10.317   5.406  1.00 14.32           C  
ATOM    561  HZ2 TRP A 731      19.448  -9.966   5.848  1.00  0.00           H  
ATOM    562  CZ3 TRP A 731      16.469  -9.907   4.217  1.00 18.63           C  
ATOM    563  HZ3 TRP A 731      15.798  -9.178   3.732  1.00  0.00           H  
ATOM    564  CH2 TRP A 731      17.651  -9.461   4.771  1.00 18.30           C  
ATOM    565  HH2 TRP A 731      17.913  -8.392   4.699  1.00  0.00           H  
ATOM    566  N   ILE A 732      15.939 -15.480   7.930  1.00  9.14           N  
ATOM    567  HN  ILE A 732      16.677 -16.165   7.768  1.00  0.00           H  
ATOM    568  CA  ILE A 732      15.815 -14.827   9.256  1.00 11.18           C  
ATOM    569  HA  ILE A 732      14.885 -14.212   9.279  1.00  0.00           H  
ATOM    570  C   ILE A 732      17.012 -13.923   9.365  1.00 11.79           C  
ATOM    571  O   ILE A 732      18.139 -14.393   9.504  1.00 14.09           O  
ATOM    572  CB  ILE A 732      15.782 -15.838  10.404  1.00 14.34           C  
ATOM    573  HB  ILE A 732      16.728 -16.427  10.388  1.00  0.00           H  
ATOM    574  CG1 ILE A 732      14.607 -16.798  10.248  1.00 15.33           C  
ATOM    575 1HG1 ILE A 732      13.646 -16.239  10.168  1.00  0.00           H  
ATOM    576 2HG1 ILE A 732      14.621 -17.283   9.244  1.00  0.00           H  
ATOM    577  CG2 ILE A 732      15.706 -15.060  11.741  1.00 17.49           C  
ATOM    578 1HG2 ILE A 732      15.682 -15.797  12.578  1.00  0.00           H  
ATOM    579 2HG2 ILE A 732      14.849 -14.347  11.773  1.00  0.00           H  
ATOM    580 3HG2 ILE A 732      16.528 -14.315  11.850  1.00  0.00           H  
ATOM    581  CD1 ILE A 732      14.537 -17.838  11.349  1.00 21.38           C  
ATOM    582 1HD1 ILE A 732      13.678 -18.540  11.235  1.00  0.00           H  
ATOM    583 2HD1 ILE A 732      14.523 -17.353  12.353  1.00  0.00           H  
ATOM    584 3HD1 ILE A 732      15.498 -18.397  11.429  1.00  0.00           H  
ATOM    585  N   PRO A 733      16.856 -12.593   9.234  1.00 13.56           N  
ATOM    586  CA  PRO A 733      18.015 -11.699   9.268  1.00 15.14           C  
ATOM    587  HA  PRO A 733      18.677 -11.917   8.398  1.00  0.00           H  
ATOM    588  C   PRO A 733      18.807 -11.856  10.559  1.00 16.66           C  
ATOM    589  O   PRO A 733      18.224 -12.017  11.640  1.00 17.91           O  
ATOM    590  CB  PRO A 733      17.390 -10.321   9.095  1.00 16.72           C  
ATOM    591  HB1 PRO A 733      18.033  -9.596   8.543  1.00  0.00           H  
ATOM    592  HB2 PRO A 733      17.320  -9.732  10.039  1.00  0.00           H  
ATOM    593  CG  PRO A 733      16.083 -10.583   8.449  1.00 16.56           C  
ATOM    594  HG1 PRO A 733      16.125 -10.586   7.335  1.00  0.00           H  
ATOM    595  HG2 PRO A 733      15.356  -9.744   8.549  1.00  0.00           H  
ATOM    596  CD  PRO A 733      15.593 -11.897   9.050  1.00 14.60           C  
ATOM    597  HD1 PRO A 733      14.957 -11.803   9.961  1.00  0.00           H  
ATOM    598  HD2 PRO A 733      14.824 -12.442   8.455  1.00  0.00           H  
ATOM    599  N   GLU A 734      20.118 -11.803  10.425  1.00 15.88           N  
ATOM    600  HN  GLU A 734      20.530 -11.666   9.502  1.00  0.00           H  
ATOM    601  CA  GLU A 734      20.984 -11.940  11.600  1.00 18.80           C  
ATOM    602  HA  GLU A 734      20.803 -12.944  12.051  1.00  0.00           H  
ATOM    603  C   GLU A 734      20.569 -10.877  12.619  1.00 19.12           C  
ATOM    604  O   GLU A 734      20.354  -9.716  12.235  1.00 21.43           O  
ATOM    605  CB  GLU A 734      22.459 -11.834  11.255  1.00 25.67           C  
ATOM    606  HB1 GLU A 734      22.687 -10.849  10.785  1.00  0.00           H  
ATOM    607  HB2 GLU A 734      22.717 -12.507  10.404  1.00  0.00           H  
ATOM    608  CG  GLU A 734      23.379 -12.093  12.455  1.00 31.43           C  
ATOM    609  HG1 GLU A 734      22.881 -12.779  13.180  1.00  0.00           H  
ATOM    610  HG2 GLU A 734      23.462 -11.174  13.081  1.00  0.00           H  
ATOM    611  CD  GLU A 734      24.752 -12.611  12.110  1.00 41.34           C  
ATOM    612  OE1 GLU A 734      25.318 -13.327  12.958  1.00 57.02           O  
ATOM    613  OE2 GLU A 734      25.237 -12.289  11.010  1.00 61.21           O  
ATOM    614  N   GLY A 735      20.413 -11.261  13.875  1.00 22.65           N  
ATOM    615  HN  GLY A 735      20.567 -12.236  14.130  1.00  0.00           H  
ATOM    616  CA  GLY A 735      20.016 -10.281  14.913  1.00 24.47           C  
ATOM    617  HA1 GLY A 735      20.458 -10.555  15.900  1.00  0.00           H  
ATOM    618  HA2 GLY A 735      20.525  -9.303  14.744  1.00  0.00           H  
ATOM    619  C   GLY A 735      18.525 -10.088  15.035  1.00 19.68           C  
ATOM    620  O   GLY A 735      18.094  -9.278  15.847  1.00 22.34           O  
ATOM    621  N   GLU A 736      17.735 -10.792  14.226  1.00 18.94           N  
ATOM    622  HN  GLU A 736      18.170 -11.457  13.586  1.00  0.00           H  
ATOM    623  CA  GLU A 736      16.279 -10.664  14.205  1.00 16.31           C  
ATOM    624  HA  GLU A 736      15.969 -10.006  15.050  1.00  0.00           H  
ATOM    625  C   GLU A 736      15.668 -12.054  14.421  1.00 14.77           C  
ATOM    626  O   GLU A 736      16.350 -13.057  14.277  1.00 16.74           O  
ATOM    627  CB  GLU A 736      15.792 -10.040  12.902  1.00 16.87           C  
ATOM    628  HB1 GLU A 736      14.681  -9.946  12.903  1.00  0.00           H  
ATOM    629  HB2 GLU A 736      15.919 -10.753  12.054  1.00  0.00           H  
ATOM    630  CG  GLU A 736      16.438  -8.710  12.580  1.00 21.84           C  
ATOM    631  HG1 GLU A 736      17.548  -8.809  12.559  1.00  0.00           H  
ATOM    632  HG2 GLU A 736      16.328  -8.004  13.436  1.00  0.00           H  
ATOM    633  CD  GLU A 736      15.942  -8.082  11.312  1.00 24.23           C  
ATOM    634  OE1 GLU A 736      14.773  -8.317  10.995  1.00 25.71           O  
ATOM    635  OE2 GLU A 736      16.728  -7.295  10.681  1.00 32.70           O  
ATOM    636  N   LYS A 737      14.387 -12.063  14.616  1.00 13.66           N  
ATOM    637  HN  LYS A 737      13.895 -11.169  14.608  1.00  0.00           H  
ATOM    638  CA  LYS A 737      13.595 -13.288  14.849  1.00 14.96           C  
ATOM    639  HA  LYS A 737      14.296 -14.147  14.967  1.00  0.00           H  
ATOM    640  C   LYS A 737      12.645 -13.594  13.722  1.00 11.44           C  
ATOM    641  O   LYS A 737      12.128 -14.696  13.693  1.00 12.83           O  
ATOM    642  CB  LYS A 737      12.755 -13.156  16.141  1.00 22.13           C  
ATOM    643  HB1 LYS A 737      12.213 -14.108  16.349  1.00  0.00           H  
ATOM    644  HB2 LYS A 737      11.889 -12.474  15.972  1.00  0.00           H  
ATOM    645  CG  LYS A 737      13.533 -12.722  17.353  1.00 24.69           C  
ATOM    646  HG1 LYS A 737      13.776 -11.635  17.308  1.00  0.00           H  
ATOM    647  HG2 LYS A 737      14.568 -13.136  17.337  1.00  0.00           H  
ATOM    648  CD  LYS A 737      12.860 -13.053  18.576  1.00 20.37           C  
ATOM    649  HD1 LYS A 737      13.266 -12.452  19.423  1.00  0.00           H  
ATOM    650  HD2 LYS A 737      11.812 -12.673  18.562  1.00  0.00           H  
ATOM    651  CE  LYS A 737      12.887 -14.526  18.909  1.00 22.61           C  
ATOM    652  HE1 LYS A 737      12.367 -15.152  18.147  1.00  0.00           H  
ATOM    653  HE2 LYS A 737      13.901 -14.976  18.802  1.00  0.00           H  
ATOM    654  NZ  LYS A 737      12.327 -14.689  20.264  1.00 20.10           N  
ATOM    655  HZ1 LYS A 737      12.345 -15.684  20.489  1.00  0.00           H  
ATOM    656  HZ2 LYS A 737      11.399 -14.277  20.362  1.00  0.00           H  
ATOM    657  HZ3 LYS A 737      12.802 -14.116  20.961  1.00  0.00           H  
ATOM    658  N   VAL A 738      12.343 -12.614  12.886  1.00 11.32           N  
ATOM    659  HN  VAL A 738      12.879 -11.747  12.913  1.00  0.00           H  
ATOM    660  CA  VAL A 738      11.242 -12.758  11.916  1.00 11.28           C  
ATOM    661  HA  VAL A 738      10.405 -13.291  12.425  1.00  0.00           H  
ATOM    662  C   VAL A 738      11.685 -13.607  10.728  1.00 11.02           C  
ATOM    663  O   VAL A 738      12.857 -13.565  10.301  1.00 13.24           O  
ATOM    664  CB  VAL A 738      10.732 -11.394  11.485  1.00 14.27           C  
ATOM    665  HB  VAL A 738       9.893 -11.563  10.770  1.00  0.00           H  
ATOM    666  CG1 VAL A 738      10.153 -10.728  12.710  1.00 16.98           C  
ATOM    667 1HG1 VAL A 738       9.779  -9.727  12.394  1.00  0.00           H  
ATOM    668 2HG1 VAL A 738      10.872 -10.677  13.561  1.00  0.00           H  
ATOM    669 3HG1 VAL A 738       9.375 -11.345  13.217  1.00  0.00           H  
ATOM    670  CG2 VAL A 738      11.792 -10.583  10.758  1.00 15.29           C  
ATOM    671 1HG2 VAL A 738      11.418  -9.582  10.442  1.00  0.00           H  
ATOM    672 2HG2 VAL A 738      12.207 -11.149   9.892  1.00  0.00           H  
ATOM    673 3HG2 VAL A 738      12.718 -10.490  11.371  1.00  0.00           H  
ATOM    674  N   LYS A 739      10.732 -14.366  10.197  1.00 10.23           N  
ATOM    675  HN  LYS A 739       9.803 -14.360  10.618  1.00  0.00           H  
ATOM    676  CA  LYS A 739      10.975 -15.209   9.027  1.00 11.69           C  
ATOM    677  HA  LYS A 739      12.066 -15.413   8.917  1.00  0.00           H  
ATOM    678  C   LYS A 739      10.445 -14.451   7.795  1.00 11.25           C  
ATOM    679  O   LYS A 739       9.239 -14.164   7.734  1.00 15.95           O  
ATOM    680  CB  LYS A 739      10.200 -16.519   9.156  1.00 15.06           C  
ATOM    681  HB1 LYS A 739       9.123 -16.321   9.366  1.00  0.00           H  
ATOM    682  HB2 LYS A 739      10.107 -17.022   8.165  1.00  0.00           H  
ATOM    683  CG  LYS A 739      10.775 -17.456  10.174  1.00 17.37           C  
ATOM    684  HG1 LYS A 739      11.870 -17.605  10.027  1.00  0.00           H  
ATOM    685  HG2 LYS A 739      10.804 -16.997  11.190  1.00  0.00           H  
ATOM    686  CD  LYS A 739      10.012 -18.790  10.172  1.00 24.62           C  
ATOM    687  HD1 LYS A 739       8.929 -18.646  10.394  1.00  0.00           H  
ATOM    688  HD2 LYS A 739       9.918 -19.211   9.144  1.00  0.00           H  
ATOM    689  CE  LYS A 739      10.644 -19.762  11.111  1.00 27.65           C  
ATOM    690  HE1 LYS A 739      11.705 -19.972  10.842  1.00  0.00           H  
ATOM    691  HE2 LYS A 739      10.816 -19.317  12.119  1.00  0.00           H  
ATOM    692  NZ  LYS A 739       9.834 -21.002  11.183  1.00 36.06           N  
ATOM    693  HZ1 LYS A 739      10.266 -21.667  11.825  1.00  0.00           H  
ATOM    694  HZ2 LYS A 739       9.677 -21.409  10.261  1.00  0.00           H  
ATOM    695  HZ3 LYS A 739       8.863 -20.810  11.429  1.00  0.00           H  
ATOM    696  N   ILE A 740      11.302 -14.151   6.855  1.00 10.12           N  
ATOM    697  HN  ILE A 740      12.268 -14.460   6.967  1.00  0.00           H  
ATOM    698  CA  ILE A 740      10.952 -13.395   5.649  1.00  9.63           C  
ATOM    699  HA  ILE A 740       9.928 -12.968   5.765  1.00  0.00           H  
ATOM    700  C   ILE A 740      10.967 -14.350   4.468  1.00  8.72           C  
ATOM    701  O   ILE A 740      12.035 -14.877   4.133  1.00  9.54           O  
ATOM    702  CB  ILE A 740      11.958 -12.252   5.437  1.00 10.83           C  
ATOM    703  HB  ILE A 740      12.964 -12.708   5.285  1.00  0.00           H  
ATOM    704  CG1 ILE A 740      12.029 -11.370   6.681  1.00 13.26           C  
ATOM    705 1HG1 ILE A 740      12.247 -11.990   7.582  1.00  0.00           H  
ATOM    706 2HG1 ILE A 740      11.013 -10.994   6.946  1.00  0.00           H  
ATOM    707  CG2 ILE A 740      11.619 -11.472   4.203  1.00 11.45           C  
ATOM    708 1HG2 ILE A 740      12.349 -10.643   4.049  1.00  0.00           H  
ATOM    709 2HG2 ILE A 740      10.568 -11.100   4.225  1.00  0.00           H  
ATOM    710 3HG2 ILE A 740      11.545 -12.129   3.305  1.00  0.00           H  
ATOM    711  CD1 ILE A 740      12.975 -10.256   6.591  1.00 17.98           C  
ATOM    712 1HD1 ILE A 740      13.027  -9.612   7.500  1.00  0.00           H  
ATOM    713 2HD1 ILE A 740      12.757  -9.636   5.690  1.00  0.00           H  
ATOM    714 3HD1 ILE A 740      13.991 -10.632   6.326  1.00  0.00           H  
ATOM    715  N   PRO A 741       9.853 -14.492   3.728  1.00  9.31           N  
ATOM    716  CA  PRO A 741       9.881 -15.240   2.459  1.00  8.74           C  
ATOM    717  HA  PRO A 741      10.298 -16.261   2.625  1.00  0.00           H  
ATOM    718  C   PRO A 741      10.741 -14.478   1.452  1.00  8.70           C  
ATOM    719  O   PRO A 741      10.519 -13.290   1.193  1.00  9.56           O  
ATOM    720  CB  PRO A 741       8.417 -15.332   2.071  1.00 11.25           C  
ATOM    721  HB1 PRO A 741       8.113 -14.599   1.288  1.00  0.00           H  
ATOM    722  HB2 PRO A 741       8.162 -16.252   1.495  1.00  0.00           H  
ATOM    723  CG  PRO A 741       7.658 -15.194   3.355  1.00 14.27           C  
ATOM    724  HG1 PRO A 741       7.486 -16.151   3.900  1.00  0.00           H  
ATOM    725  HG2 PRO A 741       6.579 -14.939   3.234  1.00  0.00           H  
ATOM    726  CD  PRO A 741       8.476 -14.160   4.123  1.00 12.39           C  
ATOM    727  HD1 PRO A 741       8.295 -14.140   5.223  1.00  0.00           H  
ATOM    728  HD2 PRO A 741       8.179 -13.100   3.946  1.00  0.00           H  
ATOM    729  N   VAL A 742      11.679 -15.194   0.843  1.00  8.27           N  
ATOM    730  HN  VAL A 742      11.736 -16.193   1.042  1.00  0.00           H  
ATOM    731  CA  VAL A 742      12.638 -14.609  -0.105  1.00  7.58           C  
ATOM    732  HA  VAL A 742      12.272 -13.591  -0.375  1.00  0.00           H  
ATOM    733  C   VAL A 742      12.692 -15.431  -1.371  1.00  7.67           C  
ATOM    734  O   VAL A 742      12.341 -16.609  -1.411  1.00  8.88           O  
ATOM    735  CB  VAL A 742      14.030 -14.460   0.494  1.00  8.25           C  
ATOM    736  HB  VAL A 742      14.711 -14.101  -0.313  1.00  0.00           H  
ATOM    737  CG1 VAL A 742      14.004 -13.389   1.596  1.00  9.89           C  
ATOM    738 1HG1 VAL A 742      15.023 -13.280   2.035  1.00  0.00           H  
ATOM    739 2HG1 VAL A 742      13.232 -13.602   2.372  1.00  0.00           H  
ATOM    740 3HG1 VAL A 742      13.597 -12.418   1.229  1.00  0.00           H  
ATOM    741  CG2 VAL A 742      14.596 -15.748   1.033  1.00  8.70           C  
ATOM    742 1HG2 VAL A 742      15.615 -15.639   1.472  1.00  0.00           H  
ATOM    743 2HG2 VAL A 742      14.587 -16.541   0.249  1.00  0.00           H  
ATOM    744 3HG2 VAL A 742      13.897 -16.208   1.770  1.00  0.00           H  
ATOM    745  N   ALA A 743      13.165 -14.786  -2.425  1.00  7.78           N  
ATOM    746  HN  ALA A 743      13.145 -13.766  -2.415  1.00  0.00           H  
ATOM    747  CA  ALA A 743      13.717 -15.456  -3.608  1.00  8.18           C  
ATOM    748  HA  ALA A 743      13.423 -16.531  -3.588  1.00  0.00           H  
ATOM    749  C   ALA A 743      15.226 -15.353  -3.536  1.00  7.91           C  
ATOM    750  O   ALA A 743      15.790 -14.326  -3.164  1.00  8.48           O  
ATOM    751  CB  ALA A 743      13.205 -14.832  -4.868  1.00  8.74           C  
ATOM    752  HB1 ALA A 743      12.094 -14.908  -4.921  1.00  0.00           H  
ATOM    753  HB2 ALA A 743      13.693 -15.266  -5.772  1.00  0.00           H  
ATOM    754  HB3 ALA A 743      13.553 -13.779  -4.979  1.00  0.00           H  
ATOM    755  N   ILE A 744      15.879 -16.478  -3.832  1.00  7.97           N  
ATOM    756  HN  ILE A 744      15.332 -17.294  -4.106  1.00  0.00           H  
ATOM    757  CA  ILE A 744      17.323 -16.607  -3.787  1.00  8.19           C  
ATOM    758  HA  ILE A 744      17.776 -15.634  -3.487  1.00  0.00           H  
ATOM    759  C   ILE A 744      17.797 -16.982  -5.182  1.00  8.50           C  
ATOM    760  O   ILE A 744      17.387 -18.024  -5.676  1.00 10.71           O  
ATOM    761  CB  ILE A 744      17.763 -17.696  -2.818  1.00  8.82           C  
ATOM    762  HB  ILE A 744      17.306 -18.651  -3.167  1.00  0.00           H  
ATOM    763  CG1 ILE A 744      17.247 -17.441  -1.406  1.00  9.91           C  
ATOM    764 1HG1 ILE A 744      16.259 -16.925  -1.443  1.00  0.00           H  
ATOM    765 2HG1 ILE A 744      17.858 -16.652  -0.908  1.00  0.00           H  
ATOM    766  CG2 ILE A 744      19.271 -17.882  -2.852  1.00 11.22           C  
ATOM    767 1HG2 ILE A 744      19.648 -18.068  -3.885  1.00  0.00           H  
ATOM    768 2HG2 ILE A 744      19.594 -18.688  -2.152  1.00  0.00           H  
ATOM    769 3HG2 ILE A 744      19.795 -17.018  -2.381  1.00  0.00           H  
ATOM    770  CD1 ILE A 744      17.165 -18.657  -0.540  1.00 13.74           C  
ATOM    771 1HD1 ILE A 744      16.788 -18.471   0.493  1.00  0.00           H  
ATOM    772 2HD1 ILE A 744      18.153 -19.173  -0.503  1.00  0.00           H  
ATOM    773 3HD1 ILE A 744      16.554 -19.446  -1.038  1.00  0.00           H  
ATOM    774  N   LYS A 745      18.607 -16.148  -5.799  1.00  8.71           N  
ATOM    775  CA ALYS A 745      19.225 -16.495  -7.089  0.50  8.75           C  
ATOM    776  HA ALYS A 745      18.696 -17.382  -7.509  1.00  0.00           H  
ATOM    777  CA BLYS A 745      19.226 -16.499  -7.085  0.50  8.72           C  
ATOM    778  HA BLYS A 745      18.695 -17.380  -7.515  1.00  0.00           H  
ATOM    779  C   LYS A 745      20.681 -16.867  -6.847  1.00  9.10           C  
ATOM    780  O   LYS A 745      21.450 -16.087  -6.312  1.00 10.24           O  
ATOM    781  CB ALYS A 745      19.152 -15.356  -8.107  0.50  9.26           C  
ATOM    782  HB1ALYS A 745      19.629 -14.431  -7.707  1.00  0.00           H  
ATOM    783  HB2ALYS A 745      18.106 -14.986  -8.218  1.00  0.00           H  
ATOM    784  CB BLYS A 745      19.132 -15.335  -8.066  0.50  9.29           C  
ATOM    785  HB1BLYS A 745      19.579 -14.416  -7.620  1.00  0.00           H  
ATOM    786  HB2BLYS A 745      18.073 -15.002  -8.171  1.00  0.00           H  
ATOM    787  CG ALYS A 745      19.740 -15.732  -9.449  0.50 10.71           C  
ATOM    788  HG1ALYS A 745      20.765 -16.149  -9.315  1.00  0.00           H  
ATOM    789  HG2ALYS A 745      19.217 -16.627  -9.860  1.00  0.00           H  
ATOM    790  CG BLYS A 745      19.732 -15.604  -9.420  0.50 10.77           C  
ATOM    791  HG1BLYS A 745      20.845 -15.650  -9.373  1.00  0.00           H  
ATOM    792  HG2BLYS A 745      19.532 -16.648  -9.757  1.00  0.00           H  
ATOM    793  CD ALYS A 745      19.760 -14.623 -10.477  0.50 12.63           C  
ATOM    794  HD1ALYS A 745      20.502 -14.839 -11.281  1.00  0.00           H  
ATOM    795  HD2ALYS A 745      20.214 -13.697 -10.054  1.00  0.00           H  
ATOM    796  CD BLYS A 745      19.263 -14.598 -10.433  0.50 13.20           C  
ATOM    797  HD1BLYS A 745      18.154 -14.488 -10.408  1.00  0.00           H  
ATOM    798  HD2BLYS A 745      19.551 -13.563 -10.135  1.00  0.00           H  
ATOM    799  CE ALYS A 745      18.397 -14.335 -11.064  0.50 14.04           C  
ATOM    800  HE1ALYS A 745      17.849 -15.275 -11.305  1.00  0.00           H  
ATOM    801  HE2ALYS A 745      17.701 -13.922 -10.297  1.00  0.00           H  
ATOM    802  CE BLYS A 745      19.747 -14.919 -11.824  0.50 16.04           C  
ATOM    803  HE1BLYS A 745      19.476 -15.959 -12.122  1.00  0.00           H  
ATOM    804  HE2BLYS A 745      20.857 -15.015 -11.859  1.00  0.00           H  
ATOM    805  NZ ALYS A 745      18.495 -13.442 -12.250  0.50 16.46           N  
ATOM    806  HZ1ALYS A 745      17.575 -13.248 -12.646  1.00  0.00           H  
ATOM    807  HZ2ALYS A 745      19.132 -13.820 -12.951  1.00  0.00           H  
ATOM    808  HZ3ALYS A 745      18.997 -12.582 -12.030  1.00  0.00           H  
ATOM    809  NZ BLYS A 745      19.256 -13.927 -12.806  0.50 19.45           N  
ATOM    810  HZ1BLYS A 745      19.584 -14.144 -13.747  1.00  0.00           H  
ATOM    811  HZ2BLYS A 745      19.504 -12.976 -12.533  1.00  0.00           H  
ATOM    812  HZ3BLYS A 745      18.240 -13.839 -12.774  1.00  0.00           H  
ATOM    813  N   GLU A 746      21.032 -18.098  -7.237  1.00  9.00           N  
ATOM    814  HN  GLU A 746      20.316 -18.718  -7.615  1.00  0.00           H  
ATOM    815  CA  GLU A 746      22.394 -18.578  -7.140  1.00  9.74           C  
ATOM    816  HA  GLU A 746      22.973 -17.896  -6.474  1.00  0.00           H  
ATOM    817  C   GLU A 746      22.990 -18.526  -8.541  1.00 10.56           C  
ATOM    818  O   GLU A 746      22.420 -19.124  -9.475  1.00 11.19           O  
ATOM    819  CB  GLU A 746      22.423 -19.990  -6.554  1.00 12.37           C  
ATOM    820  HB1 GLU A 746      21.818 -20.044  -5.619  1.00  0.00           H  
ATOM    821  HB2 GLU A 746      21.840 -20.696  -7.191  1.00  0.00           H  
ATOM    822  CG  GLU A 746      23.832 -20.511  -6.318  1.00 14.15           C  
ATOM    823  HG1 GLU A 746      24.396 -20.604  -7.275  1.00  0.00           H  
ATOM    824  HG2 GLU A 746      24.468 -19.747  -5.814  1.00  0.00           H  
ATOM    825  CD  GLU A 746      23.827 -21.809  -5.556  1.00 20.74           C  
ATOM    826  OE1 GLU A 746      22.858 -22.596  -5.652  1.00 21.65           O  
ATOM    827  OE2 GLU A 746      24.861 -22.102  -5.064  1.00 37.15           O  
ATOM    828  N   LEU A 747      24.095 -17.822  -8.689  1.00 10.18           N  
ATOM    829  HN  LEU A 747      24.508 -17.349  -7.885  1.00  0.00           H  
ATOM    830  CA  LEU A 747      24.734 -17.716 -10.011  1.00 11.47           C  
ATOM    831  HA  LEU A 747      23.954 -17.401 -10.743  1.00  0.00           H  
ATOM    832  C   LEU A 747      25.259 -19.090 -10.444  1.00 13.97           C  
ATOM    833  O   LEU A 747      25.688 -19.889  -9.592  1.00 16.15           O  
ATOM    834  CB  LEU A 747      25.817 -16.654  -9.999  1.00 12.14           C  
ATOM    835  HB1 LEU A 747      26.339 -16.632 -10.984  1.00  0.00           H  
ATOM    836  HB2 LEU A 747      26.655 -16.973  -9.337  1.00  0.00           H  
ATOM    837  CG  LEU A 747      25.358 -15.238  -9.618  1.00 13.36           C  
ATOM    838  HG  LEU A 747      25.033 -15.249  -8.551  1.00  0.00           H  
ATOM    839  CD1 LEU A 747      26.507 -14.253  -9.758  1.00 14.96           C  
ATOM    840 1HD1 LEU A 747      27.379 -14.548  -9.129  1.00  0.00           H  
ATOM    841 2HD1 LEU A 747      26.179 -13.210  -9.537  1.00  0.00           H  
ATOM    842 3HD1 LEU A 747      26.801 -14.119 -10.825  1.00  0.00           H  
ATOM    843  CD2 LEU A 747      24.178 -14.838 -10.470  1.00 14.70           C  
ATOM    844 1HD2 LEU A 747      23.335 -15.561 -10.367  1.00  0.00           H  
ATOM    845 2HD2 LEU A 747      24.472 -14.704 -11.537  1.00  0.00           H  
ATOM    846 3HD2 LEU A 747      23.850 -13.795 -10.249  1.00  0.00           H  
ATOM    847  N   ARG A 748      25.293 -19.286 -11.736  1.00 15.67           N  
ATOM    848  HN  ARG A 748      25.042 -18.512 -12.351  1.00  0.00           H  
ATOM    849  CA  ARG A 748      25.682 -20.592 -12.357  1.00 16.82           C  
ATOM    850  HA  ARG A 748      25.164 -21.423 -11.823  1.00  0.00           H  
ATOM    851  C   ARG A 748      27.188 -20.778 -12.237  1.00 18.32           C  
ATOM    852  O   ARG A 748      27.645 -21.865 -11.910  1.00 26.04           O  
ATOM    853  CB  ARG A 748      25.244 -20.582 -13.821  1.00 22.84           C  
ATOM    854  HB1 ARG A 748      24.192 -20.221 -13.899  1.00  0.00           H  
ATOM    855  HB2 ARG A 748      25.776 -19.770 -14.370  1.00  0.00           H  
ATOM    856  CG  ARG A 748      25.396 -21.899 -14.572  1.00 29.86           C  
ATOM    857  HG1 ARG A 748      24.863 -22.739 -14.068  1.00  0.00           H  
ATOM    858  HG2 ARG A 748      26.431 -22.308 -14.505  1.00  0.00           H  
ATOM    859  CD  ARG A 748      24.943 -21.707 -16.006  1.00 40.68           C  
ATOM    860  HD1 ARG A 748      25.639 -21.044 -16.571  1.00  0.00           H  
ATOM    861  HD2 ARG A 748      24.023 -21.079 -16.066  1.00  0.00           H  
ATOM    862  NE  ARG A 748      24.764 -22.975 -16.667  1.00 49.70           N  
ATOM    863  HE  ARG A 748      25.025 -23.824 -16.165  1.00  0.00           H  
ATOM    864  CZ  ARG A 748      24.281 -23.093 -17.885  1.00 54.72           C  
ATOM    865  NH1 ARG A 748      24.161 -24.293 -18.415  1.00 61.42           N  
ATOM    866 1HH1 ARG A 748      24.442 -25.125 -17.895  1.00  0.00           H  
ATOM    867 2HH1 ARG A 748      23.787 -24.384 -19.359  1.00  0.00           H  
ATOM    868  NH2 ARG A 748      23.915 -22.011 -18.561  1.00 54.81           N  
ATOM    869 1HH2 ARG A 748      24.008 -21.082 -18.151  1.00  0.00           H  
ATOM    870 2HH2 ARG A 748      23.541 -22.102 -19.505  1.00  0.00           H  
ATOM    871  N   GLU A 749      27.945 -19.699 -12.374  1.00 19.46           N  
ATOM    872  HN  GLU A 749      27.502 -18.782 -12.425  1.00  0.00           H  
ATOM    873  CA  GLU A 749      29.404 -19.796 -12.454  1.00 21.14           C  
ATOM    874  HA  GLU A 749      29.681 -20.869 -12.573  1.00  0.00           H  
ATOM    875  C   GLU A 749      29.998 -19.285 -11.146  1.00 19.20           C  
ATOM    876  O   GLU A 749      29.563 -18.309 -10.634  1.00 19.32           O  
ATOM    877  CB  GLU A 749      29.939 -19.015 -13.672  1.00 31.27           C  
ATOM    878  HB1 GLU A 749      30.954 -19.390 -13.941  1.00  0.00           H  
ATOM    879  HB2 GLU A 749      30.181 -17.969 -13.370  1.00  0.00           H  
ATOM    880  CG  GLU A 749      29.052 -18.997 -14.917  1.00 44.77           C  
ATOM    881  HG1 GLU A 749      29.364 -19.805 -15.619  1.00  0.00           H  
ATOM    882  HG2 GLU A 749      28.025 -19.345 -14.659  1.00  0.00           H  
ATOM    883  CD  GLU A 749      28.981 -17.652 -15.660  1.00 63.69           C  
ATOM    884  OE1 GLU A 749      30.074 -17.033 -15.841  1.00 82.80           O  
ATOM    885  OE2 GLU A 749      27.835 -17.192 -16.064  1.00 52.83           O  
ATOM    886  N   ALA A 750      31.011 -19.961 -10.655  1.00 17.89           N  
ATOM    887  HN  ALA A 750      31.265 -20.848 -11.090  1.00  0.00           H  
ATOM    888  CA  ALA A 750      31.791 -19.493  -9.508  1.00 17.60           C  
ATOM    889  HA  ALA A 750      31.091 -19.212  -8.686  1.00  0.00           H  
ATOM    890  C   ALA A 750      32.570 -18.261  -9.932  1.00 17.27           C  
ATOM    891  O   ALA A 750      33.032 -18.172 -11.090  1.00 21.52           O  
ATOM    892  CB  ALA A 750      32.740 -20.559  -9.001  1.00 19.83           C  
ATOM    893  HB1 ALA A 750      32.168 -21.464  -8.690  1.00  0.00           H  
ATOM    894  HB2 ALA A 750      33.397 -20.179  -8.184  1.00  0.00           H  
ATOM    895  HB3 ALA A 750      33.532 -20.802  -9.747  1.00  0.00           H  
ATOM    896  N   THR A 751      32.759 -17.339  -8.990  1.00 15.86           N  
ATOM    897  HN  THR A 751      32.424 -17.528  -8.045  1.00  0.00           H  
ATOM    898  CA  THR A 751      33.426 -16.070  -9.255  1.00 16.05           C  
ATOM    899  HA  THR A 751      33.821 -16.107 -10.297  1.00  0.00           H  
ATOM    900  C   THR A 751      34.606 -15.873  -8.323  1.00 14.47           C  
ATOM    901  O   THR A 751      34.577 -16.180  -7.092  1.00 16.56           O  
ATOM    902  CB  THR A 751      32.428 -14.911  -9.179  1.00 14.96           C  
ATOM    903  HB  THR A 751      32.990 -13.955  -9.064  1.00  0.00           H  
ATOM    904  CG2 THR A 751      31.577 -14.833 -10.418  1.00 16.98           C  
ATOM    905 1HG2 THR A 751      30.850 -13.989 -10.363  1.00  0.00           H  
ATOM    906 2HG2 THR A 751      31.063 -15.801 -10.621  1.00  0.00           H  
ATOM    907 3HG2 THR A 751      32.202 -14.773 -11.339  1.00  0.00           H  
ATOM    908  OG1 THR A 751      31.629 -15.113  -8.036  1.00 13.84           O  
ATOM    909  HG1 THR A 751      31.010 -14.394  -7.989  1.00  0.00           H  
ATOM    910  N   SER A 752      35.575 -15.190  -8.839  1.00 17.05           N  
ATOM    911  HN  SER A 752      35.496 -14.914  -9.818  1.00  0.00           H  
ATOM    912  CA  SER A 752      36.798 -14.780  -8.096  1.00 16.26           C  
ATOM    913  HA  SER A 752      37.130 -15.631  -7.457  1.00  0.00           H  
ATOM    914  C   SER A 752      36.540 -13.567  -7.201  1.00 15.46           C  
ATOM    915  O   SER A 752      35.547 -12.860  -7.379  1.00 15.98           O  
ATOM    916  CB  SER A 752      37.881 -14.467  -9.075  1.00 19.22           C  
ATOM    917  HB1 SER A 752      38.103 -15.324  -9.753  1.00  0.00           H  
ATOM    918  HB2 SER A 752      38.883 -14.388  -8.592  1.00  0.00           H  
ATOM    919  OG  SER A 752      37.526 -13.284  -9.790  1.00 19.63           O  
ATOM    920  HG  SER A 752      38.215 -13.085 -10.413  1.00  0.00           H  
ATOM    921  N   PRO A 753      37.477 -13.259  -6.268  1.00 17.50           N  
ATOM    922  CA  PRO A 753      37.369 -12.029  -5.478  1.00 16.95           C  
ATOM    923  HA  PRO A 753      36.479 -12.089  -4.809  1.00  0.00           H  
ATOM    924  C   PRO A 753      37.266 -10.775  -6.368  1.00 15.85           C  
ATOM    925  O   PRO A 753      36.481  -9.892  -6.122  1.00 16.33           O  
ATOM    926  CB  PRO A 753      38.641 -12.103  -4.646  1.00 21.03           C  
ATOM    927  HB1 PRO A 753      38.616 -11.491  -3.714  1.00  0.00           H  
ATOM    928  HB2 PRO A 753      39.519 -11.589  -5.103  1.00  0.00           H  
ATOM    929  CG  PRO A 753      38.841 -13.595  -4.411  1.00 21.39           C  
ATOM    930  HG1 PRO A 753      38.235 -14.031  -3.583  1.00  0.00           H  
ATOM    931  HG2 PRO A 753      39.827 -13.880  -3.975  1.00  0.00           H  
ATOM    932  CD  PRO A 753      38.557 -14.157  -5.781  1.00 20.42           C  
ATOM    933  HD1 PRO A 753      39.444 -14.235  -6.452  1.00  0.00           H  
ATOM    934  HD2 PRO A 753      38.312 -15.245  -5.803  1.00  0.00           H  
ATOM    935  N   LYS A 754      37.996 -10.746  -7.461  1.00 16.79           N  
ATOM    936  HN  LYS A 754      38.605 -11.541  -7.657  1.00  0.00           H  
ATOM    937  CA  LYS A 754      37.980  -9.618  -8.423  1.00 18.14           C  
ATOM    938  HA  LYS A 754      38.163  -8.688  -7.836  1.00  0.00           H  
ATOM    939  C   LYS A 754      36.593  -9.482  -9.051  1.00 17.33           C  
ATOM    940  O   LYS A 754      36.014  -8.388  -9.121  1.00 17.35           O  
ATOM    941  CB  LYS A 754      39.091  -9.714  -9.461  1.00 23.67           C  
ATOM    942  HB1 LYS A 754      40.085  -9.855  -8.976  1.00  0.00           H  
ATOM    943  HB2 LYS A 754      39.033 -10.673 -10.027  1.00  0.00           H  
ATOM    944  CG  LYS A 754      39.101  -8.512 -10.407  1.00 31.51           C  
ATOM    945  HG1 LYS A 754      38.263  -8.598 -11.138  1.00  0.00           H  
ATOM    946  HG2 LYS A 754      38.792  -7.594  -9.856  1.00  0.00           H  
ATOM    947  CD  LYS A 754      40.410  -8.256 -11.147  1.00 39.89           C  
ATOM    948  HD1 LYS A 754      41.277  -8.352 -10.453  1.00  0.00           H  
ATOM    949  HD2 LYS A 754      40.635  -9.095 -11.847  1.00  0.00           H  
ATOM    950  CE  LYS A 754      40.457  -6.919 -11.881  1.00 43.80           C  
ATOM    951  HE1 LYS A 754      41.057  -7.014 -12.816  1.00  0.00           H  
ATOM    952  HE2 LYS A 754      39.457  -6.683 -12.315  1.00  0.00           H  
ATOM    953  NZ  LYS A 754      40.952  -5.763 -11.064  1.00 48.67           N  
ATOM    954  HZ1 LYS A 754      40.983  -4.869 -11.555  1.00  0.00           H  
ATOM    955  HZ2 LYS A 754      41.867  -5.979 -10.667  1.00  0.00           H  
ATOM    956  HZ3 LYS A 754      40.403  -5.676 -10.209  1.00  0.00           H  
ATOM    957  N   ALA A 755      36.040 -10.577  -9.564  1.00 15.42           N  
ATOM    958  HN  ALA A 755      36.557 -11.455  -9.531  1.00  0.00           H  
ATOM    959  CA  ALA A 755      34.702 -10.557 -10.178  1.00 17.29           C  
ATOM    960  HA  ALA A 755      34.706  -9.796 -10.993  1.00  0.00           H  
ATOM    961  C   ALA A 755      33.660 -10.146  -9.154  1.00 13.27           C  
ATOM    962  O   ALA A 755      32.703  -9.399  -9.489  1.00 15.04           O  
ATOM    963  CB  ALA A 755      34.319 -11.886 -10.779  1.00 18.41           C  
ATOM    964  HB1 ALA A 755      35.085 -12.188 -11.531  1.00  0.00           H  
ATOM    965  HB2 ALA A 755      33.289 -11.874 -11.207  1.00  0.00           H  
ATOM    966  HB3 ALA A 755      34.160 -12.670 -10.002  1.00  0.00           H  
ATOM    967  N   ASN A 756      33.844 -10.567  -7.911  1.00 13.08           N  
ATOM    968  HN  ASN A 756      34.664 -11.131  -7.688  1.00  0.00           H  
ATOM    969  CA  ASN A 756      32.889 -10.235  -6.852  1.00 12.35           C  
ATOM    970  HA  ASN A 756      31.872 -10.520  -7.211  1.00  0.00           H  
ATOM    971  C   ASN A 756      32.888  -8.727  -6.602  1.00 10.97           C  
ATOM    972  O   ASN A 756      31.856  -8.232  -6.150  1.00 11.13           O  
ATOM    973  CB  ASN A 756      33.178 -11.042  -5.580  1.00 12.48           C  
ATOM    974  HB1 ASN A 756      32.719 -10.565  -4.683  1.00  0.00           H  
ATOM    975  HB2 ASN A 756      34.251 -10.968  -5.287  1.00  0.00           H  
ATOM    976  CG  ASN A 756      32.749 -12.466  -5.719  1.00 12.39           C  
ATOM    977  ND2 ASN A 756      33.122 -13.257  -4.719  1.00 15.87           N  
ATOM    978 1HD2 ASN A 756      33.647 -12.949  -3.901  1.00  0.00           H  
ATOM    979 2HD2 ASN A 756      32.829 -14.229  -4.814  1.00  0.00           H  
ATOM    980  OD1 ASN A 756      32.110 -12.841  -6.714  1.00 13.47           O  
ATOM    981  N   LYS A 757      33.981  -8.017  -6.821  1.00 11.69           N  
ATOM    982  HN  LYS A 757      34.844  -8.477  -7.112  1.00  0.00           H  
ATOM    983  CA  LYS A 757      33.942  -6.558  -6.642  1.00 11.13           C  
ATOM    984  HA  LYS A 757      33.541  -6.342  -5.624  1.00  0.00           H  
ATOM    985  C   LYS A 757      33.015  -5.912  -7.669  1.00 11.48           C  
ATOM    986  O   LYS A 757      32.285  -4.961  -7.328  1.00 12.04           O  
ATOM    987  CB  LYS A 757      35.338  -5.963  -6.740  1.00 11.36           C  
ATOM    988  HB1 LYS A 757      35.286  -4.859  -6.884  1.00  0.00           H  
ATOM    989  HB2 LYS A 757      35.823  -6.254  -7.701  1.00  0.00           H  
ATOM    990  CG  LYS A 757      36.232  -6.308  -5.562  1.00 12.31           C  
ATOM    991  HG1 LYS A 757      36.178  -7.398  -5.332  1.00  0.00           H  
ATOM    992  HG2 LYS A 757      35.812  -5.898  -4.614  1.00  0.00           H  
ATOM    993  CD  LYS A 757      37.644  -5.877  -5.741  1.00 14.35           C  
ATOM    994  HD1 LYS A 757      38.166  -6.530  -6.479  1.00  0.00           H  
ATOM    995  HD2 LYS A 757      37.694  -4.905  -6.286  1.00  0.00           H  
ATOM    996  CE  LYS A 757      38.427  -5.805  -4.437  1.00 16.64           C  
ATOM    997  HE1 LYS A 757      39.530  -5.821  -4.599  1.00  0.00           H  
ATOM    998  HE2 LYS A 757      38.346  -6.742  -3.838  1.00  0.00           H  
ATOM    999  NZ  LYS A 757      37.975  -4.593  -3.675  1.00 15.65           N  
ATOM   1000  HZ1 LYS A 757      38.499  -4.545  -2.802  1.00  0.00           H  
ATOM   1001  HZ2 LYS A 757      36.966  -4.578  -3.527  1.00  0.00           H  
ATOM   1002  HZ3 LYS A 757      38.049  -3.736  -4.223  1.00  0.00           H  
ATOM   1003  N   GLU A 758      33.049  -6.410  -8.901  1.00 12.22           N  
ATOM   1004  HN  GLU A 758      33.704  -7.155  -9.137  1.00  0.00           H  
ATOM   1005  CA  GLU A 758      32.123  -5.871  -9.931  1.00 12.92           C  
ATOM   1006  HA  GLU A 758      32.254  -4.765  -9.983  1.00  0.00           H  
ATOM   1007  C   GLU A 758      30.674  -6.174  -9.545  1.00 11.64           C  
ATOM   1008  O   GLU A 758      29.791  -5.337  -9.691  1.00 13.39           O  
ATOM   1009  CB  GLU A 758      32.441  -6.471 -11.319  1.00 17.49           C  
ATOM   1010  HB1 GLU A 758      32.258  -7.571 -11.295  1.00  0.00           H  
ATOM   1011  HB2 GLU A 758      31.663  -6.145 -12.048  1.00  0.00           H  
ATOM   1012  CG  GLU A 758      33.798  -6.208 -11.894  1.00 23.38           C  
ATOM   1013  HG1 GLU A 758      34.599  -6.441 -11.154  1.00  0.00           H  
ATOM   1014  HG2 GLU A 758      33.978  -5.114 -12.014  1.00  0.00           H  
ATOM   1015  CD  GLU A 758      34.029  -6.946 -13.200  1.00 37.61           C  
ATOM   1016  OE1 GLU A 758      33.051  -7.227 -13.895  1.00 47.04           O  
ATOM   1017  OE2 GLU A 758      35.200  -7.219 -13.520  1.00 57.57           O  
ATOM   1018  N   ILE A 759      30.454  -7.401  -9.078  1.00 11.10           N  
ATOM   1019  HN  ILE A 759      31.205  -8.091  -9.072  1.00  0.00           H  
ATOM   1020  CA  ILE A 759      29.111  -7.757  -8.567  1.00 10.59           C  
ATOM   1021  HA  ILE A 759      28.381  -7.610  -9.397  1.00  0.00           H  
ATOM   1022  C   ILE A 759      28.698  -6.829  -7.407  1.00 10.50           C  
ATOM   1023  O   ILE A 759      27.599  -6.327  -7.462  1.00 11.75           O  
ATOM   1024  CB  ILE A 759      29.066  -9.239  -8.160  1.00 11.82           C  
ATOM   1025  HB  ILE A 759      29.919  -9.435  -7.470  1.00  0.00           H  
ATOM   1026  CG1 ILE A 759      29.229 -10.138  -9.386  1.00 13.15           C  
ATOM   1027 1HG1 ILE A 759      28.384  -9.996 -10.100  1.00  0.00           H  
ATOM   1028 2HG1 ILE A 759      30.070  -9.788 -10.028  1.00  0.00           H  
ATOM   1029  CG2 ILE A 759      27.778  -9.532  -7.414  1.00 12.30           C  
ATOM   1030 1HG2 ILE A 759      27.659  -8.876  -6.520  1.00  0.00           H  
ATOM   1031 2HG2 ILE A 759      27.704 -10.610  -7.140  1.00  0.00           H  
ATOM   1032 3HG2 ILE A 759      26.893  -9.463  -8.089  1.00  0.00           H  
ATOM   1033  CD1 ILE A 759      29.394 -11.597  -9.027  1.00 15.00           C  
ATOM   1034 1HD1 ILE A 759      29.513 -12.253  -9.921  1.00  0.00           H  
ATOM   1035 2HD1 ILE A 759      28.553 -11.947  -8.385  1.00  0.00           H  
ATOM   1036 3HD1 ILE A 759      30.239 -11.739  -8.313  1.00  0.00           H  
ATOM   1037  N   LEU A 760      29.564  -6.647  -6.421  1.00 10.52           N  
ATOM   1038  HN  LEU A 760      30.473  -7.109  -6.453  1.00  0.00           H  
ATOM   1039  CA  LEU A 760      29.222  -5.781  -5.279  1.00 10.89           C  
ATOM   1040  HA  LEU A 760      28.330  -6.218  -4.772  1.00  0.00           H  
ATOM   1041  C   LEU A 760      28.862  -4.405  -5.739  1.00 11.85           C  
ATOM   1042  O   LEU A 760      27.879  -3.856  -5.241  1.00 12.37           O  
ATOM   1043  CB  LEU A 760      30.358  -5.758  -4.284  1.00 12.35           C  
ATOM   1044  HB1 LEU A 760      31.328  -5.593  -4.809  1.00  0.00           H  
ATOM   1045  HB2 LEU A 760      30.312  -4.831  -3.667  1.00  0.00           H  
ATOM   1046  CG  LEU A 760      30.444  -6.962  -3.404  1.00 12.77           C  
ATOM   1047  HG  LEU A 760      30.382  -7.874  -4.042  1.00  0.00           H  
ATOM   1048  CD1 LEU A 760      31.763  -6.976  -2.674  1.00 15.44           C  
ATOM   1049 1HD1 LEU A 760      32.608  -6.959  -3.402  1.00  0.00           H  
ATOM   1050 2HD1 LEU A 760      31.839  -7.836  -1.969  1.00  0.00           H  
ATOM   1051 3HD1 LEU A 760      31.836  -6.147  -1.932  1.00  0.00           H  
ATOM   1052  CD2 LEU A 760      29.273  -6.986  -2.395  1.00 13.17           C  
ATOM   1053 1HD2 LEU A 760      28.297  -6.976  -2.935  1.00  0.00           H  
ATOM   1054 2HD2 LEU A 760      29.346  -6.157  -1.653  1.00  0.00           H  
ATOM   1055 3HD2 LEU A 760      29.349  -7.846  -1.690  1.00  0.00           H  
ATOM   1056  N   ASP A 761      29.628  -3.799  -6.614  1.00 11.30           N  
ATOM   1057  HN  ASP A 761      30.444  -4.265  -7.010  1.00  0.00           H  
ATOM   1058  CA  ASP A 761      29.270  -2.413  -7.010  1.00 12.14           C  
ATOM   1059  HA  ASP A 761      29.280  -1.784  -6.090  1.00  0.00           H  
ATOM   1060  C   ASP A 761      27.879  -2.361  -7.585  1.00 12.00           C  
ATOM   1061  O   ASP A 761      27.100  -1.424  -7.253  1.00 14.00           O  
ATOM   1062  CB  ASP A 761      30.307  -1.863  -7.953  1.00 12.90           C  
ATOM   1063  HB1 ASP A 761      30.512  -2.587  -8.776  1.00  0.00           H  
ATOM   1064  HB2 ASP A 761      29.888  -1.017  -8.547  1.00  0.00           H  
ATOM   1065  CG  ASP A 761      31.601  -1.448  -7.272  1.00 13.89           C  
ATOM   1066  OD1 ASP A 761      31.575  -1.057  -6.032  1.00 16.31           O  
ATOM   1067  OD2 ASP A 761      32.608  -1.477  -7.956  1.00 14.89           O  
ATOM   1068  N   GLU A 762      27.513  -3.317  -8.434  1.00 11.15           N  
ATOM   1069  HN  GLU A 762      28.177  -4.046  -8.694  1.00  0.00           H  
ATOM   1070  CA  GLU A 762      26.176  -3.328  -8.992  1.00 12.13           C  
ATOM   1071  HA  GLU A 762      25.958  -2.303  -9.374  1.00  0.00           H  
ATOM   1072  C   GLU A 762      25.147  -3.653  -7.917  1.00 11.20           C  
ATOM   1073  O   GLU A 762      24.026  -3.104  -7.952  1.00 11.44           O  
ATOM   1074  CB  GLU A 762      26.107  -4.282 -10.163  1.00 13.17           C  
ATOM   1075  HB1 GLU A 762      26.245  -5.338  -9.834  1.00  0.00           H  
ATOM   1076  HB2 GLU A 762      27.003  -4.184 -10.819  1.00  0.00           H  
ATOM   1077  CG  GLU A 762      24.845  -4.116 -10.940  1.00 21.62           C  
ATOM   1078  HG1 GLU A 762      23.986  -4.195 -10.233  1.00  0.00           H  
ATOM   1079  HG2 GLU A 762      24.701  -5.024 -11.572  1.00  0.00           H  
ATOM   1080  CD  GLU A 762      24.632  -2.888 -11.814  1.00 28.90           C  
ATOM   1081  OE1 GLU A 762      23.571  -2.889 -12.548  1.00 40.02           O  
ATOM   1082  OE2 GLU A 762      25.464  -1.949 -11.790  1.00 30.54           O  
ATOM   1083  N   ALA A 763      25.476  -4.573  -7.023  1.00 10.43           N  
ATOM   1084  HN  ALA A 763      26.398  -5.008  -7.061  1.00  0.00           H  
ATOM   1085  CA  ALA A 763      24.524  -4.973  -5.976  1.00  9.86           C  
ATOM   1086  HA  ALA A 763      23.603  -5.372  -6.462  1.00  0.00           H  
ATOM   1087  C   ALA A 763      24.144  -3.761  -5.123  1.00  9.75           C  
ATOM   1088  O   ALA A 763      22.975  -3.650  -4.718  1.00  9.98           O  
ATOM   1089  CB  ALA A 763      25.126  -6.058  -5.107  1.00 10.78           C  
ATOM   1090  HB1 ALA A 763      25.403  -6.941  -5.729  1.00  0.00           H  
ATOM   1091  HB2 ALA A 763      24.452  -6.337  -4.264  1.00  0.00           H  
ATOM   1092  HB3 ALA A 763      25.989  -5.682  -4.510  1.00  0.00           H  
ATOM   1093  N   TYR A 764      25.086  -2.876  -4.806  1.00  9.88           N  
ATOM   1094  HN  TYR A 764      26.051  -3.039  -5.094  1.00  0.00           H  
ATOM   1095  CA  TYR A 764      24.745  -1.659  -4.040  1.00 10.76           C  
ATOM   1096  HA  TYR A 764      24.226  -2.003  -3.115  1.00  0.00           H  
ATOM   1097  C   TYR A 764      23.742  -0.797  -4.802  1.00 11.24           C  
ATOM   1098  O   TYR A 764      22.838  -0.196  -4.172  1.00 12.83           O  
ATOM   1099  CB  TYR A 764      25.974  -0.903  -3.585  1.00 11.53           C  
ATOM   1100  HB1 TYR A 764      25.728   0.161  -3.359  1.00  0.00           H  
ATOM   1101  HB2 TYR A 764      26.684  -0.749  -4.430  1.00  0.00           H  
ATOM   1102  CG  TYR A 764      26.669  -1.567  -2.401  1.00 12.40           C  
ATOM   1103  CD1 TYR A 764      27.756  -2.406  -2.561  1.00 13.09           C  
ATOM   1104  HD1 TYR A 764      28.147  -2.579  -3.578  1.00  0.00           H  
ATOM   1105  CD2 TYR A 764      26.218  -1.369  -1.114  1.00 12.87           C  
ATOM   1106  HD2 TYR A 764      25.368  -0.689  -0.937  1.00  0.00           H  
ATOM   1107  CE1 TYR A 764      28.371  -3.036  -1.498  1.00 13.63           C  
ATOM   1108  HE1 TYR A 764      29.242  -3.691  -1.669  1.00  0.00           H  
ATOM   1109  CE2 TYR A 764      26.815  -2.010  -0.035  1.00 12.95           C  
ATOM   1110  HE2 TYR A 764      26.422  -1.850   0.983  1.00  0.00           H  
ATOM   1111  CZ  TYR A 764      27.892  -2.842  -0.227  1.00 12.58           C  
ATOM   1112  OH  TYR A 764      28.470  -3.448   0.858  1.00 15.12           O  
ATOM   1113  HH  TYR A 764      29.214  -4.023   0.725  1.00  0.00           H  
ATOM   1114  N   VAL A 765      23.916  -0.697  -6.110  1.00 11.27           N  
ATOM   1115  HN  VAL A 765      24.725  -1.124  -6.561  1.00  0.00           H  
ATOM   1116  CA  VAL A 765      22.914   0.046  -6.905  1.00 12.09           C  
ATOM   1117  HA  VAL A 765      22.808   1.068  -6.472  1.00  0.00           H  
ATOM   1118  C   VAL A 765      21.559  -0.665  -6.804  1.00 11.81           C  
ATOM   1119  O   VAL A 765      20.526   0.000  -6.652  1.00 11.79           O  
ATOM   1120  CB  VAL A 765      23.369   0.182  -8.350  1.00 13.40           C  
ATOM   1121  HB  VAL A 765      23.510  -0.837  -8.779  1.00  0.00           H  
ATOM   1122  CG1 VAL A 765      22.311   0.898  -9.142  1.00 15.55           C  
ATOM   1123 1HG1 VAL A 765      21.357   0.330  -9.037  1.00  0.00           H  
ATOM   1124 2HG1 VAL A 765      22.603   1.057 -10.206  1.00  0.00           H  
ATOM   1125 3HG1 VAL A 765      22.208   1.970  -8.853  1.00  0.00           H  
ATOM   1126  CG2 VAL A 765      24.674   0.959  -8.493  1.00 14.72           C  
ATOM   1127 1HG2 VAL A 765      25.459   0.428  -7.905  1.00  0.00           H  
ATOM   1128 2HG2 VAL A 765      24.571   2.031  -8.204  1.00  0.00           H  
ATOM   1129 3HG2 VAL A 765      24.966   1.118  -9.557  1.00  0.00           H  
ATOM   1130  N   MET A 766      21.533  -1.981  -6.983  1.00 10.70           N  
ATOM   1131  HN  MET A 766      22.403  -2.483  -7.161  1.00  0.00           H  
ATOM   1132  CA  MET A 766      20.269  -2.720  -6.927  1.00  9.88           C  
ATOM   1133  HA  MET A 766      19.580  -2.257  -7.671  1.00  0.00           H  
ATOM   1134  C   MET A 766      19.583  -2.638  -5.553  1.00 10.23           C  
ATOM   1135  O   MET A 766      18.359  -2.745  -5.492  1.00 12.24           O  
ATOM   1136  CB  MET A 766      20.466  -4.172  -7.334  1.00 11.80           C  
ATOM   1137  HB1 MET A 766      19.516  -4.745  -7.221  1.00  0.00           H  
ATOM   1138  HB2 MET A 766      21.097  -4.708  -6.587  1.00  0.00           H  
ATOM   1139  CG  MET A 766      21.031  -4.340  -8.733  1.00 12.50           C  
ATOM   1140  HG1 MET A 766      22.069  -3.936  -8.779  1.00  0.00           H  
ATOM   1141  HG2 MET A 766      21.232  -5.417  -8.940  1.00  0.00           H  
ATOM   1142  SD  MET A 766      20.058  -3.651 -10.014  1.00 16.04           S  
ATOM   1143  CE  MET A 766      20.776  -2.070 -10.363  1.00 22.88           C  
ATOM   1144  HE1 MET A 766      20.156  -1.631 -11.179  1.00  0.00           H  
ATOM   1145  HE2 MET A 766      21.864  -2.116 -10.604  1.00  0.00           H  
ATOM   1146  HE3 MET A 766      20.866  -1.412  -9.467  1.00  0.00           H  
ATOM   1147  N   ALA A 767      20.350  -2.466  -4.485  1.00 10.31           N  
ATOM   1148  HN  ALA A 767      21.364  -2.456  -4.598  1.00  0.00           H  
ATOM   1149  CA  ALA A 767      19.780  -2.289  -3.144  1.00 10.46           C  
ATOM   1150  HA  ALA A 767      18.953  -3.025  -3.013  1.00  0.00           H  
ATOM   1151  C   ALA A 767      19.211  -0.889  -2.956  1.00 11.47           C  
ATOM   1152  O   ALA A 767      18.459  -0.676  -2.013  1.00 12.55           O  
ATOM   1153  CB  ALA A 767      20.853  -2.593  -2.129  1.00 11.63           C  
ATOM   1154  HB1 ALA A 767      20.420  -2.459  -1.110  1.00  0.00           H  
ATOM   1155  HB2 ALA A 767      21.776  -1.988  -2.286  1.00  0.00           H  
ATOM   1156  HB3 ALA A 767      21.307  -3.601  -2.273  1.00  0.00           H  
ATOM   1157  N   SER A 768      19.573   0.040  -3.807  1.00 10.92           N  
ATOM   1158  HN  SER A 768      20.176  -0.222  -4.587  1.00  0.00           H  
ATOM   1159  CA  SER A 768      19.147   1.447  -3.687  1.00 11.94           C  
ATOM   1160  HA  SER A 768      19.031   1.689  -2.605  1.00  0.00           H  
ATOM   1161  C   SER A 768      17.830   1.703  -4.378  1.00 12.43           C  
ATOM   1162  O   SER A 768      17.319   2.828  -4.293  1.00 14.51           O  
ATOM   1163  CB  SER A 768      20.203   2.395  -4.288  1.00 14.01           C  
ATOM   1164  HB1 SER A 768      21.233   2.119  -3.962  1.00  0.00           H  
ATOM   1165  HB2 SER A 768      20.145   3.411  -3.833  1.00  0.00           H  
ATOM   1166  OG  SER A 768      20.104   2.451  -5.689  1.00 14.68           O  
ATOM   1167  HG  SER A 768      20.755   3.035  -6.059  1.00  0.00           H  
ATOM   1168  N   VAL A 769      17.320   0.759  -5.145  1.00 12.41           N  
ATOM   1169  HN  VAL A 769      17.830  -0.121  -5.225  1.00  0.00           H  
ATOM   1170  CA  VAL A 769      16.057   0.899  -5.894  1.00 15.19           C  
ATOM   1171  HA  VAL A 769      16.053   1.857  -6.465  1.00  0.00           H  
ATOM   1172  C   VAL A 769      14.925   0.893  -4.870  1.00 18.31           C  
ATOM   1173  O   VAL A 769      14.744  -0.083  -4.202  1.00 30.15           O  
ATOM   1174  CB  VAL A 769      15.957  -0.301  -6.866  1.00 26.49           C  
ATOM   1175  HB  VAL A 769      16.393  -1.181  -6.338  1.00  0.00           H  
ATOM   1176  CG1 VAL A 769      14.574  -0.675  -7.254  1.00 31.66           C  
ATOM   1177 1HG1 VAL A 769      14.502  -1.540  -7.954  1.00  0.00           H  
ATOM   1178 2HG1 VAL A 769      14.039   0.208  -7.675  1.00  0.00           H  
ATOM   1179 3HG1 VAL A 769      13.955  -0.862  -6.345  1.00  0.00           H  
ATOM   1180  CG2 VAL A 769      16.859  -0.009  -8.056  1.00 27.59           C  
ATOM   1181 1HG2 VAL A 769      16.787  -0.874  -8.756  1.00  0.00           H  
ATOM   1182 2HG2 VAL A 769      17.909   0.221  -7.758  1.00  0.00           H  
ATOM   1183 3HG2 VAL A 769      16.628   0.966  -8.546  1.00  0.00           H  
ATOM   1184  N   ASP A 770      14.101   1.894  -4.864  1.00 13.26           N  
ATOM   1185  HN  ASP A 770      14.239   2.616  -5.571  1.00  0.00           H  
ATOM   1186  CA  ASP A 770      12.986   2.078  -3.926  1.00 13.51           C  
ATOM   1187  HA  ASP A 770      12.716   1.085  -3.497  1.00  0.00           H  
ATOM   1188  C   ASP A 770      11.778   2.633  -4.659  1.00 13.08           C  
ATOM   1189  O   ASP A 770      11.624   3.830  -4.769  1.00 15.43           O  
ATOM   1190  CB  ASP A 770      13.450   2.988  -2.792  1.00 19.72           C  
ATOM   1191  HB1 ASP A 770      14.414   2.631  -2.359  1.00  0.00           H  
ATOM   1192  HB2 ASP A 770      13.785   3.977  -3.182  1.00  0.00           H  
ATOM   1193  CG  ASP A 770      12.401   3.152  -1.723  1.00 21.57           C  
ATOM   1194  OD1 ASP A 770      11.432   2.330  -1.700  1.00 24.68           O  
ATOM   1195  OD2 ASP A 770      12.590   4.022  -0.866  1.00 25.15           O  
ATOM   1196  N   ASN A 771      10.978   1.715  -5.168  1.00 11.88           N  
ATOM   1197  HN  ASN A 771      11.218   0.731  -5.049  1.00  0.00           H  
ATOM   1198  CA  ASN A 771       9.746   2.065  -5.904  1.00 10.94           C  
ATOM   1199  HA  ASN A 771       9.278   2.957  -5.426  1.00  0.00           H  
ATOM   1200  C   ASN A 771       8.790   0.899  -5.815  1.00 10.23           C  
ATOM   1201  O   ASN A 771       9.260  -0.235  -5.846  1.00 10.59           O  
ATOM   1202  CB  ASN A 771      10.099   2.407  -7.373  1.00 11.03           C  
ATOM   1203  HB1 ASN A 771      10.847   3.232  -7.433  1.00  0.00           H  
ATOM   1204  HB2 ASN A 771      10.699   1.597  -7.849  1.00  0.00           H  
ATOM   1205  CG  ASN A 771       8.851   2.726  -8.182  1.00 10.94           C  
ATOM   1206  ND2 ASN A 771       8.507   4.016  -8.174  1.00 13.47           N  
ATOM   1207 1HD2 ASN A 771       9.019   4.738  -7.668  1.00  0.00           H  
ATOM   1208 2HD2 ASN A 771       7.670   4.230  -8.716  1.00  0.00           H  
ATOM   1209  OD1 ASN A 771       8.230   1.850  -8.796  1.00 12.47           O  
ATOM   1210  N   PRO A 772       7.485   1.143  -5.683  1.00 10.32           N  
ATOM   1211  CA  PRO A 772       6.544   0.030  -5.528  1.00 10.66           C  
ATOM   1212  HA  PRO A 772       6.810  -0.542  -4.609  1.00  0.00           H  
ATOM   1213  C   PRO A 772       6.511  -0.929  -6.713  1.00  9.93           C  
ATOM   1214  O   PRO A 772       6.012  -2.046  -6.545  1.00 11.50           O  
ATOM   1215  CB  PRO A 772       5.207   0.695  -5.319  1.00 14.16           C  
ATOM   1216  HB1 PRO A 772       4.551   0.685  -6.221  1.00  0.00           H  
ATOM   1217  HB2 PRO A 772       4.517   0.124  -4.654  1.00  0.00           H  
ATOM   1218  CG  PRO A 772       5.535   2.078  -4.817  1.00 18.67           C  
ATOM   1219  HG1 PRO A 772       4.716   2.821  -4.963  1.00  0.00           H  
ATOM   1220  HG2 PRO A 772       5.580   2.160  -3.706  1.00  0.00           H  
ATOM   1221  CD  PRO A 772       6.806   2.433  -5.504  1.00 13.49           C  
ATOM   1222  HD1 PRO A 772       7.415   3.202  -4.974  1.00  0.00           H  
ATOM   1223  HD2 PRO A 772       6.671   3.015  -6.446  1.00  0.00           H  
ATOM   1224  N   HIS A 773       7.027  -0.520  -7.854  1.00  9.24           N  
ATOM   1225  HN  HIS A 773       7.503   0.381  -7.895  1.00  0.00           H  
ATOM   1226  CA  HIS A 773       6.928  -1.342  -9.071  1.00  9.37           C  
ATOM   1227  HA  HIS A 773       6.357  -2.256  -8.786  1.00  0.00           H  
ATOM   1228  C   HIS A 773       8.280  -1.820  -9.554  1.00  9.13           C  
ATOM   1229  O   HIS A 773       8.421  -2.242 -10.734  1.00  9.03           O  
ATOM   1230  CB  HIS A 773       6.122  -0.658 -10.149  1.00 10.13           C  
ATOM   1231  HB1 HIS A 773       6.619   0.263 -10.534  1.00  0.00           H  
ATOM   1232  HB2 HIS A 773       6.108  -1.236 -11.103  1.00  0.00           H  
ATOM   1233  CG  HIS A 773       4.752  -0.390  -9.624  1.00 12.27           C  
ATOM   1234  CD2 HIS A 773       4.146   0.750  -9.270  1.00 14.88           C  
ATOM   1235  HD2 HIS A 773       4.562   1.763  -9.404  1.00  0.00           H  
ATOM   1236  ND1 HIS A 773       3.855  -1.410  -9.290  1.00 13.74           N  
ATOM   1237  HD1 HIS A 773       4.008  -2.407  -9.443  1.00  0.00           H  
ATOM   1238  CE1 HIS A 773       2.774  -0.873  -8.742  1.00 13.91           C  
ATOM   1239  HE1 HIS A 773       1.894  -1.423  -8.369  1.00  0.00           H  
ATOM   1240  NE2 HIS A 773       2.940   0.463  -8.721  1.00 15.73           N  
ATOM   1241  HE2 HIS A 773       2.273   1.142  -8.355  1.00  0.00           H  
ATOM   1242  N   VAL A 774       9.272  -1.800  -8.677  1.00  8.78           N  
ATOM   1243  HN  VAL A 774       9.094  -1.434  -7.742  1.00  0.00           H  
ATOM   1244  CA  VAL A 774      10.623  -2.288  -9.004  1.00  9.44           C  
ATOM   1245  HA  VAL A 774      10.552  -2.927  -9.915  1.00  0.00           H  
ATOM   1246  C   VAL A 774      11.091  -3.159  -7.848  1.00  9.51           C  
ATOM   1247  O   VAL A 774      11.070  -2.724  -6.705  1.00 10.88           O  
ATOM   1248  CB  VAL A 774      11.593  -1.147  -9.296  1.00 12.72           C  
ATOM   1249  HB  VAL A 774      11.760  -0.598  -8.340  1.00  0.00           H  
ATOM   1250  CG1 VAL A 774      12.948  -1.674  -9.763  1.00 16.76           C  
ATOM   1251 1HG1 VAL A 774      13.657  -0.840  -9.976  1.00  0.00           H  
ATOM   1252 2HG1 VAL A 774      12.842  -2.355 -10.640  1.00  0.00           H  
ATOM   1253 3HG1 VAL A 774      13.378  -2.399  -9.033  1.00  0.00           H  
ATOM   1254  CG2 VAL A 774      11.018  -0.156 -10.296  1.00 11.18           C  
ATOM   1255 1HG2 VAL A 774      11.727   0.678 -10.509  1.00  0.00           H  
ATOM   1256 2HG2 VAL A 774      10.027   0.230  -9.960  1.00  0.00           H  
ATOM   1257 3HG2 VAL A 774      10.698  -0.666 -11.234  1.00  0.00           H  
ATOM   1258  N   CYS A 775      11.603  -4.325  -8.137  1.00  9.31           N  
ATOM   1259  CA ACYS A 775      12.178  -5.194  -7.084  0.50  8.85           C  
ATOM   1260  HA ACYS A 775      11.470  -5.212  -6.223  1.00  0.00           H  
ATOM   1261  CA BCYS A 775      12.192  -5.201  -7.115  0.50  9.26           C  
ATOM   1262  HA BCYS A 775      11.476  -5.325  -6.269  1.00  0.00           H  
ATOM   1263  C   CYS A 775      13.508  -4.606  -6.596  1.00  9.51           C  
ATOM   1264  O   CYS A 775      14.339  -4.194  -7.398  1.00 10.82           O  
ATOM   1265  CB ACYS A 775      12.408  -6.629  -7.538  0.50  8.17           C  
ATOM   1266  HB1ACYS A 775      13.164  -6.666  -8.357  1.00  0.00           H  
ATOM   1267  HB2ACYS A 775      12.952  -7.206  -6.755  1.00  0.00           H  
ATOM   1268  CB BCYS A 775      12.453  -6.545  -7.764  0.50 13.00           C  
ATOM   1269  HB1BCYS A 775      11.646  -6.787  -8.495  1.00  0.00           H  
ATOM   1270  HB2BCYS A 775      13.325  -6.480  -8.456  1.00  0.00           H  
ATOM   1271  SG ACYS A 775      10.889  -7.494  -8.031  0.50  8.83           S  
ATOM   1272  SG BCYS A 775      12.674  -7.896  -6.606  0.50 24.59           S  
ATOM   1273  N   ARG A 776      13.726  -4.662  -5.283  1.00 10.33           N  
ATOM   1274  HN  ARG A 776      12.980  -5.036  -4.697  1.00  0.00           H  
ATOM   1275  CA  ARG A 776      14.949  -4.229  -4.622  1.00 11.02           C  
ATOM   1276  HA  ARG A 776      15.546  -3.596  -5.320  1.00  0.00           H  
ATOM   1277  C   ARG A 776      15.771  -5.428  -4.196  1.00  9.27           C  
ATOM   1278  O   ARG A 776      15.247  -6.416  -3.667  1.00 10.82           O  
ATOM   1279  CB  ARG A 776      14.616  -3.423  -3.353  1.00 13.17           C  
ATOM   1280  HB1 ARG A 776      14.155  -4.087  -2.585  1.00  0.00           H  
ATOM   1281  HB2 ARG A 776      13.764  -2.731  -3.549  1.00  0.00           H  
ATOM   1282  CG  ARG A 776      15.780  -2.662  -2.754  1.00 14.65           C  
ATOM   1283  HG1 ARG A 776      16.337  -2.097  -3.538  1.00  0.00           H  
ATOM   1284  HG2 ARG A 776      16.588  -3.356  -2.426  1.00  0.00           H  
ATOM   1285  CD  ARG A 776      15.349  -1.744  -1.617  1.00 19.06           C  
ATOM   1286  HD1 ARG A 776      16.015  -0.852  -1.560  1.00  0.00           H  
ATOM   1287  HD2 ARG A 776      14.384  -1.243  -1.862  1.00  0.00           H  
ATOM   1288  NE  ARG A 776      15.268  -2.402  -0.330  1.00 23.25           N  
ATOM   1289  HE  ARG A 776      14.337  -2.648   0.006  1.00  0.00           H  
ATOM   1290  CZ  ARG A 776      16.293  -2.715   0.454  1.00 20.61           C  
ATOM   1291  NH1 ARG A 776      15.992  -3.210   1.632  1.00 28.74           N  
ATOM   1292 1HH1 ARG A 776      16.779  -3.450   2.234  1.00  0.00           H  
ATOM   1293 2HH1 ARG A 776      15.014  -3.407   1.846  1.00  0.00           H  
ATOM   1294  NH2 ARG A 776      17.571  -2.457   0.174  1.00 20.01           N  
ATOM   1295 1HH2 ARG A 776      18.358  -2.697   0.776  1.00  0.00           H  
ATOM   1296 2HH2 ARG A 776      17.805  -2.072  -0.741  1.00  0.00           H  
ATOM   1297  N   LEU A 777      17.067  -5.332  -4.363  1.00  8.77           N  
ATOM   1298  HN  LEU A 777      17.450  -4.535  -4.871  1.00  0.00           H  
ATOM   1299  CA  LEU A 777      17.985  -6.363  -3.825  1.00  8.31           C  
ATOM   1300  HA  LEU A 777      17.552  -7.373  -4.012  1.00  0.00           H  
ATOM   1301  C   LEU A 777      18.082  -6.127  -2.310  1.00  8.99           C  
ATOM   1302  O   LEU A 777      18.485  -5.043  -1.886  1.00 10.96           O  
ATOM   1303  CB  LEU A 777      19.350  -6.276  -4.479  1.00  9.62           C  
ATOM   1304  HB1 LEU A 777      19.819  -5.288  -4.261  1.00  0.00           H  
ATOM   1305  HB2 LEU A 777      19.242  -6.200  -5.586  1.00  0.00           H  
ATOM   1306  CG  LEU A 777      20.310  -7.403  -4.121  1.00  9.38           C  
ATOM   1307  HG  LEU A 777      20.392  -7.436  -3.010  1.00  0.00           H  
ATOM   1308  CD1 LEU A 777      19.805  -8.756  -4.585  1.00 10.33           C  
ATOM   1309 1HD1 LEU A 777      18.792  -8.981  -4.178  1.00  0.00           H  
ATOM   1310 2HD1 LEU A 777      20.530  -9.566  -4.339  1.00  0.00           H  
ATOM   1311 3HD1 LEU A 777      19.823  -8.837  -5.697  1.00  0.00           H  
ATOM   1312  CD2 LEU A 777      21.675  -7.100  -4.669  1.00 11.61           C  
ATOM   1313 1HD2 LEU A 777      22.046  -6.105  -4.328  1.00  0.00           H  
ATOM   1314 2HD2 LEU A 777      21.693  -7.181  -5.781  1.00  0.00           H  
ATOM   1315 3HD2 LEU A 777      22.400  -7.910  -4.423  1.00  0.00           H  
ATOM   1316  N   LEU A 778      17.827  -7.161  -1.521  1.00  8.87           N  
ATOM   1317  HN  LEU A 778      17.573  -8.056  -1.938  1.00  0.00           H  
ATOM   1318  CA  LEU A 778      17.903  -7.045  -0.049  1.00  9.58           C  
ATOM   1319  HA  LEU A 778      17.741  -5.978   0.232  1.00  0.00           H  
ATOM   1320  C   LEU A 778      19.272  -7.487   0.482  1.00  8.86           C  
ATOM   1321  O   LEU A 778      19.731  -6.929   1.493  1.00 10.42           O  
ATOM   1322  CB  LEU A 778      16.813  -7.892   0.610  1.00 11.27           C  
ATOM   1323  HB1 LEU A 778      16.908  -7.841   1.720  1.00  0.00           H  
ATOM   1324  HB2 LEU A 778      17.018  -8.975   0.444  1.00  0.00           H  
ATOM   1325  CG  LEU A 778      15.387  -7.560   0.192  1.00 14.03           C  
ATOM   1326  HG  LEU A 778      15.260  -7.822  -0.884  1.00  0.00           H  
ATOM   1327  CD1 LEU A 778      14.452  -8.416   1.013  1.00 17.64           C  
ATOM   1328 1HD1 LEU A 778      13.408  -8.173   0.707  1.00  0.00           H  
ATOM   1329 2HD1 LEU A 778      14.617  -8.307   2.110  1.00  0.00           H  
ATOM   1330 3HD1 LEU A 778      14.683  -9.504   0.936  1.00  0.00           H  
ATOM   1331  CD2 LEU A 778      15.081  -6.073   0.374  1.00 18.39           C  
ATOM   1332 1HD2 LEU A 778      14.037  -5.830   0.068  1.00  0.00           H  
ATOM   1333 2HD2 LEU A 778      15.822  -5.436  -0.162  1.00  0.00           H  
ATOM   1334 3HD2 LEU A 778      15.288  -5.739   1.417  1.00  0.00           H  
ATOM   1335  N   GLY A 779      19.884  -8.474  -0.151  1.00  8.96           N  
ATOM   1336  HN  GLY A 779      19.495  -8.831  -1.024  1.00  0.00           H  
ATOM   1337  CA  GLY A 779      21.100  -9.053   0.382  1.00  9.65           C  
ATOM   1338  HA1 GLY A 779      20.878  -9.698   1.264  1.00  0.00           H  
ATOM   1339  HA2 GLY A 779      21.726  -8.274   0.876  1.00  0.00           H  
ATOM   1340  C   GLY A 779      21.896  -9.805  -0.639  1.00  8.43           C  
ATOM   1341  O   GLY A 779      21.364 -10.188  -1.673  1.00  8.84           O  
ATOM   1342  N   ILE A 780      23.109 -10.074  -0.252  1.00  8.34           N  
ATOM   1343  HN  ILE A 780      23.424  -9.722   0.652  1.00  0.00           H  
ATOM   1344  CA  ILE A 780      24.039 -10.861  -1.063  1.00  8.26           C  
ATOM   1345  HA  ILE A 780      23.445 -11.497  -1.759  1.00  0.00           H  
ATOM   1346  C   ILE A 780      24.834 -11.767  -0.153  1.00  8.40           C  
ATOM   1347  O   ILE A 780      25.207 -11.351   0.943  1.00  9.78           O  
ATOM   1348  CB  ILE A 780      24.958  -9.952  -1.902  1.00  9.24           C  
ATOM   1349  HB  ILE A 780      24.292  -9.294  -2.508  1.00  0.00           H  
ATOM   1350  CG1 ILE A 780      25.820 -10.734  -2.890  1.00 11.70           C  
ATOM   1351 1HG1 ILE A 780      26.554 -11.371  -2.344  1.00  0.00           H  
ATOM   1352 2HG1 ILE A 780      25.215 -11.525  -3.391  1.00  0.00           H  
ATOM   1353  CG2 ILE A 780      25.805  -9.036  -1.031  1.00 10.25           C  
ATOM   1354 1HG2 ILE A 780      25.175  -8.465  -0.309  1.00  0.00           H  
ATOM   1355 2HG2 ILE A 780      26.439  -8.357  -1.648  1.00  0.00           H  
ATOM   1356 3HG2 ILE A 780      26.614  -9.600  -0.511  1.00  0.00           H  
ATOM   1357  CD1 ILE A 780      26.513  -9.899  -3.899  1.00 12.03           C  
ATOM   1358 1HD1 ILE A 780      27.143 -10.470  -4.621  1.00  0.00           H  
ATOM   1359 2HD1 ILE A 780      27.118  -9.108  -3.398  1.00  0.00           H  
ATOM   1360 3HD1 ILE A 780      25.779  -9.262  -4.445  1.00  0.00           H  
ATOM   1361  N   CYS A 781      25.091 -12.991  -0.610  1.00  9.06           N  
ATOM   1362  HN  CYS A 781      24.678 -13.279  -1.497  1.00  0.00           H  
ATOM   1363  CA  CYS A 781      25.941 -13.937   0.108  1.00  9.62           C  
ATOM   1364  HA  CYS A 781      26.356 -13.440   1.016  1.00  0.00           H  
ATOM   1365  C   CYS A 781      27.091 -14.294  -0.839  1.00  9.48           C  
ATOM   1366  O   CYS A 781      26.837 -14.839  -1.911  1.00  9.45           O  
ATOM   1367  CB  CYS A 781      25.119 -15.150   0.533  1.00 10.37           C  
ATOM   1368  HB1 CYS A 781      24.166 -14.832   1.017  1.00  0.00           H  
ATOM   1369  HB2 CYS A 781      24.706 -15.680  -0.357  1.00  0.00           H  
ATOM   1370  SG  CYS A 781      26.028 -16.295   1.596  1.00 11.47           S  
ATOM   1371  N   LEU A 782      28.294 -14.026  -0.437  1.00  9.64           N  
ATOM   1372  HN  LEU A 782      28.417 -13.721   0.529  1.00  0.00           H  
ATOM   1373  CA  LEU A 782      29.497 -14.133  -1.285  1.00 10.86           C  
ATOM   1374  HA  LEU A 782      29.179 -13.993  -2.344  1.00  0.00           H  
ATOM   1375  C   LEU A 782      30.088 -15.515  -1.163  1.00 11.76           C  
ATOM   1376  O   LEU A 782      31.309 -15.664  -1.006  1.00 13.07           O  
ATOM   1377  CB  LEU A 782      30.443 -13.015  -0.940  1.00 14.34           C  
ATOM   1378  HB1 LEU A 782      30.737 -13.090   0.133  1.00  0.00           H  
ATOM   1379  HB2 LEU A 782      31.427 -13.191  -1.433  1.00  0.00           H  
ATOM   1380  CG  LEU A 782      29.960 -11.588  -1.245  1.00 15.87           C  
ATOM   1381  HG  LEU A 782      28.943 -11.473  -0.803  1.00  0.00           H  
ATOM   1382  CD1 LEU A 782      30.855 -10.590  -0.590  1.00 25.59           C  
ATOM   1383 1HD1 LEU A 782      30.505  -9.555  -0.811  1.00  0.00           H  
ATOM   1384 2HD1 LEU A 782      31.923 -10.738  -0.875  1.00  0.00           H  
ATOM   1385 3HD1 LEU A 782      30.950 -10.772   0.506  1.00  0.00           H  
ATOM   1386  CD2 LEU A 782      29.836 -11.392  -2.753  1.00 17.53           C  
ATOM   1387 1HD2 LEU A 782      29.486 -10.357  -2.974  1.00  0.00           H  
ATOM   1388 2HD2 LEU A 782      29.183 -12.164  -3.223  1.00  0.00           H  
ATOM   1389 3HD2 LEU A 782      30.785 -11.635  -3.286  1.00  0.00           H  
ATOM   1390  N   THR A 783      29.239 -16.510  -1.369  1.00 11.12           N  
ATOM   1391  HN  THR A 783      28.241 -16.304  -1.406  1.00  0.00           H  
ATOM   1392  CA  THR A 783      29.677 -17.890  -1.545  1.00 11.57           C  
ATOM   1393  HA  THR A 783      30.406 -18.135  -0.738  1.00  0.00           H  
ATOM   1394  C   THR A 783      30.384 -18.013  -2.889  1.00 11.28           C  
ATOM   1395  O   THR A 783      30.292 -17.127  -3.759  1.00 12.14           O  
ATOM   1396  CB  THR A 783      28.448 -18.782  -1.375  1.00 11.63           C  
ATOM   1397  HB  THR A 783      28.666 -19.774  -1.835  1.00  0.00           H  
ATOM   1398  CG2 THR A 783      28.140 -18.992   0.093  1.00 13.34           C  
ATOM   1399 1HG2 THR A 783      29.029 -19.429   0.604  1.00  0.00           H  
ATOM   1400 2HG2 THR A 783      27.223 -19.607   0.246  1.00  0.00           H  
ATOM   1401 3HG2 THR A 783      27.790 -18.056   0.587  1.00  0.00           H  
ATOM   1402  OG1 THR A 783      27.319 -18.227  -2.024  1.00 11.49           O  
ATOM   1403  HG1 THR A 783      27.512 -18.095  -2.945  1.00  0.00           H  
ATOM   1404  N   SER A 784      31.040 -19.147  -3.113  1.00 11.97           N  
ATOM   1405  HN  SER A 784      31.015 -19.887  -2.411  1.00  0.00           H  
ATOM   1406  CA  SER A 784      31.801 -19.355  -4.355  1.00 13.35           C  
ATOM   1407  HA  SER A 784      32.631 -18.610  -4.373  1.00  0.00           H  
ATOM   1408  C   SER A 784      30.936 -19.116  -5.591  1.00 12.87           C  
ATOM   1409  O   SER A 784      31.426 -18.445  -6.506  1.00 14.30           O  
ATOM   1410  CB  SER A 784      32.422 -20.735  -4.292  1.00 14.42           C  
ATOM   1411  HB1 SER A 784      31.678 -21.555  -4.161  1.00  0.00           H  
ATOM   1412  HB2 SER A 784      32.834 -21.085  -5.267  1.00  0.00           H  
ATOM   1413  OG  SER A 784      33.394 -20.673  -3.249  1.00 19.07           O  
ATOM   1414  HG  SER A 784      33.784 -21.539  -3.209  1.00  0.00           H  
ATOM   1415  N   THR A 785      29.760 -19.699  -5.621  1.00 12.36           N  
ATOM   1416  HN  THR A 785      29.604 -20.497  -5.005  1.00  0.00           H  
ATOM   1417  CA  THR A 785      28.662 -19.272  -6.485  1.00 11.82           C  
ATOM   1418  HA  THR A 785      29.105 -18.714  -7.342  1.00  0.00           H  
ATOM   1419  C   THR A 785      27.829 -18.286  -5.674  1.00 10.84           C  
ATOM   1420  O   THR A 785      27.230 -18.681  -4.674  1.00 11.70           O  
ATOM   1421  CB  THR A 785      27.879 -20.455  -7.058  1.00 15.87           C  
ATOM   1422  HB  THR A 785      26.999 -20.083  -7.632  1.00  0.00           H  
ATOM   1423  CG2 THR A 785      28.736 -21.317  -7.942  1.00 17.51           C  
ATOM   1424 1HG2 THR A 785      29.080 -20.669  -8.782  1.00  0.00           H  
ATOM   1425 2HG2 THR A 785      28.222 -22.246  -8.284  1.00  0.00           H  
ATOM   1426 3HG2 THR A 785      29.573 -21.813  -7.397  1.00  0.00           H  
ATOM   1427  OG1 THR A 785      27.442 -21.278  -5.991  1.00 19.01           O  
ATOM   1428  HG1 THR A 785      26.900 -20.733  -5.432  1.00  0.00           H  
ATOM   1429  N   VAL A 786      27.848 -17.023  -6.042  1.00 10.41           N  
ATOM   1430  HN  VAL A 786      28.354 -16.771  -6.891  1.00  0.00           H  
ATOM   1431  CA  VAL A 786      27.165 -15.943  -5.275  1.00  9.39           C  
ATOM   1432  HA  VAL A 786      27.529 -15.965  -4.221  1.00  0.00           H  
ATOM   1433  C   VAL A 786      25.676 -16.141  -5.277  1.00  9.05           C  
ATOM   1434  O   VAL A 786      25.075 -16.647  -6.236  1.00  9.97           O  
ATOM   1435  CB  VAL A 786      27.592 -14.627  -5.915  1.00 10.03           C  
ATOM   1436  HB  VAL A 786      27.444 -14.727  -7.016  1.00  0.00           H  
ATOM   1437  CG1 VAL A 786      26.772 -13.439  -5.453  1.00 12.46           C  
ATOM   1438 1HG1 VAL A 786      27.084 -12.476  -5.921  1.00  0.00           H  
ATOM   1439 2HG1 VAL A 786      26.783 -13.360  -4.341  1.00  0.00           H  
ATOM   1440 3HG1 VAL A 786      25.684 -13.623  -5.615  1.00  0.00           H  
ATOM   1441  CG2 VAL A 786      29.080 -14.373  -5.674  1.00 11.49           C  
ATOM   1442 1HG2 VAL A 786      29.392 -13.410  -6.142  1.00  0.00           H  
ATOM   1443 2HG2 VAL A 786      29.708 -15.226  -6.022  1.00  0.00           H  
ATOM   1444 3HG2 VAL A 786      29.337 -14.409  -4.590  1.00  0.00           H  
ATOM   1445  N   GLN A 787      25.084 -15.772  -4.149  1.00  8.79           N  
ATOM   1446  HN  GLN A 787      25.659 -15.437  -3.376  1.00  0.00           H  
ATOM   1447  CA  GLN A 787      23.630 -15.831  -3.979  1.00  8.64           C  
ATOM   1448  HA  GLN A 787      23.170 -16.214  -4.920  1.00  0.00           H  
ATOM   1449  C   GLN A 787      23.084 -14.424  -3.693  1.00  8.05           C  
ATOM   1450  O   GLN A 787      23.670 -13.628  -2.954  1.00 10.11           O  
ATOM   1451  CB  GLN A 787      23.271 -16.764  -2.839  1.00  9.13           C  
ATOM   1452  HB1 GLN A 787      22.185 -16.705  -2.594  1.00  0.00           H  
ATOM   1453  HB2 GLN A 787      23.689 -16.400  -1.871  1.00  0.00           H  
ATOM   1454  CG  GLN A 787      23.703 -18.217  -3.125  1.00 10.05           C  
ATOM   1455  HG1 GLN A 787      23.142 -18.631  -3.995  1.00  0.00           H  
ATOM   1456  HG2 GLN A 787      24.737 -18.246  -3.540  1.00  0.00           H  
ATOM   1457  CD  GLN A 787      23.583 -19.124  -1.935  1.00 10.67           C  
ATOM   1458  NE2 GLN A 787      24.619 -19.145  -1.116  1.00 11.73           N  
ATOM   1459 1HE2 GLN A 787      24.537 -19.761  -0.307  1.00  0.00           H  
ATOM   1460 2HE2 GLN A 787      25.488 -18.633  -1.266  1.00  0.00           H  
ATOM   1461  OE1 GLN A 787      22.531 -19.743  -1.753  1.00 12.46           O  
ATOM   1462  N   LEU A 788      21.975 -14.128  -4.344  1.00  8.52           N  
ATOM   1463  HN  LEU A 788      21.535 -14.871  -4.886  1.00  0.00           H  
ATOM   1464  CA  LEU A 788      21.319 -12.799  -4.348  1.00  8.30           C  
ATOM   1465  HA  LEU A 788      21.889 -12.106  -3.686  1.00  0.00           H  
ATOM   1466  C   LEU A 788      19.902 -12.950  -3.815  1.00  8.22           C  
ATOM   1467  O   LEU A 788      19.168 -13.826  -4.273  1.00  9.06           O  
ATOM   1468  CB  LEU A 788      21.304 -12.239  -5.767  1.00  9.09           C  
ATOM   1469  HB1 LEU A 788      20.672 -12.878  -6.427  1.00  0.00           H  
ATOM   1470  HB2 LEU A 788      20.721 -11.289  -5.800  1.00  0.00           H  
ATOM   1471  CG  LEU A 788      22.664 -12.037  -6.386  1.00 11.04           C  
ATOM   1472  HG  LEU A 788      23.290 -12.927  -6.144  1.00  0.00           H  
ATOM   1473  CD1 LEU A 788      22.535 -11.946  -7.913  1.00 12.88           C  
ATOM   1474 1HD1 LEU A 788      22.033 -12.848  -8.334  1.00  0.00           H  
ATOM   1475 2HD1 LEU A 788      23.524 -11.766  -8.396  1.00  0.00           H  
ATOM   1476 3HD1 LEU A 788      22.018 -11.008  -8.224  1.00  0.00           H  
ATOM   1477  CD2 LEU A 788      23.345 -10.814  -5.815  1.00 14.20           C  
ATOM   1478 1HD2 LEU A 788      23.439 -10.880  -4.706  1.00  0.00           H  
ATOM   1479 2HD2 LEU A 788      22.828  -9.876  -6.126  1.00  0.00           H  
ATOM   1480 3HD2 LEU A 788      24.334 -10.634  -6.298  1.00  0.00           H  
ATOM   1481  N   ILE A 789      19.511 -12.143  -2.824  1.00  8.28           N  
ATOM   1482  HN  ILE A 789      20.113 -11.360  -2.569  1.00  0.00           H  
ATOM   1483  CA  ILE A 789      18.265 -12.329  -2.091  1.00  8.50           C  
ATOM   1484  HA  ILE A 789      17.759 -13.236  -2.496  1.00  0.00           H  
ATOM   1485  C   ILE A 789      17.341 -11.123  -2.329  1.00  8.41           C  
ATOM   1486  O   ILE A 789      17.779  -9.969  -2.111  1.00  9.20           O  
ATOM   1487  CB  ILE A 789      18.530 -12.561  -0.589  1.00 10.97           C  
ATOM   1488  HB  ILE A 789      19.276 -11.807  -0.245  1.00  0.00           H  
ATOM   1489  CG1 ILE A 789      19.121 -13.979  -0.342  1.00 14.95           C  
ATOM   1490 1HG1 ILE A 789      18.431 -14.738  -0.778  1.00  0.00           H  
ATOM   1491 2HG1 ILE A 789      19.046 -14.217   0.745  1.00  0.00           H  
ATOM   1492  CG2 ILE A 789      17.312 -12.432   0.256  1.00 13.62           C  
ATOM   1493 1HG2 ILE A 789      17.504 -12.600   1.342  1.00  0.00           H  
ATOM   1494 2HG2 ILE A 789      16.504 -13.107  -0.111  1.00  0.00           H  
ATOM   1495 3HG2 ILE A 789      16.819 -11.446   0.090  1.00  0.00           H  
ATOM   1496  CD1 ILE A 789      20.498 -14.266  -0.800  1.00 22.68           C  
ATOM   1497 1HD1 ILE A 789      20.922 -15.282  -0.623  1.00  0.00           H  
ATOM   1498 2HD1 ILE A 789      21.188 -13.507  -0.364  1.00  0.00           H  
ATOM   1499 3HD1 ILE A 789      20.573 -14.028  -1.887  1.00  0.00           H  
ATOM   1500  N   THR A 790      16.101 -11.408  -2.636  1.00  7.94           N  
ATOM   1501  HN  THR A 790      15.861 -12.383  -2.815  1.00  0.00           H  
ATOM   1502  CA  THR A 790      15.031 -10.399  -2.738  1.00  7.78           C  
ATOM   1503  HA  THR A 790      15.391  -9.435  -2.310  1.00  0.00           H  
ATOM   1504  C   THR A 790      13.831 -10.882  -1.947  1.00  8.60           C  
ATOM   1505  O   THR A 790      13.711 -12.060  -1.611  1.00  8.48           O  
ATOM   1506  CB  THR A 790      14.582 -10.176  -4.170  1.00  9.49           C  
ATOM   1507  HB  THR A 790      13.759  -9.424  -4.160  1.00  0.00           H  
ATOM   1508  CG2 THR A 790      15.654  -9.676  -5.088  1.00 11.19           C  
ATOM   1509 1HG2 THR A 790      15.324  -9.512  -6.140  1.00  0.00           H  
ATOM   1510 2HG2 THR A 790      16.537 -10.356  -5.060  1.00  0.00           H  
ATOM   1511 3HG2 THR A 790      16.114  -8.747  -4.677  1.00  0.00           H  
ATOM   1512  OG1 THR A 790      14.050 -11.402  -4.643  1.00 11.86           O  
ATOM   1513  HG1 THR A 790      13.769 -11.262  -5.540  1.00  0.00           H  
ATOM   1514  N   GLN A 791      12.875  -9.982  -1.719  1.00  9.20           N  
ATOM   1515  HN  GLN A 791      13.056  -8.996  -1.905  1.00  0.00           H  
ATOM   1516  CA  GLN A 791      11.568 -10.394  -1.204  1.00  9.30           C  
ATOM   1517  HA  GLN A 791      11.706 -10.926  -0.234  1.00  0.00           H  
ATOM   1518  C   GLN A 791      10.917 -11.347  -2.217  1.00  9.92           C  
ATOM   1519  O   GLN A 791      10.933 -11.092  -3.431  1.00 11.57           O  
ATOM   1520  CB  GLN A 791      10.684  -9.182  -0.989  1.00 11.87           C  
ATOM   1521  HB1 GLN A 791      11.183  -8.460  -0.301  1.00  0.00           H  
ATOM   1522  HB2 GLN A 791      10.641  -8.568  -1.919  1.00  0.00           H  
ATOM   1523  CG  GLN A 791       9.307  -9.481  -0.508  1.00 16.96           C  
ATOM   1524  HG1 GLN A 791       9.331 -10.183   0.358  1.00  0.00           H  
ATOM   1525  HG2 GLN A 791       8.758 -10.116  -1.242  1.00  0.00           H  
ATOM   1526  CD  GLN A 791       8.516  -8.237  -0.172  1.00 23.12           C  
ATOM   1527  NE2 GLN A 791       7.309  -8.450   0.295  1.00 31.02           N  
ATOM   1528 1HE2 GLN A 791       6.775  -7.611   0.522  1.00  0.00           H  
ATOM   1529 2HE2 GLN A 791       6.919  -9.380   0.447  1.00  0.00           H  
ATOM   1530  OE1 GLN A 791       8.985  -7.120  -0.355  1.00 29.16           O  
ATOM   1531  N   LEU A 792      10.300 -12.407  -1.746  1.00  8.83           N  
ATOM   1532  HN  LEU A 792      10.317 -12.591  -0.743  1.00  0.00           H  
ATOM   1533  CA  LEU A 792       9.588 -13.329  -2.634  1.00  8.71           C  
ATOM   1534  HA  LEU A 792      10.276 -13.661  -3.446  1.00  0.00           H  
ATOM   1535  C   LEU A 792       8.384 -12.637  -3.250  1.00  9.00           C  
ATOM   1536  O   LEU A 792       7.578 -12.018  -2.555  1.00 10.24           O  
ATOM   1537  CB  LEU A 792       9.106 -14.556  -1.847  1.00  9.42           C  
ATOM   1538  HB1 LEU A 792       8.447 -14.236  -1.007  1.00  0.00           H  
ATOM   1539  HB2 LEU A 792       9.954 -15.000  -1.274  1.00  0.00           H  
ATOM   1540  CG  LEU A 792       8.412 -15.635  -2.675  1.00 10.64           C  
ATOM   1541  HG  LEU A 792       7.599 -15.147  -3.262  1.00  0.00           H  
ATOM   1542  CD1 LEU A 792       9.362 -16.266  -3.641  1.00 12.02           C  
ATOM   1543 1HD1 LEU A 792       9.833 -15.530  -4.334  1.00  0.00           H  
ATOM   1544 2HD1 LEU A 792       8.865 -17.086  -4.210  1.00  0.00           H  
ATOM   1545 3HD1 LEU A 792      10.138 -16.861  -3.105  1.00  0.00           H  
ATOM   1546  CD2 LEU A 792       7.765 -16.645  -1.724  1.00 14.06           C  
ATOM   1547 1HD2 LEU A 792       7.056 -16.174  -1.003  1.00  0.00           H  
ATOM   1548 2HD2 LEU A 792       8.541 -17.240  -1.188  1.00  0.00           H  
ATOM   1549 3HD2 LEU A 792       7.268 -17.465  -2.293  1.00  0.00           H  
ATOM   1550  N   MET A 793       8.231 -12.822  -4.557  1.00  9.48           N  
ATOM   1551  HN  MET A 793       8.979 -13.289  -5.070  1.00  0.00           H  
ATOM   1552  CA  MET A 793       7.041 -12.389  -5.303  1.00  9.99           C  
ATOM   1553  HA  MET A 793       6.467 -11.658  -4.687  1.00  0.00           H  
ATOM   1554  C   MET A 793       6.215 -13.644  -5.486  1.00 10.84           C  
ATOM   1555  O   MET A 793       6.533 -14.474  -6.347  1.00 12.56           O  
ATOM   1556  CB  MET A 793       7.451 -11.731  -6.603  1.00 11.53           C  
ATOM   1557  HB1 MET A 793       7.992 -12.455  -7.256  1.00  0.00           H  
ATOM   1558  HB2 MET A 793       6.559 -11.533  -7.241  1.00  0.00           H  
ATOM   1559  CG  MET A 793       8.262 -10.473  -6.420  1.00 11.63           C  
ATOM   1560  HG1 MET A 793       9.157 -10.673  -5.786  1.00  0.00           H  
ATOM   1561  HG2 MET A 793       8.766 -10.189  -7.373  1.00  0.00           H  
ATOM   1562  SD  MET A 793       7.325  -9.094  -5.769  1.00 14.43           S  
ATOM   1563  CE  MET A 793       7.982  -9.021  -4.120  1.00 18.35           C  
ATOM   1564  HE1 MET A 793       7.398  -8.162  -3.714  1.00  0.00           H  
ATOM   1565  HE2 MET A 793       9.091  -8.934  -4.043  1.00  0.00           H  
ATOM   1566  HE3 MET A 793       7.925  -9.967  -3.533  1.00  0.00           H  
ATOM   1567  N   PRO A 794       5.191 -13.875  -4.642  1.00 11.65           N  
ATOM   1568  CA  PRO A 794       4.690 -15.255  -4.509  1.00 14.10           C  
ATOM   1569  HA  PRO A 794       5.544 -15.921  -4.245  1.00  0.00           H  
ATOM   1570  C   PRO A 794       3.997 -15.815  -5.745  1.00 13.07           C  
ATOM   1571  O   PRO A 794       3.800 -17.025  -5.794  1.00 15.45           O  
ATOM   1572  CB  PRO A 794       3.732 -15.180  -3.305  1.00 18.31           C  
ATOM   1573  HB1 PRO A 794       3.711 -16.115  -2.697  1.00  0.00           H  
ATOM   1574  HB2 PRO A 794       2.655 -15.180  -3.595  1.00  0.00           H  
ATOM   1575  CG  PRO A 794       4.126 -14.000  -2.540  1.00 19.24           C  
ATOM   1576  HG1 PRO A 794       4.842 -14.217  -1.713  1.00  0.00           H  
ATOM   1577  HG2 PRO A 794       3.313 -13.585  -1.900  1.00  0.00           H  
ATOM   1578  CD  PRO A 794       4.659 -13.016  -3.574  1.00 12.27           C  
ATOM   1579  HD1 PRO A 794       3.911 -12.265  -3.920  1.00  0.00           H  
ATOM   1580  HD2 PRO A 794       5.392 -12.279  -3.170  1.00  0.00           H  
ATOM   1581  N   PHE A 795       3.542 -14.970  -6.672  1.00 11.54           N  
ATOM   1582  HN  PHE A 795       3.712 -13.970  -6.566  1.00  0.00           H  
ATOM   1583  CA  PHE A 795       2.800 -15.457  -7.844  1.00 10.89           C  
ATOM   1584  HA  PHE A 795       2.398 -16.463  -7.580  1.00  0.00           H  
ATOM   1585  C   PHE A 795       3.708 -15.643  -9.054  1.00 10.68           C  
ATOM   1586  O   PHE A 795       3.176 -15.987 -10.093  1.00 14.18           O  
ATOM   1587  CB  PHE A 795       1.603 -14.562  -8.136  1.00 10.81           C  
ATOM   1588  HB1 PHE A 795       1.929 -13.511  -8.315  1.00  0.00           H  
ATOM   1589  HB2 PHE A 795       1.170 -14.794  -9.137  1.00  0.00           H  
ATOM   1590  CG  PHE A 795       0.552 -14.618  -7.078  1.00 12.48           C  
ATOM   1591  CD1 PHE A 795      -0.446 -15.547  -7.103  1.00 17.93           C  
ATOM   1592  HD1 PHE A 795      -0.481 -16.274  -7.931  1.00  0.00           H  
ATOM   1593  CD2 PHE A 795       0.610 -13.783  -5.991  1.00 14.40           C  
ATOM   1594  HD2 PHE A 795       1.425 -13.043  -5.919  1.00  0.00           H  
ATOM   1595  CE1 PHE A 795      -1.419 -15.602  -6.114  1.00 19.43           C  
ATOM   1596  HE1 PHE A 795      -2.242 -16.333  -6.191  1.00  0.00           H  
ATOM   1597  CE2 PHE A 795      -0.333 -13.852  -4.985  1.00 17.10           C  
ATOM   1598  HE2 PHE A 795      -0.255 -13.170  -4.122  1.00  0.00           H  
ATOM   1599  CZ  PHE A 795      -1.359 -14.748  -5.039  1.00 18.89           C  
ATOM   1600  HZ  PHE A 795      -2.120 -14.786  -4.242  1.00  0.00           H  
ATOM   1601  N   GLY A 796       4.999 -15.454  -8.902  1.00 11.36           N  
ATOM   1602  HN  GLY A 796       5.342 -15.075  -8.019  1.00  0.00           H  
ATOM   1603  CA  GLY A 796       5.958 -15.768  -9.955  1.00 10.87           C  
ATOM   1604  HA1 GLY A 796       6.975 -15.929  -9.526  1.00  0.00           H  
ATOM   1605  HA2 GLY A 796       5.767 -16.785 -10.370  1.00  0.00           H  
ATOM   1606  C   GLY A 796       6.003 -14.740 -11.062  1.00  9.77           C  
ATOM   1607  O   GLY A 796       5.612 -13.618 -10.848  1.00 11.44           O  
ATOM   1608  N   CYS A 797       6.482 -15.112 -12.223  1.00 10.33           N  
ATOM   1609  HN  CYS A 797       6.754 -16.084 -12.370  1.00  0.00           H  
ATOM   1610  CA  CYS A 797       6.630 -14.146 -13.308  1.00 10.25           C  
ATOM   1611  HA  CYS A 797       6.867 -13.177 -12.811  1.00  0.00           H  
ATOM   1612  C   CYS A 797       5.331 -13.918 -14.025  1.00  8.66           C  
ATOM   1613  O   CYS A 797       4.482 -14.803 -14.145  1.00  8.98           O  
ATOM   1614  CB  CYS A 797       7.776 -14.397 -14.267  1.00 14.61           C  
ATOM   1615  HB1 CYS A 797       8.097 -13.430 -14.720  1.00  0.00           H  
ATOM   1616  HB2 CYS A 797       8.689 -14.669 -13.688  1.00  0.00           H  
ATOM   1617  SG  CYS A 797       7.521 -15.579 -15.540  1.00 15.11           S  
ATOM   1618  N   LEU A 798       5.151 -12.709 -14.560  1.00  8.95           N  
ATOM   1619  HN  LEU A 798       5.921 -12.041 -14.525  1.00  0.00           H  
ATOM   1620  CA  LEU A 798       3.910 -12.302 -15.189  1.00  8.06           C  
ATOM   1621  HA  LEU A 798       3.075 -12.541 -14.490  1.00  0.00           H  
ATOM   1622  C   LEU A 798       3.689 -13.097 -16.478  1.00  7.54           C  
ATOM   1623  O   LEU A 798       2.549 -13.379 -16.821  1.00  8.16           O  
ATOM   1624  CB  LEU A 798       3.913 -10.800 -15.421  1.00  8.96           C  
ATOM   1625  HB1 LEU A 798       4.755 -10.529 -16.099  1.00  0.00           H  
ATOM   1626  HB2 LEU A 798       4.226 -10.279 -14.486  1.00  0.00           H  
ATOM   1627  CG  LEU A 798       2.623 -10.184 -15.940  1.00  8.96           C  
ATOM   1628  HG  LEU A 798       2.447 -10.575 -16.969  1.00  0.00           H  
ATOM   1629  CD1 LEU A 798       1.396 -10.510 -15.101  1.00  8.38           C  
ATOM   1630 1HD1 LEU A 798       0.450 -10.058 -15.482  1.00  0.00           H  
ATOM   1631 2HD1 LEU A 798       1.564 -10.225 -14.036  1.00  0.00           H  
ATOM   1632 3HD1 LEU A 798       1.283 -11.613 -14.986  1.00  0.00           H  
ATOM   1633  CD2 LEU A 798       2.766  -8.680 -16.032  1.00  9.98           C  
ATOM   1634 1HD2 LEU A 798       1.820  -8.228 -16.413  1.00  0.00           H  
ATOM   1635 2HD2 LEU A 798       3.648  -8.381 -16.646  1.00  0.00           H  
ATOM   1636 3HD2 LEU A 798       3.082  -8.231 -15.062  1.00  0.00           H  
ATOM   1637  N   LEU A 799       4.762 -13.448 -17.211  1.00  8.12           N  
ATOM   1638  HN  LEU A 799       5.691 -13.134 -16.931  1.00  0.00           H  
ATOM   1639  CA  LEU A 799       4.604 -14.276 -18.406  1.00  7.72           C  
ATOM   1640  HA  LEU A 799       3.981 -13.703 -19.132  1.00  0.00           H  
ATOM   1641  C   LEU A 799       3.868 -15.543 -18.079  1.00  7.50           C  
ATOM   1642  O   LEU A 799       2.907 -15.954 -18.729  1.00  8.44           O  
ATOM   1643  CB  LEU A 799       5.933 -14.536 -19.055  1.00  8.28           C  
ATOM   1644  HB1 LEU A 799       6.459 -13.576 -19.266  1.00  0.00           H  
ATOM   1645  HB2 LEU A 799       6.644 -14.984 -18.322  1.00  0.00           H  
ATOM   1646  CG  LEU A 799       5.856 -15.393 -20.318  1.00  9.60           C  
ATOM   1647  HG  LEU A 799       5.410 -16.378 -20.045  1.00  0.00           H  
ATOM   1648  CD1 LEU A 799       4.995 -14.764 -21.410  1.00 10.73           C  
ATOM   1649 1HD1 LEU A 799       3.964 -14.586 -21.026  1.00  0.00           H  
ATOM   1650 2HD1 LEU A 799       4.994 -15.373 -22.344  1.00  0.00           H  
ATOM   1651 3HD1 LEU A 799       5.454 -13.835 -21.822  1.00  0.00           H  
ATOM   1652  CD2 LEU A 799       7.263 -15.636 -20.842  1.00 13.11           C  
ATOM   1653 1HD2 LEU A 799       7.892 -16.096 -20.044  1.00  0.00           H  
ATOM   1654 2HD2 LEU A 799       7.722 -14.707 -21.254  1.00  0.00           H  
ATOM   1655 3HD2 LEU A 799       7.262 -16.245 -21.776  1.00  0.00           H  
ATOM   1656  N   ASP A 800       4.376 -16.269 -17.062  1.00  8.06           N  
ATOM   1657  HN  ASP A 800       5.205 -15.947 -16.563  1.00  0.00           H  
ATOM   1658  CA  ASP A 800       3.724 -17.526 -16.682  1.00  8.37           C  
ATOM   1659  HA  ASP A 800       3.637 -18.166 -17.591  1.00  0.00           H  
ATOM   1660  C   ASP A 800       2.331 -17.280 -16.133  1.00  8.70           C  
ATOM   1661  O   ASP A 800       1.423 -18.055 -16.392  1.00  9.72           O  
ATOM   1662  CB  ASP A 800       4.574 -18.261 -15.655  1.00 10.23           C  
ATOM   1663  HB1 ASP A 800       4.737 -17.626 -14.753  1.00  0.00           H  
ATOM   1664  HB2 ASP A 800       3.997 -19.096 -15.193  1.00  0.00           H  
ATOM   1665  CG  ASP A 800       5.873 -18.754 -16.192  1.00 14.18           C  
ATOM   1666  OD1 ASP A 800       5.915 -19.144 -17.381  1.00 15.84           O  
ATOM   1667  OD2 ASP A 800       6.796 -18.861 -15.371  1.00 18.39           O  
ATOM   1668  N   TYR A 801       2.150 -16.182 -15.405  1.00  8.36           N  
ATOM   1669  HN  TYR A 801       2.930 -15.541 -15.258  1.00  0.00           H  
ATOM   1670  CA  TYR A 801       0.853 -15.884 -14.815  1.00  9.09           C  
ATOM   1671  HA  TYR A 801       0.561 -16.750 -14.176  1.00  0.00           H  
ATOM   1672  C   TYR A 801      -0.212 -15.711 -15.880  1.00  8.55           C  
ATOM   1673  O   TYR A 801      -1.304 -16.282 -15.780  1.00  9.06           O  
ATOM   1674  CB  TYR A 801       0.959 -14.635 -13.904  1.00  9.11           C  
ATOM   1675  HB1 TYR A 801       1.181 -13.715 -14.493  1.00  0.00           H  
ATOM   1676  HB2 TYR A 801       1.880 -14.661 -13.277  1.00  0.00           H  
ATOM   1677  CG  TYR A 801      -0.273 -14.471 -13.068  1.00  9.55           C  
ATOM   1678  CD1 TYR A 801      -0.345 -15.126 -11.844  1.00 11.04           C  
ATOM   1679  HD1 TYR A 801       0.511 -15.737 -11.511  1.00  0.00           H  
ATOM   1680  CD2 TYR A 801      -1.345 -13.703 -13.439  1.00 11.00           C  
ATOM   1681  HD2 TYR A 801      -1.298 -13.114 -14.370  1.00  0.00           H  
ATOM   1682  CE1 TYR A 801      -1.456 -15.033 -11.036  1.00 13.38           C  
ATOM   1683  HE1 TYR A 801      -1.460 -15.528 -10.050  1.00  0.00           H  
ATOM   1684  CE2 TYR A 801      -2.487 -13.659 -12.656  1.00 14.49           C  
ATOM   1685  HE2 TYR A 801      -3.360 -13.078 -13.000  1.00  0.00           H  
ATOM   1686  CZ  TYR A 801      -2.549 -14.334 -11.447  1.00 14.33           C  
ATOM   1687  OH  TYR A 801      -3.678 -14.257 -10.672  1.00 20.03           O  
ATOM   1688  HH  TYR A 801      -4.441 -13.769 -10.959  1.00  0.00           H  
ATOM   1689  N   VAL A 802       0.099 -14.950 -16.929  1.00  8.29           N  
ATOM   1690  HN  VAL A 802       1.027 -14.536 -17.018  1.00  0.00           H  
ATOM   1691  CA  VAL A 802      -0.932 -14.723 -17.956  1.00  8.81           C  
ATOM   1692  HA  VAL A 802      -1.884 -14.494 -17.423  1.00  0.00           H  
ATOM   1693  C   VAL A 802      -1.167 -15.998 -18.782  1.00  9.03           C  
ATOM   1694  O   VAL A 802      -2.294 -16.220 -19.242  1.00 10.64           O  
ATOM   1695  CB  VAL A 802      -0.624 -13.533 -18.868  1.00  9.16           C  
ATOM   1696  HB  VAL A 802      -1.500 -13.425 -19.549  1.00  0.00           H  
ATOM   1697  CG1 VAL A 802      -0.563 -12.263 -18.047  1.00 10.38           C  
ATOM   1698 1HG1 VAL A 802      -0.339 -11.396 -18.711  1.00  0.00           H  
ATOM   1699 2HG1 VAL A 802       0.161 -12.343 -17.203  1.00  0.00           H  
ATOM   1700 3HG1 VAL A 802      -1.491 -12.105 -17.449  1.00  0.00           H  
ATOM   1701  CG2 VAL A 802       0.613 -13.677 -19.774  1.00  8.87           C  
ATOM   1702 1HG2 VAL A 802       0.837 -12.810 -20.438  1.00  0.00           H  
ATOM   1703 2HG2 VAL A 802       0.530 -14.608 -20.382  1.00  0.00           H  
ATOM   1704 3HG2 VAL A 802       1.508 -13.921 -19.156  1.00  0.00           H  
ATOM   1705  N   ARG A 803      -0.161 -16.824 -18.952  1.00  8.53           N  
ATOM   1706  HN  ARG A 803       0.757 -16.587 -18.577  1.00  0.00           H  
ATOM   1707  CA  ARG A 803      -0.348 -18.090 -19.680  1.00  9.13           C  
ATOM   1708  HA  ARG A 803      -0.864 -17.882 -20.646  1.00  0.00           H  
ATOM   1709  C   ARG A 803      -1.210 -19.066 -18.846  1.00  9.94           C  
ATOM   1710  O   ARG A 803      -2.042 -19.788 -19.377  1.00 11.73           O  
ATOM   1711  CB  ARG A 803       0.985 -18.773 -19.964  1.00  9.28           C  
ATOM   1712  HB1 ARG A 803       1.579 -18.893 -19.028  1.00  0.00           H  
ATOM   1713  HB2 ARG A 803       0.835 -19.847 -20.223  1.00  0.00           H  
ATOM   1714  CG  ARG A 803       1.793 -18.068 -21.030  1.00  8.80           C  
ATOM   1715  HG1 ARG A 803       1.873 -16.974 -20.828  1.00  0.00           H  
ATOM   1716  HG2 ARG A 803       1.243 -18.023 -21.999  1.00  0.00           H  
ATOM   1717  CD  ARG A 803       3.132 -18.694 -21.189  1.00 10.11           C  
ATOM   1718  HD1 ARG A 803       3.057 -19.803 -21.281  1.00  0.00           H  
ATOM   1719  HD2 ARG A 803       3.724 -18.640 -20.246  1.00  0.00           H  
ATOM   1720  NE  ARG A 803       3.854 -18.115 -22.304  1.00 10.18           N  
ATOM   1721  HE  ARG A 803       3.355 -17.420 -22.860  1.00  0.00           H  
ATOM   1722  CZ  ARG A 803       5.080 -18.391 -22.672  1.00 12.47           C  
ATOM   1723  NH1 ARG A 803       5.742 -19.323 -22.039  1.00 18.00           N  
ATOM   1724 1HH1 ARG A 803       6.697 -19.538 -22.326  1.00  0.00           H  
ATOM   1725 2HH1 ARG A 803       5.346 -19.786 -21.221  1.00  0.00           H  
ATOM   1726  NH2 ARG A 803       5.595 -17.789 -23.736  1.00 14.42           N  
ATOM   1727 1HH2 ARG A 803       6.550 -18.004 -24.023  1.00  0.00           H  
ATOM   1728 2HH2 ARG A 803       5.078 -17.062 -24.230  1.00  0.00           H  
ATOM   1729  N   GLU A 804      -1.005 -19.063 -17.531  1.00  9.40           N  
ATOM   1730  HN  GLU A 804      -0.381 -18.365 -17.126  1.00  0.00           H  
ATOM   1731  CA  GLU A 804      -1.661 -20.050 -16.640  1.00 10.23           C  
ATOM   1732  HA  GLU A 804      -1.809 -20.990 -17.221  1.00  0.00           H  
ATOM   1733  C   GLU A 804      -3.022 -19.595 -16.134  1.00 11.45           C  
ATOM   1734  O   GLU A 804      -3.744 -20.439 -15.632  1.00 17.53           O  
ATOM   1735  CB  GLU A 804      -0.695 -20.349 -15.513  1.00 12.82           C  
ATOM   1736  HB1 GLU A 804      -0.431 -19.440 -14.924  1.00  0.00           H  
ATOM   1737  HB2 GLU A 804      -1.167 -20.934 -14.689  1.00  0.00           H  
ATOM   1738  CG  GLU A 804       0.557 -21.059 -16.108  1.00 16.10           C  
ATOM   1739  HG1 GLU A 804       0.235 -22.041 -16.526  1.00  0.00           H  
ATOM   1740  HG2 GLU A 804       0.864 -20.511 -17.029  1.00  0.00           H  
ATOM   1741  CD  GLU A 804       1.800 -21.289 -15.253  1.00 16.30           C  
ATOM   1742  OE1 GLU A 804       2.823 -21.819 -15.790  1.00 20.71           O  
ATOM   1743  OE2 GLU A 804       1.759 -20.959 -14.080  1.00 20.00           O  
ATOM   1744  N   HIS A 805      -3.329 -18.308 -16.176  1.00 10.01           N  
ATOM   1745  HN  HIS A 805      -2.660 -17.656 -16.587  1.00  0.00           H  
ATOM   1746  CA  HIS A 805      -4.590 -17.787 -15.656  1.00 11.04           C  
ATOM   1747  HA  HIS A 805      -5.203 -18.654 -15.316  1.00  0.00           H  
ATOM   1748  C   HIS A 805      -5.374 -17.057 -16.718  1.00 10.99           C  
ATOM   1749  O   HIS A 805      -6.258 -16.269 -16.394  1.00 11.99           O  
ATOM   1750  CB  HIS A 805      -4.365 -16.877 -14.454  1.00 12.32           C  
ATOM   1751  HB1 HIS A 805      -3.858 -15.930 -14.754  1.00  0.00           H  
ATOM   1752  HB2 HIS A 805      -5.327 -16.453 -14.083  1.00  0.00           H  
ATOM   1753  CG  HIS A 805      -3.639 -17.547 -13.387  1.00 12.94           C  
ATOM   1754  CD2 HIS A 805      -2.315 -17.652 -13.213  1.00 13.86           C  
ATOM   1755  HD2 HIS A 805      -1.526 -17.225 -13.855  1.00  0.00           H  
ATOM   1756  ND1 HIS A 805      -4.241 -18.260 -12.371  1.00 23.89           N  
ATOM   1757  HD1 HIS A 805      -5.244 -18.399 -12.251  1.00  0.00           H  
ATOM   1758  CE1 HIS A 805      -3.290 -18.733 -11.577  1.00 26.34           C  
ATOM   1759  HE1 HIS A 805      -3.451 -19.312 -10.652  1.00  0.00           H  
ATOM   1760  NE2 HIS A 805      -2.137 -18.400 -12.072  1.00 21.98           N  
ATOM   1761  HE2 HIS A 805      -1.233 -18.655 -11.674  1.00  0.00           H  
ATOM   1762  N  ALYS A 806      -5.064 -17.300 -17.991  0.50 11.98           N  
ATOM   1763  H  ALYS A 806      -4.350 -18.002 -18.182  1.00  0.00           H  
ATOM   1764  N  BLYS A 806      -5.095 -17.328 -17.992  0.50 12.14           N  
ATOM   1765  H  BLYS A 806      -4.448 -18.088 -18.201  1.00  0.00           H  
ATOM   1766  CA ALYS A 806      -5.687 -16.619 -19.141  0.50 12.68           C  
ATOM   1767  HA ALYS A 806      -5.300 -15.575 -19.193  1.00  0.00           H  
ATOM   1768  CA BLYS A 806      -5.685 -16.572 -19.111  0.50 12.61           C  
ATOM   1769  HA BLYS A 806      -5.345 -15.514 -19.022  1.00  0.00           H  
ATOM   1770  C  ALYS A 806      -7.208 -16.575 -19.031  0.50 13.27           C  
ATOM   1771  C  BLYS A 806      -7.212 -16.577 -19.046  0.50 13.38           C  
ATOM   1772  O  ALYS A 806      -7.780 -15.549 -19.408  0.50 18.49           O  
ATOM   1773  O  BLYS A 806      -7.795 -15.562 -19.434  0.50 18.44           O  
ATOM   1774  CB ALYS A 806      -5.294 -17.354 -20.422  0.50 13.95           C  
ATOM   1775  HB1ALYS A 806      -5.370 -18.457 -20.275  1.00  0.00           H  
ATOM   1776  HB2ALYS A 806      -4.198 -17.259 -20.603  1.00  0.00           H  
ATOM   1777  CB BLYS A 806      -5.161 -17.118 -20.442  0.50 14.65           C  
ATOM   1778  HB1BLYS A 806      -5.365 -16.381 -21.254  1.00  0.00           H  
ATOM   1779  HB2BLYS A 806      -4.046 -17.112 -20.434  1.00  0.00           H  
ATOM   1780  CG ALYS A 806      -6.071 -16.931 -21.656  0.50 17.21           C  
ATOM   1781  HG1ALYS A 806      -7.161 -17.148 -21.567  1.00  0.00           H  
ATOM   1782  HG2ALYS A 806      -6.141 -15.823 -21.755  1.00  0.00           H  
ATOM   1783  CG BLYS A 806      -5.658 -18.488 -20.864  0.50 17.25           C  
ATOM   1784  HG1BLYS A 806      -5.278 -19.299 -20.201  1.00  0.00           H  
ATOM   1785  HG2BLYS A 806      -6.747 -18.622 -20.668  1.00  0.00           H  
ATOM   1786  CD ALYS A 806      -5.444 -17.588 -22.886  0.50 21.06           C  
ATOM   1787  HD1ALYS A 806      -4.713 -16.900 -23.371  1.00  0.00           H  
ATOM   1788  HD2ALYS A 806      -6.191 -17.677 -23.709  1.00  0.00           H  
ATOM   1789  CD BLYS A 806      -5.301 -18.720 -22.323  0.50 24.30           C  
ATOM   1790  HD1BLYS A 806      -4.257 -19.090 -22.448  1.00  0.00           H  
ATOM   1791  HD2BLYS A 806      -5.834 -19.600 -22.753  1.00  0.00           H  
ATOM   1792  CE ALYS A 806      -4.802 -18.935 -22.596  0.50 26.21           C  
ATOM   1793  HE1ALYS A 806      -3.900 -19.097 -23.231  1.00  0.00           H  
ATOM   1794  HE2ALYS A 806      -4.316 -18.942 -21.593  1.00  0.00           H  
ATOM   1795  CE BLYS A 806      -5.559 -17.448 -23.116  0.50 32.83           C  
ATOM   1796  HE1BLYS A 806      -4.697 -16.747 -23.021  1.00  0.00           H  
ATOM   1797  HE2BLYS A 806      -6.354 -16.838 -22.627  1.00  0.00           H  
ATOM   1798  NZ ALYS A 806      -5.762 -20.055 -22.734  0.50 33.51           N  
ATOM   1799  HZ1ALYS A 806      -5.331 -20.959 -22.539  1.00  0.00           H  
ATOM   1800  HZ2ALYS A 806      -6.207 -20.048 -23.652  1.00  0.00           H  
ATOM   1801  HZ3ALYS A 806      -6.587 -19.907 -22.153  1.00  0.00           H  
ATOM   1802  NZ BLYS A 806      -5.886 -17.678 -24.543  0.50 40.61           N  
ATOM   1803  HZ1BLYS A 806      -6.059 -16.825 -25.075  1.00  0.00           H  
ATOM   1804  HZ2BLYS A 806      -6.675 -18.319 -24.630  1.00  0.00           H  
ATOM   1805  HZ3BLYS A 806      -5.159 -18.236 -24.990  1.00  0.00           H  
ATOM   1806  N   ASP A 807      -7.869 -17.632 -18.560  1.00 12.11           N  
ATOM   1807  CA  ASP A 807      -9.331 -17.646 -18.574  1.00 13.91           C  
ATOM   1808  HA  ASP A 807      -9.666 -17.187 -19.533  1.00  0.00           H  
ATOM   1809  C   ASP A 807      -9.930 -16.823 -17.427  1.00 12.35           C  
ATOM   1810  O   ASP A 807     -11.135 -16.739 -17.342  1.00 13.99           O  
ATOM   1811  CB  ASP A 807      -9.857 -19.077 -18.535  1.00 19.90           C  
ATOM   1812  HB1 ASP A 807      -9.603 -19.578 -17.572  1.00  0.00           H  
ATOM   1813  HB2 ASP A 807     -10.969 -19.101 -18.455  1.00  0.00           H  
ATOM   1814  CG  ASP A 807      -9.365 -19.890 -19.736  1.00 23.22           C  
ATOM   1815  OD1 ASP A 807      -9.390 -19.360 -20.918  1.00 33.13           O  
ATOM   1816  OD2 ASP A 807      -9.083 -21.084 -19.522  1.00 41.37           O  
ATOM   1817  N   ASN A 808      -9.091 -16.315 -16.531  1.00 11.41           N  
ATOM   1818  HN  ASN A 808      -8.088 -16.449 -16.658  1.00  0.00           H  
ATOM   1819  CA  ASN A 808      -9.573 -15.562 -15.358  1.00 11.11           C  
ATOM   1820  HA  ASN A 808     -10.662 -15.370 -15.501  1.00  0.00           H  
ATOM   1821  C   ASN A 808      -8.873 -14.209 -15.233  1.00 10.95           C  
ATOM   1822  O   ASN A 808      -8.625 -13.705 -14.146  1.00 12.63           O  
ATOM   1823  CB  ASN A 808      -9.411 -16.373 -14.108  1.00 14.29           C  
ATOM   1824  HB1 ASN A 808      -9.622 -15.772 -13.193  1.00  0.00           H  
ATOM   1825  HB2 ASN A 808      -8.341 -16.614 -13.905  1.00  0.00           H  
ATOM   1826  CG  ASN A 808     -10.268 -17.622 -14.172  1.00 17.63           C  
ATOM   1827  ND2 ASN A 808     -11.537 -17.433 -13.920  1.00 16.57           N  
ATOM   1828 1HD2 ASN A 808     -12.114 -18.273 -13.963  1.00  0.00           H  
ATOM   1829 2HD2 ASN A 808     -11.943 -16.529 -13.680  1.00  0.00           H  
ATOM   1830  OD1 ASN A 808      -9.771 -18.728 -14.465  1.00 24.01           O  
ATOM   1831  N   ILE A 809      -8.586 -13.590 -16.369  1.00 10.12           N  
ATOM   1832  HN  ILE A 809      -8.833 -14.059 -17.240  1.00  0.00           H  
ATOM   1833  CA  ILE A 809      -7.932 -12.267 -16.461  1.00  8.88           C  
ATOM   1834  HA  ILE A 809      -7.868 -11.846 -15.431  1.00  0.00           H  
ATOM   1835  C   ILE A 809      -8.811 -11.349 -17.283  1.00  9.60           C  
ATOM   1836  O   ILE A 809      -9.123 -11.689 -18.410  1.00 10.87           O  
ATOM   1837  CB  ILE A 809      -6.514 -12.344 -17.024  1.00  9.39           C  
ATOM   1838  HB  ILE A 809      -6.556 -12.945 -17.962  1.00  0.00           H  
ATOM   1839  CG1 ILE A 809      -5.575 -13.061 -16.057  1.00  9.92           C  
ATOM   1840 1HG1 ILE A 809      -6.082 -13.954 -15.622  1.00  0.00           H  
ATOM   1841 2HG1 ILE A 809      -5.432 -12.448 -15.136  1.00  0.00           H  
ATOM   1842  CG2 ILE A 809      -5.979 -10.960 -17.385  1.00 10.21           C  
ATOM   1843 1HG2 ILE A 809      -6.665 -10.436 -18.091  1.00  0.00           H  
ATOM   1844 2HG2 ILE A 809      -4.940 -11.013 -17.785  1.00  0.00           H  
ATOM   1845 3HG2 ILE A 809      -5.780 -10.347 -16.475  1.00  0.00           H  
ATOM   1846  CD1 ILE A 809      -4.235 -13.454 -16.631  1.00 10.88           C  
ATOM   1847 1HD1 ILE A 809      -3.549 -13.978 -15.925  1.00  0.00           H  
ATOM   1848 2HD1 ILE A 809      -3.728 -12.561 -17.066  1.00  0.00           H  
ATOM   1849 3HD1 ILE A 809      -4.378 -14.067 -17.552  1.00  0.00           H  
ATOM   1850  N   GLY A 810      -9.205 -10.221 -16.714  1.00  9.20           N  
ATOM   1851  HN  GLY A 810      -8.960 -10.033 -15.742  1.00  0.00           H  
ATOM   1852  CA  GLY A 810      -9.987  -9.243 -17.463  1.00  9.41           C  
ATOM   1853  HA1 GLY A 810     -10.474  -9.716 -18.348  1.00  0.00           H  
ATOM   1854  HA2 GLY A 810     -10.897  -8.941 -16.894  1.00  0.00           H  
ATOM   1855  C   GLY A 810      -9.173  -8.021 -17.877  1.00  8.30           C  
ATOM   1856  O   GLY A 810      -7.977  -7.894 -17.642  1.00  8.71           O  
ATOM   1857  N   SER A 811      -9.872  -7.095 -18.509  1.00  8.37           N  
ATOM   1858  HN  SER A 811     -10.876  -7.236 -18.618  1.00  0.00           H  
ATOM   1859  CA  SER A 811      -9.277  -5.876 -19.061  1.00  8.31           C  
ATOM   1860  HA  SER A 811      -8.454  -6.173 -19.753  1.00  0.00           H  
ATOM   1861  C   SER A 811      -8.687  -4.995 -17.973  1.00  8.13           C  
ATOM   1862  O   SER A 811      -7.642  -4.377 -18.191  1.00  9.02           O  
ATOM   1863  CB  SER A 811     -10.326  -5.136 -19.864  1.00  8.59           C  
ATOM   1864  HB1 SER A 811      -9.882  -4.247 -20.369  1.00  0.00           H  
ATOM   1865  HB2 SER A 811     -10.626  -5.727 -20.760  1.00  0.00           H  
ATOM   1866  OG  SER A 811     -11.441  -4.772 -19.119  1.00 10.29           O  
ATOM   1867  HG  SER A 811     -12.099  -4.308 -19.623  1.00  0.00           H  
ATOM   1868  N  AGLN A 812      -9.335  -4.925 -16.820  0.50  8.61           N  
ATOM   1869  H  AGLN A 812     -10.189  -5.464 -16.680  1.00  0.00           H  
ATOM   1870  N  BGLN A 812      -9.339  -4.919 -16.814  0.50  8.62           N  
ATOM   1871  H  BGLN A 812     -10.199  -5.452 -16.684  1.00  0.00           H  
ATOM   1872  CA AGLN A 812      -8.823  -4.074 -15.751  0.50  9.27           C  
ATOM   1873  HA AGLN A 812      -8.713  -3.038 -16.149  1.00  0.00           H  
ATOM   1874  CA BGLN A 812      -8.837  -4.079 -15.722  0.50  9.42           C  
ATOM   1875  HA BGLN A 812      -8.742  -3.034 -16.099  1.00  0.00           H  
ATOM   1876  C  AGLN A 812      -7.461  -4.557 -15.294  0.50  9.15           C  
ATOM   1877  C  BGLN A 812      -7.464  -4.557 -15.288  0.50  9.17           C  
ATOM   1878  O  AGLN A 812      -6.533  -3.734 -15.131  0.50  9.23           O  
ATOM   1879  O  BGLN A 812      -6.535  -3.732 -15.132  0.50  9.23           O  
ATOM   1880  CB AGLN A 812      -9.800  -4.040 -14.599  0.50 10.11           C  
ATOM   1881  HB1AGLN A 812     -10.808  -3.698 -14.930  1.00  0.00           H  
ATOM   1882  HB2AGLN A 812     -10.068  -5.068 -14.262  1.00  0.00           H  
ATOM   1883  CB BGLN A 812      -9.790  -4.075 -14.540  0.50 10.60           C  
ATOM   1884  HB1BGLN A 812     -10.836  -3.874 -14.870  1.00  0.00           H  
ATOM   1885  HB2BGLN A 812      -9.925  -5.104 -14.131  1.00  0.00           H  
ATOM   1886  CG AGLN A 812      -9.280  -3.202 -13.456  0.50 11.82           C  
ATOM   1887  HG1AGLN A 812      -8.326  -3.614 -13.053  1.00  0.00           H  
ATOM   1888  HG2AGLN A 812      -8.907  -2.214 -13.814  1.00  0.00           H  
ATOM   1889  CG BGLN A 812      -9.365  -3.104 -13.447  0.50 12.38           C  
ATOM   1890  HG1BGLN A 812      -9.816  -3.374 -12.464  1.00  0.00           H  
ATOM   1891  HG2BGLN A 812      -8.289  -3.231 -13.184  1.00  0.00           H  
ATOM   1892  CD AGLN A 812     -10.297  -3.039 -12.380  0.50 12.86           C  
ATOM   1893  CD BGLN A 812      -9.677  -1.671 -13.826  0.50 15.32           C  
ATOM   1894  NE2AGLN A 812     -10.359  -1.829 -11.849  0.50 16.79           N  
ATOM   1895 1HE2AGLN A 812     -11.055  -1.717 -11.112  1.00  0.00           H  
ATOM   1896 2HE2AGLN A 812      -9.850  -1.013 -12.189  1.00  0.00           H  
ATOM   1897  NE2BGLN A 812      -8.702  -0.788 -14.095  0.50 22.61           N  
ATOM   1898 1HE2BGLN A 812      -8.912   0.177 -14.350  1.00  0.00           H  
ATOM   1899 2HE2BGLN A 812      -7.733  -1.102 -14.152  1.00  0.00           H  
ATOM   1900  OE1AGLN A 812     -10.910  -4.022 -11.971  0.50 15.20           O  
ATOM   1901  OE1BGLN A 812     -10.858  -1.288 -13.757  0.50 19.90           O  
ATOM   1902  N   TYR A 813      -7.277  -5.852 -15.054  1.00  9.24           N  
ATOM   1903  CA  TYR A 813      -5.967  -6.349 -14.634  1.00  9.27           C  
ATOM   1904  HA  TYR A 813      -5.688  -5.849 -13.677  1.00  0.00           H  
ATOM   1905  C   TYR A 813      -4.907  -6.017 -15.684  1.00  7.86           C  
ATOM   1906  O   TYR A 813      -3.830  -5.546 -15.337  1.00  8.86           O  
ATOM   1907  CB  TYR A 813      -5.999  -7.855 -14.403  1.00 10.78           C  
ATOM   1908  HB1 TYR A 813      -4.989  -8.291 -14.584  1.00  0.00           H  
ATOM   1909  HB2 TYR A 813      -6.577  -8.354 -15.215  1.00  0.00           H  
ATOM   1910  CG  TYR A 813      -6.517  -8.292 -13.057  1.00 13.37           C  
ATOM   1911  CD1 TYR A 813      -7.244  -7.476 -12.226  1.00 18.14           C  
ATOM   1912  HD1 TYR A 813      -7.464  -6.442 -12.541  1.00  0.00           H  
ATOM   1913  CD2 TYR A 813      -6.276  -9.608 -12.670  1.00 17.83           C  
ATOM   1914  HD2 TYR A 813      -5.677 -10.269 -13.319  1.00  0.00           H  
ATOM   1915  CE1 TYR A 813      -7.713  -7.932 -10.982  1.00 21.14           C  
ATOM   1916  HE1 TYR A 813      -8.299  -7.270 -10.323  1.00  0.00           H  
ATOM   1917  CE2 TYR A 813      -6.781 -10.089 -11.481  1.00 18.67           C  
ATOM   1918  HE2 TYR A 813      -6.675 -11.157 -11.226  1.00  0.00           H  
ATOM   1919  CZ  TYR A 813      -7.424  -9.224 -10.606  1.00 21.37           C  
ATOM   1920  OH  TYR A 813      -7.919  -9.703  -9.425  1.00 31.55           O  
ATOM   1921  HH  TYR A 813      -8.359  -9.111  -8.826  1.00  0.00           H  
ATOM   1922  N   LEU A 814      -5.201  -6.307 -16.946  1.00  7.58           N  
ATOM   1923  HN  LEU A 814      -6.129  -6.655 -17.187  1.00  0.00           H  
ATOM   1924  CA  LEU A 814      -4.184  -6.125 -18.000  1.00  7.66           C  
ATOM   1925  HA  LEU A 814      -3.291  -6.744 -17.747  1.00  0.00           H  
ATOM   1926  C   LEU A 814      -3.756  -4.665 -18.100  1.00  7.11           C  
ATOM   1927  O   LEU A 814      -2.564  -4.377 -18.184  1.00  7.62           O  
ATOM   1928  CB  LEU A 814      -4.764  -6.618 -19.325  1.00  8.07           C  
ATOM   1929  HB1 LEU A 814      -4.250  -6.127 -20.184  1.00  0.00           H  
ATOM   1930  HB2 LEU A 814      -5.796  -6.222 -19.472  1.00  0.00           H  
ATOM   1931  CG  LEU A 814      -4.744  -8.136 -19.485  1.00  8.15           C  
ATOM   1932  HG  LEU A 814      -5.056  -8.576 -18.509  1.00  0.00           H  
ATOM   1933  CD1 LEU A 814      -5.719  -8.607 -20.516  1.00  8.90           C  
ATOM   1934 1HD1 LEU A 814      -6.740  -8.220 -20.291  1.00  0.00           H  
ATOM   1935 2HD1 LEU A 814      -5.709  -9.717 -20.620  1.00  0.00           H  
ATOM   1936 3HD1 LEU A 814      -5.393  -8.341 -21.548  1.00  0.00           H  
ATOM   1937  CD2 LEU A 814      -3.362  -8.660 -19.790  1.00  9.23           C  
ATOM   1938 1HD2 LEU A 814      -2.635  -8.309 -19.021  1.00  0.00           H  
ATOM   1939 2HD2 LEU A 814      -3.036  -8.394 -20.822  1.00  0.00           H  
ATOM   1940 3HD2 LEU A 814      -3.352  -9.770 -19.894  1.00  0.00           H  
ATOM   1941  N   LEU A 815      -4.733  -3.749 -18.126  1.00  7.57           N  
ATOM   1942  HN  LEU A 815      -5.711  -4.029 -18.051  1.00  0.00           H  
ATOM   1943  CA  LEU A 815      -4.365  -2.321 -18.266  1.00  8.32           C  
ATOM   1944  HA  LEU A 815      -3.657  -2.237 -19.123  1.00  0.00           H  
ATOM   1945  C   LEU A 815      -3.647  -1.807 -17.019  1.00  8.12           C  
ATOM   1946  O   LEU A 815      -2.715  -1.022 -17.149  1.00  8.78           O  
ATOM   1947  CB  LEU A 815      -5.612  -1.512 -18.614  1.00  8.08           C  
ATOM   1948  HB1 LEU A 815      -5.411  -0.420 -18.518  1.00  0.00           H  
ATOM   1949  HB2 LEU A 815      -6.390  -1.630 -17.824  1.00  0.00           H  
ATOM   1950  CG  LEU A 815      -6.194  -1.834 -19.996  1.00  9.13           C  
ATOM   1951  HG  LEU A 815      -6.256  -2.944 -20.081  1.00  0.00           H  
ATOM   1952  CD1 LEU A 815      -7.567  -1.300 -20.167  1.00 10.23           C  
ATOM   1953 1HD1 LEU A 815      -7.990  -1.534 -21.172  1.00  0.00           H  
ATOM   1954 2HD1 LEU A 815      -7.602  -0.205 -19.961  1.00  0.00           H  
ATOM   1955 3HD1 LEU A 815      -8.241  -1.655 -19.353  1.00  0.00           H  
ATOM   1956  CD2 LEU A 815      -5.284  -1.340 -21.123  1.00 10.04           C  
ATOM   1957 1HD2 LEU A 815      -5.707  -1.574 -22.128  1.00  0.00           H  
ATOM   1958 2HD2 LEU A 815      -4.249  -1.740 -21.015  1.00  0.00           H  
ATOM   1959 3HD2 LEU A 815      -5.062  -0.252 -21.019  1.00  0.00           H  
ATOM   1960  N   ASN A 816      -4.031  -2.278 -15.833  1.00  8.03           N  
ATOM   1961  CA AASN A 816      -3.308  -1.853 -14.640  0.50  8.43           C  
ATOM   1962  HA AASN A 816      -3.236  -0.741 -14.678  1.00  0.00           H  
ATOM   1963  CA BASN A 816      -3.330  -1.887 -14.614  0.50  8.55           C  
ATOM   1964  HA BASN A 816      -3.303  -0.773 -14.574  1.00  0.00           H  
ATOM   1965  C   ASN A 816      -1.884  -2.395 -14.621  1.00  7.78           C  
ATOM   1966  O   ASN A 816      -0.989  -1.676 -14.215  1.00  8.66           O  
ATOM   1967  CB AASN A 816      -4.054  -2.207 -13.376  0.50  8.83           C  
ATOM   1968  HB1AASN A 816      -3.355  -2.346 -12.518  1.00  0.00           H  
ATOM   1969  HB2AASN A 816      -4.474  -3.239 -13.428  1.00  0.00           H  
ATOM   1970  CB BASN A 816      -4.076  -2.382 -13.389  0.50 10.49           C  
ATOM   1971  HB1BASN A 816      -3.398  -2.394 -12.504  1.00  0.00           H  
ATOM   1972  HB2BASN A 816      -4.291  -3.472 -13.483  1.00  0.00           H  
ATOM   1973  CG AASN A 816      -5.124  -1.195 -13.054  0.50  8.95           C  
ATOM   1974  CG BASN A 816      -5.348  -1.623 -13.065  0.50 12.41           C  
ATOM   1975  ND2AASN A 816      -6.303  -1.381 -13.628  0.50 10.65           N  
ATOM   1976 1HD2AASN A 816      -7.027  -0.696 -13.410  1.00  0.00           H  
ATOM   1977 2HD2AASN A 816      -6.515  -2.191 -14.210  1.00  0.00           H  
ATOM   1978  ND2BASN A 816      -6.104  -2.149 -12.104  0.50 13.81           N  
ATOM   1979 1HD2BASN A 816      -6.960  -1.638 -11.886  1.00  0.00           H  
ATOM   1980 2HD2BASN A 816      -5.859  -3.010 -11.615  1.00  0.00           H  
ATOM   1981  OD1AASN A 816      -4.870  -0.225 -12.357  0.50 13.51           O  
ATOM   1982  OD1BASN A 816      -5.647  -0.574 -13.661  0.50 15.60           O  
ATOM   1983  N   TRP A 817      -1.643  -3.611 -15.115  1.00  8.01           N  
ATOM   1984  HN  TRP A 817      -2.418  -4.209 -15.402  1.00  0.00           H  
ATOM   1985  CA  TRP A 817      -0.266  -4.086 -15.245  1.00  7.91           C  
ATOM   1986  HA  TRP A 817       0.211  -4.051 -14.238  1.00  0.00           H  
ATOM   1987  C   TRP A 817       0.523  -3.169 -16.178  1.00  8.12           C  
ATOM   1988  O   TRP A 817       1.703  -2.875 -15.891  1.00  8.12           O  
ATOM   1989  CB  TRP A 817      -0.230  -5.535 -15.742  1.00  8.21           C  
ATOM   1990  HB1 TRP A 817       0.801  -5.823 -16.053  1.00  0.00           H  
ATOM   1991  HB2 TRP A 817      -0.751  -5.631 -16.723  1.00  0.00           H  
ATOM   1992  CG  TRP A 817      -0.774  -6.502 -14.758  1.00  8.26           C  
ATOM   1993  CD1 TRP A 817      -0.853  -6.401 -13.413  1.00  8.76           C  
ATOM   1994  HD1 TRP A 817      -0.491  -5.535 -12.833  1.00  0.00           H  
ATOM   1995  CD2 TRP A 817      -1.378  -7.758 -15.092  1.00  8.34           C  
ATOM   1996  CE2 TRP A 817      -1.768  -8.353 -13.885  1.00  8.95           C  
ATOM   1997  CE3 TRP A 817      -1.636  -8.436 -16.286  1.00  8.70           C  
ATOM   1998  HE3 TRP A 817      -1.284  -8.025 -17.247  1.00  0.00           H  
ATOM   1999  NE1 TRP A 817      -1.437  -7.504 -12.862  1.00 10.30           N  
ATOM   2000  HE1 TRP A 817      -1.598  -7.667 -11.868  1.00  0.00           H  
ATOM   2001  CZ2 TRP A 817      -2.436  -9.572 -13.843  1.00  9.66           C  
ATOM   2002  HZ2 TRP A 817      -2.766 -10.019 -12.890  1.00  0.00           H  
ATOM   2003  CZ3 TRP A 817      -2.332  -9.619 -16.250  1.00  9.38           C  
ATOM   2004  HZ3 TRP A 817      -2.625 -10.112 -17.192  1.00  0.00           H  
ATOM   2005  CH2 TRP A 817      -2.665 -10.192 -15.046  1.00 10.01           C  
ATOM   2006  HH2 TRP A 817      -3.135 -11.190 -15.046  1.00  0.00           H  
ATOM   2007  N   CYS A 818      -0.082  -2.747 -17.287  1.00  7.27           N  
ATOM   2008  HN  CYS A 818      -1.037  -3.040 -17.492  1.00  0.00           H  
ATOM   2009  CA  CYS A 818       0.636  -1.854 -18.218  1.00  7.47           C  
ATOM   2010  HA  CYS A 818       1.571  -2.358 -18.557  1.00  0.00           H  
ATOM   2011  C   CYS A 818       1.008  -0.536 -17.491  1.00  7.53           C  
ATOM   2012  O   CYS A 818       2.133  -0.042 -17.694  1.00  7.77           O  
ATOM   2013  CB  CYS A 818      -0.221  -1.541 -19.424  1.00  8.35           C  
ATOM   2014  HB1 CYS A 818      -1.190  -1.087 -19.112  1.00  0.00           H  
ATOM   2015  HB2 CYS A 818       0.206  -0.688 -20.001  1.00  0.00           H  
ATOM   2016  SG  CYS A 818      -0.499  -2.969 -20.502  1.00 10.21           S  
ATOM   2017  N   VAL A 819       0.100  -0.005 -16.686  1.00  7.65           N  
ATOM   2018  HN  VAL A 819      -0.812  -0.451 -16.592  1.00  0.00           H  
ATOM   2019  CA  VAL A 819       0.391   1.215 -15.930  1.00  7.36           C  
ATOM   2020  HA  VAL A 819       0.685   2.016 -16.647  1.00  0.00           H  
ATOM   2021  C   VAL A 819       1.554   0.958 -14.988  1.00  7.54           C  
ATOM   2022  O   VAL A 819       2.511   1.768 -14.897  1.00  8.31           O  
ATOM   2023  CB  VAL A 819      -0.838   1.682 -15.155  1.00  8.75           C  
ATOM   2024  HB  VAL A 819      -1.197   0.832 -14.529  1.00  0.00           H  
ATOM   2025  CG1 VAL A 819      -0.447   2.835 -14.216  1.00 10.73           C  
ATOM   2026 1HG1 VAL A 819      -1.345   3.176 -13.650  1.00  0.00           H  
ATOM   2027 2HG1 VAL A 819       0.050   3.671 -14.761  1.00  0.00           H  
ATOM   2028 3HG1 VAL A 819       0.397   2.560 -13.541  1.00  0.00           H  
ATOM   2029  CG2 VAL A 819      -1.965   2.108 -16.055  1.00  9.31           C  
ATOM   2030 1HG2 VAL A 819      -2.863   2.449 -15.489  1.00  0.00           H  
ATOM   2031 2HG2 VAL A 819      -2.230   1.299 -16.775  1.00  0.00           H  
ATOM   2032 3HG2 VAL A 819      -1.627   2.888 -16.777  1.00  0.00           H  
ATOM   2033  N   GLN A 820       1.493  -0.132 -14.217  1.00  7.40           N  
ATOM   2034  HN  GLN A 820       0.722  -0.788 -14.339  1.00  0.00           H  
ATOM   2035  CA  GLN A 820       2.509  -0.402 -13.202  1.00  7.76           C  
ATOM   2036  HA  GLN A 820       2.575   0.483 -12.527  1.00  0.00           H  
ATOM   2037  C   GLN A 820       3.872  -0.643 -13.803  1.00  7.25           C  
ATOM   2038  O   GLN A 820       4.870  -0.184 -13.247  1.00  7.62           O  
ATOM   2039  CB  GLN A 820       2.068  -1.603 -12.377  1.00  8.06           C  
ATOM   2040  HB1 GLN A 820       2.902  -1.984 -11.742  1.00  0.00           H  
ATOM   2041  HB2 GLN A 820       1.912  -2.499 -13.022  1.00  0.00           H  
ATOM   2042  CG  GLN A 820       0.836  -1.306 -11.543  1.00  8.57           C  
ATOM   2043  HG1 GLN A 820       1.025  -0.445 -10.860  1.00  0.00           H  
ATOM   2044  HG2 GLN A 820       0.030  -0.870 -12.178  1.00  0.00           H  
ATOM   2045  CD  GLN A 820       0.319  -2.480 -10.775  1.00 10.63           C  
ATOM   2046  NE2 GLN A 820      -0.973  -2.492 -10.472  1.00 14.06           N  
ATOM   2047 1HE2 GLN A 820      -1.326  -3.293  -9.948  1.00  0.00           H  
ATOM   2048 2HE2 GLN A 820      -1.607  -1.742 -10.746  1.00  0.00           H  
ATOM   2049  OE1 GLN A 820       1.063  -3.360 -10.453  1.00 15.43           O  
ATOM   2050  N   ILE A 821       3.949  -1.370 -14.923  1.00  7.60           N  
ATOM   2051  HN  ILE A 821       3.104  -1.773 -15.327  1.00  0.00           H  
ATOM   2052  CA  ILE A 821       5.233  -1.587 -15.565  1.00  7.36           C  
ATOM   2053  HA  ILE A 821       5.939  -1.995 -14.804  1.00  0.00           H  
ATOM   2054  C   ILE A 821       5.781  -0.242 -16.054  1.00  6.92           C  
ATOM   2055  O   ILE A 821       6.991   0.013 -15.907  1.00  7.99           O  
ATOM   2056  CB  ILE A 821       5.110  -2.601 -16.690  1.00  7.28           C  
ATOM   2057  HB  ILE A 821       4.301  -2.249 -17.372  1.00  0.00           H  
ATOM   2058  CG1 ILE A 821       4.703  -3.992 -16.166  1.00  7.68           C  
ATOM   2059 1HG1 ILE A 821       3.978  -3.892 -15.325  1.00  0.00           H  
ATOM   2060 2HG1 ILE A 821       5.556  -4.468 -15.629  1.00  0.00           H  
ATOM   2061  CG2 ILE A 821       6.372  -2.681 -17.491  1.00  7.66           C  
ATOM   2062 1HG2 ILE A 821       6.666  -1.675 -17.870  1.00  0.00           H  
ATOM   2063 2HG2 ILE A 821       6.289  -3.425 -18.318  1.00  0.00           H  
ATOM   2064 3HG2 ILE A 821       7.196  -3.161 -16.914  1.00  0.00           H  
ATOM   2065  CD1 ILE A 821       4.167  -4.912 -17.201  1.00  8.08           C  
ATOM   2066 1HD1 ILE A 821       3.873  -5.918 -16.822  1.00  0.00           H  
ATOM   2067 2HD1 ILE A 821       4.892  -5.012 -18.042  1.00  0.00           H  
ATOM   2068 3HD1 ILE A 821       3.314  -4.436 -17.738  1.00  0.00           H  
ATOM   2069  N   ALA A 822       4.930   0.625 -16.606  1.00  7.49           N  
ATOM   2070  HN  ALA A 822       3.952   0.363 -16.730  1.00  0.00           H  
ATOM   2071  CA  ALA A 822       5.386   1.950 -17.036  1.00  7.75           C  
ATOM   2072  HA  ALA A 822       6.260   1.785 -17.708  1.00  0.00           H  
ATOM   2073  C   ALA A 822       5.887   2.792 -15.864  1.00  8.01           C  
ATOM   2074  O   ALA A 822       6.854   3.536 -15.986  1.00  8.75           O  
ATOM   2075  CB  ALA A 822       4.350   2.651 -17.847  1.00  7.95           C  
ATOM   2076  HB1 ALA A 822       3.984   2.036 -18.702  1.00  0.00           H  
ATOM   2077  HB2 ALA A 822       4.720   3.643 -18.197  1.00  0.00           H  
ATOM   2078  HB3 ALA A 822       3.502   2.990 -17.207  1.00  0.00           H  
ATOM   2079  N   LYS A 823       5.206   2.705 -14.730  1.00  7.54           N  
ATOM   2080  HN  LYS A 823       4.360   2.136 -14.698  1.00  0.00           H  
ATOM   2081  CA  LYS A 823       5.645   3.411 -13.518  1.00  8.39           C  
ATOM   2082  HA  LYS A 823       5.729   4.497 -13.758  1.00  0.00           H  
ATOM   2083  C   LYS A 823       7.013   2.912 -13.084  1.00  8.30           C  
ATOM   2084  O   LYS A 823       7.904   3.719 -12.733  1.00  9.31           O  
ATOM   2085  CB  LYS A 823       4.651   3.251 -12.388  1.00  9.23           C  
ATOM   2086  HB1 LYS A 823       5.129   3.496 -11.411  1.00  0.00           H  
ATOM   2087  HB2 LYS A 823       4.420   2.173 -12.222  1.00  0.00           H  
ATOM   2088  CG  LYS A 823       3.366   4.050 -12.568  1.00 10.41           C  
ATOM   2089  HG1 LYS A 823       3.594   5.126 -12.751  1.00  0.00           H  
ATOM   2090  HG2 LYS A 823       2.877   3.796 -13.537  1.00  0.00           H  
ATOM   2091  CD  LYS A 823       2.391   3.897 -11.420  1.00 13.39           C  
ATOM   2092  HD1 LYS A 823       2.059   2.837 -11.328  1.00  0.00           H  
ATOM   2093  HD2 LYS A 823       2.915   4.016 -10.443  1.00  0.00           H  
ATOM   2094  CE  LYS A 823       1.204   4.817 -11.497  1.00 15.92           C  
ATOM   2095  HE1 LYS A 823       1.515   5.886 -11.555  1.00  0.00           H  
ATOM   2096  HE2 LYS A 823       0.686   4.738 -12.481  1.00  0.00           H  
ATOM   2097  NZ  LYS A 823       0.279   4.581 -10.375  1.00 25.42           N  
ATOM   2098  HZ1 LYS A 823      -0.526   5.205 -10.427  1.00  0.00           H  
ATOM   2099  HZ2 LYS A 823       0.753   4.654  -9.475  1.00  0.00           H  
ATOM   2100  HZ3 LYS A 823      -0.006   3.603 -10.322  1.00  0.00           H  
ATOM   2101  N   GLY A 824       7.236   1.598 -13.048  1.00  8.23           N  
ATOM   2102  HN  GLY A 824       6.483   0.952 -13.283  1.00  0.00           H  
ATOM   2103  CA  GLY A 824       8.548   1.074 -12.675  1.00  8.74           C  
ATOM   2104  HA1 GLY A 824       8.515  -0.034 -12.554  1.00  0.00           H  
ATOM   2105  HA2 GLY A 824       8.810   1.363 -11.631  1.00  0.00           H  
ATOM   2106  C   GLY A 824       9.640   1.480 -13.638  1.00  8.57           C  
ATOM   2107  O   GLY A 824      10.751   1.848 -13.234  1.00  8.56           O  
ATOM   2108  N   MET A 825       9.334   1.483 -14.932  1.00  8.48           N  
ATOM   2109  HN  MET A 825       8.401   1.198 -15.230  1.00  0.00           H  
ATOM   2110  CA  MET A 825      10.325   1.892 -15.940  1.00  8.53           C  
ATOM   2111  HA  MET A 825      11.278   1.349 -15.742  1.00  0.00           H  
ATOM   2112  C   MET A 825      10.598   3.394 -15.877  1.00  8.85           C  
ATOM   2113  O   MET A 825      11.751   3.780 -16.056  1.00  9.53           O  
ATOM   2114  CB  MET A 825       9.823   1.502 -17.322  1.00  8.56           C  
ATOM   2115  HB1 MET A 825       8.808   1.927 -17.502  1.00  0.00           H  
ATOM   2116  HB2 MET A 825      10.397   2.041 -18.112  1.00  0.00           H  
ATOM   2117  CG  MET A 825       9.828  -0.010 -17.592  1.00  8.59           C  
ATOM   2118  HG1 MET A 825       9.425  -0.219 -18.610  1.00  0.00           H  
ATOM   2119  HG2 MET A 825       9.054  -0.513 -16.967  1.00  0.00           H  
ATOM   2120  SD  MET A 825      11.401  -0.813 -17.381  1.00 10.38           S  
ATOM   2121  CE  MET A 825      12.304  -0.056 -18.725  1.00 16.84           C  
ATOM   2122  HE1 MET A 825      13.290  -0.559 -18.593  1.00  0.00           H  
ATOM   2123  HE2 MET A 825      12.322   1.059 -18.736  1.00  0.00           H  
ATOM   2124  HE3 MET A 825      11.842  -0.144 -19.736  1.00  0.00           H  
ATOM   2125  N   ASN A 826       9.580   4.175 -15.611  1.00  9.09           N  
ATOM   2126  HN  ASN A 826       8.634   3.795 -15.576  1.00  0.00           H  
ATOM   2127  CA  ASN A 826       9.815   5.601 -15.364  1.00  9.58           C  
ATOM   2128  HA  ASN A 826      10.320   6.036 -16.258  1.00  0.00           H  
ATOM   2129  C   ASN A 826      10.727   5.795 -14.148  1.00  9.78           C  
ATOM   2130  O   ASN A 826      11.562   6.735 -14.261  1.00  9.79           O  
ATOM   2131  CB  ASN A 826       8.482   6.289 -15.185  1.00  9.44           C  
ATOM   2132  HB1 ASN A 826       7.916   5.840 -14.336  1.00  0.00           H  
ATOM   2133  HB2 ASN A 826       7.790   6.035 -16.022  1.00  0.00           H  
ATOM   2134  CG  ASN A 826       8.597   7.780 -15.021  1.00 11.56           C  
ATOM   2135  ND2 ASN A 826       8.260   8.253 -13.835  1.00 14.37           N  
ATOM   2136 1HD2 ASN A 826       8.338   9.264 -13.724  1.00  0.00           H  
ATOM   2137 2HD2 ASN A 826       7.923   7.657 -13.079  1.00  0.00           H  
ATOM   2138  OD1 ASN A 826       9.001   8.494 -15.927  1.00 13.22           O  
ATOM   2139  N   TYR A 827      10.608   5.047 -13.056  1.00 16.71           N  
ATOM   2140  HN  TYR A 827       9.875   4.340 -12.999  1.00  0.00           H  
ATOM   2141  CA  TYR A 827      11.532   5.239 -11.933  1.00 20.38           C  
ATOM   2142  HA  TYR A 827      11.500   6.291 -11.564  1.00  0.00           H  
ATOM   2143  C   TYR A 827      12.907   4.888 -12.455  1.00 20.38           C  
ATOM   2144  O   TYR A 827      13.841   5.600 -12.091  1.00 14.61           O  
ATOM   2145  CB  TYR A 827      11.003   4.278 -10.886  1.00 14.11           C  
ATOM   2146  HB1 TYR A 827      10.792   3.270 -11.312  1.00  0.00           H  
ATOM   2147  HB2 TYR A 827       9.968   4.538 -10.564  1.00  0.00           H  
ATOM   2148  CG  TYR A 827      11.966   4.210  -9.710  1.00 17.93           C  
ATOM   2149  CD1 TYR A 827      11.979   5.207  -8.725  1.00 16.91           C  
ATOM   2150  HD1 TYR A 827      11.241   6.026  -8.771  1.00  0.00           H  
ATOM   2151  CD2 TYR A 827      12.919   3.216  -9.608  1.00 19.79           C  
ATOM   2152  HD2 TYR A 827      12.907   2.387 -10.335  1.00  0.00           H  
ATOM   2153  CE1 TYR A 827      12.923   5.178  -7.675  1.00 19.21           C  
ATOM   2154  HE1 TYR A 827      12.892   5.951  -6.889  1.00  0.00           H  
ATOM   2155  CE2 TYR A 827      13.896   3.228  -8.614  1.00 20.30           C  
ATOM   2156  HE2 TYR A 827      14.688   2.460  -8.618  1.00  0.00           H  
ATOM   2157  CZ  TYR A 827      13.884   4.188  -7.626  1.00 25.87           C  
ATOM   2158  OH  TYR A 827      14.786   4.192  -6.609  1.00 20.70           O  
ATOM   2159  HH  TYR A 827      14.778   4.854  -5.928  1.00  0.00           H  
ATOM   2160  N   LEU A 828      13.126   3.779 -13.151  1.00 10.21           N  
ATOM   2161  HN  LEU A 828      12.343   3.158 -13.356  1.00  0.00           H  
ATOM   2162  CA  LEU A 828      14.459   3.426 -13.630  1.00 10.59           C  
ATOM   2163  HA  LEU A 828      15.124   3.301 -12.744  1.00  0.00           H  
ATOM   2164  C   LEU A 828      15.009   4.569 -14.478  1.00 10.82           C  
ATOM   2165  O   LEU A 828      16.185   4.944 -14.316  1.00 12.21           O  
ATOM   2166  CB  LEU A 828      14.474   2.126 -14.418  1.00 11.48           C  
ATOM   2167  HB1 LEU A 828      13.779   2.196 -15.287  1.00  0.00           H  
ATOM   2168  HB2 LEU A 828      15.446   2.013 -14.953  1.00  0.00           H  
ATOM   2169  CG  LEU A 828      14.172   0.867 -13.602  1.00 13.44           C  
ATOM   2170  HG  LEU A 828      13.134   0.939 -13.201  1.00  0.00           H  
ATOM   2171  CD1 LEU A 828      14.260  -0.352 -14.526  1.00 16.23           C  
ATOM   2172 1HD1 LEU A 828      13.553  -0.239 -15.380  1.00  0.00           H  
ATOM   2173 2HD1 LEU A 828      14.097  -1.307 -13.973  1.00  0.00           H  
ATOM   2174 3HD1 LEU A 828      15.304  -0.539 -14.871  1.00  0.00           H  
ATOM   2175  CD2 LEU A 828      15.126   0.714 -12.450  1.00 12.83           C  
ATOM   2176 1HD2 LEU A 828      15.062   1.601 -11.778  1.00  0.00           H  
ATOM   2177 2HD2 LEU A 828      16.170   0.527 -12.795  1.00  0.00           H  
ATOM   2178 3HD2 LEU A 828      14.963  -0.241 -11.897  1.00  0.00           H  
ATOM   2179  N   GLU A 829      14.187   5.148 -15.335  1.00  9.60           N  
ATOM   2180  HN  GLU A 829      13.230   4.808 -15.435  1.00  0.00           H  
ATOM   2181  CA  GLU A 829      14.658   6.292 -16.150  1.00 10.34           C  
ATOM   2182  HA  GLU A 829      15.560   5.963 -16.718  1.00  0.00           H  
ATOM   2183  C   GLU A 829      15.067   7.449 -15.245  1.00 10.80           C  
ATOM   2184  O   GLU A 829      16.117   8.047 -15.472  1.00 12.71           O  
ATOM   2185  CB  GLU A 829      13.594   6.677 -17.147  1.00 10.74           C  
ATOM   2186  HB1 GLU A 829      13.308   5.814 -17.793  1.00  0.00           H  
ATOM   2187  HB2 GLU A 829      12.612   6.852 -16.649  1.00  0.00           H  
ATOM   2188  CG  GLU A 829      14.018   7.876 -17.977  1.00 11.38           C  
ATOM   2189  HG1 GLU A 829      15.091   7.778 -18.262  1.00  0.00           H  
ATOM   2190  HG2 GLU A 829      14.064   8.785 -17.333  1.00  0.00           H  
ATOM   2191  CD  GLU A 829      13.188   8.157 -19.199  1.00 12.80           C  
ATOM   2192  OE1 GLU A 829      12.128   7.557 -19.353  1.00 15.24           O  
ATOM   2193  OE2 GLU A 829      13.621   9.011 -20.006  1.00 17.07           O  
ATOM   2194  N   ASP A 830      14.271   7.761 -14.237  1.00 11.14           N  
ATOM   2195  HN  ASP A 830      13.395   7.251 -14.126  1.00  0.00           H  
ATOM   2196  CA  ASP A 830      14.606   8.822 -13.266  1.00 12.56           C  
ATOM   2197  HA  ASP A 830      14.713   9.775 -13.834  1.00  0.00           H  
ATOM   2198  C   ASP A 830      15.937   8.552 -12.566  1.00 13.15           C  
ATOM   2199  O   ASP A 830      16.659   9.491 -12.210  1.00 17.67           O  
ATOM   2200  CB  ASP A 830      13.467   9.012 -12.255  1.00 14.23           C  
ATOM   2201  HB1 ASP A 830      13.830   9.597 -11.378  1.00  0.00           H  
ATOM   2202  HB2 ASP A 830      13.230   8.041 -11.761  1.00  0.00           H  
ATOM   2203  CG  ASP A 830      12.208   9.632 -12.803  1.00 17.08           C  
ATOM   2204  OD1 ASP A 830      12.289  10.264 -13.870  1.00 18.50           O  
ATOM   2205  OD2 ASP A 830      11.144   9.470 -12.127  1.00 18.66           O  
ATOM   2206  N   ARG A 831      16.279   7.292 -12.350  1.00 12.80           N  
ATOM   2207  HN  ARG A 831      15.629   6.565 -12.648  1.00  0.00           H  
ATOM   2208  CA  ARG A 831      17.531   6.870 -11.710  1.00 13.50           C  
ATOM   2209  HA  ARG A 831      17.834   7.648 -10.971  1.00  0.00           H  
ATOM   2210  C   ARG A 831      18.669   6.696 -12.742  1.00 13.92           C  
ATOM   2211  O   ARG A 831      19.750   6.317 -12.347  1.00 15.98           O  
ATOM   2212  CB  ARG A 831      17.345   5.531 -10.970  1.00 14.61           C  
ATOM   2213  HB1 ARG A 831      17.014   4.744 -11.687  1.00  0.00           H  
ATOM   2214  HB2 ARG A 831      18.338   5.122 -10.669  1.00  0.00           H  
ATOM   2215  CG  ARG A 831      16.418   5.563  -9.776  1.00 14.92           C  
ATOM   2216  HG1 ARG A 831      16.223   4.528  -9.411  1.00  0.00           H  
ATOM   2217  HG2 ARG A 831      15.389   5.853 -10.094  1.00  0.00           H  
ATOM   2218  CD  ARG A 831      16.889   6.457  -8.616  1.00 14.46           C  
ATOM   2219  HD1 ARG A 831      16.193   6.399  -7.747  1.00  0.00           H  
ATOM   2220  HD2 ARG A 831      16.771   7.539  -8.860  1.00  0.00           H  
ATOM   2221  NE  ARG A 831      18.238   6.149  -8.231  1.00 14.44           N  
ATOM   2222  HE  ARG A 831      18.963   6.804  -8.525  1.00  0.00           H  
ATOM   2223  CZ  ARG A 831      18.631   5.093  -7.529  1.00 15.05           C  
ATOM   2224  NH1 ARG A 831      17.778   4.264  -6.991  1.00 17.72           N  
ATOM   2225 1HH1 ARG A 831      18.080   3.453  -6.452  1.00  0.00           H  
ATOM   2226 2HH1 ARG A 831      16.784   4.450  -7.123  1.00  0.00           H  
ATOM   2227  NH2 ARG A 831      19.901   4.856  -7.360  1.00 16.61           N  
ATOM   2228 1HH2 ARG A 831      20.203   4.045  -6.821  1.00  0.00           H  
ATOM   2229 2HH2 ARG A 831      20.567   5.504  -7.780  1.00  0.00           H  
ATOM   2230  N   ARG A 832      18.425   7.003 -14.018  1.00 15.16           N  
ATOM   2231  CA AARG A 832      19.411   6.890 -15.118  0.50 16.69           C  
ATOM   2232  HA AARG A 832      18.897   7.196 -16.059  1.00  0.00           H  
ATOM   2233  CA BARG A 832      19.420   6.882 -15.121  0.50 16.10           C  
ATOM   2234  HA BARG A 832      18.933   7.213 -16.068  1.00  0.00           H  
ATOM   2235  C   ARG A 832      19.820   5.413 -15.277  1.00 17.87           C  
ATOM   2236  O   ARG A 832      20.992   5.116 -15.619  1.00 20.11           O  
ATOM   2237  CB AARG A 832      20.573   7.868 -14.891  0.50 21.81           C  
ATOM   2238  HB1AARG A 832      21.401   7.381 -14.325  1.00  0.00           H  
ATOM   2239  HB2AARG A 832      20.293   8.658 -14.156  1.00  0.00           H  
ATOM   2240  CB BARG A 832      20.684   7.730 -14.908  0.50 21.24           C  
ATOM   2241  HB1BARG A 832      21.472   7.448 -15.644  1.00  0.00           H  
ATOM   2242  HB2BARG A 832      21.196   7.437 -13.961  1.00  0.00           H  
ATOM   2243  CG AARG A 832      21.083   8.482 -16.186  0.50 25.26           C  
ATOM   2244  HG1AARG A 832      21.270   7.685 -16.943  1.00  0.00           H  
ATOM   2245  HG2AARG A 832      20.265   9.044 -16.694  1.00  0.00           H  
ATOM   2246  CG BARG A 832      20.440   9.226 -14.939  0.50 23.09           C  
ATOM   2247  HG1BARG A 832      19.675   9.527 -15.692  1.00  0.00           H  
ATOM   2248  HG2BARG A 832      19.906   9.599 -14.034  1.00  0.00           H  
ATOM   2249  CD AARG A 832      22.310   9.362 -16.039  0.50 32.40           C  
ATOM   2250  HD1AARG A 832      22.683   9.713 -17.029  1.00  0.00           H  
ATOM   2251  HD2AARG A 832      23.201   8.772 -15.720  1.00  0.00           H  
ATOM   2252  CD BARG A 832      21.792   9.903 -15.157  0.50 27.35           C  
ATOM   2253  HD1BARG A 832      22.036   9.951 -16.244  1.00  0.00           H  
ATOM   2254  HD2BARG A 832      22.621   9.245 -14.808  1.00  0.00           H  
ATOM   2255  NE AARG A 832      22.058  10.470 -15.143  0.50 36.29           N  
ATOM   2256  HE AARG A 832      22.257  10.338 -14.151  1.00  0.00           H  
ATOM   2257  NE BARG A 832      21.894  11.211 -14.555  0.50 33.66           N  
ATOM   2258  HE BARG A 832      22.380  11.301 -13.663  1.00  0.00           H  
ATOM   2259  CZ AARG A 832      21.583  11.650 -15.533  0.50 41.28           C  
ATOM   2260  CZ BARG A 832      21.384  12.300 -15.110  0.50 36.51           C  
ATOM   2261  NH1AARG A 832      21.326  11.857 -16.812  0.50 48.09           N  
ATOM   2262 1HH1AARG A 832      20.962  12.762 -17.111  1.00  0.00           H  
ATOM   2263 2HH1AARG A 832      21.484  11.112 -17.490  1.00  0.00           H  
ATOM   2264  NH1BARG A 832      20.749  12.206 -16.267  0.50 41.59           N  
ATOM   2265 1HH1BARG A 832      20.645  11.298 -16.720  1.00  0.00           H  
ATOM   2266 2HH1BARG A 832      20.356  13.045 -16.694  1.00  0.00           H  
ATOM   2267  NH2AARG A 832      21.377  12.619 -14.651  0.50 52.08           N  
ATOM   2268 1HH2AARG A 832      21.013  13.524 -14.950  1.00  0.00           H  
ATOM   2269 2HH2AARG A 832      21.575  12.459 -13.663  1.00  0.00           H  
ATOM   2270  NH2BARG A 832      21.519  13.473 -14.525  0.50 43.55           N  
ATOM   2271 1HH2BARG A 832      22.009  13.545 -13.633  1.00  0.00           H  
ATOM   2272 2HH2BARG A 832      21.126  14.312 -14.952  1.00  0.00           H  
ATOM   2273  N   LEU A 833      18.887   4.492 -15.069  1.00 14.79           N  
ATOM   2274  HN  LEU A 833      17.952   4.799 -14.801  1.00  0.00           H  
ATOM   2275  CA  LEU A 833      19.138   3.056 -15.206  1.00 14.25           C  
ATOM   2276  HA  LEU A 833      20.232   2.889 -15.342  1.00  0.00           H  
ATOM   2277  C   LEU A 833      18.400   2.573 -16.454  1.00 13.81           C  
ATOM   2278  O   LEU A 833      17.201   2.645 -16.539  1.00 20.73           O  
ATOM   2279  CB  LEU A 833      18.672   2.309 -13.967  1.00 14.15           C  
ATOM   2280  HB1 LEU A 833      17.576   2.458 -13.828  1.00  0.00           H  
ATOM   2281  HB2 LEU A 833      18.704   1.211 -14.155  1.00  0.00           H  
ATOM   2282  CG  LEU A 833      19.397   2.627 -12.681  1.00 17.25           C  
ATOM   2283  HG  LEU A 833      19.306   3.726 -12.516  1.00  0.00           H  
ATOM   2284  CD1 LEU A 833      18.737   1.941 -11.500  1.00 17.65           C  
ATOM   2285 1HD1 LEU A 833      19.272   2.176 -10.550  1.00  0.00           H  
ATOM   2286 2HD1 LEU A 833      18.648   0.841 -11.661  1.00  0.00           H  
ATOM   2287 3HD1 LEU A 833      17.652   2.191 -11.433  1.00  0.00           H  
ATOM   2288  CD2 LEU A 833      20.868   2.314 -12.789  1.00 21.56           C  
ATOM   2289 1HD2 LEU A 833      21.403   2.549 -11.839  1.00  0.00           H  
ATOM   2290 2HD2 LEU A 833      21.334   2.832 -13.660  1.00  0.00           H  
ATOM   2291 3HD2 LEU A 833      21.040   1.259 -13.105  1.00  0.00           H  
ATOM   2292  N   VAL A 834      19.132   2.063 -17.391  1.00 11.85           N  
ATOM   2293  HN  VAL A 834      20.146   2.097 -17.290  1.00  0.00           H  
ATOM   2294  CA  VAL A 834      18.560   1.430 -18.609  1.00 11.26           C  
ATOM   2295  HA  VAL A 834      17.557   1.876 -18.804  1.00  0.00           H  
ATOM   2296  C   VAL A 834      18.380  -0.063 -18.301  1.00 11.75           C  
ATOM   2297  O   VAL A 834      19.296  -0.720 -17.804  1.00 14.22           O  
ATOM   2298  CB  VAL A 834      19.448   1.660 -19.842  1.00 12.06           C  
ATOM   2299  HB  VAL A 834      20.452   1.228 -19.624  1.00  0.00           H  
ATOM   2300  CG1 VAL A 834      18.891   0.949 -21.086  1.00 13.79           C  
ATOM   2301 1HG1 VAL A 834      19.535   1.116 -21.981  1.00  0.00           H  
ATOM   2302 2HG1 VAL A 834      17.835   1.246 -21.285  1.00  0.00           H  
ATOM   2303 3HG1 VAL A 834      18.733  -0.138 -20.896  1.00  0.00           H  
ATOM   2304  CG2 VAL A 834      19.626   3.143 -20.089  1.00 13.96           C  
ATOM   2305 1HG2 VAL A 834      20.270   3.310 -20.984  1.00  0.00           H  
ATOM   2306 2HG2 VAL A 834      20.018   3.671 -19.189  1.00  0.00           H  
ATOM   2307 3HG2 VAL A 834      18.648   3.671 -20.176  1.00  0.00           H  
ATOM   2308  N   HIS A 835      17.201  -0.600 -18.554  1.00 11.21           N  
ATOM   2309  HN  HIS A 835      16.476  -0.034 -18.995  1.00  0.00           H  
ATOM   2310  CA  HIS A 835      16.917  -2.004 -18.209  1.00 11.55           C  
ATOM   2311  HA  HIS A 835      17.256  -2.175 -17.161  1.00  0.00           H  
ATOM   2312  C   HIS A 835      17.689  -2.963 -19.117  1.00 12.17           C  
ATOM   2313  O   HIS A 835      18.429  -3.821 -18.601  1.00 13.54           O  
ATOM   2314  CB  HIS A 835      15.425  -2.254 -18.263  1.00 10.95           C  
ATOM   2315  HB1 HIS A 835      14.876  -1.416 -17.774  1.00  0.00           H  
ATOM   2316  HB2 HIS A 835      15.053  -2.146 -19.309  1.00  0.00           H  
ATOM   2317  CG  HIS A 835      14.987  -3.559 -17.693  1.00 11.69           C  
ATOM   2318  CD2 HIS A 835      14.128  -3.834 -16.700  1.00 14.23           C  
ATOM   2319  HD2 HIS A 835      13.534  -3.100 -16.130  1.00  0.00           H  
ATOM   2320  ND1 HIS A 835      15.497  -4.745 -18.149  1.00 11.83           N  
ATOM   2321  HD1 HIS A 835      16.178  -4.861 -18.899  1.00  0.00           H  
ATOM   2322  CE1 HIS A 835      14.936  -5.725 -17.428  1.00 11.68           C  
ATOM   2323  HE1 HIS A 835      15.119  -6.804 -17.563  1.00  0.00           H  
ATOM   2324  NE2 HIS A 835      14.124  -5.188 -16.524  1.00 13.66           N  
ATOM   2325  HE2 HIS A 835      13.590  -5.699 -15.821  1.00  0.00           H  
ATOM   2326  N   ARG A 836      17.509  -2.795 -20.421  1.00 11.64           N  
ATOM   2327  CA AARG A 836      18.109  -3.567 -21.533  0.50 11.95           C  
ATOM   2328  HA AARG A 836      17.949  -2.989 -22.473  1.00  0.00           H  
ATOM   2329  CA BARG A 836      18.134  -3.574 -21.524  0.50 13.72           C  
ATOM   2330  HA BARG A 836      17.985  -2.996 -22.466  1.00  0.00           H  
ATOM   2331  C   ARG A 836      17.497  -4.953 -21.728  1.00 13.65           C  
ATOM   2332  O   ARG A 836      17.800  -5.573 -22.773  1.00 17.08           O  
ATOM   2333  CB AARG A 836      19.620  -3.750 -21.347  0.50 14.60           C  
ATOM   2334  HB1AARG A 836      20.040  -4.355 -22.184  1.00  0.00           H  
ATOM   2335  HB2AARG A 836      19.822  -4.435 -20.491  1.00  0.00           H  
ATOM   2336  CB BARG A 836      19.646  -3.757 -21.332  0.50 17.74           C  
ATOM   2337  HB1BARG A 836      20.046  -4.475 -22.086  1.00  0.00           H  
ATOM   2338  HB2BARG A 836      19.849  -4.326 -20.395  1.00  0.00           H  
ATOM   2339  CG AARG A 836      20.409  -2.461 -21.184  0.50 16.27           C  
ATOM   2340  HG1AARG A 836      19.909  -1.788 -20.448  1.00  0.00           H  
ATOM   2341  HG2AARG A 836      20.325  -1.834 -22.102  1.00  0.00           H  
ATOM   2342  CG BARG A 836      20.456  -2.471 -21.351  0.50 19.86           C  
ATOM   2343  HG1BARG A 836      20.390  -1.935 -20.375  1.00  0.00           H  
ATOM   2344  HG2BARG A 836      19.982  -1.702 -22.005  1.00  0.00           H  
ATOM   2345  CD AARG A 836      21.869  -2.665 -20.811  0.50 22.43           C  
ATOM   2346  HD1AARG A 836      22.376  -3.453 -21.415  1.00  0.00           H  
ATOM   2347  HD2AARG A 836      22.011  -3.145 -19.815  1.00  0.00           H  
ATOM   2348  CD BARG A 836      21.901  -2.721 -21.749  0.50 24.73           C  
ATOM   2349  HD1BARG A 836      21.992  -3.250 -22.726  1.00  0.00           H  
ATOM   2350  HD2BARG A 836      22.395  -3.492 -21.113  1.00  0.00           H  
ATOM   2351  NE AARG A 836      22.502  -1.347 -20.920  0.50 22.74           N  
ATOM   2352  HE AARG A 836      22.886  -1.092 -21.830  1.00  0.00           H  
ATOM   2353  NE BARG A 836      22.604  -1.447 -21.733  0.50 32.49           N  
ATOM   2354  HE BARG A 836      22.196  -0.679 -21.200  1.00  0.00           H  
ATOM   2355  CZ AARG A 836      22.622  -0.451 -19.939  0.50 24.00           C  
ATOM   2356  CZ BARG A 836      23.737  -1.229 -22.368  0.50 28.85           C  
ATOM   2357  NH1AARG A 836      23.141   0.719 -20.246  0.50 27.63           N  
ATOM   2358 1HH1AARG A 836      23.444   0.918 -21.200  1.00  0.00           H  
ATOM   2359 2HH1AARG A 836      23.233   1.404 -19.496  1.00  0.00           H  
ATOM   2360  NH1BARG A 836      24.300  -2.227 -23.018  0.50 31.01           N  
ATOM   2361 1HH1BARG A 836      23.851  -3.143 -23.038  1.00  0.00           H  
ATOM   2362 2HH1BARG A 836      25.178  -2.058 -23.510  1.00  0.00           H  
ATOM   2363  NH2AARG A 836      22.226  -0.711 -18.691  0.50 18.58           N  
ATOM   2364 1HH2AARG A 836      21.824  -1.618 -18.453  1.00  0.00           H  
ATOM   2365 2HH2AARG A 836      22.318  -0.026 -17.941  1.00  0.00           H  
ATOM   2366  NH2BARG A 836      24.318  -0.044 -22.342  0.50 35.58           N  
ATOM   2367 1HH2BARG A 836      23.882   0.729 -21.839  1.00  0.00           H  
ATOM   2368 2HH2BARG A 836      25.196   0.125 -22.834  1.00  0.00           H  
ATOM   2369  N   ASP A 837      16.639  -5.415 -20.826  1.00 11.44           N  
ATOM   2370  HN  ASP A 837      16.410  -4.856 -20.004  1.00  0.00           H  
ATOM   2371  CA  ASP A 837      16.023  -6.728 -21.016  1.00 11.76           C  
ATOM   2372  HA  ASP A 837      15.982  -6.922 -22.113  1.00  0.00           H  
ATOM   2373  C   ASP A 837      14.604  -6.749 -20.500  1.00 10.77           C  
ATOM   2374  O   ASP A 837      14.159  -7.761 -19.942  1.00 12.34           O  
ATOM   2375  CB  ASP A 837      16.853  -7.821 -20.394  1.00 15.61           C  
ATOM   2376  HB1 ASP A 837      16.851  -7.726 -19.283  1.00  0.00           H  
ATOM   2377  HB2 ASP A 837      17.936  -7.651 -20.599  1.00  0.00           H  
ATOM   2378  CG  ASP A 837      16.448  -9.237 -20.808  1.00 17.07           C  
ATOM   2379  OD1 ASP A 837      15.808  -9.434 -21.910  1.00 18.57           O  
ATOM   2380  OD2 ASP A 837      16.823 -10.188 -20.089  1.00 20.81           O  
ATOM   2381  N   LEU A 838      13.828  -5.710 -20.783  1.00  9.28           N  
ATOM   2382  HN  LEU A 838      14.195  -4.908 -21.296  1.00  0.00           H  
ATOM   2383  CA  LEU A 838      12.435  -5.743 -20.342  1.00  8.90           C  
ATOM   2384  HA  LEU A 838      12.402  -6.110 -19.290  1.00  0.00           H  
ATOM   2385  C   LEU A 838      11.690  -6.732 -21.228  1.00  8.65           C  
ATOM   2386  O   LEU A 838      11.777  -6.695 -22.458  1.00  9.99           O  
ATOM   2387  CB  LEU A 838      11.822  -4.347 -20.393  1.00  8.75           C  
ATOM   2388  HB1 LEU A 838      12.434  -3.636 -19.790  1.00  0.00           H  
ATOM   2389  HB2 LEU A 838      11.955  -3.905 -21.408  1.00  0.00           H  
ATOM   2390  CG  LEU A 838      10.358  -4.269 -19.973  1.00  9.93           C  
ATOM   2391  HG  LEU A 838       9.771  -4.999 -20.578  1.00  0.00           H  
ATOM   2392  CD1 LEU A 838      10.188  -4.603 -18.507  1.00 11.53           C  
ATOM   2393 1HD1 LEU A 838      10.586  -5.627 -18.319  1.00  0.00           H  
ATOM   2394 2HD1 LEU A 838       9.133  -4.488 -18.165  1.00  0.00           H  
ATOM   2395 3HD1 LEU A 838      10.652  -3.839 -17.841  1.00  0.00           H  
ATOM   2396  CD2 LEU A 838       9.825  -2.898 -20.224  1.00 11.78           C  
ATOM   2397 1HD2 LEU A 838       9.950  -2.652 -21.304  1.00  0.00           H  
ATOM   2398 2HD2 LEU A 838      10.289  -2.134 -19.558  1.00  0.00           H  
ATOM   2399 3HD2 LEU A 838       8.770  -2.783 -19.882  1.00  0.00           H  
ATOM   2400  N   ALA A 839      10.889  -7.549 -20.573  1.00  7.96           N  
ATOM   2401  HN  ALA A 839      10.831  -7.424 -19.562  1.00  0.00           H  
ATOM   2402  CA  ALA A 839      10.073  -8.621 -21.155  1.00  7.37           C  
ATOM   2403  HA  ALA A 839       9.485  -8.207 -22.007  1.00  0.00           H  
ATOM   2404  C   ALA A 839       9.124  -9.097 -20.092  1.00  7.44           C  
ATOM   2405  O   ALA A 839       9.401  -8.902 -18.890  1.00  8.44           O  
ATOM   2406  CB  ALA A 839      10.950  -9.755 -21.665  1.00  8.91           C  
ATOM   2407  HB1 ALA A 839      11.654  -9.402 -22.454  1.00  0.00           H  
ATOM   2408  HB2 ALA A 839      10.338 -10.617 -22.020  1.00  0.00           H  
ATOM   2409  HB3 ALA A 839      11.491 -10.260 -20.831  1.00  0.00           H  
ATOM   2410  N   ALA A 840       8.052  -9.760 -20.466  1.00  7.07           N  
ATOM   2411  HN  ALA A 840       7.884  -9.931 -21.458  1.00  0.00           H  
ATOM   2412  CA  ALA A 840       7.091 -10.258 -19.468  1.00  7.53           C  
ATOM   2413  HA  ALA A 840       6.775  -9.381 -18.856  1.00  0.00           H  
ATOM   2414  C   ALA A 840       7.734 -11.255 -18.514  1.00  8.57           C  
ATOM   2415  O   ALA A 840       7.306 -11.348 -17.358  1.00  9.43           O  
ATOM   2416  CB  ALA A 840       5.864 -10.786 -20.139  1.00  8.12           C  
ATOM   2417  HB1 ALA A 840       5.393 -10.056 -20.838  1.00  0.00           H  
ATOM   2418  HB2 ALA A 840       5.125 -11.146 -19.386  1.00  0.00           H  
ATOM   2419  HB3 ALA A 840       6.081 -11.748 -20.659  1.00  0.00           H  
ATOM   2420  N   ARG A 841       8.747 -11.976 -18.934  1.00  8.71           N  
ATOM   2421  CA AARG A 841       9.483 -12.922 -18.074  0.50 10.16           C  
ATOM   2422  HA AARG A 841       8.746 -13.632 -17.631  1.00  0.00           H  
ATOM   2423  CA BARG A 841       9.402 -12.923 -18.017  0.50 10.56           C  
ATOM   2424  HA BARG A 841       8.605 -13.523 -17.520  1.00  0.00           H  
ATOM   2425  C   ARG A 841      10.187 -12.184 -16.922  1.00 10.54           C  
ATOM   2426  O   ARG A 841      10.510 -12.830 -15.947  1.00 13.85           O  
ATOM   2427  CB AARG A 841      10.495 -13.736 -18.894  0.50 11.98           C  
ATOM   2428  HB1AARG A 841      10.960 -14.520 -18.251  1.00  0.00           H  
ATOM   2429  HB2AARG A 841       9.957 -14.375 -19.632  1.00  0.00           H  
ATOM   2430  CB BARG A 841      10.307 -13.888 -18.779  0.50 13.61           C  
ATOM   2431  HB1BARG A 841      10.544 -14.775 -18.147  1.00  0.00           H  
ATOM   2432  HB2BARG A 841       9.738 -14.382 -19.601  1.00  0.00           H  
ATOM   2433  CG AARG A 841      11.583 -12.933 -19.600  0.50 13.81           C  
ATOM   2434  HG1AARG A 841      11.143 -12.052 -20.122  1.00  0.00           H  
ATOM   2435  HG2AARG A 841      12.227 -12.409 -18.856  1.00  0.00           H  
ATOM   2436  CG BARG A 841      11.586 -13.273 -19.321  0.50 15.91           C  
ATOM   2437  HG1BARG A 841      12.120 -12.691 -18.534  1.00  0.00           H  
ATOM   2438  HG2BARG A 841      11.366 -12.444 -20.034  1.00  0.00           H  
ATOM   2439  CD AARG A 841      12.444 -13.763 -20.572  0.50 15.10           C  
ATOM   2440  HD1AARG A 841      11.811 -14.356 -21.273  1.00  0.00           H  
ATOM   2441  HD2AARG A 841      12.955 -14.604 -20.047  1.00  0.00           H  
ATOM   2442  CD BARG A 841      12.499 -14.315 -19.952  0.50 19.44           C  
ATOM   2443  HD1BARG A 841      12.026 -14.826 -20.823  1.00  0.00           H  
ATOM   2444  HD2BARG A 841      12.636 -15.212 -19.304  1.00  0.00           H  
ATOM   2445  NE AARG A 841      13.402 -12.922 -21.296  0.50 17.63           N  
ATOM   2446  HE AARG A 841      14.306 -12.776 -20.846  1.00  0.00           H  
ATOM   2447  NE BARG A 841      13.759 -13.680 -20.296  0.50 23.39           N  
ATOM   2448  HE BARG A 841      13.846 -13.273 -21.227  1.00  0.00           H  
ATOM   2449  CZ AARG A 841      13.224 -12.320 -22.487  0.50 16.19           C  
ATOM   2450  CZ BARG A 841      14.795 -13.593 -19.491  0.50 24.99           C  
ATOM   2451  NH1AARG A 841      14.209 -11.563 -22.884  0.50 20.88           N  
ATOM   2452 1HH1AARG A 841      14.074 -11.107 -23.786  1.00  0.00           H  
ATOM   2453 2HH1AARG A 841      14.994 -11.406 -22.253  1.00  0.00           H  
ATOM   2454  NH1BARG A 841      15.873 -12.932 -19.878  0.50 21.67           N  
ATOM   2455 1HH1BARG A 841      16.677 -12.865 -19.254  1.00  0.00           H  
ATOM   2456 2HH1BARG A 841      15.915 -12.477 -20.790  1.00  0.00           H  
ATOM   2457  NH2AARG A 841      12.204 -12.524 -23.307  0.50 14.13           N  
ATOM   2458 1HH2AARG A 841      12.069 -12.068 -24.209  1.00  0.00           H  
ATOM   2459 2HH2AARG A 841      11.434 -13.116 -22.997  1.00  0.00           H  
ATOM   2460  NH2BARG A 841      14.741 -14.184 -18.306  0.50 28.35           N  
ATOM   2461 1HH2BARG A 841      15.545 -14.117 -17.682  1.00  0.00           H  
ATOM   2462 2HH2BARG A 841      13.910 -14.694 -18.008  1.00  0.00           H  
ATOM   2463  N   ASN A 842      10.485 -10.893 -17.092  1.00  8.60           N  
ATOM   2464  HN  ASN A 842      10.168 -10.443 -17.950  1.00  0.00           H  
ATOM   2465  CA  ASN A 842      11.233 -10.080 -16.136  1.00  9.95           C  
ATOM   2466  HA  ASN A 842      11.682 -10.770 -15.384  1.00  0.00           H  
ATOM   2467  C   ASN A 842      10.304  -9.118 -15.386  1.00  9.27           C  
ATOM   2468  O   ASN A 842      10.790  -8.150 -14.785  1.00 11.33           O  
ATOM   2469  CB  ASN A 842      12.392  -9.346 -16.848  1.00 10.93           C  
ATOM   2470  HB1 ASN A 842      12.807  -8.522 -16.222  1.00  0.00           H  
ATOM   2471  HB2 ASN A 842      12.030  -8.736 -17.708  1.00  0.00           H  
ATOM   2472  CG  ASN A 842      13.471 -10.333 -17.270  1.00 12.11           C  
ATOM   2473  ND2 ASN A 842      14.152 -10.017 -18.358  1.00 14.61           N  
ATOM   2474 1HD2 ASN A 842      14.011  -9.182 -18.926  1.00  0.00           H  
ATOM   2475 2HD2 ASN A 842      14.875 -10.678 -18.641  1.00  0.00           H  
ATOM   2476  OD1 ASN A 842      13.642 -11.344 -16.582  1.00 15.42           O  
ATOM   2477  N   VAL A 843       9.024  -9.423 -15.355  1.00  8.23           N  
ATOM   2478  HN  VAL A 843       8.689 -10.164 -15.970  1.00  0.00           H  
ATOM   2479  CA  VAL A 843       8.046  -8.747 -14.474  1.00  7.91           C  
ATOM   2480  HA  VAL A 843       8.573  -7.969 -13.874  1.00  0.00           H  
ATOM   2481  C   VAL A 843       7.515  -9.829 -13.532  1.00  7.92           C  
ATOM   2482  O   VAL A 843       7.142 -10.883 -13.985  1.00  9.07           O  
ATOM   2483  CB  VAL A 843       6.922  -8.081 -15.282  1.00  8.63           C  
ATOM   2484  HB  VAL A 843       6.382  -8.887 -15.831  1.00  0.00           H  
ATOM   2485  CG1 VAL A 843       5.921  -7.397 -14.382  1.00  9.44           C  
ATOM   2486 1HG1 VAL A 843       5.105  -6.914 -14.968  1.00  0.00           H  
ATOM   2487 2HG1 VAL A 843       6.418  -6.669 -13.699  1.00  0.00           H  
ATOM   2488 3HG1 VAL A 843       5.513  -8.100 -13.619  1.00  0.00           H  
ATOM   2489  CG2 VAL A 843       7.505  -7.125 -16.327  1.00  9.62           C  
ATOM   2490 1HG2 VAL A 843       6.689  -6.642 -16.913  1.00  0.00           H  
ATOM   2491 2HG2 VAL A 843       8.244  -7.635 -16.988  1.00  0.00           H  
ATOM   2492 3HG2 VAL A 843       8.186  -6.372 -15.866  1.00  0.00           H  
ATOM   2493  N   LEU A 844       7.504  -9.531 -12.242  1.00  7.91           N  
ATOM   2494  HN  LEU A 844       7.815  -8.603 -11.954  1.00  0.00           H  
ATOM   2495  CA  LEU A 844       7.066 -10.472 -11.209  1.00  8.16           C  
ATOM   2496  HA  LEU A 844       6.882 -11.462 -11.687  1.00  0.00           H  
ATOM   2497  C   LEU A 844       5.778  -9.990 -10.594  1.00  8.06           C  
ATOM   2498  O   LEU A 844       5.422  -8.800 -10.595  1.00  9.51           O  
ATOM   2499  CB  LEU A 844       8.145 -10.639 -10.152  1.00  8.89           C  
ATOM   2500  HB1 LEU A 844       7.774 -11.303  -9.337  1.00  0.00           H  
ATOM   2501  HB2 LEU A 844       8.274  -9.684  -9.591  1.00  0.00           H  
ATOM   2502  CG  LEU A 844       9.496 -11.133 -10.643  1.00 11.04           C  
ATOM   2503  HG  LEU A 844       9.926 -10.340 -11.299  1.00  0.00           H  
ATOM   2504  CD1 LEU A 844      10.438 -11.331  -9.500  1.00 11.91           C  
ATOM   2505 1HD1 LEU A 844      10.525 -10.401  -8.891  1.00  0.00           H  
ATOM   2506 2HD1 LEU A 844      11.435 -11.692  -9.845  1.00  0.00           H  
ATOM   2507 3HD1 LEU A 844      10.149 -12.208  -8.875  1.00  0.00           H  
ATOM   2508  CD2 LEU A 844       9.380 -12.375 -11.457  1.00 14.53           C  
ATOM   2509 1HD2 LEU A 844       8.677 -12.227 -12.310  1.00  0.00           H  
ATOM   2510 2HD2 LEU A 844       9.091 -13.252 -10.832  1.00  0.00           H  
ATOM   2511 3HD2 LEU A 844      10.377 -12.736 -11.802  1.00  0.00           H  
ATOM   2512  N   VAL A 845       5.040 -10.955 -10.044  1.00  8.46           N  
ATOM   2513  HN  VAL A 845       5.440 -11.891  -9.979  1.00  0.00           H  
ATOM   2514  CA  VAL A 845       3.681 -10.742  -9.527  1.00  8.74           C  
ATOM   2515  HA  VAL A 845       3.362  -9.703  -9.776  1.00  0.00           H  
ATOM   2516  C   VAL A 845       3.701 -10.898  -8.010  1.00  8.91           C  
ATOM   2517  O   VAL A 845       3.856 -12.026  -7.474  1.00 10.02           O  
ATOM   2518  CB  VAL A 845       2.707 -11.725 -10.180  1.00  8.88           C  
ATOM   2519  HB  VAL A 845       3.002 -12.755  -9.870  1.00  0.00           H  
ATOM   2520  CG1 VAL A 845       1.313 -11.497  -9.728  1.00  9.98           C  
ATOM   2521 1HG1 VAL A 845       0.603 -12.213 -10.204  1.00  0.00           H  
ATOM   2522 2HG1 VAL A 845       0.999 -10.441  -9.896  1.00  0.00           H  
ATOM   2523 3HG1 VAL A 845       1.236 -11.526  -8.616  1.00  0.00           H  
ATOM   2524  CG2 VAL A 845       2.802 -11.650 -11.693  1.00  9.81           C  
ATOM   2525 1HG2 VAL A 845       2.092 -12.366 -12.169  1.00  0.00           H  
ATOM   2526 2HG2 VAL A 845       3.847 -11.806 -12.050  1.00  0.00           H  
ATOM   2527 3HG2 VAL A 845       2.651 -10.610 -12.065  1.00  0.00           H  
ATOM   2528  N   LYS A 846       3.555  -9.790  -7.312  1.00  8.83           N  
ATOM   2529  HN  LYS A 846       3.514  -8.901  -7.811  1.00  0.00           H  
ATOM   2530  CA  LYS A 846       3.449  -9.778  -5.847  1.00  9.68           C  
ATOM   2531  HA  LYS A 846       4.188 -10.506  -5.438  1.00  0.00           H  
ATOM   2532  C   LYS A 846       2.068 -10.226  -5.436  1.00 10.11           C  
ATOM   2533  O   LYS A 846       1.921 -11.082  -4.578  1.00 12.96           O  
ATOM   2534  CB  LYS A 846       3.779  -8.396  -5.288  1.00 11.88           C  
ATOM   2535  HB1 LYS A 846       3.078  -7.619  -5.674  1.00  0.00           H  
ATOM   2536  HB2 LYS A 846       4.729  -7.997  -5.715  1.00  0.00           H  
ATOM   2537  CG  LYS A 846       3.813  -8.412  -3.761  1.00 16.50           C  
ATOM   2538  HG1 LYS A 846       4.442  -9.262  -3.407  1.00  0.00           H  
ATOM   2539  HG2 LYS A 846       2.817  -8.720  -3.366  1.00  0.00           H  
ATOM   2540  CD  LYS A 846       4.253  -7.145  -3.093  1.00 24.49           C  
ATOM   2541  HD1 LYS A 846       3.610  -6.294  -3.417  1.00  0.00           H  
ATOM   2542  HD2 LYS A 846       5.235  -6.813  -3.504  1.00  0.00           H  
ATOM   2543  CE  LYS A 846       4.313  -7.211  -1.573  1.00 32.33           C  
ATOM   2544  HE1 LYS A 846       5.075  -7.942  -1.214  1.00  0.00           H  
ATOM   2545  HE2 LYS A 846       3.408  -7.695  -1.138  1.00  0.00           H  
ATOM   2546  NZ  LYS A 846       4.539  -5.856  -1.024  1.00 48.24           N  
ATOM   2547  HZ1 LYS A 846       4.579  -5.900  -0.006  1.00  0.00           H  
ATOM   2548  HZ2 LYS A 846       3.842  -5.187  -1.352  1.00  0.00           H  
ATOM   2549  HZ3 LYS A 846       5.367  -5.413  -1.422  1.00  0.00           H  
ATOM   2550  N   THR A 847       1.062  -9.620  -6.040  1.00 10.33           N  
ATOM   2551  HN  THR A 847       1.278  -8.804  -6.613  1.00  0.00           H  
ATOM   2552  CA  THR A 847      -0.340 -10.031  -5.949  1.00 11.10           C  
ATOM   2553  HA  THR A 847      -0.390 -11.107  -5.659  1.00  0.00           H  
ATOM   2554  C   THR A 847      -0.878  -9.866  -7.368  1.00 10.31           C  
ATOM   2555  O   THR A 847      -0.248  -9.186  -8.160  1.00 10.42           O  
ATOM   2556  CB  THR A 847      -1.182  -9.205  -4.973  1.00 12.46           C  
ATOM   2557  HB  THR A 847      -2.189  -9.672  -4.870  1.00  0.00           H  
ATOM   2558  CG2 THR A 847      -0.564  -9.056  -3.610  1.00 15.19           C  
ATOM   2559 1HG2 THR A 847      -1.177  -8.454  -2.899  1.00  0.00           H  
ATOM   2560 2HG2 THR A 847       0.466  -8.637  -3.690  1.00  0.00           H  
ATOM   2561 3HG2 THR A 847      -0.328 -10.055  -3.175  1.00  0.00           H  
ATOM   2562  OG1 THR A 847      -1.321  -7.913  -5.572  1.00 13.84           O  
ATOM   2563  HG1 THR A 847      -1.843  -7.400  -4.966  1.00  0.00           H  
ATOM   2564  N   PRO A 848      -2.065 -10.404  -7.696  1.00 11.36           N  
ATOM   2565  CA  PRO A 848      -2.605 -10.209  -9.021  1.00 12.68           C  
ATOM   2566  HA  PRO A 848      -1.930 -10.697  -9.762  1.00  0.00           H  
ATOM   2567  C   PRO A 848      -2.764  -8.723  -9.393  1.00 12.48           C  
ATOM   2568  O   PRO A 848      -2.794  -8.401 -10.569  1.00 16.04           O  
ATOM   2569  CB  PRO A 848      -3.935 -10.996  -8.958  1.00 15.07           C  
ATOM   2570  HB1 PRO A 848      -4.828 -10.384  -8.691  1.00  0.00           H  
ATOM   2571  HB2 PRO A 848      -4.325 -11.335  -9.946  1.00  0.00           H  
ATOM   2572  CG  PRO A 848      -3.612 -12.123  -7.975  1.00 15.89           C  
ATOM   2573  HG1 PRO A 848      -4.494 -12.702  -7.614  1.00  0.00           H  
ATOM   2574  HG2 PRO A 848      -3.085 -13.000  -8.419  1.00  0.00           H  
ATOM   2575  CD  PRO A 848      -2.846 -11.395  -6.904  1.00 15.11           C  
ATOM   2576  HD1 PRO A 848      -2.238 -12.047  -6.234  1.00  0.00           H  
ATOM   2577  HD2 PRO A 848      -3.472 -10.960  -6.090  1.00  0.00           H  
ATOM   2578  N   GLN A 849      -2.876  -7.854  -8.406  1.00 11.71           N  
ATOM   2579  HN  GLN A 849      -2.831  -8.222  -7.456  1.00  0.00           H  
ATOM   2580  CA  GLN A 849      -3.059  -6.410  -8.554  1.00 13.49           C  
ATOM   2581  HA  GLN A 849      -3.502  -6.224  -9.560  1.00  0.00           H  
ATOM   2582  C   GLN A 849      -1.756  -5.627  -8.468  1.00 12.71           C  
ATOM   2583  O   GLN A 849      -1.824  -4.380  -8.435  1.00 15.08           O  
ATOM   2584  CB  GLN A 849      -4.039  -5.888  -7.510  1.00 17.91           C  
ATOM   2585  HB1 GLN A 849      -3.587  -5.930  -6.492  1.00  0.00           H  
ATOM   2586  HB2 GLN A 849      -4.170  -4.785  -7.612  1.00  0.00           H  
ATOM   2587  CG  GLN A 849      -5.374  -6.584  -7.526  1.00 19.08           C  
ATOM   2588  HG1 GLN A 849      -5.732  -6.690  -8.577  1.00  0.00           H  
ATOM   2589  HG2 GLN A 849      -6.158  -5.907  -7.113  1.00  0.00           H  
ATOM   2590  CD  GLN A 849      -5.436  -7.939  -6.819  1.00 21.96           C  
ATOM   2591  NE2 GLN A 849      -4.585  -8.204  -5.849  1.00 22.09           N  
ATOM   2592 1HE2 GLN A 849      -3.844  -7.546  -5.606  1.00  0.00           H  
ATOM   2593 2HE2 GLN A 849      -4.626  -9.108  -5.378  1.00  0.00           H  
ATOM   2594  OE1 GLN A 849      -6.335  -8.737  -7.114  1.00 31.29           O  
ATOM   2595  N   HIS A 850      -0.612  -6.283  -8.323  1.00 10.73           N  
ATOM   2596  HN  HIS A 850      -0.598  -7.296  -8.441  1.00  0.00           H  
ATOM   2597  CA  HIS A 850       0.650  -5.570  -7.992  1.00 10.74           C  
ATOM   2598  HA  HIS A 850       0.612  -4.554  -8.450  1.00  0.00           H  
ATOM   2599  C   HIS A 850       1.816  -6.328  -8.601  1.00  9.86           C  
ATOM   2600  O   HIS A 850       2.188  -7.356  -8.110  1.00  9.93           O  
ATOM   2601  CB  HIS A 850       0.798  -5.413  -6.476  1.00 12.08           C  
ATOM   2602  HB1 HIS A 850       0.847  -6.417  -5.994  1.00  0.00           H  
ATOM   2603  HB2 HIS A 850      -0.154  -5.029  -6.040  1.00  0.00           H  
ATOM   2604  CG  HIS A 850       1.935  -4.578  -6.018  1.00 14.00           C  
ATOM   2605  CD2 HIS A 850       2.992  -4.059  -6.633  1.00 14.60           C  
ATOM   2606  HD2 HIS A 850       3.242  -4.189  -7.699  1.00  0.00           H  
ATOM   2607  ND1 HIS A 850       2.037  -4.204  -4.685  1.00 24.73           N  
ATOM   2608  HD1 HIS A 850       1.377  -4.454  -3.948  1.00  0.00           H  
ATOM   2609  CE1 HIS A 850       3.115  -3.480  -4.525  1.00 23.65           C  
ATOM   2610  HE1 HIS A 850       3.473  -3.056  -3.572  1.00  0.00           H  
ATOM   2611  NE2 HIS A 850       3.717  -3.340  -5.731  1.00 16.36           N  
ATOM   2612  HE2 HIS A 850       4.558  -2.797  -5.927  1.00  0.00           H  
ATOM   2613  N   VAL A 851       2.410  -5.718  -9.627  1.00  9.31           N  
ATOM   2614  HN  VAL A 851       2.040  -4.821  -9.942  1.00  0.00           H  
ATOM   2615  CA  VAL A 851       3.563  -6.276 -10.316  1.00  8.42           C  
ATOM   2616  HA  VAL A 851       3.802  -7.247  -9.823  1.00  0.00           H  
ATOM   2617  C   VAL A 851       4.791  -5.386 -10.174  1.00  8.80           C  
ATOM   2618  O   VAL A 851       4.695  -4.183  -9.872  1.00 10.01           O  
ATOM   2619  CB  VAL A 851       3.274  -6.578 -11.797  1.00  9.43           C  
ATOM   2620  HB  VAL A 851       4.175  -7.084 -12.215  1.00  0.00           H  
ATOM   2621  CG1 VAL A 851       2.111  -7.567 -11.892  1.00 10.07           C  
ATOM   2622 1HG1 VAL A 851       1.902  -7.786 -12.965  1.00  0.00           H  
ATOM   2623 2HG1 VAL A 851       1.206  -7.209 -11.349  1.00  0.00           H  
ATOM   2624 3HG1 VAL A 851       2.294  -8.493 -11.299  1.00  0.00           H  
ATOM   2625  CG2 VAL A 851       3.033  -5.340 -12.617  1.00 10.05           C  
ATOM   2626 1HG2 VAL A 851       2.824  -5.559 -13.690  1.00  0.00           H  
ATOM   2627 2HG2 VAL A 851       3.883  -4.625 -12.516  1.00  0.00           H  
ATOM   2628 3HG2 VAL A 851       2.219  -4.721 -12.172  1.00  0.00           H  
ATOM   2629  N   LYS A 852       5.960  -5.977 -10.350  1.00  8.80           N  
ATOM   2630  HN  LYS A 852       5.970  -6.966 -10.600  1.00  0.00           H  
ATOM   2631  CA  LYS A 852       7.237  -5.285 -10.204  1.00  9.56           C  
ATOM   2632  HA  LYS A 852       7.067  -4.192 -10.346  1.00  0.00           H  
ATOM   2633  C   LYS A 852       8.219  -5.760 -11.252  1.00  9.38           C  
ATOM   2634  O   LYS A 852       8.292  -6.960 -11.565  1.00 10.75           O  
ATOM   2635  CB  LYS A 852       7.887  -5.500  -8.850  1.00 11.47           C  
ATOM   2636  HB1 LYS A 852       8.851  -4.942  -8.792  1.00  0.00           H  
ATOM   2637  HB2 LYS A 852       8.263  -6.546  -8.764  1.00  0.00           H  
ATOM   2638  CG  LYS A 852       7.004  -5.156  -7.652  1.00 12.36           C  
ATOM   2639  HG1 LYS A 852       6.490  -4.175  -7.782  1.00  0.00           H  
ATOM   2640  HG2 LYS A 852       6.102  -5.809  -7.599  1.00  0.00           H  
ATOM   2641  CD  LYS A 852       7.837  -5.206  -6.332  1.00 17.21           C  
ATOM   2642  HD1 LYS A 852       8.705  -4.510  -6.400  1.00  0.00           H  
ATOM   2643  HD2 LYS A 852       8.373  -6.180  -6.254  1.00  0.00           H  
ATOM   2644  CE  LYS A 852       7.060  -4.942  -5.076  1.00 21.87           C  
ATOM   2645  HE1 LYS A 852       6.425  -4.028  -5.141  1.00  0.00           H  
ATOM   2646  HE2 LYS A 852       6.239  -5.678  -4.909  1.00  0.00           H  
ATOM   2647  NZ  LYS A 852       8.030  -4.894  -3.956  1.00 34.55           N  
ATOM   2648  HZ1 LYS A 852       7.502  -4.715  -3.102  1.00  0.00           H  
ATOM   2649  HZ2 LYS A 852       8.781  -4.221  -4.108  1.00  0.00           H  
ATOM   2650  HZ3 LYS A 852       8.611  -5.730  -3.896  1.00  0.00           H  
ATOM   2651  N   ILE A 853       9.016  -4.841 -11.733  1.00  9.00           N  
ATOM   2652  CA AILE A 853      10.098  -5.132 -12.712  0.50  9.14           C  
ATOM   2653  HA AILE A 853       9.738  -5.893 -13.443  1.00  0.00           H  
ATOM   2654  CA BILE A 853      10.056  -5.228 -12.718  0.50  8.61           C  
ATOM   2655  HA BILE A 853       9.671  -6.105 -13.288  1.00  0.00           H  
ATOM   2656  C   ILE A 853      11.320  -5.667 -11.993  1.00  8.58           C  
ATOM   2657  O   ILE A 853      11.669  -5.203 -10.890  1.00  9.74           O  
ATOM   2658  CB AILE A 853      10.429  -3.837 -13.452  0.50 10.07           C  
ATOM   2659  HB AILE A 853      10.640  -3.045 -12.696  1.00  0.00           H  
ATOM   2660  CB BILE A 853      10.310  -4.103 -13.716  0.50 10.27           C  
ATOM   2661  HB BILE A 853      11.001  -4.491 -14.500  1.00  0.00           H  
ATOM   2662  CG1AILE A 853       9.208  -3.417 -14.259  0.50 13.01           C  
ATOM   2663 1HG1AILE A 853       8.265  -3.669 -13.720  1.00  0.00           H  
ATOM   2664 2HG1AILE A 853       9.080  -4.064 -15.158  1.00  0.00           H  
ATOM   2665  CG1BILE A 853      10.975  -2.922 -13.058  0.50  9.68           C  
ATOM   2666 1HG1BILE A 853      11.891  -3.237 -12.506  1.00  0.00           H  
ATOM   2667 2HG1BILE A 853      10.367  -2.548 -12.202  1.00  0.00           H  
ATOM   2668  CG2AILE A 853      11.640  -3.977 -14.346  0.50 10.22           C  
ATOM   2669 1HG2AILE A 853      12.534  -4.285 -13.755  1.00  0.00           H  
ATOM   2670 2HG2AILE A 853      11.831  -3.047 -14.930  1.00  0.00           H  
ATOM   2671 3HG2AILE A 853      11.448  -4.673 -15.196  1.00  0.00           H  
ATOM   2672  CG2BILE A 853       9.013  -3.686 -14.401  0.50 11.78           C  
ATOM   2673 1HG2BILE A 853       8.521  -4.560 -14.888  1.00  0.00           H  
ATOM   2674 2HG2BILE A 853       9.178  -2.852 -15.122  1.00  0.00           H  
ATOM   2675 3HG2BILE A 853       8.324  -3.166 -13.696  1.00  0.00           H  
ATOM   2676  CD1AILE A 853       9.239  -2.004 -14.630  0.50 14.31           C  
ATOM   2677 1HD1AILE A 853       8.345  -1.696 -15.221  1.00  0.00           H  
ATOM   2678 2HD1AILE A 853      10.182  -1.752 -15.169  1.00  0.00           H  
ATOM   2679 3HD1AILE A 853       9.367  -1.357 -13.731  1.00  0.00           H  
ATOM   2680  CD1BILE A 853      11.285  -1.808 -14.027  0.50 13.16           C  
ATOM   2681 1HD1BILE A 853      11.777  -0.934 -13.540  1.00  0.00           H  
ATOM   2682 2HD1BILE A 853      10.369  -1.493 -14.579  1.00  0.00           H  
ATOM   2683 3HD1BILE A 853      11.893  -2.182 -14.883  1.00  0.00           H  
ATOM   2684  N   THR A 854      12.027  -6.588 -12.634  1.00  9.03           N  
ATOM   2685  HN  THR A 854      11.699  -6.930 -13.537  1.00  0.00           H  
ATOM   2686  CA  THR A 854      13.260  -7.121 -12.076  1.00 10.00           C  
ATOM   2687  HA  THR A 854      13.707  -6.325 -11.437  1.00  0.00           H  
ATOM   2688  C   THR A 854      14.250  -7.427 -13.171  1.00 10.39           C  
ATOM   2689  O   THR A 854      14.020  -7.169 -14.357  1.00 10.01           O  
ATOM   2690  CB  THR A 854      12.969  -8.315 -11.177  1.00 11.44           C  
ATOM   2691  HB  THR A 854      12.111  -8.053 -10.515  1.00  0.00           H  
ATOM   2692  CG2 THR A 854      12.587  -9.546 -11.988  1.00 13.07           C  
ATOM   2693 1HG2 THR A 854      11.689  -9.383 -12.629  1.00  0.00           H  
ATOM   2694 2HG2 THR A 854      12.448 -10.432 -11.326  1.00  0.00           H  
ATOM   2695 3HG2 THR A 854      13.450  -9.907 -12.595  1.00  0.00           H  
ATOM   2696  OG1 THR A 854      14.128  -8.526 -10.350  1.00 13.80           O  
ATOM   2697  HG1 THR A 854      14.366  -7.758  -9.844  1.00  0.00           H  
ATOM   2698  N   ASP A 855      15.398  -7.943 -12.755  1.00 10.58           N  
ATOM   2699  HN  ASP A 855      15.589  -7.951 -11.753  1.00  0.00           H  
ATOM   2700  CA  ASP A 855      16.420  -8.509 -13.668  1.00 12.08           C  
ATOM   2701  HA  ASP A 855      17.312  -8.732 -13.036  1.00  0.00           H  
ATOM   2702  C   ASP A 855      16.884  -7.482 -14.719  1.00 13.75           C  
ATOM   2703  O   ASP A 855      17.015  -7.816 -15.894  1.00 19.20           O  
ATOM   2704  CB  ASP A 855      15.936  -9.851 -14.208  1.00 14.27           C  
ATOM   2705  HB1 ASP A 855      14.919  -9.764 -14.656  1.00  0.00           H  
ATOM   2706  HB2 ASP A 855      16.505 -10.149 -15.120  1.00  0.00           H  
ATOM   2707  CG  ASP A 855      15.981 -10.944 -13.147  1.00 18.91           C  
ATOM   2708  OD1 ASP A 855      16.403 -10.707 -12.029  1.00 15.84           O  
ATOM   2709  OD2 ASP A 855      15.482 -12.030 -13.416  1.00 30.56           O  
ATOM   2710  N   PHE A 856      17.087  -6.248 -14.237  1.00 17.91           N  
ATOM   2711  HN  PHE A 856      16.766  -6.065 -13.286  1.00  0.00           H  
ATOM   2712  CA  PHE A 856      17.734  -5.125 -14.955  1.00 30.39           C  
ATOM   2713  HA  PHE A 856      17.738  -5.358 -16.045  1.00  0.00           H  
ATOM   2714  C   PHE A 856      19.185  -5.003 -14.478  1.00 74.40           C  
ATOM   2715  O   PHE A 856      19.878  -4.111 -15.032  1.00 60.17           O  
ATOM   2716  CB  PHE A 856      16.987  -3.788 -14.741  1.00 25.34           C  
ATOM   2717  HB1 PHE A 856      16.072  -3.758 -15.377  1.00  0.00           H  
ATOM   2718  HB2 PHE A 856      17.570  -2.951 -15.191  1.00  0.00           H  
ATOM   2719  CG  PHE A 856      16.629  -3.455 -13.303  1.00 21.05           C  
ATOM   2720  CD1 PHE A 856      17.450  -2.666 -12.516  1.00 20.98           C  
ATOM   2721  HD1 PHE A 856      18.354  -2.205 -12.949  1.00  0.00           H  
ATOM   2722  CD2 PHE A 856      15.480  -3.948 -12.743  1.00 18.98           C  
ATOM   2723  HD2 PHE A 856      14.788  -4.534 -13.371  1.00  0.00           H  
ATOM   2724  CE1 PHE A 856      17.136  -2.456 -11.186  1.00 20.54           C  
ATOM   2725  HE1 PHE A 856      17.835  -1.883 -10.554  1.00  0.00           H  
ATOM   2726  CE2 PHE A 856      15.162  -3.733 -11.413  1.00 18.49           C  
ATOM   2727  HE2 PHE A 856      14.259  -4.193 -10.978  1.00  0.00           H  
ATOM   2728  CZ  PHE A 856      15.980  -2.940 -10.632  1.00 18.44           C  
ATOM   2729  HZ  PHE A 856      15.710  -2.703  -9.589  1.00  0.00           H  
ATOM   2730  N   GLY A 857      19.626  -5.839 -13.525  1.00 73.24           N  
ATOM   2731  HN  GLY A 857      19.005  -6.590 -13.224  1.00  0.00           H  
ATOM   2732  CA  GLY A 857      20.962  -5.741 -12.880  1.00122.47           C  
ATOM   2733  HA1 GLY A 857      21.268  -4.676 -12.752  1.00  0.00           H  
ATOM   2734  HA2 GLY A 857      20.912  -6.044 -11.808  1.00  0.00           H  
ATOM   2735  C   GLY A 857      22.031  -6.531 -13.623  1.00 83.30           C  
ATOM   2736  O   GLY A 857      23.065  -6.796 -13.021  1.00 90.84           O  
ATOM   2737  N   LEU A 858      21.780  -6.844 -14.917  1.00 77.19           N  
ATOM   2738  HN  LEU A 858      21.087  -6.280 -15.409  1.00  0.00           H  
ATOM   2739  CA  LEU A 858      22.434  -7.946 -15.682  1.00 76.45           C  
ATOM   2740  HA  LEU A 858      23.042  -8.549 -14.969  1.00  0.00           H  
ATOM   2741  C   LEU A 858      23.378  -7.413 -16.788  1.00 50.66           C  
ATOM   2742  O   LEU A 858      24.209  -8.161 -17.213  1.00 48.52           O  
ATOM   2743  CB  LEU A 858      21.330  -8.854 -16.257  1.00 49.87           C  
ATOM   2744  HB1 LEU A 858      20.532  -8.216 -16.703  1.00  0.00           H  
ATOM   2745  HB2 LEU A 858      21.722  -9.372 -17.163  1.00  0.00           H  
ATOM   2746  CG  LEU A 858      20.677  -9.898 -15.325  1.00 48.50           C  
ATOM   2747  HG  LEU A 858      19.928 -10.449 -15.940  1.00  0.00           H  
ATOM   2748  CD1 LEU A 858      21.701 -10.919 -14.872  1.00 54.75           C  
ATOM   2749 1HD1 LEU A 858      22.258 -11.360 -15.732  1.00  0.00           H  
ATOM   2750 2HD1 LEU A 858      21.232 -11.712 -14.244  1.00  0.00           H  
ATOM   2751 3HD1 LEU A 858      22.398 -10.486 -14.117  1.00  0.00           H  
ATOM   2752  CD2 LEU A 858      19.908  -9.289 -14.137  1.00 34.17           C  
ATOM   2753 1HD2 LEU A 858      19.155  -8.538 -14.470  1.00  0.00           H  
ATOM   2754 2HD2 LEU A 858      20.605  -8.856 -13.382  1.00  0.00           H  
ATOM   2755 3HD2 LEU A 858      19.439 -10.082 -13.509  1.00  0.00           H  
ATOM   2756  N   ALA A 859      23.310  -6.160 -17.223  1.00 53.07           N  
ATOM   2757  HN  ALA A 859      22.658  -5.528 -16.758  1.00  0.00           H  
ATOM   2758  CA  ALA A 859      24.127  -5.615 -18.350  1.00 49.22           C  
ATOM   2759  HA  ALA A 859      23.554  -5.749 -19.297  1.00  0.00           H  
ATOM   2760  C   ALA A 859      25.472  -6.345 -18.490  1.00 55.43           C  
ATOM   2761  HC  ALA A 859      26.203  -6.388 -17.665  1.00  0.00           H  
ATOM   2762  O   ALA A 859      25.688  -6.888 -19.596  1.00 62.98           O  
ATOM   2763  CB  ALA A 859      24.382  -4.136 -18.151  1.00 51.91           C  
ATOM   2764  HB1 ALA A 859      23.406  -3.606 -18.049  1.00  0.00           H  
ATOM   2765  HB2 ALA A 859      25.016  -3.703 -18.959  1.00  0.00           H  
ATOM   2766  HB3 ALA A 859      25.064  -3.936 -17.292  1.00  0.00           H  
ATOM   2767  N   VAL A 876      20.306 -13.992 -26.752  1.00 45.06           N  
ATOM   2768  HN1 VAL A 876      21.282 -14.158 -26.507  1.00  0.00           H  
ATOM   2769  HN2 VAL A 876      19.984 -14.576 -27.524  1.00  0.00           H  
ATOM   2770  HN3 VAL A 876      19.655 -14.334 -26.045  1.00  0.00           H  
ATOM   2771  CA  VAL A 876      20.153 -12.527 -27.026  1.00 42.24           C  
ATOM   2772  HA  VAL A 876      20.388 -11.964 -26.093  1.00  0.00           H  
ATOM   2773  C   VAL A 876      18.692 -12.278 -27.392  1.00 38.75           C  
ATOM   2774  O   VAL A 876      18.158 -12.893 -28.345  1.00 32.45           O  
ATOM   2775  CB  VAL A 876      21.070 -12.017 -28.152  1.00 34.16           C  
ATOM   2776  HB  VAL A 876      20.690 -12.448 -29.107  1.00  0.00           H  
ATOM   2777  CG1 VAL A 876      21.023 -10.496 -28.293  1.00 34.82           C  
ATOM   2778 1HG1 VAL A 876      21.687 -10.127 -29.109  1.00  0.00           H  
ATOM   2779 2HG1 VAL A 876      21.256  -9.994 -27.325  1.00  0.00           H  
ATOM   2780 3HG1 VAL A 876      19.977 -10.136 -28.432  1.00  0.00           H  
ATOM   2781  CG2 VAL A 876      22.505 -12.484 -27.988  1.00 43.10           C  
ATOM   2782 1HG2 VAL A 876      23.169 -12.115 -28.804  1.00  0.00           H  
ATOM   2783 2HG2 VAL A 876      22.558 -13.594 -27.899  1.00  0.00           H  
ATOM   2784 3HG2 VAL A 876      22.906 -12.204 -26.986  1.00  0.00           H  
ATOM   2785  N   PRO A 877      17.986 -11.391 -26.636  1.00 29.38           N  
ATOM   2786  CA  PRO A 877      16.548 -11.200 -26.842  1.00 20.06           C  
ATOM   2787  HA  PRO A 877      16.048 -12.185 -26.992  1.00  0.00           H  
ATOM   2788  C   PRO A 877      16.229 -10.267 -28.007  1.00 13.83           C  
ATOM   2789  O   PRO A 877      15.595  -9.243 -27.859  1.00 13.44           O  
ATOM   2790  CB  PRO A 877      16.128 -10.593 -25.483  1.00 25.38           C  
ATOM   2791  HB1 PRO A 877      15.832 -11.351 -24.721  1.00  0.00           H  
ATOM   2792  HB2 PRO A 877      15.153 -10.053 -25.511  1.00  0.00           H  
ATOM   2793  CG  PRO A 877      17.298  -9.727 -25.065  1.00 26.96           C  
ATOM   2794  HG1 PRO A 877      17.314  -9.446 -23.986  1.00  0.00           H  
ATOM   2795  HG2 PRO A 877      17.269  -8.680 -25.447  1.00  0.00           H  
ATOM   2796  CD  PRO A 877      18.486 -10.546 -25.531  1.00 31.67           C  
ATOM   2797  HD1 PRO A 877      19.372  -9.928 -25.808  1.00  0.00           H  
ATOM   2798  HD2 PRO A 877      18.976 -11.125 -24.714  1.00  0.00           H  
ATOM   2799  N   ILE A 878      16.682 -10.650 -29.179  1.00 12.69           N  
ATOM   2800  HN  ILE A 878      17.164 -11.547 -29.239  1.00  0.00           H  
ATOM   2801  CA  ILE A 878      16.533  -9.859 -30.407  1.00 12.83           C  
ATOM   2802  HA  ILE A 878      17.141  -8.931 -30.301  1.00  0.00           H  
ATOM   2803  C   ILE A 878      15.075  -9.458 -30.562  1.00 10.08           C  
ATOM   2804  O   ILE A 878      14.799  -8.336 -31.040  1.00 11.15           O  
ATOM   2805  CB  ILE A 878      17.059 -10.644 -31.625  1.00 14.57           C  
ATOM   2806  HB  ILE A 878      16.584 -11.652 -31.596  1.00  0.00           H  
ATOM   2807  CG1 ILE A 878      18.544 -10.850 -31.512  1.00 19.08           C  
ATOM   2808 1HG1 ILE A 878      18.799 -11.296 -30.522  1.00  0.00           H  
ATOM   2809 2HG1 ILE A 878      18.873 -11.676 -32.185  1.00  0.00           H  
ATOM   2810  CG2 ILE A 878      16.633  -9.986 -32.927  1.00 14.08           C  
ATOM   2811 1HG2 ILE A 878      15.532  -9.833 -33.011  1.00  0.00           H  
ATOM   2812 2HG2 ILE A 878      17.019 -10.558 -33.802  1.00  0.00           H  
ATOM   2813 3HG2 ILE A 878      17.177  -9.025 -33.079  1.00  0.00           H  
ATOM   2814  CD1 ILE A 878      19.361  -9.626 -31.755  1.00 21.97           C  
ATOM   2815 1HD1 ILE A 878      20.462  -9.779 -31.671  1.00  0.00           H  
ATOM   2816 2HD1 ILE A 878      19.032  -8.800 -31.082  1.00  0.00           H  
ATOM   2817 3HD1 ILE A 878      19.106  -9.180 -32.745  1.00  0.00           H  
ATOM   2818  N   LYS A 879      14.135 -10.355 -30.255  1.00 10.20           N  
ATOM   2819  HN  LYS A 879      14.405 -11.228 -29.802  1.00  0.00           H  
ATOM   2820  CA  LYS A 879      12.715 -10.107 -30.559  1.00 10.17           C  
ATOM   2821  HA  LYS A 879      12.678  -9.677 -31.587  1.00  0.00           H  
ATOM   2822  C   LYS A 879      12.094  -9.064 -29.623  1.00  8.97           C  
ATOM   2823  O   LYS A 879      10.965  -8.631 -29.926  1.00  9.89           O  
ATOM   2824  CB  LYS A 879      11.962 -11.426 -30.609  1.00 10.63           C  
ATOM   2825  HB1 LYS A 879      12.050 -11.977 -29.644  1.00  0.00           H  
ATOM   2826  HB2 LYS A 879      10.859 -11.261 -30.619  1.00  0.00           H  
ATOM   2827  CG  LYS A 879      12.398 -12.291 -31.777  1.00 11.67           C  
ATOM   2828  HG1 LYS A 879      12.235 -11.757 -32.742  1.00  0.00           H  
ATOM   2829  HG2 LYS A 879      13.509 -12.387 -31.800  1.00  0.00           H  
ATOM   2830  CD  LYS A 879      11.749 -13.651 -31.809  1.00 11.27           C  
ATOM   2831  HD1 LYS A 879      10.641 -13.577 -31.709  1.00  0.00           H  
ATOM   2832  HD2 LYS A 879      11.968 -14.230 -30.881  1.00  0.00           H  
ATOM   2833  CE  LYS A 879      12.142 -14.419 -33.045  1.00 12.94           C  
ATOM   2834  HE1 LYS A 879      13.248 -14.545 -33.103  1.00  0.00           H  
ATOM   2835  HE2 LYS A 879      11.981 -13.808 -33.964  1.00  0.00           H  
ATOM   2836  NZ  LYS A 879      11.459 -15.714 -33.148  1.00 16.17           N  
ATOM   2837  HZ1 LYS A 879      11.725 -16.234 -33.984  1.00  0.00           H  
ATOM   2838  HZ2 LYS A 879      10.447 -15.599 -33.095  1.00  0.00           H  
ATOM   2839  HZ3 LYS A 879      11.606 -16.273 -32.308  1.00  0.00           H  
ATOM   2840  N   TRP A 880      12.817  -8.636 -28.611  1.00  9.52           N  
ATOM   2841  HN  TRP A 880      13.726  -9.069 -28.447  1.00  0.00           H  
ATOM   2842  CA  TRP A 880      12.385  -7.578 -27.717  1.00  9.91           C  
ATOM   2843  HA  TRP A 880      11.310  -7.375 -27.932  1.00  0.00           H  
ATOM   2844  C   TRP A 880      13.149  -6.291 -27.953  1.00 10.33           C  
ATOM   2845  O   TRP A 880      12.790  -5.250 -27.369  1.00 11.88           O  
ATOM   2846  CB  TRP A 880      12.490  -7.991 -26.255  1.00  9.75           C  
ATOM   2847  HB1 TRP A 880      13.490  -8.442 -26.053  1.00  0.00           H  
ATOM   2848  HB2 TRP A 880      12.548  -7.088 -25.603  1.00  0.00           H  
ATOM   2849  CG  TRP A 880      11.411  -8.900 -25.778  1.00  9.25           C  
ATOM   2850  CD1 TRP A 880      10.357  -8.549 -24.998  1.00  9.80           C  
ATOM   2851  HD1 TRP A 880      10.192  -7.540 -24.584  1.00  0.00           H  
ATOM   2852  CD2 TRP A 880      11.257 -10.298 -26.071  1.00 10.32           C  
ATOM   2853  CE2 TRP A 880      10.071 -10.708 -25.426  1.00  9.75           C  
ATOM   2854  CE3 TRP A 880      12.015 -11.259 -26.760  1.00 11.90           C  
ATOM   2855  HE3 TRP A 880      12.975 -10.986 -27.229  1.00  0.00           H  
ATOM   2856  NE1 TRP A 880       9.532  -9.613 -24.797  1.00  9.71           N  
ATOM   2857  HE1 TRP A 880       8.660  -9.599 -24.268  1.00  0.00           H  
ATOM   2858  CZ2 TRP A 880       9.613 -12.012 -25.484  1.00 10.45           C  
ATOM   2859  HZ2 TRP A 880       8.689 -12.322 -24.968  1.00  0.00           H  
ATOM   2860  CZ3 TRP A 880      11.540 -12.539 -26.838  1.00 12.21           C  
ATOM   2861  HZ3 TRP A 880      12.107 -13.293 -27.409  1.00  0.00           H  
ATOM   2862  CH2 TRP A 880      10.362 -12.904 -26.214  1.00 12.39           C  
ATOM   2863  HH2 TRP A 880      10.011 -13.946 -26.305  1.00  0.00           H  
ATOM   2864  N   MET A 881      14.179  -6.297 -28.760  1.00  9.99           N  
ATOM   2865  HN  MET A 881      14.343  -7.133 -29.322  1.00  0.00           H  
ATOM   2866  CA  MET A 881      15.114  -5.173 -28.906  1.00 10.18           C  
ATOM   2867  HA  MET A 881      15.233  -4.675 -27.916  1.00  0.00           H  
ATOM   2868  C   MET A 881      14.649  -4.138 -29.923  1.00 10.37           C  
ATOM   2869  O   MET A 881      14.146  -4.463 -30.999  1.00 10.77           O  
ATOM   2870  CB  MET A 881      16.459  -5.711 -29.345  1.00 11.81           C  
ATOM   2871  HB1 MET A 881      16.353  -6.388 -30.224  1.00  0.00           H  
ATOM   2872  HB2 MET A 881      17.079  -4.910 -29.810  1.00  0.00           H  
ATOM   2873  CG  MET A 881      17.207  -6.395 -28.215  1.00 13.98           C  
ATOM   2874  HG1 MET A 881      17.506  -5.629 -27.462  1.00  0.00           H  
ATOM   2875  HG2 MET A 881      16.488  -7.008 -27.623  1.00  0.00           H  
ATOM   2876  SD  MET A 881      18.582  -7.365 -28.607  1.00 20.41           S  
ATOM   2877  CE  MET A 881      19.481  -6.129 -29.435  1.00 20.62           C  
ATOM   2878  HE1 MET A 881      20.368  -6.755 -29.688  1.00  0.00           H  
ATOM   2879  HE2 MET A 881      19.670  -5.181 -28.880  1.00  0.00           H  
ATOM   2880  HE3 MET A 881      18.970  -5.608 -30.278  1.00  0.00           H  
ATOM   2881  N   ALA A 882      14.911  -2.876 -29.589  1.00  9.53           N  
ATOM   2882  HN  ALA A 882      15.249  -2.658 -28.652  1.00  0.00           H  
ATOM   2883  CA  ALA A 882      14.717  -1.809 -30.554  1.00  9.68           C  
ATOM   2884  HA  ALA A 882      13.652  -1.803 -30.885  1.00  0.00           H  
ATOM   2885  C   ALA A 882      15.614  -2.028 -31.759  1.00  9.28           C  
ATOM   2886  O   ALA A 882      16.737  -2.588 -31.629  1.00 10.58           O  
ATOM   2887  CB  ALA A 882      15.045  -0.492 -29.926  1.00 10.77           C  
ATOM   2888  HB1 ALA A 882      14.896   0.328 -30.667  1.00  0.00           H  
ATOM   2889  HB2 ALA A 882      16.070  -0.480 -29.488  1.00  0.00           H  
ATOM   2890  HB3 ALA A 882      14.467  -0.319 -28.988  1.00  0.00           H  
ATOM   2891  N   LEU A 883      15.226  -1.548 -32.930  1.00 10.03           N  
ATOM   2892  HN  LEU A 883      14.340  -1.047 -32.998  1.00  0.00           H  
ATOM   2893  CA  LEU A 883      16.054  -1.726 -34.139  1.00 10.54           C  
ATOM   2894  HA  LEU A 883      16.113  -2.818 -34.357  1.00  0.00           H  
ATOM   2895  C   LEU A 883      17.472  -1.217 -33.905  1.00 11.75           C  
ATOM   2896  O   LEU A 883      18.416  -1.851 -34.342  1.00 11.72           O  
ATOM   2897  CB  LEU A 883      15.394  -1.047 -35.325  1.00 11.42           C  
ATOM   2898  HB1 LEU A 883      15.224   0.033 -35.108  1.00  0.00           H  
ATOM   2899  HB2 LEU A 883      14.338  -1.390 -35.430  1.00  0.00           H  
ATOM   2900  CG  LEU A 883      16.136  -1.212 -36.639  1.00 13.10           C  
ATOM   2901  HG  LEU A 883      17.159  -0.789 -36.503  1.00  0.00           H  
ATOM   2902  CD1 LEU A 883      16.295  -2.700 -37.043  1.00 14.56           C  
ATOM   2903 1HD1 LEU A 883      16.807  -3.302 -36.256  1.00  0.00           H  
ATOM   2904 2HD1 LEU A 883      16.815  -2.796 -38.025  1.00  0.00           H  
ATOM   2905 3HD1 LEU A 883      15.312  -3.149 -37.317  1.00  0.00           H  
ATOM   2906  CD2 LEU A 883      15.434  -0.386 -37.718  1.00 16.48           C  
ATOM   2907 1HD2 LEU A 883      15.320   0.684 -37.427  1.00  0.00           H  
ATOM   2908 2HD2 LEU A 883      14.451  -0.835 -37.992  1.00  0.00           H  
ATOM   2909 3HD2 LEU A 883      15.954  -0.482 -38.700  1.00  0.00           H  
ATOM   2910  N   GLU A 884      17.635  -0.047 -33.267  1.00 11.19           N  
ATOM   2911  HN  GLU A 884      16.818   0.456 -32.919  1.00  0.00           H  
ATOM   2912  CA  GLU A 884      18.985   0.522 -33.062  1.00 11.24           C  
ATOM   2913  HA  GLU A 884      19.485   0.524 -34.059  1.00  0.00           H  
ATOM   2914  C   GLU A 884      19.823  -0.355 -32.161  1.00 12.14           C  
ATOM   2915  O   GLU A 884      21.066  -0.321 -32.250  1.00 13.31           O  
ATOM   2916  CB  GLU A 884      18.942   1.980 -32.591  1.00 12.13           C  
ATOM   2917  HB1 GLU A 884      18.407   2.602 -33.346  1.00  0.00           H  
ATOM   2918  HB2 GLU A 884      19.964   2.423 -32.649  1.00  0.00           H  
ATOM   2919  CG  GLU A 884      18.355   2.231 -31.217  1.00 12.22           C  
ATOM   2920  HG1 GLU A 884      18.715   1.440 -30.519  1.00  0.00           H  
ATOM   2921  HG2 GLU A 884      18.833   3.138 -30.779  1.00  0.00           H  
ATOM   2922  CD  GLU A 884      16.860   2.355 -31.087  1.00 10.65           C  
ATOM   2923  OE1 GLU A 884      16.130   1.983 -32.041  1.00 11.27           O  
ATOM   2924  OE2 GLU A 884      16.382   2.758 -29.983  1.00 11.86           O  
ATOM   2925  N   SER A 885      19.189  -1.087 -31.250  1.00 11.24           N  
ATOM   2926  HN  SER A 885      18.177  -1.000 -31.157  1.00  0.00           H  
ATOM   2927  CA  SER A 885      19.913  -2.017 -30.376  1.00 11.97           C  
ATOM   2928  HA  SER A 885      20.798  -1.488 -29.952  1.00  0.00           H  
ATOM   2929  C   SER A 885      20.405  -3.185 -31.216  1.00 11.73           C  
ATOM   2930  O   SER A 885      21.541  -3.649 -31.004  1.00 13.82           O  
ATOM   2931  CB  SER A 885      19.044  -2.446 -29.261  1.00 12.38           C  
ATOM   2932  HB1 SER A 885      19.576  -3.156 -28.586  1.00  0.00           H  
ATOM   2933  HB2 SER A 885      18.231  -3.119 -29.620  1.00  0.00           H  
ATOM   2934  OG  SER A 885      18.518  -1.350 -28.538  1.00 13.02           O  
ATOM   2935  HG  SER A 885      17.959  -1.626 -27.821  1.00  0.00           H  
ATOM   2936  N   ILE A 886      19.570  -3.686 -32.089  1.00 11.70           N  
ATOM   2937  HN  ILE A 886      18.632  -3.293 -32.166  1.00  0.00           H  
ATOM   2938  CA  ILE A 886      19.960  -4.812 -32.968  1.00 12.99           C  
ATOM   2939  HA  ILE A 886      20.326  -5.651 -32.331  1.00  0.00           H  
ATOM   2940  C   ILE A 886      21.100  -4.359 -33.881  1.00 14.03           C  
ATOM   2941  O   ILE A 886      22.123  -5.086 -33.978  1.00 16.91           O  
ATOM   2942  CB  ILE A 886      18.803  -5.321 -33.826  1.00 12.94           C  
ATOM   2943  HB  ILE A 886      18.444  -4.484 -34.470  1.00  0.00           H  
ATOM   2944  CG1 ILE A 886      17.639  -5.799 -32.955  1.00 13.56           C  
ATOM   2945 1HG1 ILE A 886      17.948  -6.662 -32.320  1.00  0.00           H  
ATOM   2946 2HG1 ILE A 886      17.410  -5.055 -32.156  1.00  0.00           H  
ATOM   2947  CG2 ILE A 886      19.351  -6.438 -34.735  1.00 14.53           C  
ATOM   2948 1HG2 ILE A 886      20.199  -6.090 -35.370  1.00  0.00           H  
ATOM   2949 2HG2 ILE A 886      18.540  -6.885 -35.356  1.00  0.00           H  
ATOM   2950 3HG2 ILE A 886      19.636  -7.337 -34.140  1.00  0.00           H  
ATOM   2951  CD1 ILE A 886      16.370  -6.141 -33.766  1.00 14.07           C  
ATOM   2952 1HD1 ILE A 886      15.522  -6.489 -33.131  1.00  0.00           H  
ATOM   2953 2HD1 ILE A 886      16.599  -6.885 -34.565  1.00  0.00           H  
ATOM   2954 3HD1 ILE A 886      16.061  -5.278 -34.401  1.00  0.00           H  
ATOM   2955  N   LEU A 887      20.926  -3.208 -34.526  1.00 13.54           N  
ATOM   2956  HN  LEU A 887      20.126  -2.615 -34.307  1.00  0.00           H  
ATOM   2957  CA  LEU A 887      21.907  -2.786 -35.573  1.00 15.34           C  
ATOM   2958  HA  LEU A 887      22.131  -3.669 -36.216  1.00  0.00           H  
ATOM   2959  C   LEU A 887      23.214  -2.284 -34.986  1.00 15.09           C  
ATOM   2960  O   LEU A 887      24.269  -2.510 -35.578  1.00 18.81           O  
ATOM   2961  CB  LEU A 887      21.278  -1.694 -36.458  1.00 16.56           C  
ATOM   2962  HB1 LEU A 887      22.054  -1.255 -37.128  1.00  0.00           H  
ATOM   2963  HB2 LEU A 887      21.022  -0.803 -35.838  1.00  0.00           H  
ATOM   2964  CG  LEU A 887      20.075  -2.117 -37.272  1.00 17.31           C  
ATOM   2965  HG  LEU A 887      19.240  -2.391 -36.586  1.00  0.00           H  
ATOM   2966  CD1 LEU A 887      19.659  -0.956 -38.128  1.00 19.91           C  
ATOM   2967 1HD1 LEU A 887      18.772  -1.268 -38.728  1.00  0.00           H  
ATOM   2968 2HD1 LEU A 887      20.491  -0.567 -38.760  1.00  0.00           H  
ATOM   2969 3HD1 LEU A 887      19.474  -0.029 -37.536  1.00  0.00           H  
ATOM   2970  CD2 LEU A 887      20.426  -3.316 -38.151  1.00 17.66           C  
ATOM   2971 1HD2 LEU A 887      19.539  -3.628 -38.751  1.00  0.00           H  
ATOM   2972 2HD2 LEU A 887      20.843  -4.161 -37.555  1.00  0.00           H  
ATOM   2973 3HD2 LEU A 887      21.314  -3.114 -38.795  1.00  0.00           H  
ATOM   2974  N   HIS A 888      23.177  -1.564 -33.861  1.00 14.84           N  
ATOM   2975  HN  HIS A 888      22.312  -1.526 -33.322  1.00  0.00           H  
ATOM   2976  CA  HIS A 888      24.362  -0.820 -33.380  1.00 14.06           C  
ATOM   2977  HA  HIS A 888      25.249  -1.264 -33.889  1.00  0.00           H  
ATOM   2978  C   HIS A 888      24.589  -0.982 -31.874  1.00 13.83           C  
ATOM   2979  O   HIS A 888      25.469  -0.323 -31.352  1.00 14.71           O  
ATOM   2980  CB  HIS A 888      24.295   0.651 -33.810  1.00 16.19           C  
ATOM   2981  HB1 HIS A 888      23.392   1.158 -33.397  1.00  0.00           H  
ATOM   2982  HB2 HIS A 888      25.079   1.262 -33.305  1.00  0.00           H  
ATOM   2983  CG  HIS A 888      24.367   0.781 -35.277  1.00 16.61           C  
ATOM   2984  CD2 HIS A 888      23.457   1.174 -36.197  1.00 18.17           C  
ATOM   2985  HD2 HIS A 888      22.425   1.505 -35.990  1.00  0.00           H  
ATOM   2986  ND1 HIS A 888      25.536   0.502 -35.947  1.00 17.00           N  
ATOM   2987  HD1 HIS A 888      26.411   0.199 -35.518  1.00  0.00           H  
ATOM   2988  CE1 HIS A 888      25.334   0.694 -37.247  1.00 18.91           C  
ATOM   2989  HE1 HIS A 888      26.087   0.557 -38.042  1.00  0.00           H  
ATOM   2990  NE2 HIS A 888      24.045   1.088 -37.435  1.00 20.39           N  
ATOM   2991  HE2 HIS A 888      23.598   1.283 -38.331  1.00  0.00           H  
ATOM   2992  N   ARG A 889      23.850  -1.853 -31.205  1.00 14.27           N  
ATOM   2993  HN  ARG A 889      23.125  -2.366 -31.707  1.00  0.00           H  
ATOM   2994  CA  ARG A 889      24.030  -2.114 -29.762  1.00 15.40           C  
ATOM   2995  HA  ARG A 889      23.189  -2.766 -29.429  1.00  0.00           H  
ATOM   2996  C   ARG A 889      23.924  -0.794 -28.998  1.00 14.92           C  
ATOM   2997  O   ARG A 889      24.650  -0.597 -28.048  1.00 18.14           O  
ATOM   2998  CB  ARG A 889      25.331  -2.849 -29.462  1.00 18.73           C  
ATOM   2999  HB1 ARG A 889      26.213  -2.228 -29.743  1.00  0.00           H  
ATOM   3000  HB2 ARG A 889      25.502  -2.923 -28.363  1.00  0.00           H  
ATOM   3001  CG  ARG A 889      25.402  -4.220 -30.116  1.00 26.66           C  
ATOM   3002  HG1 ARG A 889      24.487  -4.817 -29.895  1.00  0.00           H  
ATOM   3003  HG2 ARG A 889      25.302  -4.141 -31.224  1.00  0.00           H  
ATOM   3004  CD  ARG A 889      26.657  -4.986 -29.736  1.00 36.60           C  
ATOM   3005  HD1 ARG A 889      26.451  -5.993 -29.304  1.00  0.00           H  
ATOM   3006  HD2 ARG A 889      27.185  -4.565 -28.848  1.00  0.00           H  
ATOM   3007  NE  ARG A 889      27.481  -5.024 -30.942  1.00 57.30           N  
ATOM   3008  HE  ARG A 889      27.687  -4.129 -31.386  1.00  0.00           H  
ATOM   3009  CZ  ARG A 889      27.989  -6.111 -31.518  1.00 57.70           C  
ATOM   3010  NH1 ARG A 889      28.685  -5.986 -32.635  1.00 71.72           N  
ATOM   3011 1HH1 ARG A 889      28.810  -5.064 -33.054  1.00  0.00           H  
ATOM   3012 2HH1 ARG A 889      29.074  -6.819 -33.076  1.00  0.00           H  
ATOM   3013  NH2 ARG A 889      27.827  -7.308 -30.974  1.00 73.72           N  
ATOM   3014 1HH2 ARG A 889      27.290  -7.404 -30.112  1.00  0.00           H  
ATOM   3015 2HH2 ARG A 889      28.216  -8.141 -31.415  1.00  0.00           H  
ATOM   3016  N   ILE A 890      22.991   0.049 -29.424  1.00 13.94           N  
ATOM   3017  HN  ILE A 890      22.502  -0.183 -30.288  1.00  0.00           H  
ATOM   3018  CA  ILE A 890      22.607   1.314 -28.726  1.00 15.28           C  
ATOM   3019  HA  ILE A 890      23.473   1.690 -28.132  1.00  0.00           H  
ATOM   3020  C   ILE A 890      21.459   0.963 -27.788  1.00 13.82           C  
ATOM   3021  O   ILE A 890      20.451   0.459 -28.250  1.00 14.71           O  
ATOM   3022  CB  ILE A 890      22.185   2.381 -29.754  1.00 17.26           C  
ATOM   3023  HB  ILE A 890      21.368   1.950 -30.378  1.00  0.00           H  
ATOM   3024  CG1 ILE A 890      23.372   2.732 -30.698  1.00 20.03           C  
ATOM   3025 1HG1 ILE A 890      23.886   1.801 -31.035  1.00  0.00           H  
ATOM   3026 2HG1 ILE A 890      24.197   3.210 -30.120  1.00  0.00           H  
ATOM   3027  CG2 ILE A 890      21.631   3.589 -29.035  1.00 21.70           C  
ATOM   3028 1HG2 ILE A 890      21.326   4.361 -29.779  1.00  0.00           H  
ATOM   3029 2HG2 ILE A 890      22.345   3.993 -28.280  1.00  0.00           H  
ATOM   3030 3HG2 ILE A 890      20.799   3.321 -28.342  1.00  0.00           H  
ATOM   3031  CD1 ILE A 890      22.996   3.605 -31.914  1.00 27.15           C  
ATOM   3032 1HD1 ILE A 890      23.846   3.856 -32.590  1.00  0.00           H  
ATOM   3033 2HD1 ILE A 890      22.482   4.536 -31.577  1.00  0.00           H  
ATOM   3034 3HD1 ILE A 890      22.171   3.127 -32.492  1.00  0.00           H  
ATOM   3035  N   TYR A 891      21.650   1.242 -26.499  1.00 14.03           N  
ATOM   3036  HN  TYR A 891      22.544   1.643 -26.215  1.00  0.00           H  
ATOM   3037  CA  TYR A 891      20.631   0.998 -25.467  1.00 14.10           C  
ATOM   3038  HA  TYR A 891      19.682   0.706 -25.975  1.00  0.00           H  
ATOM   3039  C   TYR A 891      20.385   2.270 -24.702  1.00 12.93           C  
ATOM   3040  O   TYR A 891      21.332   2.838 -24.163  1.00 16.29           O  
ATOM   3041  CB  TYR A 891      21.015  -0.108 -24.508  1.00 15.24           C  
ATOM   3042  HB1 TYR A 891      20.295  -0.165 -23.658  1.00  0.00           H  
ATOM   3043  HB2 TYR A 891      21.941   0.157 -23.946  1.00  0.00           H  
ATOM   3044  CG  TYR A 891      21.159  -1.441 -25.178  1.00 15.13           C  
ATOM   3045  CD1 TYR A 891      22.390  -1.836 -25.674  1.00 17.08           C  
ATOM   3046  HD1 TYR A 891      23.250  -1.150 -25.603  1.00  0.00           H  
ATOM   3047  CD2 TYR A 891      20.103  -2.322 -25.269  1.00 17.38           C  
ATOM   3048  HD2 TYR A 891      19.107  -2.015 -24.909  1.00  0.00           H  
ATOM   3049  CE1 TYR A 891      22.556  -3.082 -26.258  1.00 21.30           C  
ATOM   3050  HE1 TYR A 891      23.540  -3.373 -26.664  1.00  0.00           H  
ATOM   3051  CE2 TYR A 891      20.274  -3.584 -25.805  1.00 18.70           C  
ATOM   3052  HE2 TYR A 891      19.432  -4.296 -25.811  1.00  0.00           H  
ATOM   3053  CZ  TYR A 891      21.495  -3.958 -26.333  1.00 18.16           C  
ATOM   3054  OH  TYR A 891      21.627  -5.211 -26.887  1.00 25.54           O  
ATOM   3055  HH  TYR A 891      22.466  -5.468 -27.250  1.00  0.00           H  
ATOM   3056  N   THR A 892      19.139   2.701 -24.655  1.00 11.51           N  
ATOM   3057  HN  THR A 892      18.419   2.129 -25.095  1.00  0.00           H  
ATOM   3058  CA  THR A 892      18.722   3.956 -24.007  1.00 11.75           C  
ATOM   3059  HA  THR A 892      19.490   4.250 -23.254  1.00  0.00           H  
ATOM   3060  C   THR A 892      17.396   3.713 -23.297  1.00 10.67           C  
ATOM   3061  O   THR A 892      16.745   2.682 -23.508  1.00 10.92           O  
ATOM   3062  CB  THR A 892      18.578   5.085 -25.045  1.00 13.88           C  
ATOM   3063  HB  THR A 892      18.345   6.032 -24.504  1.00  0.00           H  
ATOM   3064  CG2 THR A 892      19.835   5.303 -25.870  1.00 15.41           C  
ATOM   3065 1HG2 THR A 892      19.731   6.120 -26.621  1.00  0.00           H  
ATOM   3066 2HG2 THR A 892      20.159   4.354 -26.358  1.00  0.00           H  
ATOM   3067 3HG2 THR A 892      20.717   5.480 -25.211  1.00  0.00           H  
ATOM   3068  OG1 THR A 892      17.460   4.739 -25.840  1.00 13.56           O  
ATOM   3069  HG1 THR A 892      17.371   5.435 -26.480  1.00  0.00           H  
ATOM   3070  N   HIS A 893      16.887   4.716 -22.600  1.00 11.20           N  
ATOM   3071  HN  HIS A 893      17.454   5.542 -22.408  1.00  0.00           H  
ATOM   3072  CA  HIS A 893      15.515   4.642 -22.105  1.00 11.25           C  
ATOM   3073  HA  HIS A 893      15.442   3.722 -21.479  1.00  0.00           H  
ATOM   3074  C   HIS A 893      14.511   4.491 -23.242  1.00  9.82           C  
ATOM   3075  O   HIS A 893      13.487   3.820 -23.066  1.00  9.98           O  
ATOM   3076  CB  HIS A 893      15.167   5.815 -21.215  1.00 13.25           C  
ATOM   3077  HB1 HIS A 893      14.141   5.718 -20.789  1.00  0.00           H  
ATOM   3078  HB2 HIS A 893      15.018   6.749 -21.805  1.00  0.00           H  
ATOM   3079  CG  HIS A 893      16.184   5.996 -20.154  1.00 14.84           C  
ATOM   3080  CD2 HIS A 893      17.127   6.949 -19.983  1.00 17.96           C  
ATOM   3081  HD2 HIS A 893      17.287   7.821 -20.639  1.00  0.00           H  
ATOM   3082  ND1 HIS A 893      16.338   5.097 -19.113  1.00 15.07           N  
ATOM   3083  HD1 HIS A 893      15.769   4.267 -18.948  1.00  0.00           H  
ATOM   3084  CE1 HIS A 893      17.369   5.512 -18.359  1.00 19.01           C  
ATOM   3085  HE1 HIS A 893      17.759   4.996 -17.466  1.00  0.00           H  
ATOM   3086  NE2 HIS A 893      17.845   6.654 -18.869  1.00 20.71           N  
ATOM   3087  HE2 HIS A 893      18.613   7.206 -18.488  1.00  0.00           H  
ATOM   3088  N   GLN A 894      14.801   5.075 -24.420  1.00 10.07           N  
ATOM   3089  HN  GLN A 894      15.666   5.602 -24.536  1.00  0.00           H  
ATOM   3090  CA  GLN A 894      13.869   4.945 -25.519  1.00  9.89           C  
ATOM   3091  HA  GLN A 894      12.840   5.056 -25.104  1.00  0.00           H  
ATOM   3092  C   GLN A 894      13.957   3.554 -26.186  1.00  9.02           C  
ATOM   3093  O   GLN A 894      12.919   3.123 -26.733  1.00  9.53           O  
ATOM   3094  CB  GLN A 894      14.065   6.037 -26.573  1.00 12.31           C  
ATOM   3095  HB1 GLN A 894      15.093   6.010 -27.004  1.00  0.00           H  
ATOM   3096  HB2 GLN A 894      13.485   5.819 -27.500  1.00  0.00           H  
ATOM   3097  CG  GLN A 894      13.726   7.430 -26.008  1.00 13.24           C  
ATOM   3098  HG1 GLN A 894      14.493   7.757 -25.268  1.00  0.00           H  
ATOM   3099  HG2 GLN A 894      13.871   8.220 -26.781  1.00  0.00           H  
ATOM   3100  CD  GLN A 894      12.324   7.503 -25.410  1.00 14.01           C  
ATOM   3101  NE2 GLN A 894      11.287   7.538 -26.240  1.00 16.82           N  
ATOM   3102 1HE2 GLN A 894      11.450   7.607 -27.245  1.00  0.00           H  
ATOM   3103 2HE2 GLN A 894      10.350   7.587 -25.840  1.00  0.00           H  
ATOM   3104  OE1 GLN A 894      12.127   7.420 -24.195  1.00 14.90           O  
ATOM   3105  N   SER A 895      15.083   2.845 -26.139  1.00  9.57           N  
ATOM   3106  HN  SER A 895      15.951   3.264 -25.804  1.00  0.00           H  
ATOM   3107  CA  SER A 895      15.045   1.439 -26.583  1.00  9.76           C  
ATOM   3108  HA  SER A 895      14.462   1.402 -27.533  1.00  0.00           H  
ATOM   3109  C   SER A 895      14.288   0.609 -25.546  1.00  9.17           C  
ATOM   3110  O   SER A 895      13.581  -0.338 -25.929  1.00  9.38           O  
ATOM   3111  CB  SER A 895      16.423   0.862 -26.869  1.00 10.47           C  
ATOM   3112  HB1 SER A 895      16.874   1.357 -27.761  1.00  0.00           H  
ATOM   3113  HB2 SER A 895      16.335  -0.181 -27.253  1.00  0.00           H  
ATOM   3114  OG  SER A 895      17.319   0.910 -25.773  1.00 11.69           O  
ATOM   3115  HG  SER A 895      18.180   0.550 -25.952  1.00  0.00           H  
ATOM   3116  N   ASP A 896      14.338   0.964 -24.280  1.00  8.69           N  
ATOM   3117  HN  ASP A 896      14.981   1.698 -23.985  1.00  0.00           H  
ATOM   3118  CA  ASP A 896      13.463   0.302 -23.277  1.00  8.46           C  
ATOM   3119  HA  ASP A 896      13.669  -0.793 -23.319  1.00  0.00           H  
ATOM   3120  C   ASP A 896      12.007   0.505 -23.601  1.00  7.54           C  
ATOM   3121  O   ASP A 896      11.197  -0.428 -23.379  1.00  7.86           O  
ATOM   3122  CB  ASP A 896      13.776   0.773 -21.881  1.00  8.81           C  
ATOM   3123  HB1 ASP A 896      13.824   1.887 -21.874  1.00  0.00           H  
ATOM   3124  HB2 ASP A 896      12.890   0.594 -21.228  1.00  0.00           H  
ATOM   3125  CG  ASP A 896      15.020   0.216 -21.197  1.00  9.83           C  
ATOM   3126  OD1 ASP A 896      15.571  -0.821 -21.650  1.00 10.54           O  
ATOM   3127  OD2 ASP A 896      15.349   0.802 -20.103  1.00 11.05           O  
ATOM   3128  N   VAL A 897      11.593   1.646 -24.167  1.00  7.47           N  
ATOM   3129  HN  VAL A 897      12.269   2.393 -24.323  1.00  0.00           H  
ATOM   3130  CA  VAL A 897      10.210   1.854 -24.567  1.00  6.87           C  
ATOM   3131  HA  VAL A 897       9.572   1.662 -23.673  1.00  0.00           H  
ATOM   3132  C   VAL A 897       9.816   0.830 -25.642  1.00  7.07           C  
ATOM   3133  O   VAL A 897       8.692   0.328 -25.615  1.00  7.27           O  
ATOM   3134  CB  VAL A 897       9.945   3.292 -25.018  1.00  7.77           C  
ATOM   3135  HB  VAL A 897      10.736   3.554 -25.759  1.00  0.00           H  
ATOM   3136  CG1 VAL A 897       8.619   3.442 -25.714  1.00  8.35           C  
ATOM   3137 1HG1 VAL A 897       8.506   2.742 -26.575  1.00  0.00           H  
ATOM   3138 2HG1 VAL A 897       8.449   4.498 -26.030  1.00  0.00           H  
ATOM   3139 3HG1 VAL A 897       7.774   3.332 -24.995  1.00  0.00           H  
ATOM   3140  CG2 VAL A 897      10.099   4.246 -23.844  1.00  8.84           C  
ATOM   3141 1HG2 VAL A 897      11.081   4.135 -23.328  1.00  0.00           H  
ATOM   3142 2HG2 VAL A 897       9.254   4.136 -23.125  1.00  0.00           H  
ATOM   3143 3HG2 VAL A 897       9.929   5.302 -24.160  1.00  0.00           H  
ATOM   3144  N   TRP A 898      10.694   0.572 -26.611  1.00  6.91           N  
ATOM   3145  HN  TRP A 898      11.578   1.080 -26.643  1.00  0.00           H  
ATOM   3146  CA  TRP A 898      10.394  -0.443 -27.635  1.00  7.44           C  
ATOM   3147  HA  TRP A 898       9.486  -0.129 -28.201  1.00  0.00           H  
ATOM   3148  C   TRP A 898      10.114  -1.788 -26.947  1.00  7.06           C  
ATOM   3149  O   TRP A 898       9.101  -2.448 -27.218  1.00  7.49           O  
ATOM   3150  CB  TRP A 898      11.564  -0.563 -28.604  1.00  7.57           C  
ATOM   3151  HB1 TRP A 898      11.825   0.437 -29.022  1.00  0.00           H  
ATOM   3152  HB2 TRP A 898      12.504  -0.791 -28.050  1.00  0.00           H  
ATOM   3153  CG  TRP A 898      11.359  -1.550 -29.708  1.00  7.59           C  
ATOM   3154  CD1 TRP A 898      11.168  -2.895 -29.564  1.00  8.49           C  
ATOM   3155  HD1 TRP A 898      11.171  -3.446 -28.608  1.00  0.00           H  
ATOM   3156  CD2 TRP A 898      11.345  -1.261 -31.098  1.00  7.16           C  
ATOM   3157  CE2 TRP A 898      11.085  -2.465 -31.762  1.00  7.99           C  
ATOM   3158  CE3 TRP A 898      11.554  -0.126 -31.834  1.00  8.18           C  
ATOM   3159  HE3 TRP A 898      11.738   0.837 -31.328  1.00  0.00           H  
ATOM   3160  NE1 TRP A 898      10.972  -3.446 -30.801  1.00  8.31           N  
ATOM   3161  HE1 TRP A 898      10.773  -4.430 -30.983  1.00  0.00           H  
ATOM   3162  CZ2 TRP A 898      11.035  -2.539 -33.147  1.00  9.08           C  
ATOM   3163  HZ2 TRP A 898      10.834  -3.498 -33.653  1.00  0.00           H  
ATOM   3164  CZ3 TRP A 898      11.533  -0.194 -33.225  1.00  9.02           C  
ATOM   3165  HZ3 TRP A 898      11.749   0.709 -33.820  1.00  0.00           H  
ATOM   3166  CH2 TRP A 898      11.241  -1.393 -33.872  1.00  9.96           C  
ATOM   3167  HH2 TRP A 898      11.175  -1.421 -34.973  1.00  0.00           H  
ATOM   3168  N   SER A 899      10.973  -2.178 -26.026  1.00  7.31           N  
ATOM   3169  HN  SER A 899      11.774  -1.586 -25.806  1.00  0.00           H  
ATOM   3170  CA  SER A 899      10.799  -3.449 -25.311  1.00  7.30           C  
ATOM   3171  HA  SER A 899      10.701  -4.258 -26.072  1.00  0.00           H  
ATOM   3172  C   SER A 899       9.545  -3.452 -24.468  1.00  6.98           C  
ATOM   3173  O   SER A 899       8.886  -4.512 -24.373  1.00  7.31           O  
ATOM   3174  CB  SER A 899      12.014  -3.764 -24.449  1.00  7.87           C  
ATOM   3175  HB1 SER A 899      11.889  -4.743 -23.930  1.00  0.00           H  
ATOM   3176  HB2 SER A 899      12.056  -3.090 -23.562  1.00  0.00           H  
ATOM   3177  OG  SER A 899      13.223  -3.728 -25.161  1.00 10.77           O  
ATOM   3178  HG  SER A 899      13.981  -3.925 -24.623  1.00  0.00           H  
ATOM   3179  N   TYR A 900       9.173  -2.321 -23.904  1.00  6.36           N  
ATOM   3180  HN  TYR A 900       9.801  -1.519 -23.951  1.00  0.00           H  
ATOM   3181  CA  TYR A 900       7.893  -2.174 -23.213  1.00  6.37           C  
ATOM   3182  HA  TYR A 900       7.868  -2.905 -22.371  1.00  0.00           H  
ATOM   3183  C   TYR A 900       6.733  -2.503 -24.164  1.00  6.81           C  
ATOM   3184  O   TYR A 900       5.793  -3.183 -23.800  1.00  6.71           O  
ATOM   3185  CB  TYR A 900       7.790  -0.761 -22.621  1.00  7.00           C  
ATOM   3186  HB1 TYR A 900       8.608  -0.580 -21.885  1.00  0.00           H  
ATOM   3187  HB2 TYR A 900       8.055   0.008 -23.384  1.00  0.00           H  
ATOM   3188  CG  TYR A 900       6.440  -0.464 -22.007  1.00  7.02           C  
ATOM   3189  CD1 TYR A 900       5.430   0.105 -22.714  1.00  7.67           C  
ATOM   3190  HD1 TYR A 900       5.613   0.384 -23.765  1.00  0.00           H  
ATOM   3191  CD2 TYR A 900       6.180  -0.774 -20.697  1.00  7.62           C  
ATOM   3192  HD2 TYR A 900       6.971  -1.239 -20.086  1.00  0.00           H  
ATOM   3193  CE1 TYR A 900       4.194   0.347 -22.178  1.00  7.86           C  
ATOM   3194  HE1 TYR A 900       3.394   0.770 -22.809  1.00  0.00           H  
ATOM   3195  CE2 TYR A 900       4.952  -0.517 -20.127  1.00  8.42           C  
ATOM   3196  HE2 TYR A 900       4.775  -0.782 -19.071  1.00  0.00           H  
ATOM   3197  CZ  TYR A 900       3.947   0.065 -20.857  1.00  7.33           C  
ATOM   3198  OH  TYR A 900       2.727   0.367 -20.330  1.00  8.58           O  
ATOM   3199  HH  TYR A 900       2.031   0.770 -20.836  1.00  0.00           H  
ATOM   3200  N   GLY A 901       6.783  -1.953 -25.389  1.00  6.99           N  
ATOM   3201  HN  GLY A 901       7.544  -1.326 -25.650  1.00  0.00           H  
ATOM   3202  CA  GLY A 901       5.729  -2.273 -26.330  1.00  7.43           C  
ATOM   3203  HA1 GLY A 901       4.751  -1.854 -25.996  1.00  0.00           H  
ATOM   3204  HA2 GLY A 901       5.852  -1.703 -27.280  1.00  0.00           H  
ATOM   3205  C   GLY A 901       5.622  -3.788 -26.600  1.00  6.67           C  
ATOM   3206  O   GLY A 901       4.525  -4.320 -26.716  1.00  7.04           O  
ATOM   3207  N   VAL A 902       6.759  -4.465 -26.757  1.00  6.33           N  
ATOM   3208  HN  VAL A 902       7.650  -3.969 -26.744  1.00  0.00           H  
ATOM   3209  CA  VAL A 902       6.737  -5.926 -26.950  1.00  6.89           C  
ATOM   3210  HA  VAL A 902       6.050  -6.143 -27.801  1.00  0.00           H  
ATOM   3211  C   VAL A 902       6.147  -6.592 -25.697  1.00  6.43           C  
ATOM   3212  O   VAL A 902       5.368  -7.549 -25.825  1.00  6.84           O  
ATOM   3213  CB  VAL A 902       8.118  -6.463 -27.324  1.00  7.28           C  
ATOM   3214  HB  VAL A 902       8.822  -6.279 -26.479  1.00  0.00           H  
ATOM   3215  CG1 VAL A 902       8.012  -7.972 -27.567  1.00  7.81           C  
ATOM   3216 1HG1 VAL A 902       7.607  -8.451 -26.645  1.00  0.00           H  
ATOM   3217 2HG1 VAL A 902       8.978  -8.422 -27.894  1.00  0.00           H  
ATOM   3218 3HG1 VAL A 902       7.414  -8.218 -28.475  1.00  0.00           H  
ATOM   3219  CG2 VAL A 902       8.668  -5.812 -28.577  1.00  8.64           C  
ATOM   3220 1HG2 VAL A 902       8.745  -4.714 -28.400  1.00  0.00           H  
ATOM   3221 2HG2 VAL A 902       8.070  -6.058 -29.485  1.00  0.00           H  
ATOM   3222 3HG2 VAL A 902       9.634  -6.262 -28.904  1.00  0.00           H  
ATOM   3223  N   THR A 903       6.513  -6.134 -24.520  1.00  6.99           N  
ATOM   3224  HN  THR A 903       7.174  -5.358 -24.478  1.00  0.00           H  
ATOM   3225  CA  THR A 903       6.007  -6.696 -23.273  1.00  6.91           C  
ATOM   3226  HA  THR A 903       6.253  -7.783 -23.248  1.00  0.00           H  
ATOM   3227  C   THR A 903       4.518  -6.541 -23.204  1.00  6.77           C  
ATOM   3228  O   THR A 903       3.790  -7.488 -22.833  1.00  7.40           O  
ATOM   3229  CB  THR A 903       6.709  -6.014 -22.112  1.00  7.17           C  
ATOM   3230  HB  THR A 903       6.506  -4.919 -22.174  1.00  0.00           H  
ATOM   3231  CG2 THR A 903       6.213  -6.512 -20.783  1.00  8.07           C  
ATOM   3232 1HG2 THR A 903       6.728  -6.011 -19.931  1.00  0.00           H  
ATOM   3233 2HG2 THR A 903       6.295  -7.622 -20.710  1.00  0.00           H  
ATOM   3234 3HG2 THR A 903       5.105  -6.412 -20.701  1.00  0.00           H  
ATOM   3235  OG1 THR A 903       8.121  -6.213 -22.175  1.00  8.02           O  
ATOM   3236  HG1 THR A 903       8.560  -5.786 -21.449  1.00  0.00           H  
ATOM   3237  N   VAL A 904       3.978  -5.400 -23.579  1.00  6.61           N  
ATOM   3238  HN  VAL A 904       4.594  -4.635 -23.854  1.00  0.00           H  
ATOM   3239  CA  VAL A 904       2.537  -5.186 -23.617  1.00  7.81           C  
ATOM   3240  HA  VAL A 904       2.137  -5.425 -22.604  1.00  0.00           H  
ATOM   3241  C   VAL A 904       1.895  -6.145 -24.597  1.00  6.90           C  
ATOM   3242  O   VAL A 904       0.843  -6.743 -24.308  1.00  7.35           O  
ATOM   3243  CB  VAL A 904       2.165  -3.707 -23.928  1.00  9.13           C  
ATOM   3244  HB  VAL A 904       2.717  -3.414 -24.851  1.00  0.00           H  
ATOM   3245  CG1 VAL A 904       0.709  -3.526 -24.206  1.00 10.04           C  
ATOM   3246 1HG1 VAL A 904       0.443  -2.466 -24.429  1.00  0.00           H  
ATOM   3247 2HG1 VAL A 904       0.089  -3.927 -23.371  1.00  0.00           H  
ATOM   3248 3HG1 VAL A 904       0.370  -4.204 -25.024  1.00  0.00           H  
ATOM   3249  CG2 VAL A 904       2.644  -2.798 -22.808  1.00  9.88           C  
ATOM   3250 1HG2 VAL A 904       2.378  -1.738 -23.031  1.00  0.00           H  
ATOM   3251 2HG2 VAL A 904       3.734  -2.920 -22.610  1.00  0.00           H  
ATOM   3252 3HG2 VAL A 904       2.259  -3.124 -21.814  1.00  0.00           H  
ATOM   3253  N   TRP A 905       2.496  -6.339 -25.751  1.00  6.87           N  
ATOM   3254  HN  TRP A 905       3.337  -5.807 -25.973  1.00  0.00           H  
ATOM   3255  CA  TRP A 905       1.977  -7.308 -26.725  1.00  6.65           C  
ATOM   3256  HA  TRP A 905       0.933  -7.018 -26.987  1.00  0.00           H  
ATOM   3257  C   TRP A 905       1.948  -8.721 -26.101  1.00  6.60           C  
ATOM   3258  O   TRP A 905       0.978  -9.451 -26.307  1.00  7.01           O  
ATOM   3259  CB  TRP A 905       2.829  -7.245 -27.998  1.00  6.96           C  
ATOM   3260  HB1 TRP A 905       3.893  -7.489 -27.772  1.00  0.00           H  
ATOM   3261  HB2 TRP A 905       2.948  -6.191 -28.340  1.00  0.00           H  
ATOM   3262  CG  TRP A 905       2.309  -8.114 -29.118  1.00  7.10           C  
ATOM   3263  CD1 TRP A 905       1.501  -7.718 -30.149  1.00  7.25           C  
ATOM   3264  HD1 TRP A 905       1.098  -6.700 -30.281  1.00  0.00           H  
ATOM   3265  CD2 TRP A 905       2.617  -9.506 -29.348  1.00  7.01           C  
ATOM   3266  CE2 TRP A 905       1.935  -9.853 -30.540  1.00  7.74           C  
ATOM   3267  CE3 TRP A 905       3.386 -10.457 -28.679  1.00  7.67           C  
ATOM   3268  HE3 TRP A 905       3.956 -10.190 -27.773  1.00  0.00           H  
ATOM   3269  NE1 TRP A 905       1.268  -8.759 -30.985  1.00  7.79           N  
ATOM   3270  HE1 TRP A 905       0.682  -8.725 -31.819  1.00  0.00           H  
ATOM   3271  CZ2 TRP A 905       2.017 -11.137 -31.058  1.00  8.62           C  
ATOM   3272  HZ2 TRP A 905       1.517 -11.401 -32.005  1.00  0.00           H  
ATOM   3273  CZ3 TRP A 905       3.414 -11.732 -29.177  1.00  8.85           C  
ATOM   3274  HZ3 TRP A 905       3.981 -12.507 -28.634  1.00  0.00           H  
ATOM   3275  CH2 TRP A 905       2.748 -12.078 -30.348  1.00  8.98           C  
ATOM   3276  HH2 TRP A 905       2.802 -13.116 -30.717  1.00  0.00           H  
ATOM   3277  N   GLU A 906       2.986  -9.080 -25.389  1.00  6.38           N  
ATOM   3278  HN  GLU A 906       3.798  -8.466 -25.319  1.00  0.00           H  
ATOM   3279  CA  GLU A 906       2.975 -10.372 -24.691  1.00  7.14           C  
ATOM   3280  HA  GLU A 906       2.899 -11.185 -25.450  1.00  0.00           H  
ATOM   3281  C   GLU A 906       1.780 -10.468 -23.757  1.00  7.41           C  
ATOM   3282  O   GLU A 906       1.098 -11.501 -23.730  1.00  8.56           O  
ATOM   3283  CB  GLU A 906       4.232 -10.594 -23.867  1.00  7.50           C  
ATOM   3284  HB1 GLU A 906       4.367  -9.758 -23.141  1.00  0.00           H  
ATOM   3285  HB2 GLU A 906       4.082 -11.444 -23.162  1.00  0.00           H  
ATOM   3286  CG  GLU A 906       5.510 -10.800 -24.671  1.00  8.33           C  
ATOM   3287  HG1 GLU A 906       5.417 -11.607 -25.434  1.00  0.00           H  
ATOM   3288  HG2 GLU A 906       5.722  -9.959 -25.372  1.00  0.00           H  
ATOM   3289  CD  GLU A 906       6.628 -11.044 -23.694  1.00  8.71           C  
ATOM   3290  OE1 GLU A 906       7.226 -10.043 -23.196  1.00  8.10           O  
ATOM   3291  OE2 GLU A 906       6.861 -12.222 -23.339  1.00  9.71           O  
ATOM   3292  N   LEU A 907       1.529  -9.430 -22.975  1.00  6.97           N  
ATOM   3293  HN  LEU A 907       2.110  -8.593 -23.027  1.00  0.00           H  
ATOM   3294  CA  LEU A 907       0.408  -9.495 -22.035  1.00  7.56           C  
ATOM   3295  HA  LEU A 907       0.561 -10.400 -21.402  1.00  0.00           H  
ATOM   3296  C   LEU A 907      -0.916  -9.670 -22.757  1.00  7.18           C  
ATOM   3297  O   LEU A 907      -1.771 -10.454 -22.359  1.00  7.67           O  
ATOM   3298  CB  LEU A 907       0.387  -8.297 -21.106  1.00  8.00           C  
ATOM   3299  HB1 LEU A 907      -0.506  -8.353 -20.441  1.00  0.00           H  
ATOM   3300  HB2 LEU A 907       0.150  -7.375 -21.687  1.00  0.00           H  
ATOM   3301  CG  LEU A 907       1.624  -8.070 -20.277  1.00  8.70           C  
ATOM   3302  HG  LEU A 907       2.460  -7.821 -20.972  1.00  0.00           H  
ATOM   3303  CD1 LEU A 907       1.400  -6.868 -19.366  1.00 10.38           C  
ATOM   3304 1HD1 LEU A 907       2.316  -6.700 -18.752  1.00  0.00           H  
ATOM   3305 2HD1 LEU A 907       0.484  -6.975 -18.740  1.00  0.00           H  
ATOM   3306 3HD1 LEU A 907       1.096  -5.957 -19.933  1.00  0.00           H  
ATOM   3307  CD2 LEU A 907       2.024  -9.284 -19.494  1.00 10.13           C  
ATOM   3308 1HD2 LEU A 907       2.940  -9.116 -18.880  1.00  0.00           H  
ATOM   3309 2HD2 LEU A 907       2.146 -10.169 -20.161  1.00  0.00           H  
ATOM   3310 3HD2 LEU A 907       1.180  -9.650 -18.863  1.00  0.00           H  
ATOM   3311  N   MET A 908      -1.105  -8.876 -23.813  1.00  7.23           N  
ATOM   3312  HN  MET A 908      -0.333  -8.299 -24.145  1.00  0.00           H  
ATOM   3313  CA  MET A 908      -2.389  -8.813 -24.504  1.00  7.74           C  
ATOM   3314  HA  MET A 908      -3.189  -8.730 -23.731  1.00  0.00           H  
ATOM   3315  C   MET A 908      -2.682 -10.054 -25.351  1.00  7.52           C  
ATOM   3316  O   MET A 908      -3.817 -10.253 -25.738  1.00  9.37           O  
ATOM   3317  CB  MET A 908      -2.473  -7.573 -25.401  1.00  9.51           C  
ATOM   3318  HB1 MET A 908      -1.757  -7.655 -26.252  1.00  0.00           H  
ATOM   3319  HB2 MET A 908      -3.435  -7.561 -25.965  1.00  0.00           H  
ATOM   3320  CG  MET A 908      -2.275  -6.280 -24.669  1.00  9.26           C  
ATOM   3321  HG1 MET A 908      -1.244  -6.206 -24.250  1.00  0.00           H  
ATOM   3322  HG2 MET A 908      -2.241  -5.417 -25.374  1.00  0.00           H  
ATOM   3323  SD  MET A 908      -3.503  -6.034 -23.407  1.00 12.32           S  
ATOM   3324  CE  MET A 908      -2.855  -4.629 -22.575  1.00 12.62           C  
ATOM   3325  HE1 MET A 908      -3.625  -4.475 -21.784  1.00  0.00           H  
ATOM   3326  HE2 MET A 908      -2.648  -3.744 -23.221  1.00  0.00           H  
ATOM   3327  HE3 MET A 908      -1.807  -4.731 -22.209  1.00  0.00           H  
ATOM   3328  N   THR A 909      -1.658 -10.863 -25.584  1.00  7.10           N  
ATOM   3329  HN  THR A 909      -0.728 -10.578 -25.278  1.00  0.00           H  
ATOM   3330  CA  THR A 909      -1.810 -12.133 -26.255  1.00  7.67           C  
ATOM   3331  HA  THR A 909      -2.815 -12.176 -26.736  1.00  0.00           H  
ATOM   3332  C   THR A 909      -1.687 -13.269 -25.252  1.00  8.30           C  
ATOM   3333  O   THR A 909      -1.526 -14.443 -25.651  1.00  9.76           O  
ATOM   3334  CB  THR A 909      -0.717 -12.298 -27.341  1.00  7.91           C  
ATOM   3335  HB  THR A 909      -0.873 -13.284 -27.838  1.00  0.00           H  
ATOM   3336  CG2 THR A 909      -0.813 -11.230 -28.391  1.00  8.72           C  
ATOM   3337 1HG2 THR A 909      -0.027 -11.349 -29.172  1.00  0.00           H  
ATOM   3338 2HG2 THR A 909      -0.786 -10.211 -27.939  1.00  0.00           H  
ATOM   3339 3HG2 THR A 909      -1.832 -11.193 -28.842  1.00  0.00           H  
ATOM   3340  OG1 THR A 909       0.565 -12.318 -26.721  1.00  8.01           O  
ATOM   3341  HG1 THR A 909       1.235 -12.419 -27.387  1.00  0.00           H  
ATOM   3342  N   PHE A 910      -1.806 -12.972 -23.969  1.00  8.23           N  
ATOM   3343  HN  PHE A 910      -1.938 -11.998 -23.695  1.00  0.00           H  
ATOM   3344  CA  PHE A 910      -1.753 -14.011 -22.923  1.00  8.74           C  
ATOM   3345  HA  PHE A 910      -1.684 -13.468 -21.952  1.00  0.00           H  
ATOM   3346  C   PHE A 910      -0.482 -14.824 -23.041  1.00  8.66           C  
ATOM   3347  O   PHE A 910      -0.434 -16.027 -22.760  1.00  9.37           O  
ATOM   3348  CB  PHE A 910      -3.026 -14.860 -22.845  1.00 10.07           C  
ATOM   3349  HB1 PHE A 910      -3.134 -15.510 -23.744  1.00  0.00           H  
ATOM   3350  HB2 PHE A 910      -2.937 -15.651 -22.065  1.00  0.00           H  
ATOM   3351  CG  PHE A 910      -4.250 -14.022 -22.631  1.00 10.28           C  
ATOM   3352  CD1 PHE A 910      -4.586 -13.572 -21.355  1.00 11.28           C  
ATOM   3353  HD1 PHE A 910      -3.967 -13.862 -20.489  1.00  0.00           H  
ATOM   3354  CD2 PHE A 910      -5.032 -13.618 -23.672  1.00 10.75           C  
ATOM   3355  HD2 PHE A 910      -4.782 -13.961 -24.690  1.00  0.00           H  
ATOM   3356  CE1 PHE A 910      -5.688 -12.766 -21.172  1.00 12.81           C  
ATOM   3357  HE1 PHE A 910      -5.953 -12.435 -20.154  1.00  0.00           H  
ATOM   3358  CE2 PHE A 910      -6.119 -12.799 -23.497  1.00 12.98           C  
ATOM   3359  HE2 PHE A 910      -6.718 -12.486 -24.369  1.00  0.00           H  
ATOM   3360  CZ  PHE A 910      -6.465 -12.366 -22.235  1.00 13.82           C  
ATOM   3361  HZ  PHE A 910      -7.342 -11.715 -22.081  1.00  0.00           H  
ATOM   3362  N   GLY A 911       0.628 -14.122 -23.303  1.00  8.29           N  
ATOM   3363  HN  GLY A 911       0.549 -13.133 -23.539  1.00  0.00           H  
ATOM   3364  CA  GLY A 911       1.952 -14.745 -23.258  1.00  8.61           C  
ATOM   3365  HA1 GLY A 911       2.732 -13.996 -22.985  1.00  0.00           H  
ATOM   3366  HA2 GLY A 911       2.037 -15.429 -22.381  1.00  0.00           H  
ATOM   3367  C   GLY A 911       2.322 -15.459 -24.527  1.00  8.18           C  
ATOM   3368  O   GLY A 911       3.082 -16.432 -24.441  1.00  9.35           O  
ATOM   3369  N   SER A 912       1.866 -14.969 -25.663  1.00  8.53           N  
ATOM   3370  HN  SER A 912       1.232 -14.170 -25.662  1.00  0.00           H  
ATOM   3371  CA  SER A 912       2.279 -15.584 -26.925  1.00  8.28           C  
ATOM   3372  HA  SER A 912       2.240 -16.692 -26.807  1.00  0.00           H  
ATOM   3373  C   SER A 912       3.698 -15.190 -27.316  1.00  7.42           C  
ATOM   3374  O   SER A 912       4.273 -14.235 -26.786  1.00  8.64           O  
ATOM   3375  CB  SER A 912       1.286 -15.182 -27.985  1.00  8.66           C  
ATOM   3376  HB1 SER A 912       1.632 -15.491 -28.999  1.00  0.00           H  
ATOM   3377  HB2 SER A 912       1.276 -14.076 -28.130  1.00  0.00           H  
ATOM   3378  OG  SER A 912      -0.024 -15.678 -27.714  1.00  9.64           O  
ATOM   3379  HG  SER A 912      -0.650 -15.425 -28.382  1.00  0.00           H  
ATOM   3380  N   LYS A 913       4.260 -15.937 -28.243  1.00  9.24           N  
ATOM   3381  HN  LYS A 913       3.711 -16.684 -28.667  1.00  0.00           H  
ATOM   3382  CA  LYS A 913       5.650 -15.739 -28.694  1.00  9.14           C  
ATOM   3383  HA  LYS A 913       6.278 -15.413 -27.832  1.00  0.00           H  
ATOM   3384  C   LYS A 913       5.700 -14.676 -29.794  1.00  7.82           C  
ATOM   3385  O   LYS A 913       5.028 -14.824 -30.811  1.00  8.85           O  
ATOM   3386  CB  LYS A 913       6.173 -17.073 -29.232  1.00 10.97           C  
ATOM   3387  HB1 LYS A 913       5.521 -17.448 -30.055  1.00  0.00           H  
ATOM   3388  HB2 LYS A 913       7.121 -16.924 -29.799  1.00  0.00           H  
ATOM   3389  CG  LYS A 913       6.350 -18.133 -28.164  1.00 16.03           C  
ATOM   3390  HG1 LYS A 913       6.985 -17.764 -27.325  1.00  0.00           H  
ATOM   3391  HG2 LYS A 913       5.403 -18.306 -27.601  1.00  0.00           H  
ATOM   3392  CD  LYS A 913       6.898 -19.434 -28.748  1.00 25.22           C  
ATOM   3393  HD1 LYS A 913       7.842 -19.248 -29.311  1.00  0.00           H  
ATOM   3394  HD2 LYS A 913       6.253 -19.795 -29.583  1.00  0.00           H  
ATOM   3395  CE  LYS A 913       7.093 -20.507 -27.726  1.00 35.14           C  
ATOM   3396  HE1 LYS A 913       6.122 -20.906 -27.350  1.00  0.00           H  
ATOM   3397  HE2 LYS A 913       7.487 -20.101 -26.765  1.00  0.00           H  
ATOM   3398  NZ  LYS A 913       7.961 -21.583 -28.271  1.00 45.06           N  
ATOM   3399  HZ1 LYS A 913       8.094 -22.315 -27.574  1.00  0.00           H  
ATOM   3400  HZ2 LYS A 913       8.849 -21.218 -28.615  1.00  0.00           H  
ATOM   3401  HZ3 LYS A 913       7.601 -21.955 -29.150  1.00  0.00           H  
ATOM   3402  N   PRO A 914       6.506 -13.615 -29.615  1.00  7.94           N  
ATOM   3403  CA  PRO A 914       6.599 -12.588 -30.672  1.00  8.20           C  
ATOM   3404  HA  PRO A 914       5.576 -12.286 -30.998  1.00  0.00           H  
ATOM   3405  C   PRO A 914       7.394 -13.108 -31.870  1.00  8.52           C  
ATOM   3406  O   PRO A 914       8.391 -13.762 -31.695  1.00  9.26           O  
ATOM   3407  CB  PRO A 914       7.293 -11.412 -29.980  1.00  9.44           C  
ATOM   3408  HB1 PRO A 914       6.600 -10.611 -29.631  1.00  0.00           H  
ATOM   3409  HB2 PRO A 914       7.890 -10.765 -30.664  1.00  0.00           H  
ATOM   3410  CG  PRO A 914       8.078 -12.047 -28.904  1.00 11.73           C  
ATOM   3411  HG1 PRO A 914       8.334 -11.342 -28.079  1.00  0.00           H  
ATOM   3412  HG2 PRO A 914       9.120 -12.293 -29.214  1.00  0.00           H  
ATOM   3413  CD  PRO A 914       7.290 -13.277 -28.420  1.00  9.74           C  
ATOM   3414  HD1 PRO A 914       7.911 -14.107 -28.009  1.00  0.00           H  
ATOM   3415  HD2 PRO A 914       6.695 -13.124 -27.489  1.00  0.00           H  
ATOM   3416  N   TYR A 915       6.966 -12.715 -33.052  1.00  9.27           N  
ATOM   3417  HN  TYR A 915       6.145 -12.112 -33.105  1.00  0.00           H  
ATOM   3418  CA  TYR A 915       7.642 -13.122 -34.309  1.00 10.33           C  
ATOM   3419  HA  TYR A 915       6.980 -12.864 -35.169  1.00  0.00           H  
ATOM   3420  C   TYR A 915       7.846 -14.628 -34.288  1.00 11.42           C  
ATOM   3421  O   TYR A 915       8.922 -15.153 -34.582  1.00 12.55           O  
ATOM   3422  CB  TYR A 915       8.963 -12.427 -34.494  1.00 10.52           C  
ATOM   3423  HB1 TYR A 915       9.739 -12.882 -33.835  1.00  0.00           H  
ATOM   3424  HB2 TYR A 915       9.396 -12.671 -35.492  1.00  0.00           H  
ATOM   3425  CG  TYR A 915       8.909 -10.946 -34.294  1.00 10.80           C  
ATOM   3426  CD1 TYR A 915       8.437 -10.053 -35.214  1.00 11.62           C  
ATOM   3427  HD1 TYR A 915       8.040 -10.426 -36.173  1.00  0.00           H  
ATOM   3428  CD2 TYR A 915       9.333 -10.433 -33.113  1.00 11.12           C  
ATOM   3429  HD2 TYR A 915       9.693 -11.133 -32.341  1.00  0.00           H  
ATOM   3430  CE1 TYR A 915       8.446  -8.674 -34.967  1.00 12.27           C  
ATOM   3431  HE1 TYR A 915       8.074  -7.970 -35.731  1.00  0.00           H  
ATOM   3432  CE2 TYR A 915       9.339  -9.106 -32.828  1.00 11.54           C  
ATOM   3433  HE2 TYR A 915       9.681  -8.756 -31.839  1.00  0.00           H  
ATOM   3434  CZ  TYR A 915       8.922  -8.204 -33.765  1.00 10.94           C  
ATOM   3435  OH  TYR A 915       8.943  -6.860 -33.510  1.00 11.90           O  
ATOM   3436  HH  TYR A 915       8.653  -6.233 -34.162  1.00  0.00           H  
ATOM   3437  N   ASP A 916       6.762 -15.316 -33.965  1.00 11.71           N  
ATOM   3438  HN  ASP A 916       5.869 -14.827 -33.899  1.00  0.00           H  
ATOM   3439  CA  ASP A 916       6.804 -16.787 -33.694  1.00 13.30           C  
ATOM   3440  HA  ASP A 916       7.475 -16.976 -32.824  1.00  0.00           H  
ATOM   3441  C   ASP A 916       7.296 -17.594 -34.881  1.00 15.70           C  
ATOM   3442  O   ASP A 916       6.755 -17.388 -35.951  1.00 18.00           O  
ATOM   3443  CB  ASP A 916       5.404 -17.224 -33.337  1.00 11.03           C  
ATOM   3444  HB1 ASP A 916       5.013 -16.594 -32.504  1.00  0.00           H  
ATOM   3445  HB2 ASP A 916       4.700 -16.938 -34.153  1.00  0.00           H  
ATOM   3446  CG  ASP A 916       5.228 -18.685 -32.999  1.00 13.02           C  
ATOM   3447  OD1 ASP A 916       6.236 -19.311 -32.560  1.00 18.57           O  
ATOM   3448  OD2 ASP A 916       4.083 -19.150 -33.123  1.00 12.20           O  
ATOM   3449  N   GLY A 917       8.283 -18.444 -34.641  1.00 16.20           N  
ATOM   3450  HN  GLY A 917       8.693 -18.496 -33.709  1.00  0.00           H  
ATOM   3451  CA  GLY A 917       8.788 -19.311 -35.710  1.00 22.04           C  
ATOM   3452  HA1 GLY A 917       9.323 -20.193 -35.286  1.00  0.00           H  
ATOM   3453  HA2 GLY A 917       7.950 -19.835 -36.225  1.00  0.00           H  
ATOM   3454  C   GLY A 917       9.660 -18.580 -36.707  1.00 24.74           C  
ATOM   3455  O   GLY A 917      10.113 -19.257 -37.668  1.00 24.10           O  
ATOM   3456  N   ILE A 918       9.950 -17.303 -36.502  1.00 22.98           N  
ATOM   3457  HN  ILE A 918       9.572 -16.832 -35.680  1.00  0.00           H  
ATOM   3458  CA  ILE A 918      10.813 -16.540 -37.442  1.00 19.50           C  
ATOM   3459  HA  ILE A 918      10.847 -17.065 -38.425  1.00  0.00           H  
ATOM   3460  C   ILE A 918      12.212 -16.417 -36.888  1.00 18.19           C  
ATOM   3461  O   ILE A 918      12.368 -15.991 -35.783  1.00 18.57           O  
ATOM   3462  CB  ILE A 918      10.256 -15.152 -37.631  1.00 20.77           C  
ATOM   3463  HB  ILE A 918      10.184 -14.681 -36.623  1.00  0.00           H  
ATOM   3464  CG1 ILE A 918       8.850 -15.212 -38.207  1.00 21.72           C  
ATOM   3465 1HG1 ILE A 918       8.212 -15.920 -37.628  1.00  0.00           H  
ATOM   3466 2HG1 ILE A 918       8.845 -15.730 -39.195  1.00  0.00           H  
ATOM   3467  CG2 ILE A 918      11.229 -14.316 -38.459  1.00 22.11           C  
ATOM   3468 1HG2 ILE A 918      10.817 -13.289 -38.599  1.00  0.00           H  
ATOM   3469 2HG2 ILE A 918      11.481 -14.803 -39.430  1.00  0.00           H  
ATOM   3470 3HG2 ILE A 918      12.252 -14.301 -38.016  1.00  0.00           H  
ATOM   3471  CD1 ILE A 918       8.205 -13.869 -38.305  1.00 20.64           C  
ATOM   3472 1HD1 ILE A 918       7.174 -13.913 -38.727  1.00  0.00           H  
ATOM   3473 2HD1 ILE A 918       8.843 -13.161 -38.884  1.00  0.00           H  
ATOM   3474 3HD1 ILE A 918       8.210 -13.351 -37.317  1.00  0.00           H  
ATOM   3475  N   PRO A 919      13.264 -16.743 -37.644  1.00 19.79           N  
ATOM   3476  CA  PRO A 919      14.597 -16.672 -37.098  1.00 18.42           C  
ATOM   3477  HA  PRO A 919      14.670 -17.354 -36.219  1.00  0.00           H  
ATOM   3478  C   PRO A 919      15.011 -15.260 -36.675  1.00 16.31           C  
ATOM   3479  O   PRO A 919      14.729 -14.272 -37.332  1.00 16.10           O  
ATOM   3480  CB  PRO A 919      15.512 -17.187 -38.211  1.00 21.99           C  
ATOM   3481  HB1 PRO A 919      16.085 -16.391 -38.742  1.00  0.00           H  
ATOM   3482  HB2 PRO A 919      16.403 -17.753 -37.850  1.00  0.00           H  
ATOM   3483  CG  PRO A 919      14.596 -17.973 -39.085  1.00 25.30           C  
ATOM   3484  HG1 PRO A 919      14.975 -18.093 -40.127  1.00  0.00           H  
ATOM   3485  HG2 PRO A 919      14.559 -19.057 -38.825  1.00  0.00           H  
ATOM   3486  CD  PRO A 919      13.246 -17.294 -39.014  1.00 24.26           C  
ATOM   3487  HD1 PRO A 919      13.044 -16.553 -39.822  1.00  0.00           H  
ATOM   3488  HD2 PRO A 919      12.373 -17.945 -39.253  1.00  0.00           H  
ATOM   3489  N   ALA A 920      15.707 -15.194 -35.548  1.00 15.98           N  
ATOM   3490  HN  ALA A 920      15.918 -16.059 -35.051  1.00  0.00           H  
ATOM   3491  CA  ALA A 920      16.186 -13.922 -34.986  1.00 16.52           C  
ATOM   3492  HA  ALA A 920      15.297 -13.314 -34.698  1.00  0.00           H  
ATOM   3493  C   ALA A 920      16.983 -13.135 -36.036  1.00 17.34           C  
ATOM   3494  O   ALA A 920      16.952 -11.903 -36.031  1.00 16.12           O  
ATOM   3495  CB  ALA A 920      16.988 -14.190 -33.747  1.00 20.96           C  
ATOM   3496  HB1 ALA A 920      17.351 -13.226 -33.321  1.00  0.00           H  
ATOM   3497  HB2 ALA A 920      17.821 -14.908 -33.932  1.00  0.00           H  
ATOM   3498  HB3 ALA A 920      16.420 -14.792 -33.000  1.00  0.00           H  
ATOM   3499  N   SER A 921      17.717 -13.834 -36.875  1.00 18.96           N  
ATOM   3500  HN  SER A 921      17.689 -14.852 -36.819  1.00  0.00           H  
ATOM   3501  CA  SER A 921      18.576 -13.207 -37.889  1.00 21.04           C  
ATOM   3502  HA  SER A 921      19.280 -12.515 -37.370  1.00  0.00           H  
ATOM   3503  C   SER A 921      17.781 -12.402 -38.905  1.00 20.25           C  
ATOM   3504  O   SER A 921      18.402 -11.565 -39.555  1.00 25.38           O  
ATOM   3505  CB  SER A 921      19.391 -14.272 -38.590  1.00 25.91           C  
ATOM   3506  HB1 SER A 921      20.057 -14.805 -37.872  1.00  0.00           H  
ATOM   3507  HB2 SER A 921      20.167 -13.816 -39.248  1.00  0.00           H  
ATOM   3508  OG  SER A 921      18.575 -15.194 -39.318  1.00 26.12           O  
ATOM   3509  HG  SER A 921      19.087 -15.863 -39.758  1.00  0.00           H  
ATOM   3510  N   GLU A 922      16.467 -12.646 -39.020  1.00 16.89           N  
ATOM   3511  HN  GLU A 922      16.054 -13.313 -38.368  1.00  0.00           H  
ATOM   3512  CA  GLU A 922      15.564 -12.019 -40.026  1.00 17.22           C  
ATOM   3513  HA  GLU A 922      16.175 -11.713 -40.907  1.00  0.00           H  
ATOM   3514  C   GLU A 922      14.922 -10.756 -39.413  1.00 14.32           C  
ATOM   3515  O   GLU A 922      14.306  -9.993 -40.142  1.00 15.53           O  
ATOM   3516  CB  GLU A 922      14.471 -12.999 -40.505  1.00 21.30           C  
ATOM   3517  HB1 GLU A 922      13.667 -12.443 -41.041  1.00  0.00           H  
ATOM   3518  HB2 GLU A 922      13.894 -13.385 -39.632  1.00  0.00           H  
ATOM   3519  CG  GLU A 922      14.965 -14.163 -41.363  1.00 33.82           C  
ATOM   3520  HG1 GLU A 922      15.619 -13.782 -42.182  1.00  0.00           H  
ATOM   3521  HG2 GLU A 922      15.701 -14.773 -40.789  1.00  0.00           H  
ATOM   3522  CD  GLU A 922      13.879 -15.065 -41.941  1.00 42.09           C  
ATOM   3523  OE1 GLU A 922      12.718 -14.635 -42.067  1.00 45.35           O  
ATOM   3524  OE2 GLU A 922      14.217 -16.216 -42.316  1.00 60.18           O  
ATOM   3525  N   ILE A 923      15.005 -10.567 -38.093  1.00 13.96           N  
ATOM   3526  HN  ILE A 923      15.652 -11.124 -37.535  1.00  0.00           H  
ATOM   3527  CA  ILE A 923      14.147  -9.539 -37.441  1.00 12.76           C  
ATOM   3528  HA  ILE A 923      13.096  -9.730 -37.761  1.00  0.00           H  
ATOM   3529  C   ILE A 923      14.510  -8.137 -37.892  1.00 12.88           C  
ATOM   3530  O   ILE A 923      13.559  -7.366 -38.184  1.00 12.70           O  
ATOM   3531  CB  ILE A 923      14.199  -9.704 -35.936  1.00 12.76           C  
ATOM   3532  HB  ILE A 923      15.273  -9.694 -35.638  1.00  0.00           H  
ATOM   3533  CG1 ILE A 923      13.615 -11.039 -35.485  1.00 13.00           C  
ATOM   3534 1HG1 ILE A 923      13.805 -11.194 -34.397  1.00  0.00           H  
ATOM   3535 2HG1 ILE A 923      14.209 -11.882 -35.909  1.00  0.00           H  
ATOM   3536  CG2 ILE A 923      13.513  -8.528 -35.219  1.00 13.86           C  
ATOM   3537 1HG2 ILE A 923      13.940  -7.552 -35.549  1.00  0.00           H  
ATOM   3538 2HG2 ILE A 923      13.556  -8.641 -34.111  1.00  0.00           H  
ATOM   3539 3HG2 ILE A 923      12.406  -8.557 -35.350  1.00  0.00           H  
ATOM   3540  CD1 ILE A 923      12.171 -11.227 -35.786  1.00 15.19           C  
ATOM   3541 1HD1 ILE A 923      11.744 -12.203 -35.456  1.00  0.00           H  
ATOM   3542 2HD1 ILE A 923      11.981 -11.072 -36.874  1.00  0.00           H  
ATOM   3543 3HD1 ILE A 923      11.577 -10.384 -35.362  1.00  0.00           H  
ATOM   3544  N   SER A 924      15.791  -7.786 -37.944  1.00 13.38           N  
ATOM   3545  HN  SER A 924      16.529  -8.452 -37.716  1.00  0.00           H  
ATOM   3546  CA  SER A 924      16.113  -6.388 -38.347  1.00 14.56           C  
ATOM   3547  HA  SER A 924      15.585  -5.708 -37.638  1.00  0.00           H  
ATOM   3548  C   SER A 924      15.558  -6.107 -39.751  1.00 13.35           C  
ATOM   3549  O   SER A 924      15.017  -5.027 -39.997  1.00 13.99           O  
ATOM   3550  CB  SER A 924      17.584  -6.083 -38.251  1.00 16.76           C  
ATOM   3551  HB1 SER A 924      17.950  -6.176 -37.202  1.00  0.00           H  
ATOM   3552  HB2 SER A 924      17.784  -4.998 -38.410  1.00  0.00           H  
ATOM   3553  OG  SER A 924      18.343  -6.879 -39.131  1.00 19.93           O  
ATOM   3554  HG  SER A 924      19.271  -6.687 -39.070  1.00  0.00           H  
ATOM   3555  N   SER A 925      15.599  -7.075 -40.656  1.00 15.18           N  
ATOM   3556  CA ASER A 925      15.131  -6.841 -42.042  0.50 15.69           C  
ATOM   3557  HA ASER A 925      15.596  -5.897 -42.410  1.00  0.00           H  
ATOM   3558  CA BSER A 925      15.132  -6.863 -42.048  0.50 15.77           C  
ATOM   3559  HA BSER A 925      15.608  -5.931 -42.434  1.00  0.00           H  
ATOM   3560  C   SER A 925      13.603  -6.663 -42.069  1.00 13.66           C  
ATOM   3561  O   SER A 925      13.081  -5.790 -42.777  1.00 16.28           O  
ATOM   3562  CB ASER A 925      15.569  -7.959 -42.942  0.50 18.29           C  
ATOM   3563  HB1ASER A 925      15.367  -8.963 -42.501  1.00  0.00           H  
ATOM   3564  HB2ASER A 925      16.679  -8.039 -43.010  1.00  0.00           H  
ATOM   3565  CB BSER A 925      15.586  -8.021 -42.922  0.50 17.14           C  
ATOM   3566  HB1BSER A 925      16.647  -8.294 -42.715  1.00  0.00           H  
ATOM   3567  HB2BSER A 925      15.691  -7.709 -43.987  1.00  0.00           H  
ATOM   3568  OG ASER A 925      14.961  -7.796 -44.212  0.50 25.57           O  
ATOM   3569  HG ASER A 925      15.238  -8.504 -44.782  1.00  0.00           H  
ATOM   3570  OG BSER A 925      14.726  -9.149 -42.795  0.50 20.03           O  
ATOM   3571  HG BSER A 925      15.010  -9.873 -43.341  1.00  0.00           H  
ATOM   3572  N   ILE A 926      12.875  -7.436 -41.258  1.00 12.72           N  
ATOM   3573  HN  ILE A 926      13.343  -8.145 -40.694  1.00  0.00           H  
ATOM   3574  CA  ILE A 926      11.398  -7.287 -41.158  1.00 13.03           C  
ATOM   3575  HA  ILE A 926      10.965  -7.377 -42.182  1.00  0.00           H  
ATOM   3576  C   ILE A 926      11.107  -5.875 -40.631  1.00 10.78           C  
ATOM   3577  O   ILE A 926      10.190  -5.195 -41.128  1.00 11.51           O  
ATOM   3578  CB  ILE A 926      10.845  -8.430 -40.296  1.00 15.05           C  
ATOM   3579  HB  ILE A 926      11.544  -8.523 -39.433  1.00  0.00           H  
ATOM   3580  CG1 ILE A 926      10.940  -9.771 -41.059  1.00 18.68           C  
ATOM   3581 1HG1 ILE A 926      10.274  -9.785 -41.953  1.00  0.00           H  
ATOM   3582 2HG1 ILE A 926      11.920  -9.882 -41.578  1.00  0.00           H  
ATOM   3583  CG2 ILE A 926       9.454  -8.133 -39.680  1.00 20.25           C  
ATOM   3584 1HG2 ILE A 926       9.052  -8.963 -39.054  1.00  0.00           H  
ATOM   3585 2HG2 ILE A 926       8.724  -7.852 -40.475  1.00  0.00           H  
ATOM   3586 3HG2 ILE A 926       9.476  -7.180 -39.101  1.00  0.00           H  
ATOM   3587  CD1 ILE A 926      10.655 -10.963 -40.113  1.00 22.08           C  
ATOM   3588 1HD1 ILE A 926      10.724 -11.930 -40.663  1.00  0.00           H  
ATOM   3589 2HD1 ILE A 926       9.675 -10.852 -39.594  1.00  0.00           H  
ATOM   3590 3HD1 ILE A 926      11.321 -10.949 -39.219  1.00  0.00           H  
ATOM   3591  N   LEU A 927      11.799  -5.461 -39.580  1.00 10.98           N  
ATOM   3592  HN  LEU A 927      12.532  -6.050 -39.184  1.00  0.00           H  
ATOM   3593  CA  LEU A 927      11.505  -4.145 -38.985  1.00 10.66           C  
ATOM   3594  HA  LEU A 927      10.420  -4.095 -38.735  1.00  0.00           H  
ATOM   3595  C   LEU A 927      11.842  -3.021 -39.970  1.00 10.83           C  
ATOM   3596  O   LEU A 927      11.145  -2.029 -39.997  1.00 11.62           O  
ATOM   3597  CB  LEU A 927      12.316  -3.980 -37.705  1.00 10.25           C  
ATOM   3598  HB1 LEU A 927      13.405  -4.051 -37.932  1.00  0.00           H  
ATOM   3599  HB2 LEU A 927      12.257  -2.925 -37.349  1.00  0.00           H  
ATOM   3600  CG  LEU A 927      11.959  -4.924 -36.583  1.00 10.51           C  
ATOM   3601  HG  LEU A 927      12.094  -5.966 -36.956  1.00  0.00           H  
ATOM   3602  CD1 LEU A 927      12.906  -4.724 -35.386  1.00 11.30           C  
ATOM   3603 1HD1 LEU A 927      12.642  -5.421 -34.557  1.00  0.00           H  
ATOM   3604 2HD1 LEU A 927      12.923  -3.663 -35.045  1.00  0.00           H  
ATOM   3605 3HD1 LEU A 927      13.976  -4.821 -35.684  1.00  0.00           H  
ATOM   3606  CD2 LEU A 927      10.516  -4.776 -36.117  1.00  9.78           C  
ATOM   3607 1HD2 LEU A 927      10.252  -5.473 -35.288  1.00  0.00           H  
ATOM   3608 2HD2 LEU A 927       9.808  -4.888 -36.971  1.00  0.00           H  
ATOM   3609 3HD2 LEU A 927      10.295  -3.720 -35.834  1.00  0.00           H  
ATOM   3610  N   GLU A 928      12.922  -3.182 -40.729  1.00 12.31           N  
ATOM   3611  HN  GLU A 928      13.476  -4.033 -40.634  1.00  0.00           H  
ATOM   3612  CA  GLU A 928      13.339  -2.152 -41.710  1.00 13.98           C  
ATOM   3613  HA  GLU A 928      13.390  -1.169 -41.185  1.00  0.00           H  
ATOM   3614  C   GLU A 928      12.316  -2.044 -42.824  1.00 13.84           C  
ATOM   3615  O   GLU A 928      12.235  -0.960 -43.399  1.00 15.77           O  
ATOM   3616  CB  GLU A 928      14.733  -2.491 -42.229  1.00 14.17           C  
ATOM   3617  HB1 GLU A 928      14.931  -1.976 -43.198  1.00  0.00           H  
ATOM   3618  HB2 GLU A 928      14.781  -3.551 -42.571  1.00  0.00           H  
ATOM   3619  CG  GLU A 928      15.823  -2.201 -41.240  1.00 17.74           C  
ATOM   3620  HG1 GLU A 928      15.516  -2.543 -40.224  1.00  0.00           H  
ATOM   3621  HG2 GLU A 928      15.897  -1.102 -41.066  1.00  0.00           H  
ATOM   3622  CD  GLU A 928      17.186  -2.762 -41.584  1.00 25.64           C  
ATOM   3623  OE1 GLU A 928      18.118  -2.284 -40.983  1.00 35.54           O  
ATOM   3624  OE2 GLU A 928      17.275  -3.717 -42.393  1.00 33.73           O  
ATOM   3625  N   LYS A 929      11.559  -3.097 -43.110  1.00 14.31           N  
ATOM   3626  HN  LYS A 929      11.724  -3.956 -42.585  1.00  0.00           H  
ATOM   3627  CA  LYS A 929      10.493  -3.113 -44.137  1.00 16.01           C  
ATOM   3628  HA  LYS A 929      10.831  -2.485 -44.994  1.00  0.00           H  
ATOM   3629  C   LYS A 929       9.217  -2.491 -43.570  1.00 14.79           C  
ATOM   3630  O   LYS A 929       8.281  -2.312 -44.301  1.00 21.47           O  
ATOM   3631  CB  LYS A 929      10.206  -4.530 -44.668  1.00 20.33           C  
ATOM   3632  HB1 LYS A 929      10.005  -5.229 -43.822  1.00  0.00           H  
ATOM   3633  HB2 LYS A 929       9.216  -4.560 -45.180  1.00  0.00           H  
ATOM   3634  CG  LYS A 929      11.286  -5.092 -45.573  1.00 31.21           C  
ATOM   3635  HG1 LYS A 929      12.297  -4.845 -45.172  1.00  0.00           H  
ATOM   3636  HG2 LYS A 929      11.319  -4.529 -46.535  1.00  0.00           H  
ATOM   3637  CD  LYS A 929      11.172  -6.576 -45.835  1.00 42.90           C  
ATOM   3638  HD1 LYS A 929      11.875  -7.150 -45.187  1.00  0.00           H  
ATOM   3639  HD2 LYS A 929      11.591  -6.838 -46.835  1.00  0.00           H  
ATOM   3640  CE  LYS A 929       9.762  -7.091 -45.690  1.00 48.27           C  
ATOM   3641  HE1 LYS A 929       9.736  -8.205 -45.660  1.00  0.00           H  
ATOM   3642  HE2 LYS A 929       9.354  -6.881 -44.674  1.00  0.00           H  
ATOM   3643  NZ  LYS A 929       8.876  -6.556 -46.751  1.00 61.84           N  
ATOM   3644  HZ1 LYS A 929       7.922  -6.904 -46.653  1.00  0.00           H  
ATOM   3645  HZ2 LYS A 929       9.249  -6.748 -47.681  1.00  0.00           H  
ATOM   3646  HZ3 LYS A 929       8.900  -5.537 -46.778  1.00  0.00           H  
ATOM   3647  N   GLY A 930       9.170  -2.149 -42.266  1.00 12.75           N  
ATOM   3648  HN  GLY A 930       9.992  -2.302 -41.681  1.00  0.00           H  
ATOM   3649  CA  GLY A 930       7.966  -1.563 -41.669  1.00 13.01           C  
ATOM   3650  HA1 GLY A 930       7.419  -0.946 -42.419  1.00  0.00           H  
ATOM   3651  HA2 GLY A 930       8.240  -0.769 -40.935  1.00  0.00           H  
ATOM   3652  C   GLY A 930       7.042  -2.567 -41.038  1.00 12.99           C  
ATOM   3653  O   GLY A 930       6.019  -2.172 -40.540  1.00 16.68           O  
ATOM   3654  N   GLU A 931       7.377  -3.840 -41.027  1.00 11.84           N  
ATOM   3655  HN  GLU A 931       8.271  -4.138 -41.417  1.00  0.00           H  
ATOM   3656  CA  GLU A 931       6.459  -4.829 -40.451  1.00 12.49           C  
ATOM   3657  HA  GLU A 931       5.410  -4.557 -40.712  1.00  0.00           H  
ATOM   3658  C   GLU A 931       6.619  -4.838 -38.931  1.00 10.42           C  
ATOM   3659  O   GLU A 931       7.680  -4.524 -38.398  1.00 10.51           O  
ATOM   3660  CB  GLU A 931       6.776  -6.199 -41.007  1.00 14.48           C  
ATOM   3661  HB1 GLU A 931       7.818  -6.508 -40.757  1.00  0.00           H  
ATOM   3662  HB2 GLU A 931       6.222  -6.998 -40.461  1.00  0.00           H  
ATOM   3663  CG  GLU A 931       6.516  -6.272 -42.527  1.00 19.42           C  
ATOM   3664  HG1 GLU A 931       5.498  -5.877 -42.755  1.00  0.00           H  
ATOM   3665  HG2 GLU A 931       7.147  -5.519 -43.054  1.00  0.00           H  
ATOM   3666  CD  GLU A 931       6.693  -7.621 -43.167  1.00 26.46           C  
ATOM   3667  OE1 GLU A 931       6.622  -8.625 -42.429  1.00 28.52           O  
ATOM   3668  OE2 GLU A 931       6.870  -7.666 -44.409  1.00 36.94           O  
ATOM   3669  N   ARG A 932       5.524  -5.143 -38.257  1.00 10.76           N  
ATOM   3670  HN  ARG A 932       4.695  -5.413 -38.786  1.00  0.00           H  
ATOM   3671  CA  ARG A 932       5.430  -5.116 -36.800  1.00  9.43           C  
ATOM   3672  HA  ARG A 932       6.455  -5.220 -36.373  1.00  0.00           H  
ATOM   3673  C   ARG A 932       4.591  -6.276 -36.334  1.00  9.55           C  
ATOM   3674  O   ARG A 932       3.858  -6.897 -37.106  1.00 10.89           O  
ATOM   3675  CB  ARG A 932       4.815  -3.817 -36.288  1.00  9.64           C  
ATOM   3676  HB1 ARG A 932       4.622  -3.872 -35.191  1.00  0.00           H  
ATOM   3677  HB2 ARG A 932       3.767  -3.701 -36.651  1.00  0.00           H  
ATOM   3678  CG  ARG A 932       5.659  -2.579 -36.638  1.00 10.52           C  
ATOM   3679  HG1 ARG A 932       5.793  -2.502 -37.742  1.00  0.00           H  
ATOM   3680  HG2 ARG A 932       5.076  -1.647 -36.449  1.00  0.00           H  
ATOM   3681  CD  ARG A 932       6.984  -2.511 -35.949  1.00  9.36           C  
ATOM   3682  HD1 ARG A 932       7.622  -3.383 -36.225  1.00  0.00           H  
ATOM   3683  HD2 ARG A 932       6.875  -2.704 -34.856  1.00  0.00           H  
ATOM   3684  NE  ARG A 932       7.686  -1.256 -36.189  1.00 10.66           N  
ATOM   3685  HE  ARG A 932       7.517  -0.504 -35.521  1.00  0.00           H  
ATOM   3686  CZ  ARG A 932       8.525  -0.989 -37.189  1.00 10.74           C  
ATOM   3687  NH1 ARG A 932       8.792  -1.888 -38.108  1.00 10.24           N  
ATOM   3688 1HH1 ARG A 932       8.321  -2.792 -38.076  1.00  0.00           H  
ATOM   3689 2HH1 ARG A 932       9.434  -1.684 -38.874  1.00  0.00           H  
ATOM   3690  NH2 ARG A 932       9.129   0.172 -37.230  1.00 11.79           N  
ATOM   3691 1HH2 ARG A 932       8.922   0.870 -36.516  1.00  0.00           H  
ATOM   3692 2HH2 ARG A 932       9.771   0.376 -37.996  1.00  0.00           H  
ATOM   3693  N   LEU A 933       4.665  -6.558 -35.036  1.00  9.43           N  
ATOM   3694  HN  LEU A 933       5.345  -6.068 -34.455  1.00  0.00           H  
ATOM   3695  CA  LEU A 933       3.776  -7.572 -34.420  1.00  8.50           C  
ATOM   3696  HA  LEU A 933       3.991  -8.571 -34.867  1.00  0.00           H  
ATOM   3697  C   LEU A 933       2.332  -7.209 -34.677  1.00  8.94           C  
ATOM   3698  O   LEU A 933       1.961  -6.043 -34.695  1.00 10.04           O  
ATOM   3699  CB  LEU A 933       4.079  -7.612 -32.920  1.00  9.65           C  
ATOM   3700  HB1 LEU A 933       3.942  -6.597 -32.478  1.00  0.00           H  
ATOM   3701  HB2 LEU A 933       3.277  -8.173 -32.386  1.00  0.00           H  
ATOM   3702  CG  LEU A 933       5.435  -8.162 -32.534  1.00  8.86           C  
ATOM   3703  HG  LEU A 933       6.200  -7.702 -33.202  1.00  0.00           H  
ATOM   3704  CD1 LEU A 933       5.779  -7.814 -31.118  1.00 10.22           C  
ATOM   3705 1HD1 LEU A 933       5.753  -6.710 -30.967  1.00  0.00           H  
ATOM   3706 2HD1 LEU A 933       6.758  -8.251 -30.811  1.00  0.00           H  
ATOM   3707 3HD1 LEU A 933       5.123  -8.346 -30.390  1.00  0.00           H  
ATOM   3708  CD2 LEU A 933       5.470  -9.673 -32.740  1.00 10.28           C  
ATOM   3709 1HD2 LEU A 933       5.214  -9.932 -33.794  1.00  0.00           H  
ATOM   3710 2HD2 LEU A 933       4.814 -10.205 -32.012  1.00  0.00           H  
ATOM   3711 3HD2 LEU A 933       6.449 -10.110 -32.433  1.00  0.00           H  
ATOM   3712  N   PRO A 934       1.466  -8.235 -34.827  1.00  8.93           N  
ATOM   3713  CA  PRO A 934       0.083  -7.992 -35.228  1.00  9.25           C  
ATOM   3714  HA  PRO A 934       0.050  -7.247 -36.057  1.00  0.00           H  
ATOM   3715  C   PRO A 934      -0.798  -7.530 -34.072  1.00  8.59           C  
ATOM   3716  O   PRO A 934      -0.483  -7.734 -32.899  1.00  9.56           O  
ATOM   3717  CB  PRO A 934      -0.361  -9.344 -35.729  1.00 11.52           C  
ATOM   3718  HB1 PRO A 934      -1.463  -9.508 -35.686  1.00  0.00           H  
ATOM   3719  HB2 PRO A 934      -0.261  -9.478 -36.831  1.00  0.00           H  
ATOM   3720  CG  PRO A 934       0.437 -10.317 -34.917  1.00 11.99           C  
ATOM   3721  HG1 PRO A 934      -0.020 -10.584 -33.936  1.00  0.00           H  
ATOM   3722  HG2 PRO A 934       0.453 -11.355 -35.324  1.00  0.00           H  
ATOM   3723  CD  PRO A 934       1.799  -9.662 -34.817  1.00 10.11           C  
ATOM   3724  HD1 PRO A 934       2.530  -9.978 -35.597  1.00  0.00           H  
ATOM   3725  HD2 PRO A 934       2.416  -9.993 -33.949  1.00  0.00           H  
ATOM   3726  N   GLN A 935      -1.892  -6.920 -34.417  1.00  8.12           N  
ATOM   3727  HN  GLN A 935      -2.072  -6.747 -35.406  1.00  0.00           H  
ATOM   3728  CA  GLN A 935      -2.877  -6.472 -33.422  1.00  8.25           C  
ATOM   3729  HA  GLN A 935      -2.381  -5.796 -32.687  1.00  0.00           H  
ATOM   3730  C   GLN A 935      -3.420  -7.703 -32.696  1.00  7.69           C  
ATOM   3731  O   GLN A 935      -4.074  -8.557 -33.287  1.00  8.94           O  
ATOM   3732  CB  GLN A 935      -3.986  -5.711 -34.146  1.00  8.46           C  
ATOM   3733  HB1 GLN A 935      -3.558  -4.904 -34.786  1.00  0.00           H  
ATOM   3734  HB2 GLN A 935      -4.450  -6.347 -34.935  1.00  0.00           H  
ATOM   3735  CG  GLN A 935      -5.054  -5.148 -33.207  1.00  8.62           C  
ATOM   3736  HG1 GLN A 935      -5.522  -5.949 -32.588  1.00  0.00           H  
ATOM   3737  HG2 GLN A 935      -4.603  -4.543 -32.386  1.00  0.00           H  
ATOM   3738  CD  GLN A 935      -6.096  -4.356 -33.982  1.00 11.08           C  
ATOM   3739  NE2 GLN A 935      -7.105  -3.913 -33.282  1.00 11.07           N  
ATOM   3740 1HE2 GLN A 935      -7.196  -4.037 -32.274  1.00  0.00           H  
ATOM   3741 2HE2 GLN A 935      -7.804  -3.382 -33.802  1.00  0.00           H  
ATOM   3742  OE1 GLN A 935      -5.986  -4.206 -35.200  1.00 15.13           O  
ATOM   3743  N   PRO A 936      -3.311  -7.770 -31.358  1.00  7.89           N  
ATOM   3744  CA  PRO A 936      -3.900  -8.916 -30.660  1.00  7.83           C  
ATOM   3745  HA  PRO A 936      -3.472  -9.871 -31.045  1.00  0.00           H  
ATOM   3746  C   PRO A 936      -5.408  -8.931 -30.764  1.00  7.92           C  
ATOM   3747  O   PRO A 936      -6.054  -7.869 -30.758  1.00  8.64           O  
ATOM   3748  CB  PRO A 936      -3.446  -8.666 -29.227  1.00  8.85           C  
ATOM   3749  HB1 PRO A 936      -3.394  -9.584 -28.596  1.00  0.00           H  
ATOM   3750  HB2 PRO A 936      -4.193  -8.129 -28.597  1.00  0.00           H  
ATOM   3751  CG  PRO A 936      -2.141  -7.949 -29.379  1.00  9.12           C  
ATOM   3752  HG1 PRO A 936      -1.732  -7.503 -28.442  1.00  0.00           H  
ATOM   3753  HG2 PRO A 936      -1.259  -8.603 -29.573  1.00  0.00           H  
ATOM   3754  CD  PRO A 936      -2.464  -6.958 -30.479  1.00  8.29           C  
ATOM   3755  HD1 PRO A 936      -2.914  -5.997 -30.138  1.00  0.00           H  
ATOM   3756  HD2 PRO A 936      -1.581  -6.486 -30.970  1.00  0.00           H  
ATOM   3757  N   PRO A 937      -6.034 -10.126 -30.794  1.00  7.83           N  
ATOM   3758  CA  PRO A 937      -7.487 -10.231 -30.824  1.00  8.62           C  
ATOM   3759  HA  PRO A 937      -7.840  -9.951 -31.844  1.00  0.00           H  
ATOM   3760  C   PRO A 937      -8.254  -9.390 -29.798  1.00  8.56           C  
ATOM   3761  O   PRO A 937      -9.294  -8.837 -30.148  1.00  9.47           O  
ATOM   3762  CB  PRO A 937      -7.703 -11.734 -30.633  1.00 10.13           C  
ATOM   3763  HB1 PRO A 937      -8.688 -12.106 -30.999  1.00  0.00           H  
ATOM   3764  HB2 PRO A 937      -7.844 -12.046 -29.572  1.00  0.00           H  
ATOM   3765  CG  PRO A 937      -6.531 -12.352 -31.300  1.00  9.99           C  
ATOM   3766  HG1 PRO A 937      -6.356 -13.415 -31.014  1.00  0.00           H  
ATOM   3767  HG2 PRO A 937      -6.675 -12.536 -32.390  1.00  0.00           H  
ATOM   3768  CD  PRO A 937      -5.377 -11.433 -30.981  1.00  8.99           C  
ATOM   3769  HD1 PRO A 937      -4.744 -11.762 -30.124  1.00  0.00           H  
ATOM   3770  HD2 PRO A 937      -4.557 -11.437 -31.736  1.00  0.00           H  
ATOM   3771  N   ILE A 938      -7.746  -9.292 -28.571  1.00  7.84           N  
ATOM   3772  HN  ILE A 938      -6.848  -9.718 -28.341  1.00  0.00           H  
ATOM   3773  CA  ILE A 938      -8.523  -8.544 -27.542  1.00  8.00           C  
ATOM   3774  HA  ILE A 938      -9.602  -8.773 -27.707  1.00  0.00           H  
ATOM   3775  C   ILE A 938      -8.348  -7.040 -27.694  1.00  7.81           C  
ATOM   3776  O   ILE A 938      -9.056  -6.305 -27.037  1.00  8.54           O  
ATOM   3777  CB  ILE A 938      -8.179  -8.962 -26.105  1.00  8.18           C  
ATOM   3778  HB  ILE A 938      -8.876  -8.417 -25.426  1.00  0.00           H  
ATOM   3779  CG1 ILE A 938      -6.764  -8.548 -25.727  1.00  7.92           C  
ATOM   3780 1HG1 ILE A 938      -6.553  -7.500 -26.045  1.00  0.00           H  
ATOM   3781 2HG1 ILE A 938      -6.009  -9.079 -26.352  1.00  0.00           H  
ATOM   3782  CG2 ILE A 938      -8.448 -10.468 -25.923  1.00  8.31           C  
ATOM   3783 1HG2 ILE A 938      -8.198 -10.772 -24.880  1.00  0.00           H  
ATOM   3784 2HG2 ILE A 938      -7.910 -11.085 -26.680  1.00  0.00           H  
ATOM   3785 3HG2 ILE A 938      -9.491 -10.745 -26.202  1.00  0.00           H  
ATOM   3786  CD1 ILE A 938      -6.480  -8.739 -24.243  1.00  8.88           C  
ATOM   3787 1HD1 ILE A 938      -5.443  -8.436 -23.966  1.00  0.00           H  
ATOM   3788 2HD1 ILE A 938      -6.691  -9.787 -23.925  1.00  0.00           H  
ATOM   3789 3HD1 ILE A 938      -7.235  -8.208 -23.618  1.00  0.00           H  
ATOM   3790  N   CYS A 939      -7.372  -6.587 -28.454  1.00  7.58           N  
ATOM   3791  HN  CYS A 939      -6.849  -7.232 -29.046  1.00  0.00           H  
ATOM   3792  CA  CYS A 939      -7.033  -5.163 -28.454  1.00  8.18           C  
ATOM   3793  HA  CYS A 939      -7.172  -4.767 -27.421  1.00  0.00           H  
ATOM   3794  C   CYS A 939      -7.901  -4.362 -29.394  1.00  8.93           C  
ATOM   3795  O   CYS A 939      -7.908  -4.650 -30.608  1.00 10.16           O  
ATOM   3796  CB  CYS A 939      -5.604  -4.956 -28.854  1.00  9.32           C  
ATOM   3797  HB1 CYS A 939      -5.395  -5.458 -29.827  1.00  0.00           H  
ATOM   3798  HB2 CYS A 939      -5.431  -3.894 -29.147  1.00  0.00           H  
ATOM   3799  SG  CYS A 939      -4.408  -5.469 -27.610  1.00 10.87           S  
ATOM   3800  N   THR A 940      -8.510  -3.320 -28.889  1.00  8.59           N  
ATOM   3801  HN  THR A 940      -8.633  -3.245 -27.879  1.00  0.00           H  
ATOM   3802  CA  THR A 940      -9.015  -2.264 -29.763  1.00  8.93           C  
ATOM   3803  HA  THR A 940      -9.646  -2.739 -30.550  1.00  0.00           H  
ATOM   3804  C   THR A 940      -7.861  -1.578 -30.443  1.00  8.35           C  
ATOM   3805  O   THR A 940      -6.705  -1.600 -29.975  1.00  8.52           O  
ATOM   3806  CB  THR A 940      -9.890  -1.277 -28.986  1.00 10.60           C  
ATOM   3807  HB  THR A 940     -10.253  -0.524 -29.724  1.00  0.00           H  
ATOM   3808  CG2 THR A 940     -11.119  -1.924 -28.389  1.00 11.84           C  
ATOM   3809 1HG2 THR A 940     -11.744  -2.477 -29.129  1.00  0.00           H  
ATOM   3810 2HG2 THR A 940     -11.733  -1.170 -27.844  1.00  0.00           H  
ATOM   3811 3HG2 THR A 940     -10.838  -2.588 -27.539  1.00  0.00           H  
ATOM   3812  OG1 THR A 940      -9.089  -0.568 -28.038  1.00 10.91           O  
ATOM   3813  HG1 THR A 940      -8.317  -0.161 -28.413  1.00  0.00           H  
ATOM   3814  N   ILE A 941      -8.165  -0.911 -31.547  1.00  8.09           N  
ATOM   3815  HN  ILE A 941      -9.132  -0.834 -31.862  1.00  0.00           H  
ATOM   3816  CA  ILE A 941      -7.082  -0.290 -32.300  1.00  9.24           C  
ATOM   3817  HA  ILE A 941      -6.328  -1.079 -32.528  1.00  0.00           H  
ATOM   3818  C   ILE A 941      -6.394   0.789 -31.446  1.00  9.03           C  
ATOM   3819  O   ILE A 941      -5.194   0.993 -31.604  1.00 10.00           O  
ATOM   3820  CB  ILE A 941      -7.615   0.251 -33.631  1.00  9.64           C  
ATOM   3821  HB  ILE A 941      -8.230  -0.561 -34.085  1.00  0.00           H  
ATOM   3822  CG1 ILE A 941      -6.476   0.532 -34.598  1.00 12.17           C  
ATOM   3823 1HG1 ILE A 941      -5.749   1.252 -34.156  1.00  0.00           H  
ATOM   3824 2HG1 ILE A 941      -6.831   1.138 -35.464  1.00  0.00           H  
ATOM   3825  CG2 ILE A 941      -8.536   1.458 -33.459  1.00 10.25           C  
ATOM   3826 1HG2 ILE A 941      -8.924   1.852 -34.427  1.00  0.00           H  
ATOM   3827 2HG2 ILE A 941      -8.032   2.263 -32.875  1.00  0.00           H  
ATOM   3828 3HG2 ILE A 941      -9.373   1.224 -32.761  1.00  0.00           H  
ATOM   3829  CD1 ILE A 941      -5.771  -0.724 -35.072  1.00 16.37           C  
ATOM   3830 1HD1 ILE A 941      -4.936  -0.518 -35.781  1.00  0.00           H  
ATOM   3831 2HD1 ILE A 941      -6.498  -1.444 -35.514  1.00  0.00           H  
ATOM   3832 3HD1 ILE A 941      -5.416  -1.330 -34.206  1.00  0.00           H  
ATOM   3833  N   ASP A 942      -7.096   1.438 -30.530  1.00  8.55           N  
ATOM   3834  HN  ASP A 942      -8.082   1.211 -30.401  1.00  0.00           H  
ATOM   3835  CA  ASP A 942      -6.476   2.488 -29.690  1.00  9.83           C  
ATOM   3836  HA  ASP A 942      -6.094   3.300 -30.352  1.00  0.00           H  
ATOM   3837  C   ASP A 942      -5.297   1.914 -28.872  1.00  9.26           C  
ATOM   3838  O   ASP A 942      -4.266   2.569 -28.733  1.00 10.67           O  
ATOM   3839  CB  ASP A 942      -7.505   3.073 -28.741  1.00 11.69           C  
ATOM   3840  HB1 ASP A 942      -7.729   2.351 -27.921  1.00  0.00           H  
ATOM   3841  HB2 ASP A 942      -7.056   3.904 -28.149  1.00  0.00           H  
ATOM   3842  CG  ASP A 942      -8.768   3.525 -29.390  1.00 13.91           C  
ATOM   3843  OD1 ASP A 942      -9.424   2.639 -30.113  1.00 16.08           O  
ATOM   3844  OD2 ASP A 942      -9.175   4.690 -29.136  1.00 13.67           O  
ATOM   3845  N   VAL A 943      -5.461   0.689 -28.367  1.00  8.57           N  
ATOM   3846  HN  VAL A 943      -6.342   0.194 -28.504  1.00  0.00           H  
ATOM   3847  CA  VAL A 943      -4.367   0.054 -27.612  1.00  8.46           C  
ATOM   3848  HA  VAL A 943      -3.964   0.811 -26.899  1.00  0.00           H  
ATOM   3849  C   VAL A 943      -3.254  -0.329 -28.551  1.00  8.31           C  
ATOM   3850  O   VAL A 943      -2.070  -0.138 -28.234  1.00  9.57           O  
ATOM   3851  CB  VAL A 943      -4.864  -1.145 -26.788  1.00  9.81           C  
ATOM   3852  HB  VAL A 943      -5.329  -1.873 -27.493  1.00  0.00           H  
ATOM   3853  CG1 VAL A 943      -3.708  -1.842 -26.099  1.00 10.87           C  
ATOM   3854 1HG1 VAL A 943      -2.926  -2.159 -26.827  1.00  0.00           H  
ATOM   3855 2HG1 VAL A 943      -4.060  -2.701 -25.481  1.00  0.00           H  
ATOM   3856 3HG1 VAL A 943      -3.277  -1.210 -25.288  1.00  0.00           H  
ATOM   3857  CG2 VAL A 943      -5.921  -0.717 -25.804  1.00 11.23           C  
ATOM   3858 1HG2 VAL A 943      -6.771  -0.204 -26.311  1.00  0.00           H  
ATOM   3859 2HG2 VAL A 943      -5.490  -0.085 -24.993  1.00  0.00           H  
ATOM   3860 3HG2 VAL A 943      -6.273  -1.576 -25.186  1.00  0.00           H  
ATOM   3861  N   TYR A 944      -3.609  -0.919 -29.671  1.00  8.46           N  
ATOM   3862  HN  TYR A 944      -4.591  -1.122 -29.861  1.00  0.00           H  
ATOM   3863  CA  TYR A 944      -2.560  -1.286 -30.656  1.00  8.64           C  
ATOM   3864  HA  TYR A 944      -1.856  -1.987 -30.150  1.00  0.00           H  
ATOM   3865  C   TYR A 944      -1.760  -0.062 -31.083  1.00  8.60           C  
ATOM   3866  O   TYR A 944      -0.551  -0.174 -31.286  1.00  9.63           O  
ATOM   3867  CB  TYR A 944      -3.184  -2.026 -31.809  1.00  8.50           C  
ATOM   3868  HB1 TYR A 944      -3.847  -2.843 -31.441  1.00  0.00           H  
ATOM   3869  HB2 TYR A 944      -3.942  -1.390 -32.323  1.00  0.00           H  
ATOM   3870  CG  TYR A 944      -2.175  -2.559 -32.796  1.00  9.05           C  
ATOM   3871  CD1 TYR A 944      -1.187  -3.454 -32.434  1.00  9.33           C  
ATOM   3872  HD1 TYR A 944      -1.110  -3.768 -31.380  1.00  0.00           H  
ATOM   3873  CD2 TYR A 944      -2.235  -2.187 -34.133  1.00 10.73           C  
ATOM   3874  HD2 TYR A 944      -3.010  -1.477 -34.468  1.00  0.00           H  
ATOM   3875  CE1 TYR A 944      -0.293  -3.967 -33.353  1.00  9.16           C  
ATOM   3876  HE1 TYR A 944       0.476  -4.690 -33.031  1.00  0.00           H  
ATOM   3877  CE2 TYR A 944      -1.339  -2.695 -35.043  1.00 10.52           C  
ATOM   3878  HE2 TYR A 944      -1.409  -2.385 -36.099  1.00  0.00           H  
ATOM   3879  CZ  TYR A 944      -0.362  -3.576 -34.668  1.00 10.02           C  
ATOM   3880  OH  TYR A 944       0.535  -4.060 -35.581  1.00 12.73           O  
ATOM   3881  HH  TYR A 944       0.487  -3.790 -36.490  1.00  0.00           H  
ATOM   3882  N   MET A 945      -2.421   1.066 -31.274  1.00  8.69           N  
ATOM   3883  HN  MET A 945      -3.433   1.098 -31.149  1.00  0.00           H  
ATOM   3884  CA  MET A 945      -1.687   2.268 -31.666  1.00  9.30           C  
ATOM   3885  HA  MET A 945      -1.173   2.039 -32.629  1.00  0.00           H  
ATOM   3886  C   MET A 945      -0.617   2.665 -30.673  1.00  8.58           C  
ATOM   3887  O   MET A 945       0.437   3.186 -31.054  1.00  9.27           O  
ATOM   3888  CB  MET A 945      -2.654   3.413 -31.935  1.00 11.97           C  
ATOM   3889  HB1 MET A 945      -3.332   3.602 -31.070  1.00  0.00           H  
ATOM   3890  HB2 MET A 945      -2.139   4.402 -31.955  1.00  0.00           H  
ATOM   3891  CG  MET A 945      -3.444   3.137 -33.249  1.00 17.69           C  
ATOM   3892  HG1 MET A 945      -4.128   2.280 -33.049  1.00  0.00           H  
ATOM   3893  HG2 MET A 945      -2.724   2.705 -33.983  1.00  0.00           H  
ATOM   3894  SD  MET A 945      -4.304   4.267 -34.028  1.00 31.87           S  
ATOM   3895  CE  MET A 945      -4.671   4.742 -32.153  1.00 66.20           C  
ATOM   3896  HE1 MET A 945      -5.263   5.520 -32.689  1.00  0.00           H  
ATOM   3897  HE2 MET A 945      -3.893   4.949 -31.382  1.00  0.00           H  
ATOM   3898  HE3 MET A 945      -5.079   4.045 -31.385  1.00  0.00           H  
ATOM   3899  N   ILE A 946      -0.847   2.426 -29.373  1.00  9.65           N  
ATOM   3900  HN  ILE A 946      -1.743   2.052 -29.060  1.00  0.00           H  
ATOM   3901  CA  ILE A 946       0.235   2.719 -28.402  1.00 10.47           C  
ATOM   3902  HA  ILE A 946       0.554   3.780 -28.531  1.00  0.00           H  
ATOM   3903  C   ILE A 946       1.435   1.813 -28.657  1.00  9.20           C  
ATOM   3904  O   ILE A 946       2.570   2.289 -28.630  1.00  9.42           O  
ATOM   3905  CB  ILE A 946      -0.288   2.534 -26.977  1.00 12.08           C  
ATOM   3906  HB  ILE A 946      -0.675   1.492 -26.890  1.00  0.00           H  
ATOM   3907  CG1 ILE A 946      -1.442   3.484 -26.678  1.00 13.71           C  
ATOM   3908 1HG1 ILE A 946      -2.189   3.477 -27.505  1.00  0.00           H  
ATOM   3909 2HG1 ILE A 946      -1.111   4.547 -26.742  1.00  0.00           H  
ATOM   3910  CG2 ILE A 946       0.830   2.698 -25.965  1.00 15.48           C  
ATOM   3911 1HG2 ILE A 946       1.674   2.003 -26.184  1.00  0.00           H  
ATOM   3912 2HG2 ILE A 946       0.459   2.578 -24.920  1.00  0.00           H  
ATOM   3913 3HG2 ILE A 946       1.175   3.756 -25.902  1.00  0.00           H  
ATOM   3914  CD1 ILE A 946      -2.108   3.201 -25.340  1.00 18.22           C  
ATOM   3915 1HD1 ILE A 946      -2.952   3.896 -25.121  1.00  0.00           H  
ATOM   3916 2HD1 ILE A 946      -1.361   3.208 -24.513  1.00  0.00           H  
ATOM   3917 3HD1 ILE A 946      -2.439   2.138 -25.276  1.00  0.00           H  
ATOM   3918  N   MET A 947       1.181   0.526 -28.880  1.00  9.09           N  
ATOM   3919  HN  MET A 947       0.224   0.177 -28.822  1.00  0.00           H  
ATOM   3920  CA  MET A 947       2.290  -0.399 -29.212  1.00 10.31           C  
ATOM   3921  HA  MET A 947       3.006  -0.428 -28.358  1.00  0.00           H  
ATOM   3922  C   MET A 947       3.022   0.100 -30.459  1.00  9.07           C  
ATOM   3923  O   MET A 947       4.252   0.109 -30.486  1.00  9.67           O  
ATOM   3924  CB  MET A 947       1.772  -1.814 -29.475  1.00 10.95           C  
ATOM   3925  HB1 MET A 947       0.976  -1.794 -30.256  1.00  0.00           H  
ATOM   3926  HB2 MET A 947       2.548  -2.416 -30.003  1.00  0.00           H  
ATOM   3927  CG  MET A 947       1.303  -2.522 -28.302  1.00 16.45           C  
ATOM   3928  HG1 MET A 947       2.115  -2.619 -27.544  1.00  0.00           H  
ATOM   3929  HG2 MET A 947       0.585  -1.898 -27.721  1.00  0.00           H  
ATOM   3930  SD  MET A 947       0.578  -4.157 -28.697  1.00 19.24           S  
ATOM   3931  CE  MET A 947      -0.764  -3.553 -27.835  1.00 15.24           C  
ATOM   3932  HE1 MET A 947      -1.205  -4.548 -28.075  1.00  0.00           H  
ATOM   3933  HE2 MET A 947      -1.265  -2.590 -28.091  1.00  0.00           H  
ATOM   3934  HE3 MET A 947      -0.688  -3.159 -26.795  1.00  0.00           H  
ATOM   3935  N   VAL A 948       2.280   0.477 -31.484  1.00  8.59           N  
ATOM   3936  HN  VAL A 948       1.263   0.459 -31.402  1.00  0.00           H  
ATOM   3937  CA  VAL A 948       2.898   0.923 -32.744  1.00  9.05           C  
ATOM   3938  HA  VAL A 948       3.520   0.084 -33.135  1.00  0.00           H  
ATOM   3939  C   VAL A 948       3.822   2.106 -32.483  1.00  8.34           C  
ATOM   3940  O   VAL A 948       4.914   2.182 -33.039  1.00  8.73           O  
ATOM   3941  CB  VAL A 948       1.775   1.209 -33.783  1.00 10.20           C  
ATOM   3942  HB  VAL A 948       0.999   1.824 -33.271  1.00  0.00           H  
ATOM   3943  CG1 VAL A 948       2.267   2.003 -34.967  1.00 12.46           C  
ATOM   3944 1HG1 VAL A 948       1.462   2.208 -35.711  1.00  0.00           H  
ATOM   3945 2HG1 VAL A 948       3.140   1.504 -35.449  1.00  0.00           H  
ATOM   3946 3HG1 VAL A 948       2.758   2.948 -34.639  1.00  0.00           H  
ATOM   3947  CG2 VAL A 948       1.102  -0.093 -34.229  1.00 12.81           C  
ATOM   3948 1HG2 VAL A 948       0.297   0.112 -34.973  1.00  0.00           H  
ATOM   3949 2HG2 VAL A 948       0.721  -0.679 -33.360  1.00  0.00           H  
ATOM   3950 3HG2 VAL A 948       1.844  -0.830 -34.616  1.00  0.00           H  
ATOM   3951  N   LYS A 949       3.371   3.045 -31.647  1.00  7.98           N  
ATOM   3952  HN  LYS A 949       2.444   2.951 -31.231  1.00  0.00           H  
ATOM   3953  CA  LYS A 949       4.195   4.201 -31.326  1.00  8.20           C  
ATOM   3954  HA  LYS A 949       4.467   4.699 -32.286  1.00  0.00           H  
ATOM   3955  C   LYS A 949       5.480   3.795 -30.639  1.00  7.86           C  
ATOM   3956  O   LYS A 949       6.530   4.444 -30.831  1.00  9.09           O  
ATOM   3957  CB  LYS A 949       3.382   5.210 -30.490  1.00  8.80           C  
ATOM   3958  HB1 LYS A 949       4.060   5.973 -30.041  1.00  0.00           H  
ATOM   3959  HB2 LYS A 949       2.998   4.722 -29.564  1.00  0.00           H  
ATOM   3960  CG  LYS A 949       2.255   5.886 -31.226  1.00 10.17           C  
ATOM   3961  HG1 LYS A 949       2.650   6.460 -32.096  1.00  0.00           H  
ATOM   3962  HG2 LYS A 949       1.633   5.130 -31.760  1.00  0.00           H  
ATOM   3963  CD  LYS A 949       1.369   6.784 -30.354  1.00 12.07           C  
ATOM   3964  HD1 LYS A 949       1.022   6.235 -29.448  1.00  0.00           H  
ATOM   3965  HD2 LYS A 949       1.976   7.582 -29.867  1.00  0.00           H  
ATOM   3966  CE  LYS A 949       0.193   7.385 -31.099  1.00 15.44           C  
ATOM   3967  HE1 LYS A 949      -0.385   6.591 -31.626  1.00  0.00           H  
ATOM   3968  HE2 LYS A 949       0.545   7.975 -31.977  1.00  0.00           H  
ATOM   3969  NZ  LYS A 949      -0.693   8.195 -30.253  1.00 19.70           N  
ATOM   3970  HZ1 LYS A 949      -1.484   8.599 -30.754  1.00  0.00           H  
ATOM   3971  HZ2 LYS A 949      -0.164   8.922 -29.771  1.00  0.00           H  
ATOM   3972  HZ3 LYS A 949      -1.015   7.655 -29.449  1.00  0.00           H  
ATOM   3973  N   CYS A 950       5.426   2.785 -29.775  1.00  7.66           N  
ATOM   3974  HN  CYS A 950       4.527   2.345 -29.578  1.00  0.00           H  
ATOM   3975  CA  CYS A 950       6.618   2.295 -29.106  1.00  7.40           C  
ATOM   3976  HA  CYS A 950       7.096   3.161 -28.591  1.00  0.00           H  
ATOM   3977  C   CYS A 950       7.643   1.707 -30.068  1.00  7.56           C  
ATOM   3978  O   CYS A 950       8.816   1.580 -29.689  1.00  8.01           O  
ATOM   3979  CB  CYS A 950       6.301   1.242 -28.045  1.00  8.24           C  
ATOM   3980  HB1 CYS A 950       5.794   0.362 -28.505  1.00  0.00           H  
ATOM   3981  HB2 CYS A 950       7.237   0.753 -27.686  1.00  0.00           H  
ATOM   3982  SG  CYS A 950       5.333   1.877 -26.645  1.00  9.43           S  
ATOM   3983  N   TRP A 951       7.220   1.325 -31.280  1.00  8.13           N  
ATOM   3984  HN  TRP A 951       6.246   1.496 -31.528  1.00  0.00           H  
ATOM   3985  CA  TRP A 951       8.087   0.671 -32.273  1.00  7.80           C  
ATOM   3986  HA  TRP A 951       9.045   0.411 -31.765  1.00  0.00           H  
ATOM   3987  C   TRP A 951       8.415   1.596 -33.423  1.00  8.72           C  
ATOM   3988  O   TRP A 951       8.834   1.123 -34.474  1.00  9.72           O  
ATOM   3989  CB  TRP A 951       7.453  -0.622 -32.747  1.00  8.40           C  
ATOM   3990  HB1 TRP A 951       6.561  -0.403 -33.379  1.00  0.00           H  
ATOM   3991  HB2 TRP A 951       8.109  -1.117 -33.500  1.00  0.00           H  
ATOM   3992  CG  TRP A 951       7.092  -1.588 -31.665  1.00  7.81           C  
ATOM   3993  CD1 TRP A 951       7.762  -1.837 -30.514  1.00  8.44           C  
ATOM   3994  HD1 TRP A 951       8.718  -1.374 -30.218  1.00  0.00           H  
ATOM   3995  CD2 TRP A 951       5.921  -2.420 -31.647  1.00  7.70           C  
ATOM   3996  CE2 TRP A 951       5.960  -3.167 -30.445  1.00  8.25           C  
ATOM   3997  CE3 TRP A 951       4.871  -2.636 -32.529  1.00  7.91           C  
ATOM   3998  HE3 TRP A 951       4.824  -2.079 -33.480  1.00  0.00           H  
ATOM   3999  NE1 TRP A 951       7.062  -2.757 -29.776  1.00  8.61           N  
ATOM   4000  HE1 TRP A 951       7.335  -3.087 -28.850  1.00  0.00           H  
ATOM   4001  CZ2 TRP A 951       4.975  -4.088 -30.151  1.00  9.21           C  
ATOM   4002  HZ2 TRP A 951       5.015  -4.664 -29.211  1.00  0.00           H  
ATOM   4003  CZ3 TRP A 951       3.890  -3.546 -32.214  1.00  9.48           C  
ATOM   4004  HZ3 TRP A 951       3.045  -3.694 -32.907  1.00  0.00           H  
ATOM   4005  CH2 TRP A 951       3.944  -4.282 -31.039  1.00  9.87           C  
ATOM   4006  HH2 TRP A 951       3.158  -5.024 -30.817  1.00  0.00           H  
ATOM   4007  N   MET A 952       8.307   2.903 -33.224  1.00  9.04           N  
ATOM   4008  HN  MET A 952       7.923   3.264 -32.351  1.00  0.00           H  
ATOM   4009  CA  MET A 952       8.751   3.828 -34.286  1.00  9.84           C  
ATOM   4010  HA  MET A 952       8.288   3.498 -35.245  1.00  0.00           H  
ATOM   4011  C   MET A 952      10.251   3.743 -34.440  1.00 10.06           C  
ATOM   4012  O   MET A 952      11.016   3.560 -33.464  1.00 11.14           O  
ATOM   4013  CB  MET A 952       8.261   5.240 -33.988  1.00 14.93           C  
ATOM   4014  HB1 MET A 952       8.752   6.006 -34.632  1.00  0.00           H  
ATOM   4015  HB2 MET A 952       8.619   5.616 -33.001  1.00  0.00           H  
ATOM   4016  CG  MET A 952       6.681   5.267 -34.110  1.00 20.01           C  
ATOM   4017  HG1 MET A 952       6.428   4.792 -35.087  1.00  0.00           H  
ATOM   4018  HG2 MET A 952       6.291   4.533 -33.367  1.00  0.00           H  
ATOM   4019  SD  MET A 952       5.697   6.674 -33.976  1.00 26.51           S  
ATOM   4020  CE  MET A 952       6.998   7.523 -33.140  1.00 20.27           C  
ATOM   4021  HE1 MET A 952       6.361   8.434 -33.053  1.00  0.00           H  
ATOM   4022  HE2 MET A 952       8.006   7.595 -33.612  1.00  0.00           H  
ATOM   4023  HE3 MET A 952       7.453   7.076 -32.225  1.00  0.00           H  
ATOM   4024  N   ILE A 953      10.730   3.889 -35.665  1.00 10.72           N  
ATOM   4025  CA AILE A 953      12.194   3.807 -35.928  0.50 12.27           C  
ATOM   4026  HA AILE A 953      12.562   2.858 -35.473  1.00  0.00           H  
ATOM   4027  CA BILE A 953      12.179   3.795 -35.917  0.50 12.11           C  
ATOM   4028  HA BILE A 953      12.537   2.851 -35.445  1.00  0.00           H  
ATOM   4029  C   ILE A 953      12.935   4.948 -35.259  1.00 11.30           C  
ATOM   4030  O   ILE A 953      14.030   4.705 -34.746  1.00 14.09           O  
ATOM   4031  CB AILE A 953      12.521   3.754 -37.425  0.50 14.11           C  
ATOM   4032  HB AILE A 953      12.050   4.640 -37.910  1.00  0.00           H  
ATOM   4033  CB BILE A 953      12.365   3.647 -37.429  0.50 14.14           C  
ATOM   4034  HB BILE A 953      11.686   2.825 -37.756  1.00  0.00           H  
ATOM   4035  CG1AILE A 953      11.949   2.503 -38.080  0.50 13.68           C  
ATOM   4036 1HG1AILE A 953      10.868   2.647 -38.312  1.00  0.00           H  
ATOM   4037 2HG1AILE A 953      12.353   2.387 -39.113  1.00  0.00           H  
ATOM   4038  CG1BILE A 953      13.784   3.179 -37.712  0.50 16.95           C  
ATOM   4039 1HG1BILE A 953      13.807   2.540 -38.626  1.00  0.00           H  
ATOM   4040 2HG1BILE A 953      14.106   2.433 -36.949  1.00  0.00           H  
ATOM   4041  CG2AILE A 953      14.014   3.855 -37.626  0.50 15.26           C  
ATOM   4042 1HG2AILE A 953      14.433   4.771 -37.147  1.00  0.00           H  
ATOM   4043 2HG2AILE A 953      14.284   3.802 -38.707  1.00  0.00           H  
ATOM   4044 3HG2AILE A 953      14.535   2.935 -37.272  1.00  0.00           H  
ATOM   4045  CG2BILE A 953      11.924   4.905 -38.177  0.50 12.02           C  
ATOM   4046 1HG2BILE A 953      10.884   5.248 -37.970  1.00  0.00           H  
ATOM   4047 2HG2BILE A 953      12.068   4.767 -39.274  1.00  0.00           H  
ATOM   4048 3HG2BILE A 953      12.644   5.734 -37.986  1.00  0.00           H  
ATOM   4049  CD1AILE A 953      12.149   1.247 -37.301  0.50 15.11           C  
ATOM   4050 1HD1AILE A 953      11.730   0.331 -37.780  1.00  0.00           H  
ATOM   4051 2HD1AILE A 953      11.745   1.363 -36.268  1.00  0.00           H  
ATOM   4052 3HD1AILE A 953      13.230   1.103 -37.069  1.00  0.00           H  
ATOM   4053  CD1BILE A 953      14.803   4.294 -37.822  0.50 27.38           C  
ATOM   4054 1HD1BILE A 953      15.843   3.951 -38.029  1.00  0.00           H  
ATOM   4055 2HD1BILE A 953      14.780   4.933 -36.908  1.00  0.00           H  
ATOM   4056 3HD1BILE A 953      14.481   5.040 -38.585  1.00  0.00           H  
ATOM   4057  N   ASP A 954      12.382   6.154 -35.253  1.00 12.53           N  
ATOM   4058  HN  ASP A 954      11.491   6.293 -35.730  1.00  0.00           H  
ATOM   4059  CA  ASP A 954      13.020   7.301 -34.575  1.00 13.67           C  
ATOM   4060  HA  ASP A 954      14.118   7.253 -34.762  1.00  0.00           H  
ATOM   4061  C   ASP A 954      12.779   7.158 -33.066  1.00 13.01           C  
ATOM   4062  O   ASP A 954      11.668   7.345 -32.598  1.00 12.98           O  
ATOM   4063  CB  ASP A 954      12.504   8.643 -35.084  1.00 16.61           C  
ATOM   4064  HB1 ASP A 954      11.389   8.674 -35.076  1.00  0.00           H  
ATOM   4065  HB2 ASP A 954      12.678   8.751 -36.180  1.00  0.00           H  
ATOM   4066  CG  ASP A 954      13.095   9.829 -34.311  1.00 23.04           C  
ATOM   4067  OD1 ASP A 954      14.183   9.715 -33.878  1.00 34.85           O  
ATOM   4068  OD2 ASP A 954      12.499  10.941 -34.324  1.00 42.52           O  
ATOM   4069  N   ALA A 955      13.830   6.858 -32.316  1.00 12.44           N  
ATOM   4070  HN  ALA A 955      14.746   6.798 -32.761  1.00  0.00           H  
ATOM   4071  CA  ALA A 955      13.732   6.609 -30.880  1.00 12.40           C  
ATOM   4072  HA  ALA A 955      13.063   5.729 -30.736  1.00  0.00           H  
ATOM   4073  C   ALA A 955      13.114   7.777 -30.148  1.00 13.35           C  
ATOM   4074  O   ALA A 955      12.312   7.578 -29.218  1.00 13.00           O  
ATOM   4075  CB  ALA A 955      15.082   6.247 -30.333  1.00 12.70           C  
ATOM   4076  HB1 ALA A 955      15.007   6.057 -29.237  1.00  0.00           H  
ATOM   4077  HB2 ALA A 955      15.852   7.017 -30.573  1.00  0.00           H  
ATOM   4078  HB3 ALA A 955      15.538   5.387 -30.877  1.00  0.00           H  
ATOM   4079  N   ASP A 956      13.440   8.988 -30.543  1.00 16.81           N  
ATOM   4080  HN  ASP A 956      14.034   9.112 -31.363  1.00  0.00           H  
ATOM   4081  CA  ASP A 956      12.947  10.174 -29.801  1.00 20.49           C  
ATOM   4082  HA  ASP A 956      12.985   9.923 -28.715  1.00  0.00           H  
ATOM   4083  C   ASP A 956      11.508  10.491 -30.137  1.00 22.51           C  
ATOM   4084  O   ASP A 956      10.890  11.329 -29.453  1.00 26.74           O  
ATOM   4085  CB  ASP A 956      13.881  11.364 -30.023  1.00 25.41           C  
ATOM   4086  HB1 ASP A 956      13.389  12.327 -29.749  1.00  0.00           H  
ATOM   4087  HB2 ASP A 956      14.045  11.558 -31.109  1.00  0.00           H  
ATOM   4088  CG  ASP A 956      15.202  11.179 -29.281  1.00 37.95           C  
ATOM   4089  OD1 ASP A 956      16.196  11.717 -29.762  1.00 41.28           O  
ATOM   4090  OD2 ASP A 956      15.217  10.431 -28.226  1.00 38.90           O  
ATOM   4091  N   SER A 957      10.944   9.826 -31.108  1.00 18.04           N  
ATOM   4092  CA ASER A 957       9.509   9.979 -31.454  0.50 20.14           C  
ATOM   4093  HA ASER A 957       9.211  11.017 -31.176  1.00  0.00           H  
ATOM   4094  CA BSER A 957       9.504  10.017 -31.413  0.50 19.93           C  
ATOM   4095  HA BSER A 957       9.226  11.038 -31.062  1.00  0.00           H  
ATOM   4096  C   SER A 957       8.621   9.025 -30.659  1.00 16.68           C  
ATOM   4097  O   SER A 957       7.428   9.228 -30.590  1.00 19.39           O  
ATOM   4098  CB ASER A 957       9.308   9.840 -32.915  0.50 19.97           C  
ATOM   4099  HB1ASER A 957       8.229   9.856 -33.195  1.00  0.00           H  
ATOM   4100  HB2ASER A 957       9.552   8.815 -33.278  1.00  0.00           H  
ATOM   4101  CB BSER A 957       9.244   9.970 -32.860  0.50 23.31           C  
ATOM   4102  HB1BSER A 957      10.007  10.534 -33.446  1.00  0.00           H  
ATOM   4103  HB2BSER A 957       8.349  10.569 -33.150  1.00  0.00           H  
ATOM   4104  OG ASER A 957      10.054  10.842 -33.593  0.50 21.84           O  
ATOM   4105  HG ASER A 957       9.925  10.753 -34.530  1.00  0.00           H  
ATOM   4106  OG BSER A 957       9.143   8.629 -33.265  0.50 24.02           O  
ATOM   4107  HG BSER A 957       8.975   8.599 -34.200  1.00  0.00           H  
ATOM   4108  N   ARG A 958       9.194   7.989 -30.097  1.00 12.87           N  
ATOM   4109  HN  ARG A 958      10.195   7.836 -30.221  1.00  0.00           H  
ATOM   4110  CA  ARG A 958       8.409   7.049 -29.292  1.00 11.47           C  
ATOM   4111  HA  ARG A 958       7.552   6.655 -29.886  1.00  0.00           H  
ATOM   4112  C   ARG A 958       7.904   7.766 -28.052  1.00 11.89           C  
ATOM   4113  O   ARG A 958       8.550   8.692 -27.547  1.00 14.52           O  
ATOM   4114  CB  ARG A 958       9.303   5.911 -28.842  1.00 10.39           C  
ATOM   4115  HB1 ARG A 958       8.768   5.268 -28.104  1.00  0.00           H  
ATOM   4116  HB2 ARG A 958      10.127   6.298 -28.199  1.00  0.00           H  
ATOM   4117  CG  ARG A 958       9.864   5.068 -29.960  1.00  9.44           C  
ATOM   4118  HG1 ARG A 958      10.288   5.719 -30.759  1.00  0.00           H  
ATOM   4119  HG2 ARG A 958       9.038   4.579 -30.527  1.00  0.00           H  
ATOM   4120  CD  ARG A 958      10.895   4.026 -29.522  1.00  9.40           C  
ATOM   4121  HD1 ARG A 958      11.590   4.421 -28.745  1.00  0.00           H  
ATOM   4122  HD2 ARG A 958      10.437   3.205 -28.923  1.00  0.00           H  
ATOM   4123  NE  ARG A 958      11.603   3.525 -30.690  1.00  9.19           N  
ATOM   4124  HE  ARG A 958      11.069   3.429 -31.553  1.00  0.00           H  
ATOM   4125  CZ  ARG A 958      12.879   3.184 -30.728  1.00  9.31           C  
ATOM   4126  NH1 ARG A 958      13.605   3.026 -29.618  1.00  9.82           N  
ATOM   4127 1HH1 ARG A 958      13.176   3.201 -28.709  1.00  0.00           H  
ATOM   4128 2HH1 ARG A 958      14.590   2.763 -29.647  1.00  0.00           H  
ATOM   4129  NH2 ARG A 958      13.441   2.955 -31.918  1.00  9.20           N  
ATOM   4130 1HH2 ARG A 958      12.887   3.076 -32.766  1.00  0.00           H  
ATOM   4131 2HH2 ARG A 958      14.426   2.692 -31.947  1.00  0.00           H  
ATOM   4132  N   PRO A 959       6.814   7.271 -27.449  1.00 10.59           N  
ATOM   4133  CA  PRO A 959       6.340   7.825 -26.193  1.00 11.32           C  
ATOM   4134  HA  PRO A 959       6.018   8.885 -26.320  1.00  0.00           H  
ATOM   4135  C   PRO A 959       7.419   7.707 -25.117  1.00 10.71           C  
ATOM   4136  O   PRO A 959       8.257   6.790 -25.162  1.00 13.66           O  
ATOM   4137  CB  PRO A 959       5.153   6.931 -25.836  1.00 13.54           C  
ATOM   4138  HB1 PRO A 959       5.366   6.213 -25.010  1.00  0.00           H  
ATOM   4139  HB2 PRO A 959       4.321   7.472 -25.328  1.00  0.00           H  
ATOM   4140  CG  PRO A 959       4.744   6.265 -27.131  1.00 13.68           C  
ATOM   4141  HG1 PRO A 959       3.930   6.797 -27.676  1.00  0.00           H  
ATOM   4142  HG2 PRO A 959       4.197   5.303 -26.992  1.00  0.00           H  
ATOM   4143  CD  PRO A 959       6.018   6.134 -27.915  1.00 11.50           C  
ATOM   4144  HD1 PRO A 959       5.880   6.086 -29.020  1.00  0.00           H  
ATOM   4145  HD2 PRO A 959       6.522   5.144 -27.820  1.00  0.00           H  
ATOM   4146  N   LYS A 960       7.355   8.569 -24.127  1.00 11.86           N  
ATOM   4147  CA ALYS A 960       8.143   8.381 -22.904  0.50 12.19           C  
ATOM   4148  HA ALYS A 960       9.076   7.820 -23.145  1.00  0.00           H  
ATOM   4149  CA BLYS A 960       8.132   8.395 -22.897  0.50 12.24           C  
ATOM   4150  HA BLYS A 960       9.084   7.861 -23.126  1.00  0.00           H  
ATOM   4151  C   LYS A 960       7.321   7.590 -21.887  1.00 10.50           C  
ATOM   4152  O   LYS A 960       6.078   7.569 -21.980  1.00 10.83           O  
ATOM   4153  CB ALYS A 960       8.505   9.734 -22.292  0.50 14.75           C  
ATOM   4154  HB1ALYS A 960       9.144   9.580 -21.391  1.00  0.00           H  
ATOM   4155  HB2ALYS A 960       7.601  10.189 -21.824  1.00  0.00           H  
ATOM   4156  CB BLYS A 960       8.442   9.772 -22.314  0.50 14.08           C  
ATOM   4157  HB1BLYS A 960       7.499  10.337 -22.130  1.00  0.00           H  
ATOM   4158  HB2BLYS A 960       8.815   9.676 -21.268  1.00  0.00           H  
ATOM   4159  CG ALYS A 960       9.160  10.737 -23.218  0.50 22.08           C  
ATOM   4160  HG1ALYS A 960       8.843  11.772 -22.952  1.00  0.00           H  
ATOM   4161  HG2ALYS A 960       8.725  10.658 -24.242  1.00  0.00           H  
ATOM   4162  CG BLYS A 960       9.398  10.599 -23.139  0.50 20.47           C  
ATOM   4163  HG1BLYS A 960       9.543  11.611 -22.693  1.00  0.00           H  
ATOM   4164  HG2BLYS A 960       8.938  10.897 -24.110  1.00  0.00           H  
ATOM   4165  CD ALYS A 960      10.636  10.655 -23.282  0.50 26.71           C  
ATOM   4166  HD1ALYS A 960      10.956  10.119 -24.206  1.00  0.00           H  
ATOM   4167  HD2ALYS A 960      11.073  11.661 -23.484  1.00  0.00           H  
ATOM   4168  CD BLYS A 960      10.690   9.918 -23.348  0.50 23.81           C  
ATOM   4169  HD1BLYS A 960      10.530   8.823 -23.488  1.00  0.00           H  
ATOM   4170  HD2BLYS A 960      11.107  10.183 -24.347  1.00  0.00           H  
ATOM   4171  CE ALYS A 960      11.286  10.031 -22.054  0.50 31.13           C  
ATOM   4172  HE1ALYS A 960      12.128   9.364 -22.352  1.00  0.00           H  
ATOM   4173  HE2ALYS A 960      10.606   9.279 -21.590  1.00  0.00           H  
ATOM   4174  CE BLYS A 960      11.733  10.163 -22.260  0.50 37.13           C  
ATOM   4175  HE1BLYS A 960      11.323   9.908 -21.255  1.00  0.00           H  
ATOM   4176  HE2BLYS A 960      11.906  11.255 -22.117  1.00  0.00           H  
ATOM   4177  NZ ALYS A 960      11.739  11.025 -21.040  0.50 30.91           N  
ATOM   4178  HZ1ALYS A 960      12.174  10.607 -20.218  1.00  0.00           H  
ATOM   4179  HZ2ALYS A 960      10.969  11.635 -20.767  1.00  0.00           H  
ATOM   4180  HZ3ALYS A 960      12.361  11.713 -21.465  1.00  0.00           H  
ATOM   4181  NZ BLYS A 960      13.025   9.448 -22.504  0.50 40.68           N  
ATOM   4182  HZ1BLYS A 960      13.722   9.612 -21.777  1.00  0.00           H  
ATOM   4183  HZ2BLYS A 960      13.400   9.681 -23.424  1.00  0.00           H  
ATOM   4184  HZ3BLYS A 960      12.867   8.449 -22.635  1.00  0.00           H  
ATOM   4185  N   PHE A 961       7.986   6.935 -20.959  1.00 10.51           N  
ATOM   4186  HN  PHE A 961       9.006   6.934 -20.974  1.00  0.00           H  
ATOM   4187  CA  PHE A 961       7.276   6.209 -19.907  1.00 10.35           C  
ATOM   4188  HA  PHE A 961       6.703   5.406 -20.428  1.00  0.00           H  
ATOM   4189  C   PHE A 961       6.234   7.081 -19.222  1.00 11.05           C  
ATOM   4190  O   PHE A 961       5.139   6.618 -18.929  1.00 11.99           O  
ATOM   4191  CB  PHE A 961       8.210   5.496 -18.959  1.00 10.15           C  
ATOM   4192  HB1 PHE A 961       8.933   6.212 -18.502  1.00  0.00           H  
ATOM   4193  HB2 PHE A 961       7.669   5.169 -18.041  1.00  0.00           H  
ATOM   4194  CG  PHE A 961       8.938   4.330 -19.599  1.00  9.68           C  
ATOM   4195  CD1 PHE A 961       8.173   3.241 -20.025  1.00  9.45           C  
ATOM   4196  HD1 PHE A 961       7.082   3.218 -19.865  1.00  0.00           H  
ATOM   4197  CD2 PHE A 961      10.303   4.319 -19.755  1.00 10.28           C  
ATOM   4198  HD2 PHE A 961      10.903   5.154 -19.356  1.00  0.00           H  
ATOM   4199  CE1 PHE A 961       8.826   2.187 -20.656  1.00  9.89           C  
ATOM   4200  HE1 PHE A 961       8.240   1.332 -21.033  1.00  0.00           H  
ATOM   4201  CE2 PHE A 961      10.936   3.270 -20.408  1.00 11.09           C  
ATOM   4202  HE2 PHE A 961      12.023   3.299 -20.596  1.00  0.00           H  
ATOM   4203  CZ  PHE A 961      10.184   2.195 -20.816  1.00  9.98           C  
ATOM   4204  HZ  PHE A 961      10.682   1.327 -21.279  1.00  0.00           H  
ATOM   4205  N   ARG A 962       6.558   8.341 -18.952  1.00 12.46           N  
ATOM   4206  CA AARG A 962       5.578   9.201 -18.265  0.50 16.21           C  
ATOM   4207  HA AARG A 962       5.299   8.687 -17.316  1.00  0.00           H  
ATOM   4208  CA BARG A 962       5.586   9.232 -18.279  0.50 16.33           C  
ATOM   4209  HA BARG A 962       5.330   8.780 -17.293  1.00  0.00           H  
ATOM   4210  C   ARG A 962       4.299   9.304 -19.118  1.00 13.54           C  
ATOM   4211  O   ARG A 962       3.194   9.330 -18.557  1.00 15.72           O  
ATOM   4212  CB AARG A 962       6.201  10.550 -17.882  0.50 20.89           C  
ATOM   4213  HB1AARG A 962       6.221  11.263 -18.739  1.00  0.00           H  
ATOM   4214  HB2AARG A 962       7.300  10.473 -17.713  1.00  0.00           H  
ATOM   4215  CB BARG A 962       6.210  10.612 -18.021  0.50 20.98           C  
ATOM   4216  HB1BARG A 962       5.952  11.323 -18.840  1.00  0.00           H  
ATOM   4217  HB2BARG A 962       7.317  10.577 -18.150  1.00  0.00           H  
ATOM   4218  CG AARG A 962       5.481  11.116 -16.689  0.50 24.55           C  
ATOM   4219  HG1AARG A 962       5.259  10.319 -15.941  1.00  0.00           H  
ATOM   4220  HG2AARG A 962       4.439  11.410 -16.954  1.00  0.00           H  
ATOM   4221  CG BARG A 962       5.846  11.188 -16.678  0.50 25.72           C  
ATOM   4222  HG1BARG A 962       5.918  10.447 -15.848  1.00  0.00           H  
ATOM   4223  HG2BARG A 962       4.758  11.410 -16.575  1.00  0.00           H  
ATOM   4224  CD AARG A 962       6.216  12.258 -16.054  0.50 23.05           C  
ATOM   4225  HD1AARG A 962       6.672  12.973 -16.778  1.00  0.00           H  
ATOM   4226  HD2AARG A 962       7.171  11.972 -15.555  1.00  0.00           H  
ATOM   4227  CD BARG A 962       6.720  12.395 -16.474  0.50 24.05           C  
ATOM   4228  HD1BARG A 962       6.178  13.344 -16.695  1.00  0.00           H  
ATOM   4229  HD2BARG A 962       7.512  12.472 -17.255  1.00  0.00           H  
ATOM   4230  NE AARG A 962       5.230  12.845 -15.170  0.50 21.93           N  
ATOM   4231  HE AARG A 962       4.272  12.923 -15.512  1.00  0.00           H  
ATOM   4232  NE BARG A 962       7.277  12.390 -15.139  0.50 25.69           N  
ATOM   4233  HE BARG A 962       8.248  12.097 -15.032  1.00  0.00           H  
ATOM   4234  CZ AARG A 962       5.485  13.286 -13.953  0.50 21.24           C  
ATOM   4235  CZ BARG A 962       6.616  12.739 -14.046  0.50 29.24           C  
ATOM   4236  NH1AARG A 962       4.525  13.815 -13.222  0.50 23.21           N  
ATOM   4237 1HH1AARG A 962       4.722  14.156 -12.281  1.00  0.00           H  
ATOM   4238 2HH1AARG A 962       3.578  13.866 -13.598  1.00  0.00           H  
ATOM   4239  NH1BARG A 962       7.240  12.710 -12.881  0.50 37.53           N  
ATOM   4240 1HH1BARG A 962       6.731  12.979 -12.039  1.00  0.00           H  
ATOM   4241 2HH1BARG A 962       8.211  12.401 -12.828  1.00  0.00           H  
ATOM   4242  NH2AARG A 962       6.711  13.220 -13.466  0.50 25.67           N  
ATOM   4243 1HH2AARG A 962       6.908  13.561 -12.525  1.00  0.00           H  
ATOM   4244 2HH2AARG A 962       7.454  12.810 -14.032  1.00  0.00           H  
ATOM   4245  NH2BARG A 962       5.358  13.139 -14.115  0.50 23.26           N  
ATOM   4246 1HH2BARG A 962       4.849  13.408 -13.273  1.00  0.00           H  
ATOM   4247 2HH2BARG A 962       4.877  13.161 -15.014  1.00  0.00           H  
ATOM   4248  N   GLU A 963       4.424   9.438 -20.427  1.00 13.36           N  
ATOM   4249  CA AGLU A 963       3.264   9.521 -21.347  0.50 13.35           C  
ATOM   4250  HA AGLU A 963       2.583  10.329 -20.991  1.00  0.00           H  
ATOM   4251  CA BGLU A 963       3.280   9.517 -21.375  0.50 13.25           C  
ATOM   4252  HA BGLU A 963       2.602  10.337 -21.042  1.00  0.00           H  
ATOM   4253  C   GLU A 963       2.487   8.194 -21.368  1.00 13.03           C  
ATOM   4254  O   GLU A 963       1.252   8.199 -21.393  1.00 13.99           O  
ATOM   4255  CB AGLU A 963       3.733   9.863 -22.752  0.50 15.03           C  
ATOM   4256  HB1AGLU A 963       2.903   9.734 -23.486  1.00  0.00           H  
ATOM   4257  HB2AGLU A 963       4.440   9.088 -23.130  1.00  0.00           H  
ATOM   4258  CB BGLU A 963       3.818   9.867 -22.765  0.50 15.75           C  
ATOM   4259  HB1BGLU A 963       4.623   9.151 -23.054  1.00  0.00           H  
ATOM   4260  HB2BGLU A 963       4.403  10.815 -22.720  1.00  0.00           H  
ATOM   4261  CG AGLU A 963       4.343  11.247 -22.873  0.50 16.28           C  
ATOM   4262  HG1AGLU A 963       5.108  11.417 -22.080  1.00  0.00           H  
ATOM   4263  HG2AGLU A 963       3.608  12.034 -22.586  1.00  0.00           H  
ATOM   4264  CG BGLU A 963       2.773   9.952 -23.874  0.50 18.13           C  
ATOM   4265  HG1BGLU A 963       2.317   8.951 -24.058  1.00  0.00           H  
ATOM   4266  HG2BGLU A 963       1.874  10.509 -23.521  1.00  0.00           H  
ATOM   4267  CD AGLU A 963       4.919  11.517 -24.253  0.50 20.08           C  
ATOM   4268  CD BGLU A 963       3.292  10.548 -25.175  0.50 25.08           C  
ATOM   4269  OE1AGLU A 963       4.193  12.167 -25.001  0.50 33.59           O  
ATOM   4270  OE1BGLU A 963       4.043  11.525 -25.104  0.50 39.11           O  
ATOM   4271  OE2AGLU A 963       6.030  11.091 -24.621  0.50 18.30           O  
ATOM   4272  OE2BGLU A 963       3.004   9.983 -26.224  0.50 30.54           O  
ATOM   4273  N   LEU A 964       3.193   7.068 -21.310  1.00 11.08           N  
ATOM   4274  HN  LEU A 964       4.211   7.115 -21.271  1.00  0.00           H  
ATOM   4275  CA  LEU A 964       2.527   5.753 -21.301  1.00 11.08           C  
ATOM   4276  HA  LEU A 964       1.824   5.697 -22.165  1.00  0.00           H  
ATOM   4277  C   LEU A 964       1.734   5.596 -20.004  1.00 10.79           C  
ATOM   4278  O   LEU A 964       0.653   4.997 -20.040  1.00 11.36           O  
ATOM   4279  CB  LEU A 964       3.586   4.674 -21.455  1.00 10.67           C  
ATOM   4280  HB1 LEU A 964       4.362   4.753 -20.658  1.00  0.00           H  
ATOM   4281  HB2 LEU A 964       3.177   3.668 -21.204  1.00  0.00           H  
ATOM   4282  CG  LEU A 964       4.220   4.684 -22.852  1.00 10.63           C  
ATOM   4283  HG  LEU A 964       4.450   5.742 -23.119  1.00  0.00           H  
ATOM   4284  CD1 LEU A 964       5.529   3.905 -22.840  1.00 10.39           C  
ATOM   4285 1HD1 LEU A 964       5.990   3.912 -23.855  1.00  0.00           H  
ATOM   4286 2HD1 LEU A 964       5.394   2.869 -22.451  1.00  0.00           H  
ATOM   4287 3HD1 LEU A 964       6.232   4.282 -22.061  1.00  0.00           H  
ATOM   4288  CD2 LEU A 964       3.252   4.128 -23.904  1.00 11.40           C  
ATOM   4289 1HD2 LEU A 964       3.713   4.135 -24.919  1.00  0.00           H  
ATOM   4290 2HD2 LEU A 964       2.278   4.670 -23.892  1.00  0.00           H  
ATOM   4291 3HD2 LEU A 964       2.885   3.112 -23.627  1.00  0.00           H  
ATOM   4292  N   ILE A 965       2.255   6.112 -18.878  1.00 10.93           N  
ATOM   4293  HN  ILE A 965       3.177   6.548 -18.889  1.00  0.00           H  
ATOM   4294  CA  ILE A 965       1.475   6.040 -17.618  1.00 11.17           C  
ATOM   4295  HA  ILE A 965       1.262   4.970 -17.388  1.00  0.00           H  
ATOM   4296  C   ILE A 965       0.157   6.768 -17.820  1.00 12.03           C  
ATOM   4297  O   ILE A 965      -0.923   6.270 -17.443  1.00 13.61           O  
ATOM   4298  CB  ILE A 965       2.280   6.647 -16.453  1.00 11.75           C  
ATOM   4299  HB  ILE A 965       2.608   7.668 -16.758  1.00  0.00           H  
ATOM   4300  CG1 ILE A 965       3.530   5.826 -16.138  1.00 12.67           C  
ATOM   4301 1HG1 ILE A 965       4.026   5.470 -17.071  1.00  0.00           H  
ATOM   4302 2HG1 ILE A 965       3.264   4.839 -15.693  1.00  0.00           H  
ATOM   4303  CG2 ILE A 965       1.371   6.791 -15.245  1.00 12.95           C  
ATOM   4304 1HG2 ILE A 965       1.954   7.230 -14.402  1.00  0.00           H  
ATOM   4305 2HG2 ILE A 965       0.880   5.829 -14.966  1.00  0.00           H  
ATOM   4306 3HG2 ILE A 965       0.450   7.376 -15.474  1.00  0.00           H  
ATOM   4307  CD1 ILE A 965       4.476   6.567 -15.276  1.00 12.55           C  
ATOM   4308 1HD1 ILE A 965       5.388   5.968 -15.046  1.00  0.00           H  
ATOM   4309 2HD1 ILE A 965       3.980   6.923 -14.343  1.00  0.00           H  
ATOM   4310 3HD1 ILE A 965       4.742   7.554 -15.721  1.00  0.00           H  
ATOM   4311  N   ILE A 966       0.177   7.952 -18.422  1.00 12.94           N  
ATOM   4312  HN  ILE A 966       1.069   8.307 -18.765  1.00  0.00           H  
ATOM   4313  CA  ILE A 966      -1.043   8.786 -18.620  1.00 13.80           C  
ATOM   4314  HA  ILE A 966      -1.510   8.989 -17.628  1.00  0.00           H  
ATOM   4315  C   ILE A 966      -2.031   8.011 -19.486  1.00 13.37           C  
ATOM   4316  O   ILE A 966      -3.228   7.923 -19.170  1.00 13.56           O  
ATOM   4317  CB  ILE A 966      -0.728  10.126 -19.310  1.00 18.85           C  
ATOM   4318  HB  ILE A 966      -0.132   9.897 -20.224  1.00  0.00           H  
ATOM   4319  CG1 ILE A 966       0.127  11.009 -18.424  1.00 20.48           C  
ATOM   4320 1HG1 ILE A 966       0.955  10.432 -17.950  1.00  0.00           H  
ATOM   4321 2HG1 ILE A 966      -0.420  11.315 -17.502  1.00  0.00           H  
ATOM   4322  CG2 ILE A 966      -1.983  10.886 -19.761  1.00 21.59           C  
ATOM   4323 1HG2 ILE A 966      -2.612  10.236 -20.413  1.00  0.00           H  
ATOM   4324 2HG2 ILE A 966      -1.730  11.853 -20.256  1.00  0.00           H  
ATOM   4325 3HG2 ILE A 966      -2.559  11.291 -18.896  1.00  0.00           H  
ATOM   4326  CD1 ILE A 966       0.664  12.241 -19.202  1.00 25.78           C  
ATOM   4327 1HD1 ILE A 966       1.293  12.891 -18.550  1.00  0.00           H  
ATOM   4328 2HD1 ILE A 966      -0.164  12.818 -19.676  1.00  0.00           H  
ATOM   4329 3HD1 ILE A 966       1.211  11.935 -20.124  1.00  0.00           H  
ATOM   4330  N   GLU A 967      -1.554   7.519 -20.610  1.00 13.15           N  
ATOM   4331  CA AGLU A 967      -2.490   6.913 -21.565  0.50 14.21           C  
ATOM   4332  HA AGLU A 967      -3.329   7.627 -21.737  1.00  0.00           H  
ATOM   4333  CA BGLU A 967      -2.458   6.899 -21.608  0.50 14.53           C  
ATOM   4334  HA BGLU A 967      -3.286   7.614 -21.823  1.00  0.00           H  
ATOM   4335  C   GLU A 967      -3.069   5.607 -21.049  1.00 12.70           C  
ATOM   4336  O   GLU A 967      -4.306   5.407 -21.128  1.00 13.66           O  
ATOM   4337  CB AGLU A 967      -1.815   6.640 -22.890  0.50 17.76           C  
ATOM   4338  HB1AGLU A 967      -1.047   5.836 -22.814  1.00  0.00           H  
ATOM   4339  HB2AGLU A 967      -1.142   7.473 -23.200  1.00  0.00           H  
ATOM   4340  CB BGLU A 967      -1.729   6.594 -22.923  0.50 19.77           C  
ATOM   4341  HB1BGLU A 967      -2.450   6.126 -23.633  1.00  0.00           H  
ATOM   4342  HB2BGLU A 967      -1.016   5.754 -22.752  1.00  0.00           H  
ATOM   4343  CG AGLU A 967      -2.855   6.335 -23.925  0.50 20.97           C  
ATOM   4344  HG1AGLU A 967      -2.520   5.572 -24.666  1.00  0.00           H  
ATOM   4345  HG2AGLU A 967      -3.723   5.768 -23.515  1.00  0.00           H  
ATOM   4346  CG BGLU A 967      -0.991   7.728 -23.645  0.50 22.61           C  
ATOM   4347  HG1BGLU A 967      -1.645   8.613 -23.825  1.00  0.00           H  
ATOM   4348  HG2BGLU A 967      -0.233   8.224 -22.994  1.00  0.00           H  
ATOM   4349  CD AGLU A 967      -3.253   7.634 -24.562  0.50 31.15           C  
ATOM   4350  CD BGLU A 967      -0.385   7.184 -24.929  0.50 31.23           C  
ATOM   4351  OE1AGLU A 967      -2.360   8.304 -25.121  0.50 37.67           O  
ATOM   4352  OE1BGLU A 967       0.859   6.870 -24.965  0.50 31.44           O  
ATOM   4353  OE2AGLU A 967      -4.452   7.979 -24.470  0.50 47.99           O  
ATOM   4354  OE2BGLU A 967      -1.188   6.951 -25.855  0.50 38.96           O  
ATOM   4355  N   PHE A 968      -2.257   4.754 -20.448  1.00 11.13           N  
ATOM   4356  HN  PHE A 968      -1.261   4.957 -20.366  1.00  0.00           H  
ATOM   4357  CA  PHE A 968      -2.816   3.505 -19.899  1.00 10.45           C  
ATOM   4358  HA  PHE A 968      -3.478   3.081 -20.689  1.00  0.00           H  
ATOM   4359  C   PHE A 968      -3.695   3.752 -18.688  1.00 10.44           C  
ATOM   4360  O   PHE A 968      -4.664   3.013 -18.459  1.00 11.57           O  
ATOM   4361  CB  PHE A 968      -1.734   2.459 -19.633  1.00  9.81           C  
ATOM   4362  HB1 PHE A 968      -2.047   1.752 -18.829  1.00  0.00           H  
ATOM   4363  HB2 PHE A 968      -0.848   2.916 -19.134  1.00  0.00           H  
ATOM   4364  CG  PHE A 968      -1.330   1.713 -20.890  1.00  9.59           C  
ATOM   4365  CD1 PHE A 968      -2.186   0.803 -21.462  1.00 12.81           C  
ATOM   4366  HD1 PHE A 968      -3.172   0.617 -21.004  1.00  0.00           H  
ATOM   4367  CD2 PHE A 968      -0.106   1.889 -21.458  1.00 10.15           C  
ATOM   4368  HD2 PHE A 968       0.598   2.604 -20.999  1.00  0.00           H  
ATOM   4369  CE1 PHE A 968      -1.826   0.123 -22.598  1.00 12.86           C  
ATOM   4370  HE1 PHE A 968      -2.529  -0.594 -23.055  1.00  0.00           H  
ATOM   4371  CE2 PHE A 968       0.285   1.200 -22.594  1.00 11.39           C  
ATOM   4372  HE2 PHE A 968       1.289   1.351 -23.025  1.00  0.00           H  
ATOM   4373  CZ  PHE A 968      -0.594   0.332 -23.169  1.00 11.25           C  
ATOM   4374  HZ  PHE A 968      -0.316  -0.203 -24.093  1.00  0.00           H  
ATOM   4375  N   SER A 969      -3.370   4.778 -17.913  1.00 11.40           N  
ATOM   4376  HN  SER A 969      -2.545   5.339 -18.125  1.00  0.00           H  
ATOM   4377  CA  SER A 969      -4.213   5.105 -16.736  1.00 11.90           C  
ATOM   4378  HA  SER A 969      -4.344   4.177 -16.132  1.00  0.00           H  
ATOM   4379  C   SER A 969      -5.604   5.566 -17.220  1.00 12.57           C  
ATOM   4380  O   SER A 969      -6.623   5.193 -16.604  1.00 13.27           O  
ATOM   4381  CB  SER A 969      -3.606   6.177 -15.837  1.00 12.42           C  
ATOM   4382  HB1 SER A 969      -4.327   6.535 -15.066  1.00  0.00           H  
ATOM   4383  HB2 SER A 969      -3.455   7.141 -16.377  1.00  0.00           H  
ATOM   4384  OG  SER A 969      -2.410   5.697 -15.263  1.00 14.52           O  
ATOM   4385  HG  SER A 969      -2.032   6.365 -14.703  1.00  0.00           H  
ATOM   4386  N   LYS A 970      -5.693   6.335 -18.296  1.00 12.84           N  
ATOM   4387  HN  LYS A 970      -4.842   6.659 -18.755  1.00  0.00           H  
ATOM   4388  CA  LYS A 970      -6.994   6.723 -18.831  1.00 13.98           C  
ATOM   4389  HA  LYS A 970      -7.577   7.239 -18.033  1.00  0.00           H  
ATOM   4390  C   LYS A 970      -7.755   5.491 -19.282  1.00 13.77           C  
ATOM   4391  O   LYS A 970      -8.955   5.346 -18.973  1.00 13.41           O  
ATOM   4392  CB  LYS A 970      -6.824   7.675 -20.021  1.00 16.38           C  
ATOM   4393  HB1 LYS A 970      -6.361   8.625 -19.666  1.00  0.00           H  
ATOM   4394  HB2 LYS A 970      -6.021   7.285 -20.690  1.00  0.00           H  
ATOM   4395  CG  LYS A 970      -8.060   8.001 -20.858  1.00 23.34           C  
ATOM   4396  HG1 LYS A 970      -8.618   7.060 -21.072  1.00  0.00           H  
ATOM   4397  HG2 LYS A 970      -8.800   8.544 -20.225  1.00  0.00           H  
ATOM   4398  CD  LYS A 970      -7.848   8.784 -22.184  1.00 34.23           C  
ATOM   4399  HD1 LYS A 970      -8.790   9.310 -22.466  1.00  0.00           H  
ATOM   4400  HD2 LYS A 970      -7.177   9.656 -22.004  1.00  0.00           H  
ATOM   4401  CE  LYS A 970      -7.333   7.971 -23.372  1.00 39.42           C  
ATOM   4402  HE1 LYS A 970      -6.303   7.597 -23.166  1.00  0.00           H  
ATOM   4403  HE2 LYS A 970      -7.126   8.642 -24.238  1.00  0.00           H  
ATOM   4404  NZ  LYS A 970      -8.214   6.846 -23.792  1.00 48.05           N  
ATOM   4405  HZ1 LYS A 970      -7.870   6.304 -24.585  1.00  0.00           H  
ATOM   4406  HZ2 LYS A 970      -9.156   7.188 -23.981  1.00  0.00           H  
ATOM   4407  HZ3 LYS A 970      -8.403   6.232 -23.000  1.00  0.00           H  
ATOM   4408  N   MET A 971      -7.103   4.592 -19.979  1.00 12.62           N  
ATOM   4409  CA AMET A 971      -7.803   3.396 -20.467  0.50 11.38           C  
ATOM   4410  HA AMET A 971      -8.697   3.726 -21.046  1.00  0.00           H  
ATOM   4411  CA BMET A 971      -7.789   3.388 -20.469  0.50 11.37           C  
ATOM   4412  HA BMET A 971      -8.675   3.708 -21.066  1.00  0.00           H  
ATOM   4413  C   MET A 971      -8.283   2.557 -19.283  1.00 12.11           C  
ATOM   4414  O   MET A 971      -9.370   1.964 -19.380  1.00 11.93           O  
ATOM   4415  CB AMET A 971      -6.899   2.599 -21.397  0.50 11.71           C  
ATOM   4416  HB1AMET A 971      -7.269   1.557 -21.541  1.00  0.00           H  
ATOM   4417  HB2AMET A 971      -5.919   2.363 -20.920  1.00  0.00           H  
ATOM   4418  CB BMET A 971      -6.850   2.612 -21.384  0.50 11.89           C  
ATOM   4419  HB1BMET A 971      -7.233   1.590 -21.610  1.00  0.00           H  
ATOM   4420  HB2BMET A 971      -5.907   2.319 -20.867  1.00  0.00           H  
ATOM   4421  CG AMET A 971      -6.723   3.318 -22.712  0.50 11.72           C  
ATOM   4422  HG1AMET A 971      -6.464   4.395 -22.583  1.00  0.00           H  
ATOM   4423  HG2AMET A 971      -7.685   3.460 -23.258  1.00  0.00           H  
ATOM   4424  CG BMET A 971      -6.586   3.414 -22.642  0.50 11.67           C  
ATOM   4425  HG1BMET A 971      -6.015   4.346 -22.423  1.00  0.00           H  
ATOM   4426  HG2BMET A 971      -7.520   3.877 -23.038  1.00  0.00           H  
ATOM   4427  SD AMET A 971      -5.497   2.416 -23.681  0.50 14.73           S  
ATOM   4428  SD BMET A 971      -5.761   2.406 -23.892  0.50 15.77           S  
ATOM   4429  CE AMET A 971      -5.699   3.365 -25.203  0.50 10.76           C  
ATOM   4430  HE1AMET A 971      -4.941   2.808 -25.802  1.00  0.00           H  
ATOM   4431  HE2AMET A 971      -5.581   4.472 -25.134  1.00  0.00           H  
ATOM   4432  HE3AMET A 971      -6.728   3.440 -25.625  1.00  0.00           H  
ATOM   4433  CE BMET A 971      -4.213   1.918 -23.205  0.50 17.76           C  
ATOM   4434  HE1BMET A 971      -3.703   1.295 -23.977  1.00  0.00           H  
ATOM   4435  HE2BMET A 971      -4.310   1.405 -22.220  1.00  0.00           H  
ATOM   4436  HE3BMET A 971      -3.596   2.778 -22.855  1.00  0.00           H  
ATOM   4437  N   ALA A 972      -7.483   2.486 -18.230  1.00 11.90           N  
ATOM   4438  HN  ALA A 972      -6.615   3.021 -18.224  1.00  0.00           H  
ATOM   4439  CA  ALA A 972      -7.828   1.641 -17.058  1.00 12.56           C  
ATOM   4440  HA  ALA A 972      -8.040   0.609 -17.422  1.00  0.00           H  
ATOM   4441  C   ALA A 972      -9.078   2.169 -16.365  1.00 13.14           C  
ATOM   4442  O   ALA A 972      -9.676   1.406 -15.605  1.00 14.59           O  
ATOM   4443  CB  ALA A 972      -6.625   1.581 -16.131  1.00 12.35           C  
ATOM   4444  HB1 ALA A 972      -6.884   0.947 -15.251  1.00  0.00           H  
ATOM   4445  HB2 ALA A 972      -6.263   2.593 -15.836  1.00  0.00           H  
ATOM   4446  HB3 ALA A 972      -5.702   1.233 -16.651  1.00  0.00           H  
ATOM   4447  N   ARG A 973      -9.503   3.400 -16.629  1.00 14.51           N  
ATOM   4448  CA AARG A 973     -10.758   3.938 -16.032  0.50 15.85           C  
ATOM   4449  HA AARG A 973     -10.786   3.608 -14.967  1.00  0.00           H  
ATOM   4450  CA BARG A 973     -10.760   3.945 -16.038  0.50 15.76           C  
ATOM   4451  HA BARG A 973     -10.788   3.628 -14.969  1.00  0.00           H  
ATOM   4452  C   ARG A 973     -12.004   3.368 -16.717  1.00 14.29           C  
ATOM   4453  O   ARG A 973     -13.077   3.362 -16.105  1.00 16.21           O  
ATOM   4454  CB AARG A 973     -10.734   5.467 -16.032  0.50 19.58           C  
ATOM   4455  HB1AARG A 973     -10.676   5.868 -17.071  1.00  0.00           H  
ATOM   4456  HB2AARG A 973     -11.724   5.885 -15.735  1.00  0.00           H  
ATOM   4457  CB BARG A 973     -10.758   5.474 -16.059  0.50 19.70           C  
ATOM   4458  HB1BARG A 973     -10.635   5.865 -17.096  1.00  0.00           H  
ATOM   4459  HB2BARG A 973     -11.771   5.883 -15.837  1.00  0.00           H  
ATOM   4460  CG AARG A 973      -9.616   6.029 -15.162  0.50 21.57           C  
ATOM   4461  HG1AARG A 973      -8.626   5.816 -15.629  1.00  0.00           H  
ATOM   4462  HG2AARG A 973      -9.526   5.432 -14.225  1.00  0.00           H  
ATOM   4463  CG BARG A 973      -9.709   6.054 -15.121  0.50 22.61           C  
ATOM   4464  HG1BARG A 973      -8.720   5.591 -15.345  1.00  0.00           H  
ATOM   4465  HG2BARG A 973      -9.890   5.674 -14.088  1.00  0.00           H  
ATOM   4466  CD AARG A 973      -9.724   7.507 -14.827  0.50 24.07           C  
ATOM   4467  HD1AARG A 973      -9.157   7.748 -13.898  1.00  0.00           H  
ATOM   4468  HD2AARG A 973     -10.753   7.764 -14.483  1.00  0.00           H  
ATOM   4469  CD BARG A 973      -9.556   7.566 -15.079  0.50 27.39           C  
ATOM   4470  HD1BARG A 973     -10.311   8.064 -14.428  1.00  0.00           H  
ATOM   4471  HD2BARG A 973      -9.843   8.061 -16.036  1.00  0.00           H  
ATOM   4472  NE AARG A 973      -9.312   8.369 -15.928  0.50 26.73           N  
ATOM   4473  HE AARG A 973     -10.034   8.641 -16.595  1.00  0.00           H  
ATOM   4474  NE BARG A 973      -8.177   7.848 -14.678  0.50 33.56           N  
ATOM   4475  HE BARG A 973      -7.873   7.484 -13.775  1.00  0.00           H  
ATOM   4476  CZ AARG A 973      -8.078   8.838 -16.149  0.50 32.89           C  
ATOM   4477  CZ BARG A 973      -7.277   8.542 -15.391  0.50 31.74           C  
ATOM   4478  NH1AARG A 973      -7.049   8.518 -15.371  0.50 29.39           N  
ATOM   4479 1HH1AARG A 973      -6.109   8.875 -15.539  1.00  0.00           H  
ATOM   4480 2HH1AARG A 973      -7.197   7.900 -14.573  1.00  0.00           H  
ATOM   4481  NH1BARG A 973      -6.057   8.681 -14.912  0.50 39.88           N  
ATOM   4482 1HH1BARG A 973      -5.373   9.209 -15.454  1.00  0.00           H  
ATOM   4483 2HH1BARG A 973      -5.823   8.234 -14.025  1.00  0.00           H  
ATOM   4484  NH2AARG A 973      -7.887   9.638 -17.182  0.50 40.34           N  
ATOM   4485 1HH2AARG A 973      -6.947   9.995 -17.350  1.00  0.00           H  
ATOM   4486 2HH2AARG A 973      -8.677   9.884 -17.779  1.00  0.00           H  
ATOM   4487  NH2BARG A 973      -7.581   9.123 -16.544  0.50 31.30           N  
ATOM   4488 1HH2BARG A 973      -6.897   9.651 -17.086  1.00  0.00           H  
ATOM   4489 2HH2BARG A 973      -8.525   9.015 -16.915  1.00  0.00           H  
ATOM   4490  N   ASP A 974     -11.866   2.875 -17.941  1.00 13.89           N  
ATOM   4491  CA AASP A 974     -13.006   2.290 -18.701  0.50 13.55           C  
ATOM   4492  HA AASP A 974     -13.765   1.924 -17.971  1.00  0.00           H  
ATOM   4493  CA BASP A 974     -13.015   2.220 -18.633  0.50 14.10           C  
ATOM   4494  HA BASP A 974     -13.677   1.777 -17.853  1.00  0.00           H  
ATOM   4495  C   ASP A 974     -12.436   1.082 -19.455  1.00 12.52           C  
ATOM   4496  O   ASP A 974     -12.369   1.104 -20.684  1.00 12.62           O  
ATOM   4497  CB AASP A 974     -13.665   3.354 -19.594  0.50 15.57           C  
ATOM   4498  HB1AASP A 974     -14.411   2.887 -20.279  1.00  0.00           H  
ATOM   4499  HB2AASP A 974     -12.940   3.742 -20.347  1.00  0.00           H  
ATOM   4500  CB BASP A 974     -13.876   3.095 -19.534  0.50 17.47           C  
ATOM   4501  HB1BASP A 974     -13.330   3.422 -20.450  1.00  0.00           H  
ATOM   4502  HB2BASP A 974     -14.062   4.101 -19.091  1.00  0.00           H  
ATOM   4503  CG AASP A 974     -14.295   4.502 -18.810  0.50 16.12           C  
ATOM   4504  CG BASP A 974     -15.171   2.365 -19.866  0.50 25.39           C  
ATOM   4505  OD1AASP A 974     -15.451   4.341 -18.373  0.50 17.28           O  
ATOM   4506  OD1BASP A 974     -15.344   1.121 -19.473  0.50 29.39           O  
ATOM   4507  OD2AASP A 974     -13.648   5.558 -18.651  0.50 18.30           O  
ATOM   4508  OD2BASP A 974     -15.996   2.994 -20.559  0.50 31.17           O  
ATOM   4509  N   PRO A 975     -11.980   0.047 -18.714  1.00 12.44           N  
ATOM   4510  CA  PRO A 975     -11.109  -0.925 -19.342  1.00 11.50           C  
ATOM   4511  HA  PRO A 975     -10.228  -0.391 -19.770  1.00  0.00           H  
ATOM   4512  C   PRO A 975     -11.775  -1.736 -20.451  1.00 11.20           C  
ATOM   4513  O   PRO A 975     -11.118  -2.083 -21.432  1.00 10.98           O  
ATOM   4514  CB  PRO A 975     -10.643  -1.764 -18.154  1.00 12.40           C  
ATOM   4515  HB1 PRO A 975      -9.606  -1.529 -17.818  1.00  0.00           H  
ATOM   4516  HB2 PRO A 975     -10.460  -2.835 -18.406  1.00  0.00           H  
ATOM   4517  CG  PRO A 975     -11.660  -1.568 -17.112  1.00 14.72           C  
ATOM   4518  HG1 PRO A 975     -11.282  -1.773 -16.083  1.00  0.00           H  
ATOM   4519  HG2 PRO A 975     -12.459  -2.345 -17.124  1.00  0.00           H  
ATOM   4520  CD  PRO A 975     -12.185  -0.175 -17.284  1.00 13.71           C  
ATOM   4521  HD1 PRO A 975     -13.228  -0.014 -16.924  1.00  0.00           H  
ATOM   4522  HD2 PRO A 975     -11.726   0.590 -16.615  1.00  0.00           H  
ATOM   4523  N   GLN A 976     -13.073  -1.987 -20.349  1.00 12.28           N  
ATOM   4524  HN  GLN A 976     -13.587  -1.621 -19.547  1.00  0.00           H  
ATOM   4525  CA  GLN A 976     -13.803  -2.788 -21.371  1.00 14.03           C  
ATOM   4526  HA  GLN A 976     -13.199  -3.693 -21.616  1.00  0.00           H  
ATOM   4527  C   GLN A 976     -14.017  -1.989 -22.637  1.00 14.86           C  
ATOM   4528  O   GLN A 976     -14.364  -2.604 -23.633  1.00 16.56           O  
ATOM   4529  CB  GLN A 976     -15.159  -3.232 -20.857  1.00 16.49           C  
ATOM   4530  HB1 GLN A 976     -15.768  -2.355 -20.536  1.00  0.00           H  
ATOM   4531  HB2 GLN A 976     -15.798  -3.603 -21.692  1.00  0.00           H  
ATOM   4532  CG  GLN A 976     -15.072  -4.239 -19.772  1.00 17.23           C  
ATOM   4533  HG1 GLN A 976     -15.974  -4.894 -19.783  1.00  0.00           H  
ATOM   4534  HG2 GLN A 976     -14.282  -4.990 -20.007  1.00  0.00           H  
ATOM   4535  CD  GLN A 976     -14.856  -3.672 -18.386  1.00 17.07           C  
ATOM   4536  NE2 GLN A 976     -14.509  -4.553 -17.457  1.00 21.72           N  
ATOM   4537 1HE2 GLN A 976     -14.363  -4.171 -16.523  1.00  0.00           H  
ATOM   4538 2HE2 GLN A 976     -14.417  -5.545 -17.675  1.00  0.00           H  
ATOM   4539  OE1 GLN A 976     -14.970  -2.447 -18.117  1.00 20.23           O  
ATOM   4540  N   ARG A 977     -13.756  -0.695 -22.628  1.00 12.90           N  
ATOM   4541  CA AARG A 977     -13.808   0.120 -23.866  0.50 13.78           C  
ATOM   4542  HA AARG A 977     -14.707  -0.167 -24.459  1.00  0.00           H  
ATOM   4543  CA BARG A 977     -13.809   0.101 -23.889  0.50 13.64           C  
ATOM   4544  HA BARG A 977     -14.695  -0.215 -24.487  1.00  0.00           H  
ATOM   4545  C   ARG A 977     -12.537  -0.117 -24.715  1.00 14.05           C  
ATOM   4546  O   ARG A 977     -12.482   0.270 -25.902  1.00 16.38           O  
ATOM   4547  CB AARG A 977     -13.963   1.552 -23.376  0.50 16.00           C  
ATOM   4548  HB1AARG A 977     -13.113   1.819 -22.705  1.00  0.00           H  
ATOM   4549  HB2AARG A 977     -14.812   1.618 -22.657  1.00  0.00           H  
ATOM   4550  CB BARG A 977     -13.885   1.599 -23.629  0.50 14.50           C  
ATOM   4551  HB1BARG A 977     -13.534   2.176 -24.517  1.00  0.00           H  
ATOM   4552  HB2BARG A 977     -13.112   1.915 -22.890  1.00  0.00           H  
ATOM   4553  CG AARG A 977     -14.117   2.598 -24.453  0.50 18.30           C  
ATOM   4554  HG1AARG A 977     -13.226   2.700 -25.116  1.00  0.00           H  
ATOM   4555  HG2AARG A 977     -14.840   2.319 -25.254  1.00  0.00           H  
ATOM   4556  CG BARG A 977     -15.261   2.054 -23.199  0.50 14.69           C  
ATOM   4557  HG1BARG A 977     -15.585   1.539 -22.264  1.00  0.00           H  
ATOM   4558  HG2BARG A 977     -16.049   1.673 -23.890  1.00  0.00           H  
ATOM   4559  CD AARG A 977     -14.482   3.875 -23.709  0.50 25.38           C  
ATOM   4560  HD1AARG A 977     -13.747   4.067 -22.893  1.00  0.00           H  
ATOM   4561  HD2AARG A 977     -14.293   4.763 -24.356  1.00  0.00           H  
ATOM   4562  CD BARG A 977     -15.336   3.557 -23.054  0.50 19.23           C  
ATOM   4563  HD1BARG A 977     -15.056   4.065 -24.006  1.00  0.00           H  
ATOM   4564  HD2BARG A 977     -14.517   3.937 -22.400  1.00  0.00           H  
ATOM   4565  NE AARG A 977     -15.850   3.919 -23.177  0.50 27.74           N  
ATOM   4566  HE AARG A 977     -16.480   3.147 -23.393  1.00  0.00           H  
ATOM   4567  NE BARG A 977     -16.629   4.010 -22.584  0.50 22.31           N  
ATOM   4568  HE BARG A 977     -17.434   3.395 -22.705  1.00  0.00           H  
ATOM   4569  CZ AARG A 977     -16.309   4.924 -22.422  0.50 33.19           C  
ATOM   4570  CZ BARG A 977     -16.814   5.190 -22.002  0.50 27.93           C  
ATOM   4571  NH1AARG A 977     -15.478   5.893 -22.075  0.50 36.47           N  
ATOM   4572 1HH1AARG A 977     -15.828   6.659 -21.500  1.00  0.00           H  
ATOM   4573 2HH1AARG A 977     -14.513   5.883 -22.405  1.00  0.00           H  
ATOM   4574  NH1BARG A 977     -15.788   6.011 -21.847  0.50 27.15           N  
ATOM   4575 1HH1BARG A 977     -14.858   5.733 -22.160  1.00  0.00           H  
ATOM   4576 2HH1BARG A 977     -15.930   6.917 -21.400  1.00  0.00           H  
ATOM   4577  NH2AARG A 977     -17.563   4.937 -21.993  0.50 37.48           N  
ATOM   4578 1HH2AARG A 977     -17.913   5.703 -21.418  1.00  0.00           H  
ATOM   4579 2HH2AARG A 977     -18.204   4.190 -22.261  1.00  0.00           H  
ATOM   4580  NH2BARG A 977     -18.018   5.550 -21.597  0.50 25.04           N  
ATOM   4581 1HH2BARG A 977     -18.809   4.917 -21.716  1.00  0.00           H  
ATOM   4582 2HH2BARG A 977     -18.160   6.456 -21.150  1.00  0.00           H  
ATOM   4583  N   TYR A 978     -11.487  -0.647 -24.085  1.00 11.23           N  
ATOM   4584  HN  TYR A 978     -11.608  -1.026 -23.146  1.00  0.00           H  
ATOM   4585  CA  TYR A 978     -10.169  -0.696 -24.710  1.00  9.29           C  
ATOM   4586  HA  TYR A 978     -10.268  -0.205 -25.706  1.00  0.00           H  
ATOM   4587  C   TYR A 978      -9.686  -2.126 -24.971  1.00  9.09           C  
ATOM   4588  O   TYR A 978      -8.922  -2.326 -25.926  1.00  9.48           O  
ATOM   4589  CB  TYR A 978      -9.168   0.121 -23.920  1.00  9.94           C  
ATOM   4590  HB1 TYR A 978      -8.117  -0.068 -24.241  1.00  0.00           H  
ATOM   4591  HB2 TYR A 978      -9.073  -0.227 -22.865  1.00  0.00           H  
ATOM   4592  CG  TYR A 978      -9.541   1.566 -24.012  1.00 10.17           C  
ATOM   4593  CD1 TYR A 978      -9.416   2.277 -25.180  1.00 13.96           C  
ATOM   4594  HD1 TYR A 978      -8.923   1.795 -26.041  1.00  0.00           H  
ATOM   4595  CD2 TYR A 978     -10.120   2.200 -22.923  1.00 11.25           C  
ATOM   4596  HD2 TYR A 978     -10.200   1.677 -21.955  1.00  0.00           H  
ATOM   4597  CE1 TYR A 978      -9.879   3.565 -25.322  1.00 17.60           C  
ATOM   4598  HE1 TYR A 978      -9.796   4.089 -26.289  1.00  0.00           H  
ATOM   4599  CE2 TYR A 978     -10.597   3.493 -23.056  1.00 15.07           C  
ATOM   4600  HE2 TYR A 978     -11.105   3.978 -22.205  1.00  0.00           H  
ATOM   4601  CZ  TYR A 978     -10.443   4.181 -24.244  1.00 20.77           C  
ATOM   4602  OH  TYR A 978     -10.920   5.448 -24.395  1.00 26.04           O  
ATOM   4603  HH  TYR A 978     -11.313   5.877 -23.644  1.00  0.00           H  
ATOM   4604  N   LEU A 979     -10.107  -3.084 -24.156  1.00  9.03           N  
ATOM   4605  HN  LEU A 979     -10.675  -2.828 -23.348  1.00  0.00           H  
ATOM   4606  CA  LEU A 979      -9.783  -4.512 -24.376  1.00  8.76           C  
ATOM   4607  HA  LEU A 979      -9.334  -4.636 -25.389  1.00  0.00           H  
ATOM   4608  C   LEU A 979     -11.105  -5.246 -24.322  1.00 10.03           C  
ATOM   4609  O   LEU A 979     -11.877  -5.024 -23.416  1.00 11.71           O  
ATOM   4610  CB  LEU A 979      -8.816  -5.040 -23.330  1.00  8.03           C  
ATOM   4611  HB1 LEU A 979      -8.653  -6.130 -23.497  1.00  0.00           H  
ATOM   4612  HB2 LEU A 979      -9.321  -5.053 -22.336  1.00  0.00           H  
ATOM   4613  CG  LEU A 979      -7.475  -4.349 -23.200  1.00  8.26           C  
ATOM   4614  HG  LEU A 979      -7.662  -3.269 -22.996  1.00  0.00           H  
ATOM   4615  CD1 LEU A 979      -6.721  -4.922 -22.027  1.00  9.11           C  
ATOM   4616 1HD1 LEU A 979      -7.319  -4.846 -21.089  1.00  0.00           H  
ATOM   4617 2HD1 LEU A 979      -5.718  -4.449 -21.913  1.00  0.00           H  
ATOM   4618 3HD1 LEU A 979      -6.394  -5.970 -22.222  1.00  0.00           H  
ATOM   4619  CD2 LEU A 979      -6.662  -4.452 -24.475  1.00  9.13           C  
ATOM   4620 1HD2 LEU A 979      -7.220  -4.028 -25.343  1.00  0.00           H  
ATOM   4621 2HD2 LEU A 979      -6.335  -5.500 -24.670  1.00  0.00           H  
ATOM   4622 3HD2 LEU A 979      -5.659  -3.979 -24.361  1.00  0.00           H  
ATOM   4623  N   VAL A 980     -11.307  -6.142 -25.279  1.00  9.17           N  
ATOM   4624  HN  VAL A 980     -10.541  -6.328 -25.926  1.00  0.00           H  
ATOM   4625  CA  VAL A 980     -12.546  -6.875 -25.466  1.00 10.18           C  
ATOM   4626  HA  VAL A 980     -13.297  -6.489 -24.738  1.00  0.00           H  
ATOM   4627  C   VAL A 980     -12.275  -8.337 -25.146  1.00 10.10           C  
ATOM   4628  O   VAL A 980     -11.616  -9.015 -25.896  1.00 10.53           O  
ATOM   4629  CB  VAL A 980     -13.103  -6.680 -26.886  1.00 13.27           C  
ATOM   4630  HB  VAL A 980     -12.358  -7.088 -27.609  1.00  0.00           H  
ATOM   4631  CG1 VAL A 980     -14.391  -7.419 -27.079  1.00 15.76           C  
ATOM   4632 1HG1 VAL A 980     -14.256  -8.504 -26.862  1.00  0.00           H  
ATOM   4633 2HG1 VAL A 980     -14.817  -7.249 -28.095  1.00  0.00           H  
ATOM   4634 3HG1 VAL A 980     -15.217  -6.976 -26.475  1.00  0.00           H  
ATOM   4635  CG2 VAL A 980     -13.287  -5.196 -27.182  1.00 17.53           C  
ATOM   4636 1HG2 VAL A 980     -12.328  -4.646 -27.038  1.00  0.00           H  
ATOM   4637 2HG2 VAL A 980     -14.113  -4.753 -26.578  1.00  0.00           H  
ATOM   4638 3HG2 VAL A 980     -13.713  -5.026 -28.198  1.00  0.00           H  
ATOM   4639  N   ILE A 981     -12.761  -8.758 -23.984  1.00  9.71           N  
ATOM   4640  HN  ILE A 981     -13.336  -8.118 -23.437  1.00  0.00           H  
ATOM   4641  CA  ILE A 981     -12.507 -10.110 -23.447  1.00  9.34           C  
ATOM   4642  HA  ILE A 981     -12.001 -10.724 -24.229  1.00  0.00           H  
ATOM   4643  C   ILE A 981     -13.877 -10.720 -23.141  1.00  8.76           C  
ATOM   4644  O   ILE A 981     -14.671 -10.143 -22.401  1.00 10.77           O  
ATOM   4645  CB  ILE A 981     -11.602 -10.029 -22.209  1.00  9.23           C  
ATOM   4646  HB  ILE A 981     -12.058  -9.312 -21.487  1.00  0.00           H  
ATOM   4647  CG1 ILE A 981     -10.225  -9.523 -22.578  1.00 10.17           C  
ATOM   4648 1HG1 ILE A 981      -9.703 -10.268 -23.222  1.00  0.00           H  
ATOM   4649 2HG1 ILE A 981     -10.308  -8.671 -23.292  1.00  0.00           H  
ATOM   4650  CG2 ILE A 981     -11.489 -11.386 -21.531  1.00 11.17           C  
ATOM   4651 1HG2 ILE A 981     -12.504 -11.759 -21.259  1.00  0.00           H  
ATOM   4652 2HG2 ILE A 981     -10.803 -11.359 -20.652  1.00  0.00           H  
ATOM   4653 3HG2 ILE A 981     -10.926 -12.120 -22.154  1.00  0.00           H  
ATOM   4654  CD1 ILE A 981      -9.357  -9.143 -21.426  1.00 11.10           C  
ATOM   4655 1HD1 ILE A 981      -8.342  -8.770 -21.698  1.00  0.00           H  
ATOM   4656 2HD1 ILE A 981      -9.274  -9.995 -20.712  1.00  0.00           H  
ATOM   4657 3HD1 ILE A 981      -9.879  -8.398 -20.782  1.00  0.00           H  
ATOM   4658  N   GLN A 982     -14.101 -11.928 -23.653  1.00  8.94           N  
ATOM   4659  HN  GLN A 982     -13.378 -12.383 -24.210  1.00  0.00           H  
ATOM   4660  CA  GLN A 982     -15.367 -12.605 -23.426  1.00 10.32           C  
ATOM   4661  HA  GLN A 982     -16.198 -11.957 -23.791  1.00  0.00           H  
ATOM   4662  C   GLN A 982     -15.553 -12.864 -21.933  1.00 11.42           C  
ATOM   4663  O   GLN A 982     -14.658 -13.376 -21.269  1.00 12.54           O  
ATOM   4664  CB  GLN A 982     -15.394 -13.920 -24.181  1.00 10.53           C  
ATOM   4665  HB1 GLN A 982     -15.036 -13.792 -25.229  1.00  0.00           H  
ATOM   4666  HB2 GLN A 982     -14.606 -14.616 -23.810  1.00  0.00           H  
ATOM   4667  CG  GLN A 982     -16.776 -14.575 -24.142  1.00 10.48           C  
ATOM   4668  HG1 GLN A 982     -17.555 -13.879 -24.533  1.00  0.00           H  
ATOM   4669  HG2 GLN A 982     -17.134 -14.681 -23.091  1.00  0.00           H  
ATOM   4670  CD  GLN A 982     -16.831 -15.899 -24.863  1.00 11.31           C  
ATOM   4671  NE2 GLN A 982     -17.765 -16.742 -24.528  1.00 12.60           N  
ATOM   4672 1HE2 GLN A 982     -17.802 -17.637 -25.015  1.00  0.00           H  
ATOM   4673 2HE2 GLN A 982     -18.435 -16.483 -23.804  1.00  0.00           H  
ATOM   4674  OE1 GLN A 982     -16.043 -16.204 -25.714  1.00 18.34           O  
ATOM   4675  N   GLY A 983     -16.725 -12.520 -21.416  1.00 12.77           N  
ATOM   4676  HN  GLY A 983     -17.433 -12.105 -22.022  1.00  0.00           H  
ATOM   4677  CA  GLY A 983     -17.029 -12.722 -19.995  1.00 13.80           C  
ATOM   4678  HA1 GLY A 983     -16.576 -13.674 -19.631  1.00  0.00           H  
ATOM   4679  HA2 GLY A 983     -18.109 -12.961 -19.858  1.00  0.00           H  
ATOM   4680  C   GLY A 983     -16.623 -11.564 -19.098  1.00 12.39           C  
ATOM   4681  O   GLY A 983     -16.914 -11.600 -17.929  1.00 15.39           O  
ATOM   4682  N   ASP A 984     -15.945 -10.557 -19.649  1.00 11.93           N  
ATOM   4683  HN  ASP A 984     -15.756 -10.593 -20.651  1.00  0.00           H  
ATOM   4684  CA  ASP A 984     -15.455  -9.397 -18.890  1.00 11.34           C  
ATOM   4685  HA  ASP A 984     -15.446  -9.650 -17.804  1.00  0.00           H  
ATOM   4686  C   ASP A 984     -16.396  -8.249 -19.118  1.00 15.02           C  
ATOM   4687  O   ASP A 984     -16.125  -7.434 -19.904  1.00 21.85           O  
ATOM   4688  CB  ASP A 984     -14.051  -9.083 -19.333  1.00 12.20           C  
ATOM   4689  HB1 ASP A 984     -14.027  -8.943 -20.439  1.00  0.00           H  
ATOM   4690  HB2 ASP A 984     -13.411  -9.990 -19.231  1.00  0.00           H  
ATOM   4691  CG  ASP A 984     -13.394  -7.924 -18.663  1.00 12.65           C  
ATOM   4692  OD1 ASP A 984     -13.577  -7.807 -17.443  1.00 15.93           O  
ATOM   4693  OD2 ASP A 984     -12.671  -7.187 -19.372  1.00 12.06           O  
ATOM   4694  N   GLU A 985     -17.513  -8.191 -18.394  1.00 18.17           N  
ATOM   4695  HN  GLU A 985     -17.573  -8.676 -17.499  1.00  0.00           H  
ATOM   4696  CA  GLU A 985     -18.698  -7.393 -18.919  1.00 26.01           C  
ATOM   4697  HA  GLU A 985     -18.792  -7.596 -20.011  1.00  0.00           H  
ATOM   4698  C   GLU A 985     -18.534  -5.880 -18.733  1.00 39.74           C  
ATOM   4699  HC  GLU A 985     -18.639  -5.166 -19.567  1.00  0.00           H  
ATOM   4700  O   GLU A 985     -18.269  -5.511 -17.549  1.00 51.38           O  
ATOM   4701  CB  GLU A 985     -19.928  -7.939 -18.237  1.00 31.58           C  
ATOM   4702  HB1 GLU A 985     -19.898  -7.717 -17.145  1.00  0.00           H  
ATOM   4703  HB2 GLU A 985     -20.828  -7.349 -18.527  1.00  0.00           H  
ATOM   4704  CG  GLU A 985     -20.170  -9.432 -18.472  1.00 42.89           C  
ATOM   4705  HG1 GLU A 985     -19.388 -10.028 -17.947  1.00  0.00           H  
ATOM   4706  HG2 GLU A 985     -21.080  -9.759 -17.916  1.00  0.00           H  
ATOM   4707  CD  GLU A 985     -20.267  -9.875 -19.922  1.00 62.85           C  
ATOM   4708  OE1 GLU A 985     -20.439  -9.004 -20.816  1.00 79.34           O  
ATOM   4709  OE2 GLU A 985     -20.162 -11.099 -20.159  1.00 85.23           O  
TER    4710      GLU A 985 
CONECT    1    4
CONECT    1    3
CONECT    1    2
CONECT    5    6
CONECT    9   11
CONECT    9   10
CONECT   12   14
CONECT   12   13
CONECT   16   18
CONECT   16   17
CONECT   20   21
CONECT   22   23
CONECT   26   29
CONECT   26   28
CONECT   26   27
CONECT   30   31
CONECT   32   33
CONECT   36   38
CONECT   36   37
CONECT   39   40
CONECT   41   44
CONECT   41   43
CONECT   41   42
CONECT   45   48
CONECT   45   47
CONECT   45   46
CONECT   49   50
CONECT   51   52
CONECT   55   57
CONECT   55   56
CONECT   58   59
CONECT   60   63
CONECT   60   62
CONECT   60   61
CONECT   64   67
CONECT   64   66
CONECT   64   65
CONECT   68   69
CONECT   70   71
CONECT   74   76
CONECT   74   75
CONECT   77   79
CONECT   77   78
CONECT   80   82
CONECT   80   81
CONECT   83   84
CONECT   86   88
CONECT   86   87
CONECT   89   91
CONECT   89   90
CONECT   92   93
CONECT   94   95
CONECT   98   99
CONECT  100  102
CONECT  100  101
CONECT  103  106
CONECT  103  105
CONECT  103  104
CONECT  107  110
CONECT  107  109
CONECT  107  108
CONECT  112  113
CONECT  114  115
CONECT  118  120
CONECT  118  119
CONECT  121  123
CONECT  121  122
CONECT  124  125
CONECT  126  127
CONECT  128  131
CONECT  128  130
CONECT  128  129
CONECT  132  135
CONECT  132  134
CONECT  132  133
CONECT  136  139
CONECT  136  138
CONECT  136  137
CONECT  140  143
CONECT  140  142
CONECT  140  141
CONECT  144  145
CONECT  146  147
CONECT  150  152
CONECT  150  151
CONECT  153  155
CONECT  153  154
CONECT  156  158
CONECT  156  157
CONECT  159  161
CONECT  159  160
CONECT  162  165
CONECT  162  164
CONECT  162  163
CONECT  166  167
CONECT  168  169
CONECT  172  174
CONECT  172  173
CONECT  175  177
CONECT  175  176
CONECT  181  182
CONECT  183  184
CONECT  187  188
CONECT  189  192
CONECT  189  191
CONECT  189  190
CONECT  193  194
CONECT  195  196
CONECT  197  198
CONECT  201  203
CONECT  201  202
CONECT  204  206
CONECT  204  205
CONECT  210  211
CONECT  212  213
CONECT  216  218
CONECT  216  217
CONECT  220  221
CONECT  222  223
CONECT  224  225
CONECT  226  227
CONECT  228  229
CONECT  231  232
CONECT  233  234
CONECT  237  239
CONECT  237  238
CONECT  240  242
CONECT  240  241
CONECT  243  245
CONECT  243  244
CONECT  246  248
CONECT  246  247
CONECT  249  251
CONECT  249  250
CONECT  252  254
CONECT  252  253
CONECT  255  257
CONECT  255  256
CONECT  258  260
CONECT  258  259
CONECT  261  264
CONECT  261  263
CONECT  261  262
CONECT  265  268
CONECT  265  267
CONECT  265  266
CONECT  269  270
CONECT  271  272
CONECT  275  277
CONECT  275  276
CONECT  278  280
CONECT  278  279
CONECT  281  283
CONECT  281  282
CONECT  284  286
CONECT  284  285
CONECT  287  290
CONECT  287  289
CONECT  287  288
CONECT  291  292
CONECT  293  294
CONECT  297  298
CONECT  299  301
CONECT  299  300
CONECT  302  305
CONECT  302  304
CONECT  302  303
CONECT  306  309
CONECT  306  308
CONECT  306  307
CONECT  310  311
CONECT  312  313
CONECT  316  318
CONECT  316  317
CONECT  319  321
CONECT  319  320
CONECT  322  324
CONECT  322  323
CONECT  325  327
CONECT  325  326
CONECT  328  331
CONECT  328  330
CONECT  328  329
CONECT  332  333
CONECT  334  335
CONECT  338  339
CONECT  340  343
CONECT  340  342
CONECT  340  341
CONECT  344  347
CONECT  344  346
CONECT  344  345
CONECT  348  349
CONECT  350  351
CONECT  354  356
CONECT  354  355
CONECT  357  358
CONECT  359  362
CONECT  359  361
CONECT  359  360
CONECT  363  366
CONECT  363  365
CONECT  363  364
CONECT  367  368
CONECT  369  371
CONECT  369  370
CONECT  374  375
CONECT  376  377
CONECT  380  382
CONECT  380  381
CONECT  383  384
CONECT  385  386
CONECT  387  389
CONECT  387  388
CONECT  392  393
CONECT  394  395
CONECT  398  401
CONECT  398  400
CONECT  398  399
CONECT  402  403
CONECT  404  405
CONECT  408  410
CONECT  408  409
CONECT  412  413
CONECT  414  415
CONECT  416  417
CONECT  418  419
CONECT  420  421
CONECT  422  423
CONECT  424  426
CONECT  424  425
CONECT  429  430
CONECT  431  432
CONECT  435  436
CONECT  437  440
CONECT  437  439
CONECT  437  438
CONECT  441  442
CONECT  443  444
CONECT  445  446
CONECT  449  450
CONECT  451  454
CONECT  451  453
CONECT  451  452
CONECT  455  458
CONECT  455  457
CONECT  455  456
CONECT  459  460
CONECT  461  462
CONECT  465  467
CONECT  465  466
CONECT  469  470
CONECT  471  472
CONECT  473  474
CONECT  475  476
CONECT  478  479
CONECT  480  481
CONECT  482  483
CONECT  486  488
CONECT  486  487
CONECT  489  491
CONECT  489  490
CONECT  492  494
CONECT  492  493
CONECT  495  497
CONECT  495  496
CONECT  498  501
CONECT  498  500
CONECT  498  499
CONECT  502  503
CONECT  504  506
CONECT  504  505
CONECT  510  511
CONECT  512  513
CONECT  516  518
CONECT  516  517
CONECT  519  521
CONECT  519  520
CONECT  522  523
CONECT  524  525
CONECT  526  529
CONECT  526  528
CONECT  526  527
CONECT  530  533
CONECT  530  532
CONECT  530  531
CONECT  534  537
CONECT  534  536
CONECT  534  535
CONECT  538  541
CONECT  538  540
CONECT  538  539
CONECT  542  543
CONECT  544  545
CONECT  548  550
CONECT  548  549
CONECT  552  553
CONECT  556  557
CONECT  558  559
CONECT  560  561
CONECT  562  563
CONECT  564  565
CONECT  566  567
CONECT  568  569
CONECT  572  573
CONECT  574  576
CONECT  574  575
CONECT  577  580
CONECT  577  579
CONECT  577  578
CONECT  581  584
CONECT  581  583
CONECT  581  582
CONECT  586  587
CONECT  590  592
CONECT  590  591
CONECT  593  595
CONECT  593  594
CONECT  596  598
CONECT  596  597
CONECT  599  600
CONECT  601  602
CONECT  605  607
CONECT  605  606
CONECT  608  610
CONECT  608  609
CONECT  614  615
CONECT  616  618
CONECT  616  617
CONECT  621  622
CONECT  623  624
CONECT  627  629
CONECT  627  628
CONECT  630  632
CONECT  630  631
CONECT  636  637
CONECT  638  639
CONECT  642  644
CONECT  642  643
CONECT  645  647
CONECT  645  646
CONECT  648  650
CONECT  648  649
CONECT  651  653
CONECT  651  652
CONECT  654  657
CONECT  654  656
CONECT  654  655
CONECT  658  659
CONECT  660  661
CONECT  664  665
CONECT  666  669
CONECT  666  668
CONECT  666  667
CONECT  670  673
CONECT  670  672
CONECT  670  671
CONECT  674  675
CONECT  676  677
CONECT  680  682
CONECT  680  681
CONECT  683  685
CONECT  683  684
CONECT  686  688
CONECT  686  687
CONECT  689  691
CONECT  689  690
CONECT  692  695
CONECT  692  694
CONECT  692  693
CONECT  696  697
CONECT  698  699
CONECT  702  703
CONECT  704  706
CONECT  704  705
CONECT  707  710
CONECT  707  709
CONECT  707  708
CONECT  711  714
CONECT  711  713
CONECT  711  712
CONECT  716  717
CONECT  720  722
CONECT  720  721
CONECT  723  725
CONECT  723  724
CONECT  726  728
CONECT  726  727
CONECT  729  730
CONECT  731  732
CONECT  735  736
CONECT  737  740
CONECT  737  739
CONECT  737  738
CONECT  741  744
CONECT  741  743
CONECT  741  742
CONECT  745  746
CONECT  747  748
CONECT  751  754
CONECT  751  753
CONECT  751  752
CONECT  755  756
CONECT  757  758
CONECT  761  762
CONECT  763  765
CONECT  763  764
CONECT  766  769
CONECT  766  768
CONECT  766  767
CONECT  770  773
CONECT  770  772
CONECT  770  771
CONECT  775  776
CONECT  777  778
CONECT  781  783
CONECT  781  782
CONECT  784  786
CONECT  784  785
CONECT  787  789
CONECT  787  788
CONECT  790  792
CONECT  790  791
CONECT  793  795
CONECT  793  794
CONECT  796  798
CONECT  796  797
CONECT  799  801
CONECT  799  800
CONECT  802  804
CONECT  802  803
CONECT  805  808
CONECT  805  807
CONECT  805  806
CONECT  809  812
CONECT  809  811
CONECT  809  810
CONECT  813  814
CONECT  815  816
CONECT  819  821
CONECT  819  820
CONECT  822  824
CONECT  822  823
CONECT  828  829
CONECT  830  831
CONECT  834  836
CONECT  834  835
CONECT  837  838
CONECT  839  842
CONECT  839  841
CONECT  839  840
CONECT  843  846
CONECT  843  845
CONECT  843  844
CONECT  847  848
CONECT  849  850
CONECT  853  855
CONECT  853  854
CONECT  856  858
CONECT  856  857
CONECT  859  861
CONECT  859  860
CONECT  862  863
CONECT  865  867
CONECT  865  866
CONECT  868  870
CONECT  868  869
CONECT  871  872
CONECT  873  874
CONECT  877  879
CONECT  877  878
CONECT  880  882
CONECT  880  881
CONECT  886  887
CONECT  888  889
CONECT  892  895
CONECT  892  894
CONECT  892  893
CONECT  896  897
CONECT  898  899
CONECT  902  903
CONECT  904  907
CONECT  904  906
CONECT  904  905
CONECT  908  909
CONECT  910  911
CONECT  912  913
CONECT  916  918
CONECT  916  917
CONECT  919  920
CONECT  922  923
CONECT  926  928
CONECT  926  927
CONECT  929  931
CONECT  929  930
CONECT  932  934
CONECT  932  933
CONECT  935  936
CONECT  937  938
CONECT  941  943
CONECT  941  942
CONECT  944  946
CONECT  944  945
CONECT  947  949
CONECT  947  948
CONECT  950  952
CONECT  950  951
CONECT  953  956
CONECT  953  955
CONECT  953  954
CONECT  957  958
CONECT  959  960
CONECT  963  966
CONECT  963  965
CONECT  963  964
CONECT  967  968
CONECT  969  970
CONECT  973  975
CONECT  973  974
CONECT  977  979
CONECT  977  978
CONECT  981  982
CONECT  983  984
CONECT  987  989
CONECT  987  988
CONECT  990  992
CONECT  990  991
CONECT  993  995
CONECT  993  994
CONECT  996  998
CONECT  996  997
CONECT  999 1002
CONECT  999 1001
CONECT  999 1000
CONECT 1003 1004
CONECT 1005 1006
CONECT 1009 1011
CONECT 1009 1010
CONECT 1012 1014
CONECT 1012 1013
CONECT 1018 1019
CONECT 1020 1021
CONECT 1024 1025
CONECT 1026 1028
CONECT 1026 1027
CONECT 1029 1032
CONECT 1029 1031
CONECT 1029 1030
CONECT 1033 1036
CONECT 1033 1035
CONECT 1033 1034
CONECT 1037 1038
CONECT 1039 1040
CONECT 1043 1045
CONECT 1043 1044
CONECT 1046 1047
CONECT 1048 1051
CONECT 1048 1050
CONECT 1048 1049
CONECT 1052 1055
CONECT 1052 1054
CONECT 1052 1053
CONECT 1056 1057
CONECT 1058 1059
CONECT 1062 1064
CONECT 1062 1063
CONECT 1068 1069
CONECT 1070 1071
CONECT 1074 1076
CONECT 1074 1075
CONECT 1077 1079
CONECT 1077 1078
CONECT 1083 1084
CONECT 1085 1086
CONECT 1089 1092
CONECT 1089 1091
CONECT 1089 1090
CONECT 1093 1094
CONECT 1095 1096
CONECT 1099 1101
CONECT 1099 1100
CONECT 1103 1104
CONECT 1105 1106
CONECT 1107 1108
CONECT 1109 1110
CONECT 1112 1113
CONECT 1114 1115
CONECT 1116 1117
CONECT 1120 1121
CONECT 1122 1125
CONECT 1122 1124
CONECT 1122 1123
CONECT 1126 1129
CONECT 1126 1128
CONECT 1126 1127
CONECT 1130 1131
CONECT 1132 1133
CONECT 1136 1138
CONECT 1136 1137
CONECT 1139 1141
CONECT 1139 1140
CONECT 1143 1146
CONECT 1143 1145
CONECT 1143 1144
CONECT 1147 1148
CONECT 1149 1150
CONECT 1153 1156
CONECT 1153 1155
CONECT 1153 1154
CONECT 1157 1158
CONECT 1159 1160
CONECT 1163 1165
CONECT 1163 1164
CONECT 1166 1167
CONECT 1168 1169
CONECT 1170 1171
CONECT 1174 1175
CONECT 1176 1179
CONECT 1176 1178
CONECT 1176 1177
CONECT 1180 1183
CONECT 1180 1182
CONECT 1180 1181
CONECT 1184 1185
CONECT 1186 1187
CONECT 1190 1192
CONECT 1190 1191
CONECT 1196 1197
CONECT 1198 1199
CONECT 1202 1204
CONECT 1202 1203
CONECT 1206 1208
CONECT 1206 1207
CONECT 1211 1212
CONECT 1215 1217
CONECT 1215 1216
CONECT 1218 1220
CONECT 1218 1219
CONECT 1221 1223
CONECT 1221 1222
CONECT 1224 1225
CONECT 1226 1227
CONECT 1230 1232
CONECT 1230 1231
CONECT 1234 1235
CONECT 1236 1237
CONECT 1238 1239
CONECT 1240 1241
CONECT 1242 1243
CONECT 1244 1245
CONECT 1248 1249
CONECT 1250 1253
CONECT 1250 1252
CONECT 1250 1251
CONECT 1254 1257
CONECT 1254 1256
CONECT 1254 1255
CONECT 1259 1260
CONECT 1261 1262
CONECT 1265 1267
CONECT 1265 1266
CONECT 1268 1270
CONECT 1268 1269
CONECT 1273 1274
CONECT 1275 1276
CONECT 1279 1281
CONECT 1279 1280
CONECT 1282 1284
CONECT 1282 1283
CONECT 1285 1287
CONECT 1285 1286
CONECT 1288 1289
CONECT 1291 1293
CONECT 1291 1292
CONECT 1294 1296
CONECT 1294 1295
CONECT 1297 1298
CONECT 1299 1300
CONECT 1303 1305
CONECT 1303 1304
CONECT 1306 1307
CONECT 1308 1311
CONECT 1308 1310
CONECT 1308 1309
CONECT 1312 1315
CONECT 1312 1314
CONECT 1312 1313
CONECT 1316 1317
CONECT 1318 1319
CONECT 1322 1324
CONECT 1322 1323
CONECT 1325 1326
CONECT 1327 1330
CONECT 1327 1329
CONECT 1327 1328
CONECT 1331 1334
CONECT 1331 1333
CONECT 1331 1332
CONECT 1335 1336
CONECT 1337 1339
CONECT 1337 1338
CONECT 1342 1343
CONECT 1344 1345
CONECT 1348 1349
CONECT 1350 1352
CONECT 1350 1351
CONECT 1353 1356
CONECT 1353 1355
CONECT 1353 1354
CONECT 1357 1360
CONECT 1357 1359
CONECT 1357 1358
CONECT 1361 1362
CONECT 1363 1364
CONECT 1367 1369
CONECT 1367 1368
CONECT 1371 1372
CONECT 1373 1374
CONECT 1377 1379
CONECT 1377 1378
CONECT 1380 1381
CONECT 1382 1385
CONECT 1382 1384
CONECT 1382 1383
CONECT 1386 1389
CONECT 1386 1388
CONECT 1386 1387
CONECT 1390 1391
CONECT 1392 1393
CONECT 1396 1397
CONECT 1398 1401
CONECT 1398 1400
CONECT 1398 1399
CONECT 1402 1403
CONECT 1404 1405
CONECT 1406 1407
CONECT 1410 1412
CONECT 1410 1411
CONECT 1413 1414
CONECT 1415 1416
CONECT 1417 1418
CONECT 1421 1422
CONECT 1423 1426
CONECT 1423 1425
CONECT 1423 1424
CONECT 1427 1428
CONECT 1429 1430
CONECT 1431 1432
CONECT 1435 1436
CONECT 1437 1440
CONECT 1437 1439
CONECT 1437 1438
CONECT 1441 1444
CONECT 1441 1443
CONECT 1441 1442
CONECT 1445 1446
CONECT 1447 1448
CONECT 1451 1453
CONECT 1451 1452
CONECT 1454 1456
CONECT 1454 1455
CONECT 1458 1460
CONECT 1458 1459
CONECT 1462 1463
CONECT 1464 1465
CONECT 1468 1470
CONECT 1468 1469
CONECT 1471 1472
CONECT 1473 1476
CONECT 1473 1475
CONECT 1473 1474
CONECT 1477 1480
CONECT 1477 1479
CONECT 1477 1478
CONECT 1481 1482
CONECT 1483 1484
CONECT 1487 1488
CONECT 1489 1491
CONECT 1489 1490
CONECT 1492 1495
CONECT 1492 1494
CONECT 1492 1493
CONECT 1496 1499
CONECT 1496 1498
CONECT 1496 1497
CONECT 1500 1501
CONECT 1502 1503
CONECT 1506 1507
CONECT 1508 1511
CONECT 1508 1510
CONECT 1508 1509
CONECT 1512 1513
CONECT 1514 1515
CONECT 1516 1517
CONECT 1520 1522
CONECT 1520 1521
CONECT 1523 1525
CONECT 1523 1524
CONECT 1527 1529
CONECT 1527 1528
CONECT 1531 1532
CONECT 1533 1534
CONECT 1537 1539
CONECT 1537 1538
CONECT 1540 1541
CONECT 1542 1545
CONECT 1542 1544
CONECT 1542 1543
CONECT 1546 1549
CONECT 1546 1548
CONECT 1546 1547
CONECT 1550 1551
CONECT 1552 1553
CONECT 1556 1558
CONECT 1556 1557
CONECT 1559 1561
CONECT 1559 1560
CONECT 1563 1566
CONECT 1563 1565
CONECT 1563 1564
CONECT 1568 1569
CONECT 1572 1574
CONECT 1572 1573
CONECT 1575 1577
CONECT 1575 1576
CONECT 1578 1580
CONECT 1578 1579
CONECT 1581 1582
CONECT 1583 1584
CONECT 1587 1589
CONECT 1587 1588
CONECT 1591 1592
CONECT 1593 1594
CONECT 1595 1596
CONECT 1597 1598
CONECT 1599 1600
CONECT 1601 1602
CONECT 1603 1605
CONECT 1603 1604
CONECT 1608 1609
CONECT 1610 1611
CONECT 1614 1616
CONECT 1614 1615
CONECT 1618 1619
CONECT 1620 1621
CONECT 1624 1626
CONECT 1624 1625
CONECT 1627 1628
CONECT 1629 1632
CONECT 1629 1631
CONECT 1629 1630
CONECT 1633 1636
CONECT 1633 1635
CONECT 1633 1634
CONECT 1637 1638
CONECT 1639 1640
CONECT 1643 1645
CONECT 1643 1644
CONECT 1646 1647
CONECT 1648 1651
CONECT 1648 1650
CONECT 1648 1649
CONECT 1652 1655
CONECT 1652 1654
CONECT 1652 1653
CONECT 1656 1657
CONECT 1658 1659
CONECT 1662 1664
CONECT 1662 1663
CONECT 1668 1669
CONECT 1670 1671
CONECT 1674 1676
CONECT 1674 1675
CONECT 1678 1679
CONECT 1680 1681
CONECT 1682 1683
CONECT 1684 1685
CONECT 1687 1688
CONECT 1689 1690
CONECT 1691 1692
CONECT 1695 1696
CONECT 1697 1700
CONECT 1697 1699
CONECT 1697 1698
CONECT 1701 1704
CONECT 1701 1703
CONECT 1701 1702
CONECT 1705 1706
CONECT 1707 1708
CONECT 1711 1713
CONECT 1711 1712
CONECT 1714 1716
CONECT 1714 1715
CONECT 1717 1719
CONECT 1717 1718
CONECT 1720 1721
CONECT 1723 1725
CONECT 1723 1724
CONECT 1726 1728
CONECT 1726 1727
CONECT 1729 1730
CONECT 1731 1732
CONECT 1735 1737
CONECT 1735 1736
CONECT 1738 1740
CONECT 1738 1739
CONECT 1744 1745
CONECT 1746 1747
CONECT 1750 1752
CONECT 1750 1751
CONECT 1754 1755
CONECT 1756 1757
CONECT 1758 1759
CONECT 1760 1761
CONECT 1762 1763
CONECT 1764 1765
CONECT 1766 1767
CONECT 1768 1769
CONECT 1774 1776
CONECT 1774 1775
CONECT 1777 1779
CONECT 1777 1778
CONECT 1780 1782
CONECT 1780 1781
CONECT 1783 1785
CONECT 1783 1784
CONECT 1786 1788
CONECT 1786 1787
CONECT 1789 1791
CONECT 1789 1790
CONECT 1792 1794
CONECT 1792 1793
CONECT 1795 1797
CONECT 1795 1796
CONECT 1798 1801
CONECT 1798 1800
CONECT 1798 1799
CONECT 1802 1805
CONECT 1802 1804
CONECT 1802 1803
CONECT 1807 1808
CONECT 1811 1813
CONECT 1811 1812
CONECT 1817 1818
CONECT 1819 1820
CONECT 1823 1825
CONECT 1823 1824
CONECT 1827 1829
CONECT 1827 1828
CONECT 1831 1832
CONECT 1833 1834
CONECT 1837 1838
CONECT 1839 1841
CONECT 1839 1840
CONECT 1842 1845
CONECT 1842 1844
CONECT 1842 1843
CONECT 1846 1849
CONECT 1846 1848
CONECT 1846 1847
CONECT 1850 1851
CONECT 1852 1854
CONECT 1852 1853
CONECT 1857 1858
CONECT 1859 1860
CONECT 1863 1865
CONECT 1863 1864
CONECT 1866 1867
CONECT 1868 1869
CONECT 1870 1871
CONECT 1872 1873
CONECT 1874 1875
CONECT 1880 1882
CONECT 1880 1881
CONECT 1883 1885
CONECT 1883 1884
CONECT 1886 1888
CONECT 1886 1887
CONECT 1889 1891
CONECT 1889 1890
CONECT 1894 1896
CONECT 1894 1895
CONECT 1897 1899
CONECT 1897 1898
CONECT 1903 1904
CONECT 1907 1909
CONECT 1907 1908
CONECT 1911 1912
CONECT 1913 1914
CONECT 1915 1916
CONECT 1917 1918
CONECT 1920 1921
CONECT 1922 1923
CONECT 1924 1925
CONECT 1928 1930
CONECT 1928 1929
CONECT 1931 1932
CONECT 1933 1936
CONECT 1933 1935
CONECT 1933 1934
CONECT 1937 1940
CONECT 1937 1939
CONECT 1937 1938
CONECT 1941 1942
CONECT 1943 1944
CONECT 1947 1949
CONECT 1947 1948
CONECT 1950 1951
CONECT 1952 1955
CONECT 1952 1954
CONECT 1952 1953
CONECT 1956 1959
CONECT 1956 1958
CONECT 1956 1957
CONECT 1961 1962
CONECT 1963 1964
CONECT 1967 1969
CONECT 1967 1968
CONECT 1970 1972
CONECT 1970 1971
CONECT 1975 1977
CONECT 1975 1976
CONECT 1978 1980
CONECT 1978 1979
CONECT 1983 1984
CONECT 1985 1986
CONECT 1989 1991
CONECT 1989 1990
CONECT 1993 1994
CONECT 1997 1998
CONECT 1999 2000
CONECT 2001 2002
CONECT 2003 2004
CONECT 2005 2006
CONECT 2007 2008
CONECT 2009 2010
CONECT 2013 2015
CONECT 2013 2014
CONECT 2017 2018
CONECT 2019 2020
CONECT 2023 2024
CONECT 2025 2028
CONECT 2025 2027
CONECT 2025 2026
CONECT 2029 2032
CONECT 2029 2031
CONECT 2029 2030
CONECT 2033 2034
CONECT 2035 2036
CONECT 2039 2041
CONECT 2039 2040
CONECT 2042 2044
CONECT 2042 2043
CONECT 2046 2048
CONECT 2046 2047
CONECT 2050 2051
CONECT 2052 2053
CONECT 2056 2057
CONECT 2058 2060
CONECT 2058 2059
CONECT 2061 2064
CONECT 2061 2063
CONECT 2061 2062
CONECT 2065 2068
CONECT 2065 2067
CONECT 2065 2066
CONECT 2069 2070
CONECT 2071 2072
CONECT 2075 2078
CONECT 2075 2077
CONECT 2075 2076
CONECT 2079 2080
CONECT 2081 2082
CONECT 2085 2087
CONECT 2085 2086
CONECT 2088 2090
CONECT 2088 2089
CONECT 2091 2093
CONECT 2091 2092
CONECT 2094 2096
CONECT 2094 2095
CONECT 2097 2100
CONECT 2097 2099
CONECT 2097 2098
CONECT 2101 2102
CONECT 2103 2105
CONECT 2103 2104
CONECT 2108 2109
[truncated: 22,475 more chars]
