# Supplementary material for: Astragalus in Acute Pancreatitis: Insights from Network Pharmacology, Molecular Docking, and Meta-Analysis Validation
Source: Curr Issues Mol Biol. 2025 May 21;47(5):379. doi: 10.3390/cimb47050379 (PMC12109879; doi:10.3390/cimb47050379)
Supplement: Supplementary file 1 [file cimb-47-00379-s001.zip › Original Data/Network Pharmacology/5 Molecular Docking/Calycosin/EGFR/8a27.pdbqt]

REMARK   4 XXXX COMPLIES WITH FORMAT V. 2.0
ATOM      1  N   GLN A 701      21.064  -2.769  10.034  1.00 53.04    -0.066 N 
ATOM      2  HN1 GLN A 701      21.014  -2.943  11.038  1.00  0.00     0.275 HD
ATOM      3  HN2 GLN A 701      21.761  -3.364   9.587  1.00  0.00     0.275 HD
ATOM      4  HN3 GLN A 701      20.232  -3.112   9.553  1.00  0.00     0.275 HD
ATOM      5  CA  GLN A 701      21.314  -1.290   9.734  1.00 56.05     0.275 C 
ATOM      6  C   GLN A 701      21.390  -1.028   8.219  1.00 44.51     0.248 C 
ATOM      7  O   GLN A 701      20.863  -0.004   7.694  1.00 40.17    -0.271 OA
ATOM      8  CB  GLN A 701      22.680  -0.816  10.259  1.00 58.34     0.052 C 
ATOM      9  CG  GLN A 701      22.997  -1.184  11.698  1.00 66.89     0.105 C 
ATOM     10  CD  GLN A 701      22.009  -0.557  12.648  1.00 72.16     0.215 C 
ATOM     11  NE2 GLN A 701      21.247  -1.414  13.322  1.00 69.07    -0.370 N 
ATOM     12 1HE2 GLN A 701      20.578  -0.990  13.965  1.00  0.00     0.159 HD
ATOM     13 2HE2 GLN A 701      21.324  -2.427  13.230  1.00  0.00     0.159 HD
ATOM     14  OE1 GLN A 701      21.915   0.678  12.760  1.00 74.65    -0.274 OA
ATOM     15  N   ALA A 702      22.145  -1.878   7.543  1.00 32.98    -0.346 N 
ATOM     16  HN  ALA A 702      22.344  -2.785   7.964  1.00  0.00     0.163 HD
ATOM     17  CA  ALA A 702      22.716  -1.587   6.211  1.00 24.54     0.172 C 
ATOM     18  C   ALA A 702      21.639  -1.715   5.121  1.00 23.26     0.240 C 
ATOM     19  O   ALA A 702      20.746  -2.568   5.246  1.00 25.13    -0.271 OA
ATOM     20  CB  ALA A 702      23.866  -2.540   5.942  1.00 29.03     0.042 C 
ATOM     21  N   LEU A 703      21.725  -0.894   4.071  1.00 22.77    -0.346 N 
ATOM     22  HN  LEU A 703      22.462  -0.189   4.062  1.00  0.00     0.163 HD
ATOM     23  CA  LEU A 703      20.796  -0.962   2.918  1.00 21.98     0.177 C 
ATOM     24  C   LEU A 703      20.942  -2.329   2.200  1.00 19.48     0.241 C 
ATOM     25  O   LEU A 703      19.925  -2.912   1.780  1.00 21.64    -0.271 OA
ATOM     26  CB  LEU A 703      21.129   0.160   1.946  1.00 29.42     0.038 C 
ATOM     27  CG  LEU A 703      20.026   0.492   0.946  1.00 35.80    -0.020 C 
ATOM     28  CD1 LEU A 703      18.666   0.705   1.632  1.00 39.52     0.009 C 
ATOM     29  CD2 LEU A 703      20.369   1.721   0.118  1.00 40.41     0.009 C 
ATOM     30  N   LEU A 704      22.154  -2.754   1.956  1.00 14.01    -0.346 N 
ATOM     31  HN  LEU A 704      22.937  -2.135   2.167  1.00  0.00     0.163 HD
ATOM     32  CA  LEU A 704      22.442  -4.079   1.393  1.00 13.33     0.177 C 
ATOM     33  C   LEU A 704      22.993  -4.952   2.523  1.00 11.27     0.241 C 
ATOM     34  O   LEU A 704      24.035  -4.623   3.079  1.00 15.39    -0.271 OA
ATOM     35  CB  LEU A 704      23.443  -3.981   0.249  1.00 12.76     0.038 C 
ATOM     36  CG  LEU A 704      23.851  -5.317  -0.375  1.00 12.66    -0.020 C 
ATOM     37  CD1 LEU A 704      22.760  -6.016  -1.122  1.00 14.27     0.009 C 
ATOM     38  CD2 LEU A 704      25.008  -5.129  -1.298  1.00 14.80     0.009 C 
ATOM     39  N   ARG A 705      22.300  -6.033   2.828  1.00 11.59    -0.346 N 
ATOM     40  HN  ARG A 705      21.437  -6.253   2.330  1.00  0.00     0.163 HD
ATOM     41  CA  ARG A 705      22.789  -6.912   3.892  1.00 12.42     0.176 C 
ATOM     42  C   ARG A 705      23.798  -7.879   3.268  1.00 11.00     0.241 C 
ATOM     43  O   ARG A 705      23.551  -8.448   2.198  1.00 11.18    -0.271 OA
ATOM     44  CB  ARG A 705      21.645  -7.705   4.537  1.00 16.24     0.036 C 
ATOM     45  CG  ARG A 705      20.511  -6.922   5.145  1.00 21.14     0.023 C 
ATOM     46  CD  ARG A 705      20.863  -6.273   6.430  1.00 29.09     0.138 C 
ATOM     47  NE  ARG A 705      19.768  -5.363   6.695  1.00 36.98    -0.227 N 
ATOM     48  HE  ARG A 705      19.831  -4.437   6.272  1.00  0.00     0.177 HD
ATOM     49  CZ  ARG A 705      18.679  -5.612   7.439  1.00 44.08     0.665 C 
ATOM     50  NH1 ARG A 705      17.747  -4.676   7.555  1.00 49.08    -0.235 N 
ATOM     51 1HH1 ARG A 705      17.863  -3.792   7.059  1.00  0.00     0.174 HD
ATOM     52 2HH1 ARG A 705      16.919  -4.865   8.120  1.00  0.00     0.174 HD
ATOM     53  NH2 ARG A 705      18.528  -6.759   8.082  1.00 39.14    -0.235 N 
ATOM     54 1HH2 ARG A 705      19.245  -7.479   7.993  1.00  0.00     0.174 HD
ATOM     55 2HH2 ARG A 705      17.700  -6.948   8.647  1.00  0.00     0.174 HD
ATOM     56  N   ILE A 706      24.905  -8.098   3.938  1.00 10.39    -0.346 N 
ATOM     57  HN  ILE A 706      25.083  -7.537   4.771  1.00  0.00     0.163 HD
ATOM     58  CA  ILE A 706      25.915  -9.120   3.548  1.00 11.58     0.174 C 
ATOM     59  C   ILE A 706      25.574 -10.335   4.390  1.00 12.20     0.224 C 
ATOM     60  O   ILE A 706      25.758 -10.305   5.612  1.00 14.88    -0.277 OA
ATOM     61  CB  ILE A 706      27.344  -8.624   3.788  1.00 14.09     0.012 C 
ATOM     62  CG1 ILE A 706      27.580  -7.234   3.186  1.00 15.62     0.002 C 
ATOM     63  CG2 ILE A 706      28.331  -9.669   3.328  1.00 18.18     0.012 C 
ATOM     64  CD1 ILE A 706      27.265  -7.085   1.715  1.00 17.32     0.005 C 
ATOM     65  N   LEU A 707      25.063 -11.367   3.779  1.00 11.35    -0.225 NA
ATOM     66  CA ALEU A 707      24.404 -12.515   4.450  0.50 11.49     0.151 C 
ATOM     67  CA BLEU A 707      24.450 -12.512   4.486  0.50 10.98     0.151 C 
ATOM     68  C   LEU A 707      25.445 -13.616   4.761  1.00 11.15     0.178 C 
ATOM     69  O   LEU A 707      26.356 -13.852   3.963  1.00 13.99    -0.280 OA
ATOM     70  CB ALEU A 707      23.245 -13.023   3.557  0.50 14.82     0.033 C 
ATOM     71  CB BLEU A 707      23.392 -13.158   3.611  0.50 11.72     0.033 C 
ATOM     72  CG ALEU A 707      21.820 -12.576   3.924  0.50 17.68    -0.021 C 
ATOM     73  CG BLEU A 707      22.427 -12.187   2.986  0.50 11.06    -0.021 C 
ATOM     74  CD1ALEU A 707      21.741 -11.078   4.148  0.50 17.64     0.009 C 
ATOM     75  CD1BLEU A 707      21.781 -12.869   1.801  0.50 15.13     0.009 C 
ATOM     76  CD2ALEU A 707      20.759 -13.038   2.944  0.50 24.41     0.009 C 
ATOM     77  CD2BLEU A 707      21.438 -11.802   4.047  0.50 16.08     0.009 C 
ATOM     78  N   LYS A 708      25.167 -14.339   5.821  1.00 11.05    -0.352 N 
ATOM     79  HN  LYS A 708      24.463 -13.978   6.465  1.00  0.00     0.163 HD
ATOM     80  CA  LYS A 708      25.790 -15.624   6.151  1.00 11.66     0.176 C 
ATOM     81  C   LYS A 708      24.846 -16.733   5.685  1.00 10.16     0.241 C 
ATOM     82  O   LYS A 708      23.609 -16.609   5.706  1.00 10.84    -0.271 OA
ATOM     83  CB  LYS A 708      25.961 -15.724   7.676  1.00 14.57     0.035 C 
ATOM     84  CG  LYS A 708      26.969 -14.764   8.242  1.00 17.81     0.004 C 
ATOM     85  CD  LYS A 708      27.146 -14.856   9.742  1.00 29.66     0.027 C 
ATOM     86  CE  LYS A 708      28.215 -13.893  10.231  1.00 36.97     0.229 C 
ATOM     87  NZ  LYS A 708      28.218 -13.792  11.703  1.00 51.84    -0.079 N 
ATOM     88  HZ1 LYS A 708      28.936 -13.146  12.031  1.00  0.00     0.274 HD
ATOM     89  HZ2 LYS A 708      28.313 -14.709  12.140  1.00  0.00     0.274 HD
ATOM     90  HZ3 LYS A 708      27.297 -13.541  12.062  1.00  0.00     0.274 HD
ATOM     91  N   GLU A 709      25.452 -17.862   5.305  1.00 10.47    -0.346 N 
ATOM     92  HN  GLU A 709      26.471 -17.906   5.296  1.00  0.00     0.163 HD
ATOM     93  CA  GLU A 709      24.670 -19.045   4.899  1.00 10.76     0.177 C 
ATOM     94  C   GLU A 709      23.671 -19.458   5.981  1.00 10.24     0.241 C 
ATOM     95  O   GLU A 709      22.586 -19.956   5.632  1.00 12.29    -0.271 OA
ATOM     96  CB  GLU A 709      25.610 -20.199   4.618  1.00 13.77     0.045 C 
ATOM     97  CG  GLU A 709      26.066 -20.317   3.182  1.00 17.83     0.116 C 
ATOM     98  CD  GLU A 709      25.074 -21.035   2.231  1.00 17.58     0.172 C 
ATOM     99  OE1 GLU A 709      24.256 -21.964   2.619  1.00 20.42    -0.648 OA
ATOM    100  OE2 GLU A 709      25.171 -20.763   1.130  1.00 20.10    -0.648 OA
ATOM    101  N   THR A 710      24.021 -19.336   7.253  1.00 10.53    -0.344 N 
ATOM    102  HN  THR A 710      24.920 -18.920   7.494  1.00  0.00     0.163 HD
ATOM    103  CA  THR A 710      23.108 -19.803   8.331  1.00 11.61     0.205 C 
ATOM    104  C   THR A 710      21.822 -19.004   8.389  1.00 10.73     0.243 C 
ATOM    105  O   THR A 710      20.876 -19.475   8.991  1.00 13.04    -0.271 OA
ATOM    106  CB  THR A 710      23.803 -19.722   9.672  1.00 13.31     0.146 C 
ATOM    107  CG2 THR A 710      24.964 -20.670   9.754  1.00 14.16     0.042 C 
ATOM    108  OG1 THR A 710      24.253 -18.390   9.900  1.00 15.02    -0.393 OA
ATOM    109  HG1 THR A 710      23.518 -17.790   9.848  1.00  0.00     0.210 HD
ATOM    110  N   GLU A 711      21.761 -17.833   7.754  1.00  9.74    -0.346 N 
ATOM    111  HN  GLU A 711      22.542 -17.533   7.170  1.00  0.00     0.163 HD
ATOM    112  CA  GLU A 711      20.577 -16.971   7.889  1.00 10.66     0.177 C 
ATOM    113  C   GLU A 711      19.453 -17.333   6.942  1.00  9.98     0.241 C 
ATOM    114  O   GLU A 711      18.336 -16.823   7.107  1.00 10.99    -0.271 OA
ATOM    115  CB  GLU A 711      20.891 -15.497   7.606  1.00 14.28     0.045 C 
ATOM    116  CG  GLU A 711      21.859 -14.831   8.446  1.00 16.07     0.116 C 
ATOM    117  CD  GLU A 711      22.140 -13.435   7.827  1.00 13.94     0.172 C 
ATOM    118  OE1 GLU A 711      23.282 -13.173   7.642  1.00 14.62    -0.648 OA
ATOM    119  OE2 GLU A 711      21.178 -12.596   7.701  1.00 14.19    -0.648 OA
ATOM    120  N   PHE A 712      19.678 -18.174   5.935  1.00 10.19    -0.346 N 
ATOM    121  HN  PHE A 712      20.580 -18.641   5.845  1.00  0.00     0.163 HD
ATOM    122  CA  PHE A 712      18.615 -18.422   4.956  1.00 10.35     0.175 C 
ATOM    123  C   PHE A 712      18.659 -19.864   4.496  1.00 11.81     0.224 C 
ATOM    124  O   PHE A 712      19.646 -20.562   4.701  1.00 14.08    -0.277 OA
ATOM    125  CB  PHE A 712      18.708 -17.442   3.761  1.00 11.48     0.073 C 
ATOM    126  CG  PHE A 712      19.982 -17.557   2.976  1.00 11.62    -0.056 A 
ATOM    127  CD1 PHE A 712      20.030 -18.345   1.866  1.00 16.46     0.007 A 
ATOM    128  CD2 PHE A 712      21.128 -16.873   3.334  1.00 11.83     0.007 A 
ATOM    129  CE1 PHE A 712      21.177 -18.408   1.095  1.00 18.86     0.001 A 
ATOM    130  CE2 PHE A 712      22.290 -16.995   2.601  1.00 12.13     0.001 A 
ATOM    131  CZ  PHE A 712      22.321 -17.763   1.475  1.00 14.94     0.000 A 
ATOM    132  N   LYS A 713      17.599 -20.267   3.840  1.00 10.95    -0.225 NA
ATOM    133  CA ALYS A 713      17.563 -21.614   3.254  0.50 12.11     0.151 C 
ATOM    134  CA BLYS A 713      17.440 -21.646   3.343  0.50 12.50     0.151 C 
ATOM    135  C   LYS A 713      16.665 -21.592   2.032  1.00 11.71     0.178 C 
ATOM    136  O   LYS A 713      15.653 -20.891   1.948  1.00 12.41    -0.280 OA
ATOM    137  CB ALYS A 713      17.106 -22.672   4.256  0.50 15.78     0.029 C 
ATOM    138  CB BLYS A 713      16.687 -22.518   4.356  0.50 15.81     0.029 C 
ATOM    139  CG ALYS A 713      15.686 -22.495   4.726  0.50 14.97     0.004 C 
ATOM    140  CG BLYS A 713      16.516 -23.960   3.908  0.50 17.75     0.004 C 
ATOM    141  CD ALYS A 713      15.218 -23.686   5.523  0.50 21.52     0.027 C 
ATOM    142  CD BLYS A 713      15.832 -24.828   4.928  0.50 22.15     0.027 C 
ATOM    143  CE ALYS A 713      13.861 -23.432   6.152  0.50 26.83     0.229 C 
ATOM    144  CE BLYS A 713      14.750 -24.104   5.680  0.50 29.70     0.229 C 
ATOM    145  NZ ALYS A 713      13.342 -24.638   6.847  0.50 36.99    -0.079 N 
ATOM    146  HZ1ALYS A 713      12.430 -24.467   7.270  1.00  0.00     0.274 HD
ATOM    147  HZ2ALYS A 713      14.010 -24.988   7.534  1.00  0.00     0.274 HD
ATOM    148  HZ3ALYS A 713      13.317 -25.445   6.223  1.00  0.00     0.274 HD
ATOM    149  NZ BLYS A 713      13.958 -25.060   6.483  0.50 38.96    -0.079 N 
ATOM    150  HZ1BLYS A 713      13.224 -24.569   6.993  1.00  0.00     0.274 HD
ATOM    151  HZ2BLYS A 713      14.547 -25.616   7.104  1.00  0.00     0.274 HD
ATOM    152  HZ3BLYS A 713      13.583 -25.818   5.912  1.00  0.00     0.274 HD
ATOM    153  N   LYS A 714      17.039 -22.450   1.108  1.00 12.78    -0.352 N 
ATOM    154  HN  LYS A 714      17.931 -22.930   1.225  1.00  0.00     0.163 HD
ATOM    155  CA  LYS A 714      16.242 -22.749  -0.074  1.00 12.87     0.176 C 
ATOM    156  C   LYS A 714      15.153 -23.751   0.251  1.00 13.91     0.241 C 
ATOM    157  O   LYS A 714      15.454 -24.746   0.930  1.00 18.59    -0.271 OA
ATOM    158  CB  LYS A 714      17.137 -23.352  -1.144  1.00 13.21     0.035 C 
ATOM    159  CG  LYS A 714      18.239 -22.432  -1.688  1.00 14.25     0.004 C 
ATOM    160  CD  LYS A 714      19.291 -23.272  -2.418  1.00 17.29     0.027 C 
ATOM    161  CE  LYS A 714      20.410 -22.491  -3.048  1.00 20.82     0.229 C 
ATOM    162  NZ  LYS A 714      21.453 -23.477  -3.487  1.00 28.35    -0.079 N 
ATOM    163  HZ1 LYS A 714      22.212 -22.947  -3.915  1.00  0.00     0.274 HD
ATOM    164  HZ2 LYS A 714      21.082 -24.204  -4.098  1.00  0.00     0.274 HD
ATOM    165  HZ3 LYS A 714      21.768 -24.086  -2.732  1.00  0.00     0.274 HD
ATOM    166  N   ILE A 715      13.943 -23.453  -0.184  1.00 12.78    -0.346 N 
ATOM    167  HN  ILE A 715      13.815 -22.576  -0.688  1.00  0.00     0.163 HD
ATOM    168  CA  ILE A 715      12.763 -24.321   0.019  1.00 13.09     0.180 C 
ATOM    169  C   ILE A 715      12.414 -25.083  -1.260  1.00 15.49     0.241 C 
ATOM    170  O   ILE A 715      12.151 -26.295  -1.201  1.00 20.92    -0.271 OA
ATOM    171  CB  ILE A 715      11.582 -23.495   0.555  1.00 16.50     0.013 C 
ATOM    172  CG1 ILE A 715      11.937 -23.003   1.967  1.00 20.12     0.002 C 
ATOM    173  CG2 ILE A 715      10.303 -24.308   0.560  1.00 21.50     0.012 C 
ATOM    174  CD1 ILE A 715      10.982 -22.005   2.514  1.00 29.57     0.005 C 
ATOM    175  N   LYS A 716      12.340 -24.380  -2.370  1.00 13.46    -0.346 N 
ATOM    176  HN  LYS A 716      12.690 -23.422  -2.357  1.00  0.00     0.163 HD
ATOM    177  CA  LYS A 716      11.775 -24.904  -3.641  1.00 16.47     0.176 C 
ATOM    178  C   LYS A 716      12.446 -24.194  -4.812  1.00 15.02     0.241 C 
ATOM    179  O   LYS A 716      12.429 -22.987  -4.816  1.00 18.28    -0.271 OA
ATOM    180  CB  LYS A 716      10.210 -24.791  -3.680  1.00 19.77     0.035 C 
ATOM    181  CG  LYS A 716       9.390 -25.296  -4.844  1.00 21.09     0.004 C 
ATOM    182  CD  LYS A 716       7.931 -24.950  -4.642  1.00 27.47     0.027 C 
ATOM    183  CE  LYS A 716       7.129 -24.768  -5.906  1.00 45.44     0.229 C 
ATOM    184  NZ  LYS A 716       7.137 -25.994  -6.743  1.00 52.89    -0.079 N 
ATOM    185  HZ1 LYS A 716       6.595 -25.871  -7.598  1.00  0.00     0.274 HD
ATOM    186  HZ2 LYS A 716       6.819 -26.807  -6.215  1.00  0.00     0.274 HD
ATOM    187  HZ3 LYS A 716       8.089 -26.299  -6.947  1.00  0.00     0.274 HD
ATOM    188  N   VAL A 717      12.907 -24.934  -5.795  1.00 12.51    -0.346 N 
ATOM    189  HN  VAL A 717      12.927 -25.949  -5.701  1.00  0.00     0.163 HD
ATOM    190  CA  VAL A 717      13.398 -24.298  -7.040  1.00 10.66     0.180 C 
ATOM    191  C   VAL A 717      12.218 -23.703  -7.782  1.00 11.01     0.241 C 
ATOM    192  O   VAL A 717      11.160 -24.304  -7.820  1.00 12.49    -0.271 OA
ATOM    193  CB  VAL A 717      14.215 -25.252  -7.891  1.00 11.00     0.009 C 
ATOM    194  CG1 VAL A 717      13.363 -26.320  -8.523  1.00 11.54     0.012 C 
ATOM    195  CG2 VAL A 717      15.030 -24.501  -8.900  1.00 12.17     0.012 C 
ATOM    196  N   LEU A 718      12.449 -22.541  -8.391  1.00 11.23    -0.346 N 
ATOM    197  HN  LEU A 718      13.373 -22.119  -8.300  1.00  0.00     0.163 HD
ATOM    198  CA  LEU A 718      11.427 -21.837  -9.192  1.00 12.95     0.177 C 
ATOM    199  C   LEU A 718      11.769 -21.814 -10.677  1.00 12.02     0.240 C 
ATOM    200  O   LEU A 718      10.859 -21.763 -11.472  1.00 16.22    -0.271 OA
ATOM    201  CB  LEU A 718      11.249 -20.417  -8.671  1.00 12.74     0.038 C 
ATOM    202  CG  LEU A 718      10.759 -20.318  -7.230  1.00 12.43    -0.020 C 
ATOM    203  CD1 LEU A 718      10.641 -18.858  -6.786  1.00 15.40     0.009 C 
ATOM    204  CD2 LEU A 718       9.444 -21.066  -7.011  1.00 15.12     0.009 C 
ATOM    205  N   GLY A 719      13.037 -21.767 -11.028  1.00 11.87    -0.351 N 
ATOM    206  HN  GLY A 719      13.757 -21.788 -10.306  1.00  0.00     0.163 HD
ATOM    207  CA  GLY A 719      13.433 -21.686 -12.432  1.00 13.29     0.225 C 
ATOM    208  C   GLY A 719      14.909 -21.497 -12.597  1.00 13.88     0.236 C 
ATOM    209  O   GLY A 719      15.593 -21.119 -11.665  1.00 14.13    -0.272 OA
ATOM    210  N   SER A 720      15.423 -21.693 -13.823  1.00 14.90    -0.344 N 
ATOM    211  HN  SER A 720      14.784 -21.975 -14.566  1.00  0.00     0.163 HD
ATOM    212  CA  SER A 720      16.836 -21.530 -14.165  1.00 17.34     0.200 C 
ATOM    213  C   SER A 720      16.867 -20.756 -15.461  1.00 19.54     0.242 C 
ATOM    214  O   SER A 720      16.079 -20.996 -16.335  1.00 23.75    -0.271 OA
ATOM    215  CB  SER A 720      17.555 -22.847 -14.304  1.00 23.36     0.199 C 
ATOM    216  OG  SER A 720      17.979 -23.384 -13.073  1.00 22.87    -0.398 OA
ATOM    217  HG  SER A 720      18.432 -24.214 -13.161  1.00  0.00     0.209 HD
ATOM    218  N   GLY A 721      17.822 -19.888 -15.572  1.00 19.58    -0.350 N 
ATOM    219  HN  GLY A 721      18.387 -19.672 -14.751  1.00  0.00     0.163 HD
ATOM    220  CA  GLY A 721      18.120 -19.207 -16.829  1.00 22.13     0.225 C 
ATOM    221  C   GLY A 721      19.573 -19.415 -17.167  1.00 24.28     0.236 C 
ATOM    222  O   GLY A 721      20.280 -20.224 -16.502  1.00 24.01    -0.272 OA
ATOM    223  N   ALA A 722      20.044 -18.608 -18.098  1.00 29.15    -0.347 N 
ATOM    224  HN  ALA A 722      19.424 -17.889 -18.471  1.00  0.00     0.163 HD
ATOM    225  CA  ALA A 722      21.423 -18.687 -18.632  1.00 32.89     0.172 C 
ATOM    226  C   ALA A 722      22.438 -18.406 -17.531  1.00 31.05     0.240 C 
ATOM    227  O   ALA A 722      23.524 -19.026 -17.597  1.00 36.25    -0.271 OA
ATOM    228  CB  ALA A 722      21.628 -17.727 -19.773  1.00 37.14     0.042 C 
ATOM    229  N   PHE A 723      22.098 -17.563 -16.541  1.00 27.45    -0.346 N 
ATOM    230  HN  PHE A 723      21.124 -17.275 -16.442  1.00  0.00     0.163 HD
ATOM    231  CA  PHE A 723      23.105 -17.045 -15.593  1.00 26.86     0.180 C 
ATOM    232  C   PHE A 723      22.921 -17.552 -14.162  1.00 21.41     0.241 C 
ATOM    233  O   PHE A 723      23.788 -17.288 -13.329  1.00 19.48    -0.271 OA
ATOM    234  CB  PHE A 723      23.133 -15.513 -15.634  1.00 32.81     0.073 C 
ATOM    235  CG  PHE A 723      23.180 -14.939 -17.035  1.00 39.38    -0.056 A 
ATOM    236  CD1 PHE A 723      24.235 -15.241 -17.890  1.00 43.58     0.007 A 
ATOM    237  CD2 PHE A 723      22.142 -14.149 -17.520  1.00 49.03     0.007 A 
ATOM    238  CE1 PHE A 723      24.284 -14.714 -19.174  1.00 51.08     0.001 A 
ATOM    239  CE2 PHE A 723      22.188 -13.625 -18.806  1.00 53.45     0.001 A 
ATOM    240  CZ  PHE A 723      23.254 -13.919 -19.629  1.00 56.23     0.000 A 
ATOM    241  N   GLY A 724      21.797 -18.156 -13.862  1.00 17.11    -0.351 N 
ATOM    242  HN  GLY A 724      21.098 -18.321 -14.586  1.00  0.00     0.163 HD
ATOM    243  CA  GLY A 724      21.545 -18.594 -12.487  1.00 16.29     0.225 C 
ATOM    244  C   GLY A 724      20.293 -19.370 -12.299  1.00 14.46     0.236 C 
ATOM    245  O   GLY A 724      19.554 -19.626 -13.264  1.00 16.79    -0.272 OA
ATOM    246  N   THR A 725      20.051 -19.794 -11.071  1.00 11.32    -0.344 N 
ATOM    247  HN  THR A 725      20.744 -19.583 -10.353  1.00  0.00     0.163 HD
ATOM    248  CA  THR A 725      18.862 -20.544 -10.666  1.00 11.04     0.205 C 
ATOM    249  C   THR A 725      18.172 -19.833  -9.487  1.00 10.15     0.243 C 
ATOM    250  O   THR A 725      18.902 -19.381  -8.606  1.00 11.04    -0.271 OA
ATOM    251  CB  THR A 725      19.247 -21.959 -10.248  1.00 11.07     0.146 C 
ATOM    252  CG2 THR A 725      18.065 -22.771  -9.838  1.00 11.78     0.042 C 
ATOM    253  OG1 THR A 725      19.915 -22.609 -11.333  1.00 13.55    -0.393 OA
ATOM    254  HG1 THR A 725      20.155 -23.491 -11.073  1.00  0.00     0.210 HD
ATOM    255  N   VAL A 726      16.876 -19.691  -9.562  1.00 10.04    -0.346 N 
ATOM    256  HN  VAL A 726      16.389 -20.075 -10.372  1.00  0.00     0.163 HD
ATOM    257  CA  VAL A 726      16.097 -19.008  -8.538  1.00  9.55     0.180 C 
ATOM    258  C   VAL A 726      15.330 -20.021  -7.728  1.00  9.68     0.241 C 
ATOM    259  O   VAL A 726      14.710 -20.939  -8.297  1.00 10.39    -0.271 OA
ATOM    260  CB  VAL A 726      15.158 -17.964  -9.137  1.00 10.99     0.009 C 
ATOM    261  CG1 VAL A 726      14.291 -17.284  -8.106  1.00 12.23     0.012 C 
ATOM    262  CG2 VAL A 726      15.921 -16.921  -9.925  1.00 13.23     0.012 C 
ATOM    263  N   TYR A 727      15.330 -19.803  -6.419  1.00  9.82    -0.346 N 
ATOM    264  HN  TYR A 727      15.830 -18.978  -6.088  1.00  0.00     0.163 HD
ATOM    265  CA  TYR A 727      14.671 -20.646  -5.392  1.00  9.85     0.180 C 
ATOM    266  C   TYR A 727      13.758 -19.769  -4.550  1.00  9.42     0.241 C 
ATOM    267  O   TYR A 727      14.138 -18.660  -4.199  1.00 10.63    -0.271 OA
ATOM    268  CB  TYR A 727      15.660 -21.340  -4.457  1.00 10.52     0.073 C 
ATOM    269  CG  TYR A 727      16.682 -22.196  -5.160  1.00 10.89    -0.056 A 
ATOM    270  CD1 TYR A 727      16.509 -23.567  -5.246  1.00 12.28     0.010 A 
ATOM    271  CD2 TYR A 727      17.821 -21.633  -5.704  1.00 12.03     0.010 A 
ATOM    272  CE1 TYR A 727      17.461 -24.345  -5.867  1.00 13.50     0.037 A 
ATOM    273  CE2 TYR A 727      18.765 -22.407  -6.346  1.00 14.14     0.037 A 
ATOM    274  CZ  TYR A 727      18.591 -23.774  -6.405  1.00 14.07     0.065 A 
ATOM    275  OH  TYR A 727      19.545 -24.564  -7.013  1.00 18.55    -0.361 OA
ATOM    276  HH  TYR A 727      20.325 -24.170  -7.385  1.00  0.00     0.217 HD
ATOM    277  N   LYS A 728      12.635 -20.318  -4.167  1.00  9.45    -0.346 N 
ATOM    278  HN  LYS A 728      12.289 -21.129  -4.680  1.00  0.00     0.163 HD
ATOM    279  CA  LYS A 728      11.844 -19.817  -3.024  1.00 10.12     0.176 C 
ATOM    280  C   LYS A 728      12.582 -20.227  -1.761  1.00  9.81     0.240 C 
ATOM    281  O   LYS A 728      13.066 -21.360  -1.693  1.00 11.95    -0.271 OA
ATOM    282  CB  LYS A 728      10.437 -20.448  -3.057  1.00 13.55     0.035 C 
ATOM    283  CG  LYS A 728       9.590 -20.195  -1.858  1.00 15.36     0.004 C 
ATOM    284  CD  LYS A 728       8.212 -20.845  -1.947  1.00 20.61     0.027 C 
ATOM    285  CE  LYS A 728       7.373 -20.632  -0.712  1.00 26.00     0.229 C 
ATOM    286  NZ  LYS A 728       6.112 -21.364  -0.885  1.00 33.66    -0.079 N 
ATOM    287  HZ1 LYS A 728       5.545 -21.220  -0.050  1.00  0.00     0.274 HD
ATOM    288  HZ2 LYS A 728       6.256 -22.351  -1.098  1.00  0.00     0.274 HD
ATOM    289  HZ3 LYS A 728       5.623 -21.108  -1.743  1.00  0.00     0.274 HD
ATOM    290  N   GLY A 729      12.683 -19.326  -0.798  1.00  9.52    -0.351 N 
ATOM    291  HN  GLY A 729      12.296 -18.393  -0.936  1.00  0.00     0.163 HD
ATOM    292  CA  GLY A 729      13.343 -19.656   0.459  1.00 10.76     0.219 C 
ATOM    293  C   GLY A 729      12.827 -18.833   1.617  1.00  8.74     0.218 C 
ATOM    294  O   GLY A 729      11.846 -18.101   1.486  1.00  8.93    -0.278 OA
ATOM    295  N   LEU A 730      13.537 -18.950   2.701  1.00  9.61    -0.226 NA
ATOM    296  CA ALEU A 730      13.230 -18.241   3.968  0.50  9.69     0.151 C 
ATOM    297  CA BLEU A 730      13.231 -18.251   3.972  0.50 10.21     0.151 C 
ATOM    298  C   LEU A 730      14.501 -17.605   4.494  1.00  9.37     0.178 C 
ATOM    299  O   LEU A 730      15.571 -18.234   4.451  1.00 10.67    -0.280 OA
ATOM    300  CB ALEU A 730      12.620 -19.213   4.979  0.50 15.12     0.033 C 
ATOM    301  CB BLEU A 730      12.647 -19.246   4.971  0.50 16.04     0.033 C 
ATOM    302  CG ALEU A 730      11.595 -18.625   5.950  0.50 19.17    -0.021 C 
ATOM    303  CG BLEU A 730      11.139 -19.497   4.884  0.50 16.83    -0.021 C 
ATOM    304  CD1ALEU A 730      12.208 -17.607   6.862  0.50 26.49     0.009 C 
ATOM    305  CD1BLEU A 730      10.774 -20.523   5.957  0.50 21.20     0.009 C 
ATOM    306  CD2ALEU A 730      10.370 -18.033   5.230  0.50 21.52     0.009 C 
ATOM    307  CD2BLEU A 730      10.333 -18.202   5.090  0.50 24.37     0.009 C 
ATOM    308  N   TRP A 731      14.377 -16.379   4.993  1.00  9.18    -0.352 N 
ATOM    309  HN  TRP A 731      13.463 -15.926   4.969  1.00  0.00     0.163 HD
ATOM    310  CA  TRP A 731      15.512 -15.657   5.577  1.00  8.89     0.180 C 
ATOM    311  C   TRP A 731      15.101 -15.180   6.962  1.00  8.57     0.241 C 
ATOM    312  O   TRP A 731      14.058 -14.552   7.100  1.00 10.24    -0.271 OA
ATOM    313  CB  TRP A 731      15.786 -14.468   4.654  1.00  8.97     0.075 C 
ATOM    314  CG  TRP A 731      16.853 -13.547   5.148  1.00  9.45    -0.028 A 
ATOM    315  CD1 TRP A 731      17.996 -13.862   5.825  1.00  9.89     0.096 A 
ATOM    316  CD2 TRP A 731      16.941 -12.126   4.875  1.00 10.43    -0.002 A 
ATOM    317  CE2 TRP A 731      18.119 -11.656   5.471  1.00 11.64     0.042 A 
ATOM    318  CE3 TRP A 731      16.105 -11.217   4.250  1.00 13.26     0.014 A 
ATOM    319  NE1 TRP A 731      18.757 -12.737   6.024  1.00 10.71    -0.365 N 
ATOM    320  HE1 TRP A 731      19.655 -12.709   6.507  1.00  0.00     0.165 HD
ATOM    321  CZ2 TRP A 731      18.501 -10.317   5.406  1.00 14.32     0.030 A 
ATOM    322  CZ3 TRP A 731      16.469  -9.907   4.217  1.00 18.63     0.001 A 
ATOM    323  CH2 TRP A 731      17.651  -9.461   4.771  1.00 18.30     0.002 A 
ATOM    324  N   ILE A 732      15.939 -15.480   7.930  1.00  9.14    -0.346 N 
ATOM    325  HN  ILE A 732      16.677 -16.165   7.768  1.00  0.00     0.163 HD
ATOM    326  CA  ILE A 732      15.815 -14.827   9.256  1.00 11.18     0.180 C 
ATOM    327  C   ILE A 732      17.012 -13.923   9.365  1.00 11.79     0.243 C 
ATOM    328  O   ILE A 732      18.139 -14.393   9.504  1.00 14.09    -0.271 OA
ATOM    329  CB  ILE A 732      15.782 -15.838  10.404  1.00 14.34     0.013 C 
ATOM    330  CG1 ILE A 732      14.607 -16.798  10.248  1.00 15.33     0.002 C 
ATOM    331  CG2 ILE A 732      15.706 -15.060  11.741  1.00 17.49     0.012 C 
ATOM    332  CD1 ILE A 732      14.537 -17.838  11.349  1.00 21.38     0.005 C 
ATOM    333  N   PRO A 733      16.856 -12.593   9.234  1.00 13.56    -0.337 N 
ATOM    334  CA  PRO A 733      18.015 -11.699   9.268  1.00 15.14     0.179 C 
ATOM    335  C   PRO A 733      18.807 -11.856  10.559  1.00 16.66     0.241 C 
ATOM    336  O   PRO A 733      18.224 -12.017  11.640  1.00 17.91    -0.271 OA
ATOM    337  CB  PRO A 733      17.390 -10.321   9.095  1.00 16.72     0.037 C 
ATOM    338  CG  PRO A 733      16.083 -10.583   8.449  1.00 16.56     0.022 C 
ATOM    339  CD  PRO A 733      15.593 -11.897   9.050  1.00 14.60     0.127 C 
ATOM    340  N   GLU A 734      20.118 -11.803  10.425  1.00 15.88    -0.346 N 
ATOM    341  HN  GLU A 734      20.530 -11.666   9.502  1.00  0.00     0.163 HD
ATOM    342  CA  GLU A 734      20.984 -11.940  11.600  1.00 18.80     0.177 C 
ATOM    343  C   GLU A 734      20.569 -10.877  12.619  1.00 19.12     0.240 C 
ATOM    344  O   GLU A 734      20.354  -9.716  12.235  1.00 21.43    -0.271 OA
ATOM    345  CB  GLU A 734      22.459 -11.834  11.255  1.00 25.67     0.045 C 
ATOM    346  CG  GLU A 734      23.379 -12.093  12.455  1.00 31.43     0.116 C 
ATOM    347  CD  GLU A 734      24.752 -12.611  12.110  1.00 41.34     0.172 C 
ATOM    348  OE1 GLU A 734      25.318 -13.327  12.958  1.00 57.02    -0.648 OA
ATOM    349  OE2 GLU A 734      25.237 -12.289  11.010  1.00 61.21    -0.648 OA
ATOM    350  N   GLY A 735      20.413 -11.261  13.875  1.00 22.65    -0.351 N 
ATOM    351  HN  GLY A 735      20.567 -12.236  14.130  1.00  0.00     0.163 HD
ATOM    352  CA  GLY A 735      20.016 -10.281  14.913  1.00 24.47     0.225 C 
ATOM    353  C   GLY A 735      18.525 -10.088  15.035  1.00 19.68     0.236 C 
ATOM    354  O   GLY A 735      18.094  -9.278  15.847  1.00 22.34    -0.272 OA
ATOM    355  N   GLU A 736      17.735 -10.792  14.226  1.00 18.94    -0.346 N 
ATOM    356  HN  GLU A 736      18.170 -11.457  13.586  1.00  0.00     0.163 HD
ATOM    357  CA  GLU A 736      16.279 -10.664  14.205  1.00 16.31     0.177 C 
ATOM    358  C   GLU A 736      15.668 -12.054  14.421  1.00 14.77     0.241 C 
ATOM    359  O   GLU A 736      16.350 -13.057  14.277  1.00 16.74    -0.271 OA
ATOM    360  CB  GLU A 736      15.792 -10.040  12.902  1.00 16.87     0.045 C 
ATOM    361  CG  GLU A 736      16.438  -8.710  12.580  1.00 21.84     0.116 C 
ATOM    362  CD  GLU A 736      15.942  -8.082  11.312  1.00 24.23     0.172 C 
ATOM    363  OE1 GLU A 736      14.773  -8.317  10.995  1.00 25.71    -0.648 OA
ATOM    364  OE2 GLU A 736      16.728  -7.295  10.681  1.00 32.70    -0.648 OA
ATOM    365  N   LYS A 737      14.387 -12.063  14.616  1.00 13.66    -0.346 N 
ATOM    366  HN  LYS A 737      13.895 -11.169  14.608  1.00  0.00     0.163 HD
ATOM    367  CA  LYS A 737      13.595 -13.288  14.849  1.00 14.96     0.176 C 
ATOM    368  C   LYS A 737      12.645 -13.594  13.722  1.00 11.44     0.241 C 
ATOM    369  O   LYS A 737      12.128 -14.696  13.693  1.00 12.83    -0.271 OA
ATOM    370  CB  LYS A 737      12.755 -13.156  16.141  1.00 22.13     0.035 C 
ATOM    371  CG  LYS A 737      13.533 -12.722  17.353  1.00 24.69     0.004 C 
ATOM    372  CD  LYS A 737      12.860 -13.053  18.576  1.00 20.37     0.027 C 
ATOM    373  CE  LYS A 737      12.887 -14.526  18.909  1.00 22.61     0.229 C 
ATOM    374  NZ  LYS A 737      12.327 -14.689  20.264  1.00 20.10    -0.079 N 
ATOM    375  HZ1 LYS A 737      12.345 -15.684  20.489  1.00  0.00     0.274 HD
ATOM    376  HZ2 LYS A 737      11.399 -14.277  20.362  1.00  0.00     0.274 HD
ATOM    377  HZ3 LYS A 737      12.802 -14.116  20.961  1.00  0.00     0.274 HD
ATOM    378  N   VAL A 738      12.343 -12.614  12.886  1.00 11.32    -0.346 N 
ATOM    379  HN  VAL A 738      12.879 -11.747  12.913  1.00  0.00     0.163 HD
ATOM    380  CA  VAL A 738      11.242 -12.758  11.916  1.00 11.28     0.180 C 
ATOM    381  C   VAL A 738      11.685 -13.607  10.728  1.00 11.02     0.241 C 
ATOM    382  O   VAL A 738      12.857 -13.565  10.301  1.00 13.24    -0.271 OA
ATOM    383  CB  VAL A 738      10.732 -11.394  11.485  1.00 14.27     0.009 C 
ATOM    384  CG1 VAL A 738      10.153 -10.728  12.710  1.00 16.98     0.012 C 
ATOM    385  CG2 VAL A 738      11.792 -10.583  10.758  1.00 15.29     0.012 C 
ATOM    386  N   LYS A 739      10.732 -14.366  10.197  1.00 10.23    -0.346 N 
ATOM    387  HN  LYS A 739       9.803 -14.360  10.618  1.00  0.00     0.163 HD
ATOM    388  CA  LYS A 739      10.975 -15.209   9.027  1.00 11.69     0.176 C 
ATOM    389  C   LYS A 739      10.445 -14.451   7.795  1.00 11.25     0.241 C 
ATOM    390  O   LYS A 739       9.239 -14.164   7.734  1.00 15.95    -0.271 OA
ATOM    391  CB  LYS A 739      10.200 -16.519   9.156  1.00 15.06     0.035 C 
ATOM    392  CG  LYS A 739      10.775 -17.456  10.174  1.00 17.37     0.004 C 
ATOM    393  CD  LYS A 739      10.012 -18.790  10.172  1.00 24.62     0.027 C 
ATOM    394  CE  LYS A 739      10.644 -19.762  11.111  1.00 27.65     0.229 C 
ATOM    395  NZ  LYS A 739       9.834 -21.002  11.183  1.00 36.06    -0.079 N 
ATOM    396  HZ1 LYS A 739      10.266 -21.667  11.825  1.00  0.00     0.274 HD
ATOM    397  HZ2 LYS A 739       9.677 -21.409  10.261  1.00  0.00     0.274 HD
ATOM    398  HZ3 LYS A 739       8.863 -20.810  11.429  1.00  0.00     0.274 HD
ATOM    399  N   ILE A 740      11.302 -14.151   6.855  1.00 10.12    -0.346 N 
ATOM    400  HN  ILE A 740      12.268 -14.460   6.967  1.00  0.00     0.163 HD
ATOM    401  CA  ILE A 740      10.952 -13.395   5.649  1.00  9.63     0.180 C 
ATOM    402  C   ILE A 740      10.967 -14.350   4.468  1.00  8.72     0.243 C 
ATOM    403  O   ILE A 740      12.035 -14.877   4.133  1.00  9.54    -0.271 OA
ATOM    404  CB  ILE A 740      11.958 -12.252   5.437  1.00 10.83     0.013 C 
ATOM    405  CG1 ILE A 740      12.029 -11.370   6.681  1.00 13.26     0.002 C 
ATOM    406  CG2 ILE A 740      11.619 -11.472   4.203  1.00 11.45     0.012 C 
ATOM    407  CD1 ILE A 740      12.975 -10.256   6.591  1.00 17.98     0.005 C 
ATOM    408  N   PRO A 741       9.853 -14.492   3.728  1.00  9.31    -0.337 N 
ATOM    409  CA  PRO A 741       9.881 -15.240   2.459  1.00  8.74     0.179 C 
ATOM    410  C   PRO A 741      10.741 -14.478   1.452  1.00  8.70     0.241 C 
ATOM    411  O   PRO A 741      10.519 -13.290   1.193  1.00  9.56    -0.271 OA
ATOM    412  CB  PRO A 741       8.417 -15.332   2.071  1.00 11.25     0.037 C 
ATOM    413  CG  PRO A 741       7.658 -15.194   3.355  1.00 14.27     0.022 C 
ATOM    414  CD  PRO A 741       8.476 -14.160   4.123  1.00 12.39     0.127 C 
ATOM    415  N   VAL A 742      11.679 -15.194   0.843  1.00  8.27    -0.346 N 
ATOM    416  HN  VAL A 742      11.736 -16.193   1.042  1.00  0.00     0.163 HD
ATOM    417  CA  VAL A 742      12.638 -14.609  -0.105  1.00  7.58     0.180 C 
ATOM    418  C   VAL A 742      12.692 -15.431  -1.371  1.00  7.67     0.241 C 
ATOM    419  O   VAL A 742      12.341 -16.609  -1.411  1.00  8.88    -0.271 OA
ATOM    420  CB  VAL A 742      14.030 -14.460   0.494  1.00  8.25     0.009 C 
ATOM    421  CG1 VAL A 742      14.004 -13.389   1.596  1.00  9.89     0.012 C 
ATOM    422  CG2 VAL A 742      14.596 -15.748   1.033  1.00  8.70     0.012 C 
ATOM    423  N   ALA A 743      13.165 -14.786  -2.425  1.00  7.78    -0.346 N 
ATOM    424  HN  ALA A 743      13.145 -13.766  -2.415  1.00  0.00     0.163 HD
ATOM    425  CA  ALA A 743      13.717 -15.456  -3.608  1.00  8.18     0.172 C 
ATOM    426  C   ALA A 743      15.226 -15.353  -3.536  1.00  7.91     0.240 C 
ATOM    427  O   ALA A 743      15.790 -14.326  -3.164  1.00  8.48    -0.271 OA
ATOM    428  CB  ALA A 743      13.205 -14.832  -4.868  1.00  8.74     0.042 C 
ATOM    429  N   ILE A 744      15.879 -16.478  -3.832  1.00  7.97    -0.346 N 
ATOM    430  HN  ILE A 744      15.332 -17.294  -4.106  1.00  0.00     0.163 HD
ATOM    431  CA  ILE A 744      17.323 -16.607  -3.787  1.00  8.19     0.174 C 
ATOM    432  C   ILE A 744      17.797 -16.982  -5.182  1.00  8.50     0.224 C 
ATOM    433  O   ILE A 744      17.387 -18.024  -5.676  1.00 10.71    -0.277 OA
ATOM    434  CB  ILE A 744      17.763 -17.696  -2.818  1.00  8.82     0.012 C 
ATOM    435  CG1 ILE A 744      17.247 -17.441  -1.406  1.00  9.91     0.002 C 
ATOM    436  CG2 ILE A 744      19.271 -17.882  -2.852  1.00 11.22     0.012 C 
ATOM    437  CD1 ILE A 744      17.165 -18.657  -0.540  1.00 13.74     0.005 C 
ATOM    438  N   LYS A 745      18.607 -16.148  -5.799  1.00  8.71    -0.225 NA
ATOM    439  CA ALYS A 745      19.225 -16.495  -7.089  0.50  8.75     0.151 C 
ATOM    440  CA BLYS A 745      19.226 -16.499  -7.085  0.50  8.72     0.151 C 
ATOM    441  C   LYS A 745      20.681 -16.867  -6.847  1.00  9.10     0.178 C 
ATOM    442  O   LYS A 745      21.450 -16.087  -6.312  1.00 10.24    -0.280 OA
ATOM    443  CB ALYS A 745      19.152 -15.356  -8.107  0.50  9.26     0.029 C 
ATOM    444  CB BLYS A 745      19.132 -15.335  -8.066  0.50  9.29     0.029 C 
ATOM    445  CG ALYS A 745      19.740 -15.732  -9.449  0.50 10.71     0.004 C 
ATOM    446  CG BLYS A 745      19.732 -15.604  -9.420  0.50 10.77     0.004 C 
ATOM    447  CD ALYS A 745      19.760 -14.623 -10.477  0.50 12.63     0.027 C 
ATOM    448  CD BLYS A 745      19.263 -14.598 -10.433  0.50 13.20     0.027 C 
ATOM    449  CE ALYS A 745      18.397 -14.335 -11.064  0.50 14.04     0.229 C 
ATOM    450  CE BLYS A 745      19.747 -14.919 -11.824  0.50 16.04     0.229 C 
ATOM    451  NZ ALYS A 745      18.495 -13.442 -12.250  0.50 16.46    -0.079 N 
ATOM    452  HZ1ALYS A 745      17.575 -13.248 -12.646  1.00  0.00     0.274 HD
ATOM    453  HZ2ALYS A 745      19.132 -13.820 -12.951  1.00  0.00     0.274 HD
ATOM    454  HZ3ALYS A 745      18.997 -12.582 -12.030  1.00  0.00     0.274 HD
ATOM    455  NZ BLYS A 745      19.256 -13.927 -12.806  0.50 19.45    -0.079 N 
ATOM    456  HZ1BLYS A 745      19.584 -14.144 -13.747  1.00  0.00     0.274 HD
ATOM    457  HZ2BLYS A 745      19.504 -12.976 -12.533  1.00  0.00     0.274 HD
ATOM    458  HZ3BLYS A 745      18.240 -13.839 -12.774  1.00  0.00     0.274 HD
ATOM    459  N   GLU A 746      21.032 -18.098  -7.237  1.00  9.00    -0.352 N 
ATOM    460  HN  GLU A 746      20.316 -18.718  -7.615  1.00  0.00     0.163 HD
ATOM    461  CA  GLU A 746      22.394 -18.578  -7.140  1.00  9.74     0.176 C 
ATOM    462  C   GLU A 746      22.990 -18.526  -8.541  1.00 10.56     0.241 C 
ATOM    463  O   GLU A 746      22.420 -19.124  -9.475  1.00 11.19    -0.271 OA
ATOM    464  CB  GLU A 746      22.423 -19.990  -6.554  1.00 12.37     0.045 C 
ATOM    465  CG  GLU A 746      23.832 -20.511  -6.318  1.00 14.15     0.116 C 
ATOM    466  CD  GLU A 746      23.827 -21.809  -5.556  1.00 20.74     0.172 C 
ATOM    467  OE1 GLU A 746      22.858 -22.596  -5.652  1.00 21.65    -0.648 OA
ATOM    468  OE2 GLU A 746      24.861 -22.102  -5.064  1.00 37.15    -0.648 OA
ATOM    469  N   LEU A 747      24.095 -17.822  -8.689  1.00 10.18    -0.346 N 
ATOM    470  HN  LEU A 747      24.508 -17.349  -7.885  1.00  0.00     0.163 HD
ATOM    471  CA  LEU A 747      24.734 -17.716 -10.011  1.00 11.47     0.177 C 
ATOM    472  C   LEU A 747      25.259 -19.090 -10.444  1.00 13.97     0.241 C 
ATOM    473  O   LEU A 747      25.688 -19.889  -9.592  1.00 16.15    -0.271 OA
ATOM    474  CB  LEU A 747      25.817 -16.654  -9.999  1.00 12.14     0.038 C 
ATOM    475  CG  LEU A 747      25.358 -15.238  -9.618  1.00 13.36    -0.020 C 
ATOM    476  CD1 LEU A 747      26.507 -14.253  -9.758  1.00 14.96     0.009 C 
ATOM    477  CD2 LEU A 747      24.178 -14.838 -10.470  1.00 14.70     0.009 C 
ATOM    478  N   ARG A 748      25.293 -19.286 -11.736  1.00 15.67    -0.346 N 
ATOM    479  HN  ARG A 748      25.042 -18.512 -12.351  1.00  0.00     0.163 HD
ATOM    480  CA  ARG A 748      25.682 -20.592 -12.357  1.00 16.82     0.176 C 
ATOM    481  C   ARG A 748      27.188 -20.778 -12.237  1.00 18.32     0.241 C 
ATOM    482  O   ARG A 748      27.645 -21.865 -11.910  1.00 26.04    -0.271 OA
ATOM    483  CB  ARG A 748      25.244 -20.582 -13.821  1.00 22.84     0.036 C 
ATOM    484  CG  ARG A 748      25.396 -21.899 -14.572  1.00 29.86     0.023 C 
ATOM    485  CD  ARG A 748      24.943 -21.707 -16.006  1.00 40.68     0.138 C 
ATOM    486  NE  ARG A 748      24.764 -22.975 -16.667  1.00 49.70    -0.227 N 
ATOM    487  HE  ARG A 748      25.025 -23.824 -16.165  1.00  0.00     0.177 HD
ATOM    488  CZ  ARG A 748      24.281 -23.093 -17.885  1.00 54.72     0.665 C 
ATOM    489  NH1 ARG A 748      24.161 -24.293 -18.415  1.00 61.42    -0.235 N 
ATOM    490 1HH1 ARG A 748      24.442 -25.125 -17.895  1.00  0.00     0.174 HD
ATOM    491 2HH1 ARG A 748      23.787 -24.384 -19.359  1.00  0.00     0.174 HD
ATOM    492  NH2 ARG A 748      23.915 -22.011 -18.561  1.00 54.81    -0.235 N 
ATOM    493 1HH2 ARG A 748      24.008 -21.082 -18.151  1.00  0.00     0.174 HD
ATOM    494 2HH2 ARG A 748      23.541 -22.102 -19.505  1.00  0.00     0.174 HD
ATOM    495  N   GLU A 749      27.945 -19.699 -12.374  1.00 19.46    -0.346 N 
ATOM    496  HN  GLU A 749      27.502 -18.782 -12.425  1.00  0.00     0.163 HD
ATOM    497  CA  GLU A 749      29.404 -19.796 -12.454  1.00 21.14     0.177 C 
ATOM    498  C   GLU A 749      29.998 -19.285 -11.146  1.00 19.20     0.241 C 
ATOM    499  O   GLU A 749      29.563 -18.309 -10.634  1.00 19.32    -0.271 OA
ATOM    500  CB  GLU A 749      29.939 -19.015 -13.672  1.00 31.27     0.045 C 
ATOM    501  CG  GLU A 749      29.052 -18.997 -14.917  1.00 44.77     0.116 C 
ATOM    502  CD  GLU A 749      28.981 -17.652 -15.660  1.00 63.69     0.172 C 
ATOM    503  OE1 GLU A 749      30.074 -17.033 -15.841  1.00 82.80    -0.648 OA
ATOM    504  OE2 GLU A 749      27.835 -17.192 -16.064  1.00 52.83    -0.648 OA
ATOM    505  N   ALA A 750      31.011 -19.961 -10.655  1.00 17.89    -0.346 N 
ATOM    506  HN  ALA A 750      31.265 -20.848 -11.090  1.00  0.00     0.163 HD
ATOM    507  CA  ALA A 750      31.791 -19.493  -9.508  1.00 17.60     0.172 C 
ATOM    508  C   ALA A 750      32.570 -18.261  -9.932  1.00 17.27     0.240 C 
ATOM    509  O   ALA A 750      33.032 -18.172 -11.090  1.00 21.52    -0.271 OA
ATOM    510  CB  ALA A 750      32.740 -20.559  -9.001  1.00 19.83     0.042 C 
ATOM    511  N   THR A 751      32.759 -17.339  -8.990  1.00 15.86    -0.344 N 
ATOM    512  HN  THR A 751      32.424 -17.528  -8.045  1.00  0.00     0.163 HD
ATOM    513  CA  THR A 751      33.426 -16.070  -9.255  1.00 16.05     0.205 C 
ATOM    514  C   THR A 751      34.606 -15.873  -8.323  1.00 14.47     0.243 C 
ATOM    515  O   THR A 751      34.577 -16.180  -7.092  1.00 16.56    -0.271 OA
ATOM    516  CB  THR A 751      32.428 -14.911  -9.179  1.00 14.96     0.146 C 
ATOM    517  CG2 THR A 751      31.577 -14.833 -10.418  1.00 16.98     0.042 C 
ATOM    518  OG1 THR A 751      31.629 -15.113  -8.036  1.00 13.84    -0.393 OA
ATOM    519  HG1 THR A 751      31.010 -14.394  -7.989  1.00  0.00     0.210 HD
ATOM    520  N   SER A 752      35.575 -15.190  -8.839  1.00 17.05    -0.344 N 
ATOM    521  HN  SER A 752      35.496 -14.914  -9.818  1.00  0.00     0.163 HD
ATOM    522  CA  SER A 752      36.798 -14.780  -8.096  1.00 16.26     0.200 C 
ATOM    523  C   SER A 752      36.540 -13.567  -7.201  1.00 15.46     0.245 C 
ATOM    524  O   SER A 752      35.547 -12.860  -7.379  1.00 15.98    -0.271 OA
ATOM    525  CB  SER A 752      37.881 -14.467  -9.075  1.00 19.22     0.199 C 
ATOM    526  OG  SER A 752      37.526 -13.284  -9.790  1.00 19.63    -0.398 OA
ATOM    527  HG  SER A 752      38.215 -13.085 -10.413  1.00  0.00     0.209 HD
ATOM    528  N   PRO A 753      37.477 -13.259  -6.268  1.00 17.50    -0.337 N 
ATOM    529  CA  PRO A 753      37.369 -12.029  -5.478  1.00 16.95     0.179 C 
ATOM    530  C   PRO A 753      37.266 -10.775  -6.368  1.00 15.85     0.241 C 
ATOM    531  O   PRO A 753      36.481  -9.892  -6.122  1.00 16.33    -0.271 OA
ATOM    532  CB  PRO A 753      38.641 -12.103  -4.646  1.00 21.03     0.037 C 
ATOM    533  CG  PRO A 753      38.841 -13.595  -4.411  1.00 21.39     0.022 C 
ATOM    534  CD  PRO A 753      38.557 -14.157  -5.781  1.00 20.42     0.127 C 
ATOM    535  N   LYS A 754      37.996 -10.746  -7.461  1.00 16.79    -0.346 N 
ATOM    536  HN  LYS A 754      38.605 -11.541  -7.657  1.00  0.00     0.163 HD
ATOM    537  CA  LYS A 754      37.980  -9.618  -8.423  1.00 18.14     0.176 C 
ATOM    538  C   LYS A 754      36.593  -9.482  -9.051  1.00 17.33     0.241 C 
ATOM    539  O   LYS A 754      36.014  -8.388  -9.121  1.00 17.35    -0.271 OA
ATOM    540  CB  LYS A 754      39.091  -9.714  -9.461  1.00 23.67     0.035 C 
ATOM    541  CG  LYS A 754      39.101  -8.512 -10.407  1.00 31.51     0.004 C 
ATOM    542  CD  LYS A 754      40.410  -8.256 -11.147  1.00 39.89     0.027 C 
ATOM    543  CE  LYS A 754      40.457  -6.919 -11.881  1.00 43.80     0.229 C 
ATOM    544  NZ  LYS A 754      40.952  -5.763 -11.064  1.00 48.67    -0.079 N 
ATOM    545  HZ1 LYS A 754      40.983  -4.869 -11.555  1.00  0.00     0.274 HD
ATOM    546  HZ2 LYS A 754      41.867  -5.979 -10.667  1.00  0.00     0.274 HD
ATOM    547  HZ3 LYS A 754      40.403  -5.676 -10.209  1.00  0.00     0.274 HD
ATOM    548  N   ALA A 755      36.040 -10.577  -9.564  1.00 15.42    -0.346 N 
ATOM    549  HN  ALA A 755      36.557 -11.455  -9.531  1.00  0.00     0.163 HD
ATOM    550  CA  ALA A 755      34.702 -10.557 -10.178  1.00 17.29     0.172 C 
ATOM    551  C   ALA A 755      33.660 -10.146  -9.154  1.00 13.27     0.240 C 
ATOM    552  O   ALA A 755      32.703  -9.399  -9.489  1.00 15.04    -0.271 OA
ATOM    553  CB  ALA A 755      34.319 -11.886 -10.779  1.00 18.41     0.042 C 
ATOM    554  N   ASN A 756      33.844 -10.567  -7.911  1.00 13.08    -0.346 N 
ATOM    555  HN  ASN A 756      34.664 -11.131  -7.688  1.00  0.00     0.163 HD
ATOM    556  CA  ASN A 756      32.889 -10.235  -6.852  1.00 12.35     0.185 C 
ATOM    557  C   ASN A 756      32.888  -8.727  -6.602  1.00 10.97     0.241 C 
ATOM    558  O   ASN A 756      31.856  -8.232  -6.150  1.00 11.13    -0.271 OA
ATOM    559  CB  ASN A 756      33.178 -11.042  -5.580  1.00 12.48     0.137 C 
ATOM    560  CG  ASN A 756      32.749 -12.466  -5.719  1.00 12.39     0.217 C 
ATOM    561  ND2 ASN A 756      33.122 -13.257  -4.719  1.00 15.87    -0.370 N 
ATOM    562 1HD2 ASN A 756      33.647 -12.949  -3.901  1.00  0.00     0.159 HD
ATOM    563 2HD2 ASN A 756      32.829 -14.229  -4.814  1.00  0.00     0.159 HD
ATOM    564  OD1 ASN A 756      32.110 -12.841  -6.714  1.00 13.47    -0.274 OA
ATOM    565  N   LYS A 757      33.981  -8.017  -6.821  1.00 11.69    -0.346 N 
ATOM    566  HN  LYS A 757      34.844  -8.477  -7.112  1.00  0.00     0.163 HD
ATOM    567  CA  LYS A 757      33.942  -6.558  -6.642  1.00 11.13     0.176 C 
ATOM    568  C   LYS A 757      33.015  -5.912  -7.669  1.00 11.48     0.241 C 
ATOM    569  O   LYS A 757      32.285  -4.961  -7.328  1.00 12.04    -0.271 OA
ATOM    570  CB  LYS A 757      35.338  -5.963  -6.740  1.00 11.36     0.035 C 
ATOM    571  CG  LYS A 757      36.232  -6.308  -5.562  1.00 12.31     0.004 C 
ATOM    572  CD  LYS A 757      37.644  -5.877  -5.741  1.00 14.35     0.027 C 
ATOM    573  CE  LYS A 757      38.427  -5.805  -4.437  1.00 16.64     0.229 C 
ATOM    574  NZ  LYS A 757      37.975  -4.593  -3.675  1.00 15.65    -0.079 N 
ATOM    575  HZ1 LYS A 757      38.499  -4.545  -2.802  1.00  0.00     0.274 HD
ATOM    576  HZ2 LYS A 757      36.966  -4.578  -3.527  1.00  0.00     0.274 HD
ATOM    577  HZ3 LYS A 757      38.049  -3.736  -4.223  1.00  0.00     0.274 HD
ATOM    578  N   GLU A 758      33.049  -6.410  -8.901  1.00 12.22    -0.346 N 
ATOM    579  HN  GLU A 758      33.704  -7.155  -9.137  1.00  0.00     0.163 HD
ATOM    580  CA  GLU A 758      32.123  -5.871  -9.931  1.00 12.92     0.177 C 
ATOM    581  C   GLU A 758      30.674  -6.174  -9.545  1.00 11.64     0.241 C 
ATOM    582  O   GLU A 758      29.791  -5.337  -9.691  1.00 13.39    -0.271 OA
ATOM    583  CB  GLU A 758      32.441  -6.471 -11.319  1.00 17.49     0.045 C 
ATOM    584  CG  GLU A 758      33.798  -6.208 -11.894  1.00 23.38     0.116 C 
ATOM    585  CD  GLU A 758      34.029  -6.946 -13.200  1.00 37.61     0.172 C 
ATOM    586  OE1 GLU A 758      33.051  -7.227 -13.895  1.00 47.04    -0.648 OA
ATOM    587  OE2 GLU A 758      35.200  -7.219 -13.520  1.00 57.57    -0.648 OA
ATOM    588  N   ILE A 759      30.454  -7.401  -9.078  1.00 11.10    -0.346 N 
ATOM    589  HN  ILE A 759      31.205  -8.091  -9.072  1.00  0.00     0.163 HD
ATOM    590  CA  ILE A 759      29.111  -7.757  -8.567  1.00 10.59     0.180 C 
ATOM    591  C   ILE A 759      28.698  -6.829  -7.407  1.00 10.50     0.241 C 
ATOM    592  O   ILE A 759      27.599  -6.327  -7.462  1.00 11.75    -0.271 OA
ATOM    593  CB  ILE A 759      29.066  -9.239  -8.160  1.00 11.82     0.013 C 
ATOM    594  CG1 ILE A 759      29.229 -10.138  -9.386  1.00 13.15     0.002 C 
ATOM    595  CG2 ILE A 759      27.778  -9.532  -7.414  1.00 12.30     0.012 C 
ATOM    596  CD1 ILE A 759      29.394 -11.597  -9.027  1.00 15.00     0.005 C 
ATOM    597  N   LEU A 760      29.564  -6.647  -6.421  1.00 10.52    -0.346 N 
ATOM    598  HN  LEU A 760      30.473  -7.109  -6.453  1.00  0.00     0.163 HD
ATOM    599  CA  LEU A 760      29.222  -5.781  -5.279  1.00 10.89     0.177 C 
ATOM    600  C   LEU A 760      28.862  -4.405  -5.739  1.00 11.85     0.241 C 
ATOM    601  O   LEU A 760      27.879  -3.856  -5.241  1.00 12.37    -0.271 OA
ATOM    602  CB  LEU A 760      30.358  -5.758  -4.284  1.00 12.35     0.038 C 
ATOM    603  CG  LEU A 760      30.444  -6.962  -3.404  1.00 12.77    -0.020 C 
ATOM    604  CD1 LEU A 760      31.763  -6.976  -2.674  1.00 15.44     0.009 C 
ATOM    605  CD2 LEU A 760      29.273  -6.986  -2.395  1.00 13.17     0.009 C 
ATOM    606  N   ASP A 761      29.628  -3.799  -6.614  1.00 11.30    -0.346 N 
ATOM    607  HN  ASP A 761      30.444  -4.265  -7.010  1.00  0.00     0.163 HD
ATOM    608  CA  ASP A 761      29.270  -2.413  -7.010  1.00 12.14     0.186 C 
ATOM    609  C   ASP A 761      27.879  -2.361  -7.585  1.00 12.00     0.241 C 
ATOM    610  O   ASP A 761      27.100  -1.424  -7.253  1.00 14.00    -0.271 OA
ATOM    611  CB  ASP A 761      30.307  -1.863  -7.953  1.00 12.90     0.147 C 
ATOM    612  CG  ASP A 761      31.601  -1.448  -7.272  1.00 13.89     0.175 C 
ATOM    613  OD1 ASP A 761      31.575  -1.057  -6.032  1.00 16.31    -0.648 OA
ATOM    614  OD2 ASP A 761      32.608  -1.477  -7.956  1.00 14.89    -0.648 OA
ATOM    615  N   GLU A 762      27.513  -3.317  -8.434  1.00 11.15    -0.346 N 
ATOM    616  HN  GLU A 762      28.177  -4.046  -8.694  1.00  0.00     0.163 HD
ATOM    617  CA  GLU A 762      26.176  -3.328  -8.992  1.00 12.13     0.177 C 
ATOM    618  C   GLU A 762      25.147  -3.653  -7.917  1.00 11.20     0.241 C 
ATOM    619  O   GLU A 762      24.026  -3.104  -7.952  1.00 11.44    -0.271 OA
ATOM    620  CB  GLU A 762      26.107  -4.282 -10.163  1.00 13.17     0.045 C 
ATOM    621  CG  GLU A 762      24.845  -4.116 -10.940  1.00 21.62     0.116 C 
ATOM    622  CD  GLU A 762      24.632  -2.888 -11.814  1.00 28.90     0.172 C 
ATOM    623  OE1 GLU A 762      23.571  -2.889 -12.548  1.00 40.02    -0.648 OA
ATOM    624  OE2 GLU A 762      25.464  -1.949 -11.790  1.00 30.54    -0.648 OA
ATOM    625  N   ALA A 763      25.476  -4.573  -7.023  1.00 10.43    -0.346 N 
ATOM    626  HN  ALA A 763      26.398  -5.008  -7.061  1.00  0.00     0.163 HD
ATOM    627  CA  ALA A 763      24.524  -4.973  -5.976  1.00  9.86     0.172 C 
ATOM    628  C   ALA A 763      24.144  -3.761  -5.123  1.00  9.75     0.240 C 
ATOM    629  O   ALA A 763      22.975  -3.650  -4.718  1.00  9.98    -0.271 OA
ATOM    630  CB  ALA A 763      25.126  -6.058  -5.107  1.00 10.78     0.042 C 
ATOM    631  N   TYR A 764      25.086  -2.876  -4.806  1.00  9.88    -0.346 N 
ATOM    632  HN  TYR A 764      26.051  -3.039  -5.094  1.00  0.00     0.163 HD
ATOM    633  CA  TYR A 764      24.745  -1.659  -4.040  1.00 10.76     0.180 C 
ATOM    634  C   TYR A 764      23.742  -0.797  -4.802  1.00 11.24     0.241 C 
ATOM    635  O   TYR A 764      22.838  -0.196  -4.172  1.00 12.83    -0.271 OA
ATOM    636  CB  TYR A 764      25.974  -0.903  -3.585  1.00 11.53     0.073 C 
ATOM    637  CG  TYR A 764      26.669  -1.567  -2.401  1.00 12.40    -0.056 A 
ATOM    638  CD1 TYR A 764      27.756  -2.406  -2.561  1.00 13.09     0.010 A 
ATOM    639  CD2 TYR A 764      26.218  -1.369  -1.114  1.00 12.87     0.010 A 
ATOM    640  CE1 TYR A 764      28.371  -3.036  -1.498  1.00 13.63     0.037 A 
ATOM    641  CE2 TYR A 764      26.815  -2.010  -0.035  1.00 12.95     0.037 A 
ATOM    642  CZ  TYR A 764      27.892  -2.842  -0.227  1.00 12.58     0.065 A 
ATOM    643  OH  TYR A 764      28.470  -3.448   0.858  1.00 15.12    -0.361 OA
ATOM    644  HH  TYR A 764      29.214  -4.023   0.725  1.00  0.00     0.217 HD
ATOM    645  N   VAL A 765      23.916  -0.697  -6.110  1.00 11.27    -0.346 N 
ATOM    646  HN  VAL A 765      24.725  -1.124  -6.561  1.00  0.00     0.163 HD
ATOM    647  CA  VAL A 765      22.914   0.046  -6.905  1.00 12.09     0.180 C 
ATOM    648  C   VAL A 765      21.559  -0.665  -6.804  1.00 11.81     0.241 C 
ATOM    649  O   VAL A 765      20.526   0.000  -6.652  1.00 11.79    -0.271 OA
ATOM    650  CB  VAL A 765      23.369   0.182  -8.350  1.00 13.40     0.009 C 
ATOM    651  CG1 VAL A 765      22.311   0.898  -9.142  1.00 15.55     0.012 C 
ATOM    652  CG2 VAL A 765      24.674   0.959  -8.493  1.00 14.72     0.012 C 
ATOM    653  N   MET A 766      21.533  -1.981  -6.983  1.00 10.70    -0.346 N 
ATOM    654  HN  MET A 766      22.403  -2.483  -7.161  1.00  0.00     0.163 HD
ATOM    655  CA  MET A 766      20.269  -2.720  -6.927  1.00  9.88     0.177 C 
ATOM    656  C   MET A 766      19.583  -2.638  -5.553  1.00 10.23     0.241 C 
ATOM    657  O   MET A 766      18.359  -2.745  -5.492  1.00 12.24    -0.271 OA
ATOM    658  CB  MET A 766      20.466  -4.172  -7.334  1.00 11.80     0.045 C 
ATOM    659  CG  MET A 766      21.031  -4.340  -8.733  1.00 12.50     0.076 C 
ATOM    660  SD  MET A 766      20.058  -3.651 -10.014  1.00 16.04    -0.173 SA
ATOM    661  CE  MET A 766      20.776  -2.070 -10.363  1.00 22.88     0.089 C 
ATOM    662  N   ALA A 767      20.350  -2.466  -4.485  1.00 10.31    -0.346 N 
ATOM    663  HN  ALA A 767      21.364  -2.456  -4.598  1.00  0.00     0.163 HD
ATOM    664  CA  ALA A 767      19.780  -2.289  -3.144  1.00 10.46     0.172 C 
ATOM    665  C   ALA A 767      19.211  -0.889  -2.956  1.00 11.47     0.240 C 
ATOM    666  O   ALA A 767      18.459  -0.676  -2.013  1.00 12.55    -0.271 OA
ATOM    667  CB  ALA A 767      20.853  -2.593  -2.129  1.00 11.63     0.042 C 
ATOM    668  N   SER A 768      19.573   0.040  -3.807  1.00 10.92    -0.344 N 
ATOM    669  HN  SER A 768      20.176  -0.222  -4.587  1.00  0.00     0.163 HD
ATOM    670  CA  SER A 768      19.147   1.447  -3.687  1.00 11.94     0.200 C 
ATOM    671  C   SER A 768      17.830   1.703  -4.378  1.00 12.43     0.243 C 
ATOM    672  O   SER A 768      17.319   2.828  -4.293  1.00 14.51    -0.271 OA
ATOM    673  CB  SER A 768      20.203   2.395  -4.288  1.00 14.01     0.199 C 
ATOM    674  OG  SER A 768      20.104   2.451  -5.689  1.00 14.68    -0.398 OA
ATOM    675  HG  SER A 768      20.755   3.035  -6.059  1.00  0.00     0.209 HD
ATOM    676  N   VAL A 769      17.320   0.759  -5.145  1.00 12.41    -0.346 N 
ATOM    677  HN  VAL A 769      17.830  -0.121  -5.225  1.00  0.00     0.163 HD
ATOM    678  CA  VAL A 769      16.057   0.899  -5.894  1.00 15.19     0.180 C 
ATOM    679  C   VAL A 769      14.925   0.893  -4.870  1.00 18.31     0.241 C 
ATOM    680  O   VAL A 769      14.744  -0.083  -4.202  1.00 30.15    -0.271 OA
ATOM    681  CB  VAL A 769      15.957  -0.301  -6.866  1.00 26.49     0.009 C 
ATOM    682  CG1 VAL A 769      14.574  -0.675  -7.254  1.00 31.66     0.012 C 
ATOM    683  CG2 VAL A 769      16.859  -0.009  -8.056  1.00 27.59     0.012 C 
ATOM    684  N   ASP A 770      14.101   1.894  -4.864  1.00 13.26    -0.345 N 
ATOM    685  HN  ASP A 770      14.239   2.616  -5.571  1.00  0.00     0.163 HD
ATOM    686  CA  ASP A 770      12.986   2.078  -3.926  1.00 13.51     0.186 C 
ATOM    687  C   ASP A 770      11.778   2.633  -4.659  1.00 13.08     0.241 C 
ATOM    688  O   ASP A 770      11.624   3.830  -4.769  1.00 15.43    -0.271 OA
ATOM    689  CB  ASP A 770      13.450   2.988  -2.792  1.00 19.72     0.147 C 
ATOM    690  CG  ASP A 770      12.401   3.152  -1.723  1.00 21.57     0.175 C 
ATOM    691  OD1 ASP A 770      11.432   2.330  -1.700  1.00 24.68    -0.648 OA
ATOM    692  OD2 ASP A 770      12.590   4.022  -0.866  1.00 25.15    -0.648 OA
ATOM    693  N   ASN A 771      10.978   1.715  -5.168  1.00 11.88    -0.346 N 
ATOM    694  HN  ASN A 771      11.218   0.731  -5.049  1.00  0.00     0.163 HD
ATOM    695  CA  ASN A 771       9.746   2.065  -5.904  1.00 10.94     0.185 C 
ATOM    696  C   ASN A 771       8.790   0.899  -5.815  1.00 10.23     0.243 C 
ATOM    697  O   ASN A 771       9.260  -0.235  -5.846  1.00 10.59    -0.271 OA
ATOM    698  CB  ASN A 771      10.099   2.407  -7.373  1.00 11.03     0.137 C 
ATOM    699  CG  ASN A 771       8.851   2.726  -8.182  1.00 10.94     0.217 C 
ATOM    700  ND2 ASN A 771       8.507   4.016  -8.174  1.00 13.47    -0.370 N 
ATOM    701 1HD2 ASN A 771       9.019   4.738  -7.668  1.00  0.00     0.159 HD
ATOM    702 2HD2 ASN A 771       7.670   4.230  -8.716  1.00  0.00     0.159 HD
ATOM    703  OD1 ASN A 771       8.230   1.850  -8.796  1.00 12.47    -0.274 OA
ATOM    704  N   PRO A 772       7.485   1.143  -5.683  1.00 10.32    -0.337 N 
ATOM    705  CA  PRO A 772       6.544   0.030  -5.528  1.00 10.66     0.179 C 
ATOM    706  C   PRO A 772       6.511  -0.929  -6.713  1.00  9.93     0.241 C 
ATOM    707  O   PRO A 772       6.012  -2.046  -6.545  1.00 11.50    -0.271 OA
ATOM    708  CB  PRO A 772       5.207   0.695  -5.319  1.00 14.16     0.037 C 
ATOM    709  CG  PRO A 772       5.535   2.078  -4.817  1.00 18.67     0.022 C 
ATOM    710  CD  PRO A 772       6.806   2.433  -5.504  1.00 13.49     0.127 C 
ATOM    711  N   HIS A 773       7.027  -0.520  -7.854  1.00  9.24    -0.346 N 
ATOM    712  HN  HIS A 773       7.503   0.381  -7.895  1.00  0.00     0.163 HD
ATOM    713  CA  HIS A 773       6.928  -1.342  -9.071  1.00  9.37     0.182 C 
ATOM    714  C   HIS A 773       8.280  -1.820  -9.554  1.00  9.13     0.241 C 
ATOM    715  O   HIS A 773       8.421  -2.242 -10.734  1.00  9.03    -0.271 OA
ATOM    716  CB  HIS A 773       6.122  -0.658 -10.149  1.00 10.13     0.093 C 
ATOM    717  CG  HIS A 773       4.752  -0.390  -9.624  1.00 12.27     0.028 A 
ATOM    718  CD2 HIS A 773       4.146   0.750  -9.270  1.00 14.88     0.114 A 
ATOM    719  ND1 HIS A 773       3.855  -1.410  -9.290  1.00 13.74    -0.354 N 
ATOM    720  HD1 HIS A 773       4.008  -2.407  -9.443  1.00  0.00     0.166 HD
ATOM    721  CE1 HIS A 773       2.774  -0.873  -8.742  1.00 13.91     0.180 A 
ATOM    722  NE2 HIS A 773       2.940   0.463  -8.721  1.00 15.73    -0.360 N 
ATOM    723  HE2 HIS A 773       2.273   1.142  -8.355  1.00  0.00     0.166 HD
ATOM    724  N   VAL A 774       9.272  -1.800  -8.677  1.00  8.78    -0.346 N 
ATOM    725  HN  VAL A 774       9.094  -1.434  -7.742  1.00  0.00     0.163 HD
ATOM    726  CA  VAL A 774      10.623  -2.288  -9.004  1.00  9.44     0.174 C 
ATOM    727  C   VAL A 774      11.091  -3.159  -7.848  1.00  9.51     0.224 C 
ATOM    728  O   VAL A 774      11.070  -2.724  -6.705  1.00 10.88    -0.277 OA
ATOM    729  CB  VAL A 774      11.593  -1.147  -9.296  1.00 12.72     0.009 C 
ATOM    730  CG1 VAL A 774      12.948  -1.674  -9.763  1.00 16.76     0.012 C 
ATOM    731  CG2 VAL A 774      11.018  -0.156 -10.296  1.00 11.18     0.012 C 
ATOM    732  N   CYS A 775      11.603  -4.325  -8.137  1.00  9.31    -0.224 NA
ATOM    733  CA ACYS A 775      12.178  -5.194  -7.084  0.50  8.85     0.161 C 
ATOM    734  CA BCYS A 775      12.192  -5.201  -7.115  0.50  9.26     0.161 C 
ATOM    735  C   CYS A 775      13.508  -4.606  -6.596  1.00  9.51     0.180 C 
ATOM    736  O   CYS A 775      14.339  -4.194  -7.398  1.00 10.82    -0.280 OA
ATOM    737  CB ACYS A 775      12.408  -6.629  -7.538  0.50  8.17     0.115 C 
ATOM    738  CB BCYS A 775      12.453  -6.545  -7.764  0.50 13.00     0.115 C 
ATOM    739  SG ACYS A 775      10.889  -7.494  -8.031  0.50  8.83    -0.096 SA
ATOM    740  SG BCYS A 775      12.674  -7.896  -6.606  0.50 24.59    -0.096 SA
ATOM    741  N   ARG A 776      13.726  -4.662  -5.283  1.00 10.33    -0.352 N 
ATOM    742  HN  ARG A 776      12.980  -5.036  -4.697  1.00  0.00     0.163 HD
ATOM    743  CA  ARG A 776      14.949  -4.229  -4.622  1.00 11.02     0.176 C 
ATOM    744  C   ARG A 776      15.771  -5.428  -4.196  1.00  9.27     0.241 C 
ATOM    745  O   ARG A 776      15.247  -6.416  -3.667  1.00 10.82    -0.271 OA
ATOM    746  CB  ARG A 776      14.616  -3.423  -3.353  1.00 13.17     0.036 C 
ATOM    747  CG  ARG A 776      15.780  -2.662  -2.754  1.00 14.65     0.023 C 
ATOM    748  CD  ARG A 776      15.349  -1.744  -1.617  1.00 19.06     0.138 C 
ATOM    749  NE  ARG A 776      15.268  -2.402  -0.330  1.00 23.25    -0.227 N 
ATOM    750  HE  ARG A 776      14.337  -2.648   0.006  1.00  0.00     0.177 HD
ATOM    751  CZ  ARG A 776      16.293  -2.715   0.454  1.00 20.61     0.665 C 
ATOM    752  NH1 ARG A 776      15.992  -3.210   1.632  1.00 28.74    -0.235 N 
ATOM    753 1HH1 ARG A 776      16.779  -3.450   2.234  1.00  0.00     0.174 HD
ATOM    754 2HH1 ARG A 776      15.014  -3.407   1.846  1.00  0.00     0.174 HD
ATOM    755  NH2 ARG A 776      17.571  -2.457   0.174  1.00 20.01    -0.235 N 
ATOM    756 1HH2 ARG A 776      18.358  -2.697   0.776  1.00  0.00     0.174 HD
ATOM    757 2HH2 ARG A 776      17.805  -2.072  -0.741  1.00  0.00     0.174 HD
ATOM    758  N   LEU A 777      17.067  -5.332  -4.363  1.00  8.77    -0.346 N 
ATOM    759  HN  LEU A 777      17.450  -4.535  -4.871  1.00  0.00     0.163 HD
ATOM    760  CA  LEU A 777      17.985  -6.363  -3.825  1.00  8.31     0.177 C 
ATOM    761  C   LEU A 777      18.082  -6.127  -2.310  1.00  8.99     0.241 C 
ATOM    762  O   LEU A 777      18.485  -5.043  -1.886  1.00 10.96    -0.271 OA
ATOM    763  CB  LEU A 777      19.350  -6.276  -4.479  1.00  9.62     0.038 C 
ATOM    764  CG  LEU A 777      20.310  -7.403  -4.121  1.00  9.38    -0.020 C 
ATOM    765  CD1 LEU A 777      19.805  -8.756  -4.585  1.00 10.33     0.009 C 
ATOM    766  CD2 LEU A 777      21.675  -7.100  -4.669  1.00 11.61     0.009 C 
ATOM    767  N   LEU A 778      17.827  -7.161  -1.521  1.00  8.87    -0.346 N 
ATOM    768  HN  LEU A 778      17.573  -8.056  -1.938  1.00  0.00     0.163 HD
ATOM    769  CA  LEU A 778      17.903  -7.045  -0.049  1.00  9.58     0.177 C 
ATOM    770  C   LEU A 778      19.272  -7.487   0.482  1.00  8.86     0.240 C 
ATOM    771  O   LEU A 778      19.731  -6.929   1.493  1.00 10.42    -0.271 OA
ATOM    772  CB  LEU A 778      16.813  -7.892   0.610  1.00 11.27     0.038 C 
ATOM    773  CG  LEU A 778      15.387  -7.560   0.192  1.00 14.03    -0.020 C 
ATOM    774  CD1 LEU A 778      14.452  -8.416   1.013  1.00 17.64     0.009 C 
ATOM    775  CD2 LEU A 778      15.081  -6.073   0.374  1.00 18.39     0.009 C 
ATOM    776  N   GLY A 779      19.884  -8.474  -0.151  1.00  8.96    -0.351 N 
ATOM    777  HN  GLY A 779      19.495  -8.831  -1.024  1.00  0.00     0.163 HD
ATOM    778  CA  GLY A 779      21.100  -9.053   0.382  1.00  9.65     0.225 C 
ATOM    779  C   GLY A 779      21.896  -9.805  -0.639  1.00  8.43     0.236 C 
ATOM    780  O   GLY A 779      21.364 -10.188  -1.673  1.00  8.84    -0.272 OA
ATOM    781  N   ILE A 780      23.109 -10.074  -0.252  1.00  8.34    -0.346 N 
ATOM    782  HN  ILE A 780      23.424  -9.722   0.652  1.00  0.00     0.163 HD
ATOM    783  CA  ILE A 780      24.039 -10.861  -1.063  1.00  8.26     0.180 C 
ATOM    784  C   ILE A 780      24.834 -11.767  -0.153  1.00  8.40     0.241 C 
ATOM    785  O   ILE A 780      25.207 -11.351   0.943  1.00  9.78    -0.271 OA
ATOM    786  CB  ILE A 780      24.958  -9.952  -1.902  1.00  9.24     0.013 C 
ATOM    787  CG1 ILE A 780      25.820 -10.734  -2.890  1.00 11.70     0.002 C 
ATOM    788  CG2 ILE A 780      25.805  -9.036  -1.031  1.00 10.25     0.012 C 
ATOM    789  CD1 ILE A 780      26.513  -9.899  -3.899  1.00 12.03     0.005 C 
ATOM    790  N   CYS A 781      25.091 -12.991  -0.610  1.00  9.06    -0.345 N 
ATOM    791  HN  CYS A 781      24.678 -13.279  -1.497  1.00  0.00     0.163 HD
ATOM    792  CA  CYS A 781      25.941 -13.937   0.108  1.00  9.62     0.186 C 
ATOM    793  C   CYS A 781      27.091 -14.294  -0.839  1.00  9.48     0.241 C 
ATOM    794  O   CYS A 781      26.837 -14.839  -1.911  1.00  9.45    -0.271 OA
ATOM    795  CB  CYS A 781      25.119 -15.150   0.533  1.00 10.37     0.120 C 
ATOM    796  SG  CYS A 781      26.028 -16.295   1.596  1.00 11.47    -0.095 SA
ATOM    797  N   LEU A 782      28.294 -14.026  -0.437  1.00  9.64    -0.346 N 
ATOM    798  HN  LEU A 782      28.417 -13.721   0.529  1.00  0.00     0.163 HD
ATOM    799  CA  LEU A 782      29.497 -14.133  -1.285  1.00 10.86     0.177 C 
ATOM    800  C   LEU A 782      30.088 -15.515  -1.163  1.00 11.76     0.241 C 
ATOM    801  O   LEU A 782      31.309 -15.664  -1.006  1.00 13.07    -0.271 OA
ATOM    802  CB  LEU A 782      30.443 -13.015  -0.940  1.00 14.34     0.038 C 
ATOM    803  CG  LEU A 782      29.960 -11.588  -1.245  1.00 15.87    -0.020 C 
ATOM    804  CD1 LEU A 782      30.855 -10.590  -0.590  1.00 25.59     0.009 C 
ATOM    805  CD2 LEU A 782      29.836 -11.392  -2.753  1.00 17.53     0.009 C 
ATOM    806  N   THR A 783      29.239 -16.510  -1.369  1.00 11.12    -0.344 N 
ATOM    807  HN  THR A 783      28.241 -16.304  -1.406  1.00  0.00     0.163 HD
ATOM    808  CA  THR A 783      29.677 -17.890  -1.545  1.00 11.57     0.205 C 
ATOM    809  C   THR A 783      30.384 -18.013  -2.889  1.00 11.28     0.243 C 
ATOM    810  O   THR A 783      30.292 -17.127  -3.759  1.00 12.14    -0.271 OA
ATOM    811  CB  THR A 783      28.448 -18.782  -1.375  1.00 11.63     0.146 C 
ATOM    812  CG2 THR A 783      28.140 -18.992   0.093  1.00 13.34     0.042 C 
ATOM    813  OG1 THR A 783      27.319 -18.227  -2.024  1.00 11.49    -0.393 OA
ATOM    814  HG1 THR A 783      27.512 -18.095  -2.945  1.00  0.00     0.210 HD
ATOM    815  N   SER A 784      31.040 -19.147  -3.113  1.00 11.97    -0.344 N 
ATOM    816  HN  SER A 784      31.015 -19.887  -2.411  1.00  0.00     0.163 HD
ATOM    817  CA  SER A 784      31.801 -19.355  -4.355  1.00 13.35     0.200 C 
ATOM    818  C   SER A 784      30.936 -19.116  -5.591  1.00 12.87     0.243 C 
ATOM    819  O   SER A 784      31.426 -18.445  -6.506  1.00 14.30    -0.271 OA
ATOM    820  CB  SER A 784      32.422 -20.735  -4.292  1.00 14.42     0.199 C 
ATOM    821  OG  SER A 784      33.394 -20.673  -3.249  1.00 19.07    -0.398 OA
ATOM    822  HG  SER A 784      33.784 -21.539  -3.209  1.00  0.00     0.209 HD
ATOM    823  N   THR A 785      29.760 -19.699  -5.621  1.00 12.36    -0.344 N 
ATOM    824  HN  THR A 785      29.604 -20.497  -5.005  1.00  0.00     0.163 HD
ATOM    825  CA  THR A 785      28.662 -19.272  -6.485  1.00 11.82     0.205 C 
ATOM    826  C   THR A 785      27.829 -18.286  -5.674  1.00 10.84     0.243 C 
ATOM    827  O   THR A 785      27.230 -18.681  -4.674  1.00 11.70    -0.271 OA
ATOM    828  CB  THR A 785      27.879 -20.455  -7.058  1.00 15.87     0.146 C 
ATOM    829  CG2 THR A 785      28.736 -21.317  -7.942  1.00 17.51     0.042 C 
ATOM    830  OG1 THR A 785      27.442 -21.278  -5.991  1.00 19.01    -0.393 OA
ATOM    831  HG1 THR A 785      26.900 -20.733  -5.432  1.00  0.00     0.210 HD
ATOM    832  N   VAL A 786      27.848 -17.023  -6.042  1.00 10.41    -0.346 N 
ATOM    833  HN  VAL A 786      28.354 -16.771  -6.891  1.00  0.00     0.163 HD
ATOM    834  CA  VAL A 786      27.165 -15.943  -5.275  1.00  9.39     0.180 C 
ATOM    835  C   VAL A 786      25.676 -16.141  -5.277  1.00  9.05     0.241 C 
ATOM    836  O   VAL A 786      25.075 -16.647  -6.236  1.00  9.97    -0.271 OA
ATOM    837  CB  VAL A 786      27.592 -14.627  -5.915  1.00 10.03     0.009 C 
ATOM    838  CG1 VAL A 786      26.772 -13.439  -5.453  1.00 12.46     0.012 C 
ATOM    839  CG2 VAL A 786      29.080 -14.373  -5.674  1.00 11.49     0.012 C 
ATOM    840  N   GLN A 787      25.084 -15.772  -4.149  1.00  8.79    -0.346 N 
ATOM    841  HN  GLN A 787      25.659 -15.437  -3.376  1.00  0.00     0.163 HD
ATOM    842  CA  GLN A 787      23.630 -15.831  -3.979  1.00  8.64     0.177 C 
ATOM    843  C   GLN A 787      23.084 -14.424  -3.693  1.00  8.05     0.241 C 
ATOM    844  O   GLN A 787      23.670 -13.628  -2.954  1.00 10.11    -0.271 OA
ATOM    845  CB  GLN A 787      23.271 -16.764  -2.839  1.00  9.13     0.044 C 
ATOM    846  CG  GLN A 787      23.703 -18.217  -3.125  1.00 10.05     0.105 C 
ATOM    847  CD  GLN A 787      23.583 -19.124  -1.935  1.00 10.67     0.215 C 
ATOM    848  NE2 GLN A 787      24.619 -19.145  -1.116  1.00 11.73    -0.370 N 
ATOM    849 1HE2 GLN A 787      24.537 -19.761  -0.307  1.00  0.00     0.159 HD
ATOM    850 2HE2 GLN A 787      25.488 -18.633  -1.266  1.00  0.00     0.159 HD
ATOM    851  OE1 GLN A 787      22.531 -19.743  -1.753  1.00 12.46    -0.274 OA
ATOM    852  N   LEU A 788      21.975 -14.128  -4.344  1.00  8.52    -0.346 N 
ATOM    853  HN  LEU A 788      21.535 -14.871  -4.886  1.00  0.00     0.163 HD
ATOM    854  CA  LEU A 788      21.319 -12.799  -4.348  1.00  8.30     0.177 C 
ATOM    855  C   LEU A 788      19.902 -12.950  -3.815  1.00  8.22     0.241 C 
ATOM    856  O   LEU A 788      19.168 -13.826  -4.273  1.00  9.06    -0.271 OA
ATOM    857  CB  LEU A 788      21.304 -12.239  -5.767  1.00  9.09     0.038 C 
ATOM    858  CG  LEU A 788      22.664 -12.037  -6.386  1.00 11.04    -0.020 C 
ATOM    859  CD1 LEU A 788      22.535 -11.946  -7.913  1.00 12.88     0.009 C 
ATOM    860  CD2 LEU A 788      23.345 -10.814  -5.815  1.00 14.20     0.009 C 
ATOM    861  N   ILE A 789      19.511 -12.143  -2.824  1.00  8.28    -0.346 N 
ATOM    862  HN  ILE A 789      20.113 -11.360  -2.569  1.00  0.00     0.163 HD
ATOM    863  CA  ILE A 789      18.265 -12.329  -2.091  1.00  8.50     0.180 C 
ATOM    864  C   ILE A 789      17.341 -11.123  -2.329  1.00  8.41     0.241 C 
ATOM    865  O   ILE A 789      17.779  -9.969  -2.111  1.00  9.20    -0.271 OA
ATOM    866  CB  ILE A 789      18.530 -12.561  -0.589  1.00 10.97     0.013 C 
ATOM    867  CG1 ILE A 789      19.121 -13.979  -0.342  1.00 14.95     0.002 C 
ATOM    868  CG2 ILE A 789      17.312 -12.432   0.256  1.00 13.62     0.012 C 
ATOM    869  CD1 ILE A 789      20.498 -14.266  -0.800  1.00 22.68     0.005 C 
ATOM    870  N   THR A 790      16.101 -11.408  -2.636  1.00  7.94    -0.344 N 
ATOM    871  HN  THR A 790      15.861 -12.383  -2.815  1.00  0.00     0.163 HD
ATOM    872  CA  THR A 790      15.031 -10.399  -2.738  1.00  7.78     0.205 C 
ATOM    873  C   THR A 790      13.831 -10.882  -1.947  1.00  8.60     0.243 C 
ATOM    874  O   THR A 790      13.711 -12.060  -1.611  1.00  8.48    -0.271 OA
ATOM    875  CB  THR A 790      14.582 -10.176  -4.170  1.00  9.49     0.146 C 
ATOM    876  CG2 THR A 790      15.654  -9.676  -5.088  1.00 11.19     0.042 C 
ATOM    877  OG1 THR A 790      14.050 -11.402  -4.643  1.00 11.86    -0.393 OA
ATOM    878  HG1 THR A 790      13.769 -11.262  -5.540  1.00  0.00     0.210 HD
ATOM    879  N   GLN A 791      12.875  -9.982  -1.719  1.00  9.20    -0.346 N 
ATOM    880  HN  GLN A 791      13.056  -8.996  -1.905  1.00  0.00     0.163 HD
ATOM    881  CA  GLN A 791      11.568 -10.394  -1.204  1.00  9.30     0.177 C 
ATOM    882  C   GLN A 791      10.917 -11.347  -2.217  1.00  9.92     0.241 C 
ATOM    883  O   GLN A 791      10.933 -11.092  -3.431  1.00 11.57    -0.271 OA
ATOM    884  CB  GLN A 791      10.684  -9.182  -0.989  1.00 11.87     0.044 C 
ATOM    885  CG  GLN A 791       9.307  -9.481  -0.508  1.00 16.96     0.105 C 
ATOM    886  CD  GLN A 791       8.516  -8.237  -0.172  1.00 23.12     0.215 C 
ATOM    887  NE2 GLN A 791       7.309  -8.450   0.295  1.00 31.02    -0.370 N 
ATOM    888 1HE2 GLN A 791       6.775  -7.611   0.522  1.00  0.00     0.159 HD
ATOM    889 2HE2 GLN A 791       6.919  -9.380   0.447  1.00  0.00     0.159 HD
ATOM    890  OE1 GLN A 791       8.985  -7.120  -0.355  1.00 29.16    -0.274 OA
ATOM    891  N   LEU A 792      10.300 -12.407  -1.746  1.00  8.83    -0.346 N 
ATOM    892  HN  LEU A 792      10.317 -12.591  -0.743  1.00  0.00     0.163 HD
ATOM    893  CA  LEU A 792       9.588 -13.329  -2.634  1.00  8.71     0.177 C 
ATOM    894  C   LEU A 792       8.384 -12.637  -3.250  1.00  9.00     0.241 C 
ATOM    895  O   LEU A 792       7.578 -12.018  -2.555  1.00 10.24    -0.271 OA
ATOM    896  CB  LEU A 792       9.106 -14.556  -1.847  1.00  9.42     0.038 C 
ATOM    897  CG  LEU A 792       8.412 -15.635  -2.675  1.00 10.64    -0.020 C 
ATOM    898  CD1 LEU A 792       9.362 -16.266  -3.641  1.00 12.02     0.009 C 
ATOM    899  CD2 LEU A 792       7.765 -16.645  -1.724  1.00 14.06     0.009 C 
ATOM    900  N   MET A 793       8.231 -12.822  -4.557  1.00  9.48    -0.346 N 
ATOM    901  HN  MET A 793       8.979 -13.289  -5.070  1.00  0.00     0.163 HD
ATOM    902  CA  MET A 793       7.041 -12.389  -5.303  1.00  9.99     0.177 C 
ATOM    903  C   MET A 793       6.215 -13.644  -5.486  1.00 10.84     0.243 C 
ATOM    904  O   MET A 793       6.533 -14.474  -6.347  1.00 12.56    -0.271 OA
ATOM    905  CB  MET A 793       7.451 -11.731  -6.603  1.00 11.53     0.045 C 
ATOM    906  CG  MET A 793       8.262 -10.473  -6.420  1.00 11.63     0.076 C 
ATOM    907  SD  MET A 793       7.325  -9.094  -5.769  1.00 14.43    -0.173 SA
ATOM    908  CE  MET A 793       7.982  -9.021  -4.120  1.00 18.35     0.089 C 
ATOM    909  N   PRO A 794       5.191 -13.875  -4.642  1.00 11.65    -0.337 N 
ATOM    910  CA  PRO A 794       4.690 -15.255  -4.509  1.00 14.10     0.179 C 
ATOM    911  C   PRO A 794       3.997 -15.815  -5.745  1.00 13.07     0.241 C 
ATOM    912  O   PRO A 794       3.800 -17.025  -5.794  1.00 15.45    -0.271 OA
ATOM    913  CB  PRO A 794       3.732 -15.180  -3.305  1.00 18.31     0.037 C 
ATOM    914  CG  PRO A 794       4.126 -14.000  -2.540  1.00 19.24     0.022 C 
ATOM    915  CD  PRO A 794       4.659 -13.016  -3.574  1.00 12.27     0.127 C 
ATOM    916  N   PHE A 795       3.542 -14.970  -6.672  1.00 11.54    -0.346 N 
ATOM    917  HN  PHE A 795       3.712 -13.970  -6.566  1.00  0.00     0.163 HD
ATOM    918  CA  PHE A 795       2.800 -15.457  -7.844  1.00 10.89     0.180 C 
ATOM    919  C   PHE A 795       3.708 -15.643  -9.054  1.00 10.68     0.241 C 
ATOM    920  O   PHE A 795       3.176 -15.987 -10.093  1.00 14.18    -0.271 OA
ATOM    921  CB  PHE A 795       1.603 -14.562  -8.136  1.00 10.81     0.073 C 
ATOM    922  CG  PHE A 795       0.552 -14.618  -7.078  1.00 12.48    -0.056 A 
ATOM    923  CD1 PHE A 795      -0.446 -15.547  -7.103  1.00 17.93     0.007 A 
ATOM    924  CD2 PHE A 795       0.610 -13.783  -5.991  1.00 14.40     0.007 A 
ATOM    925  CE1 PHE A 795      -1.419 -15.602  -6.114  1.00 19.43     0.001 A 
ATOM    926  CE2 PHE A 795      -0.333 -13.852  -4.985  1.00 17.10     0.001 A 
ATOM    927  CZ  PHE A 795      -1.359 -14.748  -5.039  1.00 18.89     0.000 A 
ATOM    928  N   GLY A 796       4.999 -15.454  -8.902  1.00 11.36    -0.351 N 
ATOM    929  HN  GLY A 796       5.342 -15.075  -8.019  1.00  0.00     0.163 HD
ATOM    930  CA  GLY A 796       5.958 -15.768  -9.955  1.00 10.87     0.225 C 
ATOM    931  C   GLY A 796       6.003 -14.740 -11.062  1.00  9.77     0.236 C 
ATOM    932  O   GLY A 796       5.612 -13.618 -10.848  1.00 11.44    -0.272 OA
ATOM    933  N   CYS A 797       6.482 -15.112 -12.223  1.00 10.33    -0.343 N 
ATOM    934  HN  CYS A 797       6.754 -16.084 -12.370  1.00  0.00     0.163 HD
ATOM    935  CA  CYS A 797       6.630 -14.146 -13.308  1.00 10.25     0.200 C 
ATOM    936  C   CYS A 797       5.331 -13.918 -14.025  1.00  8.66     0.244 C 
ATOM    937  O   CYS A 797       4.482 -14.803 -14.145  1.00  8.98    -0.271 OA
ATOM    938  CB  CYS A 797       7.776 -14.397 -14.267  1.00 14.61     0.111 C 
ATOM    939  SG  CYS A 797       7.521 -15.579 -15.540  1.00 15.11    -0.106 SA
ATOM    940  N   LEU A 798       5.151 -12.709 -14.560  1.00  8.95    -0.346 N 
ATOM    941  HN  LEU A 798       5.921 -12.041 -14.525  1.00  0.00     0.163 HD
ATOM    942  CA  LEU A 798       3.910 -12.302 -15.189  1.00  8.06     0.177 C 
ATOM    943  C   LEU A 798       3.689 -13.097 -16.478  1.00  7.54     0.241 C 
ATOM    944  O   LEU A 798       2.549 -13.379 -16.821  1.00  8.16    -0.271 OA
ATOM    945  CB  LEU A 798       3.913 -10.800 -15.421  1.00  8.96     0.038 C 
ATOM    946  CG  LEU A 798       2.623 -10.184 -15.940  1.00  8.96    -0.020 C 
ATOM    947  CD1 LEU A 798       1.396 -10.510 -15.101  1.00  8.38     0.009 C 
ATOM    948  CD2 LEU A 798       2.766  -8.680 -16.032  1.00  9.98     0.009 C 
ATOM    949  N   LEU A 799       4.762 -13.448 -17.211  1.00  8.12    -0.346 N 
ATOM    950  HN  LEU A 799       5.691 -13.134 -16.931  1.00  0.00     0.163 HD
ATOM    951  CA  LEU A 799       4.604 -14.276 -18.406  1.00  7.72     0.177 C 
ATOM    952  C   LEU A 799       3.868 -15.543 -18.079  1.00  7.50     0.241 C 
ATOM    953  O   LEU A 799       2.907 -15.954 -18.729  1.00  8.44    -0.271 OA
ATOM    954  CB  LEU A 799       5.933 -14.536 -19.055  1.00  8.28     0.038 C 
ATOM    955  CG  LEU A 799       5.856 -15.393 -20.318  1.00  9.60    -0.020 C 
ATOM    956  CD1 LEU A 799       4.995 -14.764 -21.410  1.00 10.73     0.009 C 
ATOM    957  CD2 LEU A 799       7.263 -15.636 -20.842  1.00 13.11     0.009 C 
ATOM    958  N   ASP A 800       4.376 -16.269 -17.062  1.00  8.06    -0.346 N 
ATOM    959  HN  ASP A 800       5.205 -15.947 -16.563  1.00  0.00     0.163 HD
ATOM    960  CA  ASP A 800       3.724 -17.526 -16.682  1.00  8.37     0.186 C 
ATOM    961  C   ASP A 800       2.331 -17.280 -16.133  1.00  8.70     0.241 C 
ATOM    962  O   ASP A 800       1.423 -18.055 -16.392  1.00  9.72    -0.271 OA
ATOM    963  CB  ASP A 800       4.574 -18.261 -15.655  1.00 10.23     0.147 C 
ATOM    964  CG  ASP A 800       5.873 -18.754 -16.192  1.00 14.18     0.175 C 
ATOM    965  OD1 ASP A 800       5.915 -19.144 -17.381  1.00 15.84    -0.648 OA
ATOM    966  OD2 ASP A 800       6.796 -18.861 -15.371  1.00 18.39    -0.648 OA
ATOM    967  N   TYR A 801       2.150 -16.182 -15.405  1.00  8.36    -0.346 N 
ATOM    968  HN  TYR A 801       2.930 -15.541 -15.258  1.00  0.00     0.163 HD
ATOM    969  CA  TYR A 801       0.853 -15.884 -14.815  1.00  9.09     0.180 C 
ATOM    970  C   TYR A 801      -0.212 -15.711 -15.880  1.00  8.55     0.241 C 
ATOM    971  O   TYR A 801      -1.304 -16.282 -15.780  1.00  9.06    -0.271 OA
ATOM    972  CB  TYR A 801       0.959 -14.635 -13.904  1.00  9.11     0.073 C 
ATOM    973  CG  TYR A 801      -0.273 -14.471 -13.068  1.00  9.55    -0.056 A 
ATOM    974  CD1 TYR A 801      -0.345 -15.126 -11.844  1.00 11.04     0.010 A 
ATOM    975  CD2 TYR A 801      -1.345 -13.703 -13.439  1.00 11.00     0.010 A 
ATOM    976  CE1 TYR A 801      -1.456 -15.033 -11.036  1.00 13.38     0.037 A 
ATOM    977  CE2 TYR A 801      -2.487 -13.659 -12.656  1.00 14.49     0.037 A 
ATOM    978  CZ  TYR A 801      -2.549 -14.334 -11.447  1.00 14.33     0.065 A 
ATOM    979  OH  TYR A 801      -3.678 -14.257 -10.672  1.00 20.03    -0.361 OA
ATOM    980  HH  TYR A 801      -4.441 -13.769 -10.959  1.00  0.00     0.217 HD
ATOM    981  N   VAL A 802       0.099 -14.950 -16.929  1.00  8.29    -0.346 N 
ATOM    982  HN  VAL A 802       1.027 -14.536 -17.018  1.00  0.00     0.163 HD
ATOM    983  CA  VAL A 802      -0.932 -14.723 -17.956  1.00  8.81     0.180 C 
ATOM    984  C   VAL A 802      -1.167 -15.998 -18.782  1.00  9.03     0.241 C 
ATOM    985  O   VAL A 802      -2.294 -16.220 -19.242  1.00 10.64    -0.271 OA
ATOM    986  CB  VAL A 802      -0.624 -13.533 -18.868  1.00  9.16     0.009 C 
ATOM    987  CG1 VAL A 802      -0.563 -12.263 -18.047  1.00 10.38     0.012 C 
ATOM    988  CG2 VAL A 802       0.613 -13.677 -19.774  1.00  8.87     0.012 C 
ATOM    989  N   ARG A 803      -0.161 -16.824 -18.952  1.00  8.53    -0.346 N 
ATOM    990  HN  ARG A 803       0.757 -16.587 -18.577  1.00  0.00     0.163 HD
ATOM    991  CA  ARG A 803      -0.348 -18.090 -19.680  1.00  9.13     0.176 C 
ATOM    992  C   ARG A 803      -1.210 -19.066 -18.846  1.00  9.94     0.241 C 
ATOM    993  O   ARG A 803      -2.042 -19.788 -19.377  1.00 11.73    -0.271 OA
ATOM    994  CB  ARG A 803       0.985 -18.773 -19.964  1.00  9.28     0.036 C 
ATOM    995  CG  ARG A 803       1.793 -18.068 -21.030  1.00  8.80     0.023 C 
ATOM    996  CD  ARG A 803       3.132 -18.694 -21.189  1.00 10.11     0.138 C 
ATOM    997  NE  ARG A 803       3.854 -18.115 -22.304  1.00 10.18    -0.227 N 
ATOM    998  HE  ARG A 803       3.355 -17.420 -22.860  1.00  0.00     0.177 HD
ATOM    999  CZ  ARG A 803       5.080 -18.391 -22.672  1.00 12.47     0.665 C 
ATOM   1000  NH1 ARG A 803       5.742 -19.323 -22.039  1.00 18.00    -0.235 N 
ATOM   1001 1HH1 ARG A 803       6.697 -19.538 -22.326  1.00  0.00     0.174 HD
ATOM   1002 2HH1 ARG A 803       5.346 -19.786 -21.221  1.00  0.00     0.174 HD
ATOM   1003  NH2 ARG A 803       5.595 -17.789 -23.736  1.00 14.42    -0.235 N 
ATOM   1004 1HH2 ARG A 803       6.550 -18.004 -24.023  1.00  0.00     0.174 HD
ATOM   1005 2HH2 ARG A 803       5.078 -17.062 -24.230  1.00  0.00     0.174 HD
ATOM   1006  N   GLU A 804      -1.005 -19.063 -17.531  1.00  9.40    -0.346 N 
ATOM   1007  HN  GLU A 804      -0.381 -18.365 -17.126  1.00  0.00     0.163 HD
ATOM   1008  CA  GLU A 804      -1.661 -20.050 -16.640  1.00 10.23     0.177 C 
ATOM   1009  C   GLU A 804      -3.022 -19.595 -16.134  1.00 11.45     0.241 C 
ATOM   1010  O   GLU A 804      -3.744 -20.439 -15.632  1.00 17.53    -0.271 OA
ATOM   1011  CB  GLU A 804      -0.695 -20.349 -15.513  1.00 12.82     0.045 C 
ATOM   1012  CG  GLU A 804       0.557 -21.059 -16.108  1.00 16.10     0.116 C 
ATOM   1013  CD  GLU A 804       1.800 -21.289 -15.253  1.00 16.30     0.172 C 
ATOM   1014  OE1 GLU A 804       2.823 -21.819 -15.790  1.00 20.71    -0.648 OA
ATOM   1015  OE2 GLU A 804       1.759 -20.959 -14.080  1.00 20.00    -0.648 OA
ATOM   1016  N   HIS A 805      -3.329 -18.308 -16.176  1.00 10.01    -0.344 N 
ATOM   1017  HN  HIS A 805      -2.660 -17.656 -16.587  1.00  0.00     0.163 HD
ATOM   1018  CA  HIS A 805      -4.590 -17.787 -15.656  1.00 11.04     0.194 C 
ATOM   1019  C   HIS A 805      -5.374 -17.057 -16.718  1.00 10.99     0.244 C 
ATOM   1020  O   HIS A 805      -6.258 -16.269 -16.394  1.00 11.99    -0.258 OA
ATOM   1021  CB  HIS A 805      -4.365 -16.877 -14.454  1.00 12.32     0.095 C 
ATOM   1022  CG  HIS A 805      -3.639 -17.547 -13.387  1.00 12.94     0.028 A 
ATOM   1023  CD2 HIS A 805      -2.315 -17.652 -13.213  1.00 13.86     0.114 A 
ATOM   1024  ND1 HIS A 805      -4.241 -18.260 -12.371  1.00 23.89    -0.354 N 
ATOM   1025  HD1 HIS A 805      -5.244 -18.399 -12.251  1.00  0.00     0.166 HD
ATOM   1026  CE1 HIS A 805      -3.290 -18.733 -11.577  1.00 26.34     0.180 A 
ATOM   1027  NE2 HIS A 805      -2.137 -18.400 -12.072  1.00 21.98    -0.360 N 
ATOM   1028  HE2 HIS A 805      -1.233 -18.655 -11.674  1.00  0.00     0.166 HD
ATOM   1029  N  ALYS A 806      -5.064 -17.300 -17.991  0.50 11.98    -0.338 N 
ATOM   1030  H  ALYS A 806      -4.350 -18.002 -18.182  1.00  0.00     0.164 HD
ATOM   1031  N  BLYS A 806      -5.095 -17.328 -17.992  0.50 12.14    -0.338 N 
ATOM   1032  H  BLYS A 806      -4.448 -18.088 -18.201  1.00  0.00     0.164 HD
ATOM   1033  CA ALYS A 806      -5.687 -16.619 -19.141  0.50 12.68     0.172 C 
ATOM   1034  CA BLYS A 806      -5.685 -16.572 -19.111  0.50 12.61     0.172 C 
ATOM   1035  C  ALYS A 806      -7.208 -16.575 -19.031  0.50 13.27     0.230 C 
ATOM   1036  C  BLYS A 806      -7.212 -16.577 -19.046  0.50 13.38     0.230 C 
ATOM   1037  O  ALYS A 806      -7.780 -15.549 -19.408  0.50 18.49    -0.277 OA
ATOM   1038  O  BLYS A 806      -7.795 -15.562 -19.434  0.50 18.44    -0.277 OA
ATOM   1039  CB ALYS A 806      -5.294 -17.354 -20.422  0.50 13.95     0.034 C 
ATOM   1040  CB BLYS A 806      -5.161 -17.118 -20.442  0.50 14.65     0.034 C 
ATOM   1041  CG ALYS A 806      -6.071 -16.931 -21.656  0.50 17.21     0.004 C 
ATOM   1042  CG BLYS A 806      -5.658 -18.488 -20.864  0.50 17.25     0.004 C 
ATOM   1043  CD ALYS A 806      -5.444 -17.588 -22.886  0.50 21.06     0.027 C 
ATOM   1044  CD BLYS A 806      -5.301 -18.720 -22.323  0.50 24.30     0.027 C 
ATOM   1045  CE ALYS A 806      -4.802 -18.935 -22.596  0.50 26.21     0.229 C 
ATOM   1046  CE BLYS A 806      -5.559 -17.448 -23.116  0.50 32.83     0.229 C 
ATOM   1047  NZ ALYS A 806      -5.762 -20.055 -22.734  0.50 33.51    -0.079 N 
ATOM   1048  HZ1ALYS A 806      -5.331 -20.959 -22.539  1.00  0.00     0.274 HD
ATOM   1049  HZ2ALYS A 806      -6.207 -20.048 -23.652  1.00  0.00     0.274 HD
ATOM   1050  HZ3ALYS A 806      -6.587 -19.907 -22.153  1.00  0.00     0.274 HD
ATOM   1051  NZ BLYS A 806      -5.886 -17.678 -24.543  0.50 40.61    -0.079 N 
ATOM   1052  HZ1BLYS A 806      -6.059 -16.825 -25.075  1.00  0.00     0.274 HD
ATOM   1053  HZ2BLYS A 806      -6.675 -18.319 -24.630  1.00  0.00     0.274 HD
ATOM   1054  HZ3BLYS A 806      -5.159 -18.236 -24.990  1.00  0.00     0.274 HD
ATOM   1055  N   ASP A 807      -7.869 -17.632 -18.560  1.00 12.11    -0.171 NA
ATOM   1056  CA  ASP A 807      -9.331 -17.646 -18.574  1.00 13.91     0.176 C 
ATOM   1057  C   ASP A 807      -9.930 -16.823 -17.427  1.00 12.35     0.237 C 
ATOM   1058  O   ASP A 807     -11.135 -16.739 -17.342  1.00 13.99    -0.272 OA
ATOM   1059  CB  ASP A 807      -9.857 -19.077 -18.535  1.00 19.90     0.143 C 
ATOM   1060  CG  ASP A 807      -9.365 -19.890 -19.736  1.00 23.22     0.174 C 
ATOM   1061  OD1 ASP A 807      -9.390 -19.360 -20.918  1.00 33.13    -0.648 OA
ATOM   1062  OD2 ASP A 807      -9.083 -21.084 -19.522  1.00 41.37    -0.648 OA
ATOM   1063  N   ASN A 808      -9.091 -16.315 -16.531  1.00 11.41    -0.346 N 
ATOM   1064  HN  ASN A 808      -8.088 -16.449 -16.658  1.00  0.00     0.163 HD
ATOM   1065  CA  ASN A 808      -9.573 -15.562 -15.358  1.00 11.11     0.185 C 
ATOM   1066  C   ASN A 808      -8.873 -14.209 -15.233  1.00 10.95     0.241 C 
ATOM   1067  O   ASN A 808      -8.625 -13.705 -14.146  1.00 12.63    -0.271 OA
ATOM   1068  CB  ASN A 808      -9.411 -16.373 -14.108  1.00 14.29     0.137 C 
ATOM   1069  CG  ASN A 808     -10.268 -17.622 -14.172  1.00 17.63     0.217 C 
ATOM   1070  ND2 ASN A 808     -11.537 -17.433 -13.920  1.00 16.57    -0.370 N 
ATOM   1071 1HD2 ASN A 808     -12.114 -18.273 -13.963  1.00  0.00     0.159 HD
ATOM   1072 2HD2 ASN A 808     -11.943 -16.529 -13.680  1.00  0.00     0.159 HD
ATOM   1073  OD1 ASN A 808      -9.771 -18.728 -14.465  1.00 24.01    -0.274 OA
ATOM   1074  N   ILE A 809      -8.586 -13.590 -16.369  1.00 10.12    -0.346 N 
ATOM   1075  HN  ILE A 809      -8.833 -14.059 -17.240  1.00  0.00     0.163 HD
ATOM   1076  CA  ILE A 809      -7.932 -12.267 -16.461  1.00  8.88     0.180 C 
ATOM   1077  C   ILE A 809      -8.811 -11.349 -17.283  1.00  9.60     0.241 C 
ATOM   1078  O   ILE A 809      -9.123 -11.689 -18.410  1.00 10.87    -0.271 OA
ATOM   1079  CB  ILE A 809      -6.514 -12.344 -17.024  1.00  9.39     0.013 C 
ATOM   1080  CG1 ILE A 809      -5.575 -13.061 -16.057  1.00  9.92     0.002 C 
ATOM   1081  CG2 ILE A 809      -5.979 -10.960 -17.385  1.00 10.21     0.012 C 
ATOM   1082  CD1 ILE A 809      -4.235 -13.454 -16.631  1.00 10.88     0.005 C 
ATOM   1083  N   GLY A 810      -9.205 -10.221 -16.714  1.00  9.20    -0.351 N 
ATOM   1084  HN  GLY A 810      -8.960 -10.033 -15.742  1.00  0.00     0.163 HD
ATOM   1085  CA  GLY A 810      -9.987  -9.243 -17.463  1.00  9.41     0.225 C 
ATOM   1086  C   GLY A 810      -9.173  -8.021 -17.877  1.00  8.30     0.236 C 
ATOM   1087  O   GLY A 810      -7.977  -7.894 -17.642  1.00  8.71    -0.272 OA
ATOM   1088  N   SER A 811      -9.872  -7.095 -18.509  1.00  8.37    -0.343 N 
ATOM   1089  HN  SER A 811     -10.876  -7.236 -18.618  1.00  0.00     0.163 HD
ATOM   1090  CA  SER A 811      -9.277  -5.876 -19.061  1.00  8.31     0.212 C 
ATOM   1091  C   SER A 811      -8.687  -4.995 -17.973  1.00  8.13     0.246 C 
ATOM   1092  O   SER A 811      -7.642  -4.377 -18.191  1.00  9.02    -0.257 OA
ATOM   1093  CB  SER A 811     -10.326  -5.136 -19.864  1.00  8.59     0.200 C 
ATOM   1094  OG  SER A 811     -11.441  -4.772 -19.119  1.00 10.29    -0.398 OA
ATOM   1095  HG  SER A 811     -12.099  -4.308 -19.623  1.00  0.00     0.209 HD
ATOM   1096  N  AGLN A 812      -9.335  -4.925 -16.820  0.50  8.61    -0.338 N 
ATOM   1097  H  AGLN A 812     -10.189  -5.464 -16.680  1.00  0.00     0.164 HD
ATOM   1098  N  BGLN A 812      -9.339  -4.919 -16.814  0.50  8.62    -0.338 N 
ATOM   1099  H  BGLN A 812     -10.199  -5.452 -16.684  1.00  0.00     0.164 HD
ATOM   1100  CA AGLN A 812      -8.823  -4.074 -15.751  0.50  9.27     0.173 C 
ATOM   1101  CA BGLN A 812      -8.837  -4.079 -15.722  0.50  9.42     0.173 C 
ATOM   1102  C  AGLN A 812      -7.461  -4.557 -15.294  0.50  9.15     0.230 C 
ATOM   1103  C  BGLN A 812      -7.464  -4.557 -15.288  0.50  9.17     0.230 C 
ATOM   1104  O  AGLN A 812      -6.533  -3.734 -15.131  0.50  9.23    -0.277 OA
ATOM   1105  O  BGLN A 812      -6.535  -3.732 -15.132  0.50  9.23    -0.277 OA
ATOM   1106  CB AGLN A 812      -9.800  -4.040 -14.599  0.50 10.11     0.043 C 
ATOM   1107  CB BGLN A 812      -9.790  -4.075 -14.540  0.50 10.60     0.043 C 
ATOM   1108  CG AGLN A 812      -9.280  -3.202 -13.456  0.50 11.82     0.105 C 
ATOM   1109  CG BGLN A 812      -9.365  -3.104 -13.447  0.50 12.38     0.105 C 
ATOM   1110  CD AGLN A 812     -10.297  -3.039 -12.380  0.50 12.86     0.215 C 
ATOM   1111  CD BGLN A 812      -9.677  -1.671 -13.826  0.50 15.32     0.215 C 
ATOM   1112  NE2AGLN A 812     -10.359  -1.829 -11.849  0.50 16.79    -0.370 N 
ATOM   1113 1HE2AGLN A 812     -11.055  -1.717 -11.112  1.00  0.00     0.159 HD
ATOM   1114 2HE2AGLN A 812      -9.850  -1.013 -12.189  1.00  0.00     0.159 HD
ATOM   1115  NE2BGLN A 812      -8.702  -0.788 -14.095  0.50 22.61    -0.370 N 
ATOM   1116 1HE2BGLN A 812      -8.912   0.177 -14.350  1.00  0.00     0.159 HD
ATOM   1117 2HE2BGLN A 812      -7.733  -1.102 -14.152  1.00  0.00     0.159 HD
ATOM   1118  OE1AGLN A 812     -10.910  -4.022 -11.971  0.50 15.20    -0.274 OA
ATOM   1119  OE1BGLN A 812     -10.858  -1.288 -13.757  0.50 19.90    -0.274 OA
ATOM   1120  N   TYR A 813      -7.277  -5.852 -15.054  1.00  9.24    -0.171 NA
ATOM   1121  CA  TYR A 813      -5.967  -6.349 -14.634  1.00  9.27     0.170 C 
ATOM   1122  C   TYR A 813      -4.907  -6.017 -15.684  1.00  7.86     0.237 C 
ATOM   1123  O   TYR A 813      -3.830  -5.546 -15.337  1.00  8.86    -0.272 OA
ATOM   1124  CB  TYR A 813      -5.999  -7.855 -14.403  1.00 10.78     0.068 C 
ATOM   1125  CG  TYR A 813      -6.517  -8.292 -13.057  1.00 13.37    -0.056 A 
ATOM   1126  CD1 TYR A 813      -7.244  -7.476 -12.226  1.00 18.14     0.010 A 
ATOM   1127  CD2 TYR A 813      -6.276  -9.608 -12.670  1.00 17.83     0.010 A 
ATOM   1128  CE1 TYR A 813      -7.713  -7.932 -10.982  1.00 21.14     0.037 A 
ATOM   1129  CE2 TYR A 813      -6.781 -10.089 -11.481  1.00 18.67     0.037 A 
ATOM   1130  CZ  TYR A 813      -7.424  -9.224 -10.606  1.00 21.37     0.065 A 
ATOM   1131  OH  TYR A 813      -7.919  -9.703  -9.425  1.00 31.55    -0.361 OA
ATOM   1132  HH  TYR A 813      -8.359  -9.111  -8.826  1.00  0.00     0.217 HD
ATOM   1133  N   LEU A 814      -5.201  -6.307 -16.946  1.00  7.58    -0.346 N 
ATOM   1134  HN  LEU A 814      -6.129  -6.655 -17.187  1.00  0.00     0.163 HD
ATOM   1135  CA  LEU A 814      -4.184  -6.125 -18.000  1.00  7.66     0.177 C 
ATOM   1136  C   LEU A 814      -3.756  -4.665 -18.100  1.00  7.11     0.241 C 
ATOM   1137  O   LEU A 814      -2.564  -4.377 -18.184  1.00  7.62    -0.271 OA
ATOM   1138  CB  LEU A 814      -4.764  -6.618 -19.325  1.00  8.07     0.038 C 
ATOM   1139  CG  LEU A 814      -4.744  -8.136 -19.485  1.00  8.15    -0.020 C 
ATOM   1140  CD1 LEU A 814      -5.719  -8.607 -20.516  1.00  8.90     0.009 C 
ATOM   1141  CD2 LEU A 814      -3.362  -8.660 -19.790  1.00  9.23     0.009 C 
ATOM   1142  N   LEU A 815      -4.733  -3.749 -18.126  1.00  7.57    -0.346 N 
ATOM   1143  HN  LEU A 815      -5.711  -4.029 -18.051  1.00  0.00     0.163 HD
ATOM   1144  CA  LEU A 815      -4.365  -2.321 -18.266  1.00  8.32     0.171 C 
ATOM   1145  C   LEU A 815      -3.647  -1.807 -17.019  1.00  8.12     0.224 C 
ATOM   1146  O   LEU A 815      -2.715  -1.022 -17.149  1.00  8.78    -0.277 OA
ATOM   1147  CB  LEU A 815      -5.612  -1.512 -18.614  1.00  8.08     0.038 C 
ATOM   1148  CG  LEU A 815      -6.194  -1.834 -19.996  1.00  9.13    -0.020 C 
ATOM   1149  CD1 LEU A 815      -7.567  -1.300 -20.167  1.00 10.23     0.009 C 
ATOM   1150  CD2 LEU A 815      -5.284  -1.340 -21.123  1.00 10.04     0.009 C 
ATOM   1151  N   ASN A 816      -4.031  -2.278 -15.833  1.00  8.03    -0.225 NA
ATOM   1152  CA AASN A 816      -3.308  -1.853 -14.640  0.50  8.43     0.159 C 
ATOM   1153  CA BASN A 816      -3.330  -1.887 -14.614  0.50  8.55     0.159 C 
ATOM   1154  C   ASN A 816      -1.884  -2.395 -14.621  1.00  7.78     0.179 C 
ATOM   1155  O   ASN A 816      -0.989  -1.676 -14.215  1.00  8.66    -0.280 OA
ATOM   1156  CB AASN A 816      -4.054  -2.207 -13.376  0.50  8.83     0.131 C 
ATOM   1157  CB BASN A 816      -4.076  -2.382 -13.389  0.50 10.49     0.131 C 
ATOM   1158  CG AASN A 816      -5.124  -1.195 -13.054  0.50  8.95     0.217 C 
ATOM   1159  CG BASN A 816      -5.348  -1.623 -13.065  0.50 12.41     0.217 C 
ATOM   1160  ND2AASN A 816      -6.303  -1.381 -13.628  0.50 10.65    -0.370 N 
ATOM   1161 1HD2AASN A 816      -7.027  -0.696 -13.410  1.00  0.00     0.159 HD
ATOM   1162 2HD2AASN A 816      -6.515  -2.191 -14.210  1.00  0.00     0.159 HD
ATOM   1163  ND2BASN A 816      -6.104  -2.149 -12.104  0.50 13.81    -0.370 N 
ATOM   1164 1HD2BASN A 816      -6.960  -1.638 -11.886  1.00  0.00     0.159 HD
ATOM   1165 2HD2BASN A 816      -5.859  -3.010 -11.615  1.00  0.00     0.159 HD
ATOM   1166  OD1AASN A 816      -4.870  -0.225 -12.357  0.50 13.51    -0.274 OA
ATOM   1167  OD1BASN A 816      -5.647  -0.574 -13.661  0.50 15.60    -0.274 OA
ATOM   1168  N   TRP A 817      -1.643  -3.611 -15.115  1.00  8.01    -0.352 N 
ATOM   1169  HN  TRP A 817      -2.418  -4.209 -15.402  1.00  0.00     0.163 HD
ATOM   1170  CA  TRP A 817      -0.266  -4.086 -15.245  1.00  7.91     0.180 C 
ATOM   1171  C   TRP A 817       0.523  -3.169 -16.178  1.00  8.12     0.241 C 
ATOM   1172  O   TRP A 817       1.703  -2.875 -15.891  1.00  8.12    -0.271 OA
ATOM   1173  CB  TRP A 817      -0.230  -5.535 -15.742  1.00  8.21     0.075 C 
ATOM   1174  CG  TRP A 817      -0.774  -6.502 -14.758  1.00  8.26    -0.028 A 
ATOM   1175  CD1 TRP A 817      -0.853  -6.401 -13.413  1.00  8.76     0.096 A 
ATOM   1176  CD2 TRP A 817      -1.378  -7.758 -15.092  1.00  8.34    -0.002 A 
ATOM   1177  CE2 TRP A 817      -1.768  -8.353 -13.885  1.00  8.95     0.042 A 
ATOM   1178  CE3 TRP A 817      -1.636  -8.436 -16.286  1.00  8.70     0.014 A 
ATOM   1179  NE1 TRP A 817      -1.437  -7.504 -12.862  1.00 10.30    -0.365 N 
ATOM   1180  HE1 TRP A 817      -1.598  -7.667 -11.868  1.00  0.00     0.165 HD
ATOM   1181  CZ2 TRP A 817      -2.436  -9.572 -13.843  1.00  9.66     0.030 A 
ATOM   1182  CZ3 TRP A 817      -2.332  -9.619 -16.250  1.00  9.38     0.001 A 
ATOM   1183  CH2 TRP A 817      -2.665 -10.192 -15.046  1.00 10.01     0.002 A 
ATOM   1184  N   CYS A 818      -0.082  -2.747 -17.287  1.00  7.27    -0.345 N 
ATOM   1185  HN  CYS A 818      -1.037  -3.040 -17.492  1.00  0.00     0.163 HD
ATOM   1186  CA  CYS A 818       0.636  -1.854 -18.218  1.00  7.47     0.186 C 
ATOM   1187  C   CYS A 818       1.008  -0.536 -17.491  1.00  7.53     0.242 C 
ATOM   1188  O   CYS A 818       2.133  -0.042 -17.694  1.00  7.77    -0.271 OA
ATOM   1189  CB  CYS A 818      -0.221  -1.541 -19.424  1.00  8.35     0.120 C 
ATOM   1190  SG  CYS A 818      -0.499  -2.969 -20.502  1.00 10.21    -0.095 SA
ATOM   1191  N   VAL A 819       0.100  -0.005 -16.686  1.00  7.65    -0.346 N 
ATOM   1192  HN  VAL A 819      -0.812  -0.451 -16.592  1.00  0.00     0.163 HD
ATOM   1193  CA  VAL A 819       0.391   1.215 -15.930  1.00  7.36     0.180 C 
ATOM   1194  C   VAL A 819       1.554   0.958 -14.988  1.00  7.54     0.241 C 
ATOM   1195  O   VAL A 819       2.511   1.768 -14.897  1.00  8.31    -0.271 OA
ATOM   1196  CB  VAL A 819      -0.838   1.682 -15.155  1.00  8.75     0.009 C 
ATOM   1197  CG1 VAL A 819      -0.447   2.835 -14.216  1.00 10.73     0.012 C 
ATOM   1198  CG2 VAL A 819      -1.965   2.108 -16.055  1.00  9.31     0.012 C 
ATOM   1199  N   GLN A 820       1.493  -0.132 -14.217  1.00  7.40    -0.346 N 
ATOM   1200  HN  GLN A 820       0.722  -0.788 -14.339  1.00  0.00     0.163 HD
ATOM   1201  CA  GLN A 820       2.509  -0.402 -13.202  1.00  7.76     0.177 C 
ATOM   1202  C   GLN A 820       3.872  -0.643 -13.803  1.00  7.25     0.241 C 
ATOM   1203  O   GLN A 820       4.870  -0.184 -13.247  1.00  7.62    -0.271 OA
ATOM   1204  CB  GLN A 820       2.068  -1.603 -12.377  1.00  8.06     0.044 C 
ATOM   1205  CG  GLN A 820       0.836  -1.306 -11.543  1.00  8.57     0.105 C 
ATOM   1206  CD  GLN A 820       0.319  -2.480 -10.775  1.00 10.63     0.215 C 
ATOM   1207  NE2 GLN A 820      -0.973  -2.492 -10.472  1.00 14.06    -0.370 N 
ATOM   1208 1HE2 GLN A 820      -1.326  -3.293  -9.948  1.00  0.00     0.159 HD
ATOM   1209 2HE2 GLN A 820      -1.607  -1.742 -10.746  1.00  0.00     0.159 HD
ATOM   1210  OE1 GLN A 820       1.063  -3.360 -10.453  1.00 15.43    -0.274 OA
ATOM   1211  N   ILE A 821       3.949  -1.370 -14.923  1.00  7.60    -0.346 N 
ATOM   1212  HN  ILE A 821       3.104  -1.773 -15.327  1.00  0.00     0.163 HD
ATOM   1213  CA  ILE A 821       5.233  -1.587 -15.565  1.00  7.36     0.180 C 
ATOM   1214  C   ILE A 821       5.781  -0.242 -16.054  1.00  6.92     0.241 C 
ATOM   1215  O   ILE A 821       6.991   0.013 -15.907  1.00  7.99    -0.271 OA
ATOM   1216  CB  ILE A 821       5.110  -2.601 -16.690  1.00  7.28     0.013 C 
ATOM   1217  CG1 ILE A 821       4.703  -3.992 -16.166  1.00  7.68     0.002 C 
ATOM   1218  CG2 ILE A 821       6.372  -2.681 -17.491  1.00  7.66     0.012 C 
ATOM   1219  CD1 ILE A 821       4.167  -4.912 -17.201  1.00  8.08     0.005 C 
ATOM   1220  N   ALA A 822       4.930   0.625 -16.606  1.00  7.49    -0.346 N 
ATOM   1221  HN  ALA A 822       3.952   0.363 -16.730  1.00  0.00     0.163 HD
ATOM   1222  CA  ALA A 822       5.386   1.950 -17.036  1.00  7.75     0.172 C 
ATOM   1223  C   ALA A 822       5.887   2.792 -15.864  1.00  8.01     0.240 C 
ATOM   1224  O   ALA A 822       6.854   3.536 -15.986  1.00  8.75    -0.271 OA
ATOM   1225  CB  ALA A 822       4.350   2.651 -17.847  1.00  7.95     0.042 C 
ATOM   1226  N   LYS A 823       5.206   2.705 -14.730  1.00  7.54    -0.346 N 
ATOM   1227  HN  LYS A 823       4.360   2.136 -14.698  1.00  0.00     0.163 HD
ATOM   1228  CA  LYS A 823       5.645   3.411 -13.518  1.00  8.39     0.176 C 
ATOM   1229  C   LYS A 823       7.013   2.912 -13.084  1.00  8.30     0.240 C 
ATOM   1230  O   LYS A 823       7.904   3.719 -12.733  1.00  9.31    -0.271 OA
ATOM   1231  CB  LYS A 823       4.651   3.251 -12.388  1.00  9.23     0.035 C 
ATOM   1232  CG  LYS A 823       3.366   4.050 -12.568  1.00 10.41     0.004 C 
ATOM   1233  CD  LYS A 823       2.391   3.897 -11.420  1.00 13.39     0.027 C 
ATOM   1234  CE  LYS A 823       1.204   4.817 -11.497  1.00 15.92     0.229 C 
ATOM   1235  NZ  LYS A 823       0.279   4.581 -10.375  1.00 25.42    -0.079 N 
ATOM   1236  HZ1 LYS A 823      -0.526   5.205 -10.427  1.00  0.00     0.274 HD
ATOM   1237  HZ2 LYS A 823       0.753   4.654  -9.475  1.00  0.00     0.274 HD
ATOM   1238  HZ3 LYS A 823      -0.006   3.603 -10.322  1.00  0.00     0.274 HD
ATOM   1239  N   GLY A 824       7.236   1.598 -13.048  1.00  8.23    -0.351 N 
ATOM   1240  HN  GLY A 824       6.483   0.952 -13.283  1.00  0.00     0.163 HD
ATOM   1241  CA  GLY A 824       8.548   1.074 -12.675  1.00  8.74     0.225 C 
ATOM   1242  C   GLY A 824       9.640   1.480 -13.638  1.00  8.57     0.236 C 
ATOM   1243  O   GLY A 824      10.751   1.848 -13.234  1.00  8.56    -0.272 OA
ATOM   1244  N   MET A 825       9.334   1.483 -14.932  1.00  8.48    -0.346 N 
ATOM   1245  HN  MET A 825       8.401   1.198 -15.230  1.00  0.00     0.163 HD
ATOM   1246  CA  MET A 825      10.325   1.892 -15.940  1.00  8.53     0.177 C 
ATOM   1247  C   MET A 825      10.598   3.394 -15.877  1.00  8.85     0.241 C 
ATOM   1248  O   MET A 825      11.751   3.780 -16.056  1.00  9.53    -0.271 OA
ATOM   1249  CB  MET A 825       9.823   1.502 -17.322  1.00  8.56     0.045 C 
ATOM   1250  CG  MET A 825       9.828  -0.010 -17.592  1.00  8.59     0.076 C 
ATOM   1251  SD  MET A 825      11.401  -0.813 -17.381  1.00 10.38    -0.173 SA
ATOM   1252  CE  MET A 825      12.304  -0.056 -18.725  1.00 16.84     0.089 C 
ATOM   1253  N   ASN A 826       9.580   4.175 -15.611  1.00  9.09    -0.346 N 
ATOM   1254  HN  ASN A 826       8.634   3.795 -15.576  1.00  0.00     0.163 HD
ATOM   1255  CA  ASN A 826       9.815   5.601 -15.364  1.00  9.58     0.185 C 
ATOM   1256  C   ASN A 826      10.727   5.795 -14.148  1.00  9.78     0.241 C 
ATOM   1257  O   ASN A 826      11.562   6.735 -14.261  1.00  9.79    -0.271 OA
ATOM   1258  CB  ASN A 826       8.482   6.289 -15.185  1.00  9.44     0.137 C 
ATOM   1259  CG  ASN A 826       8.597   7.780 -15.021  1.00 11.56     0.217 C 
ATOM   1260  ND2 ASN A 826       8.260   8.253 -13.835  1.00 14.37    -0.370 N 
ATOM   1261 1HD2 ASN A 826       8.338   9.264 -13.724  1.00  0.00     0.159 HD
ATOM   1262 2HD2 ASN A 826       7.923   7.657 -13.079  1.00  0.00     0.159 HD
ATOM   1263  OD1 ASN A 826       9.001   8.494 -15.927  1.00 13.22    -0.274 OA
ATOM   1264  N   TYR A 827      10.608   5.047 -13.056  1.00 16.71    -0.346 N 
ATOM   1265  HN  TYR A 827       9.875   4.340 -12.999  1.00  0.00     0.163 HD
ATOM   1266  CA  TYR A 827      11.532   5.239 -11.933  1.00 20.38     0.180 C 
ATOM   1267  C   TYR A 827      12.907   4.888 -12.455  1.00 20.38     0.241 C 
ATOM   1268  O   TYR A 827      13.841   5.600 -12.091  1.00 14.61    -0.271 OA
ATOM   1269  CB  TYR A 827      11.003   4.278 -10.886  1.00 14.11     0.073 C 
ATOM   1270  CG  TYR A 827      11.966   4.210  -9.710  1.00 17.93    -0.056 A 
ATOM   1271  CD1 TYR A 827      11.979   5.207  -8.725  1.00 16.91     0.010 A 
ATOM   1272  CD2 TYR A 827      12.919   3.216  -9.608  1.00 19.79     0.010 A 
ATOM   1273  CE1 TYR A 827      12.923   5.178  -7.675  1.00 19.21     0.037 A 
ATOM   1274  CE2 TYR A 827      13.896   3.228  -8.614  1.00 20.30     0.037 A 
ATOM   1275  CZ  TYR A 827      13.884   4.188  -7.626  1.00 25.87     0.065 A 
ATOM   1276  OH  TYR A 827      14.786   4.192  -6.609  1.00 20.70    -0.361 OA
ATOM   1277  HH  TYR A 827      14.778   4.854  -5.928  1.00  0.00     0.217 HD
ATOM   1278  N   LEU A 828      13.126   3.779 -13.151  1.00 10.21    -0.346 N 
ATOM   1279  HN  LEU A 828      12.343   3.158 -13.356  1.00  0.00     0.163 HD
ATOM   1280  CA  LEU A 828      14.459   3.426 -13.630  1.00 10.59     0.177 C 
ATOM   1281  C   LEU A 828      15.009   4.569 -14.478  1.00 10.82     0.241 C 
ATOM   1282  O   LEU A 828      16.185   4.944 -14.316  1.00 12.21    -0.271 OA
ATOM   1283  CB  LEU A 828      14.474   2.126 -14.418  1.00 11.48     0.038 C 
ATOM   1284  CG  LEU A 828      14.172   0.867 -13.602  1.00 13.44    -0.020 C 
ATOM   1285  CD1 LEU A 828      14.260  -0.352 -14.526  1.00 16.23     0.009 C 
ATOM   1286  CD2 LEU A 828      15.126   0.714 -12.450  1.00 12.83     0.009 C 
ATOM   1287  N   GLU A 829      14.187   5.148 -15.335  1.00  9.60    -0.346 N 
ATOM   1288  HN  GLU A 829      13.230   4.808 -15.435  1.00  0.00     0.163 HD
ATOM   1289  CA  GLU A 829      14.658   6.292 -16.150  1.00 10.34     0.177 C 
ATOM   1290  C   GLU A 829      15.067   7.449 -15.245  1.00 10.80     0.241 C 
ATOM   1291  O   GLU A 829      16.117   8.047 -15.472  1.00 12.71    -0.271 OA
ATOM   1292  CB  GLU A 829      13.594   6.677 -17.147  1.00 10.74     0.045 C 
ATOM   1293  CG  GLU A 829      14.018   7.876 -17.977  1.00 11.38     0.116 C 
ATOM   1294  CD  GLU A 829      13.188   8.157 -19.199  1.00 12.80     0.172 C 
ATOM   1295  OE1 GLU A 829      12.128   7.557 -19.353  1.00 15.24    -0.648 OA
ATOM   1296  OE2 GLU A 829      13.621   9.011 -20.006  1.00 17.07    -0.648 OA
ATOM   1297  N   ASP A 830      14.271   7.761 -14.237  1.00 11.14    -0.346 N 
ATOM   1298  HN  ASP A 830      13.395   7.251 -14.126  1.00  0.00     0.163 HD
ATOM   1299  CA  ASP A 830      14.606   8.822 -13.266  1.00 12.56     0.186 C 
ATOM   1300  C   ASP A 830      15.937   8.552 -12.566  1.00 13.15     0.241 C 
ATOM   1301  O   ASP A 830      16.659   9.491 -12.210  1.00 17.67    -0.271 OA
ATOM   1302  CB  ASP A 830      13.467   9.012 -12.255  1.00 14.23     0.147 C 
ATOM   1303  CG  ASP A 830      12.208   9.632 -12.803  1.00 17.08     0.175 C 
ATOM   1304  OD1 ASP A 830      12.289  10.264 -13.870  1.00 18.50    -0.648 OA
ATOM   1305  OD2 ASP A 830      11.144   9.470 -12.127  1.00 18.66    -0.648 OA
ATOM   1306  N   ARG A 831      16.279   7.292 -12.350  1.00 12.80    -0.346 N 
ATOM   1307  HN  ARG A 831      15.629   6.565 -12.648  1.00  0.00     0.163 HD
ATOM   1308  CA  ARG A 831      17.531   6.870 -11.710  1.00 13.50     0.171 C 
ATOM   1309  C   ARG A 831      18.669   6.696 -12.742  1.00 13.92     0.224 C 
ATOM   1310  O   ARG A 831      19.750   6.317 -12.347  1.00 15.98    -0.277 OA
ATOM   1311  CB  ARG A 831      17.345   5.531 -10.970  1.00 14.61     0.036 C 
ATOM   1312  CG  ARG A 831      16.418   5.563  -9.776  1.00 14.92     0.023 C 
ATOM   1313  CD  ARG A 831      16.889   6.457  -8.616  1.00 14.46     0.138 C 
ATOM   1314  NE  ARG A 831      18.238   6.149  -8.231  1.00 14.44    -0.227 N 
ATOM   1315  HE  ARG A 831      18.963   6.804  -8.525  1.00  0.00     0.177 HD
ATOM   1316  CZ  ARG A 831      18.631   5.093  -7.529  1.00 15.05     0.665 C 
ATOM   1317  NH1 ARG A 831      17.778   4.264  -6.991  1.00 17.72    -0.235 N 
ATOM   1318 1HH1 ARG A 831      18.080   3.453  -6.452  1.00  0.00     0.174 HD
ATOM   1319 2HH1 ARG A 831      16.784   4.450  -7.123  1.00  0.00     0.174 HD
ATOM   1320  NH2 ARG A 831      19.901   4.856  -7.360  1.00 16.61    -0.235 N 
ATOM   1321 1HH2 ARG A 831      20.203   4.045  -6.821  1.00  0.00     0.174 HD
ATOM   1322 2HH2 ARG A 831      20.567   5.504  -7.780  1.00  0.00     0.174 HD
ATOM   1323  N   ARG A 832      18.425   7.003 -14.018  1.00 15.16    -0.225 NA
ATOM   1324  CA AARG A 832      19.411   6.890 -15.118  0.50 16.69     0.151 C 
ATOM   1325  CA BARG A 832      19.420   6.882 -15.121  0.50 16.10     0.151 C 
ATOM   1326  C   ARG A 832      19.820   5.413 -15.277  1.00 17.87     0.178 C 
ATOM   1327  O   ARG A 832      20.992   5.116 -15.619  1.00 20.11    -0.280 OA
ATOM   1328  CB AARG A 832      20.573   7.868 -14.891  0.50 21.81     0.031 C 
ATOM   1329  CB BARG A 832      20.684   7.730 -14.908  0.50 21.24     0.031 C 
ATOM   1330  CG AARG A 832      21.083   8.482 -16.186  0.50 25.26     0.022 C 
ATOM   1331  CG BARG A 832      20.440   9.226 -14.939  0.50 23.09     0.022 C 
ATOM   1332  CD AARG A 832      22.310   9.362 -16.039  0.50 32.40     0.138 C 
ATOM   1333  CD BARG A 832      21.792   9.903 -15.157  0.50 27.35     0.138 C 
ATOM   1334  NE AARG A 832      22.058  10.470 -15.143  0.50 36.29    -0.227 N 
ATOM   1335  HE AARG A 832      22.257  10.338 -14.151  1.00  0.00     0.177 HD
ATOM   1336  NE BARG A 832      21.894  11.211 -14.555  0.50 33.66    -0.227 N 
ATOM   1337  HE BARG A 832      22.380  11.301 -13.663  1.00  0.00     0.177 HD
ATOM   1338  CZ AARG A 832      21.583  11.650 -15.533  0.50 41.28     0.665 C 
ATOM   1339  CZ BARG A 832      21.384  12.300 -15.110  0.50 36.51     0.665 C 
ATOM   1340  NH1AARG A 832      21.326  11.857 -16.812  0.50 48.09    -0.235 N 
ATOM   1341 1HH1AARG A 832      20.962  12.762 -17.111  1.00  0.00     0.174 HD
ATOM   1342 2HH1AARG A 832      21.484  11.112 -17.490  1.00  0.00     0.174 HD
ATOM   1343  NH1BARG A 832      20.749  12.206 -16.267  0.50 41.59    -0.235 N 
ATOM   1344 1HH1BARG A 832      20.645  11.298 -16.720  1.00  0.00     0.174 HD
ATOM   1345 2HH1BARG A 832      20.356  13.045 -16.694  1.00  0.00     0.174 HD
ATOM   1346  NH2AARG A 832      21.377  12.619 -14.651  0.50 52.08    -0.235 N 
ATOM   1347 1HH2AARG A 832      21.013  13.524 -14.950  1.00  0.00     0.174 HD
ATOM   1348 2HH2AARG A 832      21.575  12.459 -13.663  1.00  0.00     0.174 HD
ATOM   1349  NH2BARG A 832      21.519  13.473 -14.525  0.50 43.55    -0.235 N 
ATOM   1350 1HH2BARG A 832      22.009  13.545 -13.633  1.00  0.00     0.174 HD
ATOM   1351 2HH2BARG A 832      21.126  14.312 -14.952  1.00  0.00     0.174 HD
ATOM   1352  N   LEU A 833      18.887   4.492 -15.069  1.00 14.79    -0.352 N 
ATOM   1353  HN  LEU A 833      17.952   4.799 -14.801  1.00  0.00     0.163 HD
ATOM   1354  CA  LEU A 833      19.138   3.056 -15.206  1.00 14.25     0.176 C 
ATOM   1355  C   LEU A 833      18.400   2.573 -16.454  1.00 13.81     0.241 C 
ATOM   1356  O   LEU A 833      17.201   2.645 -16.539  1.00 20.73    -0.271 OA
ATOM   1357  CB  LEU A 833      18.672   2.309 -13.967  1.00 14.15     0.038 C 
ATOM   1358  CG  LEU A 833      19.397   2.627 -12.681  1.00 17.25    -0.020 C 
ATOM   1359  CD1 LEU A 833      18.737   1.941 -11.500  1.00 17.65     0.009 C 
ATOM   1360  CD2 LEU A 833      20.868   2.314 -12.789  1.00 21.56     0.009 C 
ATOM   1361  N   VAL A 834      19.132   2.063 -17.391  1.00 11.85    -0.346 N 
ATOM   1362  HN  VAL A 834      20.146   2.097 -17.290  1.00  0.00     0.163 HD
ATOM   1363  CA  VAL A 834      18.560   1.430 -18.609  1.00 11.26     0.180 C 
ATOM   1364  C   VAL A 834      18.380  -0.063 -18.301  1.00 11.75     0.241 C 
ATOM   1365  O   VAL A 834      19.296  -0.720 -17.804  1.00 14.22    -0.271 OA
ATOM   1366  CB  VAL A 834      19.448   1.660 -19.842  1.00 12.06     0.009 C 
ATOM   1367  CG1 VAL A 834      18.891   0.949 -21.086  1.00 13.79     0.012 C 
ATOM   1368  CG2 VAL A 834      19.626   3.143 -20.089  1.00 13.96     0.012 C 
ATOM   1369  N   HIS A 835      17.201  -0.600 -18.554  1.00 11.21    -0.346 N 
ATOM   1370  HN  HIS A 835      16.476  -0.034 -18.995  1.00  0.00     0.163 HD
ATOM   1371  CA  HIS A 835      16.917  -2.004 -18.209  1.00 11.55     0.176 C 
ATOM   1372  C   HIS A 835      17.689  -2.963 -19.117  1.00 12.17     0.224 C 
ATOM   1373  O   HIS A 835      18.429  -3.821 -18.601  1.00 13.54    -0.277 OA
ATOM   1374  CB  HIS A 835      15.425  -2.254 -18.263  1.00 10.95     0.093 C 
ATOM   1375  CG  HIS A 835      14.987  -3.559 -17.693  1.00 11.69     0.028 A 
ATOM   1376  CD2 HIS A 835      14.128  -3.834 -16.700  1.00 14.23     0.114 A 
ATOM   1377  ND1 HIS A 835      15.497  -4.745 -18.149  1.00 11.83    -0.354 N 
ATOM   1378  HD1 HIS A 835      16.178  -4.861 -18.899  1.00  0.00     0.166 HD
ATOM   1379  CE1 HIS A 835      14.936  -5.725 -17.428  1.00 11.68     0.180 A 
ATOM   1380  NE2 HIS A 835      14.124  -5.188 -16.524  1.00 13.66    -0.360 N 
ATOM   1381  HE2 HIS A 835      13.590  -5.699 -15.821  1.00  0.00     0.166 HD
ATOM   1382  N   ARG A 836      17.509  -2.795 -20.421  1.00 11.64    -0.225 NA
ATOM   1383  CA AARG A 836      18.109  -3.567 -21.533  0.50 11.95     0.151 C 
ATOM   1384  CA BARG A 836      18.134  -3.574 -21.524  0.50 13.72     0.151 C 
ATOM   1385  C   ARG A 836      17.497  -4.953 -21.728  1.00 13.65     0.178 C 
ATOM   1386  O   ARG A 836      17.800  -5.573 -22.773  1.00 17.08    -0.280 OA
ATOM   1387  CB AARG A 836      19.620  -3.750 -21.347  0.50 14.60     0.031 C 
ATOM   1388  CB BARG A 836      19.646  -3.757 -21.332  0.50 17.74     0.031 C 
ATOM   1389  CG AARG A 836      20.409  -2.461 -21.184  0.50 16.27     0.022 C 
ATOM   1390  CG BARG A 836      20.456  -2.471 -21.351  0.50 19.86     0.022 C 
ATOM   1391  CD AARG A 836      21.869  -2.665 -20.811  0.50 22.43     0.138 C 
ATOM   1392  CD BARG A 836      21.901  -2.721 -21.749  0.50 24.73     0.138 C 
ATOM   1393  NE AARG A 836      22.502  -1.347 -20.920  0.50 22.74    -0.227 N 
ATOM   1394  HE AARG A 836      22.886  -1.092 -21.830  1.00  0.00     0.177 HD
ATOM   1395  NE BARG A 836      22.604  -1.447 -21.733  0.50 32.49    -0.227 N 
ATOM   1396  HE BARG A 836      22.196  -0.679 -21.200  1.00  0.00     0.177 HD
ATOM   1397  CZ AARG A 836      22.622  -0.451 -19.939  0.50 24.00     0.665 C 
ATOM   1398  CZ BARG A 836      23.737  -1.229 -22.368  0.50 28.85     0.665 C 
ATOM   1399  NH1AARG A 836      23.141   0.719 -20.246  0.50 27.63    -0.235 N 
ATOM   1400 1HH1AARG A 836      23.444   0.918 -21.200  1.00  0.00     0.174 HD
ATOM   1401 2HH1AARG A 836      23.233   1.404 -19.496  1.00  0.00     0.174 HD
ATOM   1402  NH1BARG A 836      24.300  -2.227 -23.018  0.50 31.01    -0.235 N 
ATOM   1403 1HH1BARG A 836      23.851  -3.143 -23.038  1.00  0.00     0.174 HD
ATOM   1404 2HH1BARG A 836      25.178  -2.058 -23.510  1.00  0.00     0.174 HD
ATOM   1405  NH2AARG A 836      22.226  -0.711 -18.691  0.50 18.58    -0.235 N 
ATOM   1406 1HH2AARG A 836      21.824  -1.618 -18.453  1.00  0.00     0.174 HD
ATOM   1407 2HH2AARG A 836      22.318  -0.026 -17.941  1.00  0.00     0.174 HD
ATOM   1408  NH2BARG A 836      24.318  -0.044 -22.342  0.50 35.58    -0.235 N 
ATOM   1409 1HH2BARG A 836      23.882   0.729 -21.839  1.00  0.00     0.174 HD
ATOM   1410 2HH2BARG A 836      25.196   0.125 -22.834  1.00  0.00     0.174 HD
ATOM   1411  N   ASP A 837      16.639  -5.415 -20.826  1.00 11.44    -0.352 N 
ATOM   1412  HN  ASP A 837      16.410  -4.856 -20.004  1.00  0.00     0.163 HD
ATOM   1413  CA  ASP A 837      16.023  -6.728 -21.016  1.00 11.76     0.186 C 
ATOM   1414  C   ASP A 837      14.604  -6.749 -20.500  1.00 10.77     0.241 C 
ATOM   1415  O   ASP A 837      14.159  -7.761 -19.942  1.00 12.34    -0.271 OA
ATOM   1416  CB  ASP A 837      16.853  -7.821 -20.394  1.00 15.61     0.147 C 
ATOM   1417  CG  ASP A 837      16.448  -9.237 -20.808  1.00 17.07     0.175 C 
ATOM   1418  OD1 ASP A 837      15.808  -9.434 -21.910  1.00 18.57    -0.648 OA
ATOM   1419  OD2 ASP A 837      16.823 -10.188 -20.089  1.00 20.81    -0.648 OA
ATOM   1420  N   LEU A 838      13.828  -5.710 -20.783  1.00  9.28    -0.346 N 
ATOM   1421  HN  LEU A 838      14.195  -4.908 -21.296  1.00  0.00     0.163 HD
ATOM   1422  CA  LEU A 838      12.435  -5.743 -20.342  1.00  8.90     0.177 C 
ATOM   1423  C   LEU A 838      11.690  -6.732 -21.228  1.00  8.65     0.241 C 
ATOM   1424  O   LEU A 838      11.777  -6.695 -22.458  1.00  9.99    -0.271 OA
ATOM   1425  CB  LEU A 838      11.822  -4.347 -20.393  1.00  8.75     0.038 C 
ATOM   1426  CG  LEU A 838      10.358  -4.269 -19.973  1.00  9.93    -0.020 C 
ATOM   1427  CD1 LEU A 838      10.188  -4.603 -18.507  1.00 11.53     0.009 C 
ATOM   1428  CD2 LEU A 838       9.825  -2.898 -20.224  1.00 11.78     0.009 C 
ATOM   1429  N   ALA A 839      10.889  -7.549 -20.573  1.00  7.96    -0.346 N 
ATOM   1430  HN  ALA A 839      10.831  -7.424 -19.562  1.00  0.00     0.163 HD
ATOM   1431  CA  ALA A 839      10.073  -8.621 -21.155  1.00  7.37     0.172 C 
ATOM   1432  C   ALA A 839       9.124  -9.097 -20.092  1.00  7.44     0.240 C 
ATOM   1433  O   ALA A 839       9.401  -8.902 -18.890  1.00  8.44    -0.271 OA
ATOM   1434  CB  ALA A 839      10.950  -9.755 -21.665  1.00  8.91     0.042 C 
ATOM   1435  N   ALA A 840       8.052  -9.760 -20.466  1.00  7.07    -0.347 N 
ATOM   1436  HN  ALA A 840       7.884  -9.931 -21.458  1.00  0.00     0.163 HD
ATOM   1437  CA  ALA A 840       7.091 -10.258 -19.468  1.00  7.53     0.167 C 
ATOM   1438  C   ALA A 840       7.734 -11.255 -18.514  1.00  8.57     0.223 C 
ATOM   1439  O   ALA A 840       7.306 -11.348 -17.358  1.00  9.43    -0.277 OA
ATOM   1440  CB  ALA A 840       5.864 -10.786 -20.139  1.00  8.12     0.042 C 
ATOM   1441  N   ARG A 841       8.747 -11.976 -18.934  1.00  8.71    -0.226 NA
ATOM   1442  CA AARG A 841       9.483 -12.922 -18.074  0.50 10.16     0.151 C 
ATOM   1443  CA BARG A 841       9.402 -12.923 -18.017  0.50 10.56     0.151 C 
ATOM   1444  C   ARG A 841      10.187 -12.184 -16.922  1.00 10.54     0.178 C 
ATOM   1445  O   ARG A 841      10.510 -12.830 -15.947  1.00 13.85    -0.280 OA
ATOM   1446  CB AARG A 841      10.495 -13.736 -18.894  0.50 11.98     0.031 C 
ATOM   1447  CB BARG A 841      10.307 -13.888 -18.779  0.50 13.61     0.031 C 
ATOM   1448  CG AARG A 841      11.583 -12.933 -19.600  0.50 13.81     0.022 C 
ATOM   1449  CG BARG A 841      11.586 -13.273 -19.321  0.50 15.91     0.022 C 
ATOM   1450  CD AARG A 841      12.444 -13.763 -20.572  0.50 15.10     0.138 C 
ATOM   1451  CD BARG A 841      12.499 -14.315 -19.952  0.50 19.44     0.138 C 
ATOM   1452  NE AARG A 841      13.402 -12.922 -21.296  0.50 17.63    -0.227 N 
ATOM   1453  HE AARG A 841      14.306 -12.776 -20.846  1.00  0.00     0.177 HD
ATOM   1454  NE BARG A 841      13.759 -13.680 -20.296  0.50 23.39    -0.227 N 
ATOM   1455  HE BARG A 841      13.846 -13.273 -21.227  1.00  0.00     0.177 HD
ATOM   1456  CZ AARG A 841      13.224 -12.320 -22.487  0.50 16.19     0.665 C 
ATOM   1457  CZ BARG A 841      14.795 -13.593 -19.491  0.50 24.99     0.665 C 
ATOM   1458  NH1AARG A 841      14.209 -11.563 -22.884  0.50 20.88    -0.235 N 
ATOM   1459 1HH1AARG A 841      14.074 -11.107 -23.786  1.00  0.00     0.174 HD
ATOM   1460 2HH1AARG A 841      14.994 -11.406 -22.253  1.00  0.00     0.174 HD
ATOM   1461  NH1BARG A 841      15.873 -12.932 -19.878  0.50 21.67    -0.235 N 
ATOM   1462 1HH1BARG A 841      16.677 -12.865 -19.254  1.00  0.00     0.174 HD
ATOM   1463 2HH1BARG A 841      15.915 -12.477 -20.790  1.00  0.00     0.174 HD
ATOM   1464  NH2AARG A 841      12.204 -12.524 -23.307  0.50 14.13    -0.235 N 
ATOM   1465 1HH2AARG A 841      12.069 -12.068 -24.209  1.00  0.00     0.174 HD
ATOM   1466 2HH2AARG A 841      11.434 -13.116 -22.997  1.00  0.00     0.174 HD
ATOM   1467  NH2BARG A 841      14.741 -14.184 -18.306  0.50 28.35    -0.235 N 
ATOM   1468 1HH2BARG A 841      15.545 -14.117 -17.682  1.00  0.00     0.174 HD
ATOM   1469 2HH2BARG A 841      13.910 -14.694 -18.008  1.00  0.00     0.174 HD
ATOM   1470  N   ASN A 842      10.485 -10.893 -17.092  1.00  8.60    -0.352 N 
ATOM   1471  HN  ASN A 842      10.168 -10.443 -17.950  1.00  0.00     0.163 HD
ATOM   1472  CA  ASN A 842      11.233 -10.080 -16.136  1.00  9.95     0.184 C 
ATOM   1473  C   ASN A 842      10.304  -9.118 -15.386  1.00  9.27     0.241 C 
ATOM   1474  O   ASN A 842      10.790  -8.150 -14.785  1.00 11.33    -0.271 OA
ATOM   1475  CB  ASN A 842      12.392  -9.346 -16.848  1.00 10.93     0.137 C 
ATOM   1476  CG  ASN A 842      13.471 -10.333 -17.270  1.00 12.11     0.217 C 
ATOM   1477  ND2 ASN A 842      14.152 -10.017 -18.358  1.00 14.61    -0.370 N 
ATOM   1478 1HD2 ASN A 842      14.011  -9.182 -18.926  1.00  0.00     0.159 HD
ATOM   1479 2HD2 ASN A 842      14.875 -10.678 -18.641  1.00  0.00     0.159 HD
ATOM   1480  OD1 ASN A 842      13.642 -11.344 -16.582  1.00 15.42    -0.274 OA
ATOM   1481  N   VAL A 843       9.024  -9.423 -15.355  1.00  8.23    -0.346 N 
ATOM   1482  HN  VAL A 843       8.689 -10.164 -15.970  1.00  0.00     0.163 HD
ATOM   1483  CA  VAL A 843       8.046  -8.747 -14.474  1.00  7.91     0.180 C 
ATOM   1484  C   VAL A 843       7.515  -9.829 -13.532  1.00  7.92     0.241 C 
ATOM   1485  O   VAL A 843       7.142 -10.883 -13.985  1.00  9.07    -0.271 OA
ATOM   1486  CB  VAL A 843       6.922  -8.081 -15.282  1.00  8.63     0.009 C 
ATOM   1487  CG1 VAL A 843       5.921  -7.397 -14.382  1.00  9.44     0.012 C 
ATOM   1488  CG2 VAL A 843       7.505  -7.125 -16.327  1.00  9.62     0.012 C 
ATOM   1489  N   LEU A 844       7.504  -9.531 -12.242  1.00  7.91    -0.346 N 
ATOM   1490  HN  LEU A 844       7.815  -8.603 -11.954  1.00  0.00     0.163 HD
ATOM   1491  CA  LEU A 844       7.066 -10.472 -11.209  1.00  8.16     0.177 C 
ATOM   1492  C   LEU A 844       5.778  -9.990 -10.594  1.00  8.06     0.241 C 
ATOM   1493  O   LEU A 844       5.422  -8.800 -10.595  1.00  9.51    -0.271 OA
ATOM   1494  CB  LEU A 844       8.145 -10.639 -10.152  1.00  8.89     0.038 C 
ATOM   1495  CG  LEU A 844       9.496 -11.133 -10.643  1.00 11.04    -0.020 C 
ATOM   1496  CD1 LEU A 844      10.438 -11.331  -9.500  1.00 11.91     0.009 C 
ATOM   1497  CD2 LEU A 844       9.380 -12.375 -11.457  1.00 14.53     0.009 C 
ATOM   1498  N   VAL A 845       5.040 -10.955 -10.044  1.00  8.46    -0.346 N 
ATOM   1499  HN  VAL A 845       5.440 -11.891  -9.979  1.00  0.00     0.163 HD
ATOM   1500  CA  VAL A 845       3.681 -10.742  -9.527  1.00  8.74     0.180 C 
ATOM   1501  C   VAL A 845       3.701 -10.898  -8.010  1.00  8.91     0.241 C 
ATOM   1502  O   VAL A 845       3.856 -12.026  -7.474  1.00 10.02    -0.271 OA
ATOM   1503  CB  VAL A 845       2.707 -11.725 -10.180  1.00  8.88     0.009 C 
ATOM   1504  CG1 VAL A 845       1.313 -11.497  -9.728  1.00  9.98     0.012 C 
ATOM   1505  CG2 VAL A 845       2.802 -11.650 -11.693  1.00  9.81     0.012 C 
ATOM   1506  N   LYS A 846       3.555  -9.790  -7.312  1.00  8.83    -0.346 N 
ATOM   1507  HN  LYS A 846       3.514  -8.901  -7.811  1.00  0.00     0.163 HD
ATOM   1508  CA  LYS A 846       3.449  -9.778  -5.847  1.00  9.68     0.176 C 
ATOM   1509  C   LYS A 846       2.068 -10.226  -5.436  1.00 10.11     0.241 C 
ATOM   1510  O   LYS A 846       1.921 -11.082  -4.578  1.00 12.96    -0.271 OA
ATOM   1511  CB  LYS A 846       3.779  -8.396  -5.288  1.00 11.88     0.035 C 
ATOM   1512  CG  LYS A 846       3.813  -8.412  -3.761  1.00 16.50     0.004 C 
ATOM   1513  CD  LYS A 846       4.253  -7.145  -3.093  1.00 24.49     0.027 C 
ATOM   1514  CE  LYS A 846       4.313  -7.211  -1.573  1.00 32.33     0.229 C 
ATOM   1515  NZ  LYS A 846       4.539  -5.856  -1.024  1.00 48.24    -0.079 N 
ATOM   1516  HZ1 LYS A 846       4.579  -5.900  -0.006  1.00  0.00     0.274 HD
ATOM   1517  HZ2 LYS A 846       3.842  -5.187  -1.352  1.00  0.00     0.274 HD
ATOM   1518  HZ3 LYS A 846       5.367  -5.413  -1.422  1.00  0.00     0.274 HD
ATOM   1519  N   THR A 847       1.062  -9.620  -6.040  1.00 10.33    -0.344 N 
ATOM   1520  HN  THR A 847       1.278  -8.804  -6.613  1.00  0.00     0.163 HD
ATOM   1521  CA  THR A 847      -0.340 -10.031  -5.949  1.00 11.10     0.205 C 
ATOM   1522  C   THR A 847      -0.878  -9.866  -7.368  1.00 10.31     0.245 C 
ATOM   1523  O   THR A 847      -0.248  -9.186  -8.160  1.00 10.42    -0.271 OA
ATOM   1524  CB  THR A 847      -1.182  -9.205  -4.973  1.00 12.46     0.146 C 
ATOM   1525  CG2 THR A 847      -0.564  -9.056  -3.610  1.00 15.19     0.042 C 
ATOM   1526  OG1 THR A 847      -1.321  -7.913  -5.572  1.00 13.84    -0.393 OA
ATOM   1527  HG1 THR A 847      -1.843  -7.400  -4.966  1.00  0.00     0.210 HD
ATOM   1528  N   PRO A 848      -2.065 -10.404  -7.696  1.00 11.36    -0.337 N 
ATOM   1529  CA  PRO A 848      -2.605 -10.209  -9.021  1.00 12.68     0.179 C 
ATOM   1530  C   PRO A 848      -2.764  -8.723  -9.393  1.00 12.48     0.241 C 
ATOM   1531  O   PRO A 848      -2.794  -8.401 -10.569  1.00 16.04    -0.271 OA
ATOM   1532  CB  PRO A 848      -3.935 -10.996  -8.958  1.00 15.07     0.037 C 
ATOM   1533  CG  PRO A 848      -3.612 -12.123  -7.975  1.00 15.89     0.022 C 
ATOM   1534  CD  PRO A 848      -2.846 -11.395  -6.904  1.00 15.11     0.127 C 
ATOM   1535  N   GLN A 849      -2.876  -7.854  -8.406  1.00 11.71    -0.346 N 
ATOM   1536  HN  GLN A 849      -2.831  -8.222  -7.456  1.00  0.00     0.163 HD
ATOM   1537  CA  GLN A 849      -3.059  -6.410  -8.554  1.00 13.49     0.177 C 
ATOM   1538  C   GLN A 849      -1.756  -5.627  -8.468  1.00 12.71     0.241 C 
ATOM   1539  O   GLN A 849      -1.824  -4.380  -8.435  1.00 15.08    -0.271 OA
ATOM   1540  CB  GLN A 849      -4.039  -5.888  -7.510  1.00 17.91     0.044 C 
ATOM   1541  CG  GLN A 849      -5.374  -6.584  -7.526  1.00 19.08     0.105 C 
ATOM   1542  CD  GLN A 849      -5.436  -7.939  -6.819  1.00 21.96     0.215 C 
ATOM   1543  NE2 GLN A 849      -4.585  -8.204  -5.849  1.00 22.09    -0.370 N 
ATOM   1544 1HE2 GLN A 849      -3.844  -7.546  -5.606  1.00  0.00     0.159 HD
ATOM   1545 2HE2 GLN A 849      -4.626  -9.108  -5.378  1.00  0.00     0.159 HD
ATOM   1546  OE1 GLN A 849      -6.335  -8.737  -7.114  1.00 31.29    -0.274 OA
ATOM   1547  N   HIS A 850      -0.612  -6.283  -8.323  1.00 10.73    -0.346 N 
ATOM   1548  HN  HIS A 850      -0.598  -7.296  -8.441  1.00  0.00     0.163 HD
ATOM   1549  CA  HIS A 850       0.650  -5.570  -7.992  1.00 10.74     0.182 C 
ATOM   1550  C   HIS A 850       1.816  -6.328  -8.601  1.00  9.86     0.241 C 
ATOM   1551  O   HIS A 850       2.188  -7.356  -8.110  1.00  9.93    -0.271 OA
ATOM   1552  CB  HIS A 850       0.798  -5.413  -6.476  1.00 12.08     0.093 C 
ATOM   1553  CG  HIS A 850       1.935  -4.578  -6.018  1.00 14.00     0.028 A 
ATOM   1554  CD2 HIS A 850       2.992  -4.059  -6.633  1.00 14.60     0.114 A 
ATOM   1555  ND1 HIS A 850       2.037  -4.204  -4.685  1.00 24.73    -0.354 N 
ATOM   1556  HD1 HIS A 850       1.377  -4.454  -3.948  1.00  0.00     0.166 HD
ATOM   1557  CE1 HIS A 850       3.115  -3.480  -4.525  1.00 23.65     0.180 A 
ATOM   1558  NE2 HIS A 850       3.717  -3.340  -5.731  1.00 16.36    -0.360 N 
ATOM   1559  HE2 HIS A 850       4.558  -2.797  -5.927  1.00  0.00     0.166 HD
ATOM   1560  N   VAL A 851       2.410  -5.718  -9.627  1.00  9.31    -0.346 N 
ATOM   1561  HN  VAL A 851       2.040  -4.821  -9.942  1.00  0.00     0.163 HD
ATOM   1562  CA  VAL A 851       3.563  -6.276 -10.316  1.00  8.42     0.180 C 
ATOM   1563  C   VAL A 851       4.791  -5.386 -10.174  1.00  8.80     0.241 C 
ATOM   1564  O   VAL A 851       4.695  -4.183  -9.872  1.00 10.01    -0.271 OA
ATOM   1565  CB  VAL A 851       3.274  -6.578 -11.797  1.00  9.43     0.009 C 
ATOM   1566  CG1 VAL A 851       2.111  -7.567 -11.892  1.00 10.07     0.012 C 
ATOM   1567  CG2 VAL A 851       3.033  -5.340 -12.617  1.00 10.05     0.012 C 
ATOM   1568  N   LYS A 852       5.960  -5.977 -10.350  1.00  8.80    -0.346 N 
ATOM   1569  HN  LYS A 852       5.970  -6.966 -10.600  1.00  0.00     0.163 HD
ATOM   1570  CA  LYS A 852       7.237  -5.285 -10.204  1.00  9.56     0.171 C 
ATOM   1571  C   LYS A 852       8.219  -5.760 -11.252  1.00  9.38     0.224 C 
ATOM   1572  O   LYS A 852       8.292  -6.960 -11.565  1.00 10.75    -0.277 OA
ATOM   1573  CB  LYS A 852       7.887  -5.500  -8.850  1.00 11.47     0.034 C 
ATOM   1574  CG  LYS A 852       7.004  -5.156  -7.652  1.00 12.36     0.004 C 
ATOM   1575  CD  LYS A 852       7.837  -5.206  -6.332  1.00 17.21     0.027 C 
ATOM   1576  CE  LYS A 852       7.060  -4.942  -5.076  1.00 21.87     0.229 C 
ATOM   1577  NZ  LYS A 852       8.030  -4.894  -3.956  1.00 34.55    -0.079 N 
ATOM   1578  HZ1 LYS A 852       7.502  -4.715  -3.102  1.00  0.00     0.274 HD
ATOM   1579  HZ2 LYS A 852       8.781  -4.221  -4.108  1.00  0.00     0.274 HD
ATOM   1580  HZ3 LYS A 852       8.611  -5.730  -3.896  1.00  0.00     0.274 HD
ATOM   1581  N   ILE A 853       9.016  -4.841 -11.733  1.00  9.00    -0.225 NA
ATOM   1582  CA AILE A 853      10.098  -5.132 -12.712  0.50  9.14     0.154 C 
ATOM   1583  CA BILE A 853      10.056  -5.228 -12.718  0.50  8.61     0.154 C 
ATOM   1584  C   ILE A 853      11.320  -5.667 -11.993  1.00  8.58     0.179 C 
ATOM   1585  O   ILE A 853      11.669  -5.203 -10.890  1.00  9.74    -0.280 OA
ATOM   1586  CB AILE A 853      10.429  -3.837 -13.452  0.50 10.07     0.008 C 
ATOM   1587  CB BILE A 853      10.310  -4.103 -13.716  0.50 10.27     0.008 C 
ATOM   1588  CG1AILE A 853       9.208  -3.417 -14.259  0.50 13.01     0.002 C 
ATOM   1589  CG1BILE A 853      10.975  -2.922 -13.058  0.50  9.68     0.002 C 
ATOM   1590  CG2AILE A 853      11.640  -3.977 -14.346  0.50 10.22     0.012 C 
ATOM   1591  CG2BILE A 853       9.013  -3.686 -14.401  0.50 11.78     0.012 C 
ATOM   1592  CD1AILE A 853       9.239  -2.004 -14.630  0.50 14.31     0.005 C 
ATOM   1593  CD1BILE A 853      11.285  -1.808 -14.027  0.50 13.16     0.005 C 
ATOM   1594  N   THR A 854      12.027  -6.588 -12.634  1.00  9.03    -0.350 N 
ATOM   1595  HN  THR A 854      11.699  -6.930 -13.537  1.00  0.00     0.163 HD
ATOM   1596  CA  THR A 854      13.260  -7.121 -12.076  1.00 10.00     0.204 C 
ATOM   1597  C   THR A 854      14.250  -7.427 -13.171  1.00 10.39     0.243 C 
ATOM   1598  O   THR A 854      14.020  -7.169 -14.357  1.00 10.01    -0.271 OA
ATOM   1599  CB  THR A 854      12.969  -8.315 -11.177  1.00 11.44     0.146 C 
ATOM   1600  CG2 THR A 854      12.587  -9.546 -11.988  1.00 13.07     0.042 C 
ATOM   1601  OG1 THR A 854      14.128  -8.526 -10.350  1.00 13.80    -0.393 OA
ATOM   1602  HG1 THR A 854      14.366  -7.758  -9.844  1.00  0.00     0.210 HD
ATOM   1603  N   ASP A 855      15.398  -7.943 -12.755  1.00 10.58    -0.345 N 
ATOM   1604  HN  ASP A 855      15.589  -7.951 -11.753  1.00  0.00     0.163 HD
ATOM   1605  CA  ASP A 855      16.420  -8.509 -13.668  1.00 12.08     0.186 C 
ATOM   1606  C   ASP A 855      16.884  -7.482 -14.719  1.00 13.75     0.241 C 
ATOM   1607  O   ASP A 855      17.015  -7.816 -15.894  1.00 19.20    -0.271 OA
ATOM   1608  CB  ASP A 855      15.936  -9.851 -14.208  1.00 14.27     0.147 C 
ATOM   1609  CG  ASP A 855      15.981 -10.944 -13.147  1.00 18.91     0.175 C 
ATOM   1610  OD1 ASP A 855      16.403 -10.707 -12.029  1.00 15.84    -0.648 OA
ATOM   1611  OD2 ASP A 855      15.482 -12.030 -13.416  1.00 30.56    -0.648 OA
ATOM   1612  N   PHE A 856      17.087  -6.248 -14.237  1.00 17.91    -0.346 N 
ATOM   1613  HN  PHE A 856      16.766  -6.065 -13.286  1.00  0.00     0.163 HD
ATOM   1614  CA  PHE A 856      17.734  -5.125 -14.955  1.00 30.39     0.180 C 
ATOM   1615  C   PHE A 856      19.185  -5.003 -14.478  1.00 74.40     0.241 C 
ATOM   1616  O   PHE A 856      19.878  -4.111 -15.032  1.00 60.17    -0.271 OA
ATOM   1617  CB  PHE A 856      16.987  -3.788 -14.741  1.00 25.34     0.073 C 
ATOM   1618  CG  PHE A 856      16.629  -3.455 -13.303  1.00 21.05    -0.056 A 
ATOM   1619  CD1 PHE A 856      17.450  -2.666 -12.516  1.00 20.98     0.007 A 
ATOM   1620  CD2 PHE A 856      15.480  -3.948 -12.743  1.00 18.98     0.007 A 
ATOM   1621  CE1 PHE A 856      17.136  -2.456 -11.186  1.00 20.54     0.001 A 
ATOM   1622  CE2 PHE A 856      15.162  -3.733 -11.413  1.00 18.49     0.001 A 
ATOM   1623  CZ  PHE A 856      15.980  -2.940 -10.632  1.00 18.44     0.000 A 
ATOM   1624  N   GLY A 857      19.626  -5.839 -13.525  1.00 73.24    -0.351 N 
ATOM   1625  HN  GLY A 857      19.005  -6.590 -13.224  1.00  0.00     0.163 HD
ATOM   1626  CA  GLY A 857      20.962  -5.741 -12.880  1.00122.47     0.225 C 
ATOM   1627  C   GLY A 857      22.031  -6.531 -13.623  1.00 83.30     0.236 C 
ATOM   1628  O   GLY A 857      23.065  -6.796 -13.021  1.00 90.84    -0.272 OA
ATOM   1629  N   LEU A 858      21.780  -6.844 -14.917  1.00 77.19    -0.346 N 
ATOM   1630  HN  LEU A 858      21.087  -6.280 -15.409  1.00  0.00     0.163 HD
ATOM   1631  CA  LEU A 858      22.434  -7.946 -15.682  1.00 76.45     0.177 C 
ATOM   1632  C   LEU A 858      23.378  -7.413 -16.788  1.00 50.66     0.241 C 
ATOM   1633  O   LEU A 858      24.209  -8.161 -17.213  1.00 48.52    -0.271 OA
ATOM   1634  CB  LEU A 858      21.330  -8.854 -16.257  1.00 49.87     0.038 C 
ATOM   1635  CG  LEU A 858      20.677  -9.898 -15.325  1.00 48.50    -0.020 C 
ATOM   1636  CD1 LEU A 858      21.701 -10.919 -14.872  1.00 54.75     0.009 C 
ATOM   1637  CD2 LEU A 858      19.908  -9.289 -14.137  1.00 34.17     0.009 C 
ATOM   1638  N   ALA A 859      23.310  -6.160 -17.223  1.00 53.07    -0.349 N 
ATOM   1639  HN  ALA A 859      22.658  -5.528 -16.758  1.00  0.00     0.163 HD
ATOM   1640  CA  ALA A 859      24.127  -5.615 -18.350  1.00 49.22     0.142 C 
ATOM   1641  C   ALA A 859      25.472  -6.345 -18.490  1.00 55.43     0.255 C 
ATOM   1642  O   ALA A 859      25.688  -6.888 -19.596  1.00 62.98    -0.305 OA
ATOM   1643  CB  ALA A 859      24.382  -4.136 -18.151  1.00 51.91     0.039 C 
ATOM   1644  N   VAL A 876      20.306 -13.992 -26.752  1.00 45.06    -0.066 N 
ATOM   1645  HN1 VAL A 876      21.282 -14.158 -26.507  1.00  0.00     0.275 HD
ATOM   1646  HN2 VAL A 876      19.984 -14.576 -27.524  1.00  0.00     0.275 HD
ATOM   1647  HN3 VAL A 876      19.655 -14.334 -26.045  1.00  0.00     0.275 HD
ATOM   1648  CA  VAL A 876      20.153 -12.527 -27.026  1.00 42.24     0.278 C 
ATOM   1649  C   VAL A 876      18.692 -12.278 -27.392  1.00 38.75     0.251 C 
ATOM   1650  O   VAL A 876      18.158 -12.893 -28.345  1.00 32.45    -0.271 OA
ATOM   1651  CB  VAL A 876      21.070 -12.017 -28.152  1.00 34.16     0.017 C 
ATOM   1652  CG1 VAL A 876      21.023 -10.496 -28.293  1.00 34.82     0.012 C 
ATOM   1653  CG2 VAL A 876      22.505 -12.484 -27.988  1.00 43.10     0.012 C 
ATOM   1654  N   PRO A 877      17.986 -11.391 -26.636  1.00 29.38    -0.337 N 
ATOM   1655  CA  PRO A 877      16.548 -11.200 -26.842  1.00 20.06     0.179 C 
ATOM   1656  C   PRO A 877      16.229 -10.267 -28.007  1.00 13.83     0.241 C 
ATOM   1657  O   PRO A 877      15.595  -9.243 -27.859  1.00 13.44    -0.271 OA
ATOM   1658  CB  PRO A 877      16.128 -10.593 -25.483  1.00 25.38     0.037 C 
ATOM   1659  CG  PRO A 877      17.298  -9.727 -25.065  1.00 26.96     0.022 C 
ATOM   1660  CD  PRO A 877      18.486 -10.546 -25.531  1.00 31.67     0.127 C 
ATOM   1661  N   ILE A 878      16.682 -10.650 -29.179  1.00 12.69    -0.346 N 
ATOM   1662  HN  ILE A 878      17.164 -11.547 -29.239  1.00  0.00     0.163 HD
ATOM   1663  CA  ILE A 878      16.533  -9.859 -30.407  1.00 12.83     0.180 C 
ATOM   1664  C   ILE A 878      15.075  -9.458 -30.562  1.00 10.08     0.241 C 
ATOM   1665  O   ILE A 878      14.799  -8.336 -31.040  1.00 11.15    -0.271 OA
ATOM   1666  CB  ILE A 878      17.059 -10.644 -31.625  1.00 14.57     0.013 C 
ATOM   1667  CG1 ILE A 878      18.544 -10.850 -31.512  1.00 19.08     0.002 C 
ATOM   1668  CG2 ILE A 878      16.633  -9.986 -32.927  1.00 14.08     0.012 C 
ATOM   1669  CD1 ILE A 878      19.361  -9.626 -31.755  1.00 21.97     0.005 C 
ATOM   1670  N   LYS A 879      14.135 -10.355 -30.255  1.00 10.20    -0.346 N 
ATOM   1671  HN  LYS A 879      14.405 -11.228 -29.802  1.00  0.00     0.163 HD
ATOM   1672  CA  LYS A 879      12.715 -10.107 -30.559  1.00 10.17     0.176 C 
ATOM   1673  C   LYS A 879      12.094  -9.064 -29.623  1.00  8.97     0.241 C 
ATOM   1674  O   LYS A 879      10.965  -8.631 -29.926  1.00  9.89    -0.271 OA
ATOM   1675  CB  LYS A 879      11.962 -11.426 -30.609  1.00 10.63     0.035 C 
ATOM   1676  CG  LYS A 879      12.398 -12.291 -31.777  1.00 11.67     0.004 C 
ATOM   1677  CD  LYS A 879      11.749 -13.651 -31.809  1.00 11.27     0.027 C 
ATOM   1678  CE  LYS A 879      12.142 -14.419 -33.045  1.00 12.94     0.229 C 
ATOM   1679  NZ  LYS A 879      11.459 -15.714 -33.148  1.00 16.17    -0.079 N 
ATOM   1680  HZ1 LYS A 879      11.725 -16.234 -33.984  1.00  0.00     0.274 HD
ATOM   1681  HZ2 LYS A 879      10.447 -15.599 -33.095  1.00  0.00     0.274 HD
ATOM   1682  HZ3 LYS A 879      11.606 -16.273 -32.308  1.00  0.00     0.274 HD
ATOM   1683  N   TRP A 880      12.817  -8.636 -28.611  1.00  9.52    -0.346 N 
ATOM   1684  HN  TRP A 880      13.726  -9.069 -28.447  1.00  0.00     0.163 HD
ATOM   1685  CA  TRP A 880      12.385  -7.578 -27.717  1.00  9.91     0.181 C 
ATOM   1686  C   TRP A 880      13.149  -6.291 -27.953  1.00 10.33     0.241 C 
ATOM   1687  O   TRP A 880      12.790  -5.250 -27.369  1.00 11.88    -0.271 OA
ATOM   1688  CB  TRP A 880      12.490  -7.991 -26.255  1.00  9.75     0.075 C 
ATOM   1689  CG  TRP A 880      11.411  -8.900 -25.778  1.00  9.25    -0.028 A 
ATOM   1690  CD1 TRP A 880      10.357  -8.549 -24.998  1.00  9.80     0.096 A 
ATOM   1691  CD2 TRP A 880      11.257 -10.298 -26.071  1.00 10.32    -0.002 A 
ATOM   1692  CE2 TRP A 880      10.071 -10.708 -25.426  1.00  9.75     0.042 A 
ATOM   1693  CE3 TRP A 880      12.015 -11.259 -26.760  1.00 11.90     0.014 A 
ATOM   1694  NE1 TRP A 880       9.532  -9.613 -24.797  1.00  9.71    -0.365 N 
ATOM   1695  HE1 TRP A 880       8.660  -9.599 -24.268  1.00  0.00     0.165 HD
ATOM   1696  CZ2 TRP A 880       9.613 -12.012 -25.484  1.00 10.45     0.030 A 
ATOM   1697  CZ3 TRP A 880      11.540 -12.539 -26.838  1.00 12.21     0.001 A 
ATOM   1698  CH2 TRP A 880      10.362 -12.904 -26.214  1.00 12.39     0.002 A 
ATOM   1699  N   MET A 881      14.179  -6.297 -28.760  1.00  9.99    -0.346 N 
ATOM   1700  HN  MET A 881      14.343  -7.133 -29.322  1.00  0.00     0.163 HD
ATOM   1701  CA  MET A 881      15.114  -5.173 -28.906  1.00 10.18     0.177 C 
ATOM   1702  C   MET A 881      14.649  -4.138 -29.923  1.00 10.37     0.241 C 
ATOM   1703  O   MET A 881      14.146  -4.463 -30.999  1.00 10.77    -0.271 OA
ATOM   1704  CB  MET A 881      16.459  -5.711 -29.345  1.00 11.81     0.045 C 
ATOM   1705  CG  MET A 881      17.207  -6.395 -28.215  1.00 13.98     0.076 C 
ATOM   1706  SD  MET A 881      18.582  -7.365 -28.607  1.00 20.41    -0.173 SA
ATOM   1707  CE  MET A 881      19.481  -6.129 -29.435  1.00 20.62     0.089 C 
ATOM   1708  N   ALA A 882      14.911  -2.876 -29.589  1.00  9.53    -0.346 N 
ATOM   1709  HN  ALA A 882      15.249  -2.658 -28.652  1.00  0.00     0.163 HD
ATOM   1710  CA  ALA A 882      14.717  -1.809 -30.554  1.00  9.68     0.172 C 
ATOM   1711  C   ALA A 882      15.614  -2.028 -31.759  1.00  9.28     0.240 C 
ATOM   1712  O   ALA A 882      16.737  -2.588 -31.629  1.00 10.58    -0.271 OA
ATOM   1713  CB  ALA A 882      15.045  -0.492 -29.926  1.00 10.77     0.042 C 
ATOM   1714  N   LEU A 883      15.226  -1.548 -32.930  1.00 10.03    -0.346 N 
ATOM   1715  HN  LEU A 883      14.340  -1.047 -32.998  1.00  0.00     0.163 HD
ATOM   1716  CA  LEU A 883      16.054  -1.726 -34.139  1.00 10.54     0.177 C 
ATOM   1717  C   LEU A 883      17.472  -1.217 -33.905  1.00 11.75     0.241 C 
ATOM   1718  O   LEU A 883      18.416  -1.851 -34.342  1.00 11.72    -0.271 OA
ATOM   1719  CB  LEU A 883      15.394  -1.047 -35.325  1.00 11.42     0.038 C 
ATOM   1720  CG  LEU A 883      16.136  -1.212 -36.639  1.00 13.10    -0.020 C 
ATOM   1721  CD1 LEU A 883      16.295  -2.700 -37.043  1.00 14.56     0.009 C 
ATOM   1722  CD2 LEU A 883      15.434  -0.386 -37.718  1.00 16.48     0.009 C 
ATOM   1723  N   GLU A 884      17.635  -0.047 -33.267  1.00 11.19    -0.346 N 
ATOM   1724  HN  GLU A 884      16.818   0.456 -32.919  1.00  0.00     0.163 HD
ATOM   1725  CA  GLU A 884      18.985   0.522 -33.062  1.00 11.24     0.177 C 
ATOM   1726  C   GLU A 884      19.823  -0.355 -32.161  1.00 12.14     0.241 C 
ATOM   1727  O   GLU A 884      21.066  -0.321 -32.250  1.00 13.31    -0.271 OA
ATOM   1728  CB  GLU A 884      18.942   1.980 -32.591  1.00 12.13     0.045 C 
ATOM   1729  CG  GLU A 884      18.355   2.231 -31.217  1.00 12.22     0.116 C 
ATOM   1730  CD  GLU A 884      16.860   2.355 -31.087  1.00 10.65     0.172 C 
ATOM   1731  OE1 GLU A 884      16.130   1.983 -32.041  1.00 11.27    -0.648 OA
ATOM   1732  OE2 GLU A 884      16.382   2.758 -29.983  1.00 11.86    -0.648 OA
ATOM   1733  N   SER A 885      19.189  -1.087 -31.250  1.00 11.24    -0.344 N 
ATOM   1734  HN  SER A 885      18.177  -1.000 -31.157  1.00  0.00     0.163 HD
ATOM   1735  CA  SER A 885      19.913  -2.017 -30.376  1.00 11.97     0.200 C 
ATOM   1736  C   SER A 885      20.405  -3.185 -31.216  1.00 11.73     0.243 C 
ATOM   1737  O   SER A 885      21.541  -3.649 -31.004  1.00 13.82    -0.271 OA
ATOM   1738  CB  SER A 885      19.044  -2.446 -29.261  1.00 12.38     0.199 C 
ATOM   1739  OG  SER A 885      18.518  -1.350 -28.538  1.00 13.02    -0.398 OA
ATOM   1740  HG  SER A 885      17.959  -1.626 -27.821  1.00  0.00     0.209 HD
ATOM   1741  N   ILE A 886      19.570  -3.686 -32.089  1.00 11.70    -0.346 N 
ATOM   1742  HN  ILE A 886      18.632  -3.293 -32.166  1.00  0.00     0.163 HD
ATOM   1743  CA  ILE A 886      19.960  -4.812 -32.968  1.00 12.99     0.180 C 
ATOM   1744  C   ILE A 886      21.100  -4.359 -33.881  1.00 14.03     0.241 C 
ATOM   1745  O   ILE A 886      22.123  -5.086 -33.978  1.00 16.91    -0.271 OA
ATOM   1746  CB  ILE A 886      18.803  -5.321 -33.826  1.00 12.94     0.013 C 
ATOM   1747  CG1 ILE A 886      17.639  -5.799 -32.955  1.00 13.56     0.002 C 
ATOM   1748  CG2 ILE A 886      19.351  -6.438 -34.735  1.00 14.53     0.012 C 
ATOM   1749  CD1 ILE A 886      16.370  -6.141 -33.766  1.00 14.07     0.005 C 
ATOM   1750  N   LEU A 887      20.926  -3.208 -34.526  1.00 13.54    -0.346 N 
ATOM   1751  HN  LEU A 887      20.126  -2.615 -34.307  1.00  0.00     0.163 HD
ATOM   1752  CA  LEU A 887      21.907  -2.786 -35.573  1.00 15.34     0.177 C 
ATOM   1753  C   LEU A 887      23.214  -2.284 -34.986  1.00 15.09     0.241 C 
ATOM   1754  O   LEU A 887      24.269  -2.510 -35.578  1.00 18.81    -0.271 OA
ATOM   1755  CB  LEU A 887      21.278  -1.694 -36.458  1.00 16.56     0.038 C 
ATOM   1756  CG  LEU A 887      20.075  -2.117 -37.272  1.00 17.31    -0.020 C 
ATOM   1757  CD1 LEU A 887      19.659  -0.956 -38.128  1.00 19.91     0.009 C 
ATOM   1758  CD2 LEU A 887      20.426  -3.316 -38.151  1.00 17.66     0.009 C 
ATOM   1759  N   HIS A 888      23.177  -1.564 -33.861  1.00 14.84    -0.346 N 
ATOM   1760  HN  HIS A 888      22.312  -1.526 -33.322  1.00  0.00     0.163 HD
ATOM   1761  CA  HIS A 888      24.362  -0.820 -33.380  1.00 14.06     0.182 C 
ATOM   1762  C   HIS A 888      24.589  -0.982 -31.874  1.00 13.83     0.241 C 
ATOM   1763  O   HIS A 888      25.469  -0.323 -31.352  1.00 14.71    -0.271 OA
ATOM   1764  CB  HIS A 888      24.295   0.651 -33.810  1.00 16.19     0.093 C 
ATOM   1765  CG  HIS A 888      24.367   0.781 -35.277  1.00 16.61     0.028 A 
ATOM   1766  CD2 HIS A 888      23.457   1.174 -36.197  1.00 18.17     0.114 A 
ATOM   1767  ND1 HIS A 888      25.536   0.502 -35.947  1.00 17.00    -0.354 N 
ATOM   1768  HD1 HIS A 888      26.411   0.199 -35.518  1.00  0.00     0.166 HD
ATOM   1769  CE1 HIS A 888      25.334   0.694 -37.247  1.00 18.91     0.180 A 
ATOM   1770  NE2 HIS A 888      24.045   1.088 -37.435  1.00 20.39    -0.360 N 
ATOM   1771  HE2 HIS A 888      23.598   1.283 -38.331  1.00  0.00     0.166 HD
ATOM   1772  N   ARG A 889      23.850  -1.853 -31.205  1.00 14.27    -0.346 N 
ATOM   1773  HN  ARG A 889      23.125  -2.366 -31.707  1.00  0.00     0.163 HD
ATOM   1774  CA  ARG A 889      24.030  -2.114 -29.762  1.00 15.40     0.176 C 
ATOM   1775  C   ARG A 889      23.924  -0.794 -28.998  1.00 14.92     0.241 C 
ATOM   1776  O   ARG A 889      24.650  -0.597 -28.048  1.00 18.14    -0.271 OA
ATOM   1777  CB  ARG A 889      25.331  -2.849 -29.462  1.00 18.73     0.036 C 
ATOM   1778  CG  ARG A 889      25.402  -4.220 -30.116  1.00 26.66     0.023 C 
ATOM   1779  CD  ARG A 889      26.657  -4.986 -29.736  1.00 36.60     0.138 C 
ATOM   1780  NE  ARG A 889      27.481  -5.024 -30.942  1.00 57.30    -0.227 N 
ATOM   1781  HE  ARG A 889      27.687  -4.129 -31.386  1.00  0.00     0.177 HD
ATOM   1782  CZ  ARG A 889      27.989  -6.111 -31.518  1.00 57.70     0.665 C 
ATOM   1783  NH1 ARG A 889      28.685  -5.986 -32.635  1.00 71.72    -0.235 N 
ATOM   1784 1HH1 ARG A 889      28.810  -5.064 -33.054  1.00  0.00     0.174 HD
ATOM   1785 2HH1 ARG A 889      29.074  -6.819 -33.076  1.00  0.00     0.174 HD
ATOM   1786  NH2 ARG A 889      27.827  -7.308 -30.974  1.00 73.72    -0.235 N 
ATOM   1787 1HH2 ARG A 889      27.290  -7.404 -30.112  1.00  0.00     0.174 HD
ATOM   1788 2HH2 ARG A 889      28.216  -8.141 -31.415  1.00  0.00     0.174 HD
ATOM   1789  N   ILE A 890      22.991   0.049 -29.424  1.00 13.94    -0.346 N 
ATOM   1790  HN  ILE A 890      22.502  -0.183 -30.288  1.00  0.00     0.163 HD
ATOM   1791  CA  ILE A 890      22.607   1.314 -28.726  1.00 15.28     0.180 C 
ATOM   1792  C   ILE A 890      21.459   0.963 -27.788  1.00 13.82     0.241 C 
ATOM   1793  O   ILE A 890      20.451   0.459 -28.250  1.00 14.71    -0.271 OA
ATOM   1794  CB  ILE A 890      22.185   2.381 -29.754  1.00 17.26     0.013 C 
ATOM   1795  CG1 ILE A 890      23.372   2.732 -30.698  1.00 20.03     0.002 C 
ATOM   1796  CG2 ILE A 890      21.631   3.589 -29.035  1.00 21.70     0.012 C 
ATOM   1797  CD1 ILE A 890      22.996   3.605 -31.914  1.00 27.15     0.005 C 
ATOM   1798  N   TYR A 891      21.650   1.242 -26.499  1.00 14.03    -0.346 N 
ATOM   1799  HN  TYR A 891      22.544   1.643 -26.215  1.00  0.00     0.163 HD
ATOM   1800  CA  TYR A 891      20.631   0.998 -25.467  1.00 14.10     0.180 C 
ATOM   1801  C   TYR A 891      20.385   2.270 -24.702  1.00 12.93     0.241 C 
ATOM   1802  O   TYR A 891      21.332   2.838 -24.163  1.00 16.29    -0.271 OA
ATOM   1803  CB  TYR A 891      21.015  -0.108 -24.508  1.00 15.24     0.073 C 
ATOM   1804  CG  TYR A 891      21.159  -1.441 -25.178  1.00 15.13    -0.056 A 
ATOM   1805  CD1 TYR A 891      22.390  -1.836 -25.674  1.00 17.08     0.010 A 
ATOM   1806  CD2 TYR A 891      20.103  -2.322 -25.269  1.00 17.38     0.010 A 
ATOM   1807  CE1 TYR A 891      22.556  -3.082 -26.258  1.00 21.30     0.037 A 
ATOM   1808  CE2 TYR A 891      20.274  -3.584 -25.805  1.00 18.70     0.037 A 
ATOM   1809  CZ  TYR A 891      21.495  -3.958 -26.333  1.00 18.16     0.065 A 
ATOM   1810  OH  TYR A 891      21.627  -5.211 -26.887  1.00 25.54    -0.361 OA
ATOM   1811  HH  TYR A 891      22.466  -5.468 -27.250  1.00  0.00     0.217 HD
ATOM   1812  N   THR A 892      19.139   2.701 -24.655  1.00 11.51    -0.344 N 
ATOM   1813  HN  THR A 892      18.419   2.129 -25.095  1.00  0.00     0.163 HD
ATOM   1814  CA  THR A 892      18.722   3.956 -24.007  1.00 11.75     0.205 C 
ATOM   1815  C   THR A 892      17.396   3.713 -23.297  1.00 10.67     0.243 C 
ATOM   1816  O   THR A 892      16.745   2.682 -23.508  1.00 10.92    -0.271 OA
ATOM   1817  CB  THR A 892      18.578   5.085 -25.045  1.00 13.88     0.146 C 
ATOM   1818  CG2 THR A 892      19.835   5.303 -25.870  1.00 15.41     0.042 C 
ATOM   1819  OG1 THR A 892      17.460   4.739 -25.840  1.00 13.56    -0.393 OA
ATOM   1820  HG1 THR A 892      17.371   5.435 -26.480  1.00  0.00     0.210 HD
ATOM   1821  N   HIS A 893      16.887   4.716 -22.600  1.00 11.20    -0.346 N 
ATOM   1822  HN  HIS A 893      17.454   5.542 -22.408  1.00  0.00     0.163 HD
ATOM   1823  CA  HIS A 893      15.515   4.642 -22.105  1.00 11.25     0.182 C 
ATOM   1824  C   HIS A 893      14.511   4.491 -23.242  1.00  9.82     0.241 C 
ATOM   1825  O   HIS A 893      13.487   3.820 -23.066  1.00  9.98    -0.271 OA
ATOM   1826  CB  HIS A 893      15.167   5.815 -21.215  1.00 13.25     0.093 C 
ATOM   1827  CG  HIS A 893      16.184   5.996 -20.154  1.00 14.84     0.028 A 
ATOM   1828  CD2 HIS A 893      17.127   6.949 -19.983  1.00 17.96     0.114 A 
ATOM   1829  ND1 HIS A 893      16.338   5.097 -19.113  1.00 15.07    -0.354 N 
ATOM   1830  HD1 HIS A 893      15.769   4.267 -18.948  1.00  0.00     0.166 HD
ATOM   1831  CE1 HIS A 893      17.369   5.512 -18.359  1.00 19.01     0.180 A 
ATOM   1832  NE2 HIS A 893      17.845   6.654 -18.869  1.00 20.71    -0.360 N 
ATOM   1833  HE2 HIS A 893      18.613   7.206 -18.488  1.00  0.00     0.166 HD
ATOM   1834  N   GLN A 894      14.801   5.075 -24.420  1.00 10.07    -0.346 N 
ATOM   1835  HN  GLN A 894      15.666   5.602 -24.536  1.00  0.00     0.163 HD
ATOM   1836  CA  GLN A 894      13.869   4.945 -25.519  1.00  9.89     0.177 C 
ATOM   1837  C   GLN A 894      13.957   3.554 -26.186  1.00  9.02     0.241 C 
ATOM   1838  O   GLN A 894      12.919   3.123 -26.733  1.00  9.53    -0.271 OA
ATOM   1839  CB  GLN A 894      14.065   6.037 -26.573  1.00 12.31     0.044 C 
ATOM   1840  CG  GLN A 894      13.726   7.430 -26.008  1.00 13.24     0.105 C 
ATOM   1841  CD  GLN A 894      12.324   7.503 -25.410  1.00 14.01     0.215 C 
ATOM   1842  NE2 GLN A 894      11.287   7.538 -26.240  1.00 16.82    -0.370 N 
ATOM   1843 1HE2 GLN A 894      11.450   7.607 -27.245  1.00  0.00     0.159 HD
ATOM   1844 2HE2 GLN A 894      10.350   7.587 -25.840  1.00  0.00     0.159 HD
ATOM   1845  OE1 GLN A 894      12.127   7.420 -24.195  1.00 14.90    -0.274 OA
ATOM   1846  N   SER A 895      15.083   2.845 -26.139  1.00  9.57    -0.344 N 
ATOM   1847  HN  SER A 895      15.951   3.264 -25.804  1.00  0.00     0.163 HD
ATOM   1848  CA  SER A 895      15.045   1.439 -26.583  1.00  9.76     0.200 C 
ATOM   1849  C   SER A 895      14.288   0.609 -25.546  1.00  9.17     0.243 C 
ATOM   1850  O   SER A 895      13.581  -0.338 -25.929  1.00  9.38    -0.271 OA
ATOM   1851  CB  SER A 895      16.423   0.862 -26.869  1.00 10.47     0.199 C 
ATOM   1852  OG  SER A 895      17.319   0.910 -25.773  1.00 11.69    -0.398 OA
ATOM   1853  HG  SER A 895      18.180   0.550 -25.952  1.00  0.00     0.209 HD
ATOM   1854  N   ASP A 896      14.338   0.964 -24.280  1.00  8.69    -0.345 N 
ATOM   1855  HN  ASP A 896      14.981   1.698 -23.985  1.00  0.00     0.163 HD
ATOM   1856  CA  ASP A 896      13.463   0.302 -23.277  1.00  8.46     0.186 C 
ATOM   1857  C   ASP A 896      12.007   0.505 -23.601  1.00  7.54     0.241 C 
ATOM   1858  O   ASP A 896      11.197  -0.428 -23.379  1.00  7.86    -0.271 OA
ATOM   1859  CB  ASP A 896      13.776   0.773 -21.881  1.00  8.81     0.147 C 
ATOM   1860  CG  ASP A 896      15.020   0.216 -21.197  1.00  9.83     0.175 C 
ATOM   1861  OD1 ASP A 896      15.571  -0.821 -21.650  1.00 10.54    -0.648 OA
ATOM   1862  OD2 ASP A 896      15.349   0.802 -20.103  1.00 11.05    -0.648 OA
ATOM   1863  N   VAL A 897      11.593   1.646 -24.167  1.00  7.47    -0.346 N 
ATOM   1864  HN  VAL A 897      12.269   2.393 -24.323  1.00  0.00     0.163 HD
ATOM   1865  CA  VAL A 897      10.210   1.854 -24.567  1.00  6.87     0.180 C 
ATOM   1866  C   VAL A 897       9.816   0.830 -25.642  1.00  7.07     0.241 C 
ATOM   1867  O   VAL A 897       8.692   0.328 -25.615  1.00  7.27    -0.271 OA
ATOM   1868  CB  VAL A 897       9.945   3.292 -25.018  1.00  7.77     0.009 C 
ATOM   1869  CG1 VAL A 897       8.619   3.442 -25.714  1.00  8.35     0.012 C 
ATOM   1870  CG2 VAL A 897      10.099   4.246 -23.844  1.00  8.84     0.012 C 
ATOM   1871  N   TRP A 898      10.694   0.572 -26.611  1.00  6.91    -0.346 N 
ATOM   1872  HN  TRP A 898      11.578   1.080 -26.643  1.00  0.00     0.163 HD
ATOM   1873  CA  TRP A 898      10.394  -0.443 -27.635  1.00  7.44     0.181 C 
ATOM   1874  C   TRP A 898      10.114  -1.788 -26.947  1.00  7.06     0.241 C 
ATOM   1875  O   TRP A 898       9.101  -2.448 -27.218  1.00  7.49    -0.271 OA
ATOM   1876  CB  TRP A 898      11.564  -0.563 -28.604  1.00  7.57     0.075 C 
ATOM   1877  CG  TRP A 898      11.359  -1.550 -29.708  1.00  7.59    -0.028 A 
ATOM   1878  CD1 TRP A 898      11.168  -2.895 -29.564  1.00  8.49     0.096 A 
ATOM   1879  CD2 TRP A 898      11.345  -1.261 -31.098  1.00  7.16    -0.002 A 
ATOM   1880  CE2 TRP A 898      11.085  -2.465 -31.762  1.00  7.99     0.042 A 
ATOM   1881  CE3 TRP A 898      11.554  -0.126 -31.834  1.00  8.18     0.014 A 
ATOM   1882  NE1 TRP A 898      10.972  -3.446 -30.801  1.00  8.31    -0.365 N 
ATOM   1883  HE1 TRP A 898      10.773  -4.430 -30.983  1.00  0.00     0.165 HD
ATOM   1884  CZ2 TRP A 898      11.035  -2.539 -33.147  1.00  9.08     0.030 A 
ATOM   1885  CZ3 TRP A 898      11.533  -0.194 -33.225  1.00  9.02     0.001 A 
ATOM   1886  CH2 TRP A 898      11.241  -1.393 -33.872  1.00  9.96     0.002 A 
ATOM   1887  N   SER A 899      10.973  -2.178 -26.026  1.00  7.31    -0.344 N 
ATOM   1888  HN  SER A 899      11.774  -1.586 -25.806  1.00  0.00     0.163 HD
ATOM   1889  CA  SER A 899      10.799  -3.449 -25.311  1.00  7.30     0.200 C 
ATOM   1890  C   SER A 899       9.545  -3.452 -24.468  1.00  6.98     0.243 C 
ATOM   1891  O   SER A 899       8.886  -4.512 -24.373  1.00  7.31    -0.271 OA
ATOM   1892  CB  SER A 899      12.014  -3.764 -24.449  1.00  7.87     0.199 C 
ATOM   1893  OG  SER A 899      13.223  -3.728 -25.161  1.00 10.77    -0.398 OA
ATOM   1894  HG  SER A 899      13.981  -3.925 -24.623  1.00  0.00     0.209 HD
ATOM   1895  N   TYR A 900       9.173  -2.321 -23.904  1.00  6.36    -0.346 N 
ATOM   1896  HN  TYR A 900       9.801  -1.519 -23.951  1.00  0.00     0.163 HD
ATOM   1897  CA  TYR A 900       7.893  -2.174 -23.213  1.00  6.37     0.180 C 
ATOM   1898  C   TYR A 900       6.733  -2.503 -24.164  1.00  6.81     0.241 C 
ATOM   1899  O   TYR A 900       5.793  -3.183 -23.800  1.00  6.71    -0.271 OA
ATOM   1900  CB  TYR A 900       7.790  -0.761 -22.621  1.00  7.00     0.073 C 
ATOM   1901  CG  TYR A 900       6.440  -0.464 -22.007  1.00  7.02    -0.056 A 
ATOM   1902  CD1 TYR A 900       5.430   0.105 -22.714  1.00  7.67     0.010 A 
ATOM   1903  CD2 TYR A 900       6.180  -0.774 -20.697  1.00  7.62     0.010 A 
ATOM   1904  CE1 TYR A 900       4.194   0.347 -22.178  1.00  7.86     0.037 A 
ATOM   1905  CE2 TYR A 900       4.952  -0.517 -20.127  1.00  8.42     0.037 A 
ATOM   1906  CZ  TYR A 900       3.947   0.065 -20.857  1.00  7.33     0.065 A 
ATOM   1907  OH  TYR A 900       2.727   0.367 -20.330  1.00  8.58    -0.361 OA
ATOM   1908  HH  TYR A 900       2.031   0.770 -20.836  1.00  0.00     0.217 HD
ATOM   1909  N   GLY A 901       6.783  -1.953 -25.389  1.00  6.99    -0.351 N 
ATOM   1910  HN  GLY A 901       7.544  -1.326 -25.650  1.00  0.00     0.163 HD
ATOM   1911  CA  GLY A 901       5.729  -2.273 -26.330  1.00  7.43     0.225 C 
ATOM   1912  C   GLY A 901       5.622  -3.788 -26.600  1.00  6.67     0.236 C 
ATOM   1913  O   GLY A 901       4.525  -4.320 -26.716  1.00  7.04    -0.272 OA
ATOM   1914  N   VAL A 902       6.759  -4.465 -26.757  1.00  6.33    -0.346 N 
ATOM   1915  HN  VAL A 902       7.650  -3.969 -26.744  1.00  0.00     0.163 HD
ATOM   1916  CA  VAL A 902       6.737  -5.926 -26.950  1.00  6.89     0.180 C 
ATOM   1917  C   VAL A 902       6.147  -6.592 -25.697  1.00  6.43     0.241 C 
ATOM   1918  O   VAL A 902       5.368  -7.549 -25.825  1.00  6.84    -0.271 OA
ATOM   1919  CB  VAL A 902       8.118  -6.463 -27.324  1.00  7.28     0.009 C 
ATOM   1920  CG1 VAL A 902       8.012  -7.972 -27.567  1.00  7.81     0.012 C 
ATOM   1921  CG2 VAL A 902       8.668  -5.812 -28.577  1.00  8.64     0.012 C 
ATOM   1922  N   THR A 903       6.513  -6.134 -24.520  1.00  6.99    -0.344 N 
ATOM   1923  HN  THR A 903       7.174  -5.358 -24.478  1.00  0.00     0.163 HD
ATOM   1924  CA  THR A 903       6.007  -6.696 -23.273  1.00  6.91     0.205 C 
ATOM   1925  C   THR A 903       4.518  -6.541 -23.204  1.00  6.77     0.243 C 
ATOM   1926  O   THR A 903       3.790  -7.488 -22.833  1.00  7.40    -0.271 OA
ATOM   1927  CB  THR A 903       6.709  -6.014 -22.112  1.00  7.17     0.146 C 
ATOM   1928  CG2 THR A 903       6.213  -6.512 -20.783  1.00  8.07     0.042 C 
ATOM   1929  OG1 THR A 903       8.121  -6.213 -22.175  1.00  8.02    -0.393 OA
ATOM   1930  HG1 THR A 903       8.560  -5.786 -21.449  1.00  0.00     0.210 HD
ATOM   1931  N   VAL A 904       3.978  -5.400 -23.579  1.00  6.61    -0.346 N 
ATOM   1932  HN  VAL A 904       4.594  -4.635 -23.854  1.00  0.00     0.163 HD
ATOM   1933  CA  VAL A 904       2.537  -5.186 -23.617  1.00  7.81     0.180 C 
ATOM   1934  C   VAL A 904       1.895  -6.145 -24.597  1.00  6.90     0.241 C 
ATOM   1935  O   VAL A 904       0.843  -6.743 -24.308  1.00  7.35    -0.271 OA
ATOM   1936  CB  VAL A 904       2.165  -3.707 -23.928  1.00  9.13     0.009 C 
ATOM   1937  CG1 VAL A 904       0.709  -3.526 -24.206  1.00 10.04     0.012 C 
ATOM   1938  CG2 VAL A 904       2.644  -2.798 -22.808  1.00  9.88     0.012 C 
ATOM   1939  N   TRP A 905       2.496  -6.339 -25.751  1.00  6.87    -0.346 N 
ATOM   1940  HN  TRP A 905       3.337  -5.807 -25.973  1.00  0.00     0.163 HD
ATOM   1941  CA  TRP A 905       1.977  -7.308 -26.725  1.00  6.65     0.181 C 
ATOM   1942  C   TRP A 905       1.948  -8.721 -26.101  1.00  6.60     0.241 C 
ATOM   1943  O   TRP A 905       0.978  -9.451 -26.307  1.00  7.01    -0.271 OA
ATOM   1944  CB  TRP A 905       2.829  -7.245 -27.998  1.00  6.96     0.075 C 
ATOM   1945  CG  TRP A 905       2.309  -8.114 -29.118  1.00  7.10    -0.028 A 
ATOM   1946  CD1 TRP A 905       1.501  -7.718 -30.149  1.00  7.25     0.096 A 
ATOM   1947  CD2 TRP A 905       2.617  -9.506 -29.348  1.00  7.01    -0.002 A 
ATOM   1948  CE2 TRP A 905       1.935  -9.853 -30.540  1.00  7.74     0.042 A 
ATOM   1949  CE3 TRP A 905       3.386 -10.457 -28.679  1.00  7.67     0.014 A 
ATOM   1950  NE1 TRP A 905       1.268  -8.759 -30.985  1.00  7.79    -0.365 N 
ATOM   1951  HE1 TRP A 905       0.682  -8.725 -31.819  1.00  0.00     0.165 HD
ATOM   1952  CZ2 TRP A 905       2.017 -11.137 -31.058  1.00  8.62     0.030 A 
ATOM   1953  CZ3 TRP A 905       3.414 -11.732 -29.177  1.00  8.85     0.001 A 
ATOM   1954  CH2 TRP A 905       2.748 -12.078 -30.348  1.00  8.98     0.002 A 
ATOM   1955  N   GLU A 906       2.986  -9.080 -25.389  1.00  6.38    -0.346 N 
ATOM   1956  HN  GLU A 906       3.798  -8.466 -25.319  1.00  0.00     0.163 HD
ATOM   1957  CA  GLU A 906       2.975 -10.372 -24.691  1.00  7.14     0.177 C 
ATOM   1958  C   GLU A 906       1.780 -10.468 -23.757  1.00  7.41     0.241 C 
ATOM   1959  O   GLU A 906       1.098 -11.501 -23.730  1.00  8.56    -0.271 OA
ATOM   1960  CB  GLU A 906       4.232 -10.594 -23.867  1.00  7.50     0.045 C 
ATOM   1961  CG  GLU A 906       5.510 -10.800 -24.671  1.00  8.33     0.116 C 
ATOM   1962  CD  GLU A 906       6.628 -11.044 -23.694  1.00  8.71     0.172 C 
ATOM   1963  OE1 GLU A 906       7.226 -10.043 -23.196  1.00  8.10    -0.648 OA
ATOM   1964  OE2 GLU A 906       6.861 -12.222 -23.339  1.00  9.71    -0.648 OA
ATOM   1965  N   LEU A 907       1.529  -9.430 -22.975  1.00  6.97    -0.346 N 
ATOM   1966  HN  LEU A 907       2.110  -8.593 -23.027  1.00  0.00     0.163 HD
ATOM   1967  CA  LEU A 907       0.408  -9.495 -22.035  1.00  7.56     0.177 C 
ATOM   1968  C   LEU A 907      -0.916  -9.670 -22.757  1.00  7.18     0.241 C 
ATOM   1969  O   LEU A 907      -1.771 -10.454 -22.359  1.00  7.67    -0.271 OA
ATOM   1970  CB  LEU A 907       0.387  -8.297 -21.106  1.00  8.00     0.038 C 
ATOM   1971  CG  LEU A 907       1.624  -8.070 -20.277  1.00  8.70    -0.020 C 
ATOM   1972  CD1 LEU A 907       1.400  -6.868 -19.366  1.00 10.38     0.009 C 
ATOM   1973  CD2 LEU A 907       2.024  -9.284 -19.494  1.00 10.13     0.009 C 
ATOM   1974  N   MET A 908      -1.105  -8.876 -23.813  1.00  7.23    -0.346 N 
ATOM   1975  HN  MET A 908      -0.333  -8.299 -24.145  1.00  0.00     0.163 HD
ATOM   1976  CA  MET A 908      -2.389  -8.813 -24.504  1.00  7.74     0.177 C 
ATOM   1977  C   MET A 908      -2.682 -10.054 -25.351  1.00  7.52     0.241 C 
ATOM   1978  O   MET A 908      -3.817 -10.253 -25.738  1.00  9.37    -0.271 OA
ATOM   1979  CB  MET A 908      -2.473  -7.573 -25.401  1.00  9.51     0.045 C 
ATOM   1980  CG  MET A 908      -2.275  -6.280 -24.669  1.00  9.26     0.076 C 
ATOM   1981  SD  MET A 908      -3.503  -6.034 -23.407  1.00 12.32    -0.173 SA
ATOM   1982  CE  MET A 908      -2.855  -4.629 -22.575  1.00 12.62     0.089 C 
ATOM   1983  N   THR A 909      -1.658 -10.863 -25.584  1.00  7.10    -0.344 N 
ATOM   1984  HN  THR A 909      -0.728 -10.578 -25.278  1.00  0.00     0.163 HD
ATOM   1985  CA  THR A 909      -1.810 -12.133 -26.255  1.00  7.67     0.205 C 
ATOM   1986  C   THR A 909      -1.687 -13.269 -25.252  1.00  8.30     0.243 C 
ATOM   1987  O   THR A 909      -1.526 -14.443 -25.651  1.00  9.76    -0.271 OA
ATOM   1988  CB  THR A 909      -0.717 -12.298 -27.341  1.00  7.91     0.146 C 
ATOM   1989  CG2 THR A 909      -0.813 -11.230 -28.391  1.00  8.72     0.042 C 
ATOM   1990  OG1 THR A 909       0.565 -12.318 -26.721  1.00  8.01    -0.393 OA
ATOM   1991  HG1 THR A 909       1.235 -12.419 -27.387  1.00  0.00     0.210 HD
ATOM   1992  N   PHE A 910      -1.806 -12.972 -23.969  1.00  8.23    -0.346 N 
ATOM   1993  HN  PHE A 910      -1.938 -11.998 -23.695  1.00  0.00     0.163 HD
ATOM   1994  CA  PHE A 910      -1.753 -14.011 -22.923  1.00  8.74     0.180 C 
ATOM   1995  C   PHE A 910      -0.482 -14.824 -23.041  1.00  8.66     0.241 C 
ATOM   1996  O   PHE A 910      -0.434 -16.027 -22.760  1.00  9.37    -0.271 OA
ATOM   1997  CB  PHE A 910      -3.026 -14.860 -22.845  1.00 10.07     0.073 C 
ATOM   1998  CG  PHE A 910      -4.250 -14.022 -22.631  1.00 10.28    -0.056 A 
ATOM   1999  CD1 PHE A 910      -4.586 -13.572 -21.355  1.00 11.28     0.007 A 
ATOM   2000  CD2 PHE A 910      -5.032 -13.618 -23.672  1.00 10.75     0.007 A 
ATOM   2001  CE1 PHE A 910      -5.688 -12.766 -21.172  1.00 12.81     0.001 A 
ATOM   2002  CE2 PHE A 910      -6.119 -12.799 -23.497  1.00 12.98     0.001 A 
ATOM   2003  CZ  PHE A 910      -6.465 -12.366 -22.235  1.00 13.82     0.000 A 
ATOM   2004  N   GLY A 911       0.628 -14.122 -23.303  1.00  8.29    -0.351 N 
ATOM   2005  HN  GLY A 911       0.549 -13.133 -23.539  1.00  0.00     0.163 HD
ATOM   2006  CA  GLY A 911       1.952 -14.745 -23.258  1.00  8.61     0.225 C 
ATOM   2007  C   GLY A 911       2.322 -15.459 -24.527  1.00  8.18     0.236 C 
ATOM   2008  O   GLY A 911       3.082 -16.432 -24.441  1.00  9.35    -0.272 OA
ATOM   2009  N   SER A 912       1.866 -14.969 -25.663  1.00  8.53    -0.344 N 
ATOM   2010  HN  SER A 912       1.232 -14.170 -25.662  1.00  0.00     0.163 HD
ATOM   2011  CA  SER A 912       2.279 -15.584 -26.925  1.00  8.28     0.200 C 
ATOM   2012  C   SER A 912       3.698 -15.190 -27.316  1.00  7.42     0.243 C 
ATOM   2013  O   SER A 912       4.273 -14.235 -26.786  1.00  8.64    -0.271 OA
ATOM   2014  CB  SER A 912       1.286 -15.182 -27.985  1.00  8.66     0.199 C 
ATOM   2015  OG  SER A 912      -0.024 -15.678 -27.714  1.00  9.64    -0.398 OA
ATOM   2016  HG  SER A 912      -0.650 -15.425 -28.382  1.00  0.00     0.209 HD
ATOM   2017  N   LYS A 913       4.260 -15.937 -28.243  1.00  9.24    -0.346 N 
ATOM   2018  HN  LYS A 913       3.711 -16.684 -28.667  1.00  0.00     0.163 HD
ATOM   2019  CA  LYS A 913       5.650 -15.739 -28.694  1.00  9.14     0.176 C 
ATOM   2020  C   LYS A 913       5.700 -14.676 -29.794  1.00  7.82     0.243 C 
ATOM   2021  O   LYS A 913       5.028 -14.824 -30.811  1.00  8.85    -0.271 OA
ATOM   2022  CB  LYS A 913       6.173 -17.073 -29.232  1.00 10.97     0.035 C 
ATOM   2023  CG  LYS A 913       6.350 -18.133 -28.164  1.00 16.03     0.004 C 
ATOM   2024  CD  LYS A 913       6.898 -19.434 -28.748  1.00 25.22     0.027 C 
ATOM   2025  CE  LYS A 913       7.093 -20.507 -27.726  1.00 35.14     0.229 C 
ATOM   2026  NZ  LYS A 913       7.961 -21.583 -28.271  1.00 45.06    -0.079 N 
ATOM   2027  HZ1 LYS A 913       8.094 -22.315 -27.574  1.00  0.00     0.274 HD
ATOM   2028  HZ2 LYS A 913       8.849 -21.218 -28.615  1.00  0.00     0.274 HD
ATOM   2029  HZ3 LYS A 913       7.601 -21.955 -29.150  1.00  0.00     0.274 HD
ATOM   2030  N   PRO A 914       6.506 -13.615 -29.615  1.00  7.94    -0.337 N 
ATOM   2031  CA  PRO A 914       6.599 -12.588 -30.672  1.00  8.20     0.179 C 
ATOM   2032  C   PRO A 914       7.394 -13.108 -31.870  1.00  8.52     0.241 C 
ATOM   2033  O   PRO A 914       8.391 -13.762 -31.695  1.00  9.26    -0.271 OA
ATOM   2034  CB  PRO A 914       7.293 -11.412 -29.980  1.00  9.44     0.037 C 
ATOM   2035  CG  PRO A 914       8.078 -12.047 -28.904  1.00 11.73     0.022 C 
ATOM   2036  CD  PRO A 914       7.290 -13.277 -28.420  1.00  9.74     0.127 C 
ATOM   2037  N   TYR A 915       6.966 -12.715 -33.052  1.00  9.27    -0.346 N 
ATOM   2038  HN  TYR A 915       6.145 -12.112 -33.105  1.00  0.00     0.163 HD
ATOM   2039  CA  TYR A 915       7.642 -13.122 -34.309  1.00 10.33     0.180 C 
ATOM   2040  C   TYR A 915       7.846 -14.628 -34.288  1.00 11.42     0.241 C 
ATOM   2041  O   TYR A 915       8.922 -15.153 -34.582  1.00 12.55    -0.271 OA
ATOM   2042  CB  TYR A 915       8.963 -12.427 -34.494  1.00 10.52     0.073 C 
ATOM   2043  CG  TYR A 915       8.909 -10.946 -34.294  1.00 10.80    -0.056 A 
ATOM   2044  CD1 TYR A 915       8.437 -10.053 -35.214  1.00 11.62     0.010 A 
ATOM   2045  CD2 TYR A 915       9.333 -10.433 -33.113  1.00 11.12     0.010 A 
ATOM   2046  CE1 TYR A 915       8.446  -8.674 -34.967  1.00 12.27     0.037 A 
ATOM   2047  CE2 TYR A 915       9.339  -9.106 -32.828  1.00 11.54     0.037 A 
ATOM   2048  CZ  TYR A 915       8.922  -8.204 -33.765  1.00 10.94     0.065 A 
ATOM   2049  OH  TYR A 915       8.943  -6.860 -33.510  1.00 11.90    -0.361 OA
ATOM   2050  HH  TYR A 915       8.653  -6.233 -34.162  1.00  0.00     0.217 HD
ATOM   2051  N   ASP A 916       6.762 -15.316 -33.965  1.00 11.71    -0.345 N 
ATOM   2052  HN  ASP A 916       5.869 -14.827 -33.899  1.00  0.00     0.163 HD
ATOM   2053  CA  ASP A 916       6.804 -16.787 -33.694  1.00 13.30     0.186 C 
ATOM   2054  C   ASP A 916       7.296 -17.594 -34.881  1.00 15.70     0.241 C 
ATOM   2055  O   ASP A 916       6.755 -17.388 -35.951  1.00 18.00    -0.271 OA
ATOM   2056  CB  ASP A 916       5.404 -17.224 -33.337  1.00 11.03     0.147 C 
ATOM   2057  CG  ASP A 916       5.228 -18.685 -32.999  1.00 13.02     0.175 C 
ATOM   2058  OD1 ASP A 916       6.236 -19.311 -32.560  1.00 18.57    -0.648 OA
ATOM   2059  OD2 ASP A 916       4.083 -19.150 -33.123  1.00 12.20    -0.648 OA
ATOM   2060  N   GLY A 917       8.283 -18.444 -34.641  1.00 16.20    -0.351 N 
ATOM   2061  HN  GLY A 917       8.693 -18.496 -33.709  1.00  0.00     0.163 HD
ATOM   2062  CA  GLY A 917       8.788 -19.311 -35.710  1.00 22.04     0.225 C 
ATOM   2063  C   GLY A 917       9.660 -18.580 -36.707  1.00 24.74     0.236 C 
ATOM   2064  O   GLY A 917      10.113 -19.257 -37.668  1.00 24.10    -0.272 OA
ATOM   2065  N   ILE A 918       9.950 -17.303 -36.502  1.00 22.98    -0.346 N 
ATOM   2066  HN  ILE A 918       9.572 -16.832 -35.680  1.00  0.00     0.163 HD
ATOM   2067  CA  ILE A 918      10.813 -16.540 -37.442  1.00 19.50     0.180 C 
ATOM   2068  C   ILE A 918      12.212 -16.417 -36.888  1.00 18.19     0.243 C 
ATOM   2069  O   ILE A 918      12.368 -15.991 -35.783  1.00 18.57    -0.271 OA
ATOM   2070  CB  ILE A 918      10.256 -15.152 -37.631  1.00 20.77     0.013 C 
ATOM   2071  CG1 ILE A 918       8.850 -15.212 -38.207  1.00 21.72     0.002 C 
ATOM   2072  CG2 ILE A 918      11.229 -14.316 -38.459  1.00 22.11     0.012 C 
ATOM   2073  CD1 ILE A 918       8.205 -13.869 -38.305  1.00 20.64     0.005 C 
ATOM   2074  N   PRO A 919      13.264 -16.743 -37.644  1.00 19.79    -0.337 N 
ATOM   2075  CA  PRO A 919      14.597 -16.672 -37.098  1.00 18.42     0.179 C 
ATOM   2076  C   PRO A 919      15.011 -15.260 -36.675  1.00 16.31     0.241 C 
ATOM   2077  O   PRO A 919      14.729 -14.272 -37.332  1.00 16.10    -0.271 OA
ATOM   2078  CB  PRO A 919      15.512 -17.187 -38.211  1.00 21.99     0.037 C 
ATOM   2079  CG  PRO A 919      14.596 -17.973 -39.085  1.00 25.30     0.022 C 
ATOM   2080  CD  PRO A 919      13.246 -17.294 -39.014  1.00 24.26     0.127 C 
ATOM   2081  N   ALA A 920      15.707 -15.194 -35.548  1.00 15.98    -0.346 N 
ATOM   2082  HN  ALA A 920      15.918 -16.059 -35.051  1.00  0.00     0.163 HD
ATOM   2083  CA  ALA A 920      16.186 -13.922 -34.986  1.00 16.52     0.172 C 
ATOM   2084  C   ALA A 920      16.983 -13.135 -36.036  1.00 17.34     0.240 C 
ATOM   2085  O   ALA A 920      16.952 -11.903 -36.031  1.00 16.12    -0.271 OA
ATOM   2086  CB  ALA A 920      16.988 -14.190 -33.747  1.00 20.96     0.042 C 
ATOM   2087  N   SER A 921      17.717 -13.834 -36.875  1.00 18.96    -0.344 N 
ATOM   2088  HN  SER A 921      17.689 -14.852 -36.819  1.00  0.00     0.163 HD
ATOM   2089  CA  SER A 921      18.576 -13.207 -37.889  1.00 21.04     0.200 C 
ATOM   2090  C   SER A 921      17.781 -12.402 -38.905  1.00 20.25     0.243 C 
ATOM   2091  O   SER A 921      18.402 -11.565 -39.555  1.00 25.38    -0.271 OA
ATOM   2092  CB  SER A 921      19.391 -14.272 -38.590  1.00 25.91     0.199 C 
ATOM   2093  OG  SER A 921      18.575 -15.194 -39.318  1.00 26.12    -0.398 OA
ATOM   2094  HG  SER A 921      19.087 -15.863 -39.758  1.00  0.00     0.209 HD
ATOM   2095  N   GLU A 922      16.467 -12.646 -39.020  1.00 16.89    -0.346 N 
ATOM   2096  HN  GLU A 922      16.054 -13.313 -38.368  1.00  0.00     0.163 HD
ATOM   2097  CA  GLU A 922      15.564 -12.019 -40.026  1.00 17.22     0.177 C 
ATOM   2098  C   GLU A 922      14.922 -10.756 -39.413  1.00 14.32     0.241 C 
ATOM   2099  O   GLU A 922      14.306  -9.993 -40.142  1.00 15.53    -0.271 OA
ATOM   2100  CB  GLU A 922      14.471 -12.999 -40.505  1.00 21.30     0.045 C 
ATOM   2101  CG  GLU A 922      14.965 -14.163 -41.363  1.00 33.82     0.116 C 
ATOM   2102  CD  GLU A 922      13.879 -15.065 -41.941  1.00 42.09     0.172 C 
ATOM   2103  OE1 GLU A 922      12.718 -14.635 -42.067  1.00 45.35    -0.648 OA
ATOM   2104  OE2 GLU A 922      14.217 -16.216 -42.316  1.00 60.18    -0.648 OA
ATOM   2105  N   ILE A 923      15.005 -10.567 -38.093  1.00 13.96    -0.346 N 
ATOM   2106  HN  ILE A 923      15.652 -11.124 -37.535  1.00  0.00     0.163 HD
ATOM   2107  CA  ILE A 923      14.147  -9.539 -37.441  1.00 12.76     0.180 C 
ATOM   2108  C   ILE A 923      14.510  -8.137 -37.892  1.00 12.88     0.241 C 
ATOM   2109  O   ILE A 923      13.559  -7.366 -38.184  1.00 12.70    -0.271 OA
ATOM   2110  CB  ILE A 923      14.199  -9.704 -35.936  1.00 12.76     0.013 C 
ATOM   2111  CG1 ILE A 923      13.615 -11.039 -35.485  1.00 13.00     0.002 C 
ATOM   2112  CG2 ILE A 923      13.513  -8.528 -35.219  1.00 13.86     0.012 C 
ATOM   2113  CD1 ILE A 923      12.171 -11.227 -35.786  1.00 15.19     0.005 C 
ATOM   2114  N   SER A 924      15.791  -7.786 -37.944  1.00 13.38    -0.344 N 
ATOM   2115  HN  SER A 924      16.529  -8.452 -37.716  1.00  0.00     0.163 HD
ATOM   2116  CA  SER A 924      16.113  -6.388 -38.347  1.00 14.56     0.194 C 
ATOM   2117  C   SER A 924      15.558  -6.107 -39.751  1.00 13.35     0.226 C 
ATOM   2118  O   SER A 924      15.017  -5.027 -39.997  1.00 13.99    -0.277 OA
ATOM   2119  CB  SER A 924      17.584  -6.083 -38.251  1.00 16.76     0.198 C 
ATOM   2120  OG  SER A 924      18.343  -6.879 -39.131  1.00 19.93    -0.398 OA
ATOM   2121  HG  SER A 924      19.271  -6.687 -39.070  1.00  0.00     0.209 HD
ATOM   2122  N   SER A 925      15.599  -7.075 -40.656  1.00 15.18    -0.221 NA
ATOM   2123  CA ASER A 925      15.131  -6.841 -42.042  0.50 15.69     0.174 C 
ATOM   2124  CA BSER A 925      15.132  -6.863 -42.048  0.50 15.77     0.174 C 
ATOM   2125  C   SER A 925      13.603  -6.663 -42.069  1.00 13.66     0.182 C 
ATOM   2126  O   SER A 925      13.081  -5.790 -42.777  1.00 16.28    -0.280 OA
ATOM   2127  CB ASER A 925      15.569  -7.959 -42.942  0.50 18.29     0.193 C 
ATOM   2128  CB BSER A 925      15.586  -8.021 -42.922  0.50 17.14     0.193 C 
ATOM   2129  OG ASER A 925      14.961  -7.796 -44.212  0.50 25.57    -0.399 OA
ATOM   2130  HG ASER A 925      15.238  -8.504 -44.782  1.00  0.00     0.209 HD
ATOM   2131  OG BSER A 925      14.726  -9.149 -42.795  0.50 20.03    -0.399 OA
ATOM   2132  HG BSER A 925      15.010  -9.873 -43.341  1.00  0.00     0.209 HD
ATOM   2133  N   ILE A 926      12.875  -7.436 -41.258  1.00 12.72    -0.352 N 
ATOM   2134  HN  ILE A 926      13.343  -8.145 -40.694  1.00  0.00     0.163 HD
ATOM   2135  CA  ILE A 926      11.398  -7.287 -41.158  1.00 13.03     0.180 C 
ATOM   2136  C   ILE A 926      11.107  -5.875 -40.631  1.00 10.78     0.241 C 
ATOM   2137  O   ILE A 926      10.190  -5.195 -41.128  1.00 11.51    -0.271 OA
ATOM   2138  CB  ILE A 926      10.845  -8.430 -40.296  1.00 15.05     0.013 C 
ATOM   2139  CG1 ILE A 926      10.940  -9.771 -41.059  1.00 18.68     0.002 C 
ATOM   2140  CG2 ILE A 926       9.454  -8.133 -39.680  1.00 20.25     0.012 C 
ATOM   2141  CD1 ILE A 926      10.655 -10.963 -40.113  1.00 22.08     0.005 C 
ATOM   2142  N   LEU A 927      11.799  -5.461 -39.580  1.00 10.98    -0.346 N 
ATOM   2143  HN  LEU A 927      12.532  -6.050 -39.184  1.00  0.00     0.163 HD
ATOM   2144  CA  LEU A 927      11.505  -4.145 -38.985  1.00 10.66     0.177 C 
ATOM   2145  C   LEU A 927      11.842  -3.021 -39.970  1.00 10.83     0.241 C 
ATOM   2146  O   LEU A 927      11.145  -2.029 -39.997  1.00 11.62    -0.271 OA
ATOM   2147  CB  LEU A 927      12.316  -3.980 -37.705  1.00 10.25     0.038 C 
ATOM   2148  CG  LEU A 927      11.959  -4.924 -36.583  1.00 10.51    -0.020 C 
ATOM   2149  CD1 LEU A 927      12.906  -4.724 -35.386  1.00 11.30     0.009 C 
ATOM   2150  CD2 LEU A 927      10.516  -4.776 -36.117  1.00  9.78     0.009 C 
ATOM   2151  N   GLU A 928      12.922  -3.182 -40.729  1.00 12.31    -0.346 N 
ATOM   2152  HN  GLU A 928      13.476  -4.033 -40.634  1.00  0.00     0.163 HD
ATOM   2153  CA  GLU A 928      13.339  -2.152 -41.710  1.00 13.98     0.177 C 
ATOM   2154  C   GLU A 928      12.316  -2.044 -42.824  1.00 13.84     0.241 C 
ATOM   2155  O   GLU A 928      12.235  -0.960 -43.399  1.00 15.77    -0.271 OA
ATOM   2156  CB  GLU A 928      14.733  -2.491 -42.229  1.00 14.17     0.045 C 
ATOM   2157  CG  GLU A 928      15.823  -2.201 -41.240  1.00 17.74     0.116 C 
ATOM   2158  CD  GLU A 928      17.186  -2.762 -41.584  1.00 25.64     0.172 C 
ATOM   2159  OE1 GLU A 928      18.118  -2.284 -40.983  1.00 35.54    -0.648 OA
ATOM   2160  OE2 GLU A 928      17.275  -3.717 -42.393  1.00 33.73    -0.648 OA
ATOM   2161  N   LYS A 929      11.559  -3.097 -43.110  1.00 14.31    -0.346 N 
ATOM   2162  HN  LYS A 929      11.724  -3.956 -42.585  1.00  0.00     0.163 HD
ATOM   2163  CA  LYS A 929      10.493  -3.113 -44.137  1.00 16.01     0.176 C 
ATOM   2164  C   LYS A 929       9.217  -2.491 -43.570  1.00 14.79     0.240 C 
ATOM   2165  O   LYS A 929       8.281  -2.312 -44.301  1.00 21.47    -0.271 OA
ATOM   2166  CB  LYS A 929      10.206  -4.530 -44.668  1.00 20.33     0.035 C 
ATOM   2167  CG  LYS A 929      11.286  -5.092 -45.573  1.00 31.21     0.004 C 
ATOM   2168  CD  LYS A 929      11.172  -6.576 -45.835  1.00 42.90     0.027 C 
ATOM   2169  CE  LYS A 929       9.762  -7.091 -45.690  1.00 48.27     0.229 C 
ATOM   2170  NZ  LYS A 929       8.876  -6.556 -46.751  1.00 61.84    -0.079 N 
ATOM   2171  HZ1 LYS A 929       7.922  -6.904 -46.653  1.00  0.00     0.274 HD
ATOM   2172  HZ2 LYS A 929       9.249  -6.748 -47.681  1.00  0.00     0.274 HD
ATOM   2173  HZ3 LYS A 929       8.900  -5.537 -46.778  1.00  0.00     0.274 HD
ATOM   2174  N   GLY A 930       9.170  -2.149 -42.266  1.00 12.75    -0.351 N 
ATOM   2175  HN  GLY A 930       9.992  -2.302 -41.681  1.00  0.00     0.163 HD
ATOM   2176  CA  GLY A 930       7.966  -1.563 -41.669  1.00 13.01     0.225 C 
ATOM   2177  C   GLY A 930       7.042  -2.567 -41.038  1.00 12.99     0.236 C 
ATOM   2178  O   GLY A 930       6.019  -2.172 -40.540  1.00 16.68    -0.272 OA
ATOM   2179  N   GLU A 931       7.377  -3.840 -41.027  1.00 11.84    -0.346 N 
ATOM   2180  HN  GLU A 931       8.271  -4.138 -41.417  1.00  0.00     0.163 HD
ATOM   2181  CA  GLU A 931       6.459  -4.829 -40.451  1.00 12.49     0.177 C 
ATOM   2182  C   GLU A 931       6.619  -4.838 -38.931  1.00 10.42     0.241 C 
ATOM   2183  O   GLU A 931       7.680  -4.524 -38.398  1.00 10.51    -0.271 OA
ATOM   2184  CB  GLU A 931       6.776  -6.199 -41.007  1.00 14.48     0.045 C 
ATOM   2185  CG  GLU A 931       6.516  -6.272 -42.527  1.00 19.42     0.116 C 
ATOM   2186  CD  GLU A 931       6.693  -7.621 -43.167  1.00 26.46     0.172 C 
ATOM   2187  OE1 GLU A 931       6.622  -8.625 -42.429  1.00 28.52    -0.648 OA
ATOM   2188  OE2 GLU A 931       6.870  -7.666 -44.409  1.00 36.94    -0.648 OA
ATOM   2189  N   ARG A 932       5.524  -5.143 -38.257  1.00 10.76    -0.346 N 
ATOM   2190  HN  ARG A 932       4.695  -5.413 -38.786  1.00  0.00     0.163 HD
ATOM   2191  CA  ARG A 932       5.430  -5.116 -36.800  1.00  9.43     0.176 C 
ATOM   2192  C   ARG A 932       4.591  -6.276 -36.334  1.00  9.55     0.241 C 
ATOM   2193  O   ARG A 932       3.858  -6.897 -37.106  1.00 10.89    -0.271 OA
ATOM   2194  CB  ARG A 932       4.815  -3.817 -36.288  1.00  9.64     0.036 C 
ATOM   2195  CG  ARG A 932       5.659  -2.579 -36.638  1.00 10.52     0.023 C 
ATOM   2196  CD  ARG A 932       6.984  -2.511 -35.949  1.00  9.36     0.138 C 
ATOM   2197  NE  ARG A 932       7.686  -1.256 -36.189  1.00 10.66    -0.227 N 
ATOM   2198  HE  ARG A 932       7.517  -0.504 -35.521  1.00  0.00     0.177 HD
ATOM   2199  CZ  ARG A 932       8.525  -0.989 -37.189  1.00 10.74     0.665 C 
ATOM   2200  NH1 ARG A 932       8.792  -1.888 -38.108  1.00 10.24    -0.235 N 
ATOM   2201 1HH1 ARG A 932       8.321  -2.792 -38.076  1.00  0.00     0.174 HD
ATOM   2202 2HH1 ARG A 932       9.434  -1.684 -38.874  1.00  0.00     0.174 HD
ATOM   2203  NH2 ARG A 932       9.129   0.172 -37.230  1.00 11.79    -0.235 N 
ATOM   2204 1HH2 ARG A 932       8.922   0.870 -36.516  1.00  0.00     0.174 HD
ATOM   2205 2HH2 ARG A 932       9.771   0.376 -37.996  1.00  0.00     0.174 HD
ATOM   2206  N   LEU A 933       4.665  -6.558 -35.036  1.00  9.43    -0.346 N 
ATOM   2207  HN  LEU A 933       5.345  -6.068 -34.455  1.00  0.00     0.163 HD
ATOM   2208  CA  LEU A 933       3.776  -7.572 -34.420  1.00  8.50     0.177 C 
ATOM   2209  C   LEU A 933       2.332  -7.209 -34.677  1.00  8.94     0.243 C 
ATOM   2210  O   LEU A 933       1.961  -6.043 -34.695  1.00 10.04    -0.271 OA
ATOM   2211  CB  LEU A 933       4.079  -7.612 -32.920  1.00  9.65     0.038 C 
ATOM   2212  CG  LEU A 933       5.435  -8.162 -32.534  1.00  8.86    -0.020 C 
ATOM   2213  CD1 LEU A 933       5.779  -7.814 -31.118  1.00 10.22     0.009 C 
ATOM   2214  CD2 LEU A 933       5.470  -9.673 -32.740  1.00 10.28     0.009 C 
ATOM   2215  N   PRO A 934       1.466  -8.235 -34.827  1.00  8.93    -0.337 N 
ATOM   2216  CA  PRO A 934       0.083  -7.992 -35.228  1.00  9.25     0.179 C 
ATOM   2217  C   PRO A 934      -0.798  -7.530 -34.072  1.00  8.59     0.241 C 
ATOM   2218  O   PRO A 934      -0.483  -7.734 -32.899  1.00  9.56    -0.271 OA
ATOM   2219  CB  PRO A 934      -0.361  -9.344 -35.729  1.00 11.52     0.037 C 
ATOM   2220  CG  PRO A 934       0.437 -10.317 -34.917  1.00 11.99     0.022 C 
ATOM   2221  CD  PRO A 934       1.799  -9.662 -34.817  1.00 10.11     0.127 C 
ATOM   2222  N   GLN A 935      -1.892  -6.920 -34.417  1.00  8.12    -0.346 N 
ATOM   2223  HN  GLN A 935      -2.072  -6.747 -35.406  1.00  0.00     0.163 HD
ATOM   2224  CA  GLN A 935      -2.877  -6.472 -33.422  1.00  8.25     0.177 C 
ATOM   2225  C   GLN A 935      -3.420  -7.703 -32.696  1.00  7.69     0.243 C 
ATOM   2226  O   GLN A 935      -4.074  -8.557 -33.287  1.00  8.94    -0.271 OA
ATOM   2227  CB  GLN A 935      -3.986  -5.711 -34.146  1.00  8.46     0.044 C 
ATOM   2228  CG  GLN A 935      -5.054  -5.148 -33.207  1.00  8.62     0.105 C 
ATOM   2229  CD  GLN A 935      -6.096  -4.356 -33.982  1.00 11.08     0.215 C 
ATOM   2230  NE2 GLN A 935      -7.105  -3.913 -33.282  1.00 11.07    -0.370 N 
ATOM   2231 1HE2 GLN A 935      -7.196  -4.037 -32.274  1.00  0.00     0.159 HD
ATOM   2232 2HE2 GLN A 935      -7.804  -3.382 -33.802  1.00  0.00     0.159 HD
ATOM   2233  OE1 GLN A 935      -5.986  -4.206 -35.200  1.00 15.13    -0.274 OA
ATOM   2234  N   PRO A 936      -3.311  -7.770 -31.358  1.00  7.89    -0.337 N 
ATOM   2235  CA  PRO A 936      -3.900  -8.916 -30.660  1.00  7.83     0.179 C 
ATOM   2236  C   PRO A 936      -5.408  -8.931 -30.764  1.00  7.92     0.243 C 
ATOM   2237  O   PRO A 936      -6.054  -7.869 -30.758  1.00  8.64    -0.271 OA
ATOM   2238  CB  PRO A 936      -3.446  -8.666 -29.227  1.00  8.85     0.037 C 
ATOM   2239  CG  PRO A 936      -2.141  -7.949 -29.379  1.00  9.12     0.022 C 
ATOM   2240  CD  PRO A 936      -2.464  -6.958 -30.479  1.00  8.29     0.127 C 
ATOM   2241  N   PRO A 937      -6.034 -10.126 -30.794  1.00  7.83    -0.337 N 
ATOM   2242  CA  PRO A 937      -7.487 -10.231 -30.824  1.00  8.62     0.179 C 
ATOM   2243  C   PRO A 937      -8.254  -9.390 -29.798  1.00  8.56     0.241 C 
ATOM   2244  O   PRO A 937      -9.294  -8.837 -30.148  1.00  9.47    -0.271 OA
ATOM   2245  CB  PRO A 937      -7.703 -11.734 -30.633  1.00 10.13     0.037 C 
ATOM   2246  CG  PRO A 937      -6.531 -12.352 -31.300  1.00  9.99     0.022 C 
ATOM   2247  CD  PRO A 937      -5.377 -11.433 -30.981  1.00  8.99     0.127 C 
ATOM   2248  N   ILE A 938      -7.746  -9.292 -28.571  1.00  7.84    -0.346 N 
ATOM   2249  HN  ILE A 938      -6.848  -9.718 -28.341  1.00  0.00     0.163 HD
ATOM   2250  CA  ILE A 938      -8.523  -8.544 -27.542  1.00  8.00     0.180 C 
ATOM   2251  C   ILE A 938      -8.348  -7.040 -27.694  1.00  7.81     0.241 C 
ATOM   2252  O   ILE A 938      -9.056  -6.305 -27.037  1.00  8.54    -0.271 OA
ATOM   2253  CB  ILE A 938      -8.179  -8.962 -26.105  1.00  8.18     0.013 C 
ATOM   2254  CG1 ILE A 938      -6.764  -8.548 -25.727  1.00  7.92     0.002 C 
ATOM   2255  CG2 ILE A 938      -8.448 -10.468 -25.923  1.00  8.31     0.012 C 
ATOM   2256  CD1 ILE A 938      -6.480  -8.739 -24.243  1.00  8.88     0.005 C 
ATOM   2257  N   CYS A 939      -7.372  -6.587 -28.454  1.00  7.58    -0.345 N 
ATOM   2258  HN  CYS A 939      -6.849  -7.232 -29.046  1.00  0.00     0.163 HD
ATOM   2259  CA  CYS A 939      -7.033  -5.163 -28.454  1.00  8.18     0.186 C 
ATOM   2260  C   CYS A 939      -7.901  -4.362 -29.394  1.00  8.93     0.242 C 
ATOM   2261  O   CYS A 939      -7.908  -4.650 -30.608  1.00 10.16    -0.271 OA
ATOM   2262  CB  CYS A 939      -5.604  -4.956 -28.854  1.00  9.32     0.120 C 
ATOM   2263  SG  CYS A 939      -4.408  -5.469 -27.610  1.00 10.87    -0.095 SA
ATOM   2264  N   THR A 940      -8.510  -3.320 -28.889  1.00  8.59    -0.344 N 
ATOM   2265  HN  THR A 940      -8.633  -3.245 -27.879  1.00  0.00     0.163 HD
ATOM   2266  CA  THR A 940      -9.015  -2.264 -29.763  1.00  8.93     0.205 C 
ATOM   2267  C   THR A 940      -7.861  -1.578 -30.443  1.00  8.35     0.243 C 
ATOM   2268  O   THR A 940      -6.705  -1.600 -29.975  1.00  8.52    -0.271 OA
ATOM   2269  CB  THR A 940      -9.890  -1.277 -28.986  1.00 10.60     0.146 C 
ATOM   2270  CG2 THR A 940     -11.119  -1.924 -28.389  1.00 11.84     0.042 C 
ATOM   2271  OG1 THR A 940      -9.089  -0.568 -28.038  1.00 10.91    -0.393 OA
ATOM   2272  HG1 THR A 940      -8.317  -0.161 -28.413  1.00  0.00     0.210 HD
ATOM   2273  N   ILE A 941      -8.165  -0.911 -31.547  1.00  8.09    -0.346 N 
ATOM   2274  HN  ILE A 941      -9.132  -0.834 -31.862  1.00  0.00     0.163 HD
ATOM   2275  CA  ILE A 941      -7.082  -0.290 -32.300  1.00  9.24     0.180 C 
ATOM   2276  C   ILE A 941      -6.394   0.789 -31.446  1.00  9.03     0.241 C 
ATOM   2277  O   ILE A 941      -5.194   0.993 -31.604  1.00 10.00    -0.271 OA
ATOM   2278  CB  ILE A 941      -7.615   0.251 -33.631  1.00  9.64     0.013 C 
ATOM   2279  CG1 ILE A 941      -6.476   0.532 -34.598  1.00 12.17     0.002 C 
ATOM   2280  CG2 ILE A 941      -8.536   1.458 -33.459  1.00 10.25     0.012 C 
ATOM   2281  CD1 ILE A 941      -5.771  -0.724 -35.072  1.00 16.37     0.005 C 
ATOM   2282  N   ASP A 942      -7.096   1.438 -30.530  1.00  8.55    -0.345 N 
ATOM   2283  HN  ASP A 942      -8.082   1.211 -30.401  1.00  0.00     0.163 HD
ATOM   2284  CA  ASP A 942      -6.476   2.488 -29.690  1.00  9.83     0.186 C 
ATOM   2285  C   ASP A 942      -5.297   1.914 -28.872  1.00  9.26     0.241 C 
ATOM   2286  O   ASP A 942      -4.266   2.569 -28.733  1.00 10.67    -0.271 OA
ATOM   2287  CB  ASP A 942      -7.505   3.073 -28.741  1.00 11.69     0.147 C 
ATOM   2288  CG  ASP A 942      -8.768   3.525 -29.390  1.00 13.91     0.175 C 
ATOM   2289  OD1 ASP A 942      -9.424   2.639 -30.113  1.00 16.08    -0.648 OA
ATOM   2290  OD2 ASP A 942      -9.175   4.690 -29.136  1.00 13.67    -0.648 OA
ATOM   2291  N   VAL A 943      -5.461   0.689 -28.367  1.00  8.57    -0.346 N 
ATOM   2292  HN  VAL A 943      -6.342   0.194 -28.504  1.00  0.00     0.163 HD
ATOM   2293  CA  VAL A 943      -4.367   0.054 -27.612  1.00  8.46     0.180 C 
ATOM   2294  C   VAL A 943      -3.254  -0.329 -28.551  1.00  8.31     0.241 C 
ATOM   2295  O   VAL A 943      -2.070  -0.138 -28.234  1.00  9.57    -0.271 OA
ATOM   2296  CB  VAL A 943      -4.864  -1.145 -26.788  1.00  9.81     0.009 C 
ATOM   2297  CG1 VAL A 943      -3.708  -1.842 -26.099  1.00 10.87     0.012 C 
ATOM   2298  CG2 VAL A 943      -5.921  -0.717 -25.804  1.00 11.23     0.012 C 
ATOM   2299  N   TYR A 944      -3.609  -0.919 -29.671  1.00  8.46    -0.346 N 
ATOM   2300  HN  TYR A 944      -4.591  -1.122 -29.861  1.00  0.00     0.163 HD
ATOM   2301  CA  TYR A 944      -2.560  -1.286 -30.656  1.00  8.64     0.180 C 
ATOM   2302  C   TYR A 944      -1.760  -0.062 -31.083  1.00  8.60     0.241 C 
ATOM   2303  O   TYR A 944      -0.551  -0.174 -31.286  1.00  9.63    -0.271 OA
ATOM   2304  CB  TYR A 944      -3.184  -2.026 -31.809  1.00  8.50     0.073 C 
ATOM   2305  CG  TYR A 944      -2.175  -2.559 -32.796  1.00  9.05    -0.056 A 
ATOM   2306  CD1 TYR A 944      -1.187  -3.454 -32.434  1.00  9.33     0.010 A 
ATOM   2307  CD2 TYR A 944      -2.235  -2.187 -34.133  1.00 10.73     0.010 A 
ATOM   2308  CE1 TYR A 944      -0.293  -3.967 -33.353  1.00  9.16     0.037 A 
ATOM   2309  CE2 TYR A 944      -1.339  -2.695 -35.043  1.00 10.52     0.037 A 
ATOM   2310  CZ  TYR A 944      -0.362  -3.576 -34.668  1.00 10.02     0.065 A 
ATOM   2311  OH  TYR A 944       0.535  -4.060 -35.581  1.00 12.73    -0.361 OA
ATOM   2312  HH  TYR A 944       0.487  -3.790 -36.490  1.00  0.00     0.217 HD
ATOM   2313  N   MET A 945      -2.421   1.066 -31.274  1.00  8.69    -0.346 N 
ATOM   2314  HN  MET A 945      -3.433   1.098 -31.149  1.00  0.00     0.163 HD
ATOM   2315  CA  MET A 945      -1.687   2.268 -31.666  1.00  9.30     0.177 C 
ATOM   2316  C   MET A 945      -0.617   2.665 -30.673  1.00  8.58     0.241 C 
ATOM   2317  O   MET A 945       0.437   3.186 -31.054  1.00  9.27    -0.271 OA
ATOM   2318  CB  MET A 945      -2.654   3.413 -31.935  1.00 11.97     0.045 C 
ATOM   2319  CG  MET A 945      -3.444   3.137 -33.249  1.00 17.69     0.076 C 
ATOM   2320  SD  MET A 945      -4.304   4.267 -34.028  1.00 31.87    -0.173 SA
ATOM   2321  CE  MET A 945      -4.671   4.742 -32.153  1.00 66.20     0.089 C 
ATOM   2322  N   ILE A 946      -0.847   2.426 -29.373  1.00  9.65    -0.346 N 
ATOM   2323  HN  ILE A 946      -1.743   2.052 -29.060  1.00  0.00     0.163 HD
ATOM   2324  CA  ILE A 946       0.235   2.719 -28.402  1.00 10.47     0.180 C 
ATOM   2325  C   ILE A 946       1.435   1.813 -28.657  1.00  9.20     0.241 C 
ATOM   2326  O   ILE A 946       2.570   2.289 -28.630  1.00  9.42    -0.271 OA
ATOM   2327  CB  ILE A 946      -0.288   2.534 -26.977  1.00 12.08     0.013 C 
ATOM   2328  CG1 ILE A 946      -1.442   3.484 -26.678  1.00 13.71     0.002 C 
ATOM   2329  CG2 ILE A 946       0.830   2.698 -25.965  1.00 15.48     0.012 C 
ATOM   2330  CD1 ILE A 946      -2.108   3.201 -25.340  1.00 18.22     0.005 C 
ATOM   2331  N   MET A 947       1.181   0.526 -28.880  1.00  9.09    -0.346 N 
ATOM   2332  HN  MET A 947       0.224   0.177 -28.822  1.00  0.00     0.163 HD
ATOM   2333  CA  MET A 947       2.290  -0.399 -29.212  1.00 10.31     0.177 C 
ATOM   2334  C   MET A 947       3.022   0.100 -30.459  1.00  9.07     0.241 C 
ATOM   2335  O   MET A 947       4.252   0.109 -30.486  1.00  9.67    -0.271 OA
ATOM   2336  CB  MET A 947       1.772  -1.814 -29.475  1.00 10.95     0.045 C 
ATOM   2337  CG  MET A 947       1.303  -2.522 -28.302  1.00 16.45     0.076 C 
ATOM   2338  SD  MET A 947       0.578  -4.157 -28.697  1.00 19.24    -0.173 SA
ATOM   2339  CE  MET A 947      -0.764  -3.553 -27.835  1.00 15.24     0.089 C 
ATOM   2340  N   VAL A 948       2.280   0.477 -31.484  1.00  8.59    -0.346 N 
ATOM   2341  HN  VAL A 948       1.263   0.459 -31.402  1.00  0.00     0.163 HD
ATOM   2342  CA  VAL A 948       2.898   0.923 -32.744  1.00  9.05     0.180 C 
ATOM   2343  C   VAL A 948       3.822   2.106 -32.483  1.00  8.34     0.241 C 
ATOM   2344  O   VAL A 948       4.914   2.182 -33.039  1.00  8.73    -0.271 OA
ATOM   2345  CB  VAL A 948       1.775   1.209 -33.783  1.00 10.20     0.009 C 
ATOM   2346  CG1 VAL A 948       2.267   2.003 -34.967  1.00 12.46     0.012 C 
ATOM   2347  CG2 VAL A 948       1.102  -0.093 -34.229  1.00 12.81     0.012 C 
ATOM   2348  N   LYS A 949       3.371   3.045 -31.647  1.00  7.98    -0.346 N 
ATOM   2349  HN  LYS A 949       2.444   2.951 -31.231  1.00  0.00     0.163 HD
ATOM   2350  CA  LYS A 949       4.195   4.201 -31.326  1.00  8.20     0.176 C 
ATOM   2351  C   LYS A 949       5.480   3.795 -30.639  1.00  7.86     0.241 C 
ATOM   2352  O   LYS A 949       6.530   4.444 -30.831  1.00  9.09    -0.271 OA
ATOM   2353  CB  LYS A 949       3.382   5.210 -30.490  1.00  8.80     0.035 C 
ATOM   2354  CG  LYS A 949       2.255   5.886 -31.226  1.00 10.17     0.004 C 
ATOM   2355  CD  LYS A 949       1.369   6.784 -30.354  1.00 12.07     0.027 C 
ATOM   2356  CE  LYS A 949       0.193   7.385 -31.099  1.00 15.44     0.229 C 
ATOM   2357  NZ  LYS A 949      -0.693   8.195 -30.253  1.00 19.70    -0.079 N 
ATOM   2358  HZ1 LYS A 949      -1.484   8.599 -30.754  1.00  0.00     0.274 HD
ATOM   2359  HZ2 LYS A 949      -0.164   8.922 -29.771  1.00  0.00     0.274 HD
ATOM   2360  HZ3 LYS A 949      -1.015   7.655 -29.449  1.00  0.00     0.274 HD
ATOM   2361  N   CYS A 950       5.426   2.785 -29.775  1.00  7.66    -0.345 N 
ATOM   2362  HN  CYS A 950       4.527   2.345 -29.578  1.00  0.00     0.163 HD
ATOM   2363  CA  CYS A 950       6.618   2.295 -29.106  1.00  7.40     0.186 C 
ATOM   2364  C   CYS A 950       7.643   1.707 -30.068  1.00  7.56     0.242 C 
ATOM   2365  O   CYS A 950       8.816   1.580 -29.689  1.00  8.01    -0.271 OA
ATOM   2366  CB  CYS A 950       6.301   1.242 -28.045  1.00  8.24     0.120 C 
ATOM   2367  SG  CYS A 950       5.333   1.877 -26.645  1.00  9.43    -0.095 SA
ATOM   2368  N   TRP A 951       7.220   1.325 -31.280  1.00  8.13    -0.346 N 
ATOM   2369  HN  TRP A 951       6.246   1.496 -31.528  1.00  0.00     0.163 HD
ATOM   2370  CA  TRP A 951       8.087   0.671 -32.273  1.00  7.80     0.181 C 
ATOM   2371  C   TRP A 951       8.415   1.596 -33.423  1.00  8.72     0.241 C 
ATOM   2372  O   TRP A 951       8.834   1.123 -34.474  1.00  9.72    -0.271 OA
ATOM   2373  CB  TRP A 951       7.453  -0.622 -32.747  1.00  8.40     0.075 C 
ATOM   2374  CG  TRP A 951       7.092  -1.588 -31.665  1.00  7.81    -0.028 A 
ATOM   2375  CD1 TRP A 951       7.762  -1.837 -30.514  1.00  8.44     0.096 A 
ATOM   2376  CD2 TRP A 951       5.921  -2.420 -31.647  1.00  7.70    -0.002 A 
ATOM   2377  CE2 TRP A 951       5.960  -3.167 -30.445  1.00  8.25     0.042 A 
ATOM   2378  CE3 TRP A 951       4.871  -2.636 -32.529  1.00  7.91     0.014 A 
ATOM   2379  NE1 TRP A 951       7.062  -2.757 -29.776  1.00  8.61    -0.365 N 
ATOM   2380  HE1 TRP A 951       7.335  -3.087 -28.850  1.00  0.00     0.165 HD
ATOM   2381  CZ2 TRP A 951       4.975  -4.088 -30.151  1.00  9.21     0.030 A 
ATOM   2382  CZ3 TRP A 951       3.890  -3.546 -32.214  1.00  9.48     0.001 A 
ATOM   2383  CH2 TRP A 951       3.944  -4.282 -31.039  1.00  9.87     0.002 A 
ATOM   2384  N   MET A 952       8.307   2.903 -33.224  1.00  9.04    -0.346 N 
ATOM   2385  HN  MET A 952       7.923   3.264 -32.351  1.00  0.00     0.163 HD
ATOM   2386  CA  MET A 952       8.751   3.828 -34.286  1.00  9.84     0.171 C 
ATOM   2387  C   MET A 952      10.251   3.743 -34.440  1.00 10.06     0.224 C 
ATOM   2388  O   MET A 952      11.016   3.560 -33.464  1.00 11.14    -0.277 OA
ATOM   2389  CB  MET A 952       8.261   5.240 -33.988  1.00 14.93     0.044 C 
ATOM   2390  CG  MET A 952       6.681   5.267 -34.110  1.00 20.01     0.076 C 
ATOM   2391  SD  MET A 952       5.697   6.674 -33.976  1.00 26.51    -0.173 SA
ATOM   2392  CE  MET A 952       6.998   7.523 -33.140  1.00 20.27     0.089 C 
ATOM   2393  N   ILE A 953      10.730   3.889 -35.665  1.00 10.72    -0.225 NA
ATOM   2394  CA AILE A 953      12.194   3.807 -35.928  0.50 12.27     0.154 C 
ATOM   2395  CA BILE A 953      12.179   3.795 -35.917  0.50 12.11     0.154 C 
ATOM   2396  C   ILE A 953      12.935   4.948 -35.259  1.00 11.30     0.179 C 
ATOM   2397  O   ILE A 953      14.030   4.705 -34.746  1.00 14.09    -0.280 OA
ATOM   2398  CB AILE A 953      12.521   3.754 -37.425  0.50 14.11     0.008 C 
ATOM   2399  CB BILE A 953      12.365   3.647 -37.429  0.50 14.14     0.008 C 
ATOM   2400  CG1AILE A 953      11.949   2.503 -38.080  0.50 13.68     0.002 C 
ATOM   2401  CG1BILE A 953      13.784   3.179 -37.712  0.50 16.95     0.002 C 
ATOM   2402  CG2AILE A 953      14.014   3.855 -37.626  0.50 15.26     0.012 C 
ATOM   2403  CG2BILE A 953      11.924   4.905 -38.177  0.50 12.02     0.012 C 
ATOM   2404  CD1AILE A 953      12.149   1.247 -37.301  0.50 15.11     0.005 C 
ATOM   2405  CD1BILE A 953      14.803   4.294 -37.822  0.50 27.38     0.005 C 
ATOM   2406  N   ASP A 954      12.382   6.154 -35.253  1.00 12.53    -0.352 N 
ATOM   2407  HN  ASP A 954      11.491   6.293 -35.730  1.00  0.00     0.163 HD
ATOM   2408  CA  ASP A 954      13.020   7.301 -34.575  1.00 13.67     0.186 C 
ATOM   2409  C   ASP A 954      12.779   7.158 -33.066  1.00 13.01     0.241 C 
ATOM   2410  O   ASP A 954      11.668   7.345 -32.598  1.00 12.98    -0.271 OA
ATOM   2411  CB  ASP A 954      12.504   8.643 -35.084  1.00 16.61     0.147 C 
ATOM   2412  CG  ASP A 954      13.095   9.829 -34.311  1.00 23.04     0.175 C 
ATOM   2413  OD1 ASP A 954      14.183   9.715 -33.878  1.00 34.85    -0.648 OA
ATOM   2414  OD2 ASP A 954      12.499  10.941 -34.324  1.00 42.52    -0.648 OA
ATOM   2415  N   ALA A 955      13.830   6.858 -32.316  1.00 12.44    -0.346 N 
ATOM   2416  HN  ALA A 955      14.746   6.798 -32.761  1.00  0.00     0.163 HD
ATOM   2417  CA  ALA A 955      13.732   6.609 -30.880  1.00 12.40     0.172 C 
ATOM   2418  C   ALA A 955      13.114   7.777 -30.148  1.00 13.35     0.240 C 
ATOM   2419  O   ALA A 955      12.312   7.578 -29.218  1.00 13.00    -0.271 OA
ATOM   2420  CB  ALA A 955      15.082   6.247 -30.333  1.00 12.70     0.042 C 
ATOM   2421  N   ASP A 956      13.440   8.988 -30.543  1.00 16.81    -0.346 N 
ATOM   2422  HN  ASP A 956      14.034   9.112 -31.363  1.00  0.00     0.163 HD
ATOM   2423  CA  ASP A 956      12.947  10.174 -29.801  1.00 20.49     0.181 C 
ATOM   2424  C   ASP A 956      11.508  10.491 -30.137  1.00 22.51     0.224 C 
ATOM   2425  O   ASP A 956      10.890  11.329 -29.453  1.00 26.74    -0.277 OA
ATOM   2426  CB  ASP A 956      13.881  11.364 -30.023  1.00 25.41     0.147 C 
ATOM   2427  CG  ASP A 956      15.202  11.179 -29.281  1.00 37.95     0.175 C 
ATOM   2428  OD1 ASP A 956      16.196  11.717 -29.762  1.00 41.28    -0.648 OA
ATOM   2429  OD2 ASP A 956      15.217  10.431 -28.226  1.00 38.90    -0.648 OA
ATOM   2430  N   SER A 957      10.944   9.826 -31.108  1.00 18.04    -0.221 NA
ATOM   2431  CA ASER A 957       9.509   9.979 -31.454  0.50 20.14     0.174 C 
ATOM   2432  CA BSER A 957       9.504  10.017 -31.413  0.50 19.93     0.174 C 
ATOM   2433  C   SER A 957       8.621   9.025 -30.659  1.00 16.68     0.182 C 
ATOM   2434  O   SER A 957       7.428   9.228 -30.590  1.00 19.39    -0.280 OA
ATOM   2435  CB ASER A 957       9.308   9.840 -32.915  0.50 19.97     0.193 C 
ATOM   2436  CB BSER A 957       9.244   9.970 -32.860  0.50 23.31     0.193 C 
ATOM   2437  OG ASER A 957      10.054  10.842 -33.593  0.50 21.84    -0.399 OA
ATOM   2438  HG ASER A 957       9.925  10.753 -34.530  1.00  0.00     0.209 HD
ATOM   2439  OG BSER A 957       9.143   8.629 -33.265  0.50 24.02    -0.399 OA
ATOM   2440  HG BSER A 957       8.975   8.599 -34.200  1.00  0.00     0.209 HD
ATOM   2441  N   ARG A 958       9.194   7.989 -30.097  1.00 12.87    -0.352 N 
ATOM   2442  HN  ARG A 958      10.195   7.836 -30.221  1.00  0.00     0.163 HD
ATOM   2443  CA  ARG A 958       8.409   7.049 -29.292  1.00 11.47     0.176 C 
ATOM   2444  C   ARG A 958       7.904   7.766 -28.052  1.00 11.89     0.243 C 
ATOM   2445  O   ARG A 958       8.550   8.692 -27.547  1.00 14.52    -0.271 OA
ATOM   2446  CB  ARG A 958       9.303   5.911 -28.842  1.00 10.39     0.036 C 
ATOM   2447  CG  ARG A 958       9.864   5.068 -29.960  1.00  9.44     0.023 C 
ATOM   2448  CD  ARG A 958      10.895   4.026 -29.522  1.00  9.40     0.138 C 
ATOM   2449  NE  ARG A 958      11.603   3.525 -30.690  1.00  9.19    -0.227 N 
ATOM   2450  HE  ARG A 958      11.069   3.429 -31.553  1.00  0.00     0.177 HD
ATOM   2451  CZ  ARG A 958      12.879   3.184 -30.728  1.00  9.31     0.665 C 
ATOM   2452  NH1 ARG A 958      13.605   3.026 -29.618  1.00  9.82    -0.235 N 
ATOM   2453 1HH1 ARG A 958      13.176   3.201 -28.709  1.00  0.00     0.174 HD
ATOM   2454 2HH1 ARG A 958      14.590   2.763 -29.647  1.00  0.00     0.174 HD
ATOM   2455  NH2 ARG A 958      13.441   2.955 -31.918  1.00  9.20    -0.235 N 
ATOM   2456 1HH2 ARG A 958      12.887   3.076 -32.766  1.00  0.00     0.174 HD
ATOM   2457 2HH2 ARG A 958      14.426   2.692 -31.947  1.00  0.00     0.174 HD
ATOM   2458  N   PRO A 959       6.814   7.271 -27.449  1.00 10.59    -0.337 N 
ATOM   2459  CA  PRO A 959       6.340   7.825 -26.193  1.00 11.32     0.173 C 
ATOM   2460  C   PRO A 959       7.419   7.707 -25.117  1.00 10.71     0.224 C 
ATOM   2461  O   PRO A 959       8.257   6.790 -25.162  1.00 13.66    -0.277 OA
ATOM   2462  CB  PRO A 959       5.153   6.931 -25.836  1.00 13.54     0.036 C 
ATOM   2463  CG  PRO A 959       4.744   6.265 -27.131  1.00 13.68     0.022 C 
ATOM   2464  CD  PRO A 959       6.018   6.134 -27.915  1.00 11.50     0.127 C 
ATOM   2465  N   LYS A 960       7.355   8.569 -24.127  1.00 11.86    -0.225 NA
ATOM   2466  CA ALYS A 960       8.143   8.381 -22.904  0.50 12.19     0.151 C 
ATOM   2467  CA BLYS A 960       8.132   8.395 -22.897  0.50 12.24     0.151 C 
ATOM   2468  C   LYS A 960       7.321   7.590 -21.887  1.00 10.50     0.178 C 
ATOM   2469  O   LYS A 960       6.078   7.569 -21.980  1.00 10.83    -0.280 OA
ATOM   2470  CB ALYS A 960       8.505   9.734 -22.292  0.50 14.75     0.029 C 
ATOM   2471  CB BLYS A 960       8.442   9.772 -22.314  0.50 14.08     0.029 C 
ATOM   2472  CG ALYS A 960       9.160  10.737 -23.218  0.50 22.08     0.004 C 
ATOM   2473  CG BLYS A 960       9.398  10.599 -23.139  0.50 20.47     0.004 C 
ATOM   2474  CD ALYS A 960      10.636  10.655 -23.282  0.50 26.71     0.027 C 
ATOM   2475  CD BLYS A 960      10.690   9.918 -23.348  0.50 23.81     0.027 C 
ATOM   2476  CE ALYS A 960      11.286  10.031 -22.054  0.50 31.13     0.229 C 
ATOM   2477  CE BLYS A 960      11.733  10.163 -22.260  0.50 37.13     0.229 C 
ATOM   2478  NZ ALYS A 960      11.739  11.025 -21.040  0.50 30.91    -0.079 N 
ATOM   2479  HZ1ALYS A 960      12.174  10.607 -20.218  1.00  0.00     0.274 HD
ATOM   2480  HZ2ALYS A 960      10.969  11.635 -20.767  1.00  0.00     0.274 HD
ATOM   2481  HZ3ALYS A 960      12.361  11.713 -21.465  1.00  0.00     0.274 HD
ATOM   2482  NZ BLYS A 960      13.025   9.448 -22.504  0.50 40.68    -0.079 N 
ATOM   2483  HZ1BLYS A 960      13.722   9.612 -21.777  1.00  0.00     0.274 HD
ATOM   2484  HZ2BLYS A 960      13.400   9.681 -23.424  1.00  0.00     0.274 HD
ATOM   2485  HZ3BLYS A 960      12.867   8.449 -22.635  1.00  0.00     0.274 HD
ATOM   2486  N   PHE A 961       7.986   6.935 -20.959  1.00 10.51    -0.352 N 
ATOM   2487  HN  PHE A 961       9.006   6.934 -20.974  1.00  0.00     0.163 HD
ATOM   2488  CA  PHE A 961       7.276   6.209 -19.907  1.00 10.35     0.175 C 
ATOM   2489  C   PHE A 961       6.234   7.081 -19.222  1.00 11.05     0.224 C 
ATOM   2490  O   PHE A 961       5.139   6.618 -18.929  1.00 11.99    -0.277 OA
ATOM   2491  CB  PHE A 961       8.210   5.496 -18.959  1.00 10.15     0.072 C 
ATOM   2492  CG  PHE A 961       8.938   4.330 -19.599  1.00  9.68    -0.056 A 
ATOM   2493  CD1 PHE A 961       8.173   3.241 -20.025  1.00  9.45     0.007 A 
ATOM   2494  CD2 PHE A 961      10.303   4.319 -19.755  1.00 10.28     0.007 A 
ATOM   2495  CE1 PHE A 961       8.826   2.187 -20.656  1.00  9.89     0.001 A 
ATOM   2496  CE2 PHE A 961      10.936   3.270 -20.408  1.00 11.09     0.001 A 
ATOM   2497  CZ  PHE A 961      10.184   2.195 -20.816  1.00  9.98     0.000 A 
ATOM   2498  N   ARG A 962       6.558   8.341 -18.952  1.00 12.46    -0.226 NA
ATOM   2499  CA AARG A 962       5.578   9.201 -18.265  0.50 16.21     0.146 C 
ATOM   2500  CA BARG A 962       5.586   9.232 -18.279  0.50 16.33     0.146 C 
ATOM   2501  C   ARG A 962       4.299   9.304 -19.118  1.00 13.54     0.166 C 
ATOM   2502  O   ARG A 962       3.194   9.330 -18.557  1.00 15.72    -0.285 OA
ATOM   2503  CB AARG A 962       6.201  10.550 -17.882  0.50 20.89     0.030 C 
ATOM   2504  CB BARG A 962       6.210  10.612 -18.021  0.50 20.98     0.030 C 
ATOM   2505  CG AARG A 962       5.481  11.116 -16.689  0.50 24.55     0.022 C 
ATOM   2506  CG BARG A 962       5.846  11.188 -16.678  0.50 25.72     0.022 C 
ATOM   2507  CD AARG A 962       6.216  12.258 -16.054  0.50 23.05     0.138 C 
ATOM   2508  CD BARG A 962       6.720  12.395 -16.474  0.50 24.05     0.138 C 
ATOM   2509  NE AARG A 962       5.230  12.845 -15.170  0.50 21.93    -0.227 N 
ATOM   2510  HE AARG A 962       4.272  12.923 -15.512  1.00  0.00     0.177 HD
ATOM   2511  NE BARG A 962       7.277  12.390 -15.139  0.50 25.69    -0.227 N 
ATOM   2512  HE BARG A 962       8.248  12.097 -15.032  1.00  0.00     0.177 HD
ATOM   2513  CZ AARG A 962       5.485  13.286 -13.953  0.50 21.24     0.665 C 
ATOM   2514  CZ BARG A 962       6.616  12.739 -14.046  0.50 29.24     0.665 C 
ATOM   2515  NH1AARG A 962       4.525  13.815 -13.222  0.50 23.21    -0.235 N 
ATOM   2516 1HH1AARG A 962       4.722  14.156 -12.281  1.00  0.00     0.174 HD
ATOM   2517 2HH1AARG A 962       3.578  13.866 -13.598  1.00  0.00     0.174 HD
ATOM   2518  NH1BARG A 962       7.240  12.710 -12.881  0.50 37.53    -0.235 N 
ATOM   2519 1HH1BARG A 962       6.731  12.979 -12.039  1.00  0.00     0.174 HD
ATOM   2520 2HH1BARG A 962       8.211  12.401 -12.828  1.00  0.00     0.174 HD
ATOM   2521  NH2AARG A 962       6.711  13.220 -13.466  0.50 25.67    -0.235 N 
ATOM   2522 1HH2AARG A 962       6.908  13.561 -12.525  1.00  0.00     0.174 HD
ATOM   2523 2HH2AARG A 962       7.454  12.810 -14.032  1.00  0.00     0.174 HD
ATOM   2524  NH2BARG A 962       5.358  13.139 -14.115  0.50 23.26    -0.235 N 
ATOM   2525 1HH2BARG A 962       4.849  13.408 -13.273  1.00  0.00     0.174 HD
ATOM   2526 2HH2BARG A 962       4.877  13.161 -15.014  1.00  0.00     0.174 HD
ATOM   2527  N   GLU A 963       4.424   9.438 -20.427  1.00 13.36    -0.232 NA
ATOM   2528  CA AGLU A 963       3.264   9.521 -21.347  0.50 13.35     0.151 C 
ATOM   2529  CA BGLU A 963       3.280   9.517 -21.375  0.50 13.25     0.151 C 
ATOM   2530  C   GLU A 963       2.487   8.194 -21.368  1.00 13.03     0.178 C 
ATOM   2531  O   GLU A 963       1.252   8.199 -21.393  1.00 13.99    -0.280 OA
ATOM   2532  CB AGLU A 963       3.733   9.863 -22.752  0.50 15.03     0.040 C 
ATOM   2533  CB BGLU A 963       3.818   9.867 -22.765  0.50 15.75     0.040 C 
ATOM   2534  CG AGLU A 963       4.343  11.247 -22.873  0.50 16.28     0.115 C 
ATOM   2535  CG BGLU A 963       2.773   9.952 -23.874  0.50 18.13     0.115 C 
ATOM   2536  CD AGLU A 963       4.919  11.517 -24.253  0.50 20.08     0.172 C 
ATOM   2537  CD BGLU A 963       3.292  10.548 -25.175  0.50 25.08     0.172 C 
ATOM   2538  OE1AGLU A 963       4.193  12.167 -25.001  0.50 33.59    -0.648 OA
ATOM   2539  OE1BGLU A 963       4.043  11.525 -25.104  0.50 39.11    -0.648 OA
ATOM   2540  OE2AGLU A 963       6.030  11.091 -24.621  0.50 18.30    -0.648 OA
ATOM   2541  OE2BGLU A 963       3.004   9.983 -26.224  0.50 30.54    -0.648 OA
ATOM   2542  N   LEU A 964       3.193   7.068 -21.310  1.00 11.08    -0.352 N 
ATOM   2543  HN  LEU A 964       4.211   7.115 -21.271  1.00  0.00     0.163 HD
ATOM   2544  CA  LEU A 964       2.527   5.753 -21.301  1.00 11.08     0.176 C 
ATOM   2545  C   LEU A 964       1.734   5.596 -20.004  1.00 10.79     0.241 C 
ATOM   2546  O   LEU A 964       0.653   4.997 -20.040  1.00 11.36    -0.271 OA
ATOM   2547  CB  LEU A 964       3.586   4.674 -21.455  1.00 10.67     0.038 C 
ATOM   2548  CG  LEU A 964       4.220   4.684 -22.852  1.00 10.63    -0.020 C 
ATOM   2549  CD1 LEU A 964       5.529   3.905 -22.840  1.00 10.39     0.009 C 
ATOM   2550  CD2 LEU A 964       3.252   4.128 -23.904  1.00 11.40     0.009 C 
ATOM   2551  N   ILE A 965       2.255   6.112 -18.878  1.00 10.93    -0.346 N 
ATOM   2552  HN  ILE A 965       3.177   6.548 -18.889  1.00  0.00     0.163 HD
ATOM   2553  CA  ILE A 965       1.475   6.040 -17.618  1.00 11.17     0.180 C 
ATOM   2554  C   ILE A 965       0.157   6.768 -17.820  1.00 12.03     0.241 C 
ATOM   2555  O   ILE A 965      -0.923   6.270 -17.443  1.00 13.61    -0.271 OA
ATOM   2556  CB  ILE A 965       2.280   6.647 -16.453  1.00 11.75     0.013 C 
ATOM   2557  CG1 ILE A 965       3.530   5.826 -16.138  1.00 12.67     0.002 C 
ATOM   2558  CG2 ILE A 965       1.371   6.791 -15.245  1.00 12.95     0.012 C 
ATOM   2559  CD1 ILE A 965       4.476   6.567 -15.276  1.00 12.55     0.005 C 
ATOM   2560  N   ILE A 966       0.177   7.952 -18.422  1.00 12.94    -0.346 N 
ATOM   2561  HN  ILE A 966       1.069   8.307 -18.765  1.00  0.00     0.163 HD
ATOM   2562  CA  ILE A 966      -1.043   8.786 -18.620  1.00 13.80     0.174 C 
ATOM   2563  C   ILE A 966      -2.031   8.011 -19.486  1.00 13.37     0.224 C 
ATOM   2564  O   ILE A 966      -3.228   7.923 -19.170  1.00 13.56    -0.277 OA
ATOM   2565  CB  ILE A 966      -0.728  10.126 -19.310  1.00 18.85     0.012 C 
ATOM   2566  CG1 ILE A 966       0.127  11.009 -18.424  1.00 20.48     0.002 C 
ATOM   2567  CG2 ILE A 966      -1.983  10.886 -19.761  1.00 21.59     0.012 C 
ATOM   2568  CD1 ILE A 966       0.664  12.241 -19.202  1.00 25.78     0.005 C 
ATOM   2569  N   GLU A 967      -1.554   7.519 -20.610  1.00 13.15    -0.225 NA
ATOM   2570  CA AGLU A 967      -2.490   6.913 -21.565  0.50 14.21     0.151 C 
ATOM   2571  CA BGLU A 967      -2.458   6.899 -21.608  0.50 14.53     0.151 C 
ATOM   2572  C   GLU A 967      -3.069   5.607 -21.049  1.00 12.70     0.178 C 
ATOM   2573  O   GLU A 967      -4.306   5.407 -21.128  1.00 13.66    -0.280 OA
ATOM   2574  CB AGLU A 967      -1.815   6.640 -22.890  0.50 17.76     0.040 C 
ATOM   2575  CB BGLU A 967      -1.729   6.594 -22.923  0.50 19.77     0.040 C 
ATOM   2576  CG AGLU A 967      -2.855   6.335 -23.925  0.50 20.97     0.115 C 
ATOM   2577  CG BGLU A 967      -0.991   7.728 -23.645  0.50 22.61     0.115 C 
ATOM   2578  CD AGLU A 967      -3.253   7.634 -24.562  0.50 31.15     0.172 C 
ATOM   2579  CD BGLU A 967      -0.385   7.184 -24.929  0.50 31.23     0.172 C 
ATOM   2580  OE1AGLU A 967      -2.360   8.304 -25.121  0.50 37.67    -0.648 OA
ATOM   2581  OE1BGLU A 967       0.859   6.870 -24.965  0.50 31.44    -0.648 OA
ATOM   2582  OE2AGLU A 967      -4.452   7.979 -24.470  0.50 47.99    -0.648 OA
ATOM   2583  OE2BGLU A 967      -1.188   6.951 -25.855  0.50 38.96    -0.648 OA
ATOM   2584  N   PHE A 968      -2.257   4.754 -20.448  1.00 11.13    -0.352 N 
ATOM   2585  HN  PHE A 968      -1.261   4.957 -20.366  1.00  0.00     0.163 HD
ATOM   2586  CA  PHE A 968      -2.816   3.505 -19.899  1.00 10.45     0.180 C 
ATOM   2587  C   PHE A 968      -3.695   3.752 -18.688  1.00 10.44     0.241 C 
ATOM   2588  O   PHE A 968      -4.664   3.013 -18.459  1.00 11.57    -0.271 OA
ATOM   2589  CB  PHE A 968      -1.734   2.459 -19.633  1.00  9.81     0.073 C 
ATOM   2590  CG  PHE A 968      -1.330   1.713 -20.890  1.00  9.59    -0.056 A 
ATOM   2591  CD1 PHE A 968      -2.186   0.803 -21.462  1.00 12.81     0.007 A 
ATOM   2592  CD2 PHE A 968      -0.106   1.889 -21.458  1.00 10.15     0.007 A 
ATOM   2593  CE1 PHE A 968      -1.826   0.123 -22.598  1.00 12.86     0.001 A 
ATOM   2594  CE2 PHE A 968       0.285   1.200 -22.594  1.00 11.39     0.001 A 
ATOM   2595  CZ  PHE A 968      -0.594   0.332 -23.169  1.00 11.25     0.000 A 
ATOM   2596  N   SER A 969      -3.370   4.778 -17.913  1.00 11.40    -0.344 N 
ATOM   2597  HN  SER A 969      -2.545   5.339 -18.125  1.00  0.00     0.163 HD
ATOM   2598  CA  SER A 969      -4.213   5.105 -16.736  1.00 11.90     0.200 C 
ATOM   2599  C   SER A 969      -5.604   5.566 -17.220  1.00 12.57     0.243 C 
ATOM   2600  O   SER A 969      -6.623   5.193 -16.604  1.00 13.27    -0.271 OA
ATOM   2601  CB  SER A 969      -3.606   6.177 -15.837  1.00 12.42     0.199 C 
ATOM   2602  OG  SER A 969      -2.410   5.697 -15.263  1.00 14.52    -0.398 OA
ATOM   2603  HG  SER A 969      -2.032   6.365 -14.703  1.00  0.00     0.209 HD
ATOM   2604  N   LYS A 970      -5.693   6.335 -18.296  1.00 12.84    -0.346 N 
ATOM   2605  HN  LYS A 970      -4.842   6.659 -18.755  1.00  0.00     0.163 HD
ATOM   2606  CA  LYS A 970      -6.994   6.723 -18.831  1.00 13.98     0.171 C 
ATOM   2607  C   LYS A 970      -7.755   5.491 -19.282  1.00 13.77     0.224 C 
ATOM   2608  O   LYS A 970      -8.955   5.346 -18.973  1.00 13.41    -0.277 OA
ATOM   2609  CB  LYS A 970      -6.824   7.675 -20.021  1.00 16.38     0.034 C 
ATOM   2610  CG  LYS A 970      -8.060   8.001 -20.858  1.00 23.34     0.004 C 
ATOM   2611  CD  LYS A 970      -7.848   8.784 -22.184  1.00 34.23     0.027 C 
ATOM   2612  CE  LYS A 970      -7.333   7.971 -23.372  1.00 39.42     0.229 C 
ATOM   2613  NZ  LYS A 970      -8.214   6.846 -23.792  1.00 48.05    -0.079 N 
ATOM   2614  HZ1 LYS A 970      -7.870   6.304 -24.585  1.00  0.00     0.274 HD
ATOM   2615  HZ2 LYS A 970      -9.156   7.188 -23.981  1.00  0.00     0.274 HD
ATOM   2616  HZ3 LYS A 970      -8.403   6.232 -23.000  1.00  0.00     0.274 HD
ATOM   2617  N   MET A 971      -7.103   4.592 -19.979  1.00 12.62    -0.225 NA
ATOM   2618  CA AMET A 971      -7.803   3.396 -20.467  0.50 11.38     0.151 C 
ATOM   2619  CA BMET A 971      -7.789   3.388 -20.469  0.50 11.37     0.151 C 
ATOM   2620  C   MET A 971      -8.283   2.557 -19.283  1.00 12.11     0.178 C 
ATOM   2621  O   MET A 971      -9.370   1.964 -19.380  1.00 11.93    -0.280 OA
ATOM   2622  CB AMET A 971      -6.899   2.599 -21.397  0.50 11.71     0.039 C 
ATOM   2623  CB BMET A 971      -6.850   2.612 -21.384  0.50 11.89     0.039 C 
ATOM   2624  CG AMET A 971      -6.723   3.318 -22.712  0.50 11.72     0.075 C 
ATOM   2625  CG BMET A 971      -6.586   3.414 -22.642  0.50 11.67     0.075 C 
ATOM   2626  SD AMET A 971      -5.497   2.416 -23.681  0.50 14.73    -0.173 SA
ATOM   2627  SD BMET A 971      -5.761   2.406 -23.892  0.50 15.77    -0.173 SA
ATOM   2628  CE AMET A 971      -5.699   3.365 -25.203  0.50 10.76     0.089 C 
ATOM   2629  CE BMET A 971      -4.213   1.918 -23.205  0.50 17.76     0.089 C 
ATOM   2630  N   ALA A 972      -7.483   2.486 -18.230  1.00 11.90    -0.353 N 
ATOM   2631  HN  ALA A 972      -6.615   3.021 -18.224  1.00  0.00     0.163 HD
ATOM   2632  CA  ALA A 972      -7.828   1.641 -17.058  1.00 12.56     0.166 C 
ATOM   2633  C   ALA A 972      -9.078   2.169 -16.365  1.00 13.14     0.223 C 
ATOM   2634  O   ALA A 972      -9.676   1.406 -15.605  1.00 14.59    -0.277 OA
ATOM   2635  CB  ALA A 972      -6.625   1.581 -16.131  1.00 12.35     0.042 C 
ATOM   2636  N   ARG A 973      -9.503   3.400 -16.629  1.00 14.51    -0.226 NA
ATOM   2637  CA AARG A 973     -10.758   3.938 -16.032  0.50 15.85     0.146 C 
ATOM   2638  CA BARG A 973     -10.760   3.945 -16.038  0.50 15.76     0.146 C 
ATOM   2639  C   ARG A 973     -12.004   3.368 -16.717  1.00 14.29     0.166 C 
ATOM   2640  O   ARG A 973     -13.077   3.362 -16.105  1.00 16.21    -0.285 OA
ATOM   2641  CB AARG A 973     -10.734   5.467 -16.032  0.50 19.58     0.030 C 
ATOM   2642  CB BARG A 973     -10.758   5.474 -16.059  0.50 19.70     0.030 C 
ATOM   2643  CG AARG A 973      -9.616   6.029 -15.162  0.50 21.57     0.022 C 
ATOM   2644  CG BARG A 973      -9.709   6.054 -15.121  0.50 22.61     0.022 C 
ATOM   2645  CD AARG A 973      -9.724   7.507 -14.827  0.50 24.07     0.138 C 
ATOM   2646  CD BARG A 973      -9.556   7.566 -15.079  0.50 27.39     0.138 C 
ATOM   2647  NE AARG A 973      -9.312   8.369 -15.928  0.50 26.73    -0.227 N 
ATOM   2648  HE AARG A 973     -10.034   8.641 -16.595  1.00  0.00     0.177 HD
ATOM   2649  NE BARG A 973      -8.177   7.848 -14.678  0.50 33.56    -0.227 N 
ATOM   2650  HE BARG A 973      -7.873   7.484 -13.775  1.00  0.00     0.177 HD
ATOM   2651  CZ AARG A 973      -8.078   8.838 -16.149  0.50 32.89     0.665 C 
ATOM   2652  CZ BARG A 973      -7.277   8.542 -15.391  0.50 31.74     0.665 C 
ATOM   2653  NH1AARG A 973      -7.049   8.518 -15.371  0.50 29.39    -0.235 N 
ATOM   2654 1HH1AARG A 973      -6.109   8.875 -15.539  1.00  0.00     0.174 HD
ATOM   2655 2HH1AARG A 973      -7.197   7.900 -14.573  1.00  0.00     0.174 HD
ATOM   2656  NH1BARG A 973      -6.057   8.681 -14.912  0.50 39.88    -0.235 N 
ATOM   2657 1HH1BARG A 973      -5.373   9.209 -15.454  1.00  0.00     0.174 HD
ATOM   2658 2HH1BARG A 973      -5.823   8.234 -14.025  1.00  0.00     0.174 HD
ATOM   2659  NH2AARG A 973      -7.887   9.638 -17.182  0.50 40.34    -0.235 N 
ATOM   2660 1HH2AARG A 973      -6.947   9.995 -17.350  1.00  0.00     0.174 HD
ATOM   2661 2HH2AARG A 973      -8.677   9.884 -17.779  1.00  0.00     0.174 HD
ATOM   2662  NH2BARG A 973      -7.581   9.123 -16.544  0.50 31.30    -0.235 N 
ATOM   2663 1HH2BARG A 973      -6.897   9.651 -17.086  1.00  0.00     0.174 HD
ATOM   2664 2HH2BARG A 973      -8.525   9.015 -16.915  1.00  0.00     0.174 HD
ATOM   2665  N   ASP A 974     -11.866   2.875 -17.941  1.00 13.89    -0.231 NA
ATOM   2666  CA AASP A 974     -13.006   2.290 -18.701  0.50 13.55     0.161 C 
ATOM   2667  CA BASP A 974     -13.015   2.220 -18.633  0.50 14.10     0.161 C 
ATOM   2668  C   ASP A 974     -12.436   1.082 -19.455  1.00 12.52     0.181 C 
ATOM   2669  O   ASP A 974     -12.369   1.104 -20.684  1.00 12.62    -0.280 OA
ATOM   2670  CB AASP A 974     -13.665   3.354 -19.594  0.50 15.57     0.142 C 
ATOM   2671  CB BASP A 974     -13.876   3.095 -19.534  0.50 17.47     0.142 C 
ATOM   2672  CG AASP A 974     -14.295   4.502 -18.810  0.50 16.12     0.174 C 
ATOM   2673  CG BASP A 974     -15.171   2.365 -19.866  0.50 25.39     0.174 C 
ATOM   2674  OD1AASP A 974     -15.451   4.341 -18.373  0.50 17.28    -0.648 OA
ATOM   2675  OD1BASP A 974     -15.344   1.121 -19.473  0.50 29.39    -0.648 OA
ATOM   2676  OD2AASP A 974     -13.648   5.558 -18.651  0.50 18.30    -0.648 OA
ATOM   2677  OD2BASP A 974     -15.996   2.994 -20.559  0.50 31.17    -0.648 OA
ATOM   2678  N   PRO A 975     -11.980   0.047 -18.714  1.00 12.44    -0.343 N 
ATOM   2679  CA  PRO A 975     -11.109  -0.925 -19.342  1.00 11.50     0.178 C 
ATOM   2680  C   PRO A 975     -11.775  -1.736 -20.451  1.00 11.20     0.241 C 
ATOM   2681  O   PRO A 975     -11.118  -2.083 -21.432  1.00 10.98    -0.271 OA
ATOM   2682  CB  PRO A 975     -10.643  -1.764 -18.154  1.00 12.40     0.037 C 
ATOM   2683  CG  PRO A 975     -11.660  -1.568 -17.112  1.00 14.72     0.022 C 
ATOM   2684  CD  PRO A 975     -12.185  -0.175 -17.284  1.00 13.71     0.126 C 
ATOM   2685  N   GLN A 976     -13.073  -1.987 -20.349  1.00 12.28    -0.346 N 
ATOM   2686  HN  GLN A 976     -13.587  -1.621 -19.547  1.00  0.00     0.163 HD
ATOM   2687  CA  GLN A 976     -13.803  -2.788 -21.371  1.00 14.03     0.171 C 
ATOM   2688  C   GLN A 976     -14.017  -1.989 -22.637  1.00 14.86     0.224 C 
ATOM   2689  O   GLN A 976     -14.364  -2.604 -23.633  1.00 16.56    -0.277 OA
ATOM   2690  CB  GLN A 976     -15.159  -3.232 -20.857  1.00 16.49     0.043 C 
ATOM   2691  CG  GLN A 976     -15.072  -4.239 -19.772  1.00 17.23     0.105 C 
ATOM   2692  CD  GLN A 976     -14.856  -3.672 -18.386  1.00 17.07     0.215 C 
ATOM   2693  NE2 GLN A 976     -14.509  -4.553 -17.457  1.00 21.72    -0.370 N 
ATOM   2694 1HE2 GLN A 976     -14.363  -4.171 -16.523  1.00  0.00     0.159 HD
ATOM   2695 2HE2 GLN A 976     -14.417  -5.545 -17.675  1.00  0.00     0.159 HD
ATOM   2696  OE1 GLN A 976     -14.970  -2.447 -18.117  1.00 20.23    -0.274 OA
ATOM   2697  N   ARG A 977     -13.756  -0.695 -22.628  1.00 12.90    -0.225 NA
ATOM   2698  CA AARG A 977     -13.808   0.120 -23.866  0.50 13.78     0.151 C 
ATOM   2699  CA BARG A 977     -13.809   0.101 -23.889  0.50 13.64     0.151 C 
ATOM   2700  C   ARG A 977     -12.537  -0.117 -24.715  1.00 14.05     0.178 C 
ATOM   2701  O   ARG A 977     -12.482   0.270 -25.902  1.00 16.38    -0.280 OA
ATOM   2702  CB AARG A 977     -13.963   1.552 -23.376  0.50 16.00     0.031 C 
ATOM   2703  CB BARG A 977     -13.885   1.599 -23.629  0.50 14.50     0.031 C 
ATOM   2704  CG AARG A 977     -14.117   2.598 -24.453  0.50 18.30     0.022 C 
ATOM   2705  CG BARG A 977     -15.261   2.054 -23.199  0.50 14.69     0.022 C 
ATOM   2706  CD AARG A 977     -14.482   3.875 -23.709  0.50 25.38     0.138 C 
ATOM   2707  CD BARG A 977     -15.336   3.557 -23.054  0.50 19.23     0.138 C 
ATOM   2708  NE AARG A 977     -15.850   3.919 -23.177  0.50 27.74    -0.227 N 
ATOM   2709  HE AARG A 977     -16.480   3.147 -23.393  1.00  0.00     0.177 HD
ATOM   2710  NE BARG A 977     -16.629   4.010 -22.584  0.50 22.31    -0.227 N 
ATOM   2711  HE BARG A 977     -17.434   3.395 -22.705  1.00  0.00     0.177 HD
ATOM   2712  CZ AARG A 977     -16.309   4.924 -22.422  0.50 33.19     0.665 C 
ATOM   2713  CZ BARG A 977     -16.814   5.190 -22.002  0.50 27.93     0.665 C 
ATOM   2714  NH1AARG A 977     -15.478   5.893 -22.075  0.50 36.47    -0.235 N 
ATOM   2715 1HH1AARG A 977     -15.828   6.659 -21.500  1.00  0.00     0.174 HD
ATOM   2716 2HH1AARG A 977     -14.513   5.883 -22.405  1.00  0.00     0.174 HD
ATOM   2717  NH1BARG A 977     -15.788   6.011 -21.847  0.50 27.15    -0.235 N 
ATOM   2718 1HH1BARG A 977     -14.858   5.733 -22.160  1.00  0.00     0.174 HD
ATOM   2719 2HH1BARG A 977     -15.930   6.917 -21.400  1.00  0.00     0.174 HD
ATOM   2720  NH2AARG A 977     -17.563   4.937 -21.993  0.50 37.48    -0.235 N 
ATOM   2721 1HH2AARG A 977     -17.913   5.703 -21.418  1.00  0.00     0.174 HD
ATOM   2722 2HH2AARG A 977     -18.204   4.190 -22.261  1.00  0.00     0.174 HD
ATOM   2723  NH2BARG A 977     -18.018   5.550 -21.597  0.50 25.04    -0.235 N 
ATOM   2724 1HH2BARG A 977     -18.809   4.917 -21.716  1.00  0.00     0.174 HD
ATOM   2725 2HH2BARG A 977     -18.160   6.456 -21.150  1.00  0.00     0.174 HD
ATOM   2726  N   TYR A 978     -11.487  -0.647 -24.085  1.00 11.23    -0.352 N 
ATOM   2727  HN  TYR A 978     -11.608  -1.026 -23.146  1.00  0.00     0.163 HD
ATOM   2728  CA  TYR A 978     -10.169  -0.696 -24.710  1.00  9.29     0.180 C 
ATOM   2729  C   TYR A 978      -9.686  -2.126 -24.971  1.00  9.09     0.241 C 
ATOM   2730  O   TYR A 978      -8.922  -2.326 -25.926  1.00  9.48    -0.271 OA
ATOM   2731  CB  TYR A 978      -9.168   0.121 -23.920  1.00  9.94     0.073 C 
ATOM   2732  CG  TYR A 978      -9.541   1.566 -24.012  1.00 10.17    -0.056 A 
ATOM   2733  CD1 TYR A 978      -9.416   2.277 -25.180  1.00 13.96     0.010 A 
ATOM   2734  CD2 TYR A 978     -10.120   2.200 -22.923  1.00 11.25     0.010 A 
ATOM   2735  CE1 TYR A 978      -9.879   3.565 -25.322  1.00 17.60     0.037 A 
ATOM   2736  CE2 TYR A 978     -10.597   3.493 -23.056  1.00 15.07     0.037 A 
ATOM   2737  CZ  TYR A 978     -10.443   4.181 -24.244  1.00 20.77     0.065 A 
ATOM   2738  OH  TYR A 978     -10.920   5.448 -24.395  1.00 26.04    -0.361 OA
ATOM   2739  HH  TYR A 978     -11.313   5.877 -23.644  1.00  0.00     0.217 HD
ATOM   2740  N   LEU A 979     -10.107  -3.084 -24.156  1.00  9.03    -0.346 N 
ATOM   2741  HN  LEU A 979     -10.675  -2.828 -23.348  1.00  0.00     0.163 HD
ATOM   2742  CA  LEU A 979      -9.783  -4.512 -24.376  1.00  8.76     0.177 C 
ATOM   2743  C   LEU A 979     -11.105  -5.246 -24.322  1.00 10.03     0.241 C 
ATOM   2744  O   LEU A 979     -11.877  -5.024 -23.416  1.00 11.71    -0.271 OA
ATOM   2745  CB  LEU A 979      -8.816  -5.040 -23.330  1.00  8.03     0.038 C 
ATOM   2746  CG  LEU A 979      -7.475  -4.349 -23.200  1.00  8.26    -0.020 C 
ATOM   2747  CD1 LEU A 979      -6.721  -4.922 -22.027  1.00  9.11     0.009 C 
ATOM   2748  CD2 LEU A 979      -6.662  -4.452 -24.475  1.00  9.13     0.009 C 
ATOM   2749  N   VAL A 980     -11.307  -6.142 -25.279  1.00  9.17    -0.346 N 
ATOM   2750  HN  VAL A 980     -10.541  -6.328 -25.926  1.00  0.00     0.163 HD
ATOM   2751  CA  VAL A 980     -12.546  -6.875 -25.466  1.00 10.18     0.180 C 
ATOM   2752  C   VAL A 980     -12.275  -8.337 -25.146  1.00 10.10     0.241 C 
ATOM   2753  O   VAL A 980     -11.616  -9.015 -25.896  1.00 10.53    -0.271 OA
ATOM   2754  CB  VAL A 980     -13.103  -6.680 -26.886  1.00 13.27     0.009 C 
ATOM   2755  CG1 VAL A 980     -14.391  -7.419 -27.079  1.00 15.76     0.012 C 
ATOM   2756  CG2 VAL A 980     -13.287  -5.196 -27.182  1.00 17.53     0.012 C 
ATOM   2757  N   ILE A 981     -12.761  -8.758 -23.984  1.00  9.71    -0.346 N 
ATOM   2758  HN  ILE A 981     -13.336  -8.118 -23.437  1.00  0.00     0.163 HD
ATOM   2759  CA  ILE A 981     -12.507 -10.110 -23.447  1.00  9.34     0.180 C 
ATOM   2760  C   ILE A 981     -13.877 -10.720 -23.141  1.00  8.76     0.241 C 
ATOM   2761  O   ILE A 981     -14.671 -10.143 -22.401  1.00 10.77    -0.271 OA
ATOM   2762  CB  ILE A 981     -11.602 -10.029 -22.209  1.00  9.23     0.013 C 
ATOM   2763  CG1 ILE A 981     -10.225  -9.523 -22.578  1.00 10.17     0.002 C 
ATOM   2764  CG2 ILE A 981     -11.489 -11.386 -21.531  1.00 11.17     0.012 C 
ATOM   2765  CD1 ILE A 981      -9.357  -9.143 -21.426  1.00 11.10     0.005 C 
ATOM   2766  N   GLN A 982     -14.101 -11.928 -23.653  1.00  8.94    -0.346 N 
ATOM   2767  HN  GLN A 982     -13.378 -12.383 -24.210  1.00  0.00     0.163 HD
ATOM   2768  CA  GLN A 982     -15.367 -12.605 -23.426  1.00 10.32     0.177 C 
ATOM   2769  C   GLN A 982     -15.553 -12.864 -21.933  1.00 11.42     0.240 C 
ATOM   2770  O   GLN A 982     -14.658 -13.376 -21.269  1.00 12.54    -0.271 OA
ATOM   2771  CB  GLN A 982     -15.394 -13.920 -24.181  1.00 10.53     0.044 C 
ATOM   2772  CG  GLN A 982     -16.776 -14.575 -24.142  1.00 10.48     0.105 C 
ATOM   2773  CD  GLN A 982     -16.831 -15.899 -24.863  1.00 11.31     0.215 C 
ATOM   2774  NE2 GLN A 982     -17.765 -16.742 -24.528  1.00 12.60    -0.370 N 
ATOM   2775 1HE2 GLN A 982     -17.802 -17.637 -25.015  1.00  0.00     0.159 HD
ATOM   2776 2HE2 GLN A 982     -18.435 -16.483 -23.804  1.00  0.00     0.159 HD
ATOM   2777  OE1 GLN A 982     -16.043 -16.204 -25.714  1.00 18.34    -0.274 OA
ATOM   2778  N   GLY A 983     -16.725 -12.520 -21.416  1.00 12.77    -0.351 N 
ATOM   2779  HN  GLY A 983     -17.433 -12.105 -22.022  1.00  0.00     0.163 HD
ATOM   2780  CA  GLY A 983     -17.029 -12.722 -19.995  1.00 13.80     0.225 C 
ATOM   2781  C   GLY A 983     -16.623 -11.564 -19.098  1.00 12.39     0.236 C 
ATOM   2782  O   GLY A 983     -16.914 -11.600 -17.929  1.00 15.39    -0.272 OA
ATOM   2783  N   ASP A 984     -15.945 -10.557 -19.649  1.00 11.93    -0.346 N 
ATOM   2784  HN  ASP A 984     -15.756 -10.593 -20.651  1.00  0.00     0.163 HD
ATOM   2785  CA  ASP A 984     -15.455  -9.397 -18.890  1.00 11.34     0.186 C 
ATOM   2786  C   ASP A 984     -16.396  -8.249 -19.118  1.00 15.02     0.241 C 
ATOM   2787  O   ASP A 984     -16.125  -7.434 -19.904  1.00 21.85    -0.271 OA
ATOM   2788  CB  ASP A 984     -14.051  -9.083 -19.333  1.00 12.20     0.147 C 
ATOM   2789  CG  ASP A 984     -13.394  -7.924 -18.663  1.00 12.65     0.175 C 
ATOM   2790  OD1 ASP A 984     -13.577  -7.807 -17.443  1.00 15.93    -0.648 OA
ATOM   2791  OD2 ASP A 984     -12.671  -7.187 -19.372  1.00 12.06    -0.648 OA
ATOM   2792  N   GLU A 985     -17.513  -8.191 -18.394  1.00 18.17    -0.348 N 
ATOM   2793  HN  GLU A 985     -17.573  -8.676 -17.499  1.00  0.00     0.163 HD
ATOM   2794  CA  GLU A 985     -18.698  -7.393 -18.919  1.00 26.01     0.146 C 
ATOM   2795  C   GLU A 985     -18.534  -5.880 -18.733  1.00 39.74     0.256 C 
ATOM   2796  O   GLU A 985     -18.269  -5.511 -17.549  1.00 51.38    -0.305 OA
ATOM   2797  CB  GLU A 985     -19.928  -7.939 -18.237  1.00 31.58     0.043 C 
ATOM   2798  CG  GLU A 985     -20.170  -9.432 -18.472  1.00 42.89     0.115 C 
ATOM   2799  CD  GLU A 985     -20.267  -9.875 -19.922  1.00 62.85     0.172 C 
ATOM   2800  OE1 GLU A 985     -20.439  -9.004 -20.816  1.00 79.34    -0.648 OA
ATOM   2801  OE2 GLU A 985     -20.162 -11.099 -20.159  1.00 85.23    -0.648 OA
TER    2802      GLU A 985 
