# Supplementary material for: Astragalus in Acute Pancreatitis: Insights from Network Pharmacology, Molecular Docking, and Meta-Analysis Validation
Source: Curr Issues Mol Biol. 2025 May 21;47(5):379. doi: 10.3390/cimb47050379 (PMC12109879; doi:10.3390/cimb47050379)
Supplement: Supplementary file 1 [file cimb-47-00379-s001.zip › Original Data/Network Pharmacology/5 Molecular Docking/Calycosin/EGFR/log.txt]

#################################################################
# If you used AutoDock Vina in your work, please cite:          #
#                                                               #
# O. Trott, A. J. Olson,                                        #
# AutoDock Vina: improving the speed and accuracy of docking    #
# with a new scoring function, efficient optimization and       #
# multithreading, Journal of Computational Chemistry 31 (2010)  #
# 455-461                                                       #
#                                                               #
# DOI 10.1002/jcc.21334                                         #
#                                                               #
# Please see http://vina.scripps.edu for more information.      #
#################################################################

WARNING: The search space volume > 27000 Angstrom^3 (See FAQ)
Detected 22 CPUs
WARNING: at low exhaustiveness, it may be impossible to utilize all CPUs
Reading input ... done.
Setting up the scoring function ... done.
Analyzing the binding site ... done.
Using random seed: -1689889540
Performing search ... done.
Refining results ... done.

mode |   affinity | dist from best mode
     | (kcal/mol) | rmsd l.b.| rmsd u.b.
-----+------------+----------+----------
   1         -9.5      0.000      0.000
   2         -8.8      6.987     11.433
   3         -8.7      3.567      6.165
   4         -8.7      0.933      2.271
   5         -8.5      3.821      6.133
   6         -8.4      7.134     10.337
   7         -8.4      2.229      7.886
   8         -8.3      4.997     10.682
   9         -8.1      1.875      3.415
  10         -8.0      2.965      7.931
  11         -7.9      4.136      7.514
  12         -7.7      3.069      5.256
  13         -7.7      3.922      8.920
  14         -7.6      3.201      5.633
  15         -7.5      4.082      8.749
  16         -7.5      2.887      8.615
  17         -7.5     27.545     29.889
  18         -7.4      9.430     12.469
  19         -7.3      2.917      7.884
  20         -7.2     27.258     29.549
Writing output ... done.
