# Supplementary material for: Astragalus in Acute Pancreatitis: Insights from Network Pharmacology, Molecular Docking, and Meta-Analysis Validation
Source: Curr Issues Mol Biol. 2025 May 21;47(5):379. doi: 10.3390/cimb47050379 (PMC12109879; doi:10.3390/cimb47050379)
Supplement: Supplementary file 1 [file cimb-47-00379-s001.zip › Original Data/Network Pharmacology/5 Molecular Docking/Calycosin/EGFR/output.pdbqt]

MODEL 1
REMARK VINA RESULT:      -9.5      0.000      0.000
REMARK  3 active torsions:
REMARK  status: ('A' for Active; 'I' for Inactive)
REMARK    1  A    between atoms: O_3  and  C_17 
REMARK    2  A    between atoms: O_4  and  C_16 
REMARK    3  A    between atoms: O_5  and  C_19 
ROOT
ATOM      1  O   *** d   1      11.728 -15.055  -8.532  0.00  0.00    -0.321 OA
ATOM      2  O   *** d   1      14.410 -14.100 -11.292  0.00  0.00    -0.286 OA
ATOM      3  C   *** d   1      13.838 -14.041  -9.086  0.00  0.00     0.048 A 
ATOM      4  C   *** d   1      12.406 -14.881 -10.785  0.00  0.00     0.049 A 
ATOM      5  C   *** d   1      14.938 -13.366  -8.632  0.00  0.00    -0.017 A 
ATOM      6  C   *** d   1      13.595 -14.308 -10.413  0.00  0.00     0.197 A 
ATOM      7  C   *** d   1      11.498 -15.229  -9.856  0.00  0.00     0.091 A 
ATOM      8  C   *** d   1      12.881 -14.417  -8.210  0.00  0.00     0.159 A 
ATOM      9  C   *** d   1      15.294 -13.354  -7.326  0.00  0.00     0.052 A 
ATOM     10  C   *** d   1      15.778 -12.623  -9.385  0.00  0.00     0.015 A 
ATOM     11  C   *** d   1      12.109 -15.116 -12.080  0.00  0.00     0.021 A 
ATOM     12  C   *** d   1      10.337 -15.787 -10.247  0.00  0.00     0.074 A 
ATOM     13  C   *** d   1      16.358 -12.714  -6.807  0.00  0.00     0.099 A 
ATOM     14  C   *** d   1      17.179 -12.003  -7.600  0.00  0.00     0.101 A 
ATOM     15  C   *** d   1      16.848 -11.972  -8.901  0.00  0.00     0.040 A 
ATOM     16  C   *** d   1      10.027 -16.016 -11.531  0.00  0.00     0.068 A 
ATOM     17  C   *** d   1      10.944 -15.670 -12.446  0.00  0.00     0.037 A 
ENDROOT
BRANCH  16  18
ATOM     18  O   *** d   1       8.840 -16.581 -11.882  0.00  0.00    -0.361 OA
ATOM     19  H   *** d   1       8.934 -17.548 -11.871  0.00  0.00     0.217 HD
ENDBRANCH  16  18
BRANCH  13  20
ATOM     20  O   *** d   1      16.627 -12.790  -5.473  0.00  0.00    -0.358 OA
ATOM     21  H   *** d   1      15.813 -12.615  -4.975  0.00  0.00     0.217 HD
ENDBRANCH  13  20
BRANCH  14  22
ATOM     22  O   *** d   1      18.252 -11.360  -7.030  0.00  0.00    -0.353 OA
ATOM     23  C   *** d   1      18.893 -10.333  -7.748  0.00  0.00     0.210 C 
ENDBRANCH  14  22
TORSDOF 3
ENDMDL
MODEL 2
REMARK VINA RESULT:      -8.8      6.987     11.433
REMARK  3 active torsions:
REMARK  status: ('A' for Active; 'I' for Inactive)
REMARK    1  A    between atoms: O_3  and  C_17 
REMARK    2  A    between atoms: O_4  and  C_16 
REMARK    3  A    between atoms: O_5  and  C_19 
ROOT
ATOM      1  O   *** d   1      23.089 -10.198 -11.680  0.00  0.00    -0.321 OA
ATOM      2  O   *** d   1      23.013  -7.665  -8.629  0.00  0.00    -0.286 OA
ATOM      3  C   *** d   1      21.819  -9.052  -9.989  0.00  0.00     0.048 A 
ATOM      4  C   *** d   1      24.131  -8.602 -10.289  0.00  0.00     0.049 A 
ATOM      5  C   *** d   1      20.585  -8.825  -9.441  0.00  0.00    -0.017 A 
ATOM      6  C   *** d   1      22.964  -8.398  -9.599  0.00  0.00     0.197 A 
ATOM      7  C   *** d   1      24.174  -9.475 -11.311  0.00  0.00     0.091 A 
ATOM      8  C   *** d   1      21.937  -9.912 -11.024  0.00  0.00     0.159 A 
ATOM      9  C   *** d   1      19.538  -9.659  -9.641  0.00  0.00     0.052 A 
ATOM     10  C   *** d   1      20.242  -7.765  -8.676  0.00  0.00     0.015 A 
ATOM     11  C   *** d   1      25.266  -7.945  -9.968  0.00  0.00     0.021 A 
ATOM     12  C   *** d   1      25.332  -9.654 -11.975  0.00  0.00     0.074 A 
ATOM     13  C   *** d   1      18.300  -9.500  -9.137  0.00  0.00     0.099 A 
ATOM     14  C   *** d   1      18.010  -8.440  -8.362  0.00  0.00     0.101 A 
ATOM     15  C   *** d   1      19.018  -7.576  -8.158  0.00  0.00     0.040 A 
ATOM     16  C   *** d   1      26.462  -8.999 -11.672  0.00  0.00     0.068 A 
ATOM     17  C   *** d   1      26.407  -8.137 -10.646  0.00  0.00     0.037 A 
ENDROOT
BRANCH  16  18
ATOM     18  O   *** d   1      27.611  -9.211 -12.371  0.00  0.00    -0.361 OA
ATOM     19  H   *** d   1      27.824 -10.158 -12.351  0.00  0.00     0.217 HD
ENDBRANCH  16  18
BRANCH  13  20
ATOM     20  O   *** d   1      17.327 -10.420  -9.393  0.00  0.00    -0.358 OA
ATOM     21  H   *** d   1      17.412 -11.154  -8.764  0.00  0.00     0.217 HD
ENDBRANCH  13  20
BRANCH  14  22
ATOM     22  O   *** d   1      16.732  -8.312  -7.872  0.00  0.00    -0.353 OA
ATOM     23  C   *** d   1      16.248  -7.028  -7.555  0.00  0.00     0.210 C 
ENDBRANCH  14  22
TORSDOF 3
ENDMDL
MODEL 3
REMARK VINA RESULT:      -8.7      3.567      6.165
REMARK  3 active torsions:
REMARK  status: ('A' for Active; 'I' for Inactive)
REMARK    1  A    between atoms: O_3  and  C_17 
REMARK    2  A    between atoms: O_4  and  C_16 
REMARK    3  A    between atoms: O_5  and  C_19 
ROOT
ATOM      1  O   *** d   1      12.999 -14.065  -9.518  0.00  0.00    -0.321 OA
ATOM      2  O   *** d   1      11.434 -17.031 -11.635  0.00  0.00    -0.286 OA
ATOM      3  C   *** d   1      13.038 -15.416 -11.508  0.00  0.00     0.048 A 
ATOM      4  C   *** d   1      11.317 -15.677  -9.893  0.00  0.00     0.049 A 
ATOM      5  C   *** d   1      13.633 -15.656 -12.717  0.00  0.00    -0.017 A 
ATOM      6  C   *** d   1      11.914 -16.072 -11.062  0.00  0.00     0.197 A 
ATOM      7  C   *** d   1      11.851 -14.687  -9.155  0.00  0.00     0.091 A 
ATOM      8  C   *** d   1      13.517 -14.431 -10.716  0.00  0.00     0.159 A 
ATOM      9  C   *** d   1      14.874 -15.207 -13.017  0.00  0.00     0.052 A 
ATOM     10  C   *** d   1      13.081 -16.327 -13.752  0.00  0.00     0.015 A 
ATOM     11  C   *** d   1      10.187 -16.263  -9.444  0.00  0.00     0.021 A 
ATOM     12  C   *** d   1      11.243 -14.315  -8.013  0.00  0.00     0.074 A 
ATOM     13  C   *** d   1      15.521 -15.404 -14.180  0.00  0.00     0.099 A 
ATOM     14  C   *** d   1      14.939 -16.096 -15.176  0.00  0.00     0.101 A 
ATOM     15  C   *** d   1      13.697 -16.541 -14.925  0.00  0.00     0.040 A 
ATOM     16  C   *** d   1      10.114 -14.884  -7.562  0.00  0.00     0.068 A 
ATOM     17  C   *** d   1       9.597 -15.874  -8.304  0.00  0.00     0.037 A 
ENDROOT
BRANCH  16  18
ATOM     18  O   *** d   1       9.532 -14.476  -6.402  0.00  0.00    -0.361 OA
ATOM     19  H   *** d   1       9.020 -15.212  -6.029  0.00  0.00     0.217 HD
ENDBRANCH  16  18
BRANCH  13  20
ATOM     20  O   *** d   1      16.782 -14.917 -14.361  0.00  0.00    -0.358 OA
ATOM     21  H   *** d   1      17.421 -15.632 -14.214  0.00  0.00     0.217 HD
ENDBRANCH  13  20
BRANCH  14  22
ATOM     22  O   *** d   1      15.632 -16.270 -16.350  0.00  0.00    -0.353 OA
ATOM     23  C   *** d   1      15.264 -17.321 -17.211  0.00  0.00     0.210 C 
ENDBRANCH  14  22
TORSDOF 3
ENDMDL
MODEL 4
REMARK VINA RESULT:      -8.7      0.933      2.271
REMARK  3 active torsions:
REMARK  status: ('A' for Active; 'I' for Inactive)
REMARK    1  A    between atoms: O_3  and  C_17 
REMARK    2  A    between atoms: O_4  and  C_16 
REMARK    3  A    between atoms: O_5  and  C_19 
ROOT
ATOM      1  O   *** d   1      12.889 -14.625 -11.799  0.00  0.00    -0.321 OA
ATOM      2  O   *** d   1      12.375 -14.188  -7.891  0.00  0.00    -0.286 OA
ATOM      3  C   *** d   1      13.762 -13.901  -9.677  0.00  0.00     0.048 A 
ATOM      4  C   *** d   1      11.657 -14.992  -9.820  0.00  0.00     0.049 A 
ATOM      5  C   *** d   1      14.823 -13.365  -8.999  0.00  0.00    -0.017 A 
ATOM      6  C   *** d   1      12.615 -14.357  -9.071  0.00  0.00     0.197 A 
ATOM      7  C   *** d   1      11.811 -15.127 -11.149  0.00  0.00     0.091 A 
ATOM      8  C   *** d   1      13.848 -14.073 -11.015  0.00  0.00     0.159 A 
ATOM      9  C   *** d   1      15.811 -12.681  -9.621  0.00  0.00     0.052 A 
ATOM     10  C   *** d   1      15.041 -13.460  -7.669  0.00  0.00     0.015 A 
ATOM     11  C   *** d   1      10.539 -15.496  -9.256  0.00  0.00     0.021 A 
ATOM     12  C   *** d   1      10.858 -15.758 -11.861  0.00  0.00     0.074 A 
ATOM     13  C   *** d   1      16.881 -12.127  -9.022  0.00  0.00     0.099 A 
ATOM     14  C   *** d   1      17.047 -12.229  -7.691  0.00  0.00     0.101 A 
ATOM     15  C   *** d   1      16.098 -12.921  -7.039  0.00  0.00     0.040 A 
ATOM     16  C   *** d   1       9.747 -16.270 -11.311  0.00  0.00     0.068 A 
ATOM     17  C   *** d   1       9.604 -16.123  -9.985  0.00  0.00     0.037 A 
ENDROOT
BRANCH  16  18
ATOM     18  O   *** d   1       8.810 -16.902 -12.068  0.00  0.00    -0.361 OA
ATOM     19  H   *** d   1       8.593 -16.344 -12.833  0.00  0.00     0.217 HD
ENDBRANCH  16  18
BRANCH  13  20
ATOM     20  O   *** d   1      17.806 -11.442  -9.754  0.00  0.00    -0.358 OA
ATOM     21  H   *** d   1      18.447 -11.034  -9.151  0.00  0.00     0.217 HD
ENDBRANCH  13  20
BRANCH  14  22
ATOM     22  O   *** d   1      18.156 -11.655  -7.119  0.00  0.00    -0.353 OA
ATOM     23  C   *** d   1      18.317 -10.258  -7.193  0.00  0.00     0.210 C 
ENDBRANCH  14  22
TORSDOF 3
ENDMDL
MODEL 5
REMARK VINA RESULT:      -8.5      3.821      6.133
REMARK  3 active torsions:
REMARK  status: ('A' for Active; 'I' for Inactive)
REMARK    1  A    between atoms: O_3  and  C_17 
REMARK    2  A    between atoms: O_4  and  C_16 
REMARK    3  A    between atoms: O_5  and  C_19 
ROOT
ATOM      1  O   *** d   1      10.492 -16.448 -11.467  0.00  0.00    -0.321 OA
ATOM      2  O   *** d   1      13.744 -14.306 -10.719  0.00  0.00    -0.286 OA
ATOM      3  C   *** d   1      12.660 -15.684 -12.176  0.00  0.00     0.048 A 
ATOM      4  C   *** d   1      11.824 -15.147 -10.019  0.00  0.00     0.049 A 
ATOM      5  C   *** d   1      13.630 -15.727 -13.140  0.00  0.00    -0.017 A 
ATOM      6  C   *** d   1      12.801 -15.031 -10.974  0.00  0.00     0.197 A 
ATOM      7  C   *** d   1      10.707 -15.853 -10.269  0.00  0.00     0.091 A 
ATOM      8  C   *** d   1      11.512 -16.375 -12.357  0.00  0.00     0.159 A 
ATOM      9  C   *** d   1      13.376 -16.133 -14.407  0.00  0.00     0.052 A 
ATOM     10  C   *** d   1      14.932 -15.410 -12.968  0.00  0.00     0.015 A 
ATOM     11  C   *** d   1      11.945 -14.561  -8.809  0.00  0.00     0.021 A 
ATOM     12  C   *** d   1       9.764 -15.954  -9.314  0.00  0.00     0.074 A 
ATOM     13  C   *** d   1      14.276 -16.201 -15.405  0.00  0.00     0.099 A 
ATOM     14  C   *** d   1      15.558 -15.855 -15.192  0.00  0.00     0.101 A 
ATOM     15  C   *** d   1      15.855 -15.467 -13.941  0.00  0.00     0.040 A 
ATOM     16  C   *** d   1       9.878 -15.385  -8.105  0.00  0.00     0.068 A 
ATOM     17  C   *** d   1      10.994 -14.678  -7.871  0.00  0.00     0.037 A 
ENDROOT
BRANCH  16  18
ATOM     18  O   *** d   1       8.901 -15.514  -7.167  0.00  0.00    -0.361 OA
ATOM     19  H   *** d   1       8.666 -16.453  -7.082  0.00  0.00     0.217 HD
ENDBRANCH  16  18
BRANCH  13  20
ATOM     20  O   *** d   1      13.898 -16.609 -16.650  0.00  0.00    -0.358 OA
ATOM     21  H   *** d   1      13.337 -15.926 -17.050  0.00  0.00     0.217 HD
ENDBRANCH  13  20
BRANCH  14  22
ATOM     22  O   *** d   1      16.447 -15.944 -16.236  0.00  0.00    -0.353 OA
ATOM     23  C   *** d   1      17.721 -15.359 -16.101  0.00  0.00     0.210 C 
ENDBRANCH  14  22
TORSDOF 3
ENDMDL
MODEL 6
REMARK VINA RESULT:      -8.4      7.134     10.337
REMARK  3 active torsions:
REMARK  status: ('A' for Active; 'I' for Inactive)
REMARK    1  A    between atoms: O_3  and  C_17 
REMARK    2  A    between atoms: O_4  and  C_16 
REMARK    3  A    between atoms: O_5  and  C_19 
ROOT
ATOM      1  O   *** d   1      19.992 -11.001 -10.964  0.00  0.00    -0.321 OA
ATOM      2  O   *** d   1      22.696  -8.292  -9.927  0.00  0.00    -0.286 OA
ATOM      3  C   *** d   1      22.294 -10.304 -10.920  0.00  0.00     0.048 A 
ATOM      4  C   *** d   1      20.613  -9.024  -9.836  0.00  0.00     0.049 A 
ATOM      5  C   *** d   1      23.590 -10.613 -11.234  0.00  0.00    -0.017 A 
ATOM      6  C   *** d   1      21.922  -9.186 -10.211  0.00  0.00     0.197 A 
ATOM      7  C   *** d   1      19.683  -9.925 -10.201  0.00  0.00     0.091 A 
ATOM      8  C   *** d   1      21.307 -11.167 -11.250  0.00  0.00     0.159 A 
ATOM      9  C   *** d   1      23.909 -11.555 -12.153  0.00  0.00     0.052 A 
ATOM     10  C   *** d   1      24.692 -10.064 -10.677  0.00  0.00     0.015 A 
ATOM     11  C   *** d   1      20.215  -7.965  -9.100  0.00  0.00     0.021 A 
ATOM     12  C   *** d   1      18.406  -9.744  -9.817  0.00  0.00     0.074 A 
ATOM     13  C   *** d   1      25.155 -11.911 -12.512  0.00  0.00     0.099 A 
ATOM     14  C   *** d   1      26.223 -11.322 -11.945  0.00  0.00     0.101 A 
ATOM     15  C   *** d   1      25.949 -10.397 -11.011  0.00  0.00     0.040 A 
ATOM     16  C   *** d   1      18.000  -8.702  -9.077  0.00  0.00     0.068 A 
ATOM     17  C   *** d   1      18.936  -7.807  -8.727  0.00  0.00     0.037 A 
ENDROOT
BRANCH  16  18
ATOM     18  O   *** d   1      16.698  -8.559  -8.711  0.00  0.00    -0.361 OA
ATOM     19  H   *** d   1      16.592  -8.862  -7.794  0.00  0.00     0.217 HD
ENDBRANCH  16  18
BRANCH  13  20
ATOM     20  O   *** d   1      25.354 -12.864 -13.467  0.00  0.00    -0.358 OA
ATOM     21  H   *** d   1      25.562 -12.429 -14.310  0.00  0.00     0.217 HD
ENDBRANCH  13  20
BRANCH  14  22
ATOM     22  O   *** d   1      27.480 -11.719 -12.336  0.00  0.00    -0.353 OA
ATOM     23  C   *** d   1      28.264 -10.840 -13.107  0.00  0.00     0.210 C 
ENDBRANCH  14  22
TORSDOF 3
ENDMDL
MODEL 7
REMARK VINA RESULT:      -8.4      2.229      7.886
REMARK  3 active torsions:
REMARK  status: ('A' for Active; 'I' for Inactive)
REMARK    1  A    between atoms: O_3  and  C_17 
REMARK    2  A    between atoms: O_4  and  C_16 
REMARK    3  A    between atoms: O_5  and  C_19 
ROOT
ATOM      1  O   *** d   1      13.648 -14.336 -11.362  0.00  0.00    -0.321 OA
ATOM      2  O   *** d   1      11.425 -15.200  -8.194  0.00  0.00    -0.286 OA
ATOM      3  C   *** d   1      11.896 -15.658 -10.377  0.00  0.00     0.048 A 
ATOM      4  C   *** d   1      12.917 -13.890  -9.163  0.00  0.00     0.049 A 
ATOM      5  C   *** d   1      10.958 -16.637 -10.563  0.00  0.00    -0.017 A 
ATOM      6  C   *** d   1      12.030 -14.935  -9.215  0.00  0.00     0.197 A 
ATOM      7  C   *** d   1      13.692 -13.602 -10.224  0.00  0.00     0.091 A 
ATOM      8  C   *** d   1      12.706 -15.311 -11.401  0.00  0.00     0.159 A 
ATOM      9  C   *** d   1      11.017 -17.513 -11.593  0.00  0.00     0.052 A 
ATOM     10  C   *** d   1       9.867 -16.845  -9.793  0.00  0.00     0.015 A 
ATOM     11  C   *** d   1      13.045 -13.126  -8.058  0.00  0.00     0.021 A 
ATOM     12  C   *** d   1      14.551 -12.569 -10.149  0.00  0.00     0.074 A 
ATOM     13  C   *** d   1      10.134 -18.497 -11.840  0.00  0.00     0.099 A 
ATOM     14  C   *** d   1       9.073 -18.679 -11.034  0.00  0.00     0.101 A 
ATOM     15  C   *** d   1       8.966 -17.815 -10.011  0.00  0.00     0.040 A 
ATOM     16  C   *** d   1      14.680 -11.797  -9.060  0.00  0.00     0.068 A 
ATOM     17  C   *** d   1      13.907 -12.100  -8.008  0.00  0.00     0.037 A 
ENDROOT
BRANCH  16  18
ATOM     18  O   *** d   1      15.563 -10.761  -9.029  0.00  0.00    -0.361 OA
ATOM     19  H   *** d   1      16.354 -11.003  -9.537  0.00  0.00     0.217 HD
ENDBRANCH  16  18
BRANCH  13  20
ATOM     20  O   *** d   1      10.309 -19.333 -12.903  0.00  0.00    -0.358 OA
ATOM     21  H   *** d   1       9.993 -20.219 -12.664  0.00  0.00     0.217 HD
ENDBRANCH  13  20
BRANCH  14  22
ATOM     22  O   *** d   1       8.191 -19.693 -11.324  0.00  0.00    -0.353 OA
ATOM     23  C   *** d   1       7.672 -20.469 -10.270  0.00  0.00     0.210 C 
ENDBRANCH  14  22
TORSDOF 3
ENDMDL
MODEL 8
REMARK VINA RESULT:      -8.3      4.997     10.682
REMARK  3 active torsions:
REMARK  status: ('A' for Active; 'I' for Inactive)
REMARK    1  A    between atoms: O_3  and  C_17 
REMARK    2  A    between atoms: O_4  and  C_16 
REMARK    3  A    between atoms: O_5  and  C_19 
ROOT
ATOM      1  O   *** d   1      22.790  -7.586  -9.446  0.00  0.00    -0.321 OA
ATOM      2  O   *** d   1      21.420 -10.863 -11.209  0.00  0.00    -0.286 OA
ATOM      3  C   *** d   1      20.987  -9.145  -9.775  0.00  0.00     0.048 A 
ATOM      4  C   *** d   1      23.113  -9.513 -10.770  0.00  0.00     0.049 A 
ATOM      5  C   *** d   1      19.710  -9.505  -9.441  0.00  0.00    -0.017 A 
ATOM      6  C   *** d   1      21.807  -9.890 -10.590  0.00  0.00     0.197 A 
ATOM      7  C   *** d   1      23.582  -8.392 -10.194  0.00  0.00     0.091 A 
ATOM      8  C   *** d   1      21.528  -8.033  -9.230  0.00  0.00     0.159 A 
ATOM      9  C   *** d   1      18.838  -8.641  -8.872  0.00  0.00     0.052 A 
ATOM     10  C   *** d   1      19.167 -10.732  -9.598  0.00  0.00     0.015 A 
ATOM     11  C   *** d   1      23.962 -10.242 -11.523  0.00  0.00     0.021 A 
ATOM     12  C   *** d   1      24.869  -8.045 -10.383  0.00  0.00     0.074 A 
ATOM     13  C   *** d   1      17.571  -8.923  -8.517  0.00  0.00     0.099 A 
ATOM     14  C   *** d   1      17.066 -10.154  -8.712  0.00  0.00     0.101 A 
ATOM     15  C   *** d   1      17.908 -11.048  -9.254  0.00  0.00     0.040 A 
ATOM     16  C   *** d   1      25.725  -8.767 -11.121  0.00  0.00     0.068 A 
ATOM     17  C   *** d   1      25.241  -9.878 -11.694  0.00  0.00     0.037 A 
ENDROOT
BRANCH  16  18
ATOM     18  O   *** d   1      27.019  -8.379 -11.284  0.00  0.00    -0.361 OA
ATOM     19  H   *** d   1      27.157  -7.535 -10.824  0.00  0.00     0.217 HD
ENDBRANCH  16  18
BRANCH  13  20
ATOM     20  O   *** d   1      16.777  -7.961  -7.967  0.00  0.00    -0.358 OA
ATOM     21  H   *** d   1      17.335  -7.309  -7.514  0.00  0.00     0.217 HD
ENDBRANCH  13  20
BRANCH  14  22
ATOM     22  O   *** d   1      15.769 -10.402  -8.330  0.00  0.00    -0.353 OA
ATOM     23  C   *** d   1      15.197 -11.654  -8.629  0.00  0.00     0.210 C 
ENDBRANCH  14  22
TORSDOF 3
ENDMDL
MODEL 9
REMARK VINA RESULT:      -8.1      1.875      3.415
REMARK  3 active torsions:
REMARK  status: ('A' for Active; 'I' for Inactive)
REMARK    1  A    between atoms: O_3  and  C_17 
REMARK    2  A    between atoms: O_4  and  C_16 
REMARK    3  A    between atoms: O_5  and  C_19 
ROOT
ATOM      1  O   *** d   1      13.003 -15.906 -13.398  0.00  0.00    -0.321 OA
ATOM      2  O   *** d   1      10.799 -15.273 -10.162  0.00  0.00    -0.286 OA
ATOM      3  C   *** d   1      12.812 -14.971 -11.190  0.00  0.00     0.048 A 
ATOM      4  C   *** d   1      11.050 -16.262 -12.123  0.00  0.00     0.049 A 
ATOM      5  C   *** d   1      13.434 -14.295 -10.175  0.00  0.00    -0.017 A 
ATOM      6  C   *** d   1      11.543 -15.493 -11.099  0.00  0.00     0.197 A 
ATOM      7  C   *** d   1      11.779 -16.465 -13.234  0.00  0.00     0.091 A 
ATOM      8  C   *** d   1      13.486 -15.217 -12.335  0.00  0.00     0.159 A 
ATOM      9  C   *** d   1      14.554 -13.562 -10.372  0.00  0.00     0.052 A 
ATOM     10  C   *** d   1      13.050 -14.285  -8.879  0.00  0.00     0.015 A 
ATOM     11  C   *** d   1       9.828 -16.831 -12.053  0.00  0.00     0.021 A 
ATOM     12  C   *** d   1      11.274 -17.226 -14.222  0.00  0.00     0.074 A 
ATOM     13  C   *** d   1      15.219 -12.873  -9.425  0.00  0.00     0.099 A 
ATOM     14  C   *** d   1      14.788 -12.875  -8.151  0.00  0.00     0.101 A 
ATOM     15  C   *** d   1      13.690 -13.611  -7.911  0.00  0.00     0.040 A 
ATOM     16  C   *** d   1      10.066 -17.805 -14.160  0.00  0.00     0.068 A 
ATOM     17  C   *** d   1       9.347 -17.589 -13.050  0.00  0.00     0.037 A 
ENDROOT
BRANCH  16  18
ATOM     18  O   *** d   1       9.595 -18.569 -15.184  0.00  0.00    -0.361 OA
ATOM     19  H   *** d   1       9.375 -19.452 -14.845  0.00  0.00     0.217 HD
ENDBRANCH  16  18
BRANCH  13  20
ATOM     20  O   *** d   1      16.330 -12.152  -9.747  0.00  0.00    -0.358 OA
ATOM     21  H   *** d   1      16.296 -11.922 -10.690  0.00  0.00     0.217 HD
ENDBRANCH  13  20
BRANCH  14  22
ATOM     22  O   *** d   1      15.498 -12.164  -7.215  0.00  0.00    -0.353 OA
ATOM     23  C   *** d   1      16.479 -12.827  -6.453  0.00  0.00     0.210 C 
ENDBRANCH  14  22
TORSDOF 3
ENDMDL
MODEL 10
REMARK VINA RESULT:      -8.0      2.965      7.931
REMARK  3 active torsions:
REMARK  status: ('A' for Active; 'I' for Inactive)
REMARK    1  A    between atoms: O_3  and  C_17 
REMARK    2  A    between atoms: O_4  and  C_16 
REMARK    3  A    between atoms: O_5  and  C_19 
ROOT
ATOM      1  O   *** d   1      11.837 -14.226  -7.769  0.00  0.00    -0.321 OA
ATOM      2  O   *** d   1      11.015 -16.002 -11.218  0.00  0.00    -0.286 OA
ATOM      3  C   *** d   1      10.492 -15.788  -9.010  0.00  0.00     0.048 A 
ATOM      4  C   *** d   1      12.340 -14.695 -10.026  0.00  0.00     0.049 A 
ATOM      5  C   *** d   1       9.475 -16.702  -8.975  0.00  0.00    -0.017 A 
ATOM      6  C   *** d   1      11.263 -15.539 -10.121  0.00  0.00     0.197 A 
ATOM      7  C   *** d   1      12.615 -14.071  -8.867  0.00  0.00     0.091 A 
ATOM      8  C   *** d   1      10.829 -15.126  -7.881  0.00  0.00     0.159 A 
ATOM      9  C   *** d   1       8.563 -16.736  -7.975  0.00  0.00     0.052 A 
ATOM     10  C   *** d   1       9.258 -17.680  -9.883  0.00  0.00     0.015 A 
ATOM     11  C   *** d   1      13.149 -14.461 -11.080  0.00  0.00     0.021 A 
ATOM     12  C   *** d   1      13.680 -13.250  -8.799  0.00  0.00     0.074 A 
ATOM     13  C   *** d   1       7.540 -17.604  -7.874  0.00  0.00     0.099 A 
ATOM     14  C   *** d   1       7.350 -18.548  -8.813  0.00  0.00     0.101 A 
ATOM     15  C   *** d   1       8.248 -18.561  -9.812  0.00  0.00     0.040 A 
ATOM     16  C   *** d   1      14.497 -13.018  -9.837  0.00  0.00     0.068 A 
ATOM     17  C   *** d   1      14.207 -13.641 -10.988  0.00  0.00     0.037 A 
ENDROOT
BRANCH  16  18
ATOM     18  O   *** d   1      15.564 -12.180  -9.723  0.00  0.00    -0.361 OA
ATOM     19  H   *** d   1      16.155 -12.513  -9.028  0.00  0.00     0.217 HD
ENDBRANCH  16  18
BRANCH  13  20
ATOM     20  O   *** d   1       6.671 -17.529  -6.826  0.00  0.00    -0.358 OA
ATOM     21  H   *** d   1       6.631 -16.611  -6.512  0.00  0.00     0.217 HD
ENDBRANCH  13  20
BRANCH  14  22
ATOM     22  O   *** d   1       6.296 -19.418  -8.670  0.00  0.00    -0.353 OA
ATOM     23  C   *** d   1       5.273 -19.416  -9.637  0.00  0.00     0.210 C 
ENDBRANCH  14  22
TORSDOF 3
ENDMDL
MODEL 11
REMARK VINA RESULT:      -7.9      4.136      7.514
REMARK  3 active torsions:
REMARK  status: ('A' for Active; 'I' for Inactive)
REMARK    1  A    between atoms: O_3  and  C_17 
REMARK    2  A    between atoms: O_4  and  C_16 
REMARK    3  A    between atoms: O_5  and  C_19 
ROOT
ATOM      1  O   *** d   1       9.244 -16.090 -11.042  0.00  0.00    -0.321 OA
ATOM      2  O   *** d   1      13.116 -15.342 -11.458  0.00  0.00    -0.286 OA
ATOM      3  C   *** d   1      11.231 -16.222 -12.391  0.00  0.00     0.048 A 
ATOM      4  C   *** d   1      11.318 -15.376 -10.173  0.00  0.00     0.049 A 
ATOM      5  C   *** d   1      11.791 -16.645 -13.566  0.00  0.00    -0.017 A 
ATOM      6  C   *** d   1      11.945 -15.656 -11.360  0.00  0.00     0.197 A 
ATOM      7  C   *** d   1      10.001 -15.605 -10.028  0.00  0.00     0.091 A 
ATOM      8  C   *** d   1       9.913 -16.424 -12.173  0.00  0.00     0.159 A 
ATOM      9  C   *** d   1      11.048 -16.940 -14.658  0.00  0.00     0.052 A 
ATOM     10  C   *** d   1      13.108 -16.846 -13.787  0.00  0.00     0.015 A 
ATOM     11  C   *** d   1      11.992 -14.864  -9.122  0.00  0.00     0.021 A 
ATOM     12  C   *** d   1       9.410 -15.326  -8.851  0.00  0.00     0.074 A 
ATOM     13  C   *** d   1      11.527 -17.361 -15.843  0.00  0.00     0.099 A 
ATOM     14  C   *** d   1      12.850 -17.528 -16.024  0.00  0.00     0.101 A 
ATOM     15  C   *** d   1      13.620 -17.266 -14.955  0.00  0.00     0.040 A 
ATOM     16  C   *** d   1      10.072 -14.826  -7.797  0.00  0.00     0.068 A 
ATOM     17  C   *** d   1      11.383 -14.596  -7.958  0.00  0.00     0.037 A 
ENDROOT
BRANCH  16  18
ATOM     18  O   *** d   1       9.435 -14.559  -6.624  0.00  0.00    -0.361 OA
ATOM     19  H   *** d   1       9.945 -14.943  -5.892  0.00  0.00     0.217 HD
ENDBRANCH  16  18
BRANCH  13  20
ATOM     20  O   *** d   1      10.680 -17.611 -16.882  0.00  0.00    -0.358 OA
ATOM     21  H   *** d   1      10.100 -16.843 -17.009  0.00  0.00     0.217 HD
ENDBRANCH  13  20
BRANCH  14  22
ATOM     22  O   *** d   1      13.297 -17.964 -17.248  0.00  0.00    -0.353 OA
ATOM     23  C   *** d   1      14.650 -17.772 -17.589  0.00  0.00     0.210 C 
ENDBRANCH  14  22
TORSDOF 3
ENDMDL
MODEL 12
REMARK VINA RESULT:      -7.7      3.069      5.256
REMARK  3 active torsions:
REMARK  status: ('A' for Active; 'I' for Inactive)
REMARK    1  A    between atoms: O_3  and  C_17 
REMARK    2  A    between atoms: O_4  and  C_16 
REMARK    3  A    between atoms: O_5  and  C_19 
ROOT
ATOM      1  O   *** d   1      10.245 -17.303 -13.952  0.00  0.00    -0.321 OA
ATOM      2  O   *** d   1      13.601 -15.201 -14.161  0.00  0.00    -0.286 OA
ATOM      3  C   *** d   1      11.845 -15.869 -12.870  0.00  0.00     0.048 A 
ATOM      4  C   *** d   1      12.039 -16.386 -15.180  0.00  0.00     0.049 A 
ATOM      5  C   *** d   1      12.192 -15.197 -11.730  0.00  0.00    -0.017 A 
ATOM      6  C   *** d   1      12.533 -15.774 -14.057  0.00  0.00     0.197 A 
ATOM      7  C   *** d   1      10.914 -17.119 -15.117  0.00  0.00     0.091 A 
ATOM      8  C   *** d   1      10.722 -16.621 -12.882  0.00  0.00     0.159 A 
ATOM      9  C   *** d   1      11.677 -15.510 -10.518  0.00  0.00     0.052 A 
ATOM     10  C   *** d   1      13.045 -14.151 -11.656  0.00  0.00     0.015 A 
ATOM     11  C   *** d   1      12.659 -16.278 -16.374  0.00  0.00     0.021 A 
ATOM     12  C   *** d   1      10.448 -17.707 -16.234  0.00  0.00     0.074 A 
ATOM     13  C   *** d   1      11.970 -14.896  -9.357  0.00  0.00     0.099 A 
ATOM     14  C   *** d   1      12.841 -13.871  -9.328  0.00  0.00     0.101 A 
ATOM     15  C   *** d   1      13.359 -13.516 -10.516  0.00  0.00     0.040 A 
ATOM     16  C   *** d   1      11.050 -17.599 -17.428  0.00  0.00     0.068 A 
ATOM     17  C   *** d   1      12.174 -16.871 -17.475  0.00  0.00     0.037 A 
ENDROOT
BRANCH  16  18
ATOM     18  O   *** d   1      10.542 -18.210 -18.533  0.00  0.00    -0.361 OA
ATOM     19  H   *** d   1      11.274 -18.459 -19.121  0.00  0.00     0.217 HD
ENDBRANCH  16  18
BRANCH  13  20
ATOM     20  O   *** d   1      11.399 -15.312  -8.191  0.00  0.00    -0.358 OA
ATOM     21  H   *** d   1      11.945 -15.012  -7.447  0.00  0.00     0.217 HD
ENDBRANCH  13  20
BRANCH  14  22
ATOM     22  O   *** d   1      13.109 -13.268  -8.123  0.00  0.00    -0.353 OA
ATOM     23  C   *** d   1      14.324 -12.576  -7.961  0.00  0.00     0.210 C 
ENDBRANCH  14  22
TORSDOF 3
ENDMDL
MODEL 13
REMARK VINA RESULT:      -7.7      3.922      8.920
REMARK  3 active torsions:
REMARK  status: ('A' for Active; 'I' for Inactive)
REMARK    1  A    between atoms: O_3  and  C_17 
REMARK    2  A    between atoms: O_4  and  C_16 
REMARK    3  A    between atoms: O_5  and  C_19 
ROOT
ATOM      1  O   *** d   1      10.667 -16.686 -11.733  0.00  0.00    -0.321 OA
ATOM      2  O   *** d   1      12.722 -14.574 -14.387  0.00  0.00    -0.286 OA
ATOM      3  C   *** d   1      11.331 -16.343 -14.020  0.00  0.00     0.048 A 
ATOM      4  C   *** d   1      12.230 -15.004 -12.276  0.00  0.00     0.049 A 
ATOM      5  C   *** d   1      11.256 -16.786 -15.312  0.00  0.00    -0.017 A 
ATOM      6  C   *** d   1      12.126 -15.297 -13.612  0.00  0.00     0.197 A 
ATOM      7  C   *** d   1      11.521 -15.699 -11.369  0.00  0.00     0.091 A 
ATOM      8  C   *** d   1      10.649 -16.996 -13.053  0.00  0.00     0.159 A 
ATOM      9  C   *** d   1      10.279 -17.621 -15.738  0.00  0.00     0.052 A 
ATOM     10  C   *** d   1      12.126 -16.489 -16.303  0.00  0.00     0.015 A 
ATOM     11  C   *** d   1      13.035 -14.016 -11.831  0.00  0.00     0.021 A 
ATOM     12  C   *** d   1      11.644 -15.393 -10.064  0.00  0.00     0.074 A 
ATOM     13  C   *** d   1      10.142 -18.097 -16.989  0.00  0.00     0.099 A 
ATOM     14  C   *** d   1      11.022 -17.757 -17.948  0.00  0.00     0.101 A 
ATOM     15  C   *** d   1      12.020 -16.947 -17.560  0.00  0.00     0.040 A 
ATOM     16  C   *** d   1      12.448 -14.421  -9.609  0.00  0.00     0.068 A 
ATOM     17  C   *** d   1      13.144 -13.732 -10.525  0.00  0.00     0.037 A 
ENDROOT
BRANCH  16  18
ATOM     18  O   *** d   1      12.543 -14.147  -8.279  0.00  0.00    -0.361 OA
ATOM     19  H   *** d   1      12.203 -13.252  -8.116  0.00  0.00     0.217 HD
ENDBRANCH  16  18
BRANCH  13  20
ATOM     20  O   *** d   1       9.102 -18.920 -17.305  0.00  0.00    -0.358 OA
ATOM     21  H   *** d   1       9.452 -19.789 -17.560  0.00  0.00     0.217 HD
ENDBRANCH  13  20
BRANCH  14  22
ATOM     22  O   *** d   1      10.850 -18.270 -19.211  0.00  0.00    -0.353 OA
ATOM     23  C   *** d   1      10.552 -17.391 -20.270  0.00  0.00     0.210 C 
ENDBRANCH  14  22
TORSDOF 3
ENDMDL
MODEL 14
REMARK VINA RESULT:      -7.6      3.201      5.633
REMARK  3 active torsions:
REMARK  status: ('A' for Active; 'I' for Inactive)
REMARK    1  A    between atoms: O_3  and  C_17 
REMARK    2  A    between atoms: O_4  and  C_16 
REMARK    3  A    between atoms: O_5  and  C_19 
ROOT
ATOM      1  O   *** d   1      16.665 -12.909  -9.061  0.00  0.00    -0.321 OA
ATOM      2  O   *** d   1      15.871  -9.098  -8.304  0.00  0.00    -0.286 OA
ATOM      3  C   *** d   1      17.454 -10.646  -8.849  0.00  0.00     0.048 A 
ATOM      4  C   *** d   1      15.200 -11.203  -8.346  0.00  0.00     0.049 A 
ATOM      5  C   *** d   1      18.528  -9.800  -8.893  0.00  0.00    -0.017 A 
ATOM      6  C   *** d   1      16.186 -10.259  -8.480  0.00  0.00     0.197 A 
ATOM      7  C   *** d   1      15.452 -12.495  -8.621  0.00  0.00     0.091 A 
ATOM      8  C   *** d   1      17.633 -11.960  -9.108  0.00  0.00     0.159 A 
ATOM      9  C   *** d   1      19.686 -10.128  -9.512  0.00  0.00     0.052 A 
ATOM     10  C   *** d   1      18.595  -8.575  -8.326  0.00  0.00     0.015 A 
ATOM     11  C   *** d   1      13.956 -10.872  -7.941  0.00  0.00     0.021 A 
ATOM     12  C   *** d   1      14.468 -13.402  -8.477  0.00  0.00     0.074 A 
ATOM     13  C   *** d   1      20.781  -9.350  -9.595  0.00  0.00     0.099 A 
ATOM     14  C   *** d   1      20.794  -8.129  -9.033  0.00  0.00     0.101 A 
ATOM     15  C   *** d   1      19.670  -7.774  -8.389  0.00  0.00     0.040 A 
ATOM     16  C   *** d   1      13.231 -13.086  -8.066  0.00  0.00     0.068 A 
ATOM     17  C   *** d   1      12.992 -11.793  -7.802  0.00  0.00     0.037 A 
ENDROOT
BRANCH  16  18
ATOM     18  O   *** d   1      12.266 -14.036  -7.934  0.00  0.00    -0.361 OA
ATOM     19  H   *** d   1      12.498 -14.802  -8.484  0.00  0.00     0.217 HD
ENDBRANCH  16  18
BRANCH  13  20
ATOM     20  O   *** d   1      21.887  -9.783 -10.264  0.00  0.00    -0.358 OA
ATOM     21  H   *** d   1      22.662  -9.693  -9.686  0.00  0.00     0.217 HD
ENDBRANCH  13  20
BRANCH  14  22
ATOM     22  O   *** d   1      21.934  -7.368  -9.136  0.00  0.00    -0.353 OA
ATOM     23  C   *** d   1      22.908  -7.457  -8.124  0.00  0.00     0.210 C 
ENDBRANCH  14  22
TORSDOF 3
ENDMDL
MODEL 15
REMARK VINA RESULT:      -7.5      4.082      8.749
REMARK  3 active torsions:
REMARK  status: ('A' for Active; 'I' for Inactive)
REMARK    1  A    between atoms: O_3  and  C_17 
REMARK    2  A    between atoms: O_4  and  C_16 
REMARK    3  A    between atoms: O_5  and  C_19 
ROOT
ATOM      1  O   *** d   1      13.993 -14.885 -12.718  0.00  0.00    -0.321 OA
ATOM      2  O   *** d   1      10.538 -16.787 -13.126  0.00  0.00    -0.286 OA
ATOM      3  C   *** d   1      12.448 -16.061 -14.138  0.00  0.00     0.048 A 
ATOM      4  C   *** d   1      11.895 -15.567 -11.881  0.00  0.00     0.049 A 
ATOM      5  C   *** d   1      12.168 -16.512 -15.399  0.00  0.00    -0.017 A 
ATOM      6  C   *** d   1      11.577 -16.157 -13.077  0.00  0.00     0.197 A 
ATOM      7  C   *** d   1      13.073 -14.938 -11.724  0.00  0.00     0.091 A 
ATOM      8  C   *** d   1      13.611 -15.413 -13.907  0.00  0.00     0.159 A 
ATOM      9  C   *** d   1      13.123 -16.656 -16.346  0.00  0.00     0.052 A 
ATOM     10  C   *** d   1      10.944 -16.839 -15.869  0.00  0.00     0.015 A 
ATOM     11  C   *** d   1      11.048 -15.598 -10.830  0.00  0.00     0.021 A 
ATOM     12  C   *** d   1      13.360 -14.362 -10.542  0.00  0.00     0.074 A 
ATOM     13  C   *** d   1      12.923 -17.092 -17.604  0.00  0.00     0.099 A 
ATOM     14  C   *** d   1      11.690 -17.427 -18.022  0.00  0.00     0.101 A 
ATOM     15  C   *** d   1      10.709 -17.276 -17.116  0.00  0.00     0.040 A 
ATOM     16  C   *** d   1      12.523 -14.378  -9.494  0.00  0.00     0.068 A 
ATOM     17  C   *** d   1      11.354 -15.015  -9.662  0.00  0.00     0.037 A 
ENDROOT
BRANCH  16  18
ATOM     18  O   *** d   1      12.853 -13.783  -8.316  0.00  0.00    -0.361 OA
ATOM     19  H   *** d   1      12.506 -14.317  -7.583  0.00  0.00     0.217 HD
ENDBRANCH  16  18
BRANCH  13  20
ATOM     20  O   *** d   1      13.971 -17.214 -18.468  0.00  0.00    -0.358 OA
ATOM     21  H   *** d   1      14.796 -17.026 -17.993  0.00  0.00     0.217 HD
ENDBRANCH  13  20
BRANCH  14  22
ATOM     22  O   *** d   1      11.527 -17.862 -19.315  0.00  0.00    -0.353 OA
ATOM     23  C   *** d   1      10.460 -17.352 -20.079  0.00  0.00     0.210 C 
ENDBRANCH  14  22
TORSDOF 3
ENDMDL
MODEL 16
REMARK VINA RESULT:      -7.5      2.887      8.615
REMARK  3 active torsions:
REMARK  status: ('A' for Active; 'I' for Inactive)
REMARK    1  A    between atoms: O_3  and  C_17 
REMARK    2  A    between atoms: O_4  and  C_16 
REMARK    3  A    between atoms: O_5  and  C_19 
ROOT
ATOM      1  O   *** d   1      12.228 -15.604 -12.050  0.00  0.00    -0.321 OA
ATOM      2  O   *** d   1      10.685 -16.236  -8.452  0.00  0.00    -0.286 OA
ATOM      3  C   *** d   1      10.657 -16.787 -10.664  0.00  0.00     0.048 A 
ATOM      4  C   *** d   1      12.005 -15.049  -9.768  0.00  0.00     0.049 A 
ATOM      5  C   *** d   1       9.650 -17.712 -10.608  0.00  0.00    -0.017 A 
ATOM      6  C   *** d   1      11.073 -16.039  -9.588  0.00  0.00     0.197 A 
ATOM      7  C   *** d   1      12.551 -14.840 -10.979  0.00  0.00     0.091 A 
ATOM      8  C   *** d   1      11.249 -16.520 -11.850  0.00  0.00     0.159 A 
ATOM      9  C   *** d   1       9.443 -18.620 -11.590  0.00  0.00     0.052 A 
ATOM     10  C   *** d   1       8.738 -17.830  -9.618  0.00  0.00     0.015 A 
ATOM     11  C   *** d   1      12.405 -14.261  -8.748  0.00  0.00     0.021 A 
ATOM     12  C   *** d   1      13.461 -13.859 -11.130  0.00  0.00     0.074 A 
ATOM     13  C   *** d   1       8.476 -19.556 -11.605  0.00  0.00     0.099 A 
ATOM     14  C   *** d   1       7.603 -19.649 -10.586  0.00  0.00     0.101 A 
ATOM     15  C   *** d   1       7.761 -18.750  -9.601  0.00  0.00     0.040 A 
ATOM     16  C   *** d   1      13.859 -13.064 -10.126  0.00  0.00     0.068 A 
ATOM     17  C   *** d   1      13.311 -13.288  -8.923  0.00  0.00     0.037 A 
ENDROOT
BRANCH  16  18
ATOM     18  O   *** d   1      14.781 -12.084 -10.324  0.00  0.00    -0.361 OA
ATOM     19  H   *** d   1      14.852 -11.547  -9.517  0.00  0.00     0.217 HD
ENDBRANCH  16  18
BRANCH  13  20
ATOM     20  O   *** d   1       8.377 -20.432 -12.644  0.00  0.00    -0.358 OA
ATOM     21  H   *** d   1       7.707 -20.109 -13.268  0.00  0.00     0.217 HD
ENDBRANCH  13  20
BRANCH  14  22
ATOM     22  O   *** d   1       6.627 -20.615 -10.642  0.00  0.00    -0.353 OA
ATOM     23  C   *** d   1       5.285 -20.221 -10.802  0.00  0.00     0.210 C 
ENDBRANCH  14  22
TORSDOF 3
ENDMDL
MODEL 17
REMARK VINA RESULT:      -7.5     27.545     29.889
REMARK  3 active torsions:
REMARK  status: ('A' for Active; 'I' for Inactive)
REMARK    1  A    between atoms: O_3  and  C_17 
REMARK    2  A    between atoms: O_4  and  C_16 
REMARK    3  A    between atoms: O_5  and  C_19 
ROOT
ATOM      1  O   *** d   1      -6.624   2.551 -12.733  0.00  0.00    -0.321 OA
ATOM      2  O   *** d   1      -8.838   5.651 -11.632  0.00  0.00    -0.286 OA
ATOM      3  C   *** d   1      -8.806   3.487 -12.347  0.00  0.00     0.048 A 
ATOM      4  C   *** d   1      -6.854   4.825 -12.146  0.00  0.00     0.049 A 
ATOM      5  C   *** d   1     -10.160   3.289 -12.388  0.00  0.00    -0.017 A 
ATOM      6  C   *** d   1      -8.215   4.690 -12.041  0.00  0.00     0.197 A 
ATOM      7  C   *** d   1      -6.091   3.775 -12.497  0.00  0.00     0.091 A 
ATOM      8  C   *** d   1      -7.977   2.477 -12.694  0.00  0.00     0.159 A 
ATOM      9  C   *** d   1     -10.712   2.054 -12.420  0.00  0.00     0.052 A 
ATOM     10  C   *** d   1     -11.100   4.259 -12.428  0.00  0.00     0.015 A 
ATOM     11  C   *** d   1      -6.239   6.001 -11.900  0.00  0.00     0.021 A 
ATOM     12  C   *** d   1      -4.758   3.934 -12.597  0.00  0.00     0.074 A 
ATOM     13  C   *** d   1     -12.029   1.784 -12.461  0.00  0.00     0.099 A 
ATOM     14  C   *** d   1     -12.931   2.782 -12.479  0.00  0.00     0.101 A 
ATOM     15  C   *** d   1     -12.421   4.025 -12.471  0.00  0.00     0.040 A 
ATOM     16  C   *** d   1      -4.137   5.100 -12.365  0.00  0.00     0.068 A 
ATOM     17  C   *** d   1      -4.910   6.137 -12.009  0.00  0.00     0.037 A 
ENDROOT
BRANCH  16  18
ATOM     18  O   *** d   1      -2.786   5.216 -12.478  0.00  0.00    -0.361 OA
ATOM     19  H   *** d   1      -2.561   5.402 -13.405  0.00  0.00     0.217 HD
ENDBRANCH  16  18
BRANCH  13  20
ATOM     20  O   *** d   1     -12.471   0.494 -12.471  0.00  0.00    -0.358 OA
ATOM     21  H   *** d   1     -13.289   0.435 -11.953  0.00  0.00     0.217 HD
ENDBRANCH  13  20
BRANCH  14  22
ATOM     22  O   *** d   1     -14.266   2.463 -12.527  0.00  0.00    -0.353 OA
ATOM     23  C   *** d   1     -15.160   3.355 -13.152  0.00  0.00     0.210 C 
ENDBRANCH  14  22
TORSDOF 3
ENDMDL
MODEL 18
REMARK VINA RESULT:      -7.4      9.430     12.469
REMARK  3 active torsions:
REMARK  status: ('A' for Active; 'I' for Inactive)
REMARK    1  A    between atoms: O_3  and  C_17 
REMARK    2  A    between atoms: O_4  and  C_16 
REMARK    3  A    between atoms: O_5  and  C_19 
ROOT
ATOM      1  O   *** d   1      21.955 -10.420 -11.130  0.00  0.00    -0.321 OA
ATOM      2  O   *** d   1      25.591  -9.098 -10.256  0.00  0.00    -0.286 OA
ATOM      3  C   *** d   1      24.333 -10.570 -11.461  0.00  0.00     0.048 A 
ATOM      4  C   *** d   1      23.419  -9.085  -9.847  0.00  0.00     0.049 A 
ATOM      5  C   *** d   1      25.363 -11.215 -12.090  0.00  0.00    -0.017 A 
ATOM      6  C   *** d   1      24.507  -9.588 -10.513  0.00  0.00     0.197 A 
ATOM      7  C   *** d   1      22.180  -9.510 -10.150  0.00  0.00     0.091 A 
ATOM      8  C   *** d   1      23.060 -10.948 -11.711  0.00  0.00     0.159 A 
ATOM      9  C   *** d   1      25.177 -11.969 -13.198  0.00  0.00     0.052 A 
ATOM     10  C   *** d   1      26.655 -11.215 -11.697  0.00  0.00     0.015 A 
ATOM     11  C   *** d   1      23.551  -8.156  -8.878  0.00  0.00     0.021 A 
ATOM     12  C   *** d   1      21.128  -9.004  -9.479  0.00  0.00     0.074 A 
ATOM     13  C   *** d   1      26.138 -12.632 -13.868  0.00  0.00     0.099 A 
ATOM     14  C   *** d   1      27.415 -12.585 -13.451  0.00  0.00     0.101 A 
ATOM     15  C   *** d   1      27.638 -11.864 -12.340  0.00  0.00     0.040 A 
ATOM     16  C   *** d   1      21.248  -8.087  -8.508  0.00  0.00     0.068 A 
ATOM     17  C   *** d   1      22.489  -7.668  -8.221  0.00  0.00     0.037 A 
ENDROOT
BRANCH  16  18
ATOM     18  O   *** d   1      20.157  -7.603  -7.854  0.00  0.00    -0.361 OA
ATOM     19  H   *** d   1      20.043  -6.665  -8.080  0.00  0.00     0.217 HD
ENDBRANCH  16  18
BRANCH  13  20
ATOM     20  O   *** d   1      25.832 -13.347 -14.988  0.00  0.00    -0.358 OA
ATOM     21  H   *** d   1      25.048 -13.892 -14.812  0.00  0.00     0.217 HD
ENDBRANCH  13  20
BRANCH  14  22
ATOM     22  O   *** d   1      28.366 -13.280 -14.161  0.00  0.00    -0.353 OA
ATOM     23  C   *** d   1      29.663 -13.402 -13.627  0.00  0.00     0.210 C 
ENDBRANCH  14  22
TORSDOF 3
ENDMDL
MODEL 19
REMARK VINA RESULT:      -7.3      2.917      7.884
REMARK  3 active torsions:
REMARK  status: ('A' for Active; 'I' for Inactive)
REMARK    1  A    between atoms: O_3  and  C_17 
REMARK    2  A    between atoms: O_4  and  C_16 
REMARK    3  A    between atoms: O_5  and  C_19 
ROOT
ATOM      1  O   *** d   1      11.464 -15.262 -10.034  0.00  0.00    -0.321 OA
ATOM      2  O   *** d   1      14.230 -14.931 -12.856  0.00  0.00    -0.286 OA
ATOM      3  C   *** d   1      12.305 -15.948 -12.181  0.00  0.00     0.048 A 
ATOM      4  C   *** d   1      13.529 -14.434 -10.820  0.00  0.00     0.049 A 
ATOM      5  C   *** d   1      12.141 -16.764 -13.267  0.00  0.00    -0.017 A 
ATOM      6  C   *** d   1      13.390 -15.123 -11.998  0.00  0.00     0.197 A 
ATOM      7  C   *** d   1      12.587 -14.522  -9.865  0.00  0.00     0.091 A 
ATOM      8  C   *** d   1      11.400 -15.987 -11.178  0.00  0.00     0.159 A 
ATOM      9  C   *** d   1      10.957 -17.352 -13.560  0.00  0.00     0.052 A 
ATOM     10  C   *** d   1      13.102 -17.107 -14.152  0.00  0.00     0.015 A 
ATOM     11  C   *** d   1      14.602 -13.651 -10.582  0.00  0.00     0.021 A 
ATOM     12  C   *** d   1      12.749 -13.839  -8.716  0.00  0.00     0.074 A 
ATOM     13  C   *** d   1      10.722 -18.164 -14.606  0.00  0.00     0.099 A 
ATOM     14  C   *** d   1      11.705 -18.462 -15.474  0.00  0.00     0.101 A 
ATOM     15  C   *** d   1      12.902 -17.915 -15.205  0.00  0.00     0.040 A 
ATOM     16  C   *** d   1      13.815 -13.065  -8.465  0.00  0.00     0.068 A 
ATOM     17  C   *** d   1      14.744 -12.982  -9.429  0.00  0.00     0.037 A 
ENDROOT
BRANCH  16  18
ATOM     18  O   *** d   1      13.939 -12.393  -7.288  0.00  0.00    -0.361 OA
ATOM     19  H   *** d   1      14.876 -12.372  -7.032  0.00  0.00     0.217 HD
ENDBRANCH  16  18
BRANCH  13  20
ATOM     20  O   *** d   1       9.478 -18.685 -14.811  0.00  0.00    -0.358 OA
ATOM     21  H   *** d   1       9.563 -19.532 -15.279  0.00  0.00     0.217 HD
ENDBRANCH  13  20
BRANCH  14  22
ATOM     22  O   *** d   1      11.424 -19.299 -16.527  0.00  0.00    -0.353 OA
ATOM     23  C   *** d   1      12.013 -20.578 -16.558  0.00  0.00     0.210 C 
ENDBRANCH  14  22
TORSDOF 3
ENDMDL
MODEL 20
REMARK VINA RESULT:      -7.2     27.258     29.549
REMARK  3 active torsions:
REMARK  status: ('A' for Active; 'I' for Inactive)
REMARK    1  A    between atoms: O_3  and  C_17 
REMARK    2  A    between atoms: O_4  and  C_16 
REMARK    3  A    between atoms: O_5  and  C_19 
ROOT
ATOM      1  O   *** d   1      -6.995   5.758 -11.833  0.00  0.00    -0.321 OA
ATOM      2  O   *** d   1      -7.568   2.073 -13.181  0.00  0.00    -0.286 OA
ATOM      3  C   *** d   1      -8.517   3.963 -12.329  0.00  0.00     0.048 A 
ATOM      4  C   *** d   1      -6.172   3.673 -12.570  0.00  0.00     0.049 A 
ATOM      5  C   *** d   1      -9.812   3.521 -12.307  0.00  0.00    -0.017 A 
ATOM      6  C   *** d   1      -7.446   3.182 -12.697  0.00  0.00     0.197 A 
ATOM      7  C   *** d   1      -5.966   4.929 -12.135  0.00  0.00     0.091 A 
ATOM      8  C   *** d   1      -8.234   5.212 -11.900  0.00  0.00     0.159 A 
ATOM      9  C   *** d   1     -10.865   4.366 -12.209  0.00  0.00     0.052 A 
ATOM     10  C   *** d   1     -10.209   2.230 -12.350  0.00  0.00     0.015 A 
ATOM     11  C   *** d   1      -5.092   2.923 -12.876  0.00  0.00     0.021 A 
ATOM     12  C   *** d   1      -4.706   5.385 -12.014  0.00  0.00     0.074 A 
ATOM     13  C   *** d   1     -12.161   4.005 -12.181  0.00  0.00     0.099 A 
ATOM     14  C   *** d   1     -12.510   2.708 -12.248  0.00  0.00     0.101 A 
ATOM     15  C   *** d   1     -11.492   1.836 -12.324  0.00  0.00     0.040 A 
ATOM     16  C   *** d   1      -3.625   4.647 -12.306  0.00  0.00     0.068 A 
ATOM     17  C   *** d   1      -3.845   3.399 -12.745  0.00  0.00     0.037 A 
ENDROOT
BRANCH  16  18
ATOM     18  O   *** d   1      -2.368   5.148 -12.169  0.00  0.00    -0.361 OA
ATOM     19  H   *** d   1      -2.335   5.709 -11.376  0.00  0.00     0.217 HD
ENDBRANCH  16  18
BRANCH  13  20
ATOM     20  O   *** d   1     -13.140   4.951 -12.099  0.00  0.00    -0.358 OA
ATOM     21  H   *** d   1     -14.006   4.512 -12.109  0.00  0.00     0.217 HD
ENDBRANCH  13  20
BRANCH  14  22
ATOM     22  O   *** d   1     -13.845   2.382 -12.211  0.00  0.00    -0.353 OA
ATOM     23  C   *** d   1     -14.393   1.627 -13.266  0.00  0.00     0.210 C 
ENDBRANCH  14  22
TORSDOF 3
ENDMDL
