# Supplementary material for: Astragalus in Acute Pancreatitis: Insights from Network Pharmacology, Molecular Docking, and Meta-Analysis Validation
Source: Curr Issues Mol Biol. 2025 May 21;47(5):379. doi: 10.3390/cimb47050379 (PMC12109879; doi:10.3390/cimb47050379)
Supplement: Supplementary file 1 [file cimb-47-00379-s001.zip › Original Data/Network Pharmacology/5 Molecular Docking/Calycosin/HIF1A/1lqb.pdb]

REMARK   4 XXXX COMPLIES WITH FORMAT V. 2.0
ATOM      1  N   MET A   1      57.950  65.575  71.946  1.00 58.29           N  
ATOM      2  HN1 MET A   1      58.387  65.955  72.785  1.00  0.00           H  
ATOM      3  HN2 MET A   1      58.637  65.362  71.223  1.00  0.00           H  
ATOM      4  HN3 MET A   1      57.593  64.632  72.098  1.00  0.00           H  
ATOM      5  CA  MET A   1      56.888  66.498  71.449  1.00 57.39           C  
ATOM      6  HA  MET A   1      57.358  67.476  71.193  1.00  0.00           H  
ATOM      7  C   MET A   1      55.827  66.733  72.524  1.00 52.93           C  
ATOM      8  O   MET A   1      56.135  67.200  73.620  1.00 51.09           O  
ATOM      9  CB  MET A   1      56.228  65.924  70.183  1.00 64.55           C  
ATOM     10  HB1 MET A   1      55.514  66.665  69.752  1.00  0.00           H  
ATOM     11  HB2 MET A   1      56.972  65.866  69.355  1.00  0.00           H  
ATOM     12  CG  MET A   1      55.536  64.570  70.367  1.00 67.22           C  
ATOM     13  HG1 MET A   1      56.286  63.755  70.494  1.00  0.00           H  
ATOM     14  HG2 MET A   1      55.033  64.513  71.361  1.00  0.00           H  
ATOM     15  SD  MET A   1      54.374  64.175  69.032  1.00 72.07           S  
ATOM     16  CE  MET A   1      52.910  65.017  69.573  1.00 64.69           C  
ATOM     17  HE1 MET A   1      52.196  64.774  68.752  1.00  0.00           H  
ATOM     18  HE2 MET A   1      53.038  66.104  69.785  1.00  0.00           H  
ATOM     19  HE3 MET A   1      52.562  64.753  70.599  1.00  0.00           H  
ATOM     20  N   ASP A   2      54.578  66.414  72.198  1.00 47.67           N  
ATOM     21  HN  ASP A   2      54.390  66.042  71.267  1.00  0.00           H  
ATOM     22  CA  ASP A   2      53.474  66.579  73.125  1.00 43.72           C  
ATOM     23  HA  ASP A   2      53.698  67.437  73.801  1.00  0.00           H  
ATOM     24  C   ASP A   2      53.285  65.334  73.963  1.00 41.63           C  
ATOM     25  O   ASP A   2      53.555  64.217  73.524  1.00 43.22           O  
ATOM     26  CB  ASP A   2      52.167  66.863  72.385  1.00 50.40           C  
ATOM     27  HB1 ASP A   2      51.845  65.978  71.787  1.00  0.00           H  
ATOM     28  HB2 ASP A   2      51.310  66.922  73.095  1.00  0.00           H  
ATOM     29  CG  ASP A   2      52.243  68.100  71.524  1.00 53.69           C  
ATOM     30  OD1 ASP A   2      52.794  69.120  71.991  1.00 59.19           O  
ATOM     31  OD2 ASP A   2      51.742  68.052  70.383  1.00 56.30           O  
ATOM     32  N   VAL A   3      52.816  65.546  75.182  1.00 33.26           N  
ATOM     33  HN  VAL A   3      52.632  66.504  75.481  1.00  0.00           H  
ATOM     34  CA  VAL A   3      52.558  64.466  76.099  1.00 29.38           C  
ATOM     35  HA  VAL A   3      52.897  63.504  75.649  1.00  0.00           H  
ATOM     36  C   VAL A   3      51.054  64.433  76.300  1.00 28.62           C  
ATOM     37  O   VAL A   3      50.411  65.476  76.404  1.00 25.24           O  
ATOM     38  CB  VAL A   3      53.303  64.709  77.412  1.00 33.95           C  
ATOM     39  HB  VAL A   3      53.292  65.800  77.642  1.00  0.00           H  
ATOM     40  CG1 VAL A   3      52.653  63.961  78.542  1.00 50.23           C  
ATOM     41 1HG1 VAL A   3      53.196  64.138  79.499  1.00  0.00           H  
ATOM     42 2HG1 VAL A   3      52.559  62.873  78.316  1.00  0.00           H  
ATOM     43 3HG1 VAL A   3      51.569  64.208  78.631  1.00  0.00           H  
ATOM     44  CG2 VAL A   3      54.736  64.249  77.254  1.00 30.53           C  
ATOM     45 1HG2 VAL A   3      55.279  64.426  78.211  1.00  0.00           H  
ATOM     46 2HG2 VAL A   3      55.242  64.726  76.383  1.00  0.00           H  
ATOM     47 3HG2 VAL A   3      54.808  63.190  76.914  1.00  0.00           H  
ATOM     48  N   PHE A   4      50.489  63.233  76.321  1.00 26.70           N  
ATOM     49  HN  PHE A   4      51.069  62.400  76.220  1.00  0.00           H  
ATOM     50  CA  PHE A   4      49.056  63.092  76.486  1.00 25.85           C  
ATOM     51  HA  PHE A   4      48.587  64.099  76.391  1.00  0.00           H  
ATOM     52  C   PHE A   4      48.783  62.562  77.876  1.00 22.31           C  
ATOM     53  O   PHE A   4      49.338  61.544  78.287  1.00 27.29           O  
ATOM     54  CB  PHE A   4      48.516  62.197  75.374  1.00 24.10           C  
ATOM     55  HB1 PHE A   4      48.906  61.157  75.471  1.00  0.00           H  
ATOM     56  HB2 PHE A   4      47.429  61.994  75.514  1.00  0.00           H  
ATOM     57  CG  PHE A   4      48.789  62.750  74.013  1.00 26.75           C  
ATOM     58  CD1 PHE A   4      50.071  62.694  73.474  1.00 30.21           C  
ATOM     59  HD1 PHE A   4      50.867  62.158  74.018  1.00  0.00           H  
ATOM     60  CD2 PHE A   4      47.797  63.423  73.311  1.00 32.31           C  
ATOM     61  HD2 PHE A   4      46.775  63.470  73.723  1.00  0.00           H  
ATOM     62  CE1 PHE A   4      50.361  63.304  72.261  1.00 26.23           C  
ATOM     63  HE1 PHE A   4      51.382  63.251  71.846  1.00  0.00           H  
ATOM     64  CE2 PHE A   4      48.075  64.038  72.097  1.00 24.16           C  
ATOM     65  HE2 PHE A   4      47.278  64.570  71.551  1.00  0.00           H  
ATOM     66  CZ  PHE A   4      49.365  63.980  71.571  1.00 25.10           C  
ATOM     67  HZ  PHE A   4      49.593  64.470  70.609  1.00  0.00           H  
ATOM     68  N   LEU A   5      47.921  63.274  78.593  1.00 27.11           N  
ATOM     69  HN  LEU A   5      47.446  64.062  78.153  1.00  0.00           H  
ATOM     70  CA  LEU A   5      47.633  62.966  79.986  1.00 24.02           C  
ATOM     71  HA  LEU A   5      48.158  62.017  80.243  1.00  0.00           H  
ATOM     72  C   LEU A   5      46.179  62.819  80.390  1.00 27.35           C  
ATOM     73  O   LEU A   5      45.270  63.225  79.675  1.00 25.96           O  
ATOM     74  CB  LEU A   5      48.225  64.080  80.848  1.00 24.21           C  
ATOM     75  HB1 LEU A   5      47.517  64.940  80.902  1.00  0.00           H  
ATOM     76  HB2 LEU A   5      48.238  63.770  81.919  1.00  0.00           H  
ATOM     77  CG  LEU A   5      49.608  64.565  80.426  1.00 28.49           C  
ATOM     78  HG  LEU A   5      49.662  64.568  79.312  1.00  0.00           H  
ATOM     79  CD1 LEU A   5      49.848  65.986  80.932  1.00 31.25           C  
ATOM     80 1HD1 LEU A   5      49.085  66.698  80.539  1.00  0.00           H  
ATOM     81 2HD1 LEU A   5      50.883  66.331  80.701  1.00  0.00           H  
ATOM     82 3HD1 LEU A   5      49.899  66.018  82.045  1.00  0.00           H  
ATOM     83  CD2 LEU A   5      50.645  63.597  80.960  1.00 22.18           C  
ATOM     84 1HD2 LEU A   5      50.470  62.560  80.591  1.00  0.00           H  
ATOM     85 2HD2 LEU A   5      50.696  63.629  82.073  1.00  0.00           H  
ATOM     86 3HD2 LEU A   5      51.680  63.942  80.729  1.00  0.00           H  
ATOM     87  N   MET A   6      46.001  62.238  81.575  1.00 28.73           N  
ATOM     88  HN  MET A   6      46.827  61.896  82.065  1.00  0.00           H  
ATOM     89  CA  MET A   6      44.705  62.058  82.219  1.00 27.04           C  
ATOM     90  HA  MET A   6      43.907  62.605  81.665  1.00  0.00           H  
ATOM     91  C   MET A   6      44.903  62.649  83.608  1.00 24.39           C  
ATOM     92  O   MET A   6      45.612  62.069  84.430  1.00 23.78           O  
ATOM     93  CB  MET A   6      44.339  60.580  82.383  1.00 31.87           C  
ATOM     94  HB1 MET A   6      43.713  60.441  83.295  1.00  0.00           H  
ATOM     95  HB2 MET A   6      45.242  59.993  82.671  1.00  0.00           H  
ATOM     96  CG  MET A   6      43.666  59.940  81.193  1.00 27.85           C  
ATOM     97  HG1 MET A   6      44.363  59.844  80.328  1.00  0.00           H  
ATOM     98  HG2 MET A   6      42.915  60.621  80.729  1.00  0.00           H  
ATOM     99  SD  MET A   6      42.937  58.348  81.645  1.00 28.54           S  
ATOM    100  CE  MET A   6      44.384  57.402  82.000  1.00 17.28           C  
ATOM    101  HE1 MET A   6      43.935  56.420  82.279  1.00  0.00           H  
ATOM    102  HE2 MET A   6      45.072  57.846  82.757  1.00  0.00           H  
ATOM    103  HE3 MET A   6      45.145  57.366  81.185  1.00  0.00           H  
ATOM    104  N   ILE A   7      44.312  63.811  83.861  1.00 22.80           N  
ATOM    105  HN  ILE A   7      43.767  64.264  83.128  1.00  0.00           H  
ATOM    106  CA  ILE A   7      44.427  64.451  85.164  1.00 18.11           C  
ATOM    107  HA  ILE A   7      45.360  64.111  85.671  1.00  0.00           H  
ATOM    108  C   ILE A   7      43.216  63.970  85.941  1.00 25.99           C  
ATOM    109  O   ILE A   7      42.071  64.235  85.556  1.00 22.43           O  
ATOM    110  CB  ILE A   7      44.433  65.984  85.033  1.00 23.46           C  
ATOM    111  HB  ILE A   7      43.465  66.320  84.594  1.00  0.00           H  
ATOM    112  CG1 ILE A   7      45.583  66.406  84.107  1.00 20.46           C  
ATOM    113 1HG1 ILE A   7      45.571  65.805  83.168  1.00  0.00           H  
ATOM    114 2HG1 ILE A   7      46.563  66.080  84.526  1.00  0.00           H  
ATOM    115  CG2 ILE A   7      44.618  66.638  86.412  1.00 20.08           C  
ATOM    116 1HG2 ILE A   7      44.622  67.749  86.317  1.00  0.00           H  
ATOM    117 2HG2 ILE A   7      45.530  66.262  86.931  1.00  0.00           H  
ATOM    118 3HG2 ILE A   7      43.854  66.287  87.144  1.00  0.00           H  
ATOM    119  CD1 ILE A   7      45.605  67.885  83.791  1.00 22.65           C  
ATOM    120 1HD1 ILE A   7      46.440  68.191  83.119  1.00  0.00           H  
ATOM    121 2HD1 ILE A   7      45.617  68.486  84.730  1.00  0.00           H  
ATOM    122 3HD1 ILE A   7      44.625  68.211  83.372  1.00  0.00           H  
ATOM    123  N   ARG A   8      43.476  63.265  87.041  1.00 22.72           N  
ATOM    124  HN  ARG A   8      44.443  63.139  87.339  1.00  0.00           H  
ATOM    125  CA  ARG A   8      42.403  62.672  87.823  1.00 23.39           C  
ATOM    126  HA  ARG A   8      41.444  62.996  87.355  1.00  0.00           H  
ATOM    127  C   ARG A   8      42.307  63.011  89.310  1.00 22.94           C  
ATOM    128  O   ARG A   8      43.303  63.026  90.029  1.00 22.70           O  
ATOM    129  CB  ARG A   8      42.476  61.144  87.679  1.00 21.00           C  
ATOM    130  HB1 ARG A   8      41.555  60.669  88.089  1.00  0.00           H  
ATOM    131  HB2 ARG A   8      43.235  60.722  88.379  1.00  0.00           H  
ATOM    132  CG  ARG A   8      42.738  60.660  86.247  1.00 22.62           C  
ATOM    133  HG1 ARG A   8      43.715  61.030  85.858  1.00  0.00           H  
ATOM    134  HG2 ARG A   8      42.065  61.160  85.512  1.00  0.00           H  
ATOM    135  CD  ARG A   8      42.636  59.151  86.165  1.00 17.80           C  
ATOM    136  HD1 ARG A   8      42.841  58.773  85.136  1.00  0.00           H  
ATOM    137  HD2 ARG A   8      43.477  58.645  86.695  1.00  0.00           H  
ATOM    138  NE  ARG A   8      41.334  58.714  86.660  1.00 21.98           N  
ATOM    139  HE  ARG A   8      40.587  59.407  86.704  1.00  0.00           H  
ATOM    140  CZ  ARG A   8      41.054  57.480  87.057  1.00 19.56           C  
ATOM    141  NH1 ARG A   8      41.985  56.541  87.016  1.00 21.66           N  
ATOM    142 1HH1 ARG A   8      42.915  56.761  86.660  1.00  0.00           H  
ATOM    143 2HH1 ARG A   8      41.770  55.592  87.321  1.00  0.00           H  
ATOM    144  NH2 ARG A   8      39.846  57.194  87.520  1.00 21.09           N  
ATOM    145 1HH2 ARG A   8      39.128  57.918  87.552  1.00  0.00           H  
ATOM    146 2HH2 ARG A   8      39.631  56.245  87.825  1.00  0.00           H  
ATOM    147  N   ARG A   9      41.080  63.276  89.745  1.00 26.97           N  
ATOM    148  HN  ARG A   9      40.318  63.286  89.067  1.00  0.00           H  
ATOM    149  CA  ARG A   9      40.765  63.553  91.143  1.00 26.90           C  
ATOM    150  HA  ARG A   9      41.498  63.037  91.806  1.00  0.00           H  
ATOM    151  C   ARG A   9      39.375  62.992  91.377  1.00 26.80           C  
ATOM    152  O   ARG A   9      38.447  63.312  90.633  1.00 28.87           O  
ATOM    153  CB  ARG A   9      40.748  65.050  91.455  1.00 24.84           C  
ATOM    154  HB1 ARG A   9      40.036  65.595  90.793  1.00  0.00           H  
ATOM    155  HB2 ARG A   9      41.695  65.543  91.135  1.00  0.00           H  
ATOM    156  CG  ARG A   9      40.453  65.316  92.929  1.00 27.67           C  
ATOM    157  HG1 ARG A   9      41.174  64.773  93.583  1.00  0.00           H  
ATOM    158  HG2 ARG A   9      39.508  64.814  93.242  1.00  0.00           H  
ATOM    159  CD  ARG A   9      40.420  66.788  93.269  1.00 41.39           C  
ATOM    160  HD1 ARG A   9      40.886  66.988  94.262  1.00  0.00           H  
ATOM    161  HD2 ARG A   9      41.123  67.370  92.628  1.00  0.00           H  
ATOM    162  NE  ARG A   9      39.066  67.323  93.198  1.00 50.16           N  
ATOM    163  HE  ARG A   9      38.730  67.645  92.290  1.00  0.00           H  
ATOM    164  CZ  ARG A   9      38.239  67.420  94.234  1.00 39.00           C  
ATOM    165  NH1 ARG A   9      38.624  67.025  95.439  1.00 42.38           N  
ATOM    166 1HH1 ARG A   9      39.563  66.652  95.575  1.00  0.00           H  
ATOM    167 2HH1 ARG A   9      37.989  67.099  96.234  1.00  0.00           H  
ATOM    168  NH2 ARG A   9      37.018  67.905  94.057  1.00 47.50           N  
ATOM    169 1HH2 ARG A   9      36.722  68.209  93.130  1.00  0.00           H  
ATOM    170 2HH2 ARG A   9      36.383  67.979  94.852  1.00  0.00           H  
ATOM    171  N   HIS A  10      39.239  62.146  92.395  1.00 25.72           N  
ATOM    172  HN  HIS A  10      40.058  61.914  92.957  1.00  0.00           H  
ATOM    173  CA  HIS A  10      37.955  61.538  92.735  1.00 29.21           C  
ATOM    174  HA  HIS A  10      38.126  60.786  93.540  1.00  0.00           H  
ATOM    175  C   HIS A  10      37.339  60.823  91.532  1.00 24.49           C  
ATOM    176  O   HIS A  10      37.916  59.870  91.013  1.00 29.46           O  
ATOM    177  CB  HIS A  10      36.993  62.606  93.270  1.00 29.00           C  
ATOM    178  HB1 HIS A  10      35.968  62.185  93.391  1.00  0.00           H  
ATOM    179  HB2 HIS A  10      36.789  63.376  92.490  1.00  0.00           H  
ATOM    180  CG  HIS A  10      37.451  63.253  94.544  1.00 31.63           C  
ATOM    181  CD2 HIS A  10      36.961  64.312  95.232  1.00 36.69           C  
ATOM    182  HD2 HIS A  10      36.097  64.935  94.946  1.00  0.00           H  
ATOM    183  ND1 HIS A  10      38.526  62.789  95.273  1.00 29.52           N  
ATOM    184  HD1 HIS A  10      39.112  61.994  95.017  1.00  0.00           H  
ATOM    185  CE1 HIS A  10      38.679  63.533  96.354  1.00 32.85           C  
ATOM    186  HE1 HIS A  10      39.456  63.399  97.125  1.00  0.00           H  
ATOM    187  NE2 HIS A  10      37.742  64.465  96.353  1.00 34.72           N  
ATOM    188  HE2 HIS A  10      37.618  65.182  97.068  1.00  0.00           H  
ATOM    189  N   LYS A  11      36.167  61.278  91.102  1.00 24.77           N  
ATOM    190  HN  LYS A  11      35.729  62.059  91.591  1.00  0.00           H  
ATOM    191  CA  LYS A  11      35.488  60.692  89.949  1.00 27.13           C  
ATOM    192  HA  LYS A  11      35.993  59.732  89.693  1.00  0.00           H  
ATOM    193  C   LYS A  11      35.550  61.607  88.735  1.00 26.50           C  
ATOM    194  O   LYS A  11      34.689  61.558  87.861  1.00 28.13           O  
ATOM    195  CB  LYS A  11      34.026  60.395  90.281  1.00 30.41           C  
ATOM    196  HB1 LYS A  11      33.596  61.201  90.921  1.00  0.00           H  
ATOM    197  HB2 LYS A  11      33.385  60.513  89.376  1.00  0.00           H  
ATOM    198  CG  LYS A  11      33.809  59.038  90.915  1.00 40.24           C  
ATOM    199  HG1 LYS A  11      34.242  58.987  91.941  1.00  0.00           H  
ATOM    200  HG2 LYS A  11      34.433  58.251  90.430  1.00  0.00           H  
ATOM    201  CD  LYS A  11      32.336  58.671  90.908  1.00 45.97           C  
ATOM    202  HD1 LYS A  11      31.738  59.364  91.545  1.00  0.00           H  
ATOM    203  HD2 LYS A  11      31.863  58.894  89.923  1.00  0.00           H  
ATOM    204  CE  LYS A  11      32.128  57.222  91.312  1.00 47.44           C  
ATOM    205  HE1 LYS A  11      32.658  56.978  92.262  1.00  0.00           H  
ATOM    206  HE2 LYS A  11      32.670  56.523  90.633  1.00  0.00           H  
ATOM    207  NZ  LYS A  11      30.678  56.899  91.392  1.00 50.52           N  
ATOM    208  HZ1 LYS A  11      30.538  55.926  91.663  1.00  0.00           H  
ATOM    209  HZ2 LYS A  11      30.193  57.122  90.523  1.00  0.00           H  
ATOM    210  HZ3 LYS A  11      30.182  57.539  92.013  1.00  0.00           H  
ATOM    211  N   THR A  12      36.570  62.450  88.690  1.00 27.00           N  
ATOM    212  HN  THR A  12      37.248  62.452  89.452  1.00  0.00           H  
ATOM    213  CA  THR A  12      36.746  63.374  87.578  1.00 25.86           C  
ATOM    214  HA  THR A  12      35.902  63.252  86.860  1.00  0.00           H  
ATOM    215  C   THR A  12      38.056  63.055  86.873  1.00 26.59           C  
ATOM    216  O   THR A  12      39.080  62.852  87.523  1.00 23.86           O  
ATOM    217  CB  THR A  12      36.788  64.832  88.073  1.00 27.85           C  
ATOM    218  HB  THR A  12      37.577  64.930  88.854  1.00  0.00           H  
ATOM    219  CG2 THR A  12      37.104  65.775  86.927  1.00 26.18           C  
ATOM    220 1HG2 THR A  12      38.091  65.507  86.484  1.00  0.00           H  
ATOM    221 2HG2 THR A  12      37.059  66.845  87.238  1.00  0.00           H  
ATOM    222 3HG2 THR A  12      36.292  65.796  86.163  1.00  0.00           H  
ATOM    223  OG1 THR A  12      35.520  65.176  88.642  1.00 30.95           O  
ATOM    224  HG1 THR A  12      35.322  64.586  89.359  1.00  0.00           H  
ATOM    225  N   THR A  13      38.012  63.005  85.544  1.00 25.34           N  
ATOM    226  HN  THR A  13      37.123  63.179  85.075  1.00  0.00           H  
ATOM    227  CA  THR A  13      39.185  62.711  84.734  1.00 23.37           C  
ATOM    228  HA  THR A  13      40.102  62.826  85.357  1.00  0.00           H  
ATOM    229  C   THR A  13      39.238  63.692  83.575  1.00 24.79           C  
ATOM    230  O   THR A  13      38.337  63.726  82.743  1.00 23.81           O  
ATOM    231  CB  THR A  13      39.140  61.272  84.146  1.00 21.05           C  
ATOM    232  HB  THR A  13      38.184  61.138  83.588  1.00  0.00           H  
ATOM    233  CG2 THR A  13      40.321  61.040  83.181  1.00 18.80           C  
ATOM    234 1HG2 THR A  13      40.275  61.787  82.355  1.00  0.00           H  
ATOM    235 2HG2 THR A  13      40.356  59.992  82.801  1.00  0.00           H  
ATOM    236 3HG2 THR A  13      41.304  61.051  83.707  1.00  0.00           H  
ATOM    237  OG1 THR A  13      39.199  60.312  85.207  1.00 20.47           O  
ATOM    238  HG1 THR A  13      38.472  60.455  85.801  1.00  0.00           H  
ATOM    239  N   ILE A  14      40.293  64.493  83.533  1.00 26.25           N  
ATOM    240  HN  ILE A  14      40.995  64.430  84.270  1.00  0.00           H  
ATOM    241  CA  ILE A  14      40.473  65.459  82.462  1.00 24.35           C  
ATOM    242  HA  ILE A  14      39.492  65.662  81.972  1.00  0.00           H  
ATOM    243  C   ILE A  14      41.445  64.895  81.443  1.00 27.30           C  
ATOM    244  O   ILE A  14      42.564  64.508  81.803  1.00 23.94           O  
ATOM    245  CB  ILE A  14      41.085  66.788  82.971  1.00 19.56           C  
ATOM    246  HB  ILE A  14      42.045  66.566  83.493  1.00  0.00           H  
ATOM    247  CG1 ILE A  14      40.134  67.471  83.955  1.00 28.43           C  
ATOM    248 1HG1 ILE A  14      39.853  66.774  84.779  1.00  0.00           H  
ATOM    249 2HG1 ILE A  14      39.132  67.625  83.491  1.00  0.00           H  
ATOM    250  CG2 ILE A  14      41.366  67.713  81.796  1.00 25.02           C  
ATOM    251 1HG2 ILE A  14      41.806  68.670  82.162  1.00  0.00           H  
ATOM    252 2HG2 ILE A  14      40.459  67.883  81.171  1.00  0.00           H  
ATOM    253 3HG2 ILE A  14      42.006  67.226  81.024  1.00  0.00           H  
ATOM    254  CD1 ILE A  14      40.672  68.780  84.519  1.00 19.14           C  
ATOM    255 1HD1 ILE A  14      39.979  69.278  85.236  1.00  0.00           H  
ATOM    256 2HD1 ILE A  14      40.953  69.477  83.695  1.00  0.00           H  
ATOM    257 3HD1 ILE A  14      41.674  68.626  84.983  1.00  0.00           H  
ATOM    258  N   PHE A  15      41.018  64.830  80.183  1.00 22.50           N  
ATOM    259  HN  PHE A  15      40.060  65.103  79.963  1.00  0.00           H  
ATOM    260  CA  PHE A  15      41.898  64.374  79.112  1.00 22.63           C  
ATOM    261  HA  PHE A  15      42.718  63.750  79.539  1.00  0.00           H  
ATOM    262  C   PHE A  15      42.483  65.613  78.465  1.00 22.64           C  
ATOM    263  O   PHE A  15      41.750  66.481  77.999  1.00 26.67           O  
ATOM    264  CB  PHE A  15      41.147  63.577  78.043  1.00 21.68           C  
ATOM    265  HB1 PHE A  15      41.680  63.630  77.065  1.00  0.00           H  
ATOM    266  HB2 PHE A  15      40.197  64.089  77.765  1.00  0.00           H  
ATOM    267  CG  PHE A  15      40.889  62.161  78.426  1.00 24.73           C  
ATOM    268  CD1 PHE A  15      39.801  61.832  79.224  1.00 19.14           C  
ATOM    269  HD1 PHE A  15      39.094  62.619  79.534  1.00  0.00           H  
ATOM    270  CD2 PHE A  15      41.771  61.158  78.038  1.00 19.78           C  
ATOM    271  HD2 PHE A  15      42.635  61.407  77.400  1.00  0.00           H  
ATOM    272  CE1 PHE A  15      39.596  60.528  79.633  1.00 19.35           C  
ATOM    273  HE1 PHE A  15      38.728  60.277  80.266  1.00  0.00           H  
ATOM    274  CE2 PHE A  15      41.574  59.853  78.445  1.00 23.59           C  
ATOM    275  HE2 PHE A  15      42.280  59.064  78.135  1.00  0.00           H  
ATOM    276  CZ  PHE A  15      40.484  59.537  79.246  1.00 24.32           C  
ATOM    277  HZ  PHE A  15      40.325  58.496  79.574  1.00  0.00           H  
ATOM    278  N   THR A  16      43.803  65.700  78.441  1.00 20.24           N  
ATOM    279  HN  THR A  16      44.369  64.954  78.845  1.00  0.00           H  
ATOM    280  CA  THR A  16      44.448  66.851  77.843  1.00 23.82           C  
ATOM    281  HA  THR A  16      43.897  67.125  76.913  1.00  0.00           H  
ATOM    282  C   THR A  16      45.879  66.521  77.477  1.00 23.72           C  
ATOM    283  O   THR A  16      46.399  65.455  77.812  1.00 25.76           O  
ATOM    284  CB  THR A  16      44.440  68.066  78.797  1.00 31.69           C  
ATOM    285  HB  THR A  16      43.398  68.248  79.150  1.00  0.00           H  
ATOM    286  CG2 THR A  16      45.346  67.818  80.007  1.00 29.79           C  
ATOM    287 1HG2 THR A  16      45.340  68.695  80.696  1.00  0.00           H  
ATOM    288 2HG2 THR A  16      46.382  67.545  79.697  1.00  0.00           H  
ATOM    289 3HG2 THR A  16      45.075  66.876  80.538  1.00  0.00           H  
ATOM    290  OG1 THR A  16      44.907  69.221  78.093  1.00 35.03           O  
ATOM    291  HG1 THR A  16      44.902  69.968  78.680  1.00  0.00           H  
ATOM    292  N   ASP A  17      46.513  67.441  76.768  1.00 24.27           N  
ATOM    293  HN  ASP A  17      46.027  68.300  76.512  1.00  0.00           H  
ATOM    294  CA  ASP A  17      47.885  67.248  76.350  1.00 26.93           C  
ATOM    295  HA  ASP A  17      48.364  66.465  76.983  1.00  0.00           H  
ATOM    296  C   ASP A  17      48.619  68.561  76.521  1.00 20.10           C  
ATOM    297  O   ASP A  17      48.002  69.615  76.601  1.00 24.85           O  
ATOM    298  CB  ASP A  17      47.926  66.823  74.889  1.00 27.89           C  
ATOM    299  HB1 ASP A  17      47.522  65.792  74.756  1.00  0.00           H  
ATOM    300  HB2 ASP A  17      48.973  66.647  74.548  1.00  0.00           H  
ATOM    301  CG  ASP A  17      47.218  67.807  73.997  1.00 32.88           C  
ATOM    302  OD1 ASP A  17      45.979  67.698  73.860  1.00 36.44           O  
ATOM    303  OD2 ASP A  17      47.902  68.703  73.460  1.00 33.36           O  
ATOM    304  N   ALA A  18      49.940  68.487  76.574  1.00 27.31           N  
ATOM    305  HN  ALA A  18      50.388  67.574  76.501  1.00  0.00           H  
ATOM    306  CA  ALA A  18      50.769  69.667  76.733  1.00 28.94           C  
ATOM    307  HA  ALA A  18      50.309  70.519  76.180  1.00  0.00           H  
ATOM    308  C   ALA A  18      52.151  69.383  76.161  1.00 28.12           C  
ATOM    309  O   ALA A  18      52.497  68.235  75.899  1.00 31.21           O  
ATOM    310  CB  ALA A  18      50.881  70.027  78.210  1.00 28.51           C  
ATOM    311  HB1 ALA A  18      51.518  70.934  78.332  1.00  0.00           H  
ATOM    312  HB2 ALA A  18      51.249  69.171  78.823  1.00  0.00           H  
ATOM    313  HB3 ALA A  18      49.881  70.150  78.688  1.00  0.00           H  
ATOM    314  N   LYS A  19      52.940  70.429  75.958  1.00 32.59           N  
ATOM    315  HN  LYS A  19      52.603  71.368  76.170  1.00  0.00           H  
ATOM    316  CA  LYS A  19      54.284  70.244  75.435  1.00 35.22           C  
ATOM    317  HA  LYS A  19      54.251  69.543  74.568  1.00  0.00           H  
ATOM    318  C   LYS A  19      55.140  69.643  76.539  1.00 33.05           C  
ATOM    319  O   LYS A  19      55.044  70.043  77.698  1.00 30.47           O  
ATOM    320  CB  LYS A  19      54.883  71.580  74.987  1.00 37.86           C  
ATOM    321  HB1 LYS A  19      55.988  71.490  74.868  1.00  0.00           H  
ATOM    322  HB2 LYS A  19      54.840  72.323  75.818  1.00  0.00           H  
ATOM    323  CG  LYS A  19      54.262  72.158  73.729  1.00 43.18           C  
ATOM    324  HG1 LYS A  19      53.163  72.308  73.842  1.00  0.00           H  
ATOM    325  HG2 LYS A  19      54.245  71.415  72.898  1.00  0.00           H  
ATOM    326  CD  LYS A  19      54.968  73.444  73.322  1.00 46.95           C  
ATOM    327  HD1 LYS A  19      54.939  74.202  74.139  1.00  0.00           H  
ATOM    328  HD2 LYS A  19      56.072  73.301  73.258  1.00  0.00           H  
ATOM    329  CE  LYS A  19      54.403  74.002  72.026  1.00 52.13           C  
ATOM    330  HE1 LYS A  19      54.499  73.267  71.193  1.00  0.00           H  
ATOM    331  HE2 LYS A  19      53.291  74.076  72.067  1.00  0.00           H  
ATOM    332  NZ  LYS A  19      55.022  75.313  71.668  1.00 60.74           N  
ATOM    333  HZ1 LYS A  19      54.643  75.687  70.798  1.00  0.00           H  
ATOM    334  HZ2 LYS A  19      56.039  75.245  71.630  1.00  0.00           H  
ATOM    335  HZ3 LYS A  19      54.935  75.985  72.430  1.00  0.00           H  
ATOM    336  N   GLU A  20      55.974  68.681  76.173  1.00 32.04           N  
ATOM    337  HN  GLU A  20      55.998  68.389  75.196  1.00  0.00           H  
ATOM    338  CA  GLU A  20      56.855  68.032  77.128  1.00 31.46           C  
ATOM    339  HA  GLU A  20      56.244  67.504  77.897  1.00  0.00           H  
ATOM    340  C   GLU A  20      57.711  69.096  77.805  1.00 30.69           C  
ATOM    341  O   GLU A  20      58.168  68.922  78.936  1.00 35.13           O  
ATOM    342  CB  GLU A  20      57.743  67.019  76.399  1.00 34.37           C  
ATOM    343  HB1 GLU A  20      58.393  67.537  75.655  1.00  0.00           H  
ATOM    344  HB2 GLU A  20      57.130  66.389  75.713  1.00  0.00           H  
ATOM    345  CG  GLU A  20      58.578  66.146  77.309  1.00 37.70           C  
ATOM    346  HG1 GLU A  20      59.198  66.762  78.001  1.00  0.00           H  
ATOM    347  HG2 GLU A  20      57.942  65.622  78.060  1.00  0.00           H  
ATOM    348  CD  GLU A  20      59.437  65.160  76.531  1.00 50.05           C  
ATOM    349  OE1 GLU A  20      58.878  64.355  75.750  1.00 36.82           O  
ATOM    350  OE2 GLU A  20      60.675  65.192  76.703  1.00 45.53           O  
ATOM    351  N   SER A  21      57.900  70.213  77.110  1.00 26.10           N  
ATOM    352  HN  SER A  21      57.470  70.302  76.189  1.00  0.00           H  
ATOM    353  CA  SER A  21      58.704  71.315  77.625  1.00 28.04           C  
ATOM    354  HA  SER A  21      59.526  70.883  78.243  1.00  0.00           H  
ATOM    355  C   SER A  21      57.922  72.292  78.496  1.00 26.49           C  
ATOM    356  O   SER A  21      58.517  73.157  79.126  1.00 27.23           O  
ATOM    357  CB  SER A  21      59.339  72.090  76.468  1.00 27.21           C  
ATOM    358  HB1 SER A  21      60.147  72.772  76.821  1.00  0.00           H  
ATOM    359  HB2 SER A  21      59.953  71.428  75.814  1.00  0.00           H  
ATOM    360  OG  SER A  21      58.348  72.786  75.730  1.00 32.03           O  
ATOM    361  HG  SER A  21      58.742  73.267  75.012  1.00  0.00           H  
ATOM    362  N   SER A  22      56.597  72.179  78.524  1.00 23.89           N  
ATOM    363  HN  SER A  22      56.132  71.458  77.973  1.00  0.00           H  
ATOM    364  CA  SER A  22      55.813  73.092  79.347  1.00 27.96           C  
ATOM    365  HA  SER A  22      56.223  74.121  79.222  1.00  0.00           H  
ATOM    366  C   SER A  22      55.953  72.689  80.817  1.00 23.94           C  
ATOM    367  O   SER A  22      56.340  71.564  81.126  1.00 28.89           O  
ATOM    368  CB  SER A  22      54.342  73.097  78.904  1.00 26.71           C  
ATOM    369  HB1 SER A  22      54.228  73.550  77.892  1.00  0.00           H  
ATOM    370  HB2 SER A  22      53.746  73.830  79.495  1.00  0.00           H  
ATOM    371  OG  SER A  22      53.764  71.810  78.955  1.00 32.11           O  
ATOM    372  HG  SER A  22      52.854  71.813  78.681  1.00  0.00           H  
ATOM    373  N   THR A  23      55.644  73.605  81.723  1.00 22.66           N  
ATOM    374  HN  THR A  23      55.298  74.516  81.422  1.00  0.00           H  
ATOM    375  CA  THR A  23      55.795  73.322  83.152  1.00 21.72           C  
ATOM    376  HA  THR A  23      56.590  72.546  83.248  1.00  0.00           H  
ATOM    377  C   THR A  23      54.576  72.804  83.898  1.00 22.39           C  
ATOM    378  O   THR A  23      53.444  72.850  83.409  1.00 20.80           O  
ATOM    379  CB  THR A  23      56.287  74.566  83.911  1.00 18.20           C  
ATOM    380  HB  THR A  23      56.452  74.302  84.982  1.00  0.00           H  
ATOM    381  CG2 THR A  23      57.593  75.070  83.312  1.00 20.40           C  
ATOM    382 1HG2 THR A  23      57.950  75.972  83.862  1.00  0.00           H  
ATOM    383 2HG2 THR A  23      57.502  75.260  82.217  1.00  0.00           H  
ATOM    384 3HG2 THR A  23      58.370  74.271  83.277  1.00  0.00           H  
ATOM    385  OG1 THR A  23      55.297  75.593  83.826  1.00 24.22           O  
ATOM    386  HG1 THR A  23      55.601  76.361  84.295  1.00  0.00           H  
ATOM    387  N   VAL A  24      54.842  72.298  85.098  1.00 24.08           N  
ATOM    388  HN  VAL A  24      55.812  72.263  85.411  1.00  0.00           H  
ATOM    389  CA  VAL A  24      53.805  71.794  85.979  1.00 23.18           C  
ATOM    390  HA  VAL A  24      53.241  70.972  85.479  1.00  0.00           H  
ATOM    391  C   VAL A  24      52.885  72.975  86.246  1.00 22.98           C  
ATOM    392  O   VAL A  24      51.661  72.835  86.287  1.00 23.99           O  
ATOM    393  CB  VAL A  24      54.421  71.288  87.310  1.00 24.25           C  
ATOM    394  HB  VAL A  24      55.107  72.070  87.711  1.00  0.00           H  
ATOM    395  CG1 VAL A  24      53.333  71.013  88.337  1.00 16.35           C  
ATOM    396 1HG1 VAL A  24      52.748  71.942  88.528  1.00  0.00           H  
ATOM    397 2HG1 VAL A  24      53.745  70.577  89.277  1.00  0.00           H  
ATOM    398 3HG1 VAL A  24      52.679  70.161  88.036  1.00  0.00           H  
ATOM    399  CG2 VAL A  24      55.219  70.021  87.049  1.00 18.50           C  
ATOM    400 1HG2 VAL A  24      56.016  70.223  86.296  1.00  0.00           H  
ATOM    401 2HG2 VAL A  24      54.565  69.169  86.748  1.00  0.00           H  
ATOM    402 3HG2 VAL A  24      55.631  69.585  87.989  1.00  0.00           H  
ATOM    403  N   PHE A  25      53.486  74.150  86.401  1.00 21.12           N  
ATOM    404  HN  PHE A  25      54.503  74.206  86.341  1.00  0.00           H  
ATOM    405  CA  PHE A  25      52.714  75.361  86.655  1.00 28.21           C  
ATOM    406  HA  PHE A  25      52.132  75.222  87.596  1.00  0.00           H  
ATOM    407  C   PHE A  25      51.738  75.636  85.512  1.00 25.87           C  
ATOM    408  O   PHE A  25      50.562  75.934  85.743  1.00 27.40           O  
ATOM    409  CB  PHE A  25      53.639  76.567  86.826  1.00 28.63           C  
ATOM    410  HB1 PHE A  25      54.314  76.676  85.945  1.00  0.00           H  
ATOM    411  HB2 PHE A  25      54.399  76.373  87.618  1.00  0.00           H  
ATOM    412  CG  PHE A  25      52.903  77.850  87.096  1.00 35.13           C  
ATOM    413  CD1 PHE A  25      52.475  78.165  88.386  1.00 29.01           C  
ATOM    414  HD1 PHE A  25      52.716  77.486  89.221  1.00  0.00           H  
ATOM    415  CD2 PHE A  25      52.592  78.721  86.052  1.00 29.36           C  
ATOM    416  HD2 PHE A  25      52.929  78.485  85.029  1.00  0.00           H  
ATOM    417  CE1 PHE A  25      51.744  79.331  88.633  1.00 29.82           C  
ATOM    418  HE1 PHE A  25      51.412  79.569  89.658  1.00  0.00           H  
ATOM    419  CE2 PHE A  25      51.861  79.886  86.284  1.00 35.15           C  
ATOM    420  HE2 PHE A  25      51.620  80.563  85.447  1.00  0.00           H  
ATOM    421  CZ  PHE A  25      51.435  80.193  87.578  1.00 34.91           C  
ATOM    422  HZ  PHE A  25      50.856  81.113  87.766  1.00  0.00           H  
ATOM    423  N   GLU A  26      52.223  75.548  84.276  1.00 26.50           N  
ATOM    424  HN  GLU A  26      53.205  75.311  84.131  1.00  0.00           H  
ATOM    425  CA  GLU A  26      51.355  75.789  83.126  1.00 21.58           C  
ATOM    426  HA  GLU A  26      50.884  76.793  83.241  1.00  0.00           H  
ATOM    427  C   GLU A  26      50.256  74.740  83.078  1.00 18.62           C  
ATOM    428  O   GLU A  26      49.142  75.021  82.658  1.00 24.73           O  
ATOM    429  CB  GLU A  26      52.165  75.776  81.830  1.00 22.48           C  
ATOM    430  HB1 GLU A  26      51.496  75.683  80.943  1.00  0.00           H  
ATOM    431  HB2 GLU A  26      52.737  74.824  81.727  1.00  0.00           H  
ATOM    432  CG  GLU A  26      53.084  76.980  81.695  1.00 27.74           C  
ATOM    433  HG1 GLU A  26      52.497  77.926  81.634  1.00  0.00           H  
ATOM    434  HG2 GLU A  26      53.636  77.171  82.645  1.00  0.00           H  
ATOM    435  CD  GLU A  26      54.038  76.857  80.529  1.00 34.26           C  
ATOM    436  OE1 GLU A  26      54.896  75.950  80.564  1.00 36.71           O  
ATOM    437  OE2 GLU A  26      53.930  77.664  79.581  1.00 42.61           O  
ATOM    438  N   LEU A  27      50.568  73.527  83.521  1.00 20.65           N  
ATOM    439  HN  LEU A  27      51.514  73.337  83.852  1.00  0.00           H  
ATOM    440  CA  LEU A  27      49.571  72.469  83.538  1.00 17.29           C  
ATOM    441  HA  LEU A  27      49.114  72.374  82.525  1.00  0.00           H  
ATOM    442  C   LEU A  27      48.487  72.834  84.552  1.00 24.59           C  
ATOM    443  O   LEU A  27      47.294  72.607  84.317  1.00 19.95           O  
ATOM    444  CB  LEU A  27      50.214  71.149  83.928  1.00 20.25           C  
ATOM    445  HB1 LEU A  27      51.111  70.958  83.294  1.00  0.00           H  
ATOM    446  HB2 LEU A  27      50.697  71.240  84.929  1.00  0.00           H  
ATOM    447  CG  LEU A  27      49.288  69.937  83.902  1.00 28.97           C  
ATOM    448  HG  LEU A  27      48.524  70.047  84.707  1.00  0.00           H  
ATOM    449  CD1 LEU A  27      48.579  69.866  82.552  1.00 30.70           C  
ATOM    450 1HD1 LEU A  27      47.902  68.980  82.533  1.00  0.00           H  
ATOM    451 2HD1 LEU A  27      49.297  69.866  81.699  1.00  0.00           H  
ATOM    452 3HD1 LEU A  27      48.041  70.812  82.308  1.00  0.00           H  
ATOM    453  CD2 LEU A  27      50.103  68.665  84.160  1.00 22.22           C  
ATOM    454 1HD2 LEU A  27      49.426  67.779  84.141  1.00  0.00           H  
ATOM    455 2HD2 LEU A  27      50.691  68.726  85.106  1.00  0.00           H  
ATOM    456 3HD2 LEU A  27      50.955  68.559  83.449  1.00  0.00           H  
ATOM    457  N   LYS A  28      48.907  73.399  85.683  1.00 23.91           N  
ATOM    458  HN  LYS A  28      49.905  73.545  85.832  1.00  0.00           H  
ATOM    459  CA  LYS A  28      47.960  73.810  86.709  1.00 28.12           C  
ATOM    460  HA  LYS A  28      47.339  72.932  87.002  1.00  0.00           H  
ATOM    461  C   LYS A  28      47.051  74.890  86.127  1.00 27.76           C  
ATOM    462  O   LYS A  28      45.865  74.979  86.472  1.00 27.57           O  
ATOM    463  CB  LYS A  28      48.694  74.341  87.951  1.00 23.47           C  
ATOM    464  HB1 LYS A  28      48.006  74.967  88.566  1.00  0.00           H  
ATOM    465  HB2 LYS A  28      49.445  75.110  87.655  1.00  0.00           H  
ATOM    466  CG  LYS A  28      49.352  73.269  88.821  1.00 25.61           C  
ATOM    467  HG1 LYS A  28      50.116  72.685  88.257  1.00  0.00           H  
ATOM    468  HG2 LYS A  28      48.651  72.435  89.058  1.00  0.00           H  
ATOM    469  CD  LYS A  28      49.934  73.904  90.085  1.00 21.44           C  
ATOM    470  HD1 LYS A  28      49.183  74.562  90.582  1.00  0.00           H  
ATOM    471  HD2 LYS A  28      50.704  74.668  89.829  1.00  0.00           H  
ATOM    472  CE  LYS A  28      50.493  72.873  91.067  1.00 22.66           C  
ATOM    473  HE1 LYS A  28      51.345  72.312  90.618  1.00  0.00           H  
ATOM    474  HE2 LYS A  28      49.779  72.029  91.212  1.00  0.00           H  
ATOM    475  NZ  LYS A  28      50.880  73.482  92.378  1.00 24.48           N  
ATOM    476  HZ1 LYS A  28      51.253  72.795  93.033  1.00  0.00           H  
ATOM    477  HZ2 LYS A  28      50.100  73.995  92.789  1.00  0.00           H  
ATOM    478  HZ3 LYS A  28      51.533  74.254  92.246  1.00  0.00           H  
ATOM    479  N   ARG A  29      47.606  75.715  85.245  1.00 27.02           N  
ATOM    480  HN  ARG A  29      48.594  75.616  85.011  1.00  0.00           H  
ATOM    481  CA  ARG A  29      46.811  76.761  84.610  1.00 28.84           C  
ATOM    482  HA  ARG A  29      46.359  77.412  85.395  1.00  0.00           H  
ATOM    483  C   ARG A  29      45.705  76.096  83.806  1.00 28.48           C  
ATOM    484  O   ARG A  29      44.554  76.521  83.859  1.00 31.94           O  
ATOM    485  CB  ARG A  29      47.664  77.614  83.670  1.00 35.56           C  
ATOM    486  HB1 ARG A  29      48.238  76.958  82.975  1.00  0.00           H  
ATOM    487  HB2 ARG A  29      47.010  78.150  82.943  1.00  0.00           H  
ATOM    488  CG  ARG A  29      48.604  78.600  84.350  1.00 39.61           C  
ATOM    489  HG1 ARG A  29      49.306  79.060  83.616  1.00  0.00           H  
ATOM    490  HG2 ARG A  29      49.344  78.072  84.996  1.00  0.00           H  
ATOM    491  CD  ARG A  29      47.850  79.667  85.135  1.00 47.19           C  
ATOM    492  HD1 ARG A  29      46.892  79.941  84.635  1.00  0.00           H  
ATOM    493  HD2 ARG A  29      47.437  79.259  86.087  1.00  0.00           H  
ATOM    494  NE  ARG A  29      48.686  80.844  85.375  1.00 55.59           N  
ATOM    495  HE  ARG A  29      49.572  80.904  84.874  1.00  0.00           H  
ATOM    496  CZ  ARG A  29      48.376  81.843  86.199  1.00 55.37           C  
ATOM    497  NH1 ARG A  29      47.238  81.826  86.887  1.00 48.18           N  
ATOM    498 1HH1 ARG A  29      47.001  82.591  87.518  1.00  0.00           H  
ATOM    499 2HH1 ARG A  29      46.600  81.036  86.789  1.00  0.00           H  
ATOM    500  NH2 ARG A  29      49.207  82.872  86.327  1.00 55.34           N  
ATOM    501 1HH2 ARG A  29      48.970  83.637  86.958  1.00  0.00           H  
ATOM    502 2HH2 ARG A  29      50.080  82.885  85.799  1.00  0.00           H  
ATOM    503  N   ILE A  30      46.053  75.049  83.061  1.00 27.80           N  
ATOM    504  HN  ILE A  30      47.023  74.735  83.054  1.00  0.00           H  
ATOM    505  CA  ILE A  30      45.058  74.344  82.252  1.00 29.99           C  
ATOM    506  HA  ILE A  30      44.626  75.058  81.513  1.00  0.00           H  
ATOM    507  C   ILE A  30      43.934  73.816  83.139  1.00 29.92           C  
ATOM    508  O   ILE A  30      42.757  73.889  82.783  1.00 28.21           O  
ATOM    509  CB  ILE A  30      45.679  73.145  81.483  1.00 33.33           C  
ATOM    510  HB  ILE A  30      46.157  72.453  82.215  1.00  0.00           H  
ATOM    511  CG1 ILE A  30      46.741  73.634  80.494  1.00 29.28           C  
ATOM    512 1HG1 ILE A  30      47.604  74.082  81.039  1.00  0.00           H  
ATOM    513 2HG1 ILE A  30      47.251  72.769  80.010  1.00  0.00           H  
ATOM    514  CG2 ILE A  30      44.595  72.396  80.731  1.00 23.84           C  
ATOM    515 1HG2 ILE A  30      43.822  72.040  81.451  1.00  0.00           H  
ATOM    516 2HG2 ILE A  30      45.008  71.566  80.112  1.00  0.00           H  
ATOM    517 3HG2 ILE A  30      44.155  73.006  79.907  1.00  0.00           H  
ATOM    518  CD1 ILE A  30      46.218  74.598  79.443  1.00 35.04           C  
ATOM    519 1HD1 ILE A  30      46.991  74.954  78.723  1.00  0.00           H  
ATOM    520 2HD1 ILE A  30      45.708  75.463  79.927  1.00  0.00           H  
ATOM    521 3HD1 ILE A  30      45.355  74.150  78.898  1.00  0.00           H  
ATOM    522  N   VAL A  31      44.311  73.291  84.302  1.00 30.97           N  
ATOM    523  HN  VAL A  31      45.304  73.271  84.534  1.00  0.00           H  
ATOM    524  CA  VAL A  31      43.353  72.741  85.260  1.00 24.83           C  
ATOM    525  HA  VAL A  31      42.721  71.985  84.738  1.00  0.00           H  
ATOM    526  C   VAL A  31      42.444  73.837  85.814  1.00 30.02           C  
ATOM    527  O   VAL A  31      41.242  73.633  86.000  1.00 30.27           O  
ATOM    528  CB  VAL A  31      44.101  72.041  86.428  1.00 29.31           C  
ATOM    529  HB  VAL A  31      44.931  72.703  86.770  1.00  0.00           H  
ATOM    530  CG1 VAL A  31      43.157  71.784  87.608  1.00 33.51           C  
ATOM    531 1HG1 VAL A  31      43.694  71.282  88.446  1.00  0.00           H  
ATOM    532 2HG1 VAL A  31      42.254  71.210  87.295  1.00  0.00           H  
ATOM    533 3HG1 VAL A  31      42.654  72.721  87.944  1.00  0.00           H  
ATOM    534  CG2 VAL A  31      44.692  70.733  85.936  1.00 22.96           C  
ATOM    535 1HG2 VAL A  31      45.229  70.231  86.774  1.00  0.00           H  
ATOM    536 2HG2 VAL A  31      45.343  70.874  85.042  1.00  0.00           H  
ATOM    537 3HG2 VAL A  31      43.924  70.072  85.470  1.00  0.00           H  
ATOM    538  N   GLU A  32      43.029  75.001  86.067  1.00 27.33           N  
ATOM    539  HN  GLU A  32      44.027  75.106  85.882  1.00  0.00           H  
ATOM    540  CA  GLU A  32      42.285  76.129  86.600  1.00 27.32           C  
ATOM    541  HA  GLU A  32      41.806  75.816  87.557  1.00  0.00           H  
ATOM    542  C   GLU A  32      41.195  76.582  85.640  1.00 27.96           C  
ATOM    543  O   GLU A  32      40.087  76.910  86.060  1.00 31.22           O  
ATOM    544  CB  GLU A  32      43.232  77.289  86.890  1.00 23.00           C  
ATOM    545  HB1 GLU A  32      43.942  77.437  86.044  1.00  0.00           H  
ATOM    546  HB2 GLU A  32      43.954  77.015  87.694  1.00  0.00           H  
ATOM    547  CG  GLU A  32      42.523  78.587  87.227  1.00 24.35           C  
ATOM    548  HG1 GLU A  32      41.810  78.879  86.421  1.00  0.00           H  
ATOM    549  HG2 GLU A  32      41.798  78.446  88.062  1.00  0.00           H  
ATOM    550  CD  GLU A  32      43.496  79.704  87.529  1.00 32.53           C  
ATOM    551  OE1 GLU A  32      44.542  79.786  86.845  1.00 38.92           O  
ATOM    552  OE2 GLU A  32      43.212  80.504  88.443  1.00 32.39           O  
ATOM    553  N   GLY A  33      41.513  76.600  84.350  1.00 27.26           N  
ATOM    554  HN  GLY A  33      42.449  76.325  84.051  1.00  0.00           H  
ATOM    555  CA  GLY A  33      40.530  77.010  83.368  1.00 32.73           C  
ATOM    556  HA1 GLY A  33      40.211  78.066  83.529  1.00  0.00           H  
ATOM    557  HA2 GLY A  33      40.987  77.119  82.357  1.00  0.00           H  
ATOM    558  C   GLY A  33      39.340  76.072  83.338  1.00 35.08           C  
ATOM    559  O   GLY A  33      38.240  76.467  82.955  1.00 35.22           O  
ATOM    560  N   ILE A  34      39.551  74.828  83.759  1.00 31.18           N  
ATOM    561  HN  ILE A  34      40.478  74.564  84.092  1.00  0.00           H  
ATOM    562  CA  ILE A  34      38.484  73.833  83.754  1.00 28.01           C  
ATOM    563  HA  ILE A  34      37.732  74.147  82.993  1.00  0.00           H  
ATOM    564  C   ILE A  34      37.752  73.661  85.087  1.00 31.43           C  
ATOM    565  O   ILE A  34      36.520  73.669  85.130  1.00 29.49           O  
ATOM    566  CB  ILE A  34      39.031  72.453  83.331  1.00 34.30           C  
ATOM    567  HB  ILE A  34      39.806  72.135  84.067  1.00  0.00           H  
ATOM    568  CG1 ILE A  34      39.682  72.559  81.946  1.00 32.68           C  
ATOM    569 1HG1 ILE A  34      38.920  72.810  81.172  1.00  0.00           H  
ATOM    570 2HG1 ILE A  34      40.321  73.470  81.881  1.00  0.00           H  
ATOM    571  CG2 ILE A  34      37.902  71.418  83.330  1.00 25.99           C  
ATOM    572 1HG2 ILE A  34      38.297  70.421  83.024  1.00  0.00           H  
ATOM    573 2HG2 ILE A  34      37.042  71.738  82.696  1.00  0.00           H  
ATOM    574 3HG2 ILE A  34      37.374  71.375  84.311  1.00  0.00           H  
ATOM    575  CD1 ILE A  34      40.467  71.326  81.543  1.00 25.52           C  
ATOM    576 1HD1 ILE A  34      40.940  71.403  80.536  1.00  0.00           H  
ATOM    577 2HD1 ILE A  34      39.828  70.415  81.608  1.00  0.00           H  
ATOM    578 3HD1 ILE A  34      41.229  71.075  82.317  1.00  0.00           H  
ATOM    579  N   LEU A  35      38.503  73.508  86.173  1.00 27.31           N  
ATOM    580  HN  LEU A  35      39.519  73.543  86.093  1.00  0.00           H  
ATOM    581  CA  LEU A  35      37.887  73.290  87.480  1.00 29.13           C  
ATOM    582  HA  LEU A  35      36.836  72.964  87.298  1.00  0.00           H  
ATOM    583  C   LEU A  35      37.828  74.521  88.383  1.00 31.15           C  
ATOM    584  O   LEU A  35      37.430  74.431  89.547  1.00 31.96           O  
ATOM    585  CB  LEU A  35      38.600  72.139  88.192  1.00 25.32           C  
ATOM    586  HB1 LEU A  35      38.146  71.954  89.194  1.00  0.00           H  
ATOM    587  HB2 LEU A  35      39.625  72.445  88.506  1.00  0.00           H  
ATOM    588  CG  LEU A  35      38.648  70.844  87.372  1.00 28.80           C  
ATOM    589  HG  LEU A  35      39.210  71.039  86.429  1.00  0.00           H  
ATOM    590  CD1 LEU A  35      39.360  69.753  88.146  1.00 16.26           C  
ATOM    591 1HD1 LEU A  35      40.398  70.066  88.407  1.00  0.00           H  
ATOM    592 2HD1 LEU A  35      39.347  68.782  87.598  1.00  0.00           H  
ATOM    593 3HD1 LEU A  35      38.783  69.444  89.049  1.00  0.00           H  
ATOM    594  CD2 LEU A  35      37.234  70.418  87.017  1.00 23.10           C  
ATOM    595 1HD2 LEU A  35      36.710  71.221  86.447  1.00  0.00           H  
ATOM    596 2HD2 LEU A  35      36.657  70.109  87.920  1.00  0.00           H  
ATOM    597 3HD2 LEU A  35      37.221  69.447  86.469  1.00  0.00           H  
ATOM    598  N   LYS A  36      38.232  75.665  87.841  1.00 34.22           N  
ATOM    599  HN  LYS A  36      38.587  75.659  86.885  1.00  0.00           H  
ATOM    600  CA  LYS A  36      38.184  76.927  88.567  1.00 36.74           C  
ATOM    601  HA  LYS A  36      38.659  77.702  87.922  1.00  0.00           H  
ATOM    602  C   LYS A  36      38.903  76.949  89.913  1.00 37.89           C  
ATOM    603  O   LYS A  36      38.335  77.382  90.910  1.00 34.70           O  
ATOM    604  CB  LYS A  36      36.724  77.339  88.779  1.00 37.90           C  
ATOM    605  HB1 LYS A  36      36.667  78.342  89.263  1.00  0.00           H  
ATOM    606  HB2 LYS A  36      36.254  76.717  89.576  1.00  0.00           H  
ATOM    607  CG  LYS A  36      35.885  77.309  87.518  1.00 45.66           C  
ATOM    608  HG1 LYS A  36      35.779  76.272  87.122  1.00  0.00           H  
ATOM    609  HG2 LYS A  36      34.812  77.520  87.736  1.00  0.00           H  
ATOM    610  CD  LYS A  36      36.434  78.252  86.466  1.00 46.26           C  
ATOM    611  HD1 LYS A  36      36.505  79.298  86.846  1.00  0.00           H  
ATOM    612  HD2 LYS A  36      37.517  78.069  86.273  1.00  0.00           H  
ATOM    613  CE  LYS A  36      35.615  78.173  85.190  1.00 51.93           C  
ATOM    614  HE1 LYS A  36      35.535  77.123  84.823  1.00  0.00           H  
ATOM    615  HE2 LYS A  36      34.536  78.371  85.387  1.00  0.00           H  
ATOM    616  NZ  LYS A  36      36.150  79.078  84.135  1.00 53.19           N  
ATOM    617  HZ1 LYS A  36      35.600  79.025  83.278  1.00  0.00           H  
ATOM    618  HZ2 LYS A  36      37.137  78.896  83.955  1.00  0.00           H  
ATOM    619  HZ3 LYS A  36      36.223  80.038  84.471  1.00  0.00           H  
ATOM    620  N   ARG A  37      40.143  76.478  89.939  1.00 38.70           N  
ATOM    621  HN  ARG A  37      40.550  76.100  89.084  1.00  0.00           H  
ATOM    622  CA  ARG A  37      40.937  76.488  91.161  1.00 35.50           C  
ATOM    623  HA  ARG A  37      40.463  77.171  91.904  1.00  0.00           H  
ATOM    624  C   ARG A  37      42.315  77.013  90.803  1.00 30.89           C  
ATOM    625  O   ARG A  37      42.923  76.574  89.832  1.00 34.02           O  
ATOM    626  CB  ARG A  37      41.051  75.090  91.761  1.00 37.45           C  
ATOM    627  HB1 ARG A  37      41.448  74.372  91.006  1.00  0.00           H  
ATOM    628  HB2 ARG A  37      41.876  75.053  92.510  1.00  0.00           H  
ATOM    629  CG  ARG A  37      39.768  74.570  92.361  1.00 37.43           C  
ATOM    630  HG1 ARG A  37      38.974  74.449  91.588  1.00  0.00           H  
ATOM    631  HG2 ARG A  37      39.865  73.504  92.675  1.00  0.00           H  
ATOM    632  CD  ARG A  37      39.300  75.449  93.509  1.00 39.75           C  
ATOM    633  HD1 ARG A  37      38.562  76.216  93.177  1.00  0.00           H  
ATOM    634  HD2 ARG A  37      40.101  76.140  93.863  1.00  0.00           H  
ATOM    635  NE  ARG A  37      38.781  74.617  94.582  1.00 47.13           N  
ATOM    636  HE  ARG A  37      37.876  74.169  94.438  1.00  0.00           H  
ATOM    637  CZ  ARG A  37      39.401  74.398  95.737  1.00 31.18           C  
ATOM    638  NH1 ARG A  37      40.572  74.964  95.994  1.00 33.20           N  
ATOM    639 1HH1 ARG A  37      40.993  75.594  95.311  1.00  0.00           H  
ATOM    640 2HH1 ARG A  37      41.048  74.796  96.880  1.00  0.00           H  
ATOM    641  NH2 ARG A  37      38.855  73.581  96.622  1.00 34.93           N  
ATOM    642 1HH2 ARG A  37      37.954  73.146  96.424  1.00  0.00           H  
ATOM    643 2HH2 ARG A  37      39.331  73.413  97.508  1.00  0.00           H  
ATOM    644  N   PRO A  38      42.827  77.964  91.593  1.00 29.94           N  
ATOM    645  CA  PRO A  38      44.142  78.558  91.351  1.00 29.41           C  
ATOM    646  HA  PRO A  38      44.166  79.029  90.341  1.00  0.00           H  
ATOM    647  C   PRO A  38      45.267  77.534  91.475  1.00 25.70           C  
ATOM    648  O   PRO A  38      45.114  76.500  92.124  1.00 24.35           O  
ATOM    649  CB  PRO A  38      44.245  79.640  92.437  1.00 33.56           C  
ATOM    650  HB1 PRO A  38      44.745  80.578  92.099  1.00  0.00           H  
ATOM    651  HB2 PRO A  38      44.968  79.400  93.251  1.00  0.00           H  
ATOM    652  CG  PRO A  38      42.814  79.837  92.915  1.00 32.39           C  
ATOM    653  HG1 PRO A  38      42.234  80.601  92.347  1.00  0.00           H  
ATOM    654  HG2 PRO A  38      42.718  80.338  93.906  1.00  0.00           H  
ATOM    655  CD  PRO A  38      42.252  78.459  92.857  1.00 24.60           C  
ATOM    656  HD1 PRO A  38      41.142  78.393  92.934  1.00  0.00           H  
ATOM    657  HD2 PRO A  38      42.451  77.825  93.752  1.00  0.00           H  
ATOM    658  N   PRO A  39      46.410  77.804  90.836  1.00 26.57           N  
ATOM    659  CA  PRO A  39      47.546  76.883  90.906  1.00 26.84           C  
ATOM    660  HA  PRO A  39      47.264  75.905  90.451  1.00  0.00           H  
ATOM    661  C   PRO A  39      48.038  76.662  92.337  1.00 28.34           C  
ATOM    662  O   PRO A  39      48.489  75.565  92.679  1.00 28.21           O  
ATOM    663  CB  PRO A  39      48.595  77.570  90.037  1.00 26.48           C  
ATOM    664  HB1 PRO A  39      49.273  78.270  90.579  1.00  0.00           H  
ATOM    665  HB2 PRO A  39      49.408  76.905  89.663  1.00  0.00           H  
ATOM    666  CG  PRO A  39      47.751  78.201  88.973  1.00 33.85           C  
ATOM    667  HG1 PRO A  39      48.290  78.916  88.309  1.00  0.00           H  
ATOM    668  HG2 PRO A  39      47.434  77.512  88.156  1.00  0.00           H  
ATOM    669  CD  PRO A  39      46.613  78.808  89.775  1.00 27.17           C  
ATOM    670  HD1 PRO A  39      45.702  79.059  89.184  1.00  0.00           H  
ATOM    671  HD2 PRO A  39      46.794  79.847  90.138  1.00  0.00           H  
ATOM    672  N   ASP A  40      47.961  77.701  93.171  1.00 28.19           N  
ATOM    673  HN  ASP A  40      47.580  78.587  92.839  1.00  0.00           H  
ATOM    674  CA  ASP A  40      48.416  77.584  94.554  1.00 27.39           C  
ATOM    675  HA  ASP A  40      49.352  76.979  94.540  1.00  0.00           H  
ATOM    676  C   ASP A  40      47.430  76.860  95.456  1.00 24.04           C  
ATOM    677  O   ASP A  40      47.622  76.796  96.666  1.00 28.18           O  
ATOM    678  CB  ASP A  40      48.775  78.958  95.142  1.00 29.59           C  
ATOM    679  HB1 ASP A  40      49.737  79.331  94.719  1.00  0.00           H  
ATOM    680  HB2 ASP A  40      49.069  78.866  96.214  1.00  0.00           H  
ATOM    681  CG  ASP A  40      47.673  79.989  94.971  1.00 34.76           C  
ATOM    682  OD1 ASP A  40      46.645  79.699  94.326  1.00 30.33           O  
ATOM    683  OD2 ASP A  40      47.855  81.112  95.484  1.00 38.07           O  
ATOM    684  N   GLU A  41      46.378  76.309  94.857  1.00 26.62           N  
ATOM    685  HN  GLU A  41      46.268  76.425  93.850  1.00  0.00           H  
ATOM    686  CA  GLU A  41      45.374  75.543  95.592  1.00 28.51           C  
ATOM    687  HA  GLU A  41      45.672  75.478  96.664  1.00  0.00           H  
ATOM    688  C   GLU A  41      45.319  74.133  94.994  1.00 31.71           C  
ATOM    689  O   GLU A  41      44.450  73.323  95.329  1.00 29.82           O  
ATOM    690  CB  GLU A  41      44.000  76.216  95.487  1.00 31.03           C  
ATOM    691  HB1 GLU A  41      43.779  76.499  94.431  1.00  0.00           H  
ATOM    692  HB2 GLU A  41      43.184  75.475  95.655  1.00  0.00           H  
ATOM    693  CG  GLU A  41      43.838  77.411  96.408  1.00 34.35           C  
ATOM    694  HG1 GLU A  41      44.671  78.139  96.268  1.00  0.00           H  
ATOM    695  HG2 GLU A  41      44.024  77.125  97.470  1.00  0.00           H  
ATOM    696  CD  GLU A  41      42.491  78.091  96.257  1.00 36.56           C  
ATOM    697  OE1 GLU A  41      41.483  77.378  96.072  1.00 39.63           O  
ATOM    698  OE2 GLU A  41      42.442  79.338  96.329  1.00 38.24           O  
ATOM    699  N   GLN A  42      46.273  73.844  94.115  1.00 25.40           N  
ATOM    700  HN  GLN A  42      46.979  74.548  93.899  1.00  0.00           H  
ATOM    701  CA  GLN A  42      46.336  72.552  93.454  1.00 22.28           C  
ATOM    702  HA  GLN A  42      45.447  71.954  93.761  1.00  0.00           H  
ATOM    703  C   GLN A  42      47.586  71.757  93.777  1.00 19.69           C  
ATOM    704  O   GLN A  42      48.665  72.317  93.967  1.00 25.81           O  
ATOM    705  CB  GLN A  42      46.304  72.726  91.938  1.00 20.53           C  
ATOM    706  HB1 GLN A  42      47.156  73.373  91.623  1.00  0.00           H  
ATOM    707  HB2 GLN A  42      46.582  71.763  91.450  1.00  0.00           H  
ATOM    708  CG  GLN A  42      45.031  73.245  91.325  1.00 23.46           C  
ATOM    709  HG1 GLN A  42      44.624  74.119  91.885  1.00  0.00           H  
ATOM    710  HG2 GLN A  42      44.178  72.543  91.477  1.00  0.00           H  
ATOM    711  CD  GLN A  42      45.252  73.562  89.858  1.00 27.75           C  
ATOM    712  NE2 GLN A  42      44.702  74.678  89.392  1.00 32.06           N  
ATOM    713 1HE2 GLN A  42      44.851  74.891  88.406  1.00  0.00           H  
ATOM    714 2HE2 GLN A  42      44.148  75.305  89.975  1.00  0.00           H  
ATOM    715  OE1 GLN A  42      45.921  72.806  89.154  1.00 23.70           O  
ATOM    716  N   ARG A  43      47.423  70.438  93.799  1.00 25.86           N  
ATOM    717  HN  ARG A  43      46.487  70.062  93.648  1.00  0.00           H  
ATOM    718  CA  ARG A  43      48.513  69.505  94.027  1.00 21.97           C  
ATOM    719  HA  ARG A  43      49.486  70.048  93.990  1.00  0.00           H  
ATOM    720  C   ARG A  43      48.459  68.472  92.912  1.00 24.95           C  
ATOM    721  O   ARG A  43      47.462  67.749  92.777  1.00 21.57           O  
ATOM    722  CB  ARG A  43      48.362  68.807  95.382  1.00 24.98           C  
ATOM    723  HB1 ARG A  43      47.298  68.526  95.560  1.00  0.00           H  
ATOM    724  HB2 ARG A  43      48.823  67.792  95.352  1.00  0.00           H  
ATOM    725  CG  ARG A  43      48.908  69.607  96.563  1.00 21.28           C  
ATOM    726  HG1 ARG A  43      48.362  70.569  96.704  1.00  0.00           H  
ATOM    727  HG2 ARG A  43      49.921  70.023  96.352  1.00  0.00           H  
ATOM    728  CD  ARG A  43      48.894  68.754  97.825  1.00 30.35           C  
ATOM    729  HD1 ARG A  43      49.312  67.738  97.636  1.00  0.00           H  
ATOM    730  HD2 ARG A  43      49.643  69.112  98.569  1.00  0.00           H  
ATOM    731  NE  ARG A  43      47.558  68.683  98.404  1.00 37.55           N  
ATOM    732  HE  ARG A  43      47.039  69.556  98.494  1.00  0.00           H  
ATOM    733  CZ  ARG A  43      46.962  67.571  98.824  1.00 28.26           C  
ATOM    734  NH1 ARG A  43      47.569  66.398  98.735  1.00 24.69           N  
ATOM    735 1HH1 ARG A  43      47.112  65.545  99.057  1.00  0.00           H  
ATOM    736 2HH1 ARG A  43      48.505  66.343  98.333  1.00  0.00           H  
ATOM    737  NH2 ARG A  43      45.746  67.642  99.346  1.00 38.16           N  
ATOM    738 1HH2 ARG A  43      45.289  66.789  99.668  1.00  0.00           H  
ATOM    739 2HH2 ARG A  43      45.278  68.546  99.415  1.00  0.00           H  
ATOM    740  N   LEU A  44      49.520  68.410  92.108  1.00 22.88           N  
ATOM    741  HN  LEU A  44      50.305  69.041  92.269  1.00  0.00           H  
ATOM    742  CA  LEU A  44      49.584  67.455  90.998  1.00 23.65           C  
ATOM    743  HA  LEU A  44      48.589  66.965  90.885  1.00  0.00           H  
ATOM    744  C   LEU A  44      50.619  66.396  91.306  1.00 23.41           C  
ATOM    745  O   LEU A  44      51.694  66.704  91.833  1.00 26.73           O  
ATOM    746  CB  LEU A  44      49.938  68.166  89.690  1.00 19.27           C  
ATOM    747  HB1 LEU A  44      50.129  67.411  88.892  1.00  0.00           H  
ATOM    748  HB2 LEU A  44      50.948  68.630  89.777  1.00  0.00           H  
ATOM    749  CG  LEU A  44      48.936  69.206  89.185  1.00 22.42           C  
ATOM    750  HG  LEU A  44      48.856  70.027  89.935  1.00  0.00           H  
ATOM    751  CD1 LEU A  44      49.430  69.784  87.871  1.00 20.64           C  
ATOM    752 1HD1 LEU A  44      48.700  70.542  87.503  1.00  0.00           H  
ATOM    753 2HD1 LEU A  44      49.636  68.993  87.113  1.00  0.00           H  
ATOM    754 3HD1 LEU A  44      50.462  70.197  87.953  1.00  0.00           H  
ATOM    755  CD2 LEU A  44      47.569  68.566  89.003  1.00 21.66           C  
ATOM    756 1HD2 LEU A  44      46.839  69.324  88.635  1.00  0.00           H  
ATOM    757 2HD2 LEU A  44      47.216  68.063  89.933  1.00  0.00           H  
ATOM    758 3HD2 LEU A  44      47.612  67.671  88.340  1.00  0.00           H  
ATOM    759  N   TYR A  45      50.302  65.149  90.971  1.00 23.98           N  
ATOM    760  HN  TYR A  45      49.414  64.965  90.504  1.00  0.00           H  
ATOM    761  CA  TYR A  45      51.203  64.041  91.260  1.00 21.71           C  
ATOM    762  HA  TYR A  45      52.182  64.465  91.585  1.00  0.00           H  
ATOM    763  C   TYR A  45      51.462  63.075  90.118  1.00 25.95           C  
ATOM    764  O   TYR A  45      50.617  62.873  89.249  1.00 28.39           O  
ATOM    765  CB  TYR A  45      50.655  63.169  92.403  1.00 28.27           C  
ATOM    766  HB1 TYR A  45      49.721  62.663  92.065  1.00  0.00           H  
ATOM    767  HB2 TYR A  45      51.326  62.291  92.551  1.00  0.00           H  
ATOM    768  CG  TYR A  45      50.407  63.837  93.733  1.00 26.04           C  
ATOM    769  CD1 TYR A  45      49.299  64.656  93.929  1.00 24.08           C  
ATOM    770  HD1 TYR A  45      48.603  64.837  93.092  1.00  0.00           H  
ATOM    771  CD2 TYR A  45      51.276  63.628  94.810  1.00 32.78           C  
ATOM    772  HD2 TYR A  45      52.160  62.983  94.674  1.00  0.00           H  
ATOM    773  CE1 TYR A  45      49.054  65.252  95.167  1.00 31.82           C  
ATOM    774  HE1 TYR A  45      48.168  65.894  95.308  1.00  0.00           H  
ATOM    775  CE2 TYR A  45      51.046  64.219  96.049  1.00 30.40           C  
ATOM    776  HE2 TYR A  45      51.741  64.044  96.887  1.00  0.00           H  
ATOM    777  CZ  TYR A  45      49.932  65.032  96.220  1.00 25.51           C  
ATOM    778  OH  TYR A  45      49.706  65.638  97.433  1.00 34.99           O  
ATOM    779  HH  TYR A  45      48.944  66.194  97.550  1.00  0.00           H  
ATOM    780  N   LYS A  46      52.647  62.476  90.145  1.00 25.78           N  
ATOM    781  HN  LYS A  46      53.332  62.767  90.842  1.00  0.00           H  
ATOM    782  CA  LYS A  46      52.997  61.418  89.210  1.00 32.36           C  
ATOM    783  HA  LYS A  46      52.179  61.213  88.481  1.00  0.00           H  
ATOM    784  C   LYS A  46      53.124  60.317  90.257  1.00 29.65           C  
ATOM    785  O   LYS A  46      54.099  60.281  91.013  1.00 29.95           O  
ATOM    786  CB  LYS A  46      54.342  61.636  88.521  1.00 29.75           C  
ATOM    787  HB1 LYS A  46      55.182  61.657  89.254  1.00  0.00           H  
ATOM    788  HB2 LYS A  46      54.438  62.674  88.124  1.00  0.00           H  
ATOM    789  CG  LYS A  46      54.572  60.592  87.431  1.00 37.87           C  
ATOM    790  HG1 LYS A  46      54.255  59.580  87.774  1.00  0.00           H  
ATOM    791  HG2 LYS A  46      53.856  60.730  86.588  1.00  0.00           H  
ATOM    792  CD  LYS A  46      55.994  60.573  86.934  1.00 42.75           C  
ATOM    793  HD1 LYS A  46      56.727  60.645  87.771  1.00  0.00           H  
ATOM    794  HD2 LYS A  46      56.260  61.515  86.400  1.00  0.00           H  
ATOM    795  CE  LYS A  46      56.237  59.351  86.076  1.00 44.78           C  
ATOM    796  HE1 LYS A  46      55.722  58.450  86.484  1.00  0.00           H  
ATOM    797  HE2 LYS A  46      55.705  59.419  85.099  1.00  0.00           H  
ATOM    798  NZ  LYS A  46      57.698  59.118  85.895  1.00 55.68           N  
ATOM    799  HZ1 LYS A  46      57.862  58.294  85.316  1.00  0.00           H  
ATOM    800  HZ2 LYS A  46      58.185  59.055  86.789  1.00  0.00           H  
ATOM    801  HZ3 LYS A  46      58.169  59.942  85.522  1.00  0.00           H  
ATOM    802  N   ASP A  47      52.114  59.455  90.326  1.00 30.63           N  
ATOM    803  HN  ASP A  47      51.349  59.538  89.656  1.00  0.00           H  
ATOM    804  CA  ASP A  47      52.062  58.395  91.326  1.00 33.90           C  
ATOM    805  HA  ASP A  47      51.169  57.754  91.139  1.00  0.00           H  
ATOM    806  C   ASP A  47      51.916  59.084  92.691  1.00 35.09           C  
ATOM    807  O   ASP A  47      50.941  59.803  92.920  1.00 32.84           O  
ATOM    808  CB  ASP A  47      53.327  57.528  91.289  1.00 35.73           C  
ATOM    809  HB1 ASP A  47      53.368  56.842  92.167  1.00  0.00           H  
ATOM    810  HB2 ASP A  47      54.237  58.139  91.494  1.00  0.00           H  
ATOM    811  CG  ASP A  47      53.470  56.754  89.983  1.00 40.48           C  
ATOM    812  OD1 ASP A  47      52.498  56.080  89.576  1.00 34.98           O  
ATOM    813  OD2 ASP A  47      54.557  56.814  89.366  1.00 43.59           O  
ATOM    814  N   ASP A  48      52.879  58.883  93.587  1.00 35.33           N  
ATOM    815  HN  ASP A  48      53.673  58.290  93.346  1.00  0.00           H  
ATOM    816  CA  ASP A  48      52.815  59.501  94.915  1.00 32.91           C  
ATOM    817  HA  ASP A  48      51.773  59.865  95.075  1.00  0.00           H  
ATOM    818  C   ASP A  48      53.755  60.686  95.072  1.00 35.75           C  
ATOM    819  O   ASP A  48      53.816  61.309  96.136  1.00 36.26           O  
ATOM    820  CB  ASP A  48      53.121  58.462  95.992  1.00 39.12           C  
ATOM    821  HB1 ASP A  48      53.866  57.715  95.630  1.00  0.00           H  
ATOM    822  HB2 ASP A  48      53.709  58.910  96.827  1.00  0.00           H  
ATOM    823  CG  ASP A  48      51.870  57.780  96.509  1.00 47.48           C  
ATOM    824  OD1 ASP A  48      51.055  57.326  95.680  1.00 47.61           O  
ATOM    825  OD2 ASP A  48      51.701  57.699  97.746  1.00 56.98           O  
ATOM    826  N   GLN A  49      54.480  60.994  94.004  1.00 33.03           N  
ATOM    827  HN  GLN A  49      54.362  60.439  93.157  1.00  0.00           H  
ATOM    828  CA  GLN A  49      55.438  62.092  93.991  1.00 32.03           C  
ATOM    829  HA  GLN A  49      55.906  62.164  95.000  1.00  0.00           H  
ATOM    830  C   GLN A  49      54.790  63.440  93.661  1.00 31.72           C  
ATOM    831  O   GLN A  49      54.242  63.615  92.571  1.00 27.90           O  
ATOM    832  CB  GLN A  49      56.537  61.783  92.968  1.00 29.18           C  
ATOM    833  HB1 GLN A  49      57.090  60.861  93.263  1.00  0.00           H  
ATOM    834  HB2 GLN A  49      56.085  61.440  92.008  1.00  0.00           H  
ATOM    835  CG  GLN A  49      57.515  62.924  92.711  1.00 41.19           C  
ATOM    836  HG1 GLN A  49      58.142  62.717  91.813  1.00  0.00           H  
ATOM    837  HG2 GLN A  49      56.981  63.835  92.353  1.00  0.00           H  
ATOM    838  CD  GLN A  49      58.381  63.241  93.918  1.00 52.10           C  
ATOM    839  NE2 GLN A  49      58.993  62.209  94.496  1.00 47.72           N  
ATOM    840 1HE2 GLN A  49      59.575  62.422  95.307  1.00  0.00           H  
ATOM    841 2HE2 GLN A  49      58.889  61.250  94.163  1.00  0.00           H  
ATOM    842  OE1 GLN A  49      58.507  64.402  94.321  1.00 49.43           O  
ATOM    843  N   LEU A  50      54.844  64.385  94.600  1.00 28.64           N  
ATOM    844  HN  LEU A  50      55.283  64.177  95.497  1.00  0.00           H  
ATOM    845  CA  LEU A  50      54.284  65.714  94.364  1.00 28.14           C  
ATOM    846  HA  LEU A  50      53.242  65.618  93.978  1.00  0.00           H  
ATOM    847  C   LEU A  50      55.160  66.386  93.312  1.00 30.70           C  
ATOM    848  O   LEU A  50      56.388  66.336  93.391  1.00 28.01           O  
ATOM    849  CB  LEU A  50      54.283  66.557  95.646  1.00 29.31           C  
ATOM    850  HB1 LEU A  50      55.300  66.555  96.104  1.00  0.00           H  
ATOM    851  HB2 LEU A  50      53.705  66.036  96.444  1.00  0.00           H  
ATOM    852  CG  LEU A  50      53.779  68.002  95.491  1.00 28.57           C  
ATOM    853  HG  LEU A  50      54.366  68.507  94.689  1.00  0.00           H  
ATOM    854  CD1 LEU A  50      52.308  67.985  95.092  1.00 22.27           C  
ATOM    855 1HD1 LEU A  50      52.182  67.419  94.140  1.00  0.00           H  
ATOM    856 2HD1 LEU A  50      51.879  69.012  95.030  1.00  0.00           H  
ATOM    857 3HD1 LEU A  50      51.657  67.587  95.905  1.00  0.00           H  
ATOM    858  CD2 LEU A  50      53.953  68.782  96.804  1.00 24.58           C  
ATOM    859 1HD2 LEU A  50      55.029  68.794  97.096  1.00  0.00           H  
ATOM    860 2HD2 LEU A  50      53.302  68.384  97.617  1.00  0.00           H  
ATOM    861 3HD2 LEU A  50      53.524  69.809  96.742  1.00  0.00           H  
ATOM    862  N   LEU A  51      54.527  67.015  92.329  1.00 26.49           N  
ATOM    863  HN  LEU A  51      53.507  67.039  92.327  1.00  0.00           H  
ATOM    864  CA  LEU A  51      55.257  67.672  91.254  1.00 23.42           C  
ATOM    865  HA  LEU A  51      56.253  67.182  91.153  1.00  0.00           H  
ATOM    866  C   LEU A  51      55.475  69.149  91.542  1.00 21.61           C  
ATOM    867  O   LEU A  51      54.529  69.892  91.776  1.00 24.25           O  
ATOM    868  CB  LEU A  51      54.497  67.503  89.931  1.00 21.07           C  
ATOM    869  HB1 LEU A  51      53.613  68.182  89.907  1.00  0.00           H  
ATOM    870  HB2 LEU A  51      55.093  67.928  89.090  1.00  0.00           H  
ATOM    871  CG  LEU A  51      54.068  66.066  89.601  1.00 24.48           C  
ATOM    872  HG  LEU A  51      53.405  65.693  90.416  1.00  0.00           H  
ATOM    873  CD1 LEU A  51      53.302  66.047  88.306  1.00 23.73           C  
ATOM    874 1HD1 LEU A  51      52.990  65.004  88.066  1.00  0.00           H  
ATOM    875 2HD1 LEU A  51      53.876  66.515  87.473  1.00  0.00           H  
ATOM    876 3HD1 LEU A  51      52.437  66.750  88.321  1.00  0.00           H  
ATOM    877  CD2 LEU A  51      55.280  65.164  89.506  1.00 26.96           C  
ATOM    878 1HD2 LEU A  51      54.968  64.121  89.266  1.00  0.00           H  
ATOM    879 2HD2 LEU A  51      55.906  65.210  90.428  1.00  0.00           H  
ATOM    880 3HD2 LEU A  51      56.030  65.551  88.778  1.00  0.00           H  
ATOM    881  N   ASP A  52      56.735  69.566  91.521  1.00 30.23           N  
ATOM    882  HN  ASP A  52      57.475  68.893  91.319  1.00  0.00           H  
ATOM    883  CA  ASP A  52      57.095  70.955  91.777  1.00 34.81           C  
ATOM    884  HA  ASP A  52      56.571  71.297  92.700  1.00  0.00           H  
ATOM    885  C   ASP A  52      56.691  71.856  90.626  1.00 32.28           C  
ATOM    886  O   ASP A  52      56.953  71.549  89.466  1.00 34.79           O  
ATOM    887  CB  ASP A  52      58.599  71.066  91.998  1.00 42.27           C  
ATOM    888  HB1 ASP A  52      58.901  72.122  92.188  1.00  0.00           H  
ATOM    889  HB2 ASP A  52      59.160  70.889  91.051  1.00  0.00           H  
ATOM    890  CG  ASP A  52      59.084  70.154  93.097  1.00 53.14           C  
ATOM    891  OD1 ASP A  52      58.660  70.351  94.258  1.00 58.55           O  
ATOM    892  OD2 ASP A  52      59.881  69.237  92.799  1.00 60.99           O  
ATOM    893  N   ASP A  53      56.052  72.970  90.965  1.00 26.71           N  
ATOM    894  HN  ASP A  53      55.870  73.139  91.954  1.00  0.00           H  
ATOM    895  CA  ASP A  53      55.596  73.965  89.999  1.00 28.73           C  
ATOM    896  HA  ASP A  53      54.659  73.588  89.527  1.00  0.00           H  
ATOM    897  C   ASP A  53      56.595  74.280  88.890  1.00 29.95           C  
ATOM    898  O   ASP A  53      56.228  74.370  87.719  1.00 34.68           O  
ATOM    899  CB  ASP A  53      55.272  75.273  90.729  1.00 30.40           C  
ATOM    900  HB1 ASP A  53      55.387  76.148  90.048  1.00  0.00           H  
ATOM    901  HB2 ASP A  53      56.062  75.519  91.476  1.00  0.00           H  
ATOM    902  CG  ASP A  53      53.900  75.265  91.374  1.00 33.24           C  
ATOM    903  OD1 ASP A  53      53.319  74.170  91.558  1.00 38.99           O  
ATOM    904  OD2 ASP A  53      53.409  76.368  91.706  1.00 32.85           O  
ATOM    905  N   GLY A  54      57.859  74.442  89.270  1.00 30.39           N  
ATOM    906  HN  GLY A  54      58.108  74.306  90.250  1.00  0.00           H  
ATOM    907  CA  GLY A  54      58.894  74.809  88.317  1.00 28.64           C  
ATOM    908  HA1 GLY A  54      59.761  75.214  88.889  1.00  0.00           H  
ATOM    909  HA2 GLY A  54      58.545  75.710  87.760  1.00  0.00           H  
ATOM    910  C   GLY A  54      59.425  73.810  87.307  1.00 34.42           C  
ATOM    911  O   GLY A  54      60.022  74.213  86.308  1.00 29.55           O  
ATOM    912  N   LYS A  55      59.220  72.520  87.551  1.00 32.63           N  
ATOM    913  HN  LYS A  55      58.710  72.243  88.390  1.00  0.00           H  
ATOM    914  CA  LYS A  55      59.712  71.492  86.638  1.00 31.97           C  
ATOM    915  HA  LYS A  55      60.744  71.774  86.324  1.00  0.00           H  
ATOM    916  C   LYS A  55      58.863  71.337  85.383  1.00 31.70           C  
ATOM    917  O   LYS A  55      57.647  71.571  85.408  1.00 28.33           O  
ATOM    918  CB  LYS A  55      59.786  70.144  87.354  1.00 37.90           C  
ATOM    919  HB1 LYS A  55      58.803  69.896  87.817  1.00  0.00           H  
ATOM    920  HB2 LYS A  55      59.863  69.315  86.613  1.00  0.00           H  
ATOM    921  CG  LYS A  55      60.893  70.038  88.380  1.00 48.40           C  
ATOM    922  HG1 LYS A  55      60.730  70.728  89.241  1.00  0.00           H  
ATOM    923  HG2 LYS A  55      61.851  70.467  88.004  1.00  0.00           H  
ATOM    924  CD  LYS A  55      61.055  68.598  88.831  1.00 56.05           C  
ATOM    925  HD1 LYS A  55      61.021  67.893  87.968  1.00  0.00           H  
ATOM    926  HD2 LYS A  55      60.155  68.238  89.382  1.00  0.00           H  
ATOM    927  CE  LYS A  55      62.319  68.416  89.650  1.00 61.97           C  
ATOM    928  HE1 LYS A  55      62.338  69.104  90.527  1.00  0.00           H  
ATOM    929  HE2 LYS A  55      63.214  68.801  89.108  1.00  0.00           H  
ATOM    930  NZ  LYS A  55      62.506  66.997  90.068  1.00 67.10           N  
ATOM    931  HZ1 LYS A  55      63.356  66.875  90.619  1.00  0.00           H  
ATOM    932  HZ2 LYS A  55      62.489  66.368  89.266  1.00  0.00           H  
ATOM    933  HZ3 LYS A  55      61.687  66.645  90.564  1.00  0.00           H  
ATOM    934  N   THR A  56      59.510  70.953  84.282  1.00 29.45           N  
ATOM    935  HN  THR A  56      60.519  70.810  84.318  1.00  0.00           H  
ATOM    936  CA  THR A  56      58.798  70.734  83.026  1.00 25.80           C  
ATOM    937  HA  THR A  56      57.991  71.493  82.899  1.00  0.00           H  
ATOM    938  C   THR A  56      58.202  69.342  83.149  1.00 27.22           C  
ATOM    939  O   THR A  56      58.631  68.560  83.999  1.00 27.62           O  
ATOM    940  CB  THR A  56      59.745  70.747  81.807  1.00 27.89           C  
ATOM    941  HB  THR A  56      59.146  70.605  80.878  1.00  0.00           H  
ATOM    942  CG2 THR A  56      60.497  72.068  81.718  1.00 25.69           C  
ATOM    943 1HG2 THR A  56      61.181  72.077  80.838  1.00  0.00           H  
ATOM    944 2HG2 THR A  56      61.040  72.297  82.664  1.00  0.00           H  
ATOM    945 3HG2 THR A  56      59.801  72.939  81.708  1.00  0.00           H  
ATOM    946  OG1 THR A  56      60.687  69.677  81.925  1.00 25.80           O  
ATOM    947  HG1 THR A  56      61.270  69.685  81.175  1.00  0.00           H  
ATOM    948  N   LEU A  57      57.224  69.025  82.307  1.00 25.51           N  
ATOM    949  HN  LEU A  57      56.913  69.705  81.614  1.00  0.00           H  
ATOM    950  CA  LEU A  57      56.594  67.718  82.366  1.00 23.52           C  
ATOM    951  HA  LEU A  57      56.252  67.541  83.412  1.00  0.00           H  
ATOM    952  C   LEU A  57      57.598  66.627  81.998  1.00 24.30           C  
ATOM    953  O   LEU A  57      57.510  65.497  82.481  1.00 23.79           O  
ATOM    954  CB  LEU A  57      55.366  67.692  81.446  1.00 22.46           C  
ATOM    955  HB1 LEU A  57      55.661  67.780  80.374  1.00  0.00           H  
ATOM    956  HB2 LEU A  57      54.902  66.679  81.418  1.00  0.00           H  
ATOM    957  CG  LEU A  57      54.340  68.764  81.831  1.00 28.84           C  
ATOM    958  HG  LEU A  57      54.804  69.770  81.702  1.00  0.00           H  
ATOM    959  CD1 LEU A  57      53.103  68.677  80.950  1.00 27.55           C  
ATOM    960 1HD1 LEU A  57      52.357  69.457  81.230  1.00  0.00           H  
ATOM    961 2HD1 LEU A  57      52.657  67.655  80.968  1.00  0.00           H  
ATOM    962 3HD1 LEU A  57      53.365  68.729  79.867  1.00  0.00           H  
ATOM    963  CD2 LEU A  57      53.961  68.579  83.302  1.00 33.12           C  
ATOM    964 1HD2 LEU A  57      53.215  69.359  83.582  1.00  0.00           H  
ATOM    965 2HD2 LEU A  57      54.851  68.580  83.974  1.00  0.00           H  
ATOM    966 3HD2 LEU A  57      53.601  67.547  83.522  1.00  0.00           H  
ATOM    967  N   GLY A  58      58.565  66.979  81.158  1.00 25.15           N  
ATOM    968  HN  GLY A  58      58.596  67.931  80.793  1.00  0.00           H  
ATOM    969  CA  GLY A  58      59.577  66.021  80.756  1.00 28.22           C  
ATOM    970  HA1 GLY A  58      60.171  66.384  79.885  1.00  0.00           H  
ATOM    971  HA2 GLY A  58      59.129  65.116  80.284  1.00  0.00           H  
ATOM    972  C   GLY A  58      60.462  65.665  81.934  1.00 31.66           C  
ATOM    973  O   GLY A  58      60.798  64.503  82.135  1.00 33.93           O  
ATOM    974  N   GLU A  59      60.839  66.671  82.716  1.00 31.11           N  
ATOM    975  HN  GLU A  59      60.530  67.617  82.491  1.00  0.00           H  
ATOM    976  CA  GLU A  59      61.681  66.461  83.886  1.00 33.33           C  
ATOM    977  HA  GLU A  59      62.586  65.888  83.576  1.00  0.00           H  
ATOM    978  C   GLU A  59      60.942  65.665  84.964  1.00 36.29           C  
ATOM    979  O   GLU A  59      61.570  65.078  85.843  1.00 34.64           O  
ATOM    980  CB  GLU A  59      62.127  67.806  84.461  1.00 34.10           C  
ATOM    981  HB1 GLU A  59      61.264  68.344  84.917  1.00  0.00           H  
ATOM    982  HB2 GLU A  59      62.755  67.656  85.370  1.00  0.00           H  
ATOM    983  CG  GLU A  59      62.841  68.693  83.457  1.00 38.14           C  
ATOM    984  HG1 GLU A  59      63.783  68.215  83.100  1.00  0.00           H  
ATOM    985  HG2 GLU A  59      62.283  68.735  82.492  1.00  0.00           H  
ATOM    986  CD  GLU A  59      63.106  70.084  83.993  1.00 39.51           C  
ATOM    987  OE1 GLU A  59      62.225  70.632  84.689  1.00 36.88           O  
ATOM    988  OE2 GLU A  59      64.188  70.634  83.706  1.00 36.77           O  
ATOM    989  N   CYS A  60      59.613  65.657  84.903  1.00 31.31           N  
ATOM    990  HN  CYS A  60      59.141  66.183  84.167  1.00  0.00           H  
ATOM    991  CA  CYS A  60      58.819  64.908  85.871  1.00 31.67           C  
ATOM    992  HA  CYS A  60      59.335  64.941  86.859  1.00  0.00           H  
ATOM    993  C   CYS A  60      58.689  63.461  85.437  1.00 34.38           C  
ATOM    994  O   CYS A  60      58.203  62.626  86.194  1.00 34.06           O  
ATOM    995  CB  CYS A  60      57.421  65.509  86.026  1.00 30.98           C  
ATOM    996  HB1 CYS A  60      56.740  64.785  86.532  1.00  0.00           H  
ATOM    997  HB2 CYS A  60      56.917  65.584  85.034  1.00  0.00           H  
ATOM    998  SG  CYS A  60      57.388  67.105  86.873  1.00 32.02           S  
ATOM    999  N   GLY A  61      59.119  63.169  84.211  1.00 35.71           N  
ATOM   1000  HN  GLY A  61      59.501  63.906  83.619  1.00  0.00           H  
ATOM   1001  CA  GLY A  61      59.047  61.808  83.713  1.00 33.16           C  
ATOM   1002  HA1 GLY A  61      58.950  61.086  84.557  1.00  0.00           H  
ATOM   1003  HA2 GLY A  61      60.034  61.488  83.304  1.00  0.00           H  
ATOM   1004  C   GLY A  61      57.952  61.585  82.695  1.00 38.21           C  
ATOM   1005  O   GLY A  61      57.673  60.445  82.317  1.00 39.77           O  
ATOM   1006  N   PHE A  62      57.318  62.668  82.259  1.00 37.35           N  
ATOM   1007  HN  PHE A  62      57.579  63.583  82.627  1.00  0.00           H  
ATOM   1008  CA  PHE A  62      56.256  62.572  81.264  1.00 37.23           C  
ATOM   1009  HA  PHE A  62      55.813  61.549  81.298  1.00  0.00           H  
ATOM   1010  C   PHE A  62      56.845  62.818  79.881  1.00 44.12           C  
ATOM   1011  O   PHE A  62      57.036  63.966  79.472  1.00 43.37           O  
ATOM   1012  CB  PHE A  62      55.162  63.603  81.544  1.00 37.44           C  
ATOM   1013  HB1 PHE A  62      55.577  64.637  81.504  1.00  0.00           H  
ATOM   1014  HB2 PHE A  62      54.444  63.656  80.692  1.00  0.00           H  
ATOM   1015  CG  PHE A  62      54.436  63.375  82.833  1.00 29.81           C  
ATOM   1016  CD1 PHE A  62      53.698  62.212  83.030  1.00 25.50           C  
ATOM   1017  HD1 PHE A  62      53.638  61.462  82.224  1.00  0.00           H  
ATOM   1018  CD2 PHE A  62      54.501  64.314  83.857  1.00 24.87           C  
ATOM   1019  HD2 PHE A  62      55.081  65.241  83.712  1.00  0.00           H  
ATOM   1020  CE1 PHE A  62      53.035  61.984  84.231  1.00 32.98           C  
ATOM   1021  HE1 PHE A  62      52.454  61.058  84.375  1.00  0.00           H  
ATOM   1022  CE2 PHE A  62      53.843  64.096  85.060  1.00 21.56           C  
ATOM   1023  HE2 PHE A  62      53.903  64.847  85.866  1.00  0.00           H  
ATOM   1024  CZ  PHE A  62      53.107  62.928  85.249  1.00 29.70           C  
ATOM   1025  HZ  PHE A  62      52.583  62.753  86.204  1.00  0.00           H  
ATOM   1026  N   THR A  63      57.135  61.737  79.165  1.00 44.54           N  
ATOM   1027  HN  THR A  63      56.953  60.813  79.557  1.00  0.00           H  
ATOM   1028  CA  THR A  63      57.707  61.847  77.832  1.00 43.88           C  
ATOM   1029  HA  THR A  63      57.946  62.918  77.633  1.00  0.00           H  
ATOM   1030  C   THR A  63      56.725  61.361  76.774  1.00 46.19           C  
ATOM   1031  O   THR A  63      55.830  60.564  77.060  1.00 46.33           O  
ATOM   1032  CB  THR A  63      59.001  61.026  77.724  1.00 43.65           C  
ATOM   1033  HB  THR A  63      59.429  61.147  76.702  1.00  0.00           H  
ATOM   1034  CG2 THR A  63      60.014  61.499  78.751  1.00 44.35           C  
ATOM   1035 1HG2 THR A  63      60.953  60.903  78.673  1.00  0.00           H  
ATOM   1036 2HG2 THR A  63      59.596  61.482  79.785  1.00  0.00           H  
ATOM   1037 3HG2 THR A  63      60.209  62.594  78.669  1.00  0.00           H  
ATOM   1038  OG1 THR A  63      58.710  59.642  77.954  1.00 50.27           O  
ATOM   1039  HG1 THR A  63      59.510  59.134  77.887  1.00  0.00           H  
ATOM   1040  N   SER A  64      56.900  61.851  75.550  1.00 48.37           N  
ATOM   1041  HN  SER A  64      57.658  62.515  75.390  1.00  0.00           H  
ATOM   1042  CA  SER A  64      56.048  61.474  74.428  1.00 48.88           C  
ATOM   1043  HA  SER A  64      55.045  61.942  74.565  1.00  0.00           H  
ATOM   1044  C   SER A  64      55.878  59.961  74.355  1.00 49.82           C  
ATOM   1045  O   SER A  64      54.802  59.463  74.026  1.00 55.26           O  
ATOM   1046  CB  SER A  64      56.654  61.981  73.120  1.00 48.41           C  
ATOM   1047  HB1 SER A  64      56.063  61.648  72.235  1.00  0.00           H  
ATOM   1048  HB2 SER A  64      57.615  61.466  72.884  1.00  0.00           H  
ATOM   1049  OG  SER A  64      56.807  63.388  73.148  1.00 57.23           O  
ATOM   1050  HG  SER A  64      57.184  63.703  72.335  1.00  0.00           H  
ATOM   1051  N   GLN A  65      56.944  59.233  74.664  1.00 46.44           N  
ATOM   1052  HN  GLN A  65      57.809  59.703  74.930  1.00  0.00           H  
ATOM   1053  CA  GLN A  65      56.906  57.780  74.632  1.00 50.10           C  
ATOM   1054  HA  GLN A  65      56.359  57.476  73.709  1.00  0.00           H  
ATOM   1055  C   GLN A  65      56.185  57.149  75.830  1.00 48.80           C  
ATOM   1056  O   GLN A  65      55.706  56.021  75.736  1.00 54.44           O  
ATOM   1057  CB  GLN A  65      58.332  57.233  74.528  1.00 53.51           C  
ATOM   1058  HB1 GLN A  65      58.790  57.527  73.555  1.00  0.00           H  
ATOM   1059  HB2 GLN A  65      59.008  57.776  75.229  1.00  0.00           H  
ATOM   1060  CG  GLN A  65      58.450  55.732  74.736  1.00 61.44           C  
ATOM   1061  HG1 GLN A  65      57.739  55.179  74.078  1.00  0.00           H  
ATOM   1062  HG2 GLN A  65      58.045  55.432  75.731  1.00  0.00           H  
ATOM   1063  CD  GLN A  65      59.869  55.227  74.551  1.00 62.59           C  
ATOM   1064  NE2 GLN A  65      60.017  54.127  73.824  1.00 58.71           N  
ATOM   1065 1HE2 GLN A  65      59.229  53.639  73.398  1.00  0.00           H  
ATOM   1066 2HE2 GLN A  65      60.971  53.788  73.700  1.00  0.00           H  
ATOM   1067  OE1 GLN A  65      60.819  55.815  75.064  1.00 71.28           O  
ATOM   1068  N   THR A  66      56.097  57.865  76.949  1.00 51.17           N  
ATOM   1069  HN  THR A  66      56.501  58.801  76.983  1.00  0.00           H  
ATOM   1070  CA  THR A  66      55.424  57.321  78.133  1.00 45.14           C  
ATOM   1071  HA  THR A  66      55.394  56.211  78.036  1.00  0.00           H  
ATOM   1072  C   THR A  66      53.989  57.825  78.273  1.00 41.12           C  
ATOM   1073  O   THR A  66      53.194  57.257  79.025  1.00 47.48           O  
ATOM   1074  CB  THR A  66      56.175  57.671  79.448  1.00 47.02           C  
ATOM   1075  HB  THR A  66      55.756  57.058  80.280  1.00  0.00           H  
ATOM   1076  CG2 THR A  66      57.661  57.375  79.314  1.00 47.44           C  
ATOM   1077 1HG2 THR A  66      58.200  57.626  80.257  1.00  0.00           H  
ATOM   1078 2HG2 THR A  66      58.108  57.892  78.433  1.00  0.00           H  
ATOM   1079 3HG2 THR A  66      57.846  56.321  79.001  1.00  0.00           H  
ATOM   1080  OG1 THR A  66      55.995  59.060  79.755  1.00 49.38           O  
ATOM   1081  HG1 THR A  66      56.454  59.274  80.559  1.00  0.00           H  
ATOM   1082  N   ALA A  67      53.662  58.895  77.559  1.00 36.17           N  
ATOM   1083  HN  ALA A  67      54.366  59.326  76.960  1.00  0.00           H  
ATOM   1084  CA  ALA A  67      52.320  59.472  77.608  1.00 27.46           C  
ATOM   1085  HA  ALA A  67      51.638  58.779  78.153  1.00  0.00           H  
ATOM   1086  C   ALA A  67      51.819  59.659  76.185  1.00 29.39           C  
ATOM   1087  O   ALA A  67      51.922  60.742  75.618  1.00 25.97           O  
ATOM   1088  CB  ALA A  67      52.359  60.801  78.320  1.00 26.98           C  
ATOM   1089  HB1 ALA A  67      51.335  61.241  78.357  1.00  0.00           H  
ATOM   1090  HB2 ALA A  67      53.099  61.499  77.863  1.00  0.00           H  
ATOM   1091  HB3 ALA A  67      52.817  60.720  79.333  1.00  0.00           H  
ATOM   1092  N   ARG A  68      51.270  58.597  75.614  1.00 28.31           N  
ATOM   1093  HN  ARG A  68      51.183  57.733  76.149  1.00  0.00           H  
ATOM   1094  CA  ARG A  68      50.790  58.635  74.247  1.00 28.90           C  
ATOM   1095  HA  ARG A  68      51.243  59.518  73.739  1.00  0.00           H  
ATOM   1096  C   ARG A  68      49.278  58.767  74.184  1.00 23.91           C  
ATOM   1097  O   ARG A  68      48.578  58.452  75.147  1.00 26.32           O  
ATOM   1098  CB  ARG A  68      51.249  57.371  73.521  1.00 33.38           C  
ATOM   1099  HB1 ARG A  68      50.635  56.492  73.827  1.00  0.00           H  
ATOM   1100  HB2 ARG A  68      50.980  57.414  72.440  1.00  0.00           H  
ATOM   1101  CG  ARG A  68      52.731  57.086  73.700  1.00 42.42           C  
ATOM   1102  HG1 ARG A  68      53.000  56.989  74.778  1.00  0.00           H  
ATOM   1103  HG2 ARG A  68      53.351  57.977  73.446  1.00  0.00           H  
ATOM   1104  CD  ARG A  68      53.163  55.866  72.909  1.00 57.35           C  
ATOM   1105  HD1 ARG A  68      54.101  55.428  73.324  1.00  0.00           H  
ATOM   1106  HD2 ARG A  68      52.473  55.008  73.084  1.00  0.00           H  
ATOM   1107  NE  ARG A  68      53.300  56.150  71.481  1.00 64.38           N  
ATOM   1108  HE  ARG A  68      53.249  57.123  71.181  1.00  0.00           H  
ATOM   1109  CZ  ARG A  68      53.487  55.219  70.548  1.00 61.69           C  
ATOM   1110  NH1 ARG A  68      53.552  53.936  70.889  1.00 56.91           N  
ATOM   1111 1HH1 ARG A  68      53.445  53.665  71.866  1.00  0.00           H  
ATOM   1112 2HH1 ARG A  68      53.695  53.223  70.174  1.00  0.00           H  
ATOM   1113  NH2 ARG A  68      53.626  55.572  69.277  1.00 58.44           N  
ATOM   1114 1HH2 ARG A  68      53.576  56.557  69.015  1.00  0.00           H  
ATOM   1115 2HH2 ARG A  68      53.769  54.859  68.562  1.00  0.00           H  
ATOM   1116  N   PRO A  69      48.754  59.224  73.034  1.00 24.48           N  
ATOM   1117  CA  PRO A  69      47.315  59.414  72.819  1.00 19.51           C  
ATOM   1118  HA  PRO A  69      46.972  60.308  73.390  1.00  0.00           H  
ATOM   1119  C   PRO A  69      46.476  58.203  73.224  1.00 26.09           C  
ATOM   1120  O   PRO A  69      45.493  58.342  73.956  1.00 28.46           O  
ATOM   1121  CB  PRO A  69      47.221  59.704  71.318  1.00 26.58           C  
ATOM   1122  HB1 PRO A  69      46.987  58.815  70.687  1.00  0.00           H  
ATOM   1123  HB2 PRO A  69      46.327  60.297  71.014  1.00  0.00           H  
ATOM   1124  CG  PRO A  69      48.533  60.355  71.016  1.00 24.59           C  
ATOM   1125  HG1 PRO A  69      48.577  61.446  71.240  1.00  0.00           H  
ATOM   1126  HG2 PRO A  69      48.767  60.457  69.931  1.00  0.00           H  
ATOM   1127  CD  PRO A  69      49.511  59.504  71.801  1.00 14.10           C  
ATOM   1128  HD1 PRO A  69      50.515  59.962  71.958  1.00  0.00           H  
ATOM   1129  HD2 PRO A  69      49.889  58.603  71.264  1.00  0.00           H  
ATOM   1130  N   GLN A  70      46.871  57.022  72.749  1.00 19.15           N  
ATOM   1131  HN  GLN A  70      47.700  56.983  72.156  1.00  0.00           H  
ATOM   1132  CA  GLN A  70      46.158  55.777  73.047  1.00 26.07           C  
ATOM   1133  HA  GLN A  70      45.069  55.974  72.911  1.00  0.00           H  
ATOM   1134  C   GLN A  70      46.353  55.225  74.466  1.00 22.51           C  
ATOM   1135  O   GLN A  70      45.616  54.337  74.885  1.00 24.21           O  
ATOM   1136  CB  GLN A  70      46.554  54.674  72.053  1.00 18.31           C  
ATOM   1137  HB1 GLN A  70      47.002  53.810  72.597  1.00  0.00           H  
ATOM   1138  HB2 GLN A  70      45.641  54.190  71.634  1.00  0.00           H  
ATOM   1139  CG  GLN A  70      47.462  55.111  70.943  1.00 37.84           C  
ATOM   1140  HG1 GLN A  70      47.059  56.020  70.439  1.00  0.00           H  
ATOM   1141  HG2 GLN A  70      47.419  54.392  70.092  1.00  0.00           H  
ATOM   1142  CD  GLN A  70      48.884  55.331  71.382  1.00 31.48           C  
ATOM   1143  NE2 GLN A  70      49.328  56.571  71.307  1.00 34.51           N  
ATOM   1144 1HE2 GLN A  70      50.292  56.720  71.605  1.00  0.00           H  
ATOM   1145 2HE2 GLN A  70      48.749  57.344  70.979  1.00  0.00           H  
ATOM   1146  OE1 GLN A  70      49.584  54.397  71.779  1.00 37.34           O  
ATOM   1147  N   ALA A  71      47.360  55.722  75.178  1.00 23.50           N  
ATOM   1148  HN  ALA A  71      47.953  56.437  74.757  1.00  0.00           H  
ATOM   1149  CA  ALA A  71      47.651  55.279  76.551  1.00 21.01           C  
ATOM   1150  HA  ALA A  71      46.708  54.951  77.048  1.00  0.00           H  
ATOM   1151  C   ALA A  71      48.242  56.459  77.303  1.00 22.85           C  
ATOM   1152  O   ALA A  71      49.437  56.488  77.595  1.00 21.58           O  
ATOM   1153  CB  ALA A  71      48.648  54.131  76.535  1.00 20.47           C  
ATOM   1154  HB1 ALA A  71      48.868  53.795  77.575  1.00  0.00           H  
ATOM   1155  HB2 ALA A  71      49.577  54.395  75.977  1.00  0.00           H  
ATOM   1156  HB3 ALA A  71      48.302  53.289  75.891  1.00  0.00           H  
ATOM   1157  N   PRO A  72      47.407  57.450  77.630  1.00 19.84           N  
ATOM   1158  CA  PRO A  72      47.854  58.652  78.347  1.00 23.38           C  
ATOM   1159  HA  PRO A  72      48.650  59.150  77.746  1.00  0.00           H  
ATOM   1160  C   PRO A  72      48.389  58.408  79.759  1.00 25.14           C  
ATOM   1161  O   PRO A  72      47.982  57.464  80.438  1.00 18.17           O  
ATOM   1162  CB  PRO A  72      46.606  59.540  78.337  1.00 19.74           C  
ATOM   1163  HB1 PRO A  72      46.590  60.337  79.117  1.00  0.00           H  
ATOM   1164  HB2 PRO A  72      46.532  60.237  77.470  1.00  0.00           H  
ATOM   1165  CG  PRO A  72      45.496  58.536  78.437  1.00 23.10           C  
ATOM   1166  HG1 PRO A  72      44.481  58.946  78.223  1.00  0.00           H  
ATOM   1167  HG2 PRO A  72      45.269  58.199  79.475  1.00  0.00           H  
ATOM   1168  CD  PRO A  72      45.940  57.424  77.495  1.00 20.84           C  
ATOM   1169  HD1 PRO A  72      45.471  56.432  77.690  1.00  0.00           H  
ATOM   1170  HD2 PRO A  72      45.565  57.520  76.449  1.00  0.00           H  
ATOM   1171  N   ALA A  73      49.313  59.259  80.191  1.00 22.38           N  
ATOM   1172  HN  ALA A  73      49.633  60.009  79.578  1.00  0.00           H  
ATOM   1173  CA  ALA A  73      49.876  59.135  81.532  1.00 29.80           C  
ATOM   1174  HA  ALA A  73      50.037  58.056  81.763  1.00  0.00           H  
ATOM   1175  C   ALA A  73      48.897  59.722  82.543  1.00 26.72           C  
ATOM   1176  O   ALA A  73      48.222  60.708  82.261  1.00 29.36           O  
ATOM   1177  CB  ALA A  73      51.211  59.869  81.614  1.00 26.51           C  
ATOM   1178  HB1 ALA A  73      51.927  59.440  80.875  1.00  0.00           H  
ATOM   1179  HB2 ALA A  73      51.627  59.867  82.649  1.00  0.00           H  
ATOM   1180  HB3 ALA A  73      51.091  60.971  81.489  1.00  0.00           H  
ATOM   1181  N   THR A  74      48.810  59.111  83.716  1.00 25.27           N  
ATOM   1182  HN  THR A  74      49.378  58.283  83.894  1.00  0.00           H  
ATOM   1183  CA  THR A  74      47.917  59.603  84.754  1.00 24.91           C  
ATOM   1184  HA  THR A  74      47.044  60.093  84.263  1.00  0.00           H  
ATOM   1185  C   THR A  74      48.607  60.633  85.645  1.00 24.60           C  
ATOM   1186  O   THR A  74      49.700  60.395  86.150  1.00 22.50           O  
ATOM   1187  CB  THR A  74      47.393  58.450  85.638  1.00 26.15           C  
ATOM   1188  HB  THR A  74      48.252  57.825  85.978  1.00  0.00           H  
ATOM   1189  CG2 THR A  74      46.653  58.995  86.853  1.00 23.01           C  
ATOM   1190 1HG2 THR A  74      47.357  59.625  87.445  1.00  0.00           H  
ATOM   1191 2HG2 THR A  74      46.183  58.189  87.464  1.00  0.00           H  
ATOM   1192 3HG2 THR A  74      45.721  59.541  86.576  1.00  0.00           H  
ATOM   1193  OG1 THR A  74      46.488  57.640  84.877  1.00 29.98           O  
ATOM   1194  HG1 THR A  74      46.949  57.300  84.119  1.00  0.00           H  
ATOM   1195  N   VAL A  75      47.971  61.790  85.798  1.00 21.08           N  
ATOM   1196  HN  VAL A  75      47.094  61.937  85.298  1.00  0.00           H  
ATOM   1197  CA  VAL A  75      48.480  62.861  86.655  1.00 24.22           C  
ATOM   1198  HA  VAL A  75      49.489  62.593  87.045  1.00  0.00           H  
ATOM   1199  C   VAL A  75      47.487  62.989  87.810  1.00 21.59           C  
ATOM   1200  O   VAL A  75      46.319  63.317  87.590  1.00 22.15           O  
ATOM   1201  CB  VAL A  75      48.538  64.227  85.919  1.00 24.45           C  
ATOM   1202  HB  VAL A  75      47.517  64.482  85.551  1.00  0.00           H  
ATOM   1203  CG1 VAL A  75      49.001  65.315  86.884  1.00 27.73           C  
ATOM   1204 1HG1 VAL A  75      49.043  66.296  86.355  1.00  0.00           H  
ATOM   1205 2HG1 VAL A  75      49.971  65.059  87.370  1.00  0.00           H  
ATOM   1206 3HG1 VAL A  75      48.368  65.359  87.801  1.00  0.00           H  
ATOM   1207  CG2 VAL A  75      49.484  64.159  84.734  1.00 21.14           C  
ATOM   1208 1HG2 VAL A  75      49.526  65.140  84.205  1.00  0.00           H  
ATOM   1209 2HG2 VAL A  75      49.218  63.327  84.041  1.00  0.00           H  
ATOM   1210 3HG2 VAL A  75      50.499  63.809  85.035  1.00  0.00           H  
ATOM   1211  N   GLY A  76      47.941  62.720  89.030  1.00 21.18           N  
ATOM   1212  HN  GLY A  76      48.914  62.443  89.159  1.00  0.00           H  
ATOM   1213  CA  GLY A  76      47.057  62.819  90.184  1.00 19.57           C  
ATOM   1214  HA1 GLY A  76      47.455  62.231  91.044  1.00  0.00           H  
ATOM   1215  HA2 GLY A  76      46.107  62.263  90.009  1.00  0.00           H  
ATOM   1216  C   GLY A  76      46.779  64.260  90.590  1.00 17.47           C  
ATOM   1217  O   GLY A  76      47.660  65.110  90.529  1.00 21.36           O  
ATOM   1218  N   LEU A  77      45.556  64.544  91.013  1.00 17.55           N  
ATOM   1219  HN  LEU A  77      44.855  63.805  91.065  1.00  0.00           H  
ATOM   1220  CA  LEU A  77      45.202  65.908  91.406  1.00 23.90           C  
ATOM   1221  HA  LEU A  77      46.141  66.501  91.502  1.00  0.00           H  
ATOM   1222  C   LEU A  77      44.461  65.965  92.731  1.00 25.34           C  
ATOM   1223  O   LEU A  77      43.542  65.186  92.959  1.00 22.13           O  
ATOM   1224  CB  LEU A  77      44.327  66.560  90.331  1.00 20.53           C  
ATOM   1225  HB1 LEU A  77      44.922  66.688  89.396  1.00  0.00           H  
ATOM   1226  HB2 LEU A  77      43.556  65.831  89.988  1.00  0.00           H  
ATOM   1227  CG  LEU A  77      43.650  67.887  90.689  1.00 25.77           C  
ATOM   1228  HG  LEU A  77      43.085  67.759  91.642  1.00  0.00           H  
ATOM   1229  CD1 LEU A  77      44.705  68.976  90.880  1.00 19.79           C  
ATOM   1230 1HD1 LEU A  77      44.212  69.942  91.141  1.00  0.00           H  
ATOM   1231 2HD1 LEU A  77      45.372  69.073  89.991  1.00  0.00           H  
ATOM   1232 3HD1 LEU A  77      45.476  68.684  91.631  1.00  0.00           H  
ATOM   1233  CD2 LEU A  77      42.676  68.281  89.586  1.00 22.91           C  
ATOM   1234 1HD2 LEU A  77      42.183  69.247  89.847  1.00  0.00           H  
ATOM   1235 2HD2 LEU A  77      41.935  67.476  89.373  1.00  0.00           H  
ATOM   1236 3HD2 LEU A  77      43.167  68.317  88.586  1.00  0.00           H  
ATOM   1237  N   ALA A  78      44.875  66.889  93.597  1.00 24.59           N  
ATOM   1238  HN  ALA A  78      45.672  67.474  93.345  1.00  0.00           H  
ATOM   1239  CA  ALA A  78      44.233  67.097  94.893  1.00 27.25           C  
ATOM   1240  HA  ALA A  78      43.217  66.638  94.887  1.00  0.00           H  
ATOM   1241  C   ALA A  78      44.115  68.597  95.101  1.00 28.96           C  
ATOM   1242  O   ALA A  78      44.946  69.351  94.604  1.00 29.98           O  
ATOM   1243  CB  ALA A  78      45.066  66.488  96.018  1.00 26.68           C  
ATOM   1244  HB1 ALA A  78      45.153  65.387  95.865  1.00  0.00           H  
ATOM   1245  HB2 ALA A  78      44.662  66.742  97.026  1.00  0.00           H  
ATOM   1246  HB3 ALA A  78      46.062  66.979  96.117  1.00  0.00           H  
ATOM   1247  N   PHE A  79      43.085  69.028  95.826  1.00 24.64           N  
ATOM   1248  HN  PHE A  79      42.418  68.353  96.199  1.00  0.00           H  
ATOM   1249  CA  PHE A  79      42.893  70.448  96.096  1.00 28.84           C  
ATOM   1250  HA  PHE A  79      43.581  71.026  95.437  1.00  0.00           H  
ATOM   1251  C   PHE A  79      43.205  70.804  97.545  1.00 32.44           C  
ATOM   1252  O   PHE A  79      43.029  69.991  98.454  1.00 31.86           O  
ATOM   1253  CB  PHE A  79      41.455  70.887  95.795  1.00 28.51           C  
ATOM   1254  HB1 PHE A  79      40.730  70.271  96.377  1.00  0.00           H  
ATOM   1255  HB2 PHE A  79      41.252  71.889  96.239  1.00  0.00           H  
ATOM   1256  CG  PHE A  79      41.099  70.878  94.333  1.00 26.55           C  
ATOM   1257  CD1 PHE A  79      42.006  71.325  93.374  1.00 26.65           C  
ATOM   1258  HD1 PHE A  79      43.012  71.653  93.686  1.00  0.00           H  
ATOM   1259  CD2 PHE A  79      39.837  70.467  93.924  1.00 26.53           C  
ATOM   1260  HD2 PHE A  79      39.111  70.110  94.674  1.00  0.00           H  
ATOM   1261  CE1 PHE A  79      41.656  71.363  92.018  1.00 35.05           C  
ATOM   1262  HE1 PHE A  79      42.383  71.719  91.268  1.00  0.00           H  
ATOM   1263  CE2 PHE A  79      39.475  70.500  92.576  1.00 28.90           C  
ATOM   1264  HE2 PHE A  79      38.469  70.171  92.266  1.00  0.00           H  
ATOM   1265  CZ  PHE A  79      40.388  70.950  91.621  1.00 33.64           C  
ATOM   1266  HZ  PHE A  79      40.105  70.978  90.555  1.00  0.00           H  
ATOM   1267  N   ARG A  80      43.653  72.040  97.737  1.00 37.23           N  
ATOM   1268  HN  ARG A  80      43.766  72.644  96.923  1.00  0.00           H  
ATOM   1269  CA  ARG A  80      43.991  72.580  99.045  1.00 38.48           C  
ATOM   1270  HA  ARG A  80      44.518  71.796  99.638  1.00  0.00           H  
ATOM   1271  C   ARG A  80      42.737  73.011  99.794  1.00 42.83           C  
ATOM   1272  O   ARG A  80      41.764  73.471  99.194  1.00 42.75           O  
ATOM   1273  CB  ARG A  80      44.917  73.783  98.875  1.00 45.14           C  
ATOM   1274  HB1 ARG A  80      44.651  74.346  97.950  1.00  0.00           H  
ATOM   1275  HB2 ARG A  80      45.944  73.443  98.607  1.00  0.00           H  
ATOM   1276  CG  ARG A  80      44.971  74.729 100.069  1.00 60.95           C  
ATOM   1277  HG1 ARG A  80      45.269  74.202 101.005  1.00  0.00           H  
ATOM   1278  HG2 ARG A  80      43.954  75.061 100.384  1.00  0.00           H  
ATOM   1279  CD  ARG A  80      45.885  75.906  99.763  1.00 62.40           C  
ATOM   1280  HD1 ARG A  80      46.004  76.583 100.641  1.00  0.00           H  
ATOM   1281  HD2 ARG A  80      45.411  76.632  99.062  1.00  0.00           H  
ATOM   1282  NE  ARG A  80      47.170  75.423  99.266  1.00 69.04           N  
ATOM   1283  HE  ARG A  80      47.419  75.634  98.300  1.00  0.00           H  
ATOM   1284  CZ  ARG A  80      48.035  74.726  99.994  1.00 72.03           C  
ATOM   1285  NH1 ARG A  80      47.761  74.438 101.260  1.00 67.86           N  
ATOM   1286 1HH1 ARG A  80      48.425  73.903 101.819  1.00  0.00           H  
ATOM   1287 2HH1 ARG A  80      46.894  74.772 101.681  1.00  0.00           H  
ATOM   1288  NH2 ARG A  80      49.161  74.292  99.447  1.00 72.27           N  
ATOM   1289 1HH2 ARG A  80      49.825  73.757 100.006  1.00  0.00           H  
ATOM   1290 2HH2 ARG A  80      49.372  74.513  98.474  1.00  0.00           H  
ATOM   1291  N   ALA A  81      42.770  72.851 101.111  1.00 44.83           N  
ATOM   1292  HN  ALA A  81      43.602  72.444 101.538  1.00  0.00           H  
ATOM   1293  CA  ALA A  81      41.658  73.237 101.965  1.00 48.94           C  
ATOM   1294  HA  ALA A  81      40.844  73.670 101.337  1.00  0.00           H  
ATOM   1295  C   ALA A  81      42.156  74.298 102.948  1.00 51.93           C  
ATOM   1296  O   ALA A  81      43.353  74.389 103.226  1.00 47.91           O  
ATOM   1297  CB  ALA A  81      41.124  72.026 102.715  1.00 47.71           C  
ATOM   1298  HB1 ALA A  81      40.761  71.253 101.998  1.00  0.00           H  
ATOM   1299  HB2 ALA A  81      40.338  72.309 103.453  1.00  0.00           H  
ATOM   1300  HB3 ALA A  81      41.878  71.612 103.425  1.00  0.00           H  
ATOM   1301  N   ASP A  82      41.231  75.096 103.465  1.00 55.37           N  
ATOM   1302  HN  ASP A  82      40.256  74.956 103.199  1.00  0.00           H  
ATOM   1303  CA  ASP A  82      41.557  76.167 104.400  1.00 60.13           C  
ATOM   1304  HA  ASP A  82      42.180  76.919 103.861  1.00  0.00           H  
ATOM   1305  C   ASP A  82      42.341  75.691 105.625  1.00 57.35           C  
ATOM   1306  O   ASP A  82      43.354  76.286 105.996  1.00 52.88           O  
ATOM   1307  CB  ASP A  82      40.267  76.857 104.855  1.00 68.88           C  
ATOM   1308  HB1 ASP A  82      39.886  76.411 105.803  1.00  0.00           H  
ATOM   1309  HB2 ASP A  82      40.471  77.893 105.214  1.00  0.00           H  
ATOM   1310  CG  ASP A  82      39.191  76.853 103.777  1.00 74.55           C  
ATOM   1311  OD1 ASP A  82      39.522  77.096 102.594  1.00 70.17           O  
ATOM   1312  OD2 ASP A  82      38.011  76.613 104.118  1.00 77.72           O  
ATOM   1313  N   ASP A  83      41.873  74.620 106.253  1.00 55.14           N  
ATOM   1314  HN  ASP A  83      41.034  74.156 105.903  1.00  0.00           H  
ATOM   1315  CA  ASP A  83      42.543  74.100 107.435  1.00 56.13           C  
ATOM   1316  HA  ASP A  83      43.596  74.465 107.429  1.00  0.00           H  
ATOM   1317  C   ASP A  83      42.565  72.578 107.480  1.00 54.44           C  
ATOM   1318  O   ASP A  83      42.780  71.988 108.543  1.00 51.88           O  
ATOM   1319  CB  ASP A  83      41.860  74.626 108.695  1.00 65.27           C  
ATOM   1320  HB1 ASP A  83      41.894  75.740 108.735  1.00  0.00           H  
ATOM   1321  HB2 ASP A  83      42.463  74.396 109.604  1.00  0.00           H  
ATOM   1322  CG  ASP A  83      40.440  74.117 108.838  1.00 71.21           C  
ATOM   1323  OD1 ASP A  83      39.598  74.435 107.968  1.00 71.31           O  
ATOM   1324  OD2 ASP A  83      40.172  73.390 109.819  1.00 77.08           O  
ATOM   1325  N   THR A  84      42.339  71.941 106.336  1.00 50.71           N  
ATOM   1326  HN  THR A  84      42.154  72.479 105.489  1.00  0.00           H  
ATOM   1327  CA  THR A  84      42.352  70.483 106.274  1.00 49.14           C  
ATOM   1328  HA  THR A  84      42.800  70.102 107.221  1.00  0.00           H  
ATOM   1329  C   THR A  84      43.193  69.959 105.111  1.00 43.97           C  
ATOM   1330  O   THR A  84      43.447  70.667 104.138  1.00 40.36           O  
ATOM   1331  CB  THR A  84      40.916  69.909 106.160  1.00 50.81           C  
ATOM   1332  HB  THR A  84      40.977  68.821 105.923  1.00  0.00           H  
ATOM   1333  CG2 THR A  84      40.168  70.090 107.470  1.00 51.95           C  
ATOM   1334 1HG2 THR A  84      40.720  69.570 108.287  1.00  0.00           H  
ATOM   1335 2HG2 THR A  84      39.107  69.756 107.399  1.00  0.00           H  
ATOM   1336 3HG2 THR A  84      39.981  71.164 107.704  1.00  0.00           H  
ATOM   1337  OG1 THR A  84      40.206  70.577 105.109  1.00 53.66           O  
ATOM   1338  HG1 THR A  84      40.674  70.464 104.290  1.00  0.00           H  
ATOM   1339  N   PHE A  85      43.631  68.712 105.230  1.00 39.76           N  
ATOM   1340  HN  PHE A  85      43.398  68.181 106.069  1.00  0.00           H  
ATOM   1341  CA  PHE A  85      44.433  68.086 104.195  1.00 36.81           C  
ATOM   1342  HA  PHE A  85      44.800  68.870 103.492  1.00  0.00           H  
ATOM   1343  C   PHE A  85      43.586  67.086 103.428  1.00 37.43           C  
ATOM   1344  O   PHE A  85      43.012  66.173 104.021  1.00 36.37           O  
ATOM   1345  CB  PHE A  85      45.631  67.352 104.799  1.00 35.38           C  
ATOM   1346  HB1 PHE A  85      45.298  66.621 105.573  1.00  0.00           H  
ATOM   1347  HB2 PHE A  85      46.233  68.038 105.440  1.00  0.00           H  
ATOM   1348  CG  PHE A  85      46.500  66.682 103.772  1.00 42.12           C  
ATOM   1349  CD1 PHE A  85      47.245  67.441 102.871  1.00 34.45           C  
ATOM   1350  HD1 PHE A  85      47.223  68.542 102.939  1.00  0.00           H  
ATOM   1351  CD2 PHE A  85      46.541  65.292 103.673  1.00 40.81           C  
ATOM   1352  HD2 PHE A  85      45.959  64.678 104.381  1.00  0.00           H  
ATOM   1353  CE1 PHE A  85      48.019  66.826 101.883  1.00 33.47           C  
ATOM   1354  HE1 PHE A  85      48.604  67.439 101.177  1.00  0.00           H  
ATOM   1355  CE2 PHE A  85      47.312  64.666 102.686  1.00 35.33           C  
ATOM   1356  HE2 PHE A  85      47.334  63.565 102.618  1.00  0.00           H  
ATOM   1357  CZ  PHE A  85      48.050  65.433 101.792  1.00 33.86           C  
ATOM   1358  HZ  PHE A  85      48.658  64.943 101.013  1.00  0.00           H  
ATOM   1359  N   GLU A  86      43.509  67.268 102.113  1.00 31.18           N  
ATOM   1360  HN  GLU A  86      43.996  68.059 101.692  1.00  0.00           H  
ATOM   1361  CA  GLU A  86      42.746  66.365 101.255  1.00 34.30           C  
ATOM   1362  HA  GLU A  86      41.968  65.844 101.860  1.00  0.00           H  
ATOM   1363  C   GLU A  86      43.718  65.343 100.687  1.00 32.66           C  
ATOM   1364  O   GLU A  86      44.601  65.686  99.909  1.00 32.30           O  
ATOM   1365  CB  GLU A  86      42.076  67.133 100.108  1.00 34.67           C  
ATOM   1366  HB1 GLU A  86      41.293  67.822 100.503  1.00  0.00           H  
ATOM   1367  HB2 GLU A  86      42.781  67.879  99.672  1.00  0.00           H  
ATOM   1368  CG  GLU A  86      41.499  66.235  99.014  1.00 39.67           C  
ATOM   1369  HG1 GLU A  86      42.264  65.510  98.651  1.00  0.00           H  
ATOM   1370  HG2 GLU A  86      40.756  65.520  99.438  1.00  0.00           H  
ATOM   1371  CD  GLU A  86      40.896  67.020  97.849  1.00 39.86           C  
ATOM   1372  OE1 GLU A  86      39.905  67.750  98.068  1.00 35.06           O  
ATOM   1373  OE2 GLU A  86      41.412  66.907  96.716  1.00 33.58           O  
ATOM   1374  N   ALA A  87      43.564  64.090 101.090  1.00 31.51           N  
ATOM   1375  HN  ALA A  87      42.818  63.860 101.747  1.00  0.00           H  
ATOM   1376  CA  ALA A  87      44.444  63.041 100.608  1.00 31.36           C  
ATOM   1377  HA  ALA A  87      45.500  63.374 100.737  1.00  0.00           H  
ATOM   1378  C   ALA A  87      44.199  62.758  99.129  1.00 30.27           C  
ATOM   1379  O   ALA A  87      43.053  62.700  98.680  1.00 25.93           O  
ATOM   1380  CB  ALA A  87      44.231  61.771 101.418  1.00 33.92           C  
ATOM   1381  HB1 ALA A  87      44.907  60.965 101.048  1.00  0.00           H  
ATOM   1382  HB2 ALA A  87      43.163  61.452 101.422  1.00  0.00           H  
ATOM   1383  HB3 ALA A  87      44.352  61.948 102.512  1.00  0.00           H  
ATOM   1384  N   LEU A  88      45.281  62.604  98.374  1.00 28.02           N  
ATOM   1385  HN  LEU A  88      46.203  62.715  98.796  1.00  0.00           H  
ATOM   1386  CA  LEU A  88      45.180  62.280  96.955  1.00 31.48           C  
ATOM   1387  HA  LEU A  88      44.734  63.138  96.400  1.00  0.00           H  
ATOM   1388  C   LEU A  88      44.285  61.048  96.815  1.00 31.57           C  
ATOM   1389  O   LEU A  88      44.617  59.980  97.325  1.00 29.12           O  
ATOM   1390  CB  LEU A  88      46.564  61.961  96.394  1.00 26.02           C  
ATOM   1391  HB1 LEU A  88      47.117  61.305  97.106  1.00  0.00           H  
ATOM   1392  HB2 LEU A  88      47.202  62.875  96.424  1.00  0.00           H  
ATOM   1393  CG  LEU A  88      46.602  61.350  94.993  1.00 27.88           C  
ATOM   1394  HG  LEU A  88      45.949  60.447  94.975  1.00  0.00           H  
ATOM   1395  CD1 LEU A  88      46.077  62.358  93.981  1.00 30.09           C  
ATOM   1396 1HD1 LEU A  88      45.033  62.662  94.227  1.00  0.00           H  
ATOM   1397 2HD1 LEU A  88      46.159  61.974  92.937  1.00  0.00           H  
ATOM   1398 3HD1 LEU A  88      46.753  63.240  93.890  1.00  0.00           H  
ATOM   1399  CD2 LEU A  88      48.029  60.934  94.657  1.00 24.23           C  
ATOM   1400 1HD2 LEU A  88      48.414  60.195  95.398  1.00  0.00           H  
ATOM   1401 2HD2 LEU A  88      48.705  61.816  94.566  1.00  0.00           H  
ATOM   1402 3HD2 LEU A  88      48.111  60.550  93.613  1.00  0.00           H  
ATOM   1403  N   CYS A  89      43.157  61.191  96.127  1.00 33.12           N  
ATOM   1404  HN  CYS A  89      42.926  62.095  95.716  1.00  0.00           H  
ATOM   1405  CA  CYS A  89      42.247  60.064  95.956  1.00 34.02           C  
ATOM   1406  HA  CYS A  89      42.819  59.128  96.156  1.00  0.00           H  
ATOM   1407  C   CYS A  89      41.658  59.964  94.546  1.00 30.81           C  
ATOM   1408  O   CYS A  89      40.825  60.778  94.151  1.00 34.24           O  
ATOM   1409  CB  CYS A  89      41.111  60.150  96.978  1.00 33.94           C  
ATOM   1410  HB1 CYS A  89      41.509  60.422  97.983  1.00  0.00           H  
ATOM   1411  HB2 CYS A  89      40.473  61.042  96.780  1.00  0.00           H  
ATOM   1412  SG  CYS A  89      40.100  58.657  97.079  1.00 40.87           S  
ATOM   1413  N   ILE A  90      42.097  58.952  93.805  1.00 26.59           N  
ATOM   1414  HN  ILE A  90      42.792  58.321  94.204  1.00  0.00           H  
ATOM   1415  CA  ILE A  90      41.627  58.703  92.443  1.00 29.09           C  
ATOM   1416  HA  ILE A  90      41.080  59.599  92.068  1.00  0.00           H  
ATOM   1417  C   ILE A  90      40.689  57.497  92.449  1.00 26.21           C  
ATOM   1418  O   ILE A  90      41.133  56.366  92.635  1.00 26.63           O  
ATOM   1419  CB  ILE A  90      42.813  58.388  91.500  1.00 27.63           C  
ATOM   1420  HB  ILE A  90      43.413  57.564  91.951  1.00  0.00           H  
ATOM   1421  CG1 ILE A  90      43.707  59.617  91.361  1.00 27.31           C  
ATOM   1422 1HG1 ILE A  90      43.906  60.076  92.357  1.00  0.00           H  
ATOM   1423 2HG1 ILE A  90      43.154  60.456  90.878  1.00  0.00           H  
ATOM   1424  CG2 ILE A  90      42.302  57.926  90.141  1.00 26.83           C  
ATOM   1425 1HG2 ILE A  90      41.649  57.028  90.243  1.00  0.00           H  
ATOM   1426 2HG2 ILE A  90      43.139  57.746  89.427  1.00  0.00           H  
ATOM   1427 3HG2 ILE A  90      41.786  58.750  89.594  1.00  0.00           H  
ATOM   1428  CD1 ILE A  90      44.998  59.339  90.633  1.00 27.71           C  
ATOM   1429 1HD1 ILE A  90      45.651  60.237  90.531  1.00  0.00           H  
ATOM   1430 2HD1 ILE A  90      44.799  58.880  89.637  1.00  0.00           H  
ATOM   1431 3HD1 ILE A  90      45.551  58.500  91.116  1.00  0.00           H  
ATOM   1432  N   GLU A  91      39.396  57.732  92.250  1.00 22.63           N  
ATOM   1433  HN  GLU A  91      39.070  58.688  92.107  1.00  0.00           H  
ATOM   1434  CA  GLU A  91      38.446  56.636  92.235  1.00 22.95           C  
ATOM   1435  HA  GLU A  91      38.599  56.020  93.152  1.00  0.00           H  
ATOM   1436  C   GLU A  91      38.675  55.757  91.017  1.00 26.16           C  
ATOM   1437  O   GLU A  91      38.769  56.251  89.891  1.00 24.68           O  
ATOM   1438  CB  GLU A  91      37.004  57.151  92.228  1.00 25.89           C  
ATOM   1439  HB1 GLU A  91      36.328  56.416  91.731  1.00  0.00           H  
ATOM   1440  HB2 GLU A  91      36.898  58.010  91.525  1.00  0.00           H  
ATOM   1441  CG  GLU A  91      36.472  57.520  93.607  1.00 43.93           C  
ATOM   1442  HG1 GLU A  91      35.413  57.863  93.551  1.00  0.00           H  
ATOM   1443  HG2 GLU A  91      36.943  58.458  93.983  1.00  0.00           H  
ATOM   1444  CD  GLU A  91      36.630  56.386  94.609  1.00 38.21           C  
ATOM   1445  OE1 GLU A  91      36.070  55.290  94.381  1.00 37.08           O  
ATOM   1446  OE2 GLU A  91      37.324  56.595  95.625  1.00 52.71           O  
ATOM   1447  N   PRO A  92      38.760  54.435  91.231  1.00 27.46           N  
ATOM   1448  CA  PRO A  92      38.978  53.438  90.174  1.00 26.53           C  
ATOM   1449  HA  PRO A  92      39.904  53.672  89.599  1.00  0.00           H  
ATOM   1450  C   PRO A  92      37.778  53.363  89.246  1.00 21.99           C  
ATOM   1451  O   PRO A  92      36.647  53.589  89.675  1.00 23.13           O  
ATOM   1452  CB  PRO A  92      39.143  52.131  90.950  1.00 28.55           C  
ATOM   1453  HB1 PRO A  92      39.854  51.409  90.485  1.00  0.00           H  
ATOM   1454  HB2 PRO A  92      38.252  51.462  90.916  1.00  0.00           H  
ATOM   1455  CG  PRO A  92      39.532  52.579  92.344  1.00 29.61           C  
ATOM   1456  HG1 PRO A  92      40.625  52.738  92.494  1.00  0.00           H  
ATOM   1457  HG2 PRO A  92      39.423  51.797  93.132  1.00  0.00           H  
ATOM   1458  CD  PRO A  92      38.693  53.791  92.551  1.00 23.49           C  
ATOM   1459  HD1 PRO A  92      37.663  53.594  92.929  1.00  0.00           H  
ATOM   1460  HD2 PRO A  92      38.997  54.436  93.408  1.00  0.00           H  
ATOM   1461  N   PHE A  93      38.021  53.051  87.978  1.00 26.22           N  
ATOM   1462  HN  PHE A  93      38.984  52.913  87.671  1.00  0.00           H  
ATOM   1463  CA  PHE A  93      36.936  52.902  87.018  1.00 21.77           C  
ATOM   1464  HA  PHE A  93      36.207  53.738  87.131  1.00  0.00           H  
ATOM   1465  C   PHE A  93      36.258  51.571  87.325  1.00 23.38           C  
ATOM   1466  O   PHE A  93      36.701  50.830  88.201  1.00 24.91           O  
ATOM   1467  CB  PHE A  93      37.471  52.861  85.583  1.00 23.75           C  
ATOM   1468  HB1 PHE A  93      36.659  52.583  84.871  1.00  0.00           H  
ATOM   1469  HB2 PHE A  93      38.151  51.988  85.444  1.00  0.00           H  
ATOM   1470  CG  PHE A  93      38.146  54.131  85.145  1.00 26.45           C  
ATOM   1471  CD1 PHE A  93      37.575  55.370  85.424  1.00 25.43           C  
ATOM   1472  HD1 PHE A  93      36.635  55.419  85.999  1.00  0.00           H  
ATOM   1473  CD2 PHE A  93      39.333  54.086  84.419  1.00 23.40           C  
ATOM   1474  HD2 PHE A  93      39.796  53.111  84.193  1.00  0.00           H  
ATOM   1475  CE1 PHE A  93      38.173  56.545  84.988  1.00 23.51           C  
ATOM   1476  HE1 PHE A  93      37.710  57.520  85.216  1.00  0.00           H  
ATOM   1477  CE2 PHE A  93      39.943  55.255  83.975  1.00 27.14           C  
ATOM   1478  HE2 PHE A  93      40.883  55.205  83.400  1.00  0.00           H  
ATOM   1479  CZ  PHE A  93      39.362  56.488  84.260  1.00 28.03           C  
ATOM   1480  HZ  PHE A  93      39.841  57.418  83.911  1.00  0.00           H  
ATOM   1481  N   SER A  94      35.191  51.269  86.596  1.00 26.58           N  
ATOM   1482  HN  SER A  94      34.869  51.926  85.886  1.00  0.00           H  
ATOM   1483  CA  SER A  94      34.470  50.019  86.789  1.00 26.93           C  
ATOM   1484  HA  SER A  94      34.332  49.839  87.881  1.00  0.00           H  
ATOM   1485  C   SER A  94      35.281  48.878  86.192  1.00 22.14           C  
ATOM   1486  O   SER A  94      36.372  49.089  85.669  1.00 24.52           O  
ATOM   1487  CB  SER A  94      33.103  50.092  86.115  1.00 28.23           C  
ATOM   1488  HB1 SER A  94      32.529  49.145  86.244  1.00  0.00           H  
ATOM   1489  HB2 SER A  94      32.414  50.782  86.655  1.00  0.00           H  
ATOM   1490  OG  SER A  94      33.232  50.444  84.749  1.00 25.65           O  
ATOM   1491  HG  SER A  94      32.381  50.489  84.329  1.00  0.00           H  
ATOM   1492  N   SER A  95      34.749  47.667  86.283  1.00 25.31           N  
ATOM   1493  HN  SER A  95      33.845  47.553  86.741  1.00  0.00           H  
ATOM   1494  CA  SER A  95      35.426  46.496  85.744  1.00 27.52           C  
ATOM   1495  HA  SER A  95      36.347  46.812  85.200  1.00  0.00           H  
ATOM   1496  C   SER A  95      34.479  45.814  84.785  1.00 26.65           C  
ATOM   1497  O   SER A  95      33.268  45.864  84.965  1.00 28.74           O  
ATOM   1498  CB  SER A  95      35.799  45.515  86.862  1.00 31.22           C  
ATOM   1499  HB1 SER A  95      36.207  44.564  86.447  1.00  0.00           H  
ATOM   1500  HB2 SER A  95      34.890  45.110  87.366  1.00  0.00           H  
ATOM   1501  OG  SER A  95      36.691  46.094  87.796  1.00 41.18           O  
ATOM   1502  HG  SER A  95      36.922  45.486  88.489  1.00  0.00           H  
ATOM   1503  N   PRO A  96      35.019  45.187  83.732  1.00 28.73           N  
ATOM   1504  CA  PRO A  96      34.192  44.489  82.749  1.00 28.20           C  
ATOM   1505  HA  PRO A  96      33.283  45.087  82.505  1.00  0.00           H  
ATOM   1506  C   PRO A  96      33.804  43.117  83.285  1.00 33.31           C  
ATOM   1507  O   PRO A  96      34.374  42.649  84.274  1.00 34.66           O  
ATOM   1508  CB  PRO A  96      35.113  44.394  81.540  1.00 27.71           C  
ATOM   1509  HB1 PRO A  96      34.839  43.603  80.803  1.00  0.00           H  
ATOM   1510  HB2 PRO A  96      35.034  45.244  80.823  1.00  0.00           H  
ATOM   1511  CG  PRO A  96      36.454  44.227  82.167  1.00 26.49           C  
ATOM   1512  HG1 PRO A  96      37.316  44.316  81.466  1.00  0.00           H  
ATOM   1513  HG2 PRO A  96      36.693  43.190  82.499  1.00  0.00           H  
ATOM   1514  CD  PRO A  96      36.419  45.264  83.277  1.00 27.22           C  
ATOM   1515  HD1 PRO A  96      36.762  46.283  82.981  1.00  0.00           H  
ATOM   1516  HD2 PRO A  96      37.182  45.123  84.077  1.00  0.00           H  
ATOM   1517  N   PRO A  97      32.815  42.462  82.655  1.00 31.94           N  
ATOM   1518  CA  PRO A  97      32.391  41.136  83.109  1.00 27.22           C  
ATOM   1519  HA  PRO A  97      32.317  41.109  84.221  1.00  0.00           H  
ATOM   1520  C   PRO A  97      33.373  40.084  82.614  1.00 26.74           C  
ATOM   1521  O   PRO A  97      34.386  40.418  82.000  1.00 33.12           O  
ATOM   1522  CB  PRO A  97      31.014  40.986  82.478  1.00 34.29           C  
ATOM   1523  HB1 PRO A  97      30.646  39.937  82.391  1.00  0.00           H  
ATOM   1524  HB2 PRO A  97      30.165  41.343  83.107  1.00  0.00           H  
ATOM   1525  CG  PRO A  97      31.187  41.709  81.175  1.00 37.53           C  
ATOM   1526  HG1 PRO A  97      31.691  41.121  80.373  1.00  0.00           H  
ATOM   1527  HG2 PRO A  97      30.245  41.882  80.604  1.00  0.00           H  
ATOM   1528  CD  PRO A  97      31.918  42.967  81.602  1.00 33.80           C  
ATOM   1529  HD1 PRO A  97      32.424  43.521  80.777  1.00  0.00           H  
ATOM   1530  HD2 PRO A  97      31.260  43.813  81.909  1.00  0.00           H  
ATOM   1531  N   GLU A  98      33.082  38.818  82.883  1.00 23.22           N  
ATOM   1532  HN  GLU A  98      32.233  38.592  83.402  1.00  0.00           H  
ATOM   1533  CA  GLU A  98      33.967  37.750  82.442  1.00 25.60           C  
ATOM   1534  HA  GLU A  98      34.995  37.952  82.823  1.00  0.00           H  
ATOM   1535  C   GLU A  98      34.006  37.692  80.919  1.00 31.06           C  
ATOM   1536  O   GLU A  98      33.005  37.943  80.247  1.00 25.04           O  
ATOM   1537  CB  GLU A  98      33.494  36.398  82.982  1.00 28.14           C  
ATOM   1538  HB1 GLU A  98      33.430  36.421  84.095  1.00  0.00           H  
ATOM   1539  HB2 GLU A  98      32.419  36.232  82.735  1.00  0.00           H  
ATOM   1540  CG  GLU A  98      34.338  35.219  82.519  1.00 28.36           C  
ATOM   1541  HG1 GLU A  98      33.817  34.254  82.721  1.00  0.00           H  
ATOM   1542  HG2 GLU A  98      34.381  35.175  81.406  1.00  0.00           H  
ATOM   1543  CD  GLU A  98      35.735  35.213  83.114  1.00 33.50           C  
ATOM   1544  OE1 GLU A  98      36.234  36.299  83.474  1.00 33.04           O  
ATOM   1545  OE2 GLU A  98      36.341  34.123  83.211  1.00 34.15           O  
ATOM   1546  N   LEU A  99      35.173  37.377  80.376  1.00 32.52           N  
ATOM   1547  HN  LEU A  99      35.982  37.217  80.976  1.00  0.00           H  
ATOM   1548  CA  LEU A  99      35.311  37.258  78.939  1.00 38.25           C  
ATOM   1549  HA  LEU A  99      34.953  38.186  78.435  1.00  0.00           H  
ATOM   1550  C   LEU A  99      34.438  36.070  78.552  1.00 36.78           C  
ATOM   1551  O   LEU A  99      34.553  34.997  79.137  1.00 38.39           O  
ATOM   1552  CB  LEU A  99      36.768  36.983  78.578  1.00 39.45           C  
ATOM   1553  HB1 LEU A  99      37.106  36.055  79.096  1.00  0.00           H  
ATOM   1554  HB2 LEU A  99      37.418  37.745  79.068  1.00  0.00           H  
ATOM   1555  CG  LEU A  99      37.128  36.892  77.100  1.00 38.67           C  
ATOM   1556  HG  LEU A  99      36.482  36.126  76.611  1.00  0.00           H  
ATOM   1557  CD1 LEU A  99      36.899  38.240  76.432  1.00 41.22           C  
ATOM   1558 1HD1 LEU A  99      35.831  38.545  76.528  1.00  0.00           H  
ATOM   1559 2HD1 LEU A  99      37.237  38.239  75.369  1.00  0.00           H  
ATOM   1560 3HD1 LEU A  99      37.591  39.021  76.825  1.00  0.00           H  
ATOM   1561  CD2 LEU A  99      38.586  36.475  76.969  1.00 47.85           C  
ATOM   1562 1HD2 LEU A  99      38.754  35.487  77.458  1.00  0.00           H  
ATOM   1563 2HD2 LEU A  99      39.278  37.256  77.362  1.00  0.00           H  
ATOM   1564 3HD2 LEU A  99      38.924  36.474  75.906  1.00  0.00           H  
ATOM   1565  N   PRO A 100      33.527  36.257  77.588  1.00 41.28           N  
ATOM   1566  CA  PRO A 100      32.652  35.160  77.159  1.00 39.35           C  
ATOM   1567  HA  PRO A 100      31.970  34.866  77.991  1.00  0.00           H  
ATOM   1568  C   PRO A 100      33.466  33.956  76.700  1.00 38.09           C  
ATOM   1569  O   PRO A 100      34.570  34.108  76.172  1.00 32.52           O  
ATOM   1570  CB  PRO A 100      31.851  35.787  76.022  1.00 36.69           C  
ATOM   1571  HB1 PRO A 100      30.886  35.279  75.791  1.00  0.00           H  
ATOM   1572  HB2 PRO A 100      32.290  35.650  75.006  1.00  0.00           H  
ATOM   1573  CG  PRO A 100      31.725  37.203  76.466  1.00 40.66           C  
ATOM   1574  HG1 PRO A 100      30.918  37.390  77.212  1.00  0.00           H  
ATOM   1575  HG2 PRO A 100      31.325  37.902  75.695  1.00  0.00           H  
ATOM   1576  CD  PRO A 100      33.128  37.523  76.950  1.00 35.45           C  
ATOM   1577  HD1 PRO A 100      33.825  37.896  76.164  1.00  0.00           H  
ATOM   1578  HD2 PRO A 100      33.209  38.426  77.600  1.00  0.00           H  
ATOM   1579  N   ASP A 101      32.915  32.764  76.903  1.00 37.55           N  
ATOM   1580  HN  ASP A 101      31.994  32.712  77.339  1.00  0.00           H  
ATOM   1581  CA  ASP A 101      33.589  31.529  76.521  1.00 43.36           C  
ATOM   1582  HA  ASP A 101      34.489  31.420  77.170  1.00  0.00           H  
ATOM   1583  C   ASP A 101      34.057  31.488  75.068  1.00 40.91           C  
ATOM   1584  O   ASP A 101      35.191  31.089  74.794  1.00 42.16           O  
ATOM   1585  CB  ASP A 101      32.678  30.329  76.785  1.00 47.87           C  
ATOM   1586  HB1 ASP A 101      31.737  30.401  76.191  1.00  0.00           H  
ATOM   1587  HB2 ASP A 101      33.101  29.399  76.339  1.00  0.00           H  
ATOM   1588  CG  ASP A 101      32.379  30.140  78.255  1.00 59.93           C  
ATOM   1589  OD1 ASP A 101      33.334  29.908  79.027  1.00 64.28           O  
ATOM   1590  OD2 ASP A 101      31.192  30.224  78.638  1.00 63.80           O  
ATOM   1591  N   VAL A 102      33.196  31.898  74.140  1.00 35.83           N  
ATOM   1592  HN  VAL A 102      32.276  32.240  74.418  1.00  0.00           H  
ATOM   1593  CA  VAL A 102      33.559  31.862  72.725  1.00 36.70           C  
ATOM   1594  HA  VAL A 102      33.906  30.828  72.492  1.00  0.00           H  
ATOM   1595  C   VAL A 102      34.687  32.814  72.374  1.00 36.90           C  
ATOM   1596  O   VAL A 102      35.122  32.865  71.224  1.00 40.89           O  
ATOM   1597  CB  VAL A 102      32.353  32.173  71.795  1.00 36.76           C  
ATOM   1598  HB  VAL A 102      32.709  32.157  70.738  1.00  0.00           H  
ATOM   1599  CG1 VAL A 102      31.280  31.109  71.957  1.00 35.81           C  
ATOM   1600 1HG1 VAL A 102      31.688  30.095  71.737  1.00  0.00           H  
ATOM   1601 2HG1 VAL A 102      30.381  31.334  71.338  1.00  0.00           H  
ATOM   1602 3HG1 VAL A 102      30.806  31.152  72.965  1.00  0.00           H  
ATOM   1603  CG2 VAL A 102      31.799  33.549  72.093  1.00 36.05           C  
ATOM   1604 1HG2 VAL A 102      32.586  34.330  71.974  1.00  0.00           H  
ATOM   1605 2HG2 VAL A 102      31.325  33.592  73.101  1.00  0.00           H  
ATOM   1606 3HG2 VAL A 102      30.900  33.774  71.474  1.00  0.00           H  
ATOM   1607  N   MET A 103      35.155  33.578  73.354  1.00 31.08           N  
ATOM   1608  HN  MET A 103      34.746  33.514  74.286  1.00  0.00           H  
ATOM   1609  CA  MET A 103      36.249  34.507  73.107  1.00 37.58           C  
ATOM   1610  HA  MET A 103      36.463  34.521  72.013  1.00  0.00           H  
ATOM   1611  C   MET A 103      37.500  34.061  73.837  1.00 36.96           C  
ATOM   1612  O   MET A 103      38.531  34.725  73.775  1.00 36.95           O  
ATOM   1613  CB  MET A 103      35.883  35.926  73.550  1.00 34.08           C  
ATOM   1614  HB1 MET A 103      36.801  36.497  73.824  1.00  0.00           H  
ATOM   1615  HB2 MET A 103      35.369  35.904  74.539  1.00  0.00           H  
ATOM   1616  CG  MET A 103      35.062  36.700  72.547  1.00 32.95           C  
ATOM   1617  HG1 MET A 103      34.062  36.232  72.391  1.00  0.00           H  
ATOM   1618  HG2 MET A 103      35.469  36.588  71.515  1.00  0.00           H  
ATOM   1619  SD  MET A 103      34.910  38.441  73.012  1.00 42.85           S  
ATOM   1620  CE  MET A 103      33.427  38.401  73.882  1.00 39.89           C  
ATOM   1621  HE1 MET A 103      33.333  39.474  74.169  1.00  0.00           H  
ATOM   1622  HE2 MET A 103      33.379  37.670  74.723  1.00  0.00           H  
ATOM   1623  HE3 MET A 103      32.557  37.969  73.335  1.00  0.00           H  
ATOM   1624  N   LYS A 104      37.408  32.928  74.526  1.00 40.87           N  
ATOM   1625  HN  LYS A 104      36.524  32.420  74.534  1.00  0.00           H  
ATOM   1626  CA  LYS A 104      38.543  32.395  75.271  1.00 43.98           C  
ATOM   1627  HA  LYS A 104      39.206  33.247  75.550  1.00  0.00           H  
ATOM   1628  C   LYS A 104      39.366  31.401  74.454  1.00 44.35           C  
ATOM   1629  HC  LYS A 104      38.890  30.532  73.969  1.00  0.00           H  
ATOM   1630  O   LYS A 104      40.594  31.602  74.352  1.00 50.04           O  
ATOM   1631  CB  LYS A 104      38.058  31.727  76.561  1.00 38.92           C  
ATOM   1632  HB1 LYS A 104      37.376  30.876  76.328  1.00  0.00           H  
ATOM   1633  HB2 LYS A 104      38.892  31.172  77.051  1.00  0.00           H  
ATOM   1634  CG  LYS A 104      37.403  32.680  77.544  1.00 36.99           C  
ATOM   1635  HG1 LYS A 104      36.529  33.202  77.088  1.00  0.00           H  
ATOM   1636  HG2 LYS A 104      38.047  33.568  77.745  1.00  0.00           H  
ATOM   1637  CD  LYS A 104      37.019  31.966  78.829  1.00 43.18           C  
ATOM   1638  HD1 LYS A 104      36.319  31.120  78.633  1.00  0.00           H  
ATOM   1639  HD2 LYS A 104      37.876  31.388  79.246  1.00  0.00           H  
ATOM   1640  CE  LYS A 104      36.449  32.933  79.854  1.00 43.58           C  
ATOM   1641  HE1 LYS A 104      37.126  33.805  80.010  1.00  0.00           H  
ATOM   1642  HE2 LYS A 104      35.559  33.472  79.453  1.00  0.00           H  
ATOM   1643  NZ  LYS A 104      36.137  32.253  81.139  1.00 43.98           N  
ATOM   1644  HZ1 LYS A 104      35.755  32.902  81.827  1.00  0.00           H  
ATOM   1645  HZ2 LYS A 104      36.951  31.760  81.506  1.00  0.00           H  
ATOM   1646  HZ3 LYS A 104      35.518  31.455  80.996  1.00  0.00           H  
TER    1647      LYS A 104 
ATOM   1647  N   MET B  17      35.095  74.780  74.045  1.00 41.69           N  
ATOM   1648  HN1 MET B  17      34.771  74.140  73.320  1.00  0.00           H  
ATOM   1649  HN2 MET B  17      35.022  75.756  73.757  1.00  0.00           H  
ATOM   1650  HN3 MET B  17      34.457  74.813  74.840  1.00  0.00           H  
ATOM   1651  CA  MET B  17      36.484  74.417  74.454  1.00 41.05           C  
ATOM   1652  HA  MET B  17      37.156  74.504  73.569  1.00  0.00           H  
ATOM   1653  C   MET B  17      36.506  72.967  74.956  1.00 39.06           C  
ATOM   1654  O   MET B  17      37.112  72.099  74.325  1.00 36.53           O  
ATOM   1655  CB  MET B  17      36.971  75.378  75.544  1.00 50.97           C  
ATOM   1656  HB1 MET B  17      36.770  76.432  75.242  1.00  0.00           H  
ATOM   1657  HB2 MET B  17      36.315  75.302  76.442  1.00  0.00           H  
ATOM   1658  CG  MET B  17      38.435  75.220  75.950  1.00 61.80           C  
ATOM   1659  HG1 MET B  17      38.626  74.190  76.331  1.00  0.00           H  
ATOM   1660  HG2 MET B  17      38.650  75.806  76.874  1.00  0.00           H  
ATOM   1661  SD  MET B  17      39.612  75.641  74.645  1.00 79.73           S  
ATOM   1662  CE  MET B  17      40.246  74.009  74.191  1.00 72.28           C  
ATOM   1663  HE1 MET B  17      40.972  74.269  73.386  1.00  0.00           H  
ATOM   1664  HE2 MET B  17      39.471  73.259  73.909  1.00  0.00           H  
ATOM   1665  HE3 MET B  17      40.664  73.410  75.033  1.00  0.00           H  
ATOM   1666  N   TYR B  18      35.842  72.705  76.082  1.00 30.66           N  
ATOM   1667  HN  TYR B  18      35.364  73.465  76.567  1.00  0.00           H  
ATOM   1668  CA  TYR B  18      35.783  71.352  76.639  1.00 33.40           C  
ATOM   1669  HA  TYR B  18      36.295  70.653  75.937  1.00  0.00           H  
ATOM   1670  C   TYR B  18      34.343  70.888  76.829  1.00 38.97           C  
ATOM   1671  O   TYR B  18      33.440  71.704  76.995  1.00 38.34           O  
ATOM   1672  CB  TYR B  18      36.483  71.278  78.007  1.00 33.46           C  
ATOM   1673  HB1 TYR B  18      36.144  70.370  78.559  1.00  0.00           H  
ATOM   1674  HB2 TYR B  18      36.091  72.077  78.679  1.00  0.00           H  
ATOM   1675  CG  TYR B  18      37.994  71.328  77.974  1.00 28.85           C  
ATOM   1676  CD1 TYR B  18      38.673  72.539  77.954  1.00 30.74           C  
ATOM   1677  HD1 TYR B  18      38.101  73.482  77.972  1.00  0.00           H  
ATOM   1678  CD2 TYR B  18      38.743  70.157  77.954  1.00 29.86           C  
ATOM   1679  HD2 TYR B  18      38.225  69.184  77.974  1.00  0.00           H  
ATOM   1680  CE1 TYR B  18      40.064  72.583  77.912  1.00 30.35           C  
ATOM   1681  HE1 TYR B  18      40.588  73.554  77.900  1.00  0.00           H  
ATOM   1682  CE2 TYR B  18      40.128  70.188  77.909  1.00 30.93           C  
ATOM   1683  HE2 TYR B  18      40.703  69.247  77.892  1.00  0.00           H  
ATOM   1684  CZ  TYR B  18      40.785  71.404  77.885  1.00 36.34           C  
ATOM   1685  OH  TYR B  18      42.163  71.433  77.798  1.00 41.91           O  
ATOM   1686  HH  TYR B  18      42.615  72.269  77.782  1.00  0.00           H  
ATOM   1687  N   VAL B  19      34.132  69.573  76.801  1.00 31.68           N  
ATOM   1688  HN  VAL B  19      34.915  68.945  76.620  1.00  0.00           H  
ATOM   1689  CA  VAL B  19      32.805  69.014  77.024  1.00 29.13           C  
ATOM   1690  HA  VAL B  19      32.121  69.819  77.381  1.00  0.00           H  
ATOM   1691  C   VAL B  19      32.957  67.955  78.119  1.00 26.70           C  
ATOM   1692  O   VAL B  19      34.011  67.336  78.245  1.00 22.22           O  
ATOM   1693  CB  VAL B  19      32.208  68.362  75.742  1.00 33.23           C  
ATOM   1694  HB  VAL B  19      31.107  68.254  75.884  1.00  0.00           H  
ATOM   1695  CG1 VAL B  19      32.449  69.263  74.541  1.00 33.40           C  
ATOM   1696 1HG1 VAL B  19      32.022  68.796  73.623  1.00  0.00           H  
ATOM   1697 2HG1 VAL B  19      33.528  69.516  74.418  1.00  0.00           H  
ATOM   1698 3HG1 VAL B  19      32.058  70.294  74.707  1.00  0.00           H  
ATOM   1699  CG2 VAL B  19      32.796  66.984  75.512  1.00 33.94           C  
ATOM   1700 1HG2 VAL B  19      32.369  66.517  74.594  1.00  0.00           H  
ATOM   1701 2HG2 VAL B  19      32.670  66.328  76.405  1.00  0.00           H  
ATOM   1702 3HG2 VAL B  19      33.910  67.012  75.479  1.00  0.00           H  
ATOM   1703  N   LYS B  20      31.917  67.770  78.923  1.00 21.23           N  
ATOM   1704  HN  LYS B  20      31.074  68.327  78.787  1.00  0.00           H  
ATOM   1705  CA  LYS B  20      31.958  66.787  79.995  1.00 26.78           C  
ATOM   1706  HA  LYS B  20      33.008  66.428  80.107  1.00  0.00           H  
ATOM   1707  C   LYS B  20      31.066  65.590  79.686  1.00 25.67           C  
ATOM   1708  O   LYS B  20      29.864  65.745  79.456  1.00 26.61           O  
ATOM   1709  CB  LYS B  20      31.521  67.431  81.314  1.00 24.00           C  
ATOM   1710  HB1 LYS B  20      30.590  68.026  81.166  1.00  0.00           H  
ATOM   1711  HB2 LYS B  20      32.226  68.246  81.600  1.00  0.00           H  
ATOM   1712  CG  LYS B  20      31.347  66.456  82.462  1.00 21.82           C  
ATOM   1713  HG1 LYS B  20      30.638  65.637  82.199  1.00  0.00           H  
ATOM   1714  HG2 LYS B  20      32.265  65.844  82.621  1.00  0.00           H  
ATOM   1715  CD  LYS B  20      30.924  67.172  83.739  1.00 31.89           C  
ATOM   1716  HD1 LYS B  20      29.924  67.653  83.629  1.00  0.00           H  
ATOM   1717  HD2 LYS B  20      30.676  66.450  84.552  1.00  0.00           H  
ATOM   1718  CE  LYS B  20      31.979  68.170  84.179  1.00 30.74           C  
ATOM   1719  HE1 LYS B  20      32.223  68.885  83.359  1.00  0.00           H  
ATOM   1720  HE2 LYS B  20      32.975  67.680  84.290  1.00  0.00           H  
ATOM   1721  NZ  LYS B  20      31.592  68.891  85.425  1.00 45.23           N  
ATOM   1722  HZ1 LYS B  20      32.301  69.562  85.721  1.00  0.00           H  
ATOM   1723  HZ2 LYS B  20      31.369  68.237  86.175  1.00  0.00           H  
ATOM   1724  HZ3 LYS B  20      30.681  69.339  85.323  1.00  0.00           H  
ATOM   1725  N   LEU B  21      31.660  64.399  79.687  1.00 23.91           N  
ATOM   1726  HN  LEU B  21      32.660  64.342  79.881  1.00  0.00           H  
ATOM   1727  CA  LEU B  21      30.917  63.171  79.417  1.00 23.65           C  
ATOM   1728  HA  LEU B  21      29.912  63.432  79.011  1.00  0.00           H  
ATOM   1729  C   LEU B  21      30.746  62.384  80.711  1.00 24.25           C  
ATOM   1730  O   LEU B  21      31.718  62.154  81.422  1.00 21.19           O  
ATOM   1731  CB  LEU B  21      31.670  62.326  78.391  1.00 27.49           C  
ATOM   1732  HB1 LEU B  21      31.084  61.410  78.145  1.00  0.00           H  
ATOM   1733  HB2 LEU B  21      32.569  61.864  78.861  1.00  0.00           H  
ATOM   1734  CG  LEU B  21      32.065  63.057  77.107  1.00 30.01           C  
ATOM   1735  HG  LEU B  21      32.749  63.899  77.365  1.00  0.00           H  
ATOM   1736  CD1 LEU B  21      32.790  62.100  76.173  1.00 23.42           C  
ATOM   1737 1HD1 LEU B  21      33.703  61.688  76.663  1.00  0.00           H  
ATOM   1738 2HD1 LEU B  21      33.026  62.577  75.193  1.00  0.00           H  
ATOM   1739 3HD1 LEU B  21      32.117  61.290  75.807  1.00  0.00           H  
ATOM   1740  CD2 LEU B  21      30.818  63.619  76.438  1.00 34.54           C  
ATOM   1741 1HD2 LEU B  21      30.287  64.320  77.123  1.00  0.00           H  
ATOM   1742 2HD2 LEU B  21      30.145  62.809  76.072  1.00  0.00           H  
ATOM   1743 3HD2 LEU B  21      31.054  64.096  75.458  1.00  0.00           H  
ATOM   1744  N   ILE B  22      29.515  61.972  81.013  1.00 26.05           N  
ATOM   1745  HN  ILE B  22      28.749  62.184  80.374  1.00  0.00           H  
ATOM   1746  CA  ILE B  22      29.235  61.223  82.240  1.00 27.73           C  
ATOM   1747  HA  ILE B  22      30.120  61.310  82.913  1.00  0.00           H  
ATOM   1748  C   ILE B  22      28.977  59.737  81.973  1.00 27.96           C  
ATOM   1749  O   ILE B  22      28.100  59.378  81.186  1.00 32.02           O  
ATOM   1750  CB  ILE B  22      27.996  61.798  82.984  1.00 29.61           C  
ATOM   1751  HB  ILE B  22      27.070  61.463  82.462  1.00  0.00           H  
ATOM   1752  CG1 ILE B  22      28.037  63.332  82.997  1.00 37.70           C  
ATOM   1753 1HG1 ILE B  22      27.046  63.742  83.303  1.00  0.00           H  
ATOM   1754 2HG1 ILE B  22      28.096  63.726  81.956  1.00  0.00           H  
ATOM   1755  CG2 ILE B  22      27.971  61.287  84.417  1.00 29.60           C  
ATOM   1756 1HG2 ILE B  22      27.941  60.172  84.408  1.00  0.00           H  
ATOM   1757 2HG2 ILE B  22      27.136  61.728  85.009  1.00  0.00           H  
ATOM   1758 3HG2 ILE B  22      28.819  61.683  85.023  1.00  0.00           H  
ATOM   1759  CD1 ILE B  22      29.136  63.929  83.846  1.00 39.10           C  
ATOM   1760 1HD1 ILE B  22      29.166  65.044  83.855  1.00  0.00           H  
ATOM   1761 2HD1 ILE B  22      30.127  63.519  83.540  1.00  0.00           H  
ATOM   1762 3HD1 ILE B  22      29.077  63.535  84.887  1.00  0.00           H  
ATOM   1763  N   SER B  23      29.730  58.872  82.643  1.00 24.00           N  
ATOM   1764  HN  SER B  23      30.434  59.219  83.294  1.00  0.00           H  
ATOM   1765  CA  SER B  23      29.565  57.434  82.462  1.00 24.20           C  
ATOM   1766  HA  SER B  23      29.278  57.244  81.401  1.00  0.00           H  
ATOM   1767  C   SER B  23      28.472  56.883  83.360  1.00 26.88           C  
ATOM   1768  O   SER B  23      27.933  57.597  84.208  1.00 27.37           O  
ATOM   1769  CB  SER B  23      30.876  56.700  82.746  1.00 25.50           C  
ATOM   1770  HB1 SER B  23      30.822  55.629  82.439  1.00  0.00           H  
ATOM   1771  HB2 SER B  23      31.690  57.033  82.060  1.00  0.00           H  
ATOM   1772  OG  SER B  23      31.252  56.834  84.103  1.00 34.86           O  
ATOM   1773  HG  SER B  23      32.067  56.378  84.279  1.00  0.00           H  
ATOM   1774  N   SER B  24      28.165  55.603  83.177  1.00 27.90           N  
ATOM   1775  HN  SER B  24      28.680  55.070  82.476  1.00  0.00           H  
ATOM   1776  CA  SER B  24      27.122  54.934  83.939  1.00 26.61           C  
ATOM   1777  HA  SER B  24      26.168  55.477  83.745  1.00  0.00           H  
ATOM   1778  C   SER B  24      27.338  54.919  85.445  1.00 31.25           C  
ATOM   1779  O   SER B  24      26.368  54.966  86.194  1.00 30.85           O  
ATOM   1780  CB  SER B  24      26.937  53.496  83.447  1.00 29.12           C  
ATOM   1781  HB1 SER B  24      25.952  53.079  83.763  1.00  0.00           H  
ATOM   1782  HB2 SER B  24      26.793  53.457  82.342  1.00  0.00           H  
ATOM   1783  OG  SER B  24      28.008  52.669  83.861  1.00 34.75           O  
ATOM   1784  HG  SER B  24      27.893  51.777  83.556  1.00  0.00           H  
ATOM   1785  N   ASP B  25      28.589  54.842  85.898  1.00 31.29           N  
ATOM   1786  HN  ASP B  25      29.367  54.792  85.240  1.00  0.00           H  
ATOM   1787  CA  ASP B  25      28.847  54.829  87.337  1.00 30.19           C  
ATOM   1788  HA  ASP B  25      27.930  54.437  87.836  1.00  0.00           H  
ATOM   1789  C   ASP B  25      29.132  56.209  87.924  1.00 27.88           C  
ATOM   1790  O   ASP B  25      29.504  56.321  89.086  1.00 30.34           O  
ATOM   1791  CB  ASP B  25      30.001  53.884  87.691  1.00 30.97           C  
ATOM   1792  HB1 ASP B  25      30.183  53.871  88.791  1.00  0.00           H  
ATOM   1793  HB2 ASP B  25      29.704  52.819  87.544  1.00  0.00           H  
ATOM   1794  CG  ASP B  25      31.279  54.201  86.933  1.00 38.60           C  
ATOM   1795  OD1 ASP B  25      31.459  55.357  86.498  1.00 41.72           O  
ATOM   1796  OD2 ASP B  25      32.115  53.289  86.785  1.00 40.68           O  
ATOM   1797  N   GLY B  26      28.972  57.261  87.131  1.00 31.20           N  
ATOM   1798  HN  GLY B  26      28.688  57.136  86.159  1.00  0.00           H  
ATOM   1799  CA  GLY B  26      29.206  58.592  87.662  1.00 29.11           C  
ATOM   1800  HA1 GLY B  26      29.019  58.577  88.761  1.00  0.00           H  
ATOM   1801  HA2 GLY B  26      28.390  59.266  87.311  1.00  0.00           H  
ATOM   1802  C   GLY B  26      30.542  59.266  87.403  1.00 32.53           C  
ATOM   1803  O   GLY B  26      30.740  60.405  87.827  1.00 32.21           O  
ATOM   1804  N   HIS B  27      31.476  58.598  86.734  1.00 27.82           N  
ATOM   1805  HN  HIS B  27      31.310  57.642  86.420  1.00  0.00           H  
ATOM   1806  CA  HIS B  27      32.744  59.263  86.459  1.00 22.41           C  
ATOM   1807  HA  HIS B  27      33.131  59.727  87.396  1.00  0.00           H  
ATOM   1808  C   HIS B  27      32.472  60.350  85.430  1.00 28.66           C  
ATOM   1809  O   HIS B  27      31.565  60.226  84.602  1.00 24.80           O  
ATOM   1810  CB  HIS B  27      33.787  58.291  85.902  1.00 27.29           C  
ATOM   1811  HB1 HIS B  27      33.307  57.550  85.221  1.00  0.00           H  
ATOM   1812  HB2 HIS B  27      34.456  58.809  85.175  1.00  0.00           H  
ATOM   1813  CG  HIS B  27      34.594  57.593  86.954  1.00 27.00           C  
ATOM   1814  CD2 HIS B  27      35.777  57.917  87.528  1.00 18.02           C  
ATOM   1815  HD2 HIS B  27      36.377  58.820  87.327  1.00  0.00           H  
ATOM   1816  ND1 HIS B  27      34.216  56.390  87.511  1.00 28.17           N  
ATOM   1817  HD1 HIS B  27      33.361  55.880  87.288  1.00  0.00           H  
ATOM   1818  CE1 HIS B  27      35.133  56.001  88.378  1.00 22.42           C  
ATOM   1819  HE1 HIS B  27      35.104  55.074  88.975  1.00  0.00           H  
ATOM   1820  NE2 HIS B  27      36.090  56.910  88.408  1.00 25.33           N  
ATOM   1821  HE2 HIS B  27      36.926  56.871  88.990  1.00  0.00           H  
ATOM   1822  N   GLU B  28      33.238  61.429  85.502  1.00 27.34           N  
ATOM   1823  HN  GLU B  28      33.948  61.493  86.232  1.00  0.00           H  
ATOM   1824  CA  GLU B  28      33.082  62.521  84.558  1.00 32.30           C  
ATOM   1825  HA  GLU B  28      32.229  62.305  83.873  1.00  0.00           H  
ATOM   1826  C   GLU B  28      34.369  62.620  83.757  1.00 29.72           C  
ATOM   1827  O   GLU B  28      35.467  62.697  84.316  1.00 27.57           O  
ATOM   1828  CB  GLU B  28      32.838  63.841  85.281  1.00 29.63           C  
ATOM   1829  HB1 GLU B  28      32.544  64.633  84.554  1.00  0.00           H  
ATOM   1830  HB2 GLU B  28      33.801  64.266  85.649  1.00  0.00           H  
ATOM   1831  CG  GLU B  28      31.836  63.762  86.405  1.00 35.83           C  
ATOM   1832  HG1 GLU B  28      30.909  63.233  86.083  1.00  0.00           H  
ATOM   1833  HG2 GLU B  28      32.175  63.057  87.199  1.00  0.00           H  
ATOM   1834  CD  GLU B  28      31.517  65.127  86.982  1.00 35.02           C  
ATOM   1835  OE1 GLU B  28      32.447  65.952  87.113  1.00 33.86           O  
ATOM   1836  OE2 GLU B  28      30.339  65.371  87.315  1.00 45.95           O  
ATOM   1837  N   PHE B  29      34.234  62.609  82.442  1.00 25.01           N  
ATOM   1838  HN  PHE B  29      33.304  62.534  82.030  1.00  0.00           H  
ATOM   1839  CA  PHE B  29      35.396  62.703  81.582  1.00 22.92           C  
ATOM   1840  HA  PHE B  29      36.317  62.674  82.210  1.00  0.00           H  
ATOM   1841  C   PHE B  29      35.338  64.024  80.853  1.00 24.33           C  
ATOM   1842  O   PHE B  29      34.386  64.311  80.122  1.00 24.46           O  
ATOM   1843  CB  PHE B  29      35.421  61.532  80.607  1.00 22.34           C  
ATOM   1844  HB1 PHE B  29      34.544  61.570  79.920  1.00  0.00           H  
ATOM   1845  HB2 PHE B  29      36.243  61.654  79.863  1.00  0.00           H  
ATOM   1846  CG  PHE B  29      35.509  60.200  81.283  1.00 20.18           C  
ATOM   1847  CD1 PHE B  29      34.363  59.532  81.678  1.00 23.42           C  
ATOM   1848  HD1 PHE B  29      33.374  59.978  81.477  1.00  0.00           H  
ATOM   1849  CD2 PHE B  29      36.747  59.622  81.547  1.00 22.70           C  
ATOM   1850  HD2 PHE B  29      37.667  60.145  81.237  1.00  0.00           H  
ATOM   1851  CE1 PHE B  29      34.446  58.298  82.329  1.00 22.92           C  
ATOM   1852  HE1 PHE B  29      33.526  57.774  82.638  1.00  0.00           H  
ATOM   1853  CE2 PHE B  29      36.843  58.395  82.196  1.00 17.93           C  
ATOM   1854  HE2 PHE B  29      37.833  57.953  82.399  1.00  0.00           H  
ATOM   1855  CZ  PHE B  29      35.694  57.730  82.587  1.00 17.47           C  
ATOM   1856  HZ  PHE B  29      35.764  56.756  83.100  1.00  0.00           H  
ATOM   1857  N   ILE B  30      36.353  64.844  81.081  1.00 20.45           N  
ATOM   1858  HN  ILE B  30      37.108  64.549  81.700  1.00  0.00           H  
ATOM   1859  CA  ILE B  30      36.406  66.152  80.464  1.00 23.18           C  
ATOM   1860  HA  ILE B  30      35.400  66.395  80.049  1.00  0.00           H  
ATOM   1861  C   ILE B  30      37.403  66.087  79.323  1.00 25.33           C  
ATOM   1862  O   ILE B  30      38.582  65.773  79.519  1.00 25.29           O  
ATOM   1863  CB  ILE B  30      36.783  67.218  81.510  1.00 21.51           C  
ATOM   1864  HB  ILE B  30      37.806  67.007  81.901  1.00  0.00           H  
ATOM   1865  CG1 ILE B  30      35.772  67.156  82.665  1.00 21.05           C  
ATOM   1866 1HG1 ILE B  30      34.731  67.259  82.278  1.00  0.00           H  
ATOM   1867 2HG1 ILE B  30      35.718  66.123  83.081  1.00  0.00           H  
ATOM   1868  CG2 ILE B  30      36.754  68.608  80.895  1.00 21.62           C  
ATOM   1869 1HG2 ILE B  30      37.027  69.380  81.652  1.00  0.00           H  
ATOM   1870 2HG2 ILE B  30      35.771  68.828  80.417  1.00  0.00           H  
ATOM   1871 3HG2 ILE B  30      37.400  68.672  79.988  1.00  0.00           H  
ATOM   1872  CD1 ILE B  30      36.028  68.160  83.771  1.00 26.82           C  
ATOM   1873 1HD1 ILE B  30      35.294  68.115  84.609  1.00  0.00           H  
ATOM   1874 2HD1 ILE B  30      36.082  69.193  83.355  1.00  0.00           H  
ATOM   1875 3HD1 ILE B  30      37.069  68.057  84.158  1.00  0.00           H  
ATOM   1876  N   VAL B  31      36.900  66.372  78.127  1.00 21.76           N  
ATOM   1877  HN  VAL B  31      35.919  66.643  78.062  1.00  0.00           H  
ATOM   1878  CA  VAL B  31      37.689  66.314  76.905  1.00 28.41           C  
ATOM   1879  HA  VAL B  31      38.764  66.198  77.176  1.00  0.00           H  
ATOM   1880  C   VAL B  31      37.530  67.559  76.037  1.00 29.75           C  
ATOM   1881  O   VAL B  31      36.486  68.217  76.056  1.00 25.42           O  
ATOM   1882  CB  VAL B  31      37.255  65.100  76.056  1.00 28.86           C  
ATOM   1883  HB  VAL B  31      36.180  65.221  75.786  1.00  0.00           H  
ATOM   1884  CG1 VAL B  31      38.066  65.031  74.785  1.00 41.63           C  
ATOM   1885 1HG1 VAL B  31      37.953  65.966  74.188  1.00  0.00           H  
ATOM   1886 2HG1 VAL B  31      37.813  64.126  74.184  1.00  0.00           H  
ATOM   1887 3HG1 VAL B  31      39.137  64.802  74.992  1.00  0.00           H  
ATOM   1888  CG2 VAL B  31      37.408  63.837  76.862  1.00 33.33           C  
ATOM   1889 1HG2 VAL B  31      36.809  63.888  77.801  1.00  0.00           H  
ATOM   1890 2HG2 VAL B  31      38.479  63.608  77.069  1.00  0.00           H  
ATOM   1891 3HG2 VAL B  31      37.155  62.932  76.261  1.00  0.00           H  
ATOM   1892  N   LYS B  32      38.567  67.876  75.272  1.00 24.56           N  
ATOM   1893  HN  LYS B  32      39.418  67.314  75.310  1.00  0.00           H  
ATOM   1894  CA  LYS B  32      38.494  69.020  74.382  1.00 29.44           C  
ATOM   1895  HA  LYS B  32      38.329  69.948  74.977  1.00  0.00           H  
ATOM   1896  C   LYS B  32      37.302  68.783  73.460  1.00 30.76           C  
ATOM   1897  O   LYS B  32      37.066  67.661  73.003  1.00 27.06           O  
ATOM   1898  CB  LYS B  32      39.779  69.157  73.562  1.00 28.20           C  
ATOM   1899  HB1 LYS B  32      39.593  69.755  72.640  1.00  0.00           H  
ATOM   1900  HB2 LYS B  32      40.055  68.180  73.101  1.00  0.00           H  
ATOM   1901  CG  LYS B  32      40.951  69.729  74.341  1.00 25.66           C  
ATOM   1902  HG1 LYS B  32      41.108  69.186  75.302  1.00  0.00           H  
ATOM   1903  HG2 LYS B  32      40.716  70.739  74.752  1.00  0.00           H  
ATOM   1904  CD  LYS B  32      42.213  69.750  73.501  1.00 35.95           C  
ATOM   1905  HD1 LYS B  32      42.442  68.743  73.080  1.00  0.00           H  
ATOM   1906  HD2 LYS B  32      42.060  70.304  72.546  1.00  0.00           H  
ATOM   1907  CE  LYS B  32      43.391  70.308  74.290  1.00 34.87           C  
ATOM   1908  HE1 LYS B  32      43.497  69.792  75.273  1.00  0.00           H  
ATOM   1909  HE2 LYS B  32      43.179  71.341  74.652  1.00  0.00           H  
ATOM   1910  NZ  LYS B  32      44.671  70.261  73.516  1.00 29.17           N  
ATOM   1911  HZ1 LYS B  32      45.460  70.635  74.044  1.00  0.00           H  
ATOM   1912  HZ2 LYS B  32      44.574  70.733  72.617  1.00  0.00           H  
ATOM   1913  HZ3 LYS B  32      44.865  69.316  73.184  1.00  0.00           H  
ATOM   1914  N   ARG B  33      36.538  69.839  73.220  1.00 28.63           N  
ATOM   1915  HN  ARG B  33      36.775  70.732  73.653  1.00  0.00           H  
ATOM   1916  CA  ARG B  33      35.371  69.760  72.356  1.00 33.95           C  
ATOM   1917  HA  ARG B  33      34.621  69.084  72.830  1.00  0.00           H  
ATOM   1918  C   ARG B  33      35.744  69.192  70.985  1.00 33.75           C  
ATOM   1919  O   ARG B  33      35.067  68.303  70.473  1.00 32.21           O  
ATOM   1920  CB  ARG B  33      34.750  71.147  72.201  1.00 33.82           C  
ATOM   1921  HB1 ARG B  33      35.495  71.864  71.784  1.00  0.00           H  
ATOM   1922  HB2 ARG B  33      34.578  71.612  73.200  1.00  0.00           H  
ATOM   1923  CG  ARG B  33      33.475  71.167  71.379  1.00 35.15           C  
ATOM   1924  HG1 ARG B  33      33.672  70.936  70.306  1.00  0.00           H  
ATOM   1925  HG2 ARG B  33      32.816  70.300  71.619  1.00  0.00           H  
ATOM   1926  CD  ARG B  33      32.743  72.495  71.545  1.00 43.35           C  
ATOM   1927  HD1 ARG B  33      33.346  73.345  71.148  1.00  0.00           H  
ATOM   1928  HD2 ARG B  33      32.694  72.802  72.616  1.00  0.00           H  
ATOM   1929  NE  ARG B  33      31.414  72.455  70.940  1.00 42.56           N  
ATOM   1930  HE  ARG B  33      30.606  72.485  71.562  1.00  0.00           H  
ATOM   1931  CZ  ARG B  33      31.188  72.382  69.631  1.00 41.45           C  
ATOM   1932  NH1 ARG B  33      32.203  72.348  68.775  1.00 32.01           N  
ATOM   1933 1HH1 ARG B  33      33.161  72.396  69.123  1.00  0.00           H  
ATOM   1934 2HH1 ARG B  33      32.030  72.292  67.771  1.00  0.00           H  
ATOM   1935  NH2 ARG B  33      29.944  72.319  69.179  1.00 42.37           N  
ATOM   1936 1HH2 ARG B  33      29.165  72.345  69.836  1.00  0.00           H  
ATOM   1937 2HH2 ARG B  33      29.771  72.263  68.175  1.00  0.00           H  
ATOM   1938  N   GLU B  34      36.827  69.697  70.400  1.00 31.35           N  
ATOM   1939  HN  GLU B  34      37.357  70.430  70.871  1.00  0.00           H  
ATOM   1940  CA  GLU B  34      37.268  69.216  69.092  1.00 33.71           C  
ATOM   1941  HA  GLU B  34      36.482  69.467  68.342  1.00  0.00           H  
ATOM   1942  C   GLU B  34      37.475  67.704  69.085  1.00 33.99           C  
ATOM   1943  O   GLU B  34      37.045  67.018  68.157  1.00 33.76           O  
ATOM   1944  CB  GLU B  34      38.572  69.906  68.675  1.00 40.09           C  
ATOM   1945  HB1 GLU B  34      38.374  70.945  68.321  1.00  0.00           H  
ATOM   1946  HB2 GLU B  34      39.202  70.132  69.567  1.00  0.00           H  
ATOM   1947  CG  GLU B  34      39.369  69.120  67.632  1.00 48.70           C  
ATOM   1948  HG1 GLU B  34      39.434  68.043  67.913  1.00  0.00           H  
ATOM   1949  HG2 GLU B  34      38.794  69.028  66.681  1.00  0.00           H  
ATOM   1950  CD  GLU B  34      40.754  69.695  67.372  1.00 49.99           C  
ATOM   1951  OE1 GLU B  34      41.448  70.067  68.342  1.00 53.84           O  
ATOM   1952  OE2 GLU B  34      41.156  69.757  66.193  1.00 50.61           O  
ATOM   1953  N   HIS B  35      38.143  67.183  70.111  1.00 31.54           N  
ATOM   1954  HN  HIS B  35      38.491  67.792  70.852  1.00  0.00           H  
ATOM   1955  CA  HIS B  35      38.380  65.745  70.181  1.00 31.24           C  
ATOM   1956  HA  HIS B  35      38.909  65.425  69.253  1.00  0.00           H  
ATOM   1957  C   HIS B  35      37.065  64.986  70.278  1.00 25.32           C  
ATOM   1958  O   HIS B  35      36.917  63.913  69.693  1.00 31.18           O  
ATOM   1959  CB  HIS B  35      39.255  65.395  71.389  1.00 29.66           C  
ATOM   1960  HB1 HIS B  35      38.792  65.773  72.330  1.00  0.00           H  
ATOM   1961  HB2 HIS B  35      39.224  64.299  71.590  1.00  0.00           H  
ATOM   1962  CG  HIS B  35      40.671  65.868  71.273  1.00 30.01           C  
ATOM   1963  CD2 HIS B  35      41.807  65.425  71.860  1.00 27.34           C  
ATOM   1964  HD2 HIS B  35      41.900  64.554  72.530  1.00  0.00           H  
ATOM   1965  ND1 HIS B  35      41.031  66.969  70.527  1.00 36.10           N  
ATOM   1966  HD1 HIS B  35      40.396  67.530  69.959  1.00  0.00           H  
ATOM   1967  CE1 HIS B  35      42.327  67.185  70.662  1.00 32.71           C  
ATOM   1968  HE1 HIS B  35      42.899  67.998  70.184  1.00  0.00           H  
ATOM   1969  NE2 HIS B  35      42.821  66.262  71.467  1.00 34.81           N  
ATOM   1970  HE2 HIS B  35      43.798  66.184  71.751  1.00  0.00           H  
ATOM   1971  N   ALA B  36      36.110  65.537  71.020  1.00 23.65           N  
ATOM   1972  HN  ALA B  36      36.281  66.431  71.481  1.00  0.00           H  
ATOM   1973  CA  ALA B  36      34.822  64.877  71.182  1.00 24.22           C  
ATOM   1974  HA  ALA B  36      35.005  63.841  71.551  1.00  0.00           H  
ATOM   1975  C   ALA B  36      34.068  64.785  69.855  1.00 26.19           C  
ATOM   1976  O   ALA B  36      33.297  63.846  69.637  1.00 26.04           O  
ATOM   1977  CB  ALA B  36      33.979  65.612  72.223  1.00 25.20           C  
ATOM   1978  HB1 ALA B  36      32.993  65.107  72.347  1.00  0.00           H  
ATOM   1979  HB2 ALA B  36      33.865  66.694  71.978  1.00  0.00           H  
ATOM   1980  HB3 ALA B  36      34.517  65.719  73.194  1.00  0.00           H  
ATOM   1981  N   LEU B  37      34.287  65.749  68.966  1.00 24.18           N  
ATOM   1982  HN  LEU B  37      34.928  66.510  69.189  1.00  0.00           H  
ATOM   1983  CA  LEU B  37      33.612  65.722  67.669  1.00 31.47           C  
ATOM   1984  HA  LEU B  37      32.518  65.612  67.856  1.00  0.00           H  
ATOM   1985  C   LEU B  37      34.060  64.541  66.804  1.00 26.33           C  
ATOM   1986  O   LEU B  37      33.563  64.355  65.698  1.00 36.33           O  
ATOM   1987  CB  LEU B  37      33.827  67.035  66.914  1.00 26.44           C  
ATOM   1988  HB1 LEU B  37      33.436  66.932  65.875  1.00  0.00           H  
ATOM   1989  HB2 LEU B  37      34.915  67.173  66.714  1.00  0.00           H  
ATOM   1990  CG  LEU B  37      33.261  68.310  67.546  1.00 33.68           C  
ATOM   1991  HG  LEU B  37      33.827  68.536  68.480  1.00  0.00           H  
ATOM   1992  CD1 LEU B  37      33.435  69.469  66.563  1.00 31.31           C  
ATOM   1993 1HD1 LEU B  37      34.513  69.604  66.312  1.00  0.00           H  
ATOM   1994 2HD1 LEU B  37      32.976  70.411  66.944  1.00  0.00           H  
ATOM   1995 3HD1 LEU B  37      32.808  69.338  65.650  1.00  0.00           H  
ATOM   1996  CD2 LEU B  37      31.788  68.126  67.889  1.00 32.39           C  
ATOM   1997 1HD2 LEU B  37      31.661  67.281  68.606  1.00  0.00           H  
ATOM   1998 2HD2 LEU B  37      31.161  67.995  66.976  1.00  0.00           H  
ATOM   1999 3HD2 LEU B  37      31.329  69.068  68.270  1.00  0.00           H  
ATOM   2000  N   THR B  38      35.011  63.755  67.301  1.00 27.07           N  
ATOM   2001  HN  THR B  38      35.430  63.986  68.202  1.00  0.00           H  
ATOM   2002  CA  THR B  38      35.468  62.569  66.585  1.00 22.68           C  
ATOM   2003  HA  THR B  38      35.802  62.832  65.554  1.00  0.00           H  
ATOM   2004  C   THR B  38      34.245  61.658  66.543  1.00 25.00           C  
ATOM   2005  O   THR B  38      34.095  60.815  65.662  1.00 25.13           O  
ATOM   2006  CB  THR B  38      36.594  61.830  67.358  1.00 29.90           C  
ATOM   2007  HB  THR B  38      36.291  61.729  68.426  1.00  0.00           H  
ATOM   2008  CG2 THR B  38      36.832  60.439  66.780  1.00 30.89           C  
ATOM   2009 1HG2 THR B  38      37.640  59.908  67.335  1.00  0.00           H  
ATOM   2010 2HG2 THR B  38      37.042  60.479  65.686  1.00  0.00           H  
ATOM   2011 3HG2 THR B  38      35.892  59.840  66.750  1.00  0.00           H  
ATOM   2012  OG1 THR B  38      37.805  62.585  67.291  1.00 28.18           O  
ATOM   2013  HG1 THR B  38      38.494  62.133  67.764  1.00  0.00           H  
ATOM   2014  N   SER B  39      33.373  61.833  67.526  1.00 25.21           N  
ATOM   2015  HN  SER B  39      33.558  62.537  68.240  1.00  0.00           H  
ATOM   2016  CA  SER B  39      32.159  61.041  67.604  1.00 23.96           C  
ATOM   2017  HA  SER B  39      32.371  60.006  67.246  1.00  0.00           H  
ATOM   2018  C   SER B  39      31.091  61.665  66.728  1.00 25.96           C  
ATOM   2019  O   SER B  39      30.695  62.801  66.959  1.00 21.90           O  
ATOM   2020  CB  SER B  39      31.650  60.983  69.042  1.00 23.62           C  
ATOM   2021  HB1 SER B  39      31.566  61.999  69.493  1.00  0.00           H  
ATOM   2022  HB2 SER B  39      32.412  60.556  69.734  1.00  0.00           H  
ATOM   2023  OG  SER B  39      30.423  60.275  69.108  1.00 24.10           O  
ATOM   2024  HG  SER B  39      30.106  60.239  70.003  1.00  0.00           H  
ATOM   2025  N   GLY B  40      30.640  60.925  65.718  1.00 26.70           N  
ATOM   2026  HN  GLY B  40      31.030  59.996  65.556  1.00  0.00           H  
ATOM   2027  CA  GLY B  40      29.598  61.432  64.847  1.00 28.05           C  
ATOM   2028  HA1 GLY B  40      29.938  62.307  64.246  1.00  0.00           H  
ATOM   2029  HA2 GLY B  40      29.377  60.737  64.003  1.00  0.00           H  
ATOM   2030  C   GLY B  40      28.361  61.746  65.675  1.00 29.63           C  
ATOM   2031  O   GLY B  40      27.701  62.766  65.456  1.00 24.97           O  
ATOM   2032  N   THR B  41      28.060  60.872  66.638  1.00 27.38           N  
ATOM   2033  HN  THR B  41      28.658  60.056  66.770  1.00  0.00           H  
ATOM   2034  CA  THR B  41      26.900  61.048  67.509  1.00 26.67           C  
ATOM   2035  HA  THR B  41      25.987  61.108  66.872  1.00  0.00           H  
ATOM   2036  C   THR B  41      27.010  62.338  68.317  1.00 28.46           C  
ATOM   2037  O   THR B  41      26.051  63.106  68.411  1.00 28.76           O  
ATOM   2038  CB  THR B  41      26.742  59.862  68.476  1.00 30.89           C  
ATOM   2039  HB  THR B  41      27.695  59.719  69.037  1.00  0.00           H  
ATOM   2040  CG2 THR B  41      25.606  60.121  69.473  1.00 26.04           C  
ATOM   2041 1HG2 THR B  41      25.491  59.261  70.174  1.00  0.00           H  
ATOM   2042 2HG2 THR B  41      24.649  60.361  68.955  1.00  0.00           H  
ATOM   2043 3HG2 THR B  41      25.747  61.083  70.019  1.00  0.00           H  
ATOM   2044  OG1 THR B  41      26.455  58.675  67.727  1.00 26.13           O  
ATOM   2045  HG1 THR B  41      26.357  57.943  68.324  1.00  0.00           H  
ATOM   2046  N   ILE B  42      28.181  62.584  68.891  1.00 26.05           N  
ATOM   2047  HN  ILE B  42      28.947  61.919  68.782  1.00  0.00           H  
ATOM   2048  CA  ILE B  42      28.381  63.792  69.673  1.00 27.54           C  
ATOM   2049  HA  ILE B  42      27.514  63.911  70.363  1.00  0.00           H  
ATOM   2050  C   ILE B  42      28.452  65.022  68.777  1.00 23.84           C  
ATOM   2051  O   ILE B  42      27.961  66.088  69.137  1.00 20.68           O  
ATOM   2052  CB  ILE B  42      29.671  63.710  70.522  1.00 29.24           C  
ATOM   2053  HB  ILE B  42      30.531  63.474  69.852  1.00  0.00           H  
ATOM   2054  CG1 ILE B  42      29.529  62.596  71.559  1.00 27.24           C  
ATOM   2055 1HG1 ILE B  42      28.602  62.737  72.163  1.00  0.00           H  
ATOM   2056 2HG1 ILE B  42      29.284  61.627  71.065  1.00  0.00           H  
ATOM   2057  CG2 ILE B  42      29.935  65.056  71.218  1.00 21.26           C  
ATOM   2058 1HG2 ILE B  42      30.865  64.997  71.830  1.00  0.00           H  
ATOM   2059 2HG2 ILE B  42      29.060  65.392  71.822  1.00  0.00           H  
ATOM   2060 3HG2 ILE B  42      29.967  65.901  70.492  1.00  0.00           H  
ATOM   2061  CD1 ILE B  42      30.735  62.446  72.459  1.00 25.11           C  
ATOM   2062 1HD1 ILE B  42      30.631  61.633  73.215  1.00  0.00           H  
ATOM   2063 2HD1 ILE B  42      30.980  63.415  72.953  1.00  0.00           H  
ATOM   2064 3HD1 ILE B  42      31.662  62.305  71.855  1.00  0.00           H  
ATOM   2065  N   LYS B  43      29.073  64.870  67.614  1.00 25.77           N  
ATOM   2066  HN  LYS B  43      29.467  63.961  67.370  1.00  0.00           H  
ATOM   2067  CA  LYS B  43      29.200  65.976  66.684  1.00 30.33           C  
ATOM   2068  HA  LYS B  43      29.752  66.804  67.187  1.00  0.00           H  
ATOM   2069  C   LYS B  43      27.819  66.488  66.272  1.00 25.69           C  
ATOM   2070  O   LYS B  43      27.584  67.693  66.240  1.00 29.84           O  
ATOM   2071  CB  LYS B  43      29.989  65.540  65.448  1.00 31.82           C  
ATOM   2072  HB1 LYS B  43      30.950  65.059  65.745  1.00  0.00           H  
ATOM   2073  HB2 LYS B  43      29.493  64.674  64.950  1.00  0.00           H  
ATOM   2074  CG  LYS B  43      30.235  66.657  64.456  1.00 35.54           C  
ATOM   2075  HG1 LYS B  43      30.733  67.531  64.937  1.00  0.00           H  
ATOM   2076  HG2 LYS B  43      29.283  67.151  64.150  1.00  0.00           H  
ATOM   2077  CD  LYS B  43      31.018  66.159  63.255  1.00 45.08           C  
ATOM   2078  HD1 LYS B  43      31.971  65.668  63.562  1.00  0.00           H  
ATOM   2079  HD2 LYS B  43      30.521  65.283  62.777  1.00  0.00           H  
ATOM   2080  CE  LYS B  43      31.262  67.278  62.255  1.00 49.17           C  
ATOM   2081  HE1 LYS B  43      31.743  68.159  62.740  1.00  0.00           H  
ATOM   2082  HE2 LYS B  43      30.306  67.755  61.937  1.00  0.00           H  
ATOM   2083  NZ  LYS B  43      32.051  66.805  61.081  1.00 52.98           N  
ATOM   2084  HZ1 LYS B  43      32.215  67.556  60.410  1.00  0.00           H  
ATOM   2085  HZ2 LYS B  43      31.611  65.999  60.637  1.00  0.00           H  
ATOM   2086  HZ3 LYS B  43      32.926  66.369  61.372  1.00  0.00           H  
ATOM   2087  N   ALA B  44      26.910  65.574  65.960  1.00 23.61           N  
ATOM   2088  HN  ALA B  44      27.156  64.585  66.000  1.00  0.00           H  
ATOM   2089  CA  ALA B  44      25.567  65.965  65.562  1.00 30.93           C  
ATOM   2090  HA  ALA B  44      25.648  66.713  64.739  1.00  0.00           H  
ATOM   2091  C   ALA B  44      24.814  66.611  66.727  1.00 30.17           C  
ATOM   2092  O   ALA B  44      23.998  67.506  66.524  1.00 33.06           O  
ATOM   2093  CB  ALA B  44      24.798  64.751  65.036  1.00 30.89           C  
ATOM   2094  HB1 ALA B  44      23.768  65.051  64.731  1.00  0.00           H  
ATOM   2095  HB2 ALA B  44      24.787  63.914  65.772  1.00  0.00           H  
ATOM   2096  HB3 ALA B  44      25.344  64.237  64.211  1.00  0.00           H  
ATOM   2097  N   MET B  45      25.088  66.154  67.946  1.00 29.66           N  
ATOM   2098  HN  MET B  45      25.765  65.398  68.053  1.00  0.00           H  
ATOM   2099  CA  MET B  45      24.442  66.709  69.138  1.00 28.63           C  
ATOM   2100  HA  MET B  45      23.341  66.730  68.965  1.00  0.00           H  
ATOM   2101  C   MET B  45      24.907  68.125  69.465  1.00 29.39           C  
ATOM   2102  O   MET B  45      24.144  68.915  70.014  1.00 26.25           O  
ATOM   2103  CB  MET B  45      24.723  65.844  70.374  1.00 23.24           C  
ATOM   2104  HB1 MET B  45      25.823  65.725  70.510  1.00  0.00           H  
ATOM   2105  HB2 MET B  45      24.466  66.411  71.299  1.00  0.00           H  
ATOM   2106  CG  MET B  45      24.053  64.487  70.402  1.00 34.15           C  
ATOM   2107  HG1 MET B  45      22.952  64.567  70.245  1.00  0.00           H  
ATOM   2108  HG2 MET B  45      24.307  63.882  69.501  1.00  0.00           H  
ATOM   2109  SD  MET B  45      24.452  63.603  71.941  1.00 38.91           S  
ATOM   2110  CE  MET B  45      25.929  62.801  71.491  1.00 45.66           C  
ATOM   2111  HE1 MET B  45      26.174  62.259  72.434  1.00  0.00           H  
ATOM   2112  HE2 MET B  45      26.734  63.465  71.098  1.00  0.00           H  
ATOM   2113  HE3 MET B  45      25.870  62.167  70.576  1.00  0.00           H  
ATOM   2114  N   LEU B  46      26.159  68.441  69.139  1.00 34.74           N  
ATOM   2115  HN  LEU B  46      26.737  67.755  68.654  1.00  0.00           H  
ATOM   2116  CA  LEU B  46      26.721  69.751  69.463  1.00 36.18           C  
ATOM   2117  HA  LEU B  46      26.106  70.142  70.307  1.00  0.00           H  
ATOM   2118  C   LEU B  46      26.735  70.872  68.403  1.00 34.40           C  
ATOM   2119  O   LEU B  46      27.456  71.853  68.557  1.00 36.99           O  
ATOM   2120  CB  LEU B  46      28.135  69.564  70.031  1.00 35.63           C  
ATOM   2121  HB1 LEU B  46      28.615  70.559  70.182  1.00  0.00           H  
ATOM   2122  HB2 LEU B  46      28.802  69.135  69.247  1.00  0.00           H  
ATOM   2123  CG  LEU B  46      28.247  68.734  71.318  1.00 37.59           C  
ATOM   2124  HG  LEU B  46      27.915  67.691  71.106  1.00  0.00           H  
ATOM   2125  CD1 LEU B  46      29.693  68.705  71.786  1.00 35.63           C  
ATOM   2126 1HD1 LEU B  46      30.344  68.273  70.990  1.00  0.00           H  
ATOM   2127 2HD1 LEU B  46      29.807  68.168  72.756  1.00  0.00           H  
ATOM   2128 3HD1 LEU B  46      30.046  69.711  72.114  1.00  0.00           H  
ATOM   2129  CD2 LEU B  46      27.359  69.324  72.404  1.00 34.86           C  
ATOM   2130 1HD2 LEU B  46      26.298  69.345  72.061  1.00  0.00           H  
ATOM   2131 2HD2 LEU B  46      27.712  70.330  72.732  1.00  0.00           H  
ATOM   2132 3HD2 LEU B  46      27.473  68.787  73.374  1.00  0.00           H  
ATOM   2133  N   SER B  47      25.960  70.740  67.335  1.00 36.42           N  
ATOM   2134  HN  SER B  47      25.411  69.890  67.210  1.00  0.00           H  
ATOM   2135  CA  SER B  47      25.887  71.809  66.332  1.00 46.52           C  
ATOM   2136  HA  SER B  47      26.755  72.497  66.459  1.00  0.00           H  
ATOM   2137  C   SER B  47      24.580  72.580  66.585  1.00 50.51           C  
ATOM   2138  O   SER B  47      23.540  71.969  66.829  1.00 54.46           O  
ATOM   2139  CB  SER B  47      25.902  71.226  64.915  1.00 45.62           C  
ATOM   2140  HB1 SER B  47      26.913  70.843  64.644  1.00  0.00           H  
ATOM   2141  HB2 SER B  47      25.807  72.027  64.145  1.00  0.00           H  
ATOM   2142  OG  SER B  47      24.908  70.226  64.747  1.00 48.97           O  
ATOM   2143  HG  SER B  47      24.917  69.865  63.868  1.00  0.00           H  
ATOM   2144  N   GLY B  48      24.624  73.911  66.557  1.00 55.11           N  
ATOM   2145  HN  GLY B  48      25.501  74.394  66.362  1.00  0.00           H  
ATOM   2146  CA  GLY B  48      23.406  74.669  66.808  1.00 60.35           C  
ATOM   2147  HA1 GLY B  48      23.097  74.519  67.869  1.00  0.00           H  
ATOM   2148  HA2 GLY B  48      22.559  74.185  66.268  1.00  0.00           H  
ATOM   2149  C   GLY B  48      23.406  76.159  66.497  1.00 63.43           C  
ATOM   2150  O   GLY B  48      22.769  76.579  65.535  1.00 62.18           O  
ATOM   2151  N   PRO B  49      24.078  76.994  67.308  1.00 68.60           N  
ATOM   2152  CA  PRO B  49      24.845  76.645  68.510  1.00 71.47           C  
ATOM   2153  HA  PRO B  49      25.518  75.784  68.290  1.00  0.00           H  
ATOM   2154  C   PRO B  49      23.948  76.307  69.700  1.00 73.11           C  
ATOM   2155  HC  PRO B  49      24.100  75.360  70.245  1.00  0.00           H  
ATOM   2156  O   PRO B  49      23.057  77.080  70.058  1.00 74.41           O  
ATOM   2157  CB  PRO B  49      25.677  77.898  68.755  1.00 72.81           C  
ATOM   2158  HB1 PRO B  49      26.674  77.906  68.257  1.00  0.00           H  
ATOM   2159  HB2 PRO B  49      26.075  78.004  69.791  1.00  0.00           H  
ATOM   2160  CG  PRO B  49      24.744  78.985  68.321  1.00 71.33           C  
ATOM   2161  HG1 PRO B  49      25.205  79.997  68.245  1.00  0.00           H  
ATOM   2162  HG2 PRO B  49      23.975  79.273  69.075  1.00  0.00           H  
ATOM   2163  CD  PRO B  49      24.190  78.437  67.022  1.00 67.77           C  
ATOM   2164  HD1 PRO B  49      23.248  78.921  66.673  1.00  0.00           H  
ATOM   2165  HD2 PRO B  49      24.785  78.691  66.114  1.00  0.00           H  
ATOM   2166  N   ASN B  58      29.795  72.274  77.900  1.00 48.52           N  
ATOM   2167  HN1 ASN B  58      29.739  72.503  78.892  1.00  0.00           H  
ATOM   2168  HN2 ASN B  58      29.783  73.111  77.317  1.00  0.00           H  
ATOM   2169  HN3 ASN B  58      30.718  71.923  77.644  1.00  0.00           H  
ATOM   2170  CA  ASN B  58      28.736  71.339  77.530  1.00 49.91           C  
ATOM   2171  HA  ASN B  58      27.748  71.812  77.737  1.00  0.00           H  
ATOM   2172  C   ASN B  58      28.848  70.048  78.341  1.00 46.19           C  
ATOM   2173  O   ASN B  58      29.948  69.544  78.559  1.00 43.16           O  
ATOM   2174  CB  ASN B  58      28.821  70.994  76.034  1.00 53.24           C  
ATOM   2175  HB1 ASN B  58      29.840  70.628  75.768  1.00  0.00           H  
ATOM   2176  HB2 ASN B  58      28.231  70.076  75.803  1.00  0.00           H  
ATOM   2177  CG  ASN B  58      28.406  72.146  75.133  1.00 56.32           C  
ATOM   2178  ND2 ASN B  58      29.339  72.619  74.309  1.00 54.86           N  
ATOM   2179 1HD2 ASN B  58      29.061  73.392  73.704  1.00  0.00           H  
ATOM   2180 2HD2 ASN B  58      30.287  72.244  74.278  1.00  0.00           H  
ATOM   2181  OD1 ASN B  58      27.259  72.600  75.171  1.00 53.70           O  
ATOM   2182  N   GLU B  59      27.709  69.522  78.785  1.00 48.44           N  
ATOM   2183  HN  GLU B  59      26.831  70.003  78.588  1.00  0.00           H  
ATOM   2184  CA  GLU B  59      27.679  68.275  79.546  1.00 44.28           C  
ATOM   2185  HA  GLU B  59      28.713  67.861  79.601  1.00  0.00           H  
ATOM   2186  C   GLU B  59      26.782  67.269  78.836  1.00 41.65           C  
ATOM   2187  O   GLU B  59      25.632  67.562  78.525  1.00 42.38           O  
ATOM   2188  CB  GLU B  59      27.159  68.500  80.969  1.00 50.32           C  
ATOM   2189  HB1 GLU B  59      27.728  69.313  81.478  1.00  0.00           H  
ATOM   2190  HB2 GLU B  59      26.147  68.969  80.955  1.00  0.00           H  
ATOM   2191  CG  GLU B  59      27.159  67.223  81.809  1.00 59.05           C  
ATOM   2192  HG1 GLU B  59      26.517  66.443  81.338  1.00  0.00           H  
ATOM   2193  HG2 GLU B  59      28.148  66.712  81.748  1.00  0.00           H  
ATOM   2194  CD  GLU B  59      26.758  67.444  83.259  1.00 58.71           C  
ATOM   2195  OE1 GLU B  59      25.568  67.707  83.524  1.00 67.01           O  
ATOM   2196  OE2 GLU B  59      27.639  67.353  84.139  1.00 63.66           O  
ATOM   2197  N   VAL B  60      27.312  66.079  78.587  1.00 36.80           N  
ATOM   2198  HN  VAL B  60      28.271  65.890  78.879  1.00  0.00           H  
ATOM   2199  CA  VAL B  60      26.558  65.038  77.907  1.00 32.05           C  
ATOM   2200  HA  VAL B  60      25.533  65.420  77.693  1.00  0.00           H  
ATOM   2201  C   VAL B  60      26.444  63.787  78.762  1.00 36.63           C  
ATOM   2202  O   VAL B  60      27.438  63.304  79.311  1.00 35.34           O  
ATOM   2203  CB  VAL B  60      27.224  64.658  76.587  1.00 31.06           C  
ATOM   2204  HB  VAL B  60      28.272  64.338  76.795  1.00  0.00           H  
ATOM   2205  CG1 VAL B  60      26.473  63.489  75.950  1.00 32.52           C  
ATOM   2206 1HG1 VAL B  60      26.959  63.211  74.986  1.00  0.00           H  
ATOM   2207 2HG1 VAL B  60      25.386  63.706  75.825  1.00  0.00           H  
ATOM   2208 3HG1 VAL B  60      26.385  62.619  76.642  1.00  0.00           H  
ATOM   2209  CG2 VAL B  60      27.259  65.862  75.665  1.00 31.58           C  
ATOM   2210 1HG2 VAL B  60      27.745  65.584  74.701  1.00  0.00           H  
ATOM   2211 2HG2 VAL B  60      27.748  66.743  76.143  1.00  0.00           H  
ATOM   2212 3HG2 VAL B  60      26.246  66.303  75.512  1.00  0.00           H  
ATOM   2213  N   ASN B  61      25.226  63.261  78.855  1.00 32.98           N  
ATOM   2214  HN  ASN B  61      24.457  63.711  78.359  1.00  0.00           H  
ATOM   2215  CA  ASN B  61      24.953  62.070  79.637  1.00 39.62           C  
ATOM   2216  HA  ASN B  61      25.699  62.013  80.464  1.00  0.00           H  
ATOM   2217  C   ASN B  61      25.050  60.788  78.812  1.00 44.42           C  
ATOM   2218  O   ASN B  61      24.314  60.608  77.845  1.00 43.31           O  
ATOM   2219  CB  ASN B  61      23.555  62.169  80.253  1.00 50.11           C  
ATOM   2220  HB1 ASN B  61      22.930  61.290  79.969  1.00  0.00           H  
ATOM   2221  HB2 ASN B  61      22.961  62.978  79.767  1.00  0.00           H  
ATOM   2222  CG  ASN B  61      23.589  62.349  81.760  1.00 58.94           C  
ATOM   2223  ND2 ASN B  61      23.268  63.553  82.216  1.00 64.41           N  
ATOM   2224 1HD2 ASN B  61      23.291  63.674  83.229  1.00  0.00           H  
ATOM   2225 2HD2 ASN B  61      23.009  64.323  81.600  1.00  0.00           H  
ATOM   2226  OD1 ASN B  61      23.902  61.418  82.505  1.00 60.25           O  
ATOM   2227  N   PHE B  62      25.966  59.904  79.198  1.00 38.63           N  
ATOM   2228  HN  PHE B  62      26.566  60.128  79.992  1.00  0.00           H  
ATOM   2229  CA  PHE B  62      26.140  58.622  78.520  1.00 34.68           C  
ATOM   2230  HA  PHE B  62      25.306  58.467  77.797  1.00  0.00           H  
ATOM   2231  C   PHE B  62      26.091  57.545  79.589  1.00 36.67           C  
ATOM   2232  O   PHE B  62      26.977  56.691  79.682  1.00 34.22           O  
ATOM   2233  CB  PHE B  62      27.482  58.563  77.776  1.00 29.44           C  
ATOM   2234  HB1 PHE B  62      27.791  57.505  77.605  1.00  0.00           H  
ATOM   2235  HB2 PHE B  62      28.315  58.895  78.439  1.00  0.00           H  
ATOM   2236  CG  PHE B  62      27.491  59.332  76.489  1.00 31.71           C  
ATOM   2237  CD1 PHE B  62      26.463  59.176  75.568  1.00 27.73           C  
ATOM   2238  HD1 PHE B  62      25.638  58.478  75.788  1.00  0.00           H  
ATOM   2239  CD2 PHE B  62      28.523  60.212  76.193  1.00 34.72           C  
ATOM   2240  HD2 PHE B  62      29.348  60.346  76.912  1.00  0.00           H  
ATOM   2241  CE1 PHE B  62      26.459  59.887  74.372  1.00 35.46           C  
ATOM   2242  HE1 PHE B  62      25.634  59.752  73.652  1.00  0.00           H  
ATOM   2243  CE2 PHE B  62      28.528  60.929  74.996  1.00 31.58           C  
ATOM   2244  HE2 PHE B  62      29.354  61.625  74.773  1.00  0.00           H  
ATOM   2245  CZ  PHE B  62      27.493  60.766  74.086  1.00 28.26           C  
ATOM   2246  HZ  PHE B  62      27.493  61.333  73.140  1.00  0.00           H  
ATOM   2247  N   ARG B  63      25.027  57.591  80.384  1.00 35.47           N  
ATOM   2248  HN  ARG B  63      24.316  58.302  80.214  1.00  0.00           H  
ATOM   2249  CA  ARG B  63      24.841  56.662  81.490  1.00 41.39           C  
ATOM   2250  HA  ARG B  63      25.755  56.740  82.123  1.00  0.00           H  
ATOM   2251  C   ARG B  63      24.684  55.189  81.145  1.00 39.44           C  
ATOM   2252  O   ARG B  63      24.587  54.358  82.040  1.00 39.61           O  
ATOM   2253  CB  ARG B  63      23.673  57.130  82.360  1.00 42.69           C  
ATOM   2254  HB1 ARG B  63      23.393  56.356  83.112  1.00  0.00           H  
ATOM   2255  HB2 ARG B  63      22.722  57.162  81.778  1.00  0.00           H  
ATOM   2256  CG  ARG B  63      23.957  58.463  83.022  1.00 54.54           C  
ATOM   2257  HG1 ARG B  63      24.059  59.273  82.262  1.00  0.00           H  
ATOM   2258  HG2 ARG B  63      24.987  58.486  83.449  1.00  0.00           H  
ATOM   2259  CD  ARG B  63      22.925  58.828  84.071  1.00 69.27           C  
ATOM   2260  HD1 ARG B  63      21.901  58.900  83.635  1.00  0.00           H  
ATOM   2261  HD2 ARG B  63      22.746  57.989  84.783  1.00  0.00           H  
ATOM   2262  NE  ARG B  63      23.304  60.056  84.766  1.00 76.95           N  
ATOM   2263  HE  ARG B  63      22.686  60.863  84.678  1.00  0.00           H  
ATOM   2264  CZ  ARG B  63      24.402  60.191  85.506  1.00 80.05           C  
ATOM   2265  NH1 ARG B  63      25.240  59.171  85.658  1.00 74.79           N  
ATOM   2266 1HH1 ARG B  63      26.081  59.274  86.225  1.00  0.00           H  
ATOM   2267 2HH1 ARG B  63      25.036  58.278  85.209  1.00  0.00           H  
ATOM   2268  NH2 ARG B  63      24.668  61.353  86.090  1.00 81.56           N  
ATOM   2269 1HH2 ARG B  63      25.509  61.456  86.657  1.00  0.00           H  
ATOM   2270 2HH2 ARG B  63      24.025  62.136  85.973  1.00  0.00           H  
ATOM   2271  N   GLU B  64      24.653  54.853  79.863  1.00 39.46           N  
ATOM   2272  HN  GLU B  64      24.699  55.573  79.142  1.00  0.00           H  
ATOM   2273  CA  GLU B  64      24.553  53.449  79.490  1.00 40.27           C  
ATOM   2274  HA  GLU B  64      24.127  52.883  80.351  1.00  0.00           H  
ATOM   2275  C   GLU B  64      25.956  52.905  79.195  1.00 41.30           C  
ATOM   2276  O   GLU B  64      26.123  51.729  78.877  1.00 41.35           O  
ATOM   2277  CB  GLU B  64      23.629  53.263  78.278  1.00 44.76           C  
ATOM   2278  HB1 GLU B  64      23.534  52.177  78.042  1.00  0.00           H  
ATOM   2279  HB2 GLU B  64      22.579  53.501  78.567  1.00  0.00           H  
ATOM   2280  CG  GLU B  64      24.001  54.034  77.012  1.00 52.95           C  
ATOM   2281  HG1 GLU B  64      25.007  53.727  76.641  1.00  0.00           H  
ATOM   2282  HG2 GLU B  64      23.378  53.703  76.148  1.00  0.00           H  
ATOM   2283  CD  GLU B  64      23.926  55.540  77.187  1.00 56.66           C  
ATOM   2284  OE1 GLU B  64      24.957  56.144  77.539  1.00 58.00           O  
ATOM   2285  OE2 GLU B  64      22.836  56.121  76.983  1.00 56.42           O  
ATOM   2286  N   ILE B  65      26.963  53.767  79.322  1.00 31.98           N  
ATOM   2287  HN  ILE B  65      26.758  54.726  79.602  1.00  0.00           H  
ATOM   2288  CA  ILE B  65      28.353  53.385  79.074  1.00 29.44           C  
ATOM   2289  HA  ILE B  65      28.374  52.347  78.667  1.00  0.00           H  
ATOM   2290  C   ILE B  65      29.179  53.428  80.365  1.00 27.54           C  
ATOM   2291  O   ILE B  65      29.305  54.476  80.992  1.00 28.70           O  
ATOM   2292  CB  ILE B  65      29.014  54.331  78.057  1.00 31.81           C  
ATOM   2293  HB  ILE B  65      29.111  55.342  78.518  1.00  0.00           H  
ATOM   2294  CG1 ILE B  65      28.143  54.443  76.804  1.00 32.71           C  
ATOM   2295 1HG1 ILE B  65      27.075  54.606  77.080  1.00  0.00           H  
ATOM   2296 2HG1 ILE B  65      28.055  53.454  76.296  1.00  0.00           H  
ATOM   2297  CG2 ILE B  65      30.403  53.818  77.703  1.00 25.16           C  
ATOM   2298 1HG2 ILE B  65      31.038  53.736  78.616  1.00  0.00           H  
ATOM   2299 2HG2 ILE B  65      30.887  54.444  76.918  1.00  0.00           H  
ATOM   2300 3HG2 ILE B  65      30.357  52.854  77.144  1.00  0.00           H  
ATOM   2301  CD1 ILE B  65      28.608  55.493  75.842  1.00 31.05           C  
ATOM   2302 1HD1 ILE B  65      27.973  55.575  74.929  1.00  0.00           H  
ATOM   2303 2HD1 ILE B  65      29.676  55.330  75.566  1.00  0.00           H  
ATOM   2304 3HD1 ILE B  65      28.696  56.482  76.350  1.00  0.00           H  
ATOM   2305  N   PRO B  66      29.765  52.287  80.763  1.00 24.73           N  
ATOM   2306  CA  PRO B  66      30.584  52.173  81.979  1.00 22.39           C  
ATOM   2307  HA  PRO B  66      29.992  52.502  82.865  1.00  0.00           H  
ATOM   2308  C   PRO B  66      31.877  52.987  81.888  1.00 24.18           C  
ATOM   2309  O   PRO B  66      32.406  53.198  80.797  1.00 18.35           O  
ATOM   2310  CB  PRO B  66      30.870  50.676  82.075  1.00 22.51           C  
ATOM   2311  HB1 PRO B  66      30.914  50.285  83.118  1.00  0.00           H  
ATOM   2312  HB2 PRO B  66      31.911  50.390  81.794  1.00  0.00           H  
ATOM   2313  CG  PRO B  66      29.804  50.041  81.222  1.00 32.95           C  
ATOM   2314  HG1 PRO B  66      28.849  49.826  81.756  1.00  0.00           H  
ATOM   2315  HG2 PRO B  66      30.011  48.985  80.929  1.00  0.00           H  
ATOM   2316  CD  PRO B  66      29.675  50.992  80.074  1.00 23.19           C  
ATOM   2317  HD1 PRO B  66      30.405  50.841  79.244  1.00  0.00           H  
ATOM   2318  HD2 PRO B  66      28.771  50.852  79.437  1.00  0.00           H  
ATOM   2319  N   SER B  67      32.392  53.428  83.035  1.00 21.37           N  
ATOM   2320  HN  SER B  67      31.924  53.207  83.914  1.00  0.00           H  
ATOM   2321  CA  SER B  67      33.613  54.221  83.051  1.00 25.25           C  
ATOM   2322  HA  SER B  67      33.422  55.144  82.455  1.00  0.00           H  
ATOM   2323  C   SER B  67      34.818  53.506  82.423  1.00 23.76           C  
ATOM   2324  O   SER B  67      35.685  54.156  81.833  1.00 24.04           O  
ATOM   2325  CB  SER B  67      33.949  54.659  84.487  1.00 23.60           C  
ATOM   2326  HB1 SER B  67      33.187  55.370  84.885  1.00  0.00           H  
ATOM   2327  HB2 SER B  67      34.840  55.329  84.511  1.00  0.00           H  
ATOM   2328  OG  SER B  67      34.116  53.546  85.345  1.00 27.04           O  
ATOM   2329  HG  SER B  67      34.323  53.816  86.232  1.00  0.00           H  
ATOM   2330  N   HIS B  68      34.884  52.181  82.531  1.00 21.59           N  
ATOM   2331  HN  HIS B  68      34.149  51.665  83.014  1.00  0.00           H  
ATOM   2332  CA  HIS B  68      36.021  51.477  81.949  1.00 25.01           C  
ATOM   2333  HA  HIS B  68      36.946  52.025  82.243  1.00  0.00           H  
ATOM   2334  C   HIS B  68      35.956  51.459  80.427  1.00 22.01           C  
ATOM   2335  O   HIS B  68      36.958  51.210  79.762  1.00 21.03           O  
ATOM   2336  CB  HIS B  68      36.137  50.041  82.487  1.00 23.40           C  
ATOM   2337  HB1 HIS B  68      37.137  49.613  82.241  1.00  0.00           H  
ATOM   2338  HB2 HIS B  68      36.201  50.047  83.600  1.00  0.00           H  
ATOM   2339  CG  HIS B  68      35.049  49.119  82.032  1.00 27.15           C  
ATOM   2340  CD2 HIS B  68      35.020  48.199  81.038  1.00 30.71           C  
ATOM   2341  HD2 HIS B  68      35.837  47.971  80.333  1.00  0.00           H  
ATOM   2342  ND1 HIS B  68      33.816  49.057  82.646  1.00 33.01           N  
ATOM   2343  HD1 HIS B  68      33.521  49.631  83.436  1.00  0.00           H  
ATOM   2344  CE1 HIS B  68      33.075  48.137  82.051  1.00 33.06           C  
ATOM   2345  HE1 HIS B  68      32.042  47.863  82.326  1.00  0.00           H  
ATOM   2346  NE2 HIS B  68      33.782  47.602  81.072  1.00 32.18           N  
ATOM   2347  HE2 HIS B  68      33.462  46.866  80.443  1.00  0.00           H  
ATOM   2348  N   VAL B  69      34.776  51.732  79.880  1.00 17.87           N  
ATOM   2349  HN  VAL B  69      33.979  51.928  80.486  1.00  0.00           H  
ATOM   2350  CA  VAL B  69      34.596  51.758  78.437  1.00 15.94           C  
ATOM   2351  HA  VAL B  69      35.380  51.129  77.955  1.00  0.00           H  
ATOM   2352  C   VAL B  69      34.731  53.194  77.951  1.00 22.28           C  
ATOM   2353  O   VAL B  69      35.409  53.473  76.967  1.00 20.56           O  
ATOM   2354  CB  VAL B  69      33.198  51.227  78.044  1.00 22.99           C  
ATOM   2355  HB  VAL B  69      32.425  51.818  78.588  1.00  0.00           H  
ATOM   2356  CG1 VAL B  69      32.968  51.386  76.538  1.00 19.56           C  
ATOM   2357 1HG1 VAL B  69      31.960  51.003  76.255  1.00  0.00           H  
ATOM   2358 2HG1 VAL B  69      33.777  50.904  75.942  1.00  0.00           H  
ATOM   2359 3HG1 VAL B  69      33.121  52.439  76.204  1.00  0.00           H  
ATOM   2360  CG2 VAL B  69      33.069  49.766  78.446  1.00 17.56           C  
ATOM   2361 1HG2 VAL B  69      32.061  49.383  78.163  1.00  0.00           H  
ATOM   2362 2HG2 VAL B  69      33.288  49.608  79.528  1.00  0.00           H  
ATOM   2363 3HG2 VAL B  69      33.889  49.141  78.022  1.00  0.00           H  
ATOM   2364  N   LEU B  70      34.092  54.110  78.664  1.00 20.51           N  
ATOM   2365  HN  LEU B  70      33.570  53.827  79.494  1.00  0.00           H  
ATOM   2366  CA  LEU B  70      34.123  55.506  78.283  1.00 23.68           C  
ATOM   2367  HA  LEU B  70      33.768  55.576  77.228  1.00  0.00           H  
ATOM   2368  C   LEU B  70      35.525  56.103  78.338  1.00 23.46           C  
ATOM   2369  O   LEU B  70      35.863  56.956  77.516  1.00 23.50           O  
ATOM   2370  CB  LEU B  70      33.151  56.314  79.155  1.00 24.71           C  
ATOM   2371  HB1 LEU B  70      33.534  56.404  80.198  1.00  0.00           H  
ATOM   2372  HB2 LEU B  70      32.219  55.735  79.352  1.00  0.00           H  
ATOM   2373  CG  LEU B  70      32.825  57.692  78.573  1.00 20.03           C  
ATOM   2374  HG  LEU B  70      33.729  58.339  78.657  1.00  0.00           H  
ATOM   2375  CD1 LEU B  70      32.474  57.537  77.114  1.00 17.92           C  
ATOM   2376 1HD1 LEU B  70      33.310  57.058  76.553  1.00  0.00           H  
ATOM   2377 2HD1 LEU B  70      32.175  58.509  76.657  1.00  0.00           H  
ATOM   2378 3HD1 LEU B  70      31.516  56.984  76.977  1.00  0.00           H  
ATOM   2379  CD2 LEU B  70      31.686  58.345  79.338  1.00 23.39           C  
ATOM   2380 1HD2 LEU B  70      31.945  58.460  80.416  1.00  0.00           H  
ATOM   2381 2HD2 LEU B  70      30.728  57.792  79.201  1.00  0.00           H  
ATOM   2382 3HD2 LEU B  70      31.387  59.317  78.881  1.00  0.00           H  
ATOM   2383  N   SER B  71      36.345  55.662  79.294  1.00 15.56           N  
ATOM   2384  HN  SER B  71      36.018  54.966  79.964  1.00  0.00           H  
ATOM   2385  CA  SER B  71      37.707  56.174  79.382  1.00 18.77           C  
ATOM   2386  HA  SER B  71      37.676  57.283  79.495  1.00  0.00           H  
ATOM   2387  C   SER B  71      38.457  55.820  78.097  1.00 18.26           C  
ATOM   2388  O   SER B  71      39.169  56.645  77.534  1.00 21.18           O  
ATOM   2389  CB  SER B  71      38.438  55.565  80.581  1.00 21.38           C  
ATOM   2390  HB1 SER B  71      38.101  56.018  81.543  1.00  0.00           H  
ATOM   2391  HB2 SER B  71      39.508  55.877  80.613  1.00  0.00           H  
ATOM   2392  OG  SER B  71      38.304  54.161  80.591  1.00 27.58           O  
ATOM   2393  HG  SER B  71      38.758  53.783  81.335  1.00  0.00           H  
ATOM   2394  N   LYS B  72      38.280  54.583  77.645  1.00 19.74           N  
ATOM   2395  HN  LYS B  72      37.668  53.955  78.166  1.00  0.00           H  
ATOM   2396  CA  LYS B  72      38.923  54.087  76.436  1.00 21.83           C  
ATOM   2397  HA  LYS B  72      40.028  54.200  76.530  1.00  0.00           H  
ATOM   2398  C   LYS B  72      38.429  54.895  75.236  1.00 25.31           C  
ATOM   2399  O   LYS B  72      39.204  55.252  74.344  1.00 24.00           O  
ATOM   2400  CB  LYS B  72      38.578  52.611  76.234  1.00 24.42           C  
ATOM   2401  HB1 LYS B  72      38.393  52.112  77.214  1.00  0.00           H  
ATOM   2402  HB2 LYS B  72      37.567  52.502  75.776  1.00  0.00           H  
ATOM   2403  CG  LYS B  72      39.612  51.852  75.434  1.00 31.32           C  
ATOM   2404  HG1 LYS B  72      39.202  50.902  75.019  1.00  0.00           H  
ATOM   2405  HG2 LYS B  72      39.851  52.363  74.472  1.00  0.00           H  
ATOM   2406  CD  LYS B  72      40.854  51.614  76.272  1.00 26.42           C  
ATOM   2407  HD1 LYS B  72      40.649  50.934  77.132  1.00  0.00           H  
ATOM   2408  HD2 LYS B  72      41.147  52.524  76.845  1.00  0.00           H  
ATOM   2409  CE  LYS B  72      41.977  51.108  75.418  1.00 30.05           C  
ATOM   2410  HE1 LYS B  72      41.648  50.254  74.780  1.00  0.00           H  
ATOM   2411  HE2 LYS B  72      42.236  51.837  74.615  1.00  0.00           H  
ATOM   2412  NZ  LYS B  72      43.163  50.752  76.222  1.00 37.01           N  
ATOM   2413  HZ1 LYS B  72      43.927  50.408  75.641  1.00  0.00           H  
ATOM   2414  HZ2 LYS B  72      42.926  50.085  76.957  1.00  0.00           H  
ATOM   2415  HZ3 LYS B  72      43.464  51.533  76.805  1.00  0.00           H  
ATOM   2416  N   VAL B  73      37.131  55.174  75.211  1.00 20.26           N  
ATOM   2417  HN  VAL B  73      36.527  54.843  75.963  1.00  0.00           H  
ATOM   2418  CA  VAL B  73      36.563  55.950  74.116  1.00 20.14           C  
ATOM   2419  HA  VAL B  73      36.712  55.383  73.167  1.00  0.00           H  
ATOM   2420  C   VAL B  73      37.271  57.297  73.990  1.00 23.00           C  
ATOM   2421  O   VAL B  73      37.679  57.687  72.893  1.00 24.43           O  
ATOM   2422  CB  VAL B  73      35.051  56.172  74.320  1.00 21.10           C  
ATOM   2423  HB  VAL B  73      34.870  56.495  75.372  1.00  0.00           H  
ATOM   2424  CG1 VAL B  73      34.538  57.247  73.378  1.00 21.66           C  
ATOM   2425 1HG1 VAL B  73      33.445  57.408  73.526  1.00  0.00           H  
ATOM   2426 2HG1 VAL B  73      34.783  57.017  72.315  1.00  0.00           H  
ATOM   2427 3HG1 VAL B  73      35.114  58.196  73.480  1.00  0.00           H  
ATOM   2428  CG2 VAL B  73      34.311  54.867  74.068  1.00 18.67           C  
ATOM   2429 1HG2 VAL B  73      33.218  55.028  74.216  1.00  0.00           H  
ATOM   2430 2HG2 VAL B  73      34.703  54.032  74.694  1.00  0.00           H  
ATOM   2431 3HG2 VAL B  73      34.543  54.437  73.066  1.00  0.00           H  
ATOM   2432  N   CYS B  74      37.430  57.999  75.111  1.00 20.64           N  
ATOM   2433  HN  CYS B  74      37.079  57.625  75.993  1.00  0.00           H  
ATOM   2434  CA  CYS B  74      38.100  59.295  75.095  1.00 19.97           C  
ATOM   2435  HA  CYS B  74      37.545  59.963  74.396  1.00  0.00           H  
ATOM   2436  C   CYS B  74      39.539  59.182  74.601  1.00 20.50           C  
ATOM   2437  O   CYS B  74      40.051  60.077  73.915  1.00 22.85           O  
ATOM   2438  CB  CYS B  74      38.063  59.930  76.490  1.00 18.06           C  
ATOM   2439  HB1 CYS B  74      38.723  60.827  76.539  1.00  0.00           H  
ATOM   2440  HB2 CYS B  74      38.581  59.285  77.238  1.00  0.00           H  
ATOM   2441  SG  CYS B  74      36.374  60.331  77.032  1.00 25.34           S  
ATOM   2442  N   MET B  75      40.192  58.081  74.944  1.00 19.06           N  
ATOM   2443  HN  MET B  75      39.731  57.379  75.524  1.00  0.00           H  
ATOM   2444  CA  MET B  75      41.561  57.865  74.500  1.00 21.97           C  
ATOM   2445  HA  MET B  75      42.195  58.733  74.796  1.00  0.00           H  
ATOM   2446  C   MET B  75      41.528  57.745  72.980  1.00 21.07           C  
ATOM   2447  O   MET B  75      42.448  58.183  72.289  1.00 21.47           O  
ATOM   2448  CB  MET B  75      42.120  56.583  75.116  1.00 25.88           C  
ATOM   2449  HB1 MET B  75      41.435  55.725  74.920  1.00  0.00           H  
ATOM   2450  HB2 MET B  75      43.020  56.240  74.553  1.00  0.00           H  
ATOM   2451  CG  MET B  75      42.431  56.688  76.608  1.00 26.53           C  
ATOM   2452  HG1 MET B  75      43.201  57.468  76.813  1.00  0.00           H  
ATOM   2453  HG2 MET B  75      41.581  57.135  77.174  1.00  0.00           H  
ATOM   2454  SD  MET B  75      42.913  55.081  77.290  1.00 28.07           S  
ATOM   2455  CE  MET B  75      42.514  55.331  79.029  1.00 32.51           C  
ATOM   2456  HE1 MET B  75      42.811  54.342  79.449  1.00  0.00           H  
ATOM   2457  HE2 MET B  75      41.468  55.652  79.243  1.00  0.00           H  
ATOM   2458  HE3 MET B  75      42.985  56.220  79.509  1.00  0.00           H  
ATOM   2459  N   TYR B  76      40.455  57.161  72.458  1.00 20.42           N  
ATOM   2460  HN  TYR B  76      39.712  56.817  73.067  1.00  0.00           H  
ATOM   2461  CA  TYR B  76      40.343  57.014  71.015  1.00 24.50           C  
ATOM   2462  HA  TYR B  76      41.271  56.527  70.634  1.00  0.00           H  
ATOM   2463  C   TYR B  76      40.215  58.385  70.372  1.00 23.78           C  
ATOM   2464  O   TYR B  76      40.785  58.619  69.312  1.00 22.73           O  
ATOM   2465  CB  TYR B  76      39.139  56.159  70.607  1.00 27.96           C  
ATOM   2466  HB1 TYR B  76      39.164  55.157  71.095  1.00  0.00           H  
ATOM   2467  HB2 TYR B  76      38.193  56.543  71.055  1.00  0.00           H  
ATOM   2468  CG  TYR B  76      39.035  56.043  69.101  1.00 26.85           C  
ATOM   2469  CD1 TYR B  76      39.939  55.263  68.382  1.00 23.11           C  
ATOM   2470  HD1 TYR B  76      40.682  54.655  68.926  1.00  0.00           H  
ATOM   2471  CD2 TYR B  76      38.100  56.794  68.384  1.00 31.43           C  
ATOM   2472  HD2 TYR B  76      37.368  57.412  68.931  1.00  0.00           H  
ATOM   2473  CE1 TYR B  76      39.922  55.237  66.989  1.00 30.79           C  
ATOM   2474  HE1 TYR B  76      40.647  54.615  66.437  1.00  0.00           H  
ATOM   2475  CE2 TYR B  76      38.075  56.776  66.987  1.00 28.85           C  
ATOM   2476  HE2 TYR B  76      37.333  57.378  66.436  1.00  0.00           H  
ATOM   2477  CZ  TYR B  76      38.989  55.997  66.302  1.00 31.14           C  
ATOM   2478  OH  TYR B  76      38.986  55.979  64.935  1.00 27.38           O  
ATOM   2479  HH  TYR B  76      39.614  55.444  64.464  1.00  0.00           H  
ATOM   2480  N   PHE B  77      39.475  59.296  71.007  1.00 24.56           N  
ATOM   2481  HN  PHE B  77      39.012  59.058  71.884  1.00  0.00           H  
ATOM   2482  CA  PHE B  77      39.330  60.638  70.440  1.00 24.25           C  
ATOM   2483  HA  PHE B  77      38.836  60.561  69.443  1.00  0.00           H  
ATOM   2484  C   PHE B  77      40.700  61.272  70.267  1.00 23.66           C  
ATOM   2485  O   PHE B  77      41.018  61.803  69.206  1.00 22.06           O  
ATOM   2486  CB  PHE B  77      38.502  61.560  71.337  1.00 17.48           C  
ATOM   2487  HB1 PHE B  77      38.560  62.612  70.973  1.00  0.00           H  
ATOM   2488  HB2 PHE B  77      38.990  61.676  72.333  1.00  0.00           H  
ATOM   2489  CG  PHE B  77      37.077  61.142  71.500  1.00 20.23           C  
ATOM   2490  CD1 PHE B  77      36.435  60.382  70.528  1.00 22.63           C  
ATOM   2491  HD1 PHE B  77      36.998  60.037  69.645  1.00  0.00           H  
ATOM   2492  CD2 PHE B  77      36.353  61.562  72.606  1.00 15.40           C  
ATOM   2493  HD2 PHE B  77      36.851  62.162  73.387  1.00  0.00           H  
ATOM   2494  CE1 PHE B  77      35.089  60.053  70.659  1.00 21.60           C  
ATOM   2495  HE1 PHE B  77      34.590  59.450  69.881  1.00  0.00           H  
ATOM   2496  CE2 PHE B  77      35.003  61.236  72.744  1.00 22.80           C  
ATOM   2497  HE2 PHE B  77      34.440  61.578  73.629  1.00  0.00           H  
ATOM   2498  CZ  PHE B  77      34.373  60.484  71.770  1.00 21.96           C  
ATOM   2499  HZ  PHE B  77      33.305  60.227  71.874  1.00  0.00           H  
ATOM   2500  N   THR B  78      41.501  61.225  71.327  1.00 23.56           N  
ATOM   2501  HN  THR B  78      41.173  60.768  72.178  1.00  0.00           H  
ATOM   2502  CA  THR B  78      42.842  61.812  71.305  1.00 25.85           C  
ATOM   2503  HA  THR B  78      42.763  62.907  71.112  1.00  0.00           H  
ATOM   2504  C   THR B  78      43.662  61.160  70.193  1.00 18.99           C  
ATOM   2505  O   THR B  78      44.298  61.832  69.387  1.00 25.32           O  
ATOM   2506  CB  THR B  78      43.547  61.582  72.650  1.00 27.93           C  
ATOM   2507  HB  THR B  78      43.914  60.530  72.695  1.00  0.00           H  
ATOM   2508  CG2 THR B  78      44.733  62.535  72.806  1.00 23.62           C  
ATOM   2509 1HG2 THR B  78      45.245  62.368  73.782  1.00  0.00           H  
ATOM   2510 2HG2 THR B  78      44.428  63.600  72.675  1.00  0.00           H  
ATOM   2511 3HG2 THR B  78      45.442  62.458  71.949  1.00  0.00           H  
ATOM   2512  OG1 THR B  78      42.612  61.800  73.714  1.00 26.31           O  
ATOM   2513  HG1 THR B  78      43.048  61.658  74.546  1.00  0.00           H  
ATOM   2514  N   TYR B  79      43.632  59.835  70.175  1.00 20.73           N  
ATOM   2515  HN  TYR B  79      43.087  59.353  70.890  1.00  0.00           H  
ATOM   2516  CA  TYR B  79      44.337  59.033  69.188  1.00 21.20           C  
ATOM   2517  HA  TYR B  79      45.436  59.149  69.339  1.00  0.00           H  
ATOM   2518  C   TYR B  79      43.980  59.443  67.757  1.00 22.11           C  
ATOM   2519  O   TYR B  79      44.847  59.739  66.945  1.00 22.21           O  
ATOM   2520  CB  TYR B  79      43.955  57.576  69.397  1.00 20.51           C  
ATOM   2521  HB1 TYR B  79      44.226  57.254  70.430  1.00  0.00           H  
ATOM   2522  HB2 TYR B  79      42.846  57.475  69.444  1.00  0.00           H  
ATOM   2523  CG  TYR B  79      44.519  56.610  68.391  1.00 18.95           C  
ATOM   2524  CD1 TYR B  79      45.838  56.188  68.473  1.00 25.38           C  
ATOM   2525  HD1 TYR B  79      46.504  56.640  69.227  1.00  0.00           H  
ATOM   2526  CD2 TYR B  79      43.704  56.042  67.416  1.00 22.80           C  
ATOM   2527  HD2 TYR B  79      42.657  56.375  67.323  1.00  0.00           H  
ATOM   2528  CE1 TYR B  79      46.335  55.209  67.625  1.00 27.05           C  
ATOM   2529  HE1 TYR B  79      47.385  54.883  67.709  1.00  0.00           H  
ATOM   2530  CE2 TYR B  79      44.189  55.061  66.556  1.00 26.08           C  
ATOM   2531  HE2 TYR B  79      43.532  54.619  65.788  1.00  0.00           H  
ATOM   2532  CZ  TYR B  79      45.504  54.645  66.674  1.00 22.15           C  
ATOM   2533  OH  TYR B  79      45.970  53.627  65.879  1.00 24.25           O  
ATOM   2534  HH  TYR B  79      46.872  53.342  65.960  1.00  0.00           H  
ATOM   2535  N   LYS B  80      42.689  59.447  67.464  1.00 23.64           N  
ATOM   2536  HN  LYS B  80      42.016  59.198  68.189  1.00  0.00           H  
ATOM   2537  CA  LYS B  80      42.203  59.794  66.144  1.00 29.72           C  
ATOM   2538  HA  LYS B  80      42.623  59.063  65.414  1.00  0.00           H  
ATOM   2539  C   LYS B  80      42.654  61.193  65.734  1.00 31.91           C  
ATOM   2540  O   LYS B  80      43.210  61.376  64.650  1.00 31.88           O  
ATOM   2541  CB  LYS B  80      40.675  59.682  66.111  1.00 26.28           C  
ATOM   2542  HB1 LYS B  80      40.341  58.732  66.590  1.00  0.00           H  
ATOM   2543  HB2 LYS B  80      40.213  60.417  66.810  1.00  0.00           H  
ATOM   2544  CG  LYS B  80      40.080  59.818  64.726  1.00 29.20           C  
ATOM   2545  HG1 LYS B  80      39.234  59.108  64.576  1.00  0.00           H  
ATOM   2546  HG2 LYS B  80      40.775  59.429  63.946  1.00  0.00           H  
ATOM   2547  CD  LYS B  80      39.662  61.244  64.431  1.00 36.65           C  
ATOM   2548  HD1 LYS B  80      40.432  61.978  64.765  1.00  0.00           H  
ATOM   2549  HD2 LYS B  80      38.822  61.572  65.087  1.00  0.00           H  
ATOM   2550  CE  LYS B  80      39.326  61.412  62.960  1.00 44.52           C  
ATOM   2551  HE1 LYS B  80      40.246  61.556  62.347  1.00  0.00           H  
ATOM   2552  HE2 LYS B  80      38.832  62.393  62.766  1.00  0.00           H  
ATOM   2553  NZ  LYS B  80      38.505  60.281  62.447  1.00 48.72           N  
ATOM   2554  HZ1 LYS B  80      38.279  60.394  61.459  1.00  0.00           H  
ATOM   2555  HZ2 LYS B  80      37.663  60.149  63.007  1.00  0.00           H  
ATOM   2556  HZ3 LYS B  80      38.957  59.384  62.624  1.00  0.00           H  
ATOM   2557  N   VAL B  81      42.429  62.176  66.600  1.00 26.36           N  
ATOM   2558  HN  VAL B  81      41.977  61.972  67.491  1.00  0.00           H  
ATOM   2559  CA  VAL B  81      42.824  63.545  66.285  1.00 26.86           C  
ATOM   2560  HA  VAL B  81      42.322  63.842  65.335  1.00  0.00           H  
ATOM   2561  C   VAL B  81      44.325  63.671  66.087  1.00 26.90           C  
ATOM   2562  O   VAL B  81      44.782  64.357  65.175  1.00 26.24           O  
ATOM   2563  CB  VAL B  81      42.387  64.536  67.393  1.00 29.09           C  
ATOM   2564  HB  VAL B  81      42.719  64.144  68.383  1.00  0.00           H  
ATOM   2565  CG1 VAL B  81      43.025  65.905  67.160  1.00 26.71           C  
ATOM   2566 1HG1 VAL B  81      44.136  65.810  67.159  1.00  0.00           H  
ATOM   2567 2HG1 VAL B  81      42.670  66.663  67.896  1.00  0.00           H  
ATOM   2568 3HG1 VAL B  81      42.646  66.391  66.231  1.00  0.00           H  
ATOM   2569  CG2 VAL B  81      40.874  64.666  67.394  1.00 24.25           C  
ATOM   2570 1HG2 VAL B  81      40.409  63.667  67.564  1.00  0.00           H  
ATOM   2571 2HG2 VAL B  81      40.495  65.152  66.465  1.00  0.00           H  
ATOM   2572 3HG2 VAL B  81      40.519  65.424  68.130  1.00  0.00           H  
ATOM   2573  N   ARG B  82      45.098  63.005  66.935  1.00 23.53           N  
ATOM   2574  HN  ARG B  82      44.678  62.433  67.668  1.00  0.00           H  
ATOM   2575  CA  ARG B  82      46.542  63.092  66.818  1.00 23.89           C  
ATOM   2576  HA  ARG B  82      46.818  64.172  66.792  1.00  0.00           H  
ATOM   2577  C   ARG B  82      47.117  62.432  65.567  1.00 30.46           C  
ATOM   2578  O   ARG B  82      48.043  62.961  64.956  1.00 25.45           O  
ATOM   2579  CB  ARG B  82      47.219  62.466  68.034  1.00 26.42           C  
ATOM   2580  HB1 ARG B  82      46.972  63.034  68.961  1.00  0.00           H  
ATOM   2581  HB2 ARG B  82      46.751  61.487  68.288  1.00  0.00           H  
ATOM   2582  CG  ARG B  82      48.725  62.320  67.873  1.00 26.86           C  
ATOM   2583  HG1 ARG B  82      48.984  61.655  67.016  1.00  0.00           H  
ATOM   2584  HG2 ARG B  82      49.169  61.715  68.698  1.00  0.00           H  
ATOM   2585  CD  ARG B  82      49.397  63.679  67.750  1.00 35.34           C  
ATOM   2586  HD1 ARG B  82      49.232  64.290  68.668  1.00  0.00           H  
ATOM   2587  HD2 ARG B  82      48.867  64.320  67.007  1.00  0.00           H  
ATOM   2588  NE  ARG B  82      50.822  63.584  67.435  1.00 36.33           N  
ATOM   2589  HE  ARG B  82      51.486  63.733  68.195  1.00  0.00           H  
ATOM   2590  CZ  ARG B  82      51.314  63.317  66.226  1.00 41.95           C  
ATOM   2591  NH1 ARG B  82      50.500  63.115  65.197  1.00 38.21           N  
ATOM   2592 1HH1 ARG B  82      49.491  63.160  65.339  1.00  0.00           H  
ATOM   2593 2HH1 ARG B  82      50.877  62.911  64.271  1.00  0.00           H  
ATOM   2594  NH2 ARG B  82      52.625  63.258  66.041  1.00 37.03           N  
ATOM   2595 1HH2 ARG B  82      53.250  63.413  66.832  1.00  0.00           H  
ATOM   2596 2HH2 ARG B  82      53.002  63.054  65.115  1.00  0.00           H  
ATOM   2597  N   TYR B  83      46.563  61.286  65.183  1.00 27.87           N  
ATOM   2598  HN  TYR B  83      45.753  60.922  65.686  1.00  0.00           H  
ATOM   2599  CA  TYR B  83      47.100  60.548  64.055  1.00 25.41           C  
ATOM   2600  HA  TYR B  83      48.136  60.936  63.914  1.00  0.00           H  
ATOM   2601  C   TYR B  83      46.447  60.629  62.678  1.00 29.29           C  
ATOM   2602  O   TYR B  83      46.972  60.058  61.725  1.00 26.19           O  
ATOM   2603  CB  TYR B  83      47.267  59.088  64.467  1.00 23.19           C  
ATOM   2604  HB1 TYR B  83      46.298  58.651  64.802  1.00  0.00           H  
ATOM   2605  HB2 TYR B  83      47.458  58.439  63.581  1.00  0.00           H  
ATOM   2606  CG  TYR B  83      48.341  58.908  65.519  1.00 23.66           C  
ATOM   2607  CD1 TYR B  83      49.685  59.147  65.221  1.00 25.72           C  
ATOM   2608  HD1 TYR B  83      49.969  59.448  64.198  1.00  0.00           H  
ATOM   2609  CD2 TYR B  83      48.014  58.528  66.820  1.00 24.88           C  
ATOM   2610  HD2 TYR B  83      46.960  58.333  67.079  1.00  0.00           H  
ATOM   2611  CE1 TYR B  83      50.677  59.011  66.198  1.00 25.95           C  
ATOM   2612  HE1 TYR B  83      51.734  59.204  65.948  1.00  0.00           H  
ATOM   2613  CE2 TYR B  83      48.997  58.390  67.800  1.00 20.29           C  
ATOM   2614  HE2 TYR B  83      48.719  58.089  68.824  1.00  0.00           H  
ATOM   2615  CZ  TYR B  83      50.322  58.632  67.483  1.00 26.82           C  
ATOM   2616  OH  TYR B  83      51.291  58.485  68.453  1.00 28.15           O  
ATOM   2617  HH  TYR B  83      52.201  58.651  68.235  1.00  0.00           H  
ATOM   2618  N   THR B  84      45.320  61.318  62.541  1.00 29.78           N  
ATOM   2619  HN  THR B  84      44.882  61.768  63.345  1.00  0.00           H  
ATOM   2620  CA  THR B  84      44.724  61.416  61.212  1.00 36.95           C  
ATOM   2621  HA  THR B  84      44.778  60.422  60.709  1.00  0.00           H  
ATOM   2622  C   THR B  84      45.541  62.429  60.416  1.00 39.29           C  
ATOM   2623  O   THR B  84      45.987  63.441  60.963  1.00 39.71           O  
ATOM   2624  CB  THR B  84      43.266  61.880  61.260  1.00 33.84           C  
ATOM   2625  HB  THR B  84      42.892  62.015  60.218  1.00  0.00           H  
ATOM   2626  CG2 THR B  84      42.411  60.849  61.962  1.00 28.28           C  
ATOM   2627 1HG2 THR B  84      42.474  59.875  61.424  1.00  0.00           H  
ATOM   2628 2HG2 THR B  84      41.357  61.192  62.085  1.00  0.00           H  
ATOM   2629 3HG2 THR B  84      42.676  60.750  63.041  1.00  0.00           H  
ATOM   2630  OG1 THR B  84      43.185  63.131  61.951  1.00 47.97           O  
ATOM   2631  HG1 THR B  84      43.722  63.779  61.510  1.00  0.00           H  
ATOM   2632  N   ASN B  85      45.739  62.153  59.130  1.00 45.09           N  
ATOM   2633  HN  ASN B  85      45.334  61.305  58.734  1.00  0.00           H  
ATOM   2634  CA  ASN B  85      46.523  63.037  58.273  1.00 50.76           C  
ATOM   2635  HA  ASN B  85      46.590  62.595  57.252  1.00  0.00           H  
ATOM   2636  C   ASN B  85      47.924  63.170  58.855  1.00 49.56           C  
ATOM   2637  O   ASN B  85      48.538  64.231  58.779  1.00 54.22           O  
ATOM   2638  CB  ASN B  85      45.881  64.426  58.182  1.00 56.51           C  
ATOM   2639  HB1 ASN B  85      46.525  65.127  57.602  1.00  0.00           H  
ATOM   2640  HB2 ASN B  85      45.899  64.941  59.171  1.00  0.00           H  
ATOM   2641  CG  ASN B  85      44.475  64.385  57.616  1.00 62.54           C  
ATOM   2642  ND2 ASN B  85      43.544  65.043  58.298  1.00 63.92           N  
ATOM   2643 1HD2 ASN B  85      42.598  65.015  57.917  1.00  0.00           H  
ATOM   2644 2HD2 ASN B  85      43.748  65.546  59.161  1.00  0.00           H  
ATOM   2645  OD1 ASN B  85      44.229  63.777  56.573  1.00 69.78           O  
ATOM   2646  N   SER B  86      48.418  62.087  59.446  1.00 48.05           N  
ATOM   2647  HN  SER B  86      47.854  61.237  59.478  1.00  0.00           H  
ATOM   2648  CA  SER B  86      49.742  62.082  60.049  1.00 49.38           C  
ATOM   2649  HA  SER B  86      50.152  63.119  60.032  1.00  0.00           H  
ATOM   2650  C   SER B  86      50.670  61.173  59.266  1.00 49.77           C  
ATOM   2651  O   SER B  86      50.321  60.028  58.970  1.00 51.18           O  
ATOM   2652  CB  SER B  86      49.662  61.604  61.499  1.00 51.60           C  
ATOM   2653  HB1 SER B  86      48.921  62.193  62.089  1.00  0.00           H  
ATOM   2654  HB2 SER B  86      49.180  60.602  61.578  1.00  0.00           H  
ATOM   2655  OG  SER B  86      50.943  61.620  62.100  1.00 57.95           O  
ATOM   2656  HG  SER B  86      50.893  61.323  63.001  1.00  0.00           H  
ATOM   2657  N   SER B  87      51.853  61.685  58.941  1.00 47.37           N  
ATOM   2658  HN  SER B  87      52.080  62.635  59.234  1.00  0.00           H  
ATOM   2659  CA  SER B  87      52.835  60.925  58.177  1.00 53.35           C  
ATOM   2660  HA  SER B  87      52.284  60.297  57.438  1.00  0.00           H  
ATOM   2661  C   SER B  87      53.682  59.998  59.044  1.00 53.58           C  
ATOM   2662  O   SER B  87      54.361  59.110  58.531  1.00 58.35           O  
ATOM   2663  CB  SER B  87      53.747  61.881  57.398  1.00 52.26           C  
ATOM   2664  HB1 SER B  87      53.199  62.382  56.566  1.00  0.00           H  
ATOM   2665  HB2 SER B  87      54.503  61.325  56.796  1.00  0.00           H  
ATOM   2666  OG  SER B  87      54.360  62.825  58.260  1.00 63.76           O  
ATOM   2667  HG  SER B  87      54.925  63.417  57.778  1.00  0.00           H  
ATOM   2668  N   THR B  88      53.641  60.196  60.357  1.00 55.12           N  
ATOM   2669  HN  THR B  88      53.053  60.939  60.735  1.00  0.00           H  
ATOM   2670  CA  THR B  88      54.425  59.366  61.266  1.00 51.40           C  
ATOM   2671  HA  THR B  88      55.454  59.272  60.848  1.00  0.00           H  
ATOM   2672  C   THR B  88      53.847  57.962  61.423  1.00 48.46           C  
ATOM   2673  O   THR B  88      52.682  57.716  61.108  1.00 48.42           O  
ATOM   2674  CB  THR B  88      54.534  60.008  62.670  1.00 52.02           C  
ATOM   2675  HB  THR B  88      54.961  61.034  62.573  1.00  0.00           H  
ATOM   2676  CG2 THR B  88      53.167  60.094  63.338  1.00 52.16           C  
ATOM   2677 1HG2 THR B  88      53.246  60.557  64.349  1.00  0.00           H  
ATOM   2678 2HG2 THR B  88      52.665  59.099  63.378  1.00  0.00           H  
ATOM   2679 3HG2 THR B  88      52.429  60.630  62.697  1.00  0.00           H  
ATOM   2680  OG1 THR B  88      55.398  59.213  63.492  1.00 63.74           O  
ATOM   2681  HG1 THR B  88      55.465  59.607  64.354  1.00  0.00           H  
ATOM   2682  N   GLU B  89      54.679  57.043  61.899  1.00 42.69           N  
ATOM   2683  HN  GLU B  89      55.642  57.307  62.107  1.00  0.00           H  
ATOM   2684  CA  GLU B  89      54.258  55.670  62.133  1.00 43.46           C  
ATOM   2685  HA  GLU B  89      53.907  55.213  61.178  1.00  0.00           H  
ATOM   2686  C   GLU B  89      53.117  55.697  63.146  1.00 38.10           C  
ATOM   2687  O   GLU B  89      53.233  56.312  64.206  1.00 40.41           O  
ATOM   2688  CB  GLU B  89      55.416  54.854  62.703  1.00 44.88           C  
ATOM   2689  HB1 GLU B  89      56.334  54.992  62.086  1.00  0.00           H  
ATOM   2690  HB2 GLU B  89      55.769  55.293  63.665  1.00  0.00           H  
ATOM   2691  CG  GLU B  89      55.105  53.381  62.872  1.00 52.94           C  
ATOM   2692  HG1 GLU B  89      54.138  53.233  63.407  1.00  0.00           H  
ATOM   2693  HG2 GLU B  89      54.843  52.911  61.896  1.00  0.00           H  
ATOM   2694  CD  GLU B  89      56.228  52.628  63.556  1.00 60.41           C  
ATOM   2695  OE1 GLU B  89      57.407  52.858  63.199  1.00 64.19           O  
ATOM   2696  OE2 GLU B  89      55.929  51.802  64.446  1.00 60.92           O  
ATOM   2697  N   ILE B  90      52.019  55.029  62.820  1.00 32.30           N  
ATOM   2698  HN  ILE B  90      51.986  54.523  61.935  1.00  0.00           H  
ATOM   2699  CA  ILE B  90      50.861  55.004  63.699  1.00 31.83           C  
ATOM   2700  HA  ILE B  90      50.866  55.937  64.310  1.00  0.00           H  
ATOM   2701  C   ILE B  90      50.893  53.810  64.649  1.00 30.58           C  
ATOM   2702  O   ILE B  90      51.087  52.670  64.225  1.00 28.05           O  
ATOM   2703  CB  ILE B  90      49.554  54.978  62.862  1.00 32.92           C  
ATOM   2704  HB  ILE B  90      49.607  54.130  62.140  1.00  0.00           H  
ATOM   2705  CG1 ILE B  90      49.435  56.289  62.077  1.00 38.81           C  
ATOM   2706 1HG1 ILE B  90      50.371  56.489  61.505  1.00  0.00           H  
ATOM   2707 2HG1 ILE B  90      49.447  57.162  62.770  1.00  0.00           H  
ATOM   2708  CG2 ILE B  90      48.337  54.783  63.760  1.00 32.53           C  
ATOM   2709 1HG2 ILE B  90      47.398  54.764  63.159  1.00  0.00           H  
ATOM   2710 2HG2 ILE B  90      48.294  55.550  64.568  1.00  0.00           H  
ATOM   2711 3HG2 ILE B  90      48.437  53.873  64.397  1.00  0.00           H  
ATOM   2712  CD1 ILE B  90      48.234  56.353  61.166  1.00 35.60           C  
ATOM   2713 1HD1 ILE B  90      48.147  57.307  60.595  1.00  0.00           H  
ATOM   2714 2HD1 ILE B  90      47.298  56.153  61.738  1.00  0.00           H  
ATOM   2715 3HD1 ILE B  90      48.222  55.480  60.473  1.00  0.00           H  
ATOM   2716  N   PRO B  91      50.727  54.063  65.959  1.00 29.92           N  
ATOM   2717  CA  PRO B  91      50.742  52.952  66.911  1.00 26.97           C  
ATOM   2718  HA  PRO B  91      51.555  52.231  66.663  1.00  0.00           H  
ATOM   2719  C   PRO B  91      49.386  52.264  66.887  1.00 26.26           C  
ATOM   2720  O   PRO B  91      48.382  52.874  66.513  1.00 24.89           O  
ATOM   2721  CB  PRO B  91      51.023  53.647  68.247  1.00 31.45           C  
ATOM   2722  HB1 PRO B  91      50.717  53.066  69.148  1.00  0.00           H  
ATOM   2723  HB2 PRO B  91      52.102  53.715  68.519  1.00  0.00           H  
ATOM   2724  CG  PRO B  91      50.335  54.961  68.088  1.00 31.31           C  
ATOM   2725  HG1 PRO B  91      49.241  54.945  68.303  1.00  0.00           H  
ATOM   2726  HG2 PRO B  91      50.589  55.719  68.866  1.00  0.00           H  
ATOM   2727  CD  PRO B  91      50.701  55.361  66.662  1.00 32.76           C  
ATOM   2728  HD1 PRO B  91      50.032  56.127  66.205  1.00  0.00           H  
ATOM   2729  HD2 PRO B  91      51.636  55.962  66.570  1.00  0.00           H  
ATOM   2730  N   GLU B  92      49.353  50.992  67.264  1.00 20.18           N  
ATOM   2731  HN  GLU B  92      50.215  50.519  67.533  1.00  0.00           H  
ATOM   2732  CA  GLU B  92      48.088  50.270  67.294  1.00 22.60           C  
ATOM   2733  HA  GLU B  92      47.563  50.384  66.317  1.00  0.00           H  
ATOM   2734  C   GLU B  92      47.218  50.832  68.421  1.00 29.14           C  
ATOM   2735  O   GLU B  92      47.739  51.228  69.469  1.00 30.27           O  
ATOM   2736  CB  GLU B  92      48.336  48.789  67.582  1.00 21.42           C  
ATOM   2737  HB1 GLU B  92      49.125  48.386  66.905  1.00  0.00           H  
ATOM   2738  HB2 GLU B  92      48.847  48.663  68.565  1.00  0.00           H  
ATOM   2739  CG  GLU B  92      47.084  47.923  67.516  1.00 26.25           C  
ATOM   2740  HG1 GLU B  92      47.116  47.113  68.282  1.00  0.00           H  
ATOM   2741  HG2 GLU B  92      46.191  48.481  67.882  1.00  0.00           H  
ATOM   2742  CD  GLU B  92      46.840  47.349  66.118  1.00 26.98           C  
ATOM   2743  OE1 GLU B  92      47.649  46.506  65.677  1.00 24.13           O  
ATOM   2744  OE2 GLU B  92      45.848  47.736  65.466  1.00 22.22           O  
ATOM   2745  N   PHE B  93      45.905  50.879  68.220  1.00 25.08           N  
ATOM   2746  HN  PHE B  93      45.510  50.597  67.323  1.00  0.00           H  
ATOM   2747  CA  PHE B  93      45.039  51.337  69.292  1.00 27.17           C  
ATOM   2748  HA  PHE B  93      45.573  52.080  69.929  1.00  0.00           H  
ATOM   2749  C   PHE B  93      44.752  50.068  70.087  1.00 28.29           C  
ATOM   2750  O   PHE B  93      44.035  49.186  69.625  1.00 24.57           O  
ATOM   2751  CB  PHE B  93      43.723  51.921  68.787  1.00 18.41           C  
ATOM   2752  HB1 PHE B  93      43.137  51.155  68.227  1.00  0.00           H  
ATOM   2753  HB2 PHE B  93      43.902  52.651  67.964  1.00  0.00           H  
ATOM   2754  CG  PHE B  93      42.894  52.538  69.882  1.00 19.81           C  
ATOM   2755  CD1 PHE B  93      43.228  53.789  70.402  1.00 21.06           C  
ATOM   2756  HD1 PHE B  93      44.058  54.361  69.953  1.00  0.00           H  
ATOM   2757  CD2 PHE B  93      41.836  51.833  70.459  1.00 19.33           C  
ATOM   2758  HD2 PHE B  93      41.557  50.846  70.054  1.00  0.00           H  
ATOM   2759  CE1 PHE B  93      42.520  54.331  71.492  1.00 20.55           C  
ATOM   2760  HE1 PHE B  93      42.796  55.320  71.894  1.00  0.00           H  
ATOM   2761  CE2 PHE B  93      41.123  52.360  71.544  1.00 19.28           C  
ATOM   2762  HE2 PHE B  93      40.291  51.788  71.989  1.00  0.00           H  
ATOM   2763  CZ  PHE B  93      41.469  53.614  72.061  1.00 16.43           C  
ATOM   2764  HZ  PHE B  93      40.912  54.033  72.916  1.00  0.00           H  
ATOM   2765  N   PRO B  94      45.303  49.971  71.301  1.00 21.84           N  
ATOM   2766  CA  PRO B  94      45.128  48.806  72.171  1.00 25.36           C  
ATOM   2767  HA  PRO B  94      45.440  47.894  71.610  1.00  0.00           H  
ATOM   2768  C   PRO B  94      43.726  48.576  72.731  1.00 25.26           C  
ATOM   2769  O   PRO B  94      43.107  49.479  73.299  1.00 27.96           O  
ATOM   2770  CB  PRO B  94      46.141  49.064  73.281  1.00 25.01           C  
ATOM   2771  HB1 PRO B  94      47.177  48.707  73.074  1.00  0.00           H  
ATOM   2772  HB2 PRO B  94      46.006  48.450  74.202  1.00  0.00           H  
ATOM   2773  CG  PRO B  94      45.998  50.556  73.473  1.00 23.87           C  
ATOM   2774  HG1 PRO B  94      45.133  50.867  74.105  1.00  0.00           H  
ATOM   2775  HG2 PRO B  94      46.778  51.022  74.119  1.00  0.00           H  
ATOM   2776  CD  PRO B  94      45.961  51.076  72.026  1.00 26.09           C  
ATOM   2777  HD1 PRO B  94      45.476  52.072  71.899  1.00  0.00           H  
ATOM   2778  HD2 PRO B  94      46.951  51.382  71.614  1.00  0.00           H  
ATOM   2779  N   ILE B  95      43.237  47.355  72.576  1.00 20.45           N  
ATOM   2780  HN  ILE B  95      43.785  46.657  72.074  1.00  0.00           H  
ATOM   2781  CA  ILE B  95      41.933  46.990  73.108  1.00 27.13           C  
ATOM   2782  HA  ILE B  95      41.624  47.755  73.858  1.00  0.00           H  
ATOM   2783  C   ILE B  95      42.006  45.634  73.794  1.00 28.00           C  
ATOM   2784  O   ILE B  95      42.160  44.607  73.137  1.00 28.55           O  
ATOM   2785  CB  ILE B  95      40.858  46.904  72.018  1.00 24.40           C  
ATOM   2786  HB  ILE B  95      41.204  46.205  71.221  1.00  0.00           H  
ATOM   2787  CG1 ILE B  95      40.626  48.282  71.404  1.00 24.46           C  
ATOM   2788 1HG1 ILE B  95      40.516  49.055  72.200  1.00  0.00           H  
ATOM   2789 2HG1 ILE B  95      41.553  48.655  70.910  1.00  0.00           H  
ATOM   2790  CG2 ILE B  95      39.568  46.368  72.623  1.00 25.05           C  
ATOM   2791 1HG2 ILE B  95      39.737  45.361  73.072  1.00  0.00           H  
ATOM   2792 2HG2 ILE B  95      38.735  46.357  71.882  1.00  0.00           H  
ATOM   2793 3HG2 ILE B  95      39.127  47.081  73.358  1.00  0.00           H  
ATOM   2794  CD1 ILE B  95      39.454  48.328  70.448  1.00 26.79           C  
ATOM   2795 1HD1 ILE B  95      39.285  49.335  69.999  1.00  0.00           H  
ATOM   2796 2HD1 ILE B  95      38.527  47.955  70.942  1.00  0.00           H  
ATOM   2797 3HD1 ILE B  95      39.564  47.555  69.652  1.00  0.00           H  
ATOM   2798  N   ALA B  96      41.895  45.639  75.118  1.00 23.18           N  
ATOM   2799  HN  ALA B  96      41.774  46.527  75.605  1.00  0.00           H  
ATOM   2800  CA  ALA B  96      41.942  44.406  75.890  1.00 27.12           C  
ATOM   2801  HA  ALA B  96      42.858  43.835  75.609  1.00  0.00           H  
ATOM   2802  C   ALA B  96      40.712  43.564  75.568  1.00 24.51           C  
ATOM   2803  O   ALA B  96      39.601  44.078  75.457  1.00 26.67           O  
ATOM   2804  CB  ALA B  96      41.991  44.723  77.393  1.00 21.74           C  
ATOM   2805  HB1 ALA B  96      42.890  45.339  77.628  1.00  0.00           H  
ATOM   2806  HB2 ALA B  96      41.945  43.799  78.015  1.00  0.00           H  
ATOM   2807  HB3 ALA B  96      41.051  45.207  77.747  1.00  0.00           H  
ATOM   2808  N   PRO B  97      40.898  42.254  75.405  1.00 23.19           N  
ATOM   2809  CA  PRO B  97      39.792  41.346  75.095  1.00 24.15           C  
ATOM   2810  HA  PRO B  97      39.498  41.493  74.030  1.00  0.00           H  
ATOM   2811  C   PRO B  97      38.542  41.495  75.973  1.00 29.02           C  
ATOM   2812  O   PRO B  97      37.415  41.471  75.464  1.00 30.17           O  
ATOM   2813  CB  PRO B  97      40.438  39.974  75.236  1.00 21.16           C  
ATOM   2814  HB1 PRO B  97      40.395  39.534  76.259  1.00  0.00           H  
ATOM   2815  HB2 PRO B  97      39.889  39.139  74.741  1.00  0.00           H  
ATOM   2816  CG  PRO B  97      41.815  40.228  74.711  1.00 23.78           C  
ATOM   2817  HG1 PRO B  97      41.899  40.221  73.599  1.00  0.00           H  
ATOM   2818  HG2 PRO B  97      42.540  39.399  74.883  1.00  0.00           H  
ATOM   2819  CD  PRO B  97      42.189  41.546  75.369  1.00 21.95           C  
ATOM   2820  HD1 PRO B  97      42.701  41.451  76.355  1.00  0.00           H  
ATOM   2821  HD2 PRO B  97      43.017  42.102  74.871  1.00  0.00           H  
ATOM   2822  N   GLU B  98      38.738  41.666  77.280  1.00 27.51           N  
ATOM   2823  HN  GLU B  98      39.692  41.720  77.638  1.00  0.00           H  
ATOM   2824  CA  GLU B  98      37.613  41.779  78.217  1.00 29.67           C  
ATOM   2825  HA  GLU B  98      36.994  40.858  78.108  1.00  0.00           H  
ATOM   2826  C   GLU B  98      36.695  42.974  77.994  1.00 22.62           C  
ATOM   2827  O   GLU B  98      35.578  42.983  78.504  1.00 26.36           O  
ATOM   2828  CB  GLU B  98      38.103  41.834  79.675  1.00 29.14           C  
ATOM   2829  HB1 GLU B  98      37.280  41.535  80.365  1.00  0.00           H  
ATOM   2830  HB2 GLU B  98      38.249  42.894  79.988  1.00  0.00           H  
ATOM   2831  CG  GLU B  98      39.343  41.033  79.977  1.00 44.70           C  
ATOM   2832  HG1 GLU B  98      39.299  40.024  79.504  1.00  0.00           H  
ATOM   2833  HG2 GLU B  98      39.375  40.724  81.048  1.00  0.00           H  
ATOM   2834  CD  GLU B  98      40.598  41.768  79.582  1.00 42.34           C  
ATOM   2835  OE1 GLU B  98      40.874  42.834  80.170  1.00 49.41           O  
ATOM   2836  OE2 GLU B  98      41.307  41.286  78.681  1.00 37.75           O  
ATOM   2837  N   ILE B  99      37.157  43.986  77.260  1.00 25.11           N  
ATOM   2838  HN  ILE B  99      38.097  43.938  76.868  1.00  0.00           H  
ATOM   2839  CA  ILE B  99      36.326  45.167  77.012  1.00 26.23           C  
ATOM   2840  HA  ILE B  99      35.425  45.097  77.665  1.00  0.00           H  
ATOM   2841  C   ILE B  99      35.851  45.293  75.560  1.00 25.26           C  
ATOM   2842  O   ILE B  99      35.025  46.144  75.251  1.00 25.66           O  
ATOM   2843  CB  ILE B  99      37.073  46.484  77.364  1.00 28.18           C  
ATOM   2844  HB  ILE B  99      36.348  47.330  77.327  1.00  0.00           H  
ATOM   2845  CG1 ILE B  99      38.183  46.740  76.341  1.00 28.59           C  
ATOM   2846 1HG1 ILE B  99      37.807  46.572  75.305  1.00  0.00           H  
ATOM   2847 2HG1 ILE B  99      38.956  45.938  76.394  1.00  0.00           H  
ATOM   2848  CG2 ILE B  99      37.663  46.402  78.772  1.00 21.90           C  
ATOM   2849 1HG2 ILE B  99      38.199  47.347  79.024  1.00  0.00           H  
ATOM   2850 2HG2 ILE B  99      38.317  45.508  78.897  1.00  0.00           H  
ATOM   2851 3HG2 ILE B  99      36.888  46.148  79.533  1.00  0.00           H  
ATOM   2852  CD1 ILE B  99      38.823  48.101  76.457  1.00 24.65           C  
ATOM   2853 1HD1 ILE B  99      39.631  48.287  75.712  1.00  0.00           H  
ATOM   2854 2HD1 ILE B  99      39.199  48.269  77.493  1.00  0.00           H  
ATOM   2855 3HD1 ILE B  99      38.050  48.903  76.404  1.00  0.00           H  
ATOM   2856  N   ALA B 100      36.368  44.437  74.686  1.00 24.70           N  
ATOM   2857  HN  ALA B 100      37.024  43.732  75.023  1.00  0.00           H  
ATOM   2858  CA  ALA B 100      36.037  44.461  73.260  1.00 26.01           C  
ATOM   2859  HA  ALA B 100      36.572  45.334  72.818  1.00  0.00           H  
ATOM   2860  C   ALA B 100      34.554  44.623  72.909  1.00 18.79           C  
ATOM   2861  O   ALA B 100      34.185  45.548  72.191  1.00 20.34           O  
ATOM   2862  CB  ALA B 100      36.596  43.214  72.588  1.00 21.53           C  
ATOM   2863  HB1 ALA B 100      37.675  43.096  72.843  1.00  0.00           H  
ATOM   2864  HB2 ALA B 100      36.425  43.220  71.486  1.00  0.00           H  
ATOM   2865  HB3 ALA B 100      36.005  42.303  72.839  1.00  0.00           H  
ATOM   2866  N   LEU B 101      33.704  43.736  73.409  1.00 20.18           N  
ATOM   2867  HN  LEU B 101      34.052  42.986  74.007  1.00  0.00           H  
ATOM   2868  CA  LEU B 101      32.276  43.820  73.114  1.00 20.34           C  
ATOM   2869  HA  LEU B 101      32.146  43.716  72.011  1.00  0.00           H  
ATOM   2870  C   LEU B 101      31.649  45.145  73.540  1.00 22.28           C  
ATOM   2871  O   LEU B 101      30.991  45.812  72.743  1.00 30.12           O  
ATOM   2872  CB  LEU B 101      31.525  42.673  73.787  1.00 23.40           C  
ATOM   2873  HB1 LEU B 101      31.555  42.800  74.894  1.00  0.00           H  
ATOM   2874  HB2 LEU B 101      30.430  42.778  73.602  1.00  0.00           H  
ATOM   2875  CG  LEU B 101      31.978  41.267  73.416  1.00 25.12           C  
ATOM   2876  HG  LEU B 101      32.946  41.049  73.924  1.00  0.00           H  
ATOM   2877  CD1 LEU B 101      30.925  40.289  73.910  1.00 32.60           C  
ATOM   2878 1HD1 LEU B 101      31.257  39.260  73.638  1.00  0.00           H  
ATOM   2879 2HD1 LEU B 101      29.904  40.527  73.531  1.00  0.00           H  
ATOM   2880 3HD1 LEU B 101      30.710  40.400  74.998  1.00  0.00           H  
ATOM   2881  CD2 LEU B 101      32.167  41.141  71.900  1.00 19.74           C  
ATOM   2882 1HD2 LEU B 101      32.499  40.112  71.628  1.00  0.00           H  
ATOM   2883 2HD2 LEU B 101      32.863  41.917  71.504  1.00  0.00           H  
ATOM   2884 3HD2 LEU B 101      31.249  41.440  71.343  1.00  0.00           H  
ATOM   2885  N   GLU B 102      31.842  45.521  74.798  1.00 21.04           N  
ATOM   2886  HN  GLU B 102      32.393  44.931  75.422  1.00  0.00           H  
ATOM   2887  CA  GLU B 102      31.276  46.766  75.297  1.00 26.75           C  
ATOM   2888  HA  GLU B 102      30.166  46.709  75.214  1.00  0.00           H  
ATOM   2889  C   GLU B 102      31.762  47.949  74.479  1.00 21.83           C  
ATOM   2890  O   GLU B 102      30.975  48.800  74.087  1.00 20.56           O  
ATOM   2891  CB  GLU B 102      31.645  46.975  76.768  1.00 25.88           C  
ATOM   2892  HB1 GLU B 102      32.750  46.917  76.907  1.00  0.00           H  
ATOM   2893  HB2 GLU B 102      31.473  48.035  77.069  1.00  0.00           H  
ATOM   2894  CG  GLU B 102      30.940  46.033  77.715  1.00 34.77           C  
ATOM   2895  HG1 GLU B 102      29.845  46.241  77.748  1.00  0.00           H  
ATOM   2896  HG2 GLU B 102      30.913  44.996  77.305  1.00  0.00           H  
ATOM   2897  CD  GLU B 102      31.543  46.055  79.107  1.00 34.46           C  
ATOM   2898  OE1 GLU B 102      32.734  45.684  79.256  1.00 27.04           O  
ATOM   2899  OE2 GLU B 102      30.824  46.449  80.045  1.00 30.51           O  
ATOM   2900  N   LEU B 103      33.066  48.000  74.237  1.00 19.25           N  
ATOM   2901  HN  LEU B 103      33.671  47.265  74.603  1.00  0.00           H  
ATOM   2902  CA  LEU B 103      33.651  49.083  73.460  1.00 22.51           C  
ATOM   2903  HA  LEU B 103      33.417  50.053  73.958  1.00  0.00           H  
ATOM   2904  C   LEU B 103      33.066  49.096  72.053  1.00 25.29           C  
ATOM   2905  O   LEU B 103      32.827  50.160  71.467  1.00 25.51           O  
ATOM   2906  CB  LEU B 103      35.168  48.914  73.390  1.00 22.17           C  
ATOM   2907  HB1 LEU B 103      35.415  48.009  72.788  1.00  0.00           H  
ATOM   2908  HB2 LEU B 103      35.556  48.608  74.389  1.00  0.00           H  
ATOM   2909  CG  LEU B 103      35.971  50.108  72.873  1.00 16.84           C  
ATOM   2910  HG  LEU B 103      35.752  50.250  71.789  1.00  0.00           H  
ATOM   2911  CD1 LEU B 103      35.568  51.379  73.635  1.00 18.17           C  
ATOM   2912 1HD1 LEU B 103      34.480  51.588  73.509  1.00  0.00           H  
ATOM   2913 2HD1 LEU B 103      36.193  52.253  73.338  1.00  0.00           H  
ATOM   2914 3HD1 LEU B 103      35.856  51.324  74.711  1.00  0.00           H  
ATOM   2915  CD2 LEU B 103      37.462  49.821  73.045  1.00 19.82           C  
ATOM   2916 1HD2 LEU B 103      37.755  48.898  72.492  1.00  0.00           H  
ATOM   2917 2HD2 LEU B 103      37.750  49.766  74.121  1.00  0.00           H  
ATOM   2918 3HD2 LEU B 103      38.087  50.695  72.748  1.00  0.00           H  
ATOM   2919  N   LEU B 104      32.825  47.906  71.514  1.00 24.23           N  
ATOM   2920  HN  LEU B 104      33.036  47.060  72.044  1.00  0.00           H  
ATOM   2921  CA  LEU B 104      32.263  47.795  70.177  1.00 24.10           C  
ATOM   2922  HA  LEU B 104      32.923  48.341  69.463  1.00  0.00           H  
ATOM   2923  C   LEU B 104      30.873  48.423  70.139  1.00 26.37           C  
ATOM   2924  O   LEU B 104      30.568  49.211  69.247  1.00 26.54           O  
ATOM   2925  CB  LEU B 104      32.175  46.328  69.744  1.00 14.61           C  
ATOM   2926  HB1 LEU B 104      33.194  45.888  69.644  1.00  0.00           H  
ATOM   2927  HB2 LEU B 104      31.778  45.698  70.574  1.00  0.00           H  
ATOM   2928  CG  LEU B 104      31.364  46.103  68.463  1.00 22.50           C  
ATOM   2929  HG  LEU B 104      30.336  46.509  68.612  1.00  0.00           H  
ATOM   2930  CD1 LEU B 104      32.026  46.848  67.288  1.00 18.66           C  
ATOM   2931 1HD1 LEU B 104      32.098  47.941  67.497  1.00  0.00           H  
ATOM   2932 2HD1 LEU B 104      31.500  46.648  66.326  1.00  0.00           H  
ATOM   2933 3HD1 LEU B 104      33.020  46.412  67.032  1.00  0.00           H  
ATOM   2934  CD2 LEU B 104      31.265  44.609  68.177  1.00 26.41           C  
ATOM   2935 1HD2 LEU B 104      30.786  44.070  69.027  1.00  0.00           H  
ATOM   2936 2HD2 LEU B 104      32.259  44.173  67.921  1.00  0.00           H  
ATOM   2937 3HD2 LEU B 104      30.739  44.409  67.215  1.00  0.00           H  
ATOM   2938  N   MET B 105      30.027  48.069  71.101  1.00 22.59           N  
ATOM   2939  HN  MET B 105      30.316  47.403  71.818  1.00  0.00           H  
ATOM   2940  CA  MET B 105      28.688  48.634  71.128  1.00 25.98           C  
ATOM   2941  HA  MET B 105      28.214  48.456  70.134  1.00  0.00           H  
ATOM   2942  C   MET B 105      28.760  50.131  71.359  1.00 31.26           C  
ATOM   2943  O   MET B 105      27.970  50.887  70.799  1.00 29.06           O  
ATOM   2944  CB  MET B 105      27.829  47.954  72.197  1.00 30.40           C  
ATOM   2945  HB1 MET B 105      26.917  48.553  72.427  1.00  0.00           H  
ATOM   2946  HB2 MET B 105      28.320  47.992  73.197  1.00  0.00           H  
ATOM   2947  CG  MET B 105      27.472  46.529  71.809  1.00 33.00           C  
ATOM   2948  HG1 MET B 105      28.389  45.895  71.773  1.00  0.00           H  
ATOM   2949  HG2 MET B 105      27.166  46.483  70.738  1.00  0.00           H  
ATOM   2950  SD  MET B 105      26.227  45.767  72.847  1.00 46.97           S  
ATOM   2951  CE  MET B 105      27.256  44.840  73.985  1.00 37.95           C  
ATOM   2952  HE1 MET B 105      26.481  44.366  74.631  1.00  0.00           H  
ATOM   2953  HE2 MET B 105      28.032  45.433  74.523  1.00  0.00           H  
ATOM   2954  HE3 MET B 105      27.982  44.138  73.513  1.00  0.00           H  
ATOM   2955  N   ALA B 106      29.719  50.568  72.168  1.00 25.66           N  
ATOM   2956  HN  ALA B 106      30.352  49.907  72.618  1.00  0.00           H  
ATOM   2957  CA  ALA B 106      29.859  51.991  72.406  1.00 26.46           C  
ATOM   2958  HA  ALA B 106      28.881  52.402  72.748  1.00  0.00           H  
ATOM   2959  C   ALA B 106      30.257  52.670  71.094  1.00 27.00           C  
ATOM   2960  O   ALA B 106      29.608  53.624  70.667  1.00 28.30           O  
ATOM   2961  CB  ALA B 106      30.910  52.249  73.476  1.00 24.78           C  
ATOM   2962  HB1 ALA B 106      31.018  53.344  73.659  1.00  0.00           H  
ATOM   2963  HB2 ALA B 106      31.886  51.772  73.223  1.00  0.00           H  
ATOM   2964  HB3 ALA B 106      30.692  51.690  74.416  1.00  0.00           H  
ATOM   2965  N   ALA B 107      31.318  52.174  70.457  1.00 27.72           N  
ATOM   2966  HN  ALA B 107      31.812  51.376  70.856  1.00  0.00           H  
ATOM   2967  CA  ALA B 107      31.789  52.751  69.195  1.00 25.81           C  
ATOM   2968  HA  ALA B 107      32.130  53.795  69.389  1.00  0.00           H  
ATOM   2969  C   ALA B 107      30.665  52.794  68.168  1.00 22.63           C  
ATOM   2970  O   ALA B 107      30.517  53.770  67.434  1.00 20.05           O  
ATOM   2971  CB  ALA B 107      32.966  51.952  68.647  1.00 21.69           C  
ATOM   2972  HB1 ALA B 107      33.324  52.391  67.687  1.00  0.00           H  
ATOM   2973  HB2 ALA B 107      32.718  50.870  68.541  1.00  0.00           H  
ATOM   2974  HB3 ALA B 107      33.789  51.862  69.394  1.00  0.00           H  
ATOM   2975  N   ASN B 108      29.869  51.734  68.119  1.00 25.40           N  
ATOM   2976  HN  ASN B 108      30.036  50.946  68.745  1.00  0.00           H  
ATOM   2977  CA  ASN B 108      28.754  51.688  67.174  1.00 29.43           C  
ATOM   2978  HA  ASN B 108      29.136  51.872  66.143  1.00  0.00           H  
ATOM   2979  C   ASN B 108      27.748  52.783  67.546  1.00 28.82           C  
ATOM   2980  O   ASN B 108      27.273  53.521  66.690  1.00 28.63           O  
ATOM   2981  CB  ASN B 108      28.088  50.316  67.230  1.00 23.11           C  
ATOM   2982  HB1 ASN B 108      28.841  49.502  67.114  1.00  0.00           H  
ATOM   2983  HB2 ASN B 108      27.731  50.087  68.261  1.00  0.00           H  
ATOM   2984  CG  ASN B 108      26.967  50.166  66.222  1.00 30.75           C  
ATOM   2985  ND2 ASN B 108      25.739  50.074  66.719  1.00 25.00           N  
ATOM   2986 1HD2 ASN B 108      25.548  50.100  67.721  1.00  0.00           H  
ATOM   2987 2HD2 ASN B 108      24.984  49.973  66.040  1.00  0.00           H  
ATOM   2988  OD1 ASN B 108      27.198  50.134  65.012  1.00 31.83           O  
ATOM   2989  N   PHE B 109      27.448  52.884  68.837  1.00 31.34           N  
ATOM   2990  HN  PHE B 109      27.889  52.236  69.489  1.00  0.00           H  
ATOM   2991  CA  PHE B 109      26.516  53.879  69.369  1.00 30.84           C  
ATOM   2992  HA  PHE B 109      25.544  53.767  68.835  1.00  0.00           H  
ATOM   2993  C   PHE B 109      27.006  55.327  69.180  1.00 26.92           C  
ATOM   2994  O   PHE B 109      26.225  56.218  68.860  1.00 31.84           O  
ATOM   2995  CB  PHE B 109      26.282  53.590  70.861  1.00 31.83           C  
ATOM   2996  HB1 PHE B 109      27.253  53.416  71.381  1.00  0.00           H  
ATOM   2997  HB2 PHE B 109      25.812  52.588  70.994  1.00  0.00           H  
ATOM   2998  CG  PHE B 109      25.484  54.644  71.579  1.00 39.10           C  
ATOM   2999  CD1 PHE B 109      24.140  54.852  71.279  1.00 41.74           C  
ATOM   3000  HD1 PHE B 109      23.657  54.244  70.496  1.00  0.00           H  
ATOM   3001  CD2 PHE B 109      26.074  55.423  72.569  1.00 35.23           C  
ATOM   3002  HD2 PHE B 109      27.138  55.272  72.819  1.00  0.00           H  
ATOM   3003  CE1 PHE B 109      23.395  55.821  71.957  1.00 39.80           C  
ATOM   3004  HE1 PHE B 109      22.331  55.972  71.708  1.00  0.00           H  
ATOM   3005  CE2 PHE B 109      25.336  56.396  73.252  1.00 40.34           C  
ATOM   3006  HE2 PHE B 109      25.817  57.006  74.035  1.00  0.00           H  
ATOM   3007  CZ  PHE B 109      23.992  56.592  72.941  1.00 39.17           C  
ATOM   3008  HZ  PHE B 109      23.406  57.358  73.476  1.00  0.00           H  
ATOM   3009  N   LEU B 110      28.297  55.559  69.377  1.00 23.30           N  
ATOM   3010  HN  LEU B 110      28.908  54.783  69.632  1.00  0.00           H  
ATOM   3011  CA  LEU B 110      28.867  56.901  69.237  1.00 26.57           C  
ATOM   3012  HA  LEU B 110      28.079  57.643  69.506  1.00  0.00           H  
ATOM   3013  C   LEU B 110      29.353  57.215  67.818  1.00 26.21           C  
ATOM   3014  O   LEU B 110      29.890  58.300  67.560  1.00 23.61           O  
ATOM   3015  CB  LEU B 110      30.036  57.072  70.213  1.00 18.88           C  
ATOM   3016  HB1 LEU B 110      30.826  56.322  69.976  1.00  0.00           H  
ATOM   3017  HB2 LEU B 110      30.572  58.022  69.982  1.00  0.00           H  
ATOM   3018  CG  LEU B 110      29.724  57.020  71.710  1.00 24.67           C  
ATOM   3019  HG  LEU B 110      29.146  56.091  71.928  1.00  0.00           H  
ATOM   3020  CD1 LEU B 110      31.032  56.987  72.496  1.00 22.16           C  
ATOM   3021 1HD1 LEU B 110      30.805  56.949  73.587  1.00  0.00           H  
ATOM   3022 2HD1 LEU B 110      31.705  57.837  72.234  1.00  0.00           H  
ATOM   3023 3HD1 LEU B 110      31.698  56.153  72.174  1.00  0.00           H  
ATOM   3024  CD2 LEU B 110      28.887  58.231  72.112  1.00 23.42           C  
ATOM   3025 1HD2 LEU B 110      28.660  58.193  73.203  1.00  0.00           H  
ATOM   3026 2HD2 LEU B 110      27.962  58.323  71.496  1.00  0.00           H  
ATOM   3027 3HD2 LEU B 110      29.374  59.191  71.820  1.00  0.00           H  
ATOM   3028  N   ASP B 111      29.182  56.256  66.915  1.00 28.43           N  
ATOM   3029  HN  ASP B 111      28.743  55.382  67.205  1.00  0.00           H  
ATOM   3030  CA  ASP B 111      29.598  56.404  65.523  1.00 26.17           C  
ATOM   3031  HA  ASP B 111      29.586  55.389  65.061  1.00  0.00           H  
ATOM   3032  C   ASP B 111      31.011  56.975  65.342  1.00 27.73           C  
ATOM   3033  O   ASP B 111      31.186  58.080  64.835  1.00 25.43           O  
ATOM   3034  CB  ASP B 111      28.575  57.269  64.763  1.00 34.19           C  
ATOM   3035  HB1 ASP B 111      28.397  58.234  65.292  1.00  0.00           H  
ATOM   3036  HB2 ASP B 111      27.552  56.832  64.834  1.00  0.00           H  
ATOM   3037  CG  ASP B 111      28.968  57.508  63.308  1.00 39.00           C  
ATOM   3038  OD1 ASP B 111      29.378  56.544  62.628  1.00 40.91           O  
ATOM   3039  OD2 ASP B 111      28.859  58.660  62.843  1.00 41.86           O  
ATOM   3040  N   CYS B 112      32.021  56.229  65.778  1.00 25.64           N  
ATOM   3041  HN  CYS B 112      31.829  55.341  66.242  1.00  0.00           H  
ATOM   3042  CA  CYS B 112      33.397  56.666  65.601  1.00 25.04           C  
ATOM   3043  HA  CYS B 112      33.460  57.257  64.658  1.00  0.00           H  
ATOM   3044  C   CYS B 112      34.309  55.449  65.468  1.00 27.12           C  
ATOM   3045  O   CYS B 112      33.776  54.313  65.504  1.00 17.61           O  
ATOM   3046  CB  CYS B 112      33.853  57.561  66.765  1.00 27.75           C  
ATOM   3047  HB1 CYS B 112      33.192  58.456  66.837  1.00  0.00           H  
ATOM   3048  HB2 CYS B 112      34.823  58.049  66.511  1.00  0.00           H  
ATOM   3049  SG  CYS B 112      33.974  56.756  68.377  1.00 33.08           S  
ATOM   3050  OXT CYS B 112      35.537  55.647  65.318  1.00 26.01           O  
TER    3051      CYS B 112 
ATOM   3051  N   PRO C  61      41.285  46.643  32.743  1.00 40.99           N  
ATOM   3052  HN1 PRO C  61      40.427  46.706  32.195  1.00  0.00           H  
ATOM   3053  HN2 PRO C  61      41.836  47.333  32.232  1.00  0.00           H  
ATOM   3054  CA  PRO C  61      41.075  47.032  34.159  1.00 48.46           C  
ATOM   3055  HA  PRO C  61      39.988  47.193  34.347  1.00  0.00           H  
ATOM   3056  C   PRO C  61      41.846  48.312  34.468  1.00 43.73           C  
ATOM   3057  O   PRO C  61      43.051  48.382  34.234  1.00 43.92           O  
ATOM   3058  CB  PRO C  61      41.580  45.881  35.021  1.00 42.79           C  
ATOM   3059  HB1 PRO C  61      42.578  46.043  35.491  1.00  0.00           H  
ATOM   3060  HB2 PRO C  61      41.036  45.735  35.983  1.00  0.00           H  
ATOM   3061  CG  PRO C  61      41.504  44.710  34.049  1.00 42.89           C  
ATOM   3062  HG1 PRO C  61      40.522  44.182  34.055  1.00  0.00           H  
ATOM   3063  HG2 PRO C  61      42.123  43.833  34.350  1.00  0.00           H  
ATOM   3064  CD  PRO C  61      41.884  45.299  32.684  1.00 46.74           C  
ATOM   3065  HD1 PRO C  61      42.974  45.280  32.451  1.00  0.00           H  
ATOM   3066  HD2 PRO C  61      41.576  44.686  31.805  1.00  0.00           H  
ATOM   3067  N   VAL C  62      41.152  49.320  34.989  1.00 46.33           N  
ATOM   3068  HN  VAL C  62      40.153  49.205  35.163  1.00  0.00           H  
ATOM   3069  CA  VAL C  62      41.797  50.587  35.316  1.00 48.86           C  
ATOM   3070  HA  VAL C  62      42.217  51.011  34.374  1.00  0.00           H  
ATOM   3071  C   VAL C  62      42.953  50.398  36.305  1.00 46.48           C  
ATOM   3072  O   VAL C  62      43.979  51.069  36.194  1.00 44.03           O  
ATOM   3073  CB  VAL C  62      40.781  51.608  35.887  1.00 52.34           C  
ATOM   3074  HB  VAL C  62      39.989  51.787  35.123  1.00  0.00           H  
ATOM   3075  CG1 VAL C  62      40.128  51.063  37.142  1.00 57.18           C  
ATOM   3076 1HG1 VAL C  62      39.397  51.798  37.553  1.00  0.00           H  
ATOM   3077 2HG1 VAL C  62      40.883  50.760  37.904  1.00  0.00           H  
ATOM   3078 3HG1 VAL C  62      39.660  50.066  36.966  1.00  0.00           H  
ATOM   3079  CG2 VAL C  62      41.481  52.925  36.176  1.00 58.46           C  
ATOM   3080 1HG2 VAL C  62      40.750  53.660  36.587  1.00  0.00           H  
ATOM   3081 2HG2 VAL C  62      42.015  53.321  35.281  1.00  0.00           H  
ATOM   3082 3HG2 VAL C  62      42.363  52.793  36.845  1.00  0.00           H  
ATOM   3083  N   LEU C  63      42.787  49.486  37.263  1.00 44.62           N  
ATOM   3084  HN  LEU C  63      41.907  48.972  37.315  1.00  0.00           H  
ATOM   3085  CA  LEU C  63      43.838  49.204  38.243  1.00 41.26           C  
ATOM   3086  HA  LEU C  63      44.527  50.080  38.290  1.00  0.00           H  
ATOM   3087  C   LEU C  63      44.640  47.973  37.820  1.00 39.04           C  
ATOM   3088  O   LEU C  63      44.143  46.847  37.861  1.00 40.92           O  
ATOM   3089  CB  LEU C  63      43.241  48.975  39.635  1.00 39.49           C  
ATOM   3090  HB1 LEU C  63      42.572  48.083  39.607  1.00  0.00           H  
ATOM   3091  HB2 LEU C  63      44.040  48.615  40.324  1.00  0.00           H  
ATOM   3092  CG  LEU C  63      42.498  50.146  40.287  1.00 39.64           C  
ATOM   3093  HG  LEU C  63      41.607  50.400  39.667  1.00  0.00           H  
ATOM   3094  CD1 LEU C  63      42.034  49.722  41.670  1.00 38.65           C  
ATOM   3095 1HD1 LEU C  63      41.373  48.827  41.601  1.00  0.00           H  
ATOM   3096 2HD1 LEU C  63      41.543  50.560  42.218  1.00  0.00           H  
ATOM   3097 3HD1 LEU C  63      42.892  49.552  42.362  1.00  0.00           H  
ATOM   3098  CD2 LEU C  63      43.404  51.373  40.382  1.00 37.28           C  
ATOM   3099 1HD2 LEU C  63      43.745  51.684  39.367  1.00  0.00           H  
ATOM   3100 2HD2 LEU C  63      44.262  51.203  41.074  1.00  0.00           H  
ATOM   3101 3HD2 LEU C  63      42.913  52.211  40.930  1.00  0.00           H  
ATOM   3102  N   ARG C  64      45.884  48.200  37.414  1.00 35.92           N  
ATOM   3103  HN  ARG C  64      46.235  49.158  37.415  1.00  0.00           H  
ATOM   3104  CA  ARG C  64      46.765  47.129  36.967  1.00 38.19           C  
ATOM   3105  HA  ARG C  64      46.791  46.327  37.741  1.00  0.00           H  
ATOM   3106  C   ARG C  64      48.172  47.671  36.757  1.00 34.21           C  
ATOM   3107  O   ARG C  64      48.351  48.869  36.546  1.00 37.57           O  
ATOM   3108  CB  ARG C  64      46.252  46.542  35.646  1.00 39.90           C  
ATOM   3109  HB1 ARG C  64      46.944  45.751  35.274  1.00  0.00           H  
ATOM   3110  HB2 ARG C  64      45.338  45.927  35.819  1.00  0.00           H  
ATOM   3111  CG  ARG C  64      45.997  47.591  34.557  1.00 43.52           C  
ATOM   3112  HG1 ARG C  64      46.867  48.280  34.446  1.00  0.00           H  
ATOM   3113  HG2 ARG C  64      45.228  48.331  34.879  1.00  0.00           H  
ATOM   3114  CD  ARG C  64      45.623  46.946  33.218  1.00 50.70           C  
ATOM   3115  HD1 ARG C  64      44.768  46.239  33.332  1.00  0.00           H  
ATOM   3116  HD2 ARG C  64      45.148  47.684  32.530  1.00  0.00           H  
ATOM   3117  NE  ARG C  64      46.770  46.297  32.593  1.00 49.84           N  
ATOM   3118  HE  ARG C  64      46.873  45.289  32.714  1.00  0.00           H  
ATOM   3119  CZ  ARG C  64      47.690  46.934  31.876  1.00 46.40           C  
ATOM   3120  NH1 ARG C  64      47.594  48.240  31.681  1.00 45.80           N  
ATOM   3121 1HH1 ARG C  64      48.300  48.729  31.131  1.00  0.00           H  
ATOM   3122 2HH1 ARG C  64      46.799  48.752  32.062  1.00  0.00           H  
ATOM   3123  NH2 ARG C  64      48.724  46.268  31.380  1.00 46.27           N  
ATOM   3124 1HH2 ARG C  64      49.430  46.757  30.830  1.00  0.00           H  
ATOM   3125 2HH2 ARG C  64      48.798  45.262  31.530  1.00  0.00           H  
ATOM   3126  N   SER C  65      49.168  46.791  36.822  1.00 32.93           N  
ATOM   3127  HN  SER C  65      48.963  45.814  37.031  1.00  0.00           H  
ATOM   3128  CA  SER C  65      50.551  47.204  36.599  1.00 35.09           C  
ATOM   3129  HA  SER C  65      50.735  48.185  37.097  1.00  0.00           H  
ATOM   3130  C   SER C  65      50.763  47.344  35.091  1.00 34.29           C  
ATOM   3131  O   SER C  65      50.002  46.795  34.297  1.00 35.67           O  
ATOM   3132  CB  SER C  65      51.537  46.158  37.137  1.00 30.59           C  
ATOM   3133  HB1 SER C  65      51.422  45.185  36.604  1.00  0.00           H  
ATOM   3134  HB2 SER C  65      52.584  46.401  36.839  1.00  0.00           H  
ATOM   3135  OG  SER C  65      51.431  45.988  38.540  1.00 29.39           O  
ATOM   3136  HG  SER C  65      52.041  45.341  38.873  1.00  0.00           H  
ATOM   3137  N   VAL C  66      51.787  48.095  34.706  1.00 39.95           N  
ATOM   3138  HN  VAL C  66      52.355  48.561  35.414  1.00  0.00           H  
ATOM   3139  CA  VAL C  66      52.122  48.272  33.298  1.00 40.58           C  
ATOM   3140  HA  VAL C  66      51.294  47.896  32.653  1.00  0.00           H  
ATOM   3141  C   VAL C  66      53.385  47.452  33.067  1.00 46.83           C  
ATOM   3142  O   VAL C  66      54.292  47.468  33.905  1.00 47.43           O  
ATOM   3143  CB  VAL C  66      52.427  49.744  32.971  1.00 42.09           C  
ATOM   3144  HB  VAL C  66      53.155  50.137  33.719  1.00  0.00           H  
ATOM   3145  CG1 VAL C  66      53.042  49.849  31.579  1.00 46.47           C  
ATOM   3146 1HG1 VAL C  66      53.263  50.916  31.342  1.00  0.00           H  
ATOM   3147 2HG1 VAL C  66      52.402  49.371  30.801  1.00  0.00           H  
ATOM   3148 3HG1 VAL C  66      53.942  49.200  31.469  1.00  0.00           H  
ATOM   3149  CG2 VAL C  66      51.153  50.566  33.045  1.00 46.40           C  
ATOM   3150 1HG2 VAL C  66      51.374  51.633  32.808  1.00  0.00           H  
ATOM   3151 2HG2 VAL C  66      50.639  50.454  34.028  1.00  0.00           H  
ATOM   3152 3HG2 VAL C  66      50.349  50.151  32.393  1.00  0.00           H  
ATOM   3153  N   ASN C  67      53.453  46.726  31.954  1.00 44.66           N  
ATOM   3154  HN  ASN C  67      52.674  46.725  31.296  1.00  0.00           H  
ATOM   3155  CA  ASN C  67      54.644  45.933  31.679  1.00 45.79           C  
ATOM   3156  HA  ASN C  67      55.043  45.534  32.641  1.00  0.00           H  
ATOM   3157  C   ASN C  67      55.690  46.837  31.048  1.00 46.54           C  
ATOM   3158  O   ASN C  67      55.929  46.795  29.841  1.00 48.27           O  
ATOM   3159  CB  ASN C  67      54.325  44.760  30.750  1.00 48.39           C  
ATOM   3160  HB1 ASN C  67      53.460  44.168  31.131  1.00  0.00           H  
ATOM   3161  HB2 ASN C  67      53.887  45.116  29.788  1.00  0.00           H  
ATOM   3162  CG  ASN C  67      55.531  43.873  30.508  1.00 51.80           C  
ATOM   3163  ND2 ASN C  67      55.644  43.338  29.298  1.00 50.43           N  
ATOM   3164 1HD2 ASN C  67      54.966  43.510  28.555  1.00  0.00           H  
ATOM   3165 2HD2 ASN C  67      56.455  42.741  29.135  1.00  0.00           H  
ATOM   3166  OD1 ASN C  67      56.351  43.665  31.407  1.00 46.61           O  
ATOM   3167  N   SER C  68      56.305  47.656  31.895  1.00 40.95           N  
ATOM   3168  HN  SER C  68      56.051  47.608  32.882  1.00  0.00           H  
ATOM   3169  CA  SER C  68      57.321  48.617  31.493  1.00 44.95           C  
ATOM   3170  HA  SER C  68      56.980  49.125  30.561  1.00  0.00           H  
ATOM   3171  C   SER C  68      58.682  47.993  31.234  1.00 44.32           C  
ATOM   3172  O   SER C  68      59.460  48.507  30.432  1.00 46.04           O  
ATOM   3173  CB  SER C  68      57.480  49.665  32.587  1.00 46.32           C  
ATOM   3174  HB1 SER C  68      56.528  50.212  32.782  1.00  0.00           H  
ATOM   3175  HB2 SER C  68      58.099  50.529  32.251  1.00  0.00           H  
ATOM   3176  OG  SER C  68      58.000  49.064  33.765  1.00 44.91           O  
ATOM   3177  HG  SER C  68      58.099  49.718  34.447  1.00  0.00           H  
ATOM   3178  N   ARG C  69      58.972  46.902  31.938  1.00 45.91           N  
ATOM   3179  HN  ARG C  69      58.277  46.536  32.588  1.00  0.00           H  
ATOM   3180  CA  ARG C  69      60.251  46.212  31.811  1.00 46.29           C  
ATOM   3181  HA  ARG C  69      60.240  45.316  32.475  1.00  0.00           H  
ATOM   3182  C   ARG C  69      61.391  47.126  32.246  1.00 44.90           C  
ATOM   3183  O   ARG C  69      62.557  46.849  31.981  1.00 46.66           O  
ATOM   3184  CB  ARG C  69      60.476  45.750  30.371  1.00 50.27           C  
ATOM   3185  HB1 ARG C  69      60.519  46.625  29.681  1.00  0.00           H  
ATOM   3186  HB2 ARG C  69      61.512  45.358  30.243  1.00  0.00           H  
ATOM   3187  CG  ARG C  69      59.458  44.735  29.881  1.00 58.56           C  
ATOM   3188  HG1 ARG C  69      59.339  43.889  30.597  1.00  0.00           H  
ATOM   3189  HG2 ARG C  69      58.419  45.137  29.924  1.00  0.00           H  
ATOM   3190  CD  ARG C  69      59.817  44.250  28.491  1.00 68.62           C  
ATOM   3191  HD1 ARG C  69      59.865  45.098  27.768  1.00  0.00           H  
ATOM   3192  HD2 ARG C  69      60.879  43.915  28.443  1.00  0.00           H  
ATOM   3193  NE  ARG C  69      58.913  43.206  28.019  1.00 81.48           N  
ATOM   3194  HE  ARG C  69      58.154  42.915  28.635  1.00  0.00           H  
ATOM   3195  CZ  ARG C  69      59.018  42.611  26.834  1.00 88.18           C  
ATOM   3196  NH1 ARG C  69      59.990  42.957  25.999  1.00 88.39           N  
ATOM   3197 1HH1 ARG C  69      60.071  42.501  25.090  1.00  0.00           H  
ATOM   3198 2HH1 ARG C  69      60.657  43.679  26.272  1.00  0.00           H  
ATOM   3199  NH2 ARG C  69      58.150  41.671  26.479  1.00 90.11           N  
ATOM   3200 1HH2 ARG C  69      58.231  41.215  25.570  1.00  0.00           H  
ATOM   3201 2HH2 ARG C  69      57.403  41.405  27.121  1.00  0.00           H  
ATOM   3202  N   GLU C  70      61.037  48.220  32.913  1.00 45.02           N  
ATOM   3203  HN  GLU C  70      60.045  48.392  33.079  1.00  0.00           H  
ATOM   3204  CA  GLU C  70      62.012  49.187  33.419  1.00 45.11           C  
ATOM   3205  HA  GLU C  70      62.987  49.038  32.899  1.00  0.00           H  
ATOM   3206  C   GLU C  70      62.197  48.969  34.922  1.00 43.62           C  
ATOM   3207  O   GLU C  70      61.393  49.435  35.729  1.00 43.26           O  
ATOM   3208  CB  GLU C  70      61.515  50.607  33.171  1.00 44.81           C  
ATOM   3209  HB1 GLU C  70      60.624  50.828  33.804  1.00  0.00           H  
ATOM   3210  HB2 GLU C  70      62.231  51.352  33.589  1.00  0.00           H  
ATOM   3211  CG  GLU C  70      61.222  50.907  31.713  1.00 51.04           C  
ATOM   3212  HG1 GLU C  70      62.138  50.794  31.087  1.00  0.00           H  
ATOM   3213  HG2 GLU C  70      60.594  50.107  31.256  1.00  0.00           H  
ATOM   3214  CD  GLU C  70      60.594  52.269  31.520  1.00 50.71           C  
ATOM   3215  OE1 GLU C  70      61.234  53.278  31.890  1.00 56.21           O  
ATOM   3216  OE2 GLU C  70      59.459  52.328  31.001  1.00 55.42           O  
ATOM   3217  N   PRO C  71      63.271  48.268  35.315  1.00 40.18           N  
ATOM   3218  CA  PRO C  71      63.573  47.974  36.719  1.00 40.11           C  
ATOM   3219  HA  PRO C  71      62.849  47.211  37.088  1.00  0.00           H  
ATOM   3220  C   PRO C  71      63.544  49.169  37.662  1.00 40.46           C  
ATOM   3221  O   PRO C  71      63.970  50.269  37.310  1.00 38.99           O  
ATOM   3222  CB  PRO C  71      64.960  47.338  36.649  1.00 40.04           C  
ATOM   3223  HB1 PRO C  71      65.806  48.046  36.809  1.00  0.00           H  
ATOM   3224  HB2 PRO C  71      65.211  46.670  37.506  1.00  0.00           H  
ATOM   3225  CG  PRO C  71      64.950  46.666  35.313  1.00 42.36           C  
ATOM   3226  HG1 PRO C  71      65.942  46.295  34.964  1.00  0.00           H  
ATOM   3227  HG2 PRO C  71      64.451  45.669  35.290  1.00  0.00           H  
ATOM   3228  CD  PRO C  71      64.316  47.719  34.434  1.00 37.76           C  
ATOM   3229  HD1 PRO C  71      63.954  47.352  33.445  1.00  0.00           H  
ATOM   3230  HD2 PRO C  71      65.023  48.472  34.015  1.00  0.00           H  
ATOM   3231  N   SER C  72      63.033  48.930  38.866  1.00 31.82           N  
ATOM   3232  HN  SER C  72      62.683  47.994  39.070  1.00  0.00           H  
ATOM   3233  CA  SER C  72      62.951  49.945  39.904  1.00 36.80           C  
ATOM   3234  HA  SER C  72      63.724  50.728  39.727  1.00  0.00           H  
ATOM   3235  C   SER C  72      63.224  49.240  41.228  1.00 37.74           C  
ATOM   3236  O   SER C  72      62.480  48.340  41.626  1.00 33.52           O  
ATOM   3237  CB  SER C  72      61.560  50.587  39.932  1.00 38.78           C  
ATOM   3238  HB1 SER C  72      60.752  49.819  39.949  1.00  0.00           H  
ATOM   3239  HB2 SER C  72      61.310  51.072  38.960  1.00  0.00           H  
ATOM   3240  OG  SER C  72      61.444  51.496  41.018  1.00 39.07           O  
ATOM   3241  HG  SER C  72      60.582  51.894  41.035  1.00  0.00           H  
ATOM   3242  N   GLN C  73      64.306  49.628  41.893  1.00 36.45           N  
ATOM   3243  HN  GLN C  73      64.901  50.363  41.510  1.00  0.00           H  
ATOM   3244  CA  GLN C  73      64.647  49.013  43.161  1.00 38.12           C  
ATOM   3245  HA  GLN C  73      64.387  47.930  43.115  1.00  0.00           H  
ATOM   3246  C   GLN C  73      63.827  49.666  44.267  1.00 35.86           C  
ATOM   3247  O   GLN C  73      63.898  50.877  44.491  1.00 32.28           O  
ATOM   3248  CB  GLN C  73      66.149  49.147  43.437  1.00 46.01           C  
ATOM   3249  HB1 GLN C  73      66.743  48.877  42.533  1.00  0.00           H  
ATOM   3250  HB2 GLN C  73      66.439  50.219  43.535  1.00  0.00           H  
ATOM   3251  CG  GLN C  73      66.617  48.347  44.650  1.00 64.40           C  
ATOM   3252  HG1 GLN C  73      66.258  48.816  45.596  1.00  0.00           H  
ATOM   3253  HG2 GLN C  73      66.080  47.372  44.712  1.00  0.00           H  
ATOM   3254  CD  GLN C  73      68.125  48.137  44.689  1.00 70.71           C  
ATOM   3255  NE2 GLN C  73      68.543  46.874  44.727  1.00 68.90           N  
ATOM   3256 1HE2 GLN C  73      67.900  46.082  44.726  1.00  0.00           H  
ATOM   3257 2HE2 GLN C  73      69.553  46.733  44.753  1.00  0.00           H  
ATOM   3258  OE1 GLN C  73      68.903  49.095  44.690  1.00 71.53           O  
ATOM   3259  N   VAL C  74      63.032  48.846  44.942  1.00 33.90           N  
ATOM   3260  HN  VAL C  74      63.024  47.856  44.698  1.00  0.00           H  
ATOM   3261  CA  VAL C  74      62.171  49.311  46.019  1.00 32.31           C  
ATOM   3262  HA  VAL C  74      62.293  50.415  46.119  1.00  0.00           H  
ATOM   3263  C   VAL C  74      62.516  48.664  47.351  1.00 33.41           C  
ATOM   3264  O   VAL C  74      63.058  47.565  47.412  1.00 29.20           O  
ATOM   3265  CB  VAL C  74      60.695  49.008  45.696  1.00 33.13           C  
ATOM   3266  HB  VAL C  74      60.606  47.936  45.404  1.00  0.00           H  
ATOM   3267  CG1 VAL C  74      59.814  49.257  46.921  1.00 34.07           C  
ATOM   3268 1HG1 VAL C  74      60.144  48.625  47.778  1.00  0.00           H  
ATOM   3269 2HG1 VAL C  74      58.733  49.109  46.690  1.00  0.00           H  
ATOM   3270 3HG1 VAL C  74      59.780  50.338  47.193  1.00  0.00           H  
ATOM   3271  CG2 VAL C  74      60.246  49.868  44.530  1.00 29.91           C  
ATOM   3272 1HG2 VAL C  74      60.888  49.686  43.637  1.00  0.00           H  
ATOM   3273 2HG2 VAL C  74      60.212  50.949  44.802  1.00  0.00           H  
ATOM   3274 3HG2 VAL C  74      59.165  49.720  44.299  1.00  0.00           H  
ATOM   3275  N   ILE C  75      62.198  49.361  48.430  1.00 38.14           N  
ATOM   3276  HN  ILE C  75      61.771  50.282  48.329  1.00  0.00           H  
ATOM   3277  CA  ILE C  75      62.451  48.829  49.751  1.00 30.54           C  
ATOM   3278  HA  ILE C  75      62.741  47.757  49.653  1.00  0.00           H  
ATOM   3279  C   ILE C  75      61.177  48.914  50.580  1.00 31.63           C  
ATOM   3280  O   ILE C  75      60.696  50.005  50.905  1.00 29.78           O  
ATOM   3281  CB  ILE C  75      63.599  49.587  50.449  1.00 34.60           C  
ATOM   3282  HB  ILE C  75      64.564  49.174  50.074  1.00  0.00           H  
ATOM   3283  CG1 ILE C  75      63.532  49.341  51.957  1.00 29.52           C  
ATOM   3284 1HG1 ILE C  75      62.500  49.524  52.337  1.00  0.00           H  
ATOM   3285 2HG1 ILE C  75      63.626  48.253  52.180  1.00  0.00           H  
ATOM   3286  CG2 ILE C  75      63.546  51.058  50.090  1.00 40.90           C  
ATOM   3287 1HG2 ILE C  75      64.376  51.606  50.595  1.00  0.00           H  
ATOM   3288 2HG2 ILE C  75      62.551  51.507  50.317  1.00  0.00           H  
ATOM   3289 3HG2 ILE C  75      63.550  51.219  48.987  1.00  0.00           H  
ATOM   3290  CD1 ILE C  75      64.538  50.133  52.756  1.00 51.57           C  
ATOM   3291 1HD1 ILE C  75      64.489  49.954  53.855  1.00  0.00           H  
ATOM   3292 2HD1 ILE C  75      64.444  51.221  52.533  1.00  0.00           H  
ATOM   3293 3HD1 ILE C  75      65.570  49.950  52.376  1.00  0.00           H  
ATOM   3294  N   PHE C  76      60.613  47.753  50.890  1.00 28.40           N  
ATOM   3295  HN  PHE C  76      61.034  46.885  50.559  1.00  0.00           H  
ATOM   3296  CA  PHE C  76      59.405  47.703  51.694  1.00 30.67           C  
ATOM   3297  HA  PHE C  76      58.713  48.523  51.390  1.00  0.00           H  
ATOM   3298  C   PHE C  76      59.822  47.889  53.147  1.00 31.29           C  
ATOM   3299  O   PHE C  76      60.734  47.208  53.616  1.00 30.18           O  
ATOM   3300  CB  PHE C  76      58.700  46.349  51.555  1.00 25.30           C  
ATOM   3301  HB1 PHE C  76      59.388  45.521  51.845  1.00  0.00           H  
ATOM   3302  HB2 PHE C  76      57.920  46.234  52.344  1.00  0.00           H  
ATOM   3303  CG  PHE C  76      58.110  46.089  50.190  1.00 25.62           C  
ATOM   3304  CD1 PHE C  76      57.932  47.119  49.275  1.00 17.41           C  
ATOM   3305  HD1 PHE C  76      58.255  48.141  49.536  1.00  0.00           H  
ATOM   3306  CD2 PHE C  76      57.698  44.802  49.841  1.00 22.46           C  
ATOM   3307  HD2 PHE C  76      57.837  43.975  50.557  1.00  0.00           H  
ATOM   3308  CE1 PHE C  76      57.351  46.878  48.032  1.00 23.87           C  
ATOM   3309  HE1 PHE C  76      57.215  47.706  47.316  1.00  0.00           H  
ATOM   3310  CE2 PHE C  76      57.113  44.546  48.601  1.00 26.44           C  
ATOM   3311  HE2 PHE C  76      56.789  43.524  48.341  1.00  0.00           H  
ATOM   3312  CZ  PHE C  76      56.941  45.588  47.694  1.00 30.38           C  
ATOM   3313  HZ  PHE C  76      56.482  45.394  46.710  1.00  0.00           H  
ATOM   3314  N   CYS C  77      59.170  48.816  53.846  1.00 26.79           N  
ATOM   3315  HN  CYS C  77      58.449  49.371  53.385  1.00  0.00           H  
ATOM   3316  CA  CYS C  77      59.462  49.058  55.258  1.00 27.93           C  
ATOM   3317  HA  CYS C  77      60.223  48.319  55.603  1.00  0.00           H  
ATOM   3318  C   CYS C  77      58.194  48.874  56.067  1.00 24.59           C  
ATOM   3319  O   CYS C  77      57.287  49.704  56.018  1.00 27.12           O  
ATOM   3320  CB  CYS C  77      60.007  50.468  55.471  1.00 28.76           C  
ATOM   3321  HB1 CYS C  77      59.953  50.755  56.547  1.00  0.00           H  
ATOM   3322  HB2 CYS C  77      59.314  51.229  55.043  1.00  0.00           H  
ATOM   3323  SG  CYS C  77      61.665  50.689  54.836  1.00 33.12           S  
ATOM   3324  N   ASN C  78      58.119  47.771  56.798  1.00 25.55           N  
ATOM   3325  HN  ASN C  78      58.890  47.104  56.799  1.00  0.00           H  
ATOM   3326  CA  ASN C  78      56.937  47.517  57.596  1.00 27.91           C  
ATOM   3327  HA  ASN C  78      56.049  47.892  57.036  1.00  0.00           H  
ATOM   3328  C   ASN C  78      57.012  48.253  58.920  1.00 29.15           C  
ATOM   3329  O   ASN C  78      57.514  47.724  59.915  1.00 27.13           O  
ATOM   3330  CB  ASN C  78      56.750  46.023  57.846  1.00 28.47           C  
ATOM   3331  HB1 ASN C  78      56.685  45.457  56.887  1.00  0.00           H  
ATOM   3332  HB2 ASN C  78      57.678  45.563  58.259  1.00  0.00           H  
ATOM   3333  CG  ASN C  78      55.558  45.742  58.730  1.00 26.81           C  
ATOM   3334  ND2 ASN C  78      55.415  44.495  59.172  1.00 21.34           N  
ATOM   3335 1HD2 ASN C  78      54.610  44.305  59.769  1.00  0.00           H  
ATOM   3336 2HD2 ASN C  78      56.072  43.750  58.942  1.00  0.00           H  
ATOM   3337  OD1 ASN C  78      54.766  46.640  59.007  1.00 30.72           O  
ATOM   3338  N   ARG C  79      56.503  49.481  58.912  1.00 24.87           N  
ATOM   3339  HN  ARG C  79      56.115  49.843  58.041  1.00  0.00           H  
ATOM   3340  CA  ARG C  79      56.476  50.329  60.092  1.00 27.75           C  
ATOM   3341  HA  ARG C  79      57.256  49.983  60.810  1.00  0.00           H  
ATOM   3342  C   ARG C  79      55.106  50.212  60.746  1.00 23.37           C  
ATOM   3343  O   ARG C  79      54.473  51.211  61.085  1.00 27.97           O  
ATOM   3344  CB  ARG C  79      56.767  51.777  59.691  1.00 21.95           C  
ATOM   3345  HB1 ARG C  79      56.636  52.466  60.558  1.00  0.00           H  
ATOM   3346  HB2 ARG C  79      55.969  52.175  59.022  1.00  0.00           H  
ATOM   3347  CG  ARG C  79      58.148  51.948  59.059  1.00 35.78           C  
ATOM   3348  HG1 ARG C  79      58.305  51.205  58.243  1.00  0.00           H  
ATOM   3349  HG2 ARG C  79      58.949  51.621  59.762  1.00  0.00           H  
ATOM   3350  CD  ARG C  79      58.410  53.366  58.560  1.00 31.99           C  
ATOM   3351  HD1 ARG C  79      57.564  53.745  57.941  1.00  0.00           H  
ATOM   3352  HD2 ARG C  79      58.360  54.108  59.391  1.00  0.00           H  
ATOM   3353  NE  ARG C  79      59.683  53.451  57.840  1.00 33.40           N  
ATOM   3354  HE  ARG C  79      59.652  53.646  56.839  1.00  0.00           H  
ATOM   3355  CZ  ARG C  79      60.878  53.291  58.405  1.00 43.35           C  
ATOM   3356  NH1 ARG C  79      60.971  53.041  59.709  1.00 46.19           N  
ATOM   3357 1HH1 ARG C  79      60.124  52.978  60.274  1.00  0.00           H  
ATOM   3358 2HH1 ARG C  79      61.886  52.918  60.142  1.00  0.00           H  
ATOM   3359  NH2 ARG C  79      61.981  53.373  57.669  1.00 37.81           N  
ATOM   3360 1HH2 ARG C  79      61.910  53.565  56.670  1.00  0.00           H  
ATOM   3361 2HH2 ARG C  79      62.896  53.250  58.102  1.00  0.00           H  
ATOM   3362  N   SER C  80      54.649  48.975  60.891  1.00 25.09           N  
ATOM   3363  HN  SER C  80      55.218  48.198  60.553  1.00  0.00           H  
ATOM   3364  CA  SER C  80      53.365  48.685  61.515  1.00 25.26           C  
ATOM   3365  HA  SER C  80      53.008  49.577  62.080  1.00  0.00           H  
ATOM   3366  C   SER C  80      53.583  47.518  62.472  1.00 28.68           C  
ATOM   3367  O   SER C  80      54.614  46.841  62.416  1.00 30.71           O  
ATOM   3368  CB  SER C  80      52.323  48.280  60.466  1.00 23.89           C  
ATOM   3369  HB1 SER C  80      51.306  48.650  60.734  1.00  0.00           H  
ATOM   3370  HB2 SER C  80      52.462  48.840  59.512  1.00  0.00           H  
ATOM   3371  OG  SER C  80      52.329  46.876  60.253  1.00 29.43           O  
ATOM   3372  HG  SER C  80      51.683  46.625  59.603  1.00  0.00           H  
ATOM   3373  N   PRO C  81      52.617  47.267  63.365  1.00 25.87           N  
ATOM   3374  CA  PRO C  81      52.746  46.162  64.318  1.00 28.61           C  
ATOM   3375  HA  PRO C  81      53.817  46.029  64.599  1.00  0.00           H  
ATOM   3376  C   PRO C  81      52.189  44.849  63.768  1.00 28.72           C  
ATOM   3377  O   PRO C  81      52.089  43.860  64.489  1.00 26.23           O  
ATOM   3378  CB  PRO C  81      51.954  46.667  65.524  1.00 32.95           C  
ATOM   3379  HB1 PRO C  81      52.539  47.272  66.256  1.00  0.00           H  
ATOM   3380  HB2 PRO C  81      51.654  45.882  66.256  1.00  0.00           H  
ATOM   3381  CG  PRO C  81      50.810  47.395  64.858  1.00 26.60           C  
ATOM   3382  HG1 PRO C  81      50.188  48.017  65.543  1.00  0.00           H  
ATOM   3383  HG2 PRO C  81      49.974  46.741  64.516  1.00  0.00           H  
ATOM   3384  CD  PRO C  81      51.514  48.170  63.749  1.00 27.70           C  
ATOM   3385  HD1 PRO C  81      50.853  48.483  62.907  1.00  0.00           H  
ATOM   3386  HD2 PRO C  81      51.832  49.201  64.030  1.00  0.00           H  
ATOM   3387  N   ARG C  82      51.839  44.837  62.485  1.00 26.25           N  
ATOM   3388  HN  ARG C  82      51.973  45.674  61.917  1.00  0.00           H  
ATOM   3389  CA  ARG C  82      51.265  43.640  61.881  1.00 26.64           C  
ATOM   3390  HA  ARG C  82      50.944  42.946  62.693  1.00  0.00           H  
ATOM   3391  C   ARG C  82      52.242  42.913  60.974  1.00 28.91           C  
ATOM   3392  O   ARG C  82      53.285  43.455  60.602  1.00 29.54           O  
ATOM   3393  CB  ARG C  82      50.045  44.004  61.032  1.00 33.53           C  
ATOM   3394  HB1 ARG C  82      50.377  44.378  60.035  1.00  0.00           H  
ATOM   3395  HB2 ARG C  82      49.505  43.076  60.730  1.00  0.00           H  
ATOM   3396  CG  ARG C  82      49.069  44.987  61.649  1.00 29.53           C  
ATOM   3397  HG1 ARG C  82      49.563  45.964  61.863  1.00  0.00           H  
ATOM   3398  HG2 ARG C  82      48.315  45.328  60.902  1.00  0.00           H  
ATOM   3399  CD  ARG C  82      48.398  44.431  62.888  1.00 27.00           C  
ATOM   3400  HD1 ARG C  82      48.067  43.377  62.740  1.00  0.00           H  
ATOM   3401  HD2 ARG C  82      49.129  44.263  63.713  1.00  0.00           H  
ATOM   3402  NE  ARG C  82      47.293  45.291  63.311  1.00 29.55           N  
ATOM   3403  HE  ARG C  82      47.477  45.979  64.041  1.00  0.00           H  
ATOM   3404  CZ  ARG C  82      46.066  45.234  62.806  1.00 26.01           C  
ATOM   3405  NH1 ARG C  82      45.779  44.347  61.860  1.00 23.79           N  
ATOM   3406 1HH1 ARG C  82      46.499  43.706  61.525  1.00  0.00           H  
ATOM   3407 2HH1 ARG C  82      44.837  44.303  61.472  1.00  0.00           H  
ATOM   3408  NH2 ARG C  82      45.129  46.068  63.242  1.00 24.78           N  
ATOM   3409 1HH2 ARG C  82      45.349  46.749  63.968  1.00  0.00           H  
ATOM   3410 2HH2 ARG C  82      44.187  46.024  62.854  1.00  0.00           H  
ATOM   3411  N   VAL C  83      51.895  41.674  60.636  1.00 27.22           N  
ATOM   3412  HN  VAL C  83      51.058  41.261  61.048  1.00  0.00           H  
ATOM   3413  CA  VAL C  83      52.684  40.891  59.689  1.00 24.52           C  
ATOM   3414  HA  VAL C  83      53.771  41.131  59.758  1.00  0.00           H  
ATOM   3415  C   VAL C  83      52.074  41.403  58.389  1.00 25.05           C  
ATOM   3416  O   VAL C  83      50.876  41.239  58.164  1.00 22.84           O  
ATOM   3417  CB  VAL C  83      52.423  39.373  59.825  1.00 26.74           C  
ATOM   3418  HB  VAL C  83      51.326  39.184  59.768  1.00  0.00           H  
ATOM   3419  CG1 VAL C  83      53.115  38.626  58.699  1.00 24.29           C  
ATOM   3420 1HG1 VAL C  83      52.731  38.991  57.718  1.00  0.00           H  
ATOM   3421 2HG1 VAL C  83      53.016  37.520  58.804  1.00  0.00           H  
ATOM   3422 3HG1 VAL C  83      54.226  38.695  58.769  1.00  0.00           H  
ATOM   3423  CG2 VAL C  83      52.948  38.873  61.168  1.00 23.86           C  
ATOM   3424 1HG2 VAL C  83      52.440  39.422  61.995  1.00  0.00           H  
ATOM   3425 2HG2 VAL C  83      54.059  38.942  61.238  1.00  0.00           H  
ATOM   3426 3HG2 VAL C  83      52.849  37.767  61.273  1.00  0.00           H  
ATOM   3427  N   VAL C  84      52.887  42.051  57.559  1.00 21.29           N  
ATOM   3428  HN  VAL C  84      53.873  42.142  57.804  1.00  0.00           H  
ATOM   3429  CA  VAL C  84      52.412  42.638  56.305  1.00 21.83           C  
ATOM   3430  HA  VAL C  84      51.338  42.903  56.445  1.00  0.00           H  
ATOM   3431  C   VAL C  84      52.507  41.752  55.068  1.00 26.81           C  
ATOM   3432  O   VAL C  84      53.529  41.105  54.829  1.00 26.72           O  
ATOM   3433  CB  VAL C  84      53.175  43.946  55.995  1.00 25.09           C  
ATOM   3434  HB  VAL C  84      54.262  43.714  55.910  1.00  0.00           H  
ATOM   3435  CG1 VAL C  84      52.694  44.543  54.662  1.00 28.33           C  
ATOM   3436 1HG1 VAL C  84      53.244  45.487  54.438  1.00  0.00           H  
ATOM   3437 2HG1 VAL C  84      51.589  44.693  54.649  1.00  0.00           H  
ATOM   3438 3HG1 VAL C  84      52.771  43.809  53.826  1.00  0.00           H  
ATOM   3439  CG2 VAL C  84      52.978  44.936  57.119  1.00 23.26           C  
ATOM   3440 1HG2 VAL C  84      53.528  45.880  56.895  1.00  0.00           H  
ATOM   3441 2HG2 VAL C  84      53.265  44.509  58.108  1.00  0.00           H  
ATOM   3442 3HG2 VAL C  84      51.899  45.121  57.329  1.00  0.00           H  
ATOM   3443  N   LEU C  85      51.429  41.740  54.287  1.00 28.23           N  
ATOM   3444  HN  LEU C  85      50.614  42.285  54.570  1.00  0.00           H  
ATOM   3445  CA  LEU C  85      51.364  40.980  53.042  1.00 29.90           C  
ATOM   3446  HA  LEU C  85      52.260  40.320  52.967  1.00  0.00           H  
ATOM   3447  C   LEU C  85      51.339  41.930  51.851  1.00 32.21           C  
ATOM   3448  O   LEU C  85      50.319  42.562  51.585  1.00 33.54           O  
ATOM   3449  CB  LEU C  85      50.098  40.123  52.968  1.00 26.87           C  
ATOM   3450  HB1 LEU C  85      49.208  40.702  53.308  1.00  0.00           H  
ATOM   3451  HB2 LEU C  85      50.112  39.329  53.750  1.00  0.00           H  
ATOM   3452  CG  LEU C  85      49.854  39.514  51.575  1.00 25.03           C  
ATOM   3453  HG  LEU C  85      50.073  40.284  50.799  1.00  0.00           H  
ATOM   3454  CD1 LEU C  85      50.778  38.329  51.368  1.00 16.06           C  
ATOM   3455 1HD1 LEU C  85      51.840  38.654  51.470  1.00  0.00           H  
ATOM   3456 2HD1 LEU C  85      50.589  37.815  50.397  1.00  0.00           H  
ATOM   3457 3HD1 LEU C  85      50.532  37.482  52.050  1.00  0.00           H  
ATOM   3458  CD2 LEU C  85      48.406  39.071  51.436  1.00 20.99           C  
ATOM   3459 1HD2 LEU C  85      47.727  39.942  51.588  1.00  0.00           H  
ATOM   3460 2HD2 LEU C  85      48.160  38.224  52.118  1.00  0.00           H  
ATOM   3461 3HD2 LEU C  85      48.217  38.557  50.465  1.00  0.00           H  
ATOM   3462  N   PRO C  86      52.460  42.056  51.127  1.00 29.94           N  
ATOM   3463  CA  PRO C  86      52.449  42.955  49.971  1.00 32.40           C  
ATOM   3464  HA  PRO C  86      51.946  43.916  50.231  1.00  0.00           H  
ATOM   3465  C   PRO C  86      51.728  42.274  48.808  1.00 31.85           C  
ATOM   3466  O   PRO C  86      52.024  41.135  48.463  1.00 35.85           O  
ATOM   3467  CB  PRO C  86      53.931  43.187  49.699  1.00 33.94           C  
ATOM   3468  HB1 PRO C  86      54.171  43.483  48.651  1.00  0.00           H  
ATOM   3469  HB2 PRO C  86      54.354  44.103  50.174  1.00  0.00           H  
ATOM   3470  CG  PRO C  86      54.554  41.915  50.142  1.00 37.94           C  
ATOM   3471  HG1 PRO C  86      54.530  41.099  49.383  1.00  0.00           H  
ATOM   3472  HG2 PRO C  86      55.664  41.952  50.237  1.00  0.00           H  
ATOM   3473  CD  PRO C  86      53.825  41.598  51.426  1.00 30.89           C  
ATOM   3474  HD1 PRO C  86      54.278  42.036  52.346  1.00  0.00           H  
ATOM   3475  HD2 PRO C  86      53.903  40.538  51.763  1.00  0.00           H  
ATOM   3476  N   VAL C  87      50.759  42.971  48.229  1.00 28.85           N  
ATOM   3477  HN  VAL C  87      50.547  43.910  48.567  1.00  0.00           H  
ATOM   3478  CA  VAL C  87      49.997  42.424  47.126  1.00 26.87           C  
ATOM   3479  HA  VAL C  87      50.262  41.348  47.001  1.00  0.00           H  
ATOM   3480  C   VAL C  87      50.338  43.168  45.846  1.00 24.85           C  
ATOM   3481  O   VAL C  87      50.269  44.398  45.793  1.00 25.66           O  
ATOM   3482  CB  VAL C  87      48.473  42.541  47.370  1.00 25.12           C  
ATOM   3483  HB  VAL C  87      48.206  43.619  47.467  1.00  0.00           H  
ATOM   3484  CG1 VAL C  87      47.715  41.952  46.184  1.00 26.52           C  
ATOM   3485 1HG1 VAL C  87      48.002  42.479  45.244  1.00  0.00           H  
ATOM   3486 2HG1 VAL C  87      46.612  41.962  46.348  1.00  0.00           H  
ATOM   3487 3HG1 VAL C  87      47.859  40.849  46.104  1.00  0.00           H  
ATOM   3488  CG2 VAL C  87      48.086  41.829  48.639  1.00 22.01           C  
ATOM   3489 1HG2 VAL C  87      48.640  42.259  49.506  1.00  0.00           H  
ATOM   3490 2HG2 VAL C  87      48.230  40.726  48.559  1.00  0.00           H  
ATOM   3491 3HG2 VAL C  87      46.983  41.839  48.803  1.00  0.00           H  
ATOM   3492  N   TRP C  88      50.727  42.411  44.828  1.00 28.62           N  
ATOM   3493  HN  TRP C  88      50.789  41.402  44.961  1.00  0.00           H  
ATOM   3494  CA  TRP C  88      51.069  42.972  43.525  1.00 30.54           C  
ATOM   3495  HA  TRP C  88      51.229  44.071  43.622  1.00  0.00           H  
ATOM   3496  C   TRP C  88      49.915  42.707  42.570  1.00 29.34           C  
ATOM   3497  O   TRP C  88      49.435  41.579  42.465  1.00 29.43           O  
ATOM   3498  CB  TRP C  88      52.338  42.315  42.966  1.00 29.65           C  
ATOM   3499  HB1 TRP C  88      53.196  42.469  43.661  1.00  0.00           H  
ATOM   3500  HB2 TRP C  88      52.255  41.204  43.011  1.00  0.00           H  
ATOM   3501  CG  TRP C  88      52.701  42.765  41.565  1.00 33.16           C  
ATOM   3502  CD1 TRP C  88      52.996  44.036  41.164  1.00 33.61           C  
ATOM   3503  HD1 TRP C  88      53.015  44.917  41.827  1.00  0.00           H  
ATOM   3504  CD2 TRP C  88      52.796  41.944  40.389  1.00 35.02           C  
ATOM   3505  CE2 TRP C  88      53.151  42.793  39.314  1.00 39.11           C  
ATOM   3506  CE3 TRP C  88      52.615  40.577  40.140  1.00 37.48           C  
ATOM   3507  HE3 TRP C  88      52.338  39.889  40.956  1.00  0.00           H  
ATOM   3508  NE1 TRP C  88      53.267  44.062  39.815  1.00 32.52           N  
ATOM   3509  HE1 TRP C  88      53.514  44.892  39.276  1.00  0.00           H  
ATOM   3510  CZ2 TRP C  88      53.329  42.317  38.003  1.00 39.54           C  
ATOM   3511  HZ2 TRP C  88      53.605  42.998  37.180  1.00  0.00           H  
ATOM   3512  CZ3 TRP C  88      52.793  40.101  38.833  1.00 37.47           C  
ATOM   3513  HZ3 TRP C  88      52.654  39.027  38.622  1.00  0.00           H  
ATOM   3514  CH2 TRP C  88      53.147  40.974  37.785  1.00 38.89           C  
ATOM   3515  HH2 TRP C  88      53.281  40.569  36.768  1.00  0.00           H  
ATOM   3516  N   LEU C  89      49.453  43.752  41.896  1.00 27.77           N  
ATOM   3517  HN  LEU C  89      49.857  44.674  42.061  1.00  0.00           H  
ATOM   3518  CA  LEU C  89      48.378  43.603  40.924  1.00 31.81           C  
ATOM   3519  HA  LEU C  89      47.717  42.747  41.195  1.00  0.00           H  
ATOM   3520  C   LEU C  89      49.107  43.329  39.613  1.00 31.02           C  
ATOM   3521  O   LEU C  89      49.851  44.184  39.133  1.00 31.62           O  
ATOM   3522  CB  LEU C  89      47.569  44.900  40.814  1.00 33.98           C  
ATOM   3523  HB1 LEU C  89      48.170  45.669  40.274  1.00  0.00           H  
ATOM   3524  HB2 LEU C  89      46.728  44.754  40.096  1.00  0.00           H  
ATOM   3525  CG  LEU C  89      47.030  45.496  42.119  1.00 28.55           C  
ATOM   3526  HG  LEU C  89      47.887  45.827  42.750  1.00  0.00           H  
ATOM   3527  CD1 LEU C  89      46.151  46.692  41.810  1.00 32.57           C  
ATOM   3528 1HD1 LEU C  89      46.735  47.463  41.256  1.00  0.00           H  
ATOM   3529 2HD1 LEU C  89      45.675  47.109  42.728  1.00  0.00           H  
ATOM   3530 3HD1 LEU C  89      45.224  46.399  41.264  1.00  0.00           H  
ATOM   3531  CD2 LEU C  89      46.239  44.452  42.869  1.00 31.59           C  
ATOM   3532 1HD2 LEU C  89      46.885  43.572  43.096  1.00  0.00           H  
ATOM   3533 2HD2 LEU C  89      45.312  44.159  42.323  1.00  0.00           H  
ATOM   3534 3HD2 LEU C  89      45.763  44.869  43.787  1.00  0.00           H  
ATOM   3535  N   ASN C  90      48.929  42.139  39.044  1.00 34.65           N  
ATOM   3536  HN  ASN C  90      48.314  41.448  39.473  1.00  0.00           H  
ATOM   3537  CA  ASN C  90      49.625  41.837  37.799  1.00 34.87           C  
ATOM   3538  HA  ASN C  90      50.691  42.130  37.944  1.00  0.00           H  
ATOM   3539  C   ASN C  90      49.098  42.645  36.614  1.00 36.86           C  
ATOM   3540  O   ASN C  90      48.404  43.644  36.792  1.00 36.20           O  
ATOM   3541  CB  ASN C  90      49.613  40.326  37.486  1.00 28.15           C  
ATOM   3542  HB1 ASN C  90      50.196  40.111  36.560  1.00  0.00           H  
ATOM   3543  HB2 ASN C  90      50.228  39.765  38.228  1.00  0.00           H  
ATOM   3544  CG  ASN C  90      48.217  39.736  37.391  1.00 31.82           C  
ATOM   3545  ND2 ASN C  90      48.083  38.487  37.825  1.00 29.13           N  
ATOM   3546 1HD2 ASN C  90      48.860  37.958  38.222  1.00  0.00           H  
ATOM   3547 2HD2 ASN C  90      47.145  38.091  37.761  1.00  0.00           H  
ATOM   3548  OD1 ASN C  90      47.281  40.373  36.913  1.00 28.53           O  
ATOM   3549  N   PHE C  91      49.436  42.213  35.407  1.00 34.01           N  
ATOM   3550  HN  PHE C  91      49.985  41.358  35.322  1.00  0.00           H  
ATOM   3551  CA  PHE C  91      49.044  42.928  34.198  1.00 40.18           C  
ATOM   3552  HA  PHE C  91      49.284  44.004  34.365  1.00  0.00           H  
ATOM   3553  C   PHE C  91      47.565  42.853  33.848  1.00 41.73           C  
ATOM   3554  O   PHE C  91      47.053  43.689  33.100  1.00 43.11           O  
ATOM   3555  CB  PHE C  91      49.933  42.446  33.051  1.00 39.49           C  
ATOM   3556  HB1 PHE C  91      49.640  41.423  32.720  1.00  0.00           H  
ATOM   3557  HB2 PHE C  91      49.716  43.008  32.112  1.00  0.00           H  
ATOM   3558  CG  PHE C  91      51.396  42.506  33.391  1.00 37.12           C  
ATOM   3559  CD1 PHE C  91      52.035  43.734  33.549  1.00 34.93           C  
ATOM   3560  HD1 PHE C  91      51.483  44.665  33.337  1.00  0.00           H  
ATOM   3561  CD2 PHE C  91      52.112  41.343  33.657  1.00 36.15           C  
ATOM   3562  HD2 PHE C  91      51.624  40.362  33.531  1.00  0.00           H  
ATOM   3563  CE1 PHE C  91      53.363  43.803  33.972  1.00 33.57           C  
ATOM   3564  HE1 PHE C  91      53.853  44.783  34.093  1.00  0.00           H  
ATOM   3565  CE2 PHE C  91      53.440  41.404  34.081  1.00 32.82           C  
ATOM   3566  HE2 PHE C  91      53.996  40.475  34.291  1.00  0.00           H  
ATOM   3567  CZ  PHE C  91      54.064  42.640  34.239  1.00 30.20           C  
ATOM   3568  HZ  PHE C  91      55.113  42.691  34.576  1.00  0.00           H  
ATOM   3569  N   ASP C  92      46.877  41.864  34.407  1.00 42.50           N  
ATOM   3570  HN  ASP C  92      47.363  41.198  35.008  1.00  0.00           H  
ATOM   3571  CA  ASP C  92      45.447  41.706  34.184  1.00 45.30           C  
ATOM   3572  HA  ASP C  92      45.155  42.245  33.253  1.00  0.00           H  
ATOM   3573  C   ASP C  92      44.691  42.300  35.376  1.00 42.29           C  
ATOM   3574  O   ASP C  92      43.474  42.136  35.505  1.00 39.39           O  
ATOM   3575  CB  ASP C  92      45.096  40.224  34.046  1.00 51.90           C  
ATOM   3576  HB1 ASP C  92      45.204  39.694  35.021  1.00  0.00           H  
ATOM   3577  HB2 ASP C  92      44.001  40.084  33.886  1.00  0.00           H  
ATOM   3578  CG  ASP C  92      45.896  39.538  32.962  1.00 57.39           C  
ATOM   3579  OD1 ASP C  92      45.837  40.004  31.804  1.00 51.90           O  
ATOM   3580  OD2 ASP C  92      46.581  38.535  33.269  1.00 58.79           O  
ATOM   3581  N   GLY C  93      45.426  42.980  36.253  1.00 40.60           N  
ATOM   3582  HN  GLY C  93      46.430  43.077  36.101  1.00  0.00           H  
ATOM   3583  CA  GLY C  93      44.815  43.585  37.424  1.00 37.33           C  
ATOM   3584  HA1 GLY C  93      43.954  44.231  37.133  1.00  0.00           H  
ATOM   3585  HA2 GLY C  93      45.484  44.360  37.865  1.00  0.00           H  
ATOM   3586  C   GLY C  93      44.398  42.567  38.475  1.00 38.52           C  
ATOM   3587  O   GLY C  93      43.514  42.839  39.291  1.00 34.19           O  
ATOM   3588  N   GLU C  94      45.034  41.396  38.448  1.00 32.06           N  
ATOM   3589  HN  GLU C  94      45.748  41.242  37.737  1.00  0.00           H  
ATOM   3590  CA  GLU C  94      44.746  40.322  39.401  1.00 38.11           C  
ATOM   3591  HA  GLU C  94      43.709  40.452  39.789  1.00  0.00           H  
ATOM   3592  C   GLU C  94      45.724  40.376  40.576  1.00 33.70           C  
ATOM   3593  O   GLU C  94      46.931  40.538  40.388  1.00 31.82           O  
ATOM   3594  CB  GLU C  94      44.849  38.960  38.709  1.00 43.56           C  
ATOM   3595  HB1 GLU C  94      45.900  38.757  38.397  1.00  0.00           H  
ATOM   3596  HB2 GLU C  94      44.709  38.134  39.445  1.00  0.00           H  
ATOM   3597  CG  GLU C  94      43.900  38.795  37.533  1.00 54.44           C  
ATOM   3598  HG1 GLU C  94      42.837  38.840  37.867  1.00  0.00           H  
ATOM   3599  HG2 GLU C  94      43.920  39.694  36.873  1.00  0.00           H  
ATOM   3600  CD  GLU C  94      44.168  37.531  36.739  1.00 62.81           C  
ATOM   3601  OE1 GLU C  94      45.295  37.380  36.217  1.00 65.17           O  
ATOM   3602  OE2 GLU C  94      43.250  36.689  36.633  1.00 68.71           O  
ATOM   3603  N   PRO C  95      45.208  40.235  41.807  1.00 35.46           N  
ATOM   3604  CA  PRO C  95      46.002  40.268  43.041  1.00 33.29           C  
ATOM   3605  HA  PRO C  95      46.587  41.216  43.080  1.00  0.00           H  
ATOM   3606  C   PRO C  95      46.949  39.079  43.203  1.00 31.82           C  
ATOM   3607  O   PRO C  95      46.507  37.931  43.217  1.00 31.83           O  
ATOM   3608  CB  PRO C  95      44.936  40.282  44.140  1.00 34.73           C  
ATOM   3609  HB1 PRO C  95      44.812  39.308  44.669  1.00  0.00           H  
ATOM   3610  HB2 PRO C  95      45.217  40.876  45.041  1.00  0.00           H  
ATOM   3611  CG  PRO C  95      43.696  40.767  43.445  1.00 40.39           C  
ATOM   3612  HG1 PRO C  95      43.589  41.876  43.403  1.00  0.00           H  
ATOM   3613  HG2 PRO C  95      42.748  40.584  44.002  1.00  0.00           H  
ATOM   3614  CD  PRO C  95      43.777  40.098  42.117  1.00 32.57           C  
ATOM   3615  HD1 PRO C  95      43.381  39.056  42.084  1.00  0.00           H  
ATOM   3616  HD2 PRO C  95      43.082  40.495  41.341  1.00  0.00           H  
ATOM   3617  N   GLN C  96      48.244  39.356  43.331  1.00 29.58           N  
ATOM   3618  HN  GLN C  96      48.553  40.327  43.294  1.00  0.00           H  
ATOM   3619  CA  GLN C  96      49.235  38.296  43.524  1.00 36.66           C  
ATOM   3620  HA  GLN C  96      48.705  37.319  43.612  1.00  0.00           H  
ATOM   3621  C   GLN C  96      50.013  38.553  44.814  1.00 36.97           C  
ATOM   3622  O   GLN C  96      50.658  39.592  44.968  1.00 39.12           O  
ATOM   3623  CB  GLN C  96      50.202  38.229  42.337  1.00 43.41           C  
ATOM   3624  HB1 GLN C  96      49.644  38.245  41.372  1.00  0.00           H  
ATOM   3625  HB2 GLN C  96      50.772  39.182  42.238  1.00  0.00           H  
ATOM   3626  CG  GLN C  96      51.150  37.037  42.392  1.00 57.27           C  
ATOM   3627  HG1 GLN C  96      51.824  37.107  43.277  1.00  0.00           H  
ATOM   3628  HG2 GLN C  96      50.599  36.104  42.654  1.00  0.00           H  
ATOM   3629  CD  GLN C  96      51.954  36.851  41.112  1.00 61.79           C  
ATOM   3630  NE2 GLN C  96      51.655  35.782  40.379  1.00 57.49           N  
ATOM   3631 1HE2 GLN C  96      52.193  35.657  39.522  1.00  0.00           H  
ATOM   3632 2HE2 GLN C  96      50.932  35.115  40.649  1.00  0.00           H  
ATOM   3633  OE1 GLN C  96      52.828  37.657  40.786  1.00 60.01           O  
ATOM   3634  N   PRO C  97      49.965  37.603  45.762  1.00 35.52           N  
ATOM   3635  CA  PRO C  97      50.676  37.770  47.033  1.00 32.78           C  
ATOM   3636  HA  PRO C  97      50.473  38.789  47.438  1.00  0.00           H  
ATOM   3637  C   PRO C  97      52.184  37.559  46.931  1.00 30.71           C  
ATOM   3638  O   PRO C  97      52.669  36.843  46.057  1.00 27.30           O  
ATOM   3639  CB  PRO C  97      50.013  36.731  47.927  1.00 27.27           C  
ATOM   3640  HB1 PRO C  97      49.098  37.076  48.463  1.00  0.00           H  
ATOM   3641  HB2 PRO C  97      50.577  36.468  48.852  1.00  0.00           H  
ATOM   3642  CG  PRO C  97      49.802  35.596  46.954  1.00 36.35           C  
ATOM   3643  HG1 PRO C  97      49.162  34.766  47.335  1.00  0.00           H  
ATOM   3644  HG2 PRO C  97      50.702  34.965  46.770  1.00  0.00           H  
ATOM   3645  CD  PRO C  97      49.258  36.309  45.721  1.00 23.50           C  
ATOM   3646  HD1 PRO C  97      49.369  35.744  44.766  1.00  0.00           H  
ATOM   3647  HD2 PRO C  97      48.146  36.384  45.675  1.00  0.00           H  
ATOM   3648  N   TYR C  98      52.914  38.198  47.836  1.00 25.68           N  
ATOM   3649  HN  TYR C  98      52.440  38.791  48.518  1.00  0.00           H  
ATOM   3650  CA  TYR C  98      54.365  38.087  47.895  1.00 29.79           C  
ATOM   3651  HA  TYR C  98      54.695  37.236  47.255  1.00  0.00           H  
ATOM   3652  C   TYR C  98      54.769  37.815  49.340  1.00 28.41           C  
ATOM   3653  O   TYR C  98      53.946  37.949  50.249  1.00 28.31           O  
ATOM   3654  CB  TYR C  98      55.032  39.377  47.404  1.00 28.52           C  
ATOM   3655  HB1 TYR C  98      55.967  39.580  47.977  1.00  0.00           H  
ATOM   3656  HB2 TYR C  98      54.433  40.269  47.703  1.00  0.00           H  
ATOM   3657  CG  TYR C  98      55.303  39.390  45.922  1.00 30.83           C  
ATOM   3658  CD1 TYR C  98      54.262  39.509  45.004  1.00 33.21           C  
ATOM   3659  HD1 TYR C  98      53.229  39.637  45.369  1.00  0.00           H  
ATOM   3660  CD2 TYR C  98      56.603  39.234  45.432  1.00 30.55           C  
ATOM   3661  HD2 TYR C  98      57.443  39.142  46.141  1.00  0.00           H  
ATOM   3662  CE1 TYR C  98      54.504  39.469  43.631  1.00 32.18           C  
ATOM   3663  HE1 TYR C  98      53.668  39.564  42.918  1.00  0.00           H  
ATOM   3664  CE2 TYR C  98      56.855  39.193  44.066  1.00 30.55           C  
ATOM   3665  HE2 TYR C  98      57.887  39.069  43.696  1.00  0.00           H  
ATOM   3666  CZ  TYR C  98      55.801  39.309  43.168  1.00 34.36           C  
ATOM   3667  OH  TYR C  98      56.040  39.243  41.810  1.00 36.09           O  
ATOM   3668  HH  TYR C  98      55.319  39.322  41.196  1.00  0.00           H  
ATOM   3669  N   PRO C  99      56.037  37.422  49.568  1.00 31.73           N  
ATOM   3670  CA  PRO C  99      56.560  37.131  50.908  1.00 26.68           C  
ATOM   3671  HA  PRO C  99      56.163  36.152  51.265  1.00  0.00           H  
ATOM   3672  C   PRO C  99      56.211  38.227  51.910  1.00 28.30           C  
ATOM   3673  O   PRO C  99      56.481  39.410  51.668  1.00 24.32           O  
ATOM   3674  CB  PRO C  99      58.060  37.023  50.667  1.00 30.15           C  
ATOM   3675  HB1 PRO C  99      58.629  36.485  51.461  1.00  0.00           H  
ATOM   3676  HB2 PRO C  99      58.625  37.979  50.764  1.00  0.00           H  
ATOM   3677  CG  PRO C  99      58.109  36.388  49.305  1.00 33.03           C  
ATOM   3678  HG1 PRO C  99      59.120  36.352  48.836  1.00  0.00           H  
ATOM   3679  HG2 PRO C  99      57.949  35.285  49.291  1.00  0.00           H  
ATOM   3680  CD  PRO C  99      57.078  37.196  48.547  1.00 29.36           C  
ATOM   3681  HD1 PRO C  99      57.470  38.121  48.064  1.00  0.00           H  
ATOM   3682  HD2 PRO C  99      56.715  36.726  47.603  1.00  0.00           H  
ATOM   3683  N   THR C 100      55.626  37.819  53.035  1.00 26.18           N  
ATOM   3684  HN  THR C 100      55.469  36.821  53.172  1.00  0.00           H  
ATOM   3685  CA  THR C 100      55.202  38.745  54.078  1.00 26.37           C  
ATOM   3686  HA  THR C 100      54.618  39.560  53.591  1.00  0.00           H  
ATOM   3687  C   THR C 100      56.360  39.390  54.830  1.00 28.23           C  
ATOM   3688  O   THR C 100      57.475  38.881  54.824  1.00 30.58           O  
ATOM   3689  CB  THR C 100      54.270  38.046  55.104  1.00 26.25           C  
ATOM   3690  HB  THR C 100      53.960  38.785  55.879  1.00  0.00           H  
ATOM   3691  CG2 THR C 100      53.023  37.491  54.412  1.00 22.36           C  
ATOM   3692 1HG2 THR C 100      52.354  36.989  55.149  1.00  0.00           H  
ATOM   3693 2HG2 THR C 100      53.287  36.815  53.566  1.00  0.00           H  
ATOM   3694 3HG2 THR C 100      52.485  38.279  53.835  1.00  0.00           H  
ATOM   3695  OG1 THR C 100      54.972  36.973  55.735  1.00 29.41           O  
ATOM   3696  HG1 THR C 100      54.402  36.545  56.363  1.00  0.00           H  
ATOM   3697  N   LEU C 101      56.078  40.523  55.466  1.00 26.84           N  
ATOM   3698  HN  LEU C 101      55.127  40.889  55.416  1.00  0.00           H  
ATOM   3699  CA  LEU C 101      57.074  41.265  56.233  1.00 30.57           C  
ATOM   3700  HA  LEU C 101      58.072  40.791  56.080  1.00  0.00           H  
ATOM   3701  C   LEU C 101      56.750  41.261  57.727  1.00 33.65           C  
ATOM   3702  O   LEU C 101      55.661  41.668  58.139  1.00 26.56           O  
ATOM   3703  CB  LEU C 101      57.138  42.715  55.749  1.00 29.53           C  
ATOM   3704  HB1 LEU C 101      57.612  43.339  56.543  1.00  0.00           H  
ATOM   3705  HB2 LEU C 101      56.105  43.134  55.731  1.00  0.00           H  
ATOM   3706  CG  LEU C 101      57.817  43.019  54.412  1.00 32.07           C  
ATOM   3707  HG  LEU C 101      57.597  42.189  53.700  1.00  0.00           H  
ATOM   3708  CD1 LEU C 101      57.270  44.312  53.840  1.00 31.68           C  
ATOM   3709 1HD1 LEU C 101      56.167  44.247  53.693  1.00  0.00           H  
ATOM   3710 2HD1 LEU C 101      57.794  44.601  52.899  1.00  0.00           H  
ATOM   3711 3HD1 LEU C 101      57.551  45.191  54.466  1.00  0.00           H  
ATOM   3712  CD2 LEU C 101      59.319  43.108  54.612  1.00 38.59           C  
ATOM   3713 1HD2 LEU C 101      59.721  42.157  55.033  1.00  0.00           H  
ATOM   3714 2HD2 LEU C 101      59.600  43.987  55.238  1.00  0.00           H  
ATOM   3715 3HD2 LEU C 101      59.843  43.397  53.671  1.00  0.00           H  
ATOM   3716  N   PRO C 102      57.688  40.783  58.559  1.00 32.32           N  
ATOM   3717  CA  PRO C 102      57.432  40.765  60.003  1.00 30.46           C  
ATOM   3718  HA  PRO C 102      56.477  40.237  60.232  1.00  0.00           H  
ATOM   3719  C   PRO C 102      57.395  42.204  60.511  1.00 27.95           C  
ATOM   3720  O   PRO C 102      57.969  43.102  59.904  1.00 26.92           O  
ATOM   3721  CB  PRO C 102      58.630  39.997  60.566  1.00 33.30           C  
ATOM   3722  HB1 PRO C 102      59.441  40.642  60.977  1.00  0.00           H  
ATOM   3723  HB2 PRO C 102      58.425  39.450  61.516  1.00  0.00           H  
ATOM   3724  CG  PRO C 102      59.050  39.120  59.418  1.00 40.84           C  
ATOM   3725  HG1 PRO C 102      60.054  38.649  59.533  1.00  0.00           H  
ATOM   3726  HG2 PRO C 102      58.487  38.161  59.332  1.00  0.00           H  
ATOM   3727  CD  PRO C 102      58.916  40.041  58.228  1.00 32.11           C  
ATOM   3728  HD1 PRO C 102      59.809  40.674  58.016  1.00  0.00           H  
ATOM   3729  HD2 PRO C 102      58.910  39.534  57.235  1.00  0.00           H  
ATOM   3730  N   PRO C 103      56.704  42.442  61.624  1.00 30.83           N  
ATOM   3731  CA  PRO C 103      56.608  43.786  62.201  1.00 26.30           C  
ATOM   3732  HA  PRO C 103      55.924  44.412  61.581  1.00  0.00           H  
ATOM   3733  C   PRO C 103      57.962  44.489  62.342  1.00 29.74           C  
ATOM   3734  O   PRO C 103      58.940  43.897  62.801  1.00 28.73           O  
ATOM   3735  CB  PRO C 103      55.969  43.520  63.558  1.00 27.18           C  
ATOM   3736  HB1 PRO C 103      56.692  43.335  64.387  1.00  0.00           H  
ATOM   3737  HB2 PRO C 103      55.485  44.407  64.029  1.00  0.00           H  
ATOM   3738  CG  PRO C 103      55.047  42.386  63.269  1.00 30.96           C  
ATOM   3739  HG1 PRO C 103      54.627  41.887  64.174  1.00  0.00           H  
ATOM   3740  HG2 PRO C 103      54.064  42.686  62.837  1.00  0.00           H  
ATOM   3741  CD  PRO C 103      55.878  41.480  62.377  1.00 29.27           C  
ATOM   3742  HD1 PRO C 103      56.452  40.691  62.916  1.00  0.00           H  
ATOM   3743  HD2 PRO C 103      55.288  40.775  61.746  1.00  0.00           H  
ATOM   3744  N   GLY C 104      58.014  45.753  61.940  1.00 30.46           N  
ATOM   3745  HN  GLY C 104      57.185  46.189  61.537  1.00  0.00           H  
ATOM   3746  CA  GLY C 104      59.240  46.521  62.069  1.00 31.25           C  
ATOM   3747  HA1 GLY C 104      59.509  46.602  63.148  1.00  0.00           H  
ATOM   3748  HA2 GLY C 104      59.031  47.588  61.822  1.00  0.00           H  
ATOM   3749  C   GLY C 104      60.451  46.058  61.288  1.00 34.49           C  
ATOM   3750  O   GLY C 104      61.582  46.340  61.680  1.00 39.31           O  
ATOM   3751  N   THR C 105      60.236  45.349  60.186  1.00 37.73           N  
ATOM   3752  HN  THR C 105      59.281  45.122  59.907  1.00  0.00           H  
ATOM   3753  CA  THR C 105      61.355  44.894  59.373  1.00 32.38           C  
ATOM   3754  HA  THR C 105      62.303  45.225  59.857  1.00  0.00           H  
ATOM   3755  C   THR C 105      61.277  45.516  57.979  1.00 34.63           C  
ATOM   3756  O   THR C 105      60.217  45.987  57.550  1.00 34.20           O  
ATOM   3757  CB  THR C 105      61.383  43.343  59.236  1.00 36.32           C  
ATOM   3758  HB  THR C 105      62.318  43.042  58.708  1.00  0.00           H  
ATOM   3759  CG2 THR C 105      61.349  42.672  60.615  1.00 28.17           C  
ATOM   3760 1HG2 THR C 105      62.228  43.014  61.209  1.00  0.00           H  
ATOM   3761 2HG2 THR C 105      61.291  41.561  60.544  1.00  0.00           H  
ATOM   3762 3HG2 THR C 105      60.385  42.846  61.147  1.00  0.00           H  
ATOM   3763  OG1 THR C 105      60.256  42.905  58.474  1.00 39.11           O  
ATOM   3764  HG1 THR C 105      60.277  43.321  57.620  1.00  0.00           H  
ATOM   3765  N   GLY C 106      62.411  45.530  57.286  1.00 34.53           N  
ATOM   3766  HN  GLY C 106      63.259  45.150  57.706  1.00  0.00           H  
ATOM   3767  CA  GLY C 106      62.465  46.076  55.944  1.00 32.58           C  
ATOM   3768  HA1 GLY C 106      63.036  47.033  55.902  1.00  0.00           H  
ATOM   3769  HA2 GLY C 106      61.475  46.465  55.609  1.00  0.00           H  
ATOM   3770  C   GLY C 106      63.023  45.034  54.991  1.00 34.07           C  
ATOM   3771  O   GLY C 106      63.614  44.048  55.434  1.00 31.10           O  
ATOM   3772  N   ARG C 107      62.844  45.243  53.688  1.00 31.31           N  
ATOM   3773  HN  ARG C 107      62.356  46.084  53.379  1.00  0.00           H  
ATOM   3774  CA  ARG C 107      63.332  44.294  52.693  1.00 32.45           C  
ATOM   3775  HA  ARG C 107      64.339  43.941  53.015  1.00  0.00           H  
ATOM   3776  C   ARG C 107      63.469  44.921  51.313  1.00 37.39           C  
ATOM   3777  O   ARG C 107      62.601  45.677  50.873  1.00 35.43           O  
ATOM   3778  CB  ARG C 107      62.397  43.079  52.630  1.00 32.05           C  
ATOM   3779  HB1 ARG C 107      62.521  42.447  53.540  1.00  0.00           H  
ATOM   3780  HB2 ARG C 107      61.337  43.399  52.761  1.00  0.00           H  
ATOM   3781  CG  ARG C 107      62.542  42.236  51.380  1.00 40.54           C  
ATOM   3782  HG1 ARG C 107      63.390  42.589  50.748  1.00  0.00           H  
ATOM   3783  HG2 ARG C 107      61.705  42.420  50.666  1.00  0.00           H  
ATOM   3784  CD  ARG C 107      62.674  40.762  51.710  1.00 51.99           C  
ATOM   3785  HD1 ARG C 107      63.713  40.518  52.031  1.00  0.00           H  
ATOM   3786  HD2 ARG C 107      62.618  40.141  50.785  1.00  0.00           H  
ATOM   3787  NE  ARG C 107      61.702  40.307  52.702  1.00 54.44           N  
ATOM   3788  HE  ARG C 107      62.061  39.972  53.596  1.00  0.00           H  
ATOM   3789  CZ  ARG C 107      60.385  40.297  52.526  1.00 58.61           C  
ATOM   3790  NH1 ARG C 107      59.857  40.720  51.383  1.00 58.12           N  
ATOM   3791 1HH1 ARG C 107      60.466  41.057  50.637  1.00  0.00           H  
ATOM   3792 2HH1 ARG C 107      58.846  40.712  51.248  1.00  0.00           H  
ATOM   3793  NH2 ARG C 107      59.593  39.859  53.497  1.00 51.83           N  
ATOM   3794 1HH2 ARG C 107      59.998  39.534  54.375  1.00  0.00           H  
ATOM   3795 2HH2 ARG C 107      58.582  39.851  53.362  1.00  0.00           H  
ATOM   3796  N   ARG C 108      64.571  44.601  50.638  1.00 37.72           N  
ATOM   3797  HN  ARG C 108      65.246  43.968  51.067  1.00  0.00           H  
ATOM   3798  CA  ARG C 108      64.845  45.126  49.305  1.00 40.21           C  
ATOM   3799  HA  ARG C 108      64.563  46.204  49.276  1.00  0.00           H  
ATOM   3800  C   ARG C 108      64.012  44.369  48.275  1.00 35.27           C  
ATOM   3801  O   ARG C 108      63.847  43.152  48.367  1.00 31.07           O  
ATOM   3802  CB  ARG C 108      66.338  44.994  48.987  1.00 47.37           C  
ATOM   3803  HB1 ARG C 108      66.947  45.148  49.908  1.00  0.00           H  
ATOM   3804  HB2 ARG C 108      66.595  43.932  48.763  1.00  0.00           H  
ATOM   3805  CG  ARG C 108      66.826  45.904  47.872  1.00 60.85           C  
ATOM   3806  HG1 ARG C 108      66.264  45.729  46.925  1.00  0.00           H  
ATOM   3807  HG2 ARG C 108      66.534  46.965  48.051  1.00  0.00           H  
ATOM   3808  CD  ARG C 108      68.331  45.765  47.664  1.00 70.50           C  
ATOM   3809  HD1 ARG C 108      68.889  45.978  48.606  1.00  0.00           H  
ATOM   3810  HD2 ARG C 108      68.728  46.592  47.031  1.00  0.00           H  
ATOM   3811  NE  ARG C 108      68.698  44.458  47.117  1.00 79.35           N  
ATOM   3812  HE  ARG C 108      67.946  43.808  46.889  1.00  0.00           H  
ATOM   3813  CZ  ARG C 108      69.949  44.063  46.898  1.00 79.46           C  
ATOM   3814  NH1 ARG C 108      70.962  44.872  47.180  1.00 79.80           N  
ATOM   3815 1HH1 ARG C 108      70.777  45.796  47.570  1.00  0.00           H  
ATOM   3816 2HH1 ARG C 108      71.921  44.569  47.012  1.00  0.00           H  
ATOM   3817  NH2 ARG C 108      70.189  42.862  46.391  1.00 81.66           N  
ATOM   3818 1HH2 ARG C 108      69.410  42.240  46.174  1.00  0.00           H  
ATOM   3819 2HH2 ARG C 108      71.148  42.559  46.223  1.00  0.00           H  
ATOM   3820  N   ILE C 109      63.484  45.097  47.298  1.00 31.78           N  
ATOM   3821  HN  ILE C 109      63.677  46.098  47.263  1.00  0.00           H  
ATOM   3822  CA  ILE C 109      62.636  44.500  46.275  1.00 34.72           C  
ATOM   3823  HA  ILE C 109      62.763  43.393  46.307  1.00  0.00           H  
ATOM   3824  C   ILE C 109      62.984  44.992  44.872  1.00 33.30           C  
ATOM   3825  O   ILE C 109      63.251  46.179  44.666  1.00 30.29           O  
ATOM   3826  CB  ILE C 109      61.144  44.837  46.535  1.00 33.24           C  
ATOM   3827  HB  ILE C 109      61.015  45.942  46.458  1.00  0.00           H  
ATOM   3828  CG1 ILE C 109      60.732  44.400  47.946  1.00 34.36           C  
ATOM   3829 1HG1 ILE C 109      59.738  44.830  48.209  1.00  0.00           H  
ATOM   3830 2HG1 ILE C 109      61.369  44.906  48.709  1.00  0.00           H  
ATOM   3831  CG2 ILE C 109      60.265  44.176  45.479  1.00 28.36           C  
ATOM   3832 1HG2 ILE C 109      59.193  44.418  45.666  1.00  0.00           H  
ATOM   3833 2HG2 ILE C 109      60.440  43.076  45.420  1.00  0.00           H  
ATOM   3834 3HG2 ILE C 109      60.580  44.448  44.445  1.00  0.00           H  
ATOM   3835  CD1 ILE C 109      60.732  42.894  48.173  1.00 38.12           C  
ATOM   3836 1HD1 ILE C 109      60.432  42.576  49.199  1.00  0.00           H  
ATOM   3837 2HD1 ILE C 109      61.726  42.464  47.910  1.00  0.00           H  
ATOM   3838 3HD1 ILE C 109      60.095  42.388  47.410  1.00  0.00           H  
ATOM   3839  N   HIS C 110      62.991  44.073  43.910  1.00 35.31           N  
ATOM   3840  HN  HIS C 110      62.804  43.100  44.151  1.00  0.00           H  
ATOM   3841  CA  HIS C 110      63.260  44.423  42.515  1.00 32.54           C  
ATOM   3842  HA  HIS C 110      63.706  45.443  42.458  1.00  0.00           H  
ATOM   3843  C   HIS C 110      61.908  44.412  41.834  1.00 28.07           C  
ATOM   3844  O   HIS C 110      61.359  43.354  41.531  1.00 32.23           O  
ATOM   3845  CB  HIS C 110      64.200  43.401  41.852  1.00 29.01           C  
ATOM   3846  HB1 HIS C 110      63.881  42.360  42.092  1.00  0.00           H  
ATOM   3847  HB2 HIS C 110      64.053  43.391  40.747  1.00  0.00           H  
ATOM   3848  CG  HIS C 110      65.645  43.603  42.191  1.00 34.16           C  
ATOM   3849  CD2 HIS C 110      66.332  44.718  42.539  1.00 44.57           C  
ATOM   3850  HD2 HIS C 110      65.920  45.737  42.637  1.00  0.00           H  
ATOM   3851  ND1 HIS C 110      66.562  42.574  42.196  1.00 45.46           N  
ATOM   3852  HD1 HIS C 110      66.356  41.600  41.973  1.00  0.00           H  
ATOM   3853  CE1 HIS C 110      67.750  43.044  42.534  1.00 34.40           C  
ATOM   3854  HE1 HIS C 110      68.677  42.453  42.623  1.00  0.00           H  
ATOM   3855  NE2 HIS C 110      67.637  44.343  42.747  1.00 46.47           N  
ATOM   3856  HE2 HIS C 110      68.396  44.967  43.022  1.00  0.00           H  
ATOM   3857  N   SER C 111      61.356  45.602  41.637  1.00 31.64           N  
ATOM   3858  HN  SER C 111      61.854  46.437  41.945  1.00  0.00           H  
ATOM   3859  CA  SER C 111      60.060  45.748  40.993  1.00 26.70           C  
ATOM   3860  HA  SER C 111      59.627  44.744  40.772  1.00  0.00           H  
ATOM   3861  C   SER C 111      60.321  46.503  39.693  1.00 31.06           C  
ATOM   3862  O   SER C 111      61.458  46.579  39.234  1.00 29.50           O  
ATOM   3863  CB  SER C 111      59.114  46.540  41.901  1.00 29.25           C  
ATOM   3864  HB1 SER C 111      59.197  46.209  42.962  1.00  0.00           H  
ATOM   3865  HB2 SER C 111      59.454  47.595  42.021  1.00  0.00           H  
ATOM   3866  OG  SER C 111      57.773  46.478  41.443  1.00 35.39           O  
ATOM   3867  HG  SER C 111      57.186  46.969  42.006  1.00  0.00           H  
ATOM   3868  N   TYR C 112      59.277  47.062  39.101  1.00 28.77           N  
ATOM   3869  HN  TYR C 112      58.352  46.976  39.522  1.00  0.00           H  
ATOM   3870  CA  TYR C 112      59.436  47.798  37.856  1.00 33.80           C  
ATOM   3871  HA  TYR C 112      60.510  48.077  37.743  1.00  0.00           H  
ATOM   3872  C   TYR C 112      58.604  49.068  37.861  1.00 34.41           C  
ATOM   3873  O   TYR C 112      57.586  49.154  38.554  1.00 34.74           O  
ATOM   3874  CB  TYR C 112      59.031  46.921  36.664  1.00 33.68           C  
ATOM   3875  HB1 TYR C 112      57.946  46.669  36.710  1.00  0.00           H  
ATOM   3876  HB2 TYR C 112      59.045  47.511  35.718  1.00  0.00           H  
ATOM   3877  CG  TYR C 112      59.867  45.665  36.525  1.00 34.21           C  
ATOM   3878  CD1 TYR C 112      59.620  44.546  37.320  1.00 34.16           C  
ATOM   3879  HD1 TYR C 112      58.775  44.560  38.028  1.00  0.00           H  
ATOM   3880  CD2 TYR C 112      60.940  45.615  35.635  1.00 39.77           C  
ATOM   3881  HD2 TYR C 112      61.150  46.486  34.992  1.00  0.00           H  
ATOM   3882  CE1 TYR C 112      60.424  43.410  37.234  1.00 34.95           C  
ATOM   3883  HE1 TYR C 112      60.215  42.534  37.871  1.00  0.00           H  
ATOM   3884  CE2 TYR C 112      61.752  44.486  35.542  1.00 37.17           C  
ATOM   3885  HE2 TYR C 112      62.599  44.468  34.835  1.00  0.00           H  
ATOM   3886  CZ  TYR C 112      61.489  43.387  36.343  1.00 33.51           C  
ATOM   3887  OH  TYR C 112      62.287  42.267  36.249  1.00 29.57           O  
ATOM   3888  HH  TYR C 112      62.107  41.513  36.798  1.00  0.00           H  
ATOM   3889  N   ARG C 113      59.047  50.056  37.092  1.00 30.60           N  
ATOM   3890  HN  ARG C 113      59.904  49.925  36.554  1.00  0.00           H  
ATOM   3891  CA  ARG C 113      58.336  51.318  37.002  1.00 30.20           C  
ATOM   3892  HA  ARG C 113      58.304  51.799  38.007  1.00  0.00           H  
ATOM   3893  C   ARG C 113      56.911  51.039  36.524  1.00 35.20           C  
ATOM   3894  O   ARG C 113      56.699  50.226  35.626  1.00 30.58           O  
ATOM   3895  CB  ARG C 113      59.039  52.249  36.013  1.00 35.08           C  
ATOM   3896  HB1 ARG C 113      58.971  51.841  34.978  1.00  0.00           H  
ATOM   3897  HB2 ARG C 113      60.144  52.211  36.160  1.00  0.00           H  
ATOM   3898  CG  ARG C 113      58.546  53.691  36.050  1.00 45.76           C  
ATOM   3899  HG1 ARG C 113      58.835  54.191  37.004  1.00  0.00           H  
ATOM   3900  HG2 ARG C 113      57.437  53.735  36.155  1.00  0.00           H  
ATOM   3901  CD  ARG C 113      59.018  54.498  34.838  1.00 52.99           C  
ATOM   3902  HD1 ARG C 113      59.327  55.527  35.136  1.00  0.00           H  
ATOM   3903  HD2 ARG C 113      59.997  54.121  34.460  1.00  0.00           H  
ATOM   3904  NE  ARG C 113      58.018  54.535  33.770  1.00 56.88           N  
ATOM   3905  HE  ARG C 113      57.610  55.440  33.535  1.00  0.00           H  
ATOM   3906  CZ  ARG C 113      57.603  53.473  33.084  1.00 57.91           C  
ATOM   3907  NH1 ARG C 113      58.104  52.276  33.344  1.00 65.52           N  
ATOM   3908 1HH1 ARG C 113      57.786  51.462  32.818  1.00  0.00           H  
ATOM   3909 2HH1 ARG C 113      58.815  52.175  34.068  1.00  0.00           H  
ATOM   3910  NH2 ARG C 113      56.679  53.604  32.143  1.00 53.33           N  
ATOM   3911 1HH2 ARG C 113      56.361  52.790  31.617  1.00  0.00           H  
ATOM   3912 2HH2 ARG C 113      56.293  54.527  31.943  1.00  0.00           H  
ATOM   3913  N   GLY C 114      55.932  51.685  37.148  1.00 28.88           N  
ATOM   3914  HN  GLY C 114      56.146  52.317  37.919  1.00  0.00           H  
ATOM   3915  CA  GLY C 114      54.558  51.488  36.729  1.00 28.31           C  
ATOM   3916  HA1 GLY C 114      53.973  52.411  36.949  1.00  0.00           H  
ATOM   3917  HA2 GLY C 114      54.514  51.470  35.615  1.00  0.00           H  
ATOM   3918  C   GLY C 114      53.814  50.286  37.275  1.00 26.97           C  
ATOM   3919  O   GLY C 114      52.690  50.022  36.853  1.00 24.97           O  
ATOM   3920  N   HIS C 115      54.421  49.540  38.191  1.00 28.91           N  
ATOM   3921  HN  HIS C 115      55.370  49.769  38.486  1.00  0.00           H  
ATOM   3922  CA  HIS C 115      53.734  48.394  38.777  1.00 30.54           C  
ATOM   3923  HA  HIS C 115      53.037  47.960  38.022  1.00  0.00           H  
ATOM   3924  C   HIS C 115      52.925  48.885  39.984  1.00 31.24           C  
ATOM   3925  O   HIS C 115      53.301  49.874  40.615  1.00 32.27           O  
ATOM   3926  CB  HIS C 115      54.744  47.322  39.203  1.00 31.17           C  
ATOM   3927  HB1 HIS C 115      55.566  47.773  39.807  1.00  0.00           H  
ATOM   3928  HB2 HIS C 115      54.299  46.645  39.969  1.00  0.00           H  
ATOM   3929  CG  HIS C 115      55.302  46.531  38.059  1.00 37.64           C  
ATOM   3930  CD2 HIS C 115      55.269  46.749  36.723  1.00 32.73           C  
ATOM   3931  HD2 HIS C 115      54.800  47.606  36.211  1.00  0.00           H  
ATOM   3932  ND1 HIS C 115      55.986  45.348  38.236  1.00 34.75           N  
ATOM   3933  HD1 HIS C 115      56.181  44.909  39.136  1.00  0.00           H  
ATOM   3934  CE1 HIS C 115      56.350  44.871  37.060  1.00 38.19           C  
ATOM   3935  HE1 HIS C 115      56.911  43.937  36.888  1.00  0.00           H  
ATOM   3936  NE2 HIS C 115      55.928  45.703  36.124  1.00 29.94           N  
ATOM   3937  HE2 HIS C 115      56.069  45.587  35.120  1.00  0.00           H  
ATOM   3938  N   LEU C 116      51.812  48.218  40.288  1.00 27.60           N  
ATOM   3939  HN  LEU C 116      51.537  47.417  39.720  1.00  0.00           H  
ATOM   3940  CA  LEU C 116      50.978  48.615  41.423  1.00 32.89           C  
ATOM   3941  HA  LEU C 116      51.304  49.625  41.764  1.00  0.00           H  
ATOM   3942  C   LEU C 116      51.096  47.652  42.592  1.00 31.33           C  
ATOM   3943  O   LEU C 116      51.098  46.435  42.406  1.00 34.36           O  
ATOM   3944  CB  LEU C 116      49.494  48.688  41.041  1.00 30.49           C  
ATOM   3945  HB1 LEU C 116      48.918  48.895  41.973  1.00  0.00           H  
ATOM   3946  HB2 LEU C 116      49.163  47.655  40.782  1.00  0.00           H  
ATOM   3947  CG  LEU C 116      48.965  49.625  39.956  1.00 45.27           C  
ATOM   3948  HG  LEU C 116      49.237  49.215  38.955  1.00  0.00           H  
ATOM   3949  CD1 LEU C 116      47.447  49.674  40.080  1.00 32.96           C  
ATOM   3950 1HD1 LEU C 116      47.018  48.650  39.976  1.00  0.00           H  
ATOM   3951 2HD1 LEU C 116      46.993  50.391  39.356  1.00  0.00           H  
ATOM   3952 3HD1 LEU C 116      47.122  50.167  41.026  1.00  0.00           H  
ATOM   3953  CD2 LEU C 116      49.548  51.016  40.097  1.00 39.02           C  
ATOM   3954 1HD2 LEU C 116      50.659  50.980  40.006  1.00  0.00           H  
ATOM   3955 2HD2 LEU C 116      49.223  51.509  41.043  1.00  0.00           H  
ATOM   3956 3HD2 LEU C 116      49.094  51.733  39.373  1.00  0.00           H  
ATOM   3957  N   TRP C 117      51.176  48.208  43.797  1.00 30.09           N  
ATOM   3958  HN  TRP C 117      51.182  49.225  43.874  1.00  0.00           H  
ATOM   3959  CA  TRP C 117      51.255  47.404  45.013  1.00 26.60           C  
ATOM   3960  HA  TRP C 117      50.970  46.353  44.775  1.00  0.00           H  
ATOM   3961  C   TRP C 117      50.320  47.944  46.084  1.00 25.96           C  
ATOM   3962  O   TRP C 117      50.089  49.153  46.174  1.00 24.55           O  
ATOM   3963  CB  TRP C 117      52.657  47.418  45.619  1.00 19.52           C  
ATOM   3964  HB1 TRP C 117      52.936  48.463  45.890  1.00  0.00           H  
ATOM   3965  HB2 TRP C 117      52.632  46.944  46.628  1.00  0.00           H  
ATOM   3966  CG  TRP C 117      53.742  46.808  44.811  1.00 22.95           C  
ATOM   3967  CD1 TRP C 117      54.539  47.439  43.901  1.00 19.20           C  
ATOM   3968  HD1 TRP C 117      54.408  48.480  43.562  1.00  0.00           H  
ATOM   3969  CD2 TRP C 117      54.255  45.477  44.942  1.00 23.99           C  
ATOM   3970  CE2 TRP C 117      55.379  45.377  44.089  1.00 24.24           C  
ATOM   3971  CE3 TRP C 117      53.877  44.361  45.703  1.00 27.79           C  
ATOM   3972  HE3 TRP C 117      53.005  44.408  46.376  1.00  0.00           H  
ATOM   3973  NE1 TRP C 117      55.530  46.587  43.467  1.00 23.72           N  
ATOM   3974  HE1 TRP C 117      56.258  46.820  42.792  1.00  0.00           H  
ATOM   3975  CZ2 TRP C 117      56.132  44.202  43.977  1.00 27.57           C  
ATOM   3976  HZ2 TRP C 117      57.005  44.144  43.306  1.00  0.00           H  
ATOM   3977  CZ3 TRP C 117      54.625  43.193  45.591  1.00 32.60           C  
ATOM   3978  HZ3 TRP C 117      54.339  42.307  46.182  1.00  0.00           H  
ATOM   3979  CH2 TRP C 117      55.743  43.125  44.733  1.00 30.71           C  
ATOM   3980  HH2 TRP C 117      56.317  42.185  44.669  1.00  0.00           H  
ATOM   3981  N   LEU C 118      49.789  47.039  46.896  1.00 26.50           N  
ATOM   3982  HN  LEU C 118      49.981  46.051  46.730  1.00  0.00           H  
ATOM   3983  CA  LEU C 118      48.940  47.416  48.017  1.00 26.80           C  
ATOM   3984  HA  LEU C 118      49.166  48.467  48.314  1.00  0.00           H  
ATOM   3985  C   LEU C 118      49.351  46.474  49.144  1.00 22.61           C  
ATOM   3986  O   LEU C 118      49.970  45.430  48.899  1.00 18.91           O  
ATOM   3987  CB  LEU C 118      47.451  47.296  47.666  1.00 18.78           C  
ATOM   3988  HB1 LEU C 118      46.871  47.789  48.481  1.00  0.00           H  
ATOM   3989  HB2 LEU C 118      47.253  47.967  46.797  1.00  0.00           H  
ATOM   3990  CG  LEU C 118      46.788  45.954  47.374  1.00 34.79           C  
ATOM   3991  HG  LEU C 118      47.465  45.337  46.738  1.00  0.00           H  
ATOM   3992  CD1 LEU C 118      46.510  45.220  48.675  1.00 33.46           C  
ATOM   3993 1HD1 LEU C 118      47.466  45.038  49.220  1.00  0.00           H  
ATOM   3994 2HD1 LEU C 118      45.936  44.278  48.510  1.00  0.00           H  
ATOM   3995 3HD1 LEU C 118      45.764  45.756  49.307  1.00  0.00           H  
ATOM   3996  CD2 LEU C 118      45.478  46.204  46.627  1.00 32.16           C  
ATOM   3997 1HD2 LEU C 118      45.682  46.743  45.672  1.00  0.00           H  
ATOM   3998 2HD2 LEU C 118      44.732  46.740  47.259  1.00  0.00           H  
ATOM   3999 3HD2 LEU C 118      44.904  45.262  46.462  1.00  0.00           H  
ATOM   4000  N   PHE C 119      49.036  46.836  50.379  1.00 23.89           N  
ATOM   4001  HN  PHE C 119      48.501  47.689  50.540  1.00  0.00           H  
ATOM   4002  CA  PHE C 119      49.454  46.015  51.505  1.00 23.47           C  
ATOM   4003  HA  PHE C 119      49.775  45.023  51.110  1.00  0.00           H  
ATOM   4004  C   PHE C 119      48.352  45.783  52.523  1.00 23.60           C  
ATOM   4005  O   PHE C 119      47.585  46.692  52.832  1.00 19.93           O  
ATOM   4006  CB  PHE C 119      50.658  46.669  52.176  1.00 25.27           C  
ATOM   4007  HB1 PHE C 119      51.043  46.028  53.003  1.00  0.00           H  
ATOM   4008  HB2 PHE C 119      50.343  47.563  52.763  1.00  0.00           H  
ATOM   4009  CG  PHE C 119      51.760  47.023  51.224  1.00 27.63           C  
ATOM   4010  CD1 PHE C 119      51.620  48.085  50.337  1.00 28.17           C  
ATOM   4011  HD1 PHE C 119      50.695  48.686  50.350  1.00  0.00           H  
ATOM   4012  CD2 PHE C 119      52.932  46.279  51.193  1.00 27.65           C  
ATOM   4013  HD2 PHE C 119      53.060  45.434  51.891  1.00  0.00           H  
ATOM   4014  CE1 PHE C 119      52.630  48.400  49.433  1.00 21.89           C  
ATOM   4015  HE1 PHE C 119      52.505  49.245  48.735  1.00  0.00           H  
ATOM   4016  CE2 PHE C 119      53.947  46.586  50.293  1.00 26.75           C  
ATOM   4017  HE2 PHE C 119      54.872  45.986  50.279  1.00  0.00           H  
ATOM   4018  CZ  PHE C 119      53.795  47.647  49.413  1.00 21.29           C  
ATOM   4019  HZ  PHE C 119      54.599  47.892  48.699  1.00  0.00           H  
ATOM   4020  N   ARG C 120      48.296  44.561  53.047  1.00 23.58           N  
ATOM   4021  HN  ARG C 120      48.986  43.868  52.757  1.00  0.00           H  
ATOM   4022  CA  ARG C 120      47.283  44.180  54.020  1.00 21.11           C  
ATOM   4023  HA  ARG C 120      46.811  45.096  54.446  1.00  0.00           H  
ATOM   4024  C   ARG C 120      47.912  43.361  55.142  1.00 27.47           C  
ATOM   4025  O   ARG C 120      49.040  42.874  55.026  1.00 23.72           O  
ATOM   4026  CB  ARG C 120      46.207  43.301  53.371  1.00 19.08           C  
ATOM   4027  HB1 ARG C 120      46.601  42.265  53.249  1.00  0.00           H  
ATOM   4028  HB2 ARG C 120      45.383  43.127  54.102  1.00  0.00           H  
ATOM   4029  CG  ARG C 120      45.613  43.776  52.042  1.00 29.11           C  
ATOM   4030  HG1 ARG C 120      45.175  42.918  51.481  1.00  0.00           H  
ATOM   4031  HG2 ARG C 120      46.423  44.070  51.335  1.00  0.00           H  
ATOM   4032  CD  ARG C 120      44.581  44.912  52.184  1.00 31.93           C  
ATOM   4033  HD1 ARG C 120      44.046  44.873  53.162  1.00  0.00           H  
ATOM   4034  HD2 ARG C 120      43.702  44.767  51.513  1.00  0.00           H  
ATOM   4035  NE  ARG C 120      45.229  46.196  51.966  1.00 41.05           N  
ATOM   4036  HE  ARG C 120      46.138  46.345  52.404  1.00  0.00           H  
ATOM   4037  CZ  ARG C 120      44.728  47.188  51.241  1.00 27.06           C  
ATOM   4038  NH1 ARG C 120      43.544  47.063  50.648  1.00 35.82           N  
ATOM   4039 1HH1 ARG C 120      43.159  47.826  50.091  1.00  0.00           H  
ATOM   4040 2HH1 ARG C 120      43.006  46.203  50.756  1.00  0.00           H  
ATOM   4041  NH2 ARG C 120      45.427  48.304  51.101  1.00 38.01           N  
ATOM   4042 1HH2 ARG C 120      45.042  49.067  50.544  1.00  0.00           H  
ATOM   4043 2HH2 ARG C 120      46.335  48.400  51.556  1.00  0.00           H  
ATOM   4044  N   ASP C 121      47.164  43.220  56.228  1.00 23.66           N  
ATOM   4045  HN  ASP C 121      46.262  43.693  56.271  1.00  0.00           H  
ATOM   4046  CA  ASP C 121      47.591  42.410  57.361  1.00 25.67           C  
ATOM   4047  HA  ASP C 121      48.620  42.683  57.693  1.00  0.00           H  
ATOM   4048  C   ASP C 121      47.551  41.004  56.761  1.00 24.07           C  
ATOM   4049  O   ASP C 121      46.527  40.585  56.216  1.00 20.40           O  
ATOM   4050  CB  ASP C 121      46.576  42.559  58.500  1.00 25.22           C  
ATOM   4051  HB1 ASP C 121      46.525  43.616  58.851  1.00  0.00           H  
ATOM   4052  HB2 ASP C 121      45.534  42.441  58.122  1.00  0.00           H  
ATOM   4053  CG  ASP C 121      46.841  41.615  59.661  1.00 34.36           C  
ATOM   4054  OD1 ASP C 121      46.798  40.385  59.446  1.00 24.96           O  
ATOM   4055  OD2 ASP C 121      47.078  42.107  60.790  1.00 28.65           O  
ATOM   4056  N   ALA C 122      48.668  40.289  56.831  1.00 20.49           N  
ATOM   4057  HN  ALA C 122      49.485  40.680  57.301  1.00  0.00           H  
ATOM   4058  CA  ALA C 122      48.747  38.958  56.249  1.00 24.85           C  
ATOM   4059  HA  ALA C 122      48.649  39.075  55.144  1.00  0.00           H  
ATOM   4060  C   ALA C 122      47.659  37.985  56.699  1.00 28.42           C  
ATOM   4061  O   ALA C 122      47.088  37.275  55.877  1.00 29.79           O  
ATOM   4062  CB  ALA C 122      50.126  38.354  56.520  1.00 25.76           C  
ATOM   4063  HB1 ALA C 122      50.187  37.334  56.074  1.00  0.00           H  
ATOM   4064  HB2 ALA C 122      50.376  38.352  57.607  1.00  0.00           H  
ATOM   4065  HB3 ALA C 122      50.950  39.016  56.166  1.00  0.00           H  
ATOM   4066  N   GLY C 123      47.367  37.958  57.996  1.00 21.44           N  
ATOM   4067  HN  GLY C 123      47.840  38.596  58.636  1.00  0.00           H  
ATOM   4068  CA  GLY C 123      46.378  37.025  58.505  1.00 19.85           C  
ATOM   4069  HA1 GLY C 123      46.476  36.058  57.958  1.00  0.00           H  
ATOM   4070  HA2 GLY C 123      46.667  36.717  59.537  1.00  0.00           H  
ATOM   4071  C   GLY C 123      44.920  37.448  58.505  1.00 26.55           C  
ATOM   4072  O   GLY C 123      44.032  36.593  58.535  1.00 28.89           O  
ATOM   4073  N   THR C 124      44.660  38.752  58.451  1.00 28.32           N  
ATOM   4074  HN  THR C 124      45.432  39.416  58.390  1.00  0.00           H  
ATOM   4075  CA  THR C 124      43.288  39.248  58.477  1.00 26.00           C  
ATOM   4076  HA  THR C 124      42.600  38.373  58.537  1.00  0.00           H  
ATOM   4077  C   THR C 124      42.901  40.082  57.258  1.00 28.58           C  
ATOM   4078  O   THR C 124      41.717  40.336  57.032  1.00 25.36           O  
ATOM   4079  CB  THR C 124      43.056  40.130  59.711  1.00 25.15           C  
ATOM   4080  HB  THR C 124      41.978  40.409  59.768  1.00  0.00           H  
ATOM   4081  CG2 THR C 124      43.453  39.380  60.982  1.00 20.19           C  
ATOM   4082 1HG2 THR C 124      43.284  40.021  61.879  1.00  0.00           H  
ATOM   4083 2HG2 THR C 124      44.501  39.003  60.932  1.00  0.00           H  
ATOM   4084 3HG2 THR C 124      42.929  38.400  61.067  1.00  0.00           H  
ATOM   4085  OG1 THR C 124      43.850  41.321  59.591  1.00 20.39           O  
ATOM   4086  HG1 THR C 124      43.706  41.867  60.355  1.00  0.00           H  
ATOM   4087  N   HIS C 125      43.899  40.512  56.489  1.00 23.37           N  
ATOM   4088  HN  HIS C 125      44.854  40.246  56.729  1.00  0.00           H  
ATOM   4089  CA  HIS C 125      43.677  41.350  55.314  1.00 29.14           C  
ATOM   4090  HA  HIS C 125      44.664  41.501  54.818  1.00  0.00           H  
ATOM   4091  C   HIS C 125      43.123  42.735  55.674  1.00 25.68           C  
ATOM   4092  O   HIS C 125      42.566  43.429  54.818  1.00 20.74           O  
ATOM   4093  CB  HIS C 125      42.750  40.661  54.300  1.00 26.53           C  
ATOM   4094  HB1 HIS C 125      41.800  40.344  54.790  1.00  0.00           H  
ATOM   4095  HB2 HIS C 125      42.347  41.402  53.571  1.00  0.00           H  
ATOM   4096  CG  HIS C 125      43.384  39.508  53.584  1.00 26.89           C  
ATOM   4097  CD2 HIS C 125      44.586  38.906  53.747  1.00 28.07           C  
ATOM   4098  HD2 HIS C 125      45.366  39.189  54.473  1.00  0.00           H  
ATOM   4099  ND1 HIS C 125      42.748  38.822  52.570  1.00 34.01           N  
ATOM   4100  HD1 HIS C 125      41.818  39.034  52.208  1.00  0.00           H  
ATOM   4101  CE1 HIS C 125      43.531  37.848  52.140  1.00 30.14           C  
ATOM   4102  HE1 HIS C 125      43.290  37.133  51.336  1.00  0.00           H  
ATOM   4103  NE2 HIS C 125      44.652  37.877  52.838  1.00 33.81           N  
ATOM   4104  HE2 HIS C 125      45.439  37.239  52.721  1.00  0.00           H  
ATOM   4105  N   ASP C 126      43.267  43.137  56.937  1.00 25.69           N  
ATOM   4106  HN  ASP C 126      43.689  42.515  57.627  1.00  0.00           H  
ATOM   4107  CA  ASP C 126      42.819  44.471  57.330  1.00 27.95           C  
ATOM   4108  HA  ASP C 126      41.722  44.583  57.163  1.00  0.00           H  
ATOM   4109  C   ASP C 126      43.603  45.408  56.414  1.00 29.33           C  
ATOM   4110  O   ASP C 126      44.758  45.123  56.072  1.00 26.51           O  
ATOM   4111  CB  ASP C 126      43.182  44.793  58.788  1.00 25.12           C  
ATOM   4112  HB1 ASP C 126      44.285  44.741  58.945  1.00  0.00           H  
ATOM   4113  HB2 ASP C 126      43.018  45.873  59.011  1.00  0.00           H  
ATOM   4114  CG  ASP C 126      42.450  43.917  59.785  1.00 25.74           C  
ATOM   4115  OD1 ASP C 126      41.226  43.719  59.629  1.00 21.98           O  
ATOM   4116  OD2 ASP C 126      43.105  43.439  60.735  1.00 26.97           O  
ATOM   4117  N   GLY C 127      42.989  46.516  56.017  1.00 29.30           N  
ATOM   4118  HN  GLY C 127      42.040  46.716  56.334  1.00  0.00           H  
ATOM   4119  CA  GLY C 127      43.671  47.443  55.130  1.00 28.32           C  
ATOM   4120  HA1 GLY C 127      42.953  48.174  54.690  1.00  0.00           H  
ATOM   4121  HA2 GLY C 127      44.003  46.930  54.197  1.00  0.00           H  
ATOM   4122  C   GLY C 127      44.829  48.156  55.798  1.00 28.51           C  
ATOM   4123  O   GLY C 127      44.795  48.430  56.999  1.00 25.49           O  
ATOM   4124  N   LEU C 128      45.862  48.441  55.012  1.00 24.15           N  
ATOM   4125  HN  LEU C 128      45.823  48.152  54.034  1.00  0.00           H  
ATOM   4126  CA  LEU C 128      47.051  49.149  55.483  1.00 21.31           C  
ATOM   4127  HA  LEU C 128      46.847  49.614  56.476  1.00  0.00           H  
ATOM   4128  C   LEU C 128      47.360  50.231  54.457  1.00 22.62           C  
ATOM   4129  O   LEU C 128      46.827  50.218  53.351  1.00 26.60           O  
ATOM   4130  CB  LEU C 128      48.250  48.197  55.589  1.00 21.92           C  
ATOM   4131  HB1 LEU C 128      48.452  47.753  54.587  1.00  0.00           H  
ATOM   4132  HB2 LEU C 128      49.177  48.796  55.747  1.00  0.00           H  
ATOM   4133  CG  LEU C 128      48.194  47.074  56.633  1.00 23.93           C  
ATOM   4134  HG  LEU C 128      47.230  46.525  56.522  1.00  0.00           H  
ATOM   4135  CD1 LEU C 128      49.340  46.105  56.413  1.00 18.87           C  
ATOM   4136 1HD1 LEU C 128      49.289  45.667  55.389  1.00  0.00           H  
ATOM   4137 2HD1 LEU C 128      49.373  45.316  57.201  1.00  0.00           H  
ATOM   4138 3HD1 LEU C 128      50.329  46.580  56.612  1.00  0.00           H  
ATOM   4139  CD2 LEU C 128      48.264  47.673  58.032  1.00 16.20           C  
ATOM   4140 1HD2 LEU C 128      47.422  48.385  58.194  1.00  0.00           H  
ATOM   4141 2HD2 LEU C 128      49.253  48.148  58.231  1.00  0.00           H  
ATOM   4142 3HD2 LEU C 128      48.297  46.884  58.820  1.00  0.00           H  
ATOM   4143  N   LEU C 129      48.222  51.166  54.818  1.00 22.56           N  
ATOM   4144  HN  LEU C 129      48.636  51.141  55.750  1.00  0.00           H  
ATOM   4145  CA  LEU C 129      48.582  52.223  53.900  1.00 23.70           C  
ATOM   4146  HA  LEU C 129      47.976  52.126  52.969  1.00  0.00           H  
ATOM   4147  C   LEU C 129      50.055  52.100  53.555  1.00 24.72           C  
ATOM   4148  O   LEU C 129      50.819  51.463  54.275  1.00 24.59           O  
ATOM   4149  CB  LEU C 129      48.323  53.590  54.533  1.00 26.48           C  
ATOM   4150  HB1 LEU C 129      48.613  54.395  53.818  1.00  0.00           H  
ATOM   4151  HB2 LEU C 129      49.058  53.770  55.352  1.00  0.00           H  
ATOM   4152  CG  LEU C 129      46.906  53.846  55.049  1.00 32.01           C  
ATOM   4153  HG  LEU C 129      46.633  53.039  55.768  1.00  0.00           H  
ATOM   4154  CD1 LEU C 129      46.858  55.189  55.773  1.00 32.14           C  
ATOM   4155 1HD1 LEU C 129      47.577  55.207  56.625  1.00  0.00           H  
ATOM   4156 2HD1 LEU C 129      45.823  55.443  56.101  1.00  0.00           H  
ATOM   4157 3HD1 LEU C 129      47.027  56.040  55.073  1.00  0.00           H  
ATOM   4158  CD2 LEU C 129      45.926  53.821  53.887  1.00 32.27           C  
ATOM   4159 1HD2 LEU C 129      45.961  52.840  53.358  1.00  0.00           H  
ATOM   4160 2HD2 LEU C 129      46.095  54.672  53.187  1.00  0.00           H  
ATOM   4161 3HD2 LEU C 129      44.891  54.075  54.215  1.00  0.00           H  
ATOM   4162  N   VAL C 130      50.434  52.688  52.428  1.00 25.94           N  
ATOM   4163  HN  VAL C 130      49.729  53.146  51.851  1.00  0.00           H  
ATOM   4164  CA  VAL C 130      51.820  52.703  51.986  1.00 22.89           C  
ATOM   4165  HA  VAL C 130      52.488  52.408  52.829  1.00  0.00           H  
ATOM   4166  C   VAL C 130      52.062  54.167  51.624  1.00 25.73           C  
ATOM   4167  O   VAL C 130      51.342  54.745  50.806  1.00 23.94           O  
ATOM   4168  CB  VAL C 130      52.054  51.755  50.771  1.00 23.87           C  
ATOM   4169  HB  VAL C 130      51.881  50.705  51.103  1.00  0.00           H  
ATOM   4170  CG1 VAL C 130      51.071  52.075  49.630  1.00 17.91           C  
ATOM   4171 1HG1 VAL C 130      51.238  51.397  48.761  1.00  0.00           H  
ATOM   4172 2HG1 VAL C 130      51.121  53.148  49.331  1.00  0.00           H  
ATOM   4173 3HG1 VAL C 130      50.012  52.046  49.978  1.00  0.00           H  
ATOM   4174  CG2 VAL C 130      53.504  51.882  50.297  1.00 23.98           C  
ATOM   4175 1HG2 VAL C 130      53.671  51.204  49.428  1.00  0.00           H  
ATOM   4176 2HG2 VAL C 130      54.234  51.700  51.120  1.00  0.00           H  
ATOM   4177 3HG2 VAL C 130      53.782  52.937  50.068  1.00  0.00           H  
ATOM   4178  N   ASN C 131      53.065  54.770  52.254  1.00 28.51           N  
ATOM   4179  HN  ASN C 131      53.646  54.230  52.895  1.00  0.00           H  
ATOM   4180  CA  ASN C 131      53.355  56.186  52.051  1.00 30.17           C  
ATOM   4181  HA  ASN C 131      54.059  56.526  52.846  1.00  0.00           H  
ATOM   4182  C   ASN C 131      52.048  56.976  52.177  1.00 33.50           C  
ATOM   4183  O   ASN C 131      51.742  57.847  51.359  1.00 25.23           O  
ATOM   4184  CB  ASN C 131      54.000  56.426  50.684  1.00 30.24           C  
ATOM   4185  HB1 ASN C 131      54.110  57.516  50.477  1.00  0.00           H  
ATOM   4186  HB2 ASN C 131      53.302  56.157  49.857  1.00  0.00           H  
ATOM   4187  CG  ASN C 131      55.325  55.706  50.536  1.00 37.84           C  
ATOM   4188  ND2 ASN C 131      55.733  55.465  49.291  1.00 22.46           N  
ATOM   4189 1HD2 ASN C 131      55.191  55.738  48.471  1.00  0.00           H  
ATOM   4190 2HD2 ASN C 131      56.625  54.980  49.191  1.00  0.00           H  
ATOM   4191  OD1 ASN C 131      55.983  55.374  51.531  1.00 30.75           O  
ATOM   4192  N   GLN C 132      51.276  56.630  53.205  1.00 30.82           N  
ATOM   4193  HN  GLN C 132      51.597  55.877  53.813  1.00  0.00           H  
ATOM   4194  CA  GLN C 132      49.997  57.264  53.515  1.00 33.93           C  
ATOM   4195  HA  GLN C 132      49.660  56.835  54.488  1.00  0.00           H  
ATOM   4196  C   GLN C 132      48.838  57.072  52.532  1.00 34.19           C  
ATOM   4197  O   GLN C 132      47.767  57.639  52.739  1.00 37.29           O  
ATOM   4198  CB  GLN C 132      50.202  58.760  53.750  1.00 38.69           C  
ATOM   4199  HB1 GLN C 132      49.227  59.261  53.952  1.00  0.00           H  
ATOM   4200  HB2 GLN C 132      50.483  59.270  52.799  1.00  0.00           H  
ATOM   4201  CG  GLN C 132      51.199  59.084  54.839  1.00 46.93           C  
ATOM   4202  HG1 GLN C 132      52.188  58.610  54.636  1.00  0.00           H  
ATOM   4203  HG2 GLN C 132      50.944  58.560  55.789  1.00  0.00           H  
ATOM   4204  CD  GLN C 132      51.339  60.580  55.056  1.00 59.69           C  
ATOM   4205  NE2 GLN C 132      52.495  61.128  54.687  1.00 58.89           N  
ATOM   4206 1HE2 GLN C 132      52.589  62.133  54.833  1.00  0.00           H  
ATOM   4207 2HE2 GLN C 132      53.260  60.584  54.288  1.00  0.00           H  
ATOM   4208  OE1 GLN C 132      50.414  61.238  55.539  1.00 58.93           O  
ATOM   4209  N   THR C 133      49.028  56.291  51.472  1.00 31.10           N  
ATOM   4210  HN  THR C 133      49.934  55.847  51.323  1.00  0.00           H  
ATOM   4211  CA  THR C 133      47.939  56.068  50.519  1.00 32.15           C  
ATOM   4212  HA  THR C 133      47.027  56.558  50.933  1.00  0.00           H  
ATOM   4213  C   THR C 133      47.613  54.585  50.318  1.00 31.02           C  
ATOM   4214  O   THR C 133      48.241  53.706  50.911  1.00 30.50           O  
ATOM   4215  CB  THR C 133      48.231  56.717  49.133  1.00 35.43           C  
ATOM   4216  HB  THR C 133      47.331  56.612  48.483  1.00  0.00           H  
ATOM   4217  CG2 THR C 133      48.558  58.185  49.295  1.00 41.13           C  
ATOM   4218 1HG2 THR C 133      48.767  58.649  48.303  1.00  0.00           H  
ATOM   4219 2HG2 THR C 133      49.395  58.347  50.013  1.00  0.00           H  
ATOM   4220 3HG2 THR C 133      47.757  58.730  49.848  1.00  0.00           H  
ATOM   4221  OG1 THR C 133      49.341  56.064  48.508  1.00 37.80           O  
ATOM   4222  HG1 THR C 133      49.519  56.460  47.663  1.00  0.00           H  
ATOM   4223  N   GLU C 134      46.622  54.315  49.479  1.00 28.57           N  
ATOM   4224  HN  GLU C 134      46.152  55.086  49.004  1.00  0.00           H  
ATOM   4225  CA  GLU C 134      46.185  52.951  49.215  1.00 25.51           C  
ATOM   4226  HA  GLU C 134      46.099  52.415  50.189  1.00  0.00           H  
ATOM   4227  C   GLU C 134      47.122  52.162  48.317  1.00 27.04           C  
ATOM   4228  O   GLU C 134      47.353  50.977  48.537  1.00 25.24           O  
ATOM   4229  CB  GLU C 134      44.810  52.966  48.551  1.00 32.69           C  
ATOM   4230  HB1 GLU C 134      44.519  51.932  48.252  1.00  0.00           H  
ATOM   4231  HB2 GLU C 134      44.876  53.450  47.549  1.00  0.00           H  
ATOM   4232  CG  GLU C 134      43.701  53.602  49.362  1.00 35.79           C  
ATOM   4233  HG1 GLU C 134      42.829  53.859  48.717  1.00  0.00           H  
ATOM   4234  HG2 GLU C 134      43.985  54.627  49.695  1.00  0.00           H  
ATOM   4235  CD  GLU C 134      43.277  52.748  50.534  1.00 42.35           C  
ATOM   4236  OE1 GLU C 134      43.112  51.521  50.353  1.00 38.67           O  
ATOM   4237  OE2 GLU C 134      43.096  53.307  51.635  1.00 51.71           O  
ATOM   4238  N   LEU C 135      47.650  52.821  47.292  1.00 24.04           N  
ATOM   4239  HN  LEU C 135      47.448  53.814  47.176  1.00  0.00           H  
ATOM   4240  CA  LEU C 135      48.510  52.150  46.333  1.00 27.39           C  
ATOM   4241  HA  LEU C 135      48.627  51.092  46.664  1.00  0.00           H  
ATOM   4242  C   LEU C 135      49.900  52.752  46.210  1.00 28.40           C  
ATOM   4243  O   LEU C 135      50.094  53.963  46.358  1.00 25.38           O  
ATOM   4244  CB  LEU C 135      47.825  52.136  44.958  1.00 28.22           C  
ATOM   4245  HB1 LEU C 135      47.732  53.176  44.567  1.00  0.00           H  
ATOM   4246  HB2 LEU C 135      48.510  51.699  44.195  1.00  0.00           H  
ATOM   4247  CG  LEU C 135      46.459  51.430  44.905  1.00 34.14           C  
ATOM   4248  HG  LEU C 135      45.872  51.720  45.808  1.00  0.00           H  
ATOM   4249  CD1 LEU C 135      45.686  51.859  43.662  1.00 37.25           C  
ATOM   4250 1HD1 LEU C 135      45.542  52.965  43.654  1.00  0.00           H  
ATOM   4251 2HD1 LEU C 135      44.718  51.314  43.567  1.00  0.00           H  
ATOM   4252 3HD1 LEU C 135      46.173  51.498  42.726  1.00  0.00           H  
ATOM   4253  CD2 LEU C 135      46.656  49.921  44.916  1.00 35.04           C  
ATOM   4254 1HD2 LEU C 135      47.221  49.607  45.825  1.00  0.00           H  
ATOM   4255 2HD2 LEU C 135      47.143  49.560  43.980  1.00  0.00           H  
ATOM   4256 3HD2 LEU C 135      45.688  49.376  44.821  1.00  0.00           H  
ATOM   4257  N   PHE C 136      50.862  51.878  45.929  1.00 26.09           N  
ATOM   4258  HN  PHE C 136      50.610  50.895  45.824  1.00  0.00           H  
ATOM   4259  CA  PHE C 136      52.252  52.257  45.765  1.00 27.30           C  
ATOM   4260  HA  PHE C 136      52.362  53.353  45.936  1.00  0.00           H  
ATOM   4261  C   PHE C 136      52.698  51.914  44.333  1.00 28.92           C  
ATOM   4262  O   PHE C 136      52.508  50.790  43.872  1.00 29.34           O  
ATOM   4263  CB  PHE C 136      53.099  51.495  46.782  1.00 26.76           C  
ATOM   4264  HB1 PHE C 136      52.842  51.809  47.821  1.00  0.00           H  
ATOM   4265  HB2 PHE C 136      52.790  50.425  46.827  1.00  0.00           H  
ATOM   4266  CG  PHE C 136      54.576  51.608  46.547  1.00 25.42           C  
ATOM   4267  CD1 PHE C 136      55.237  52.806  46.761  1.00 24.98           C  
ATOM   4268  HD1 PHE C 136      54.670  53.689  47.101  1.00  0.00           H  
ATOM   4269  CD2 PHE C 136      55.305  50.508  46.116  1.00 24.85           C  
ATOM   4270  HD2 PHE C 136      54.789  49.549  45.941  1.00  0.00           H  
ATOM   4271  CE1 PHE C 136      56.608  52.907  46.551  1.00 25.40           C  
ATOM   4272  HE1 PHE C 136      57.124  53.866  46.726  1.00  0.00           H  
ATOM   4273  CE2 PHE C 136      56.673  50.596  45.902  1.00 29.67           C  
ATOM   4274  HE2 PHE C 136      57.238  49.713  45.559  1.00  0.00           H  
ATOM   4275  CZ  PHE C 136      57.326  51.800  46.121  1.00 35.14           C  
ATOM   4276  HZ  PHE C 136      58.413  51.877  45.954  1.00  0.00           H  
ATOM   4277  N   VAL C 137      53.288  52.886  43.644  1.00 26.58           N  
ATOM   4278  HN  VAL C 137      53.425  53.792  44.092  1.00  0.00           H  
ATOM   4279  CA  VAL C 137      53.748  52.703  42.266  1.00 28.34           C  
ATOM   4280  HA  VAL C 137      53.590  51.638  41.974  1.00  0.00           H  
ATOM   4281  C   VAL C 137      55.226  53.042  42.101  1.00 29.37           C  
ATOM   4282  O   VAL C 137      55.611  54.215  42.146  1.00 27.31           O  
ATOM   4283  CB  VAL C 137      52.960  53.604  41.295  1.00 31.08           C  
ATOM   4284  HB  VAL C 137      53.101  54.666  41.602  1.00  0.00           H  
ATOM   4285  CG1 VAL C 137      53.490  53.434  39.872  1.00 26.27           C  
ATOM   4286 1HG1 VAL C 137      52.920  54.086  39.170  1.00  0.00           H  
ATOM   4287 2HG1 VAL C 137      53.483  52.367  39.549  1.00  0.00           H  
ATOM   4288 3HG1 VAL C 137      54.588  53.616  39.812  1.00  0.00           H  
ATOM   4289  CG2 VAL C 137      51.486  53.271  41.375  1.00 26.41           C  
ATOM   4290 1HG2 VAL C 137      50.916  53.923  40.673  1.00  0.00           H  
ATOM   4291 2HG2 VAL C 137      51.097  53.335  42.418  1.00  0.00           H  
ATOM   4292 3HG2 VAL C 137      51.289  52.188  41.197  1.00  0.00           H  
ATOM   4293  N   PRO C 138      56.073  52.021  41.882  1.00 30.54           N  
ATOM   4294  CA  PRO C 138      57.506  52.281  41.716  1.00 32.10           C  
ATOM   4295  HA  PRO C 138      57.920  52.713  42.657  1.00  0.00           H  
ATOM   4296  C   PRO C 138      57.799  53.222  40.547  1.00 32.36           C  
ATOM   4297  O   PRO C 138      57.132  53.174  39.508  1.00 28.07           O  
ATOM   4298  CB  PRO C 138      58.096  50.886  41.488  1.00 32.17           C  
ATOM   4299  HB1 PRO C 138      58.291  50.638  40.419  1.00  0.00           H  
ATOM   4300  HB2 PRO C 138      59.151  50.771  41.831  1.00  0.00           H  
ATOM   4301  CG  PRO C 138      57.119  49.970  42.169  1.00 30.41           C  
ATOM   4302  HG1 PRO C 138      57.282  49.840  43.264  1.00  0.00           H  
ATOM   4303  HG2 PRO C 138      57.232  48.890  41.914  1.00  0.00           H  
ATOM   4304  CD  PRO C 138      55.788  50.577  41.792  1.00 32.67           C  
ATOM   4305  HD1 PRO C 138      54.921  50.228  42.400  1.00  0.00           H  
ATOM   4306  HD2 PRO C 138      55.374  50.237  40.814  1.00  0.00           H  
ATOM   4307  N   SER C 139      58.794  54.080  40.736  1.00 33.46           N  
ATOM   4308  HN  SER C 139      59.278  54.083  41.634  1.00  0.00           H  
ATOM   4309  CA  SER C 139      59.217  55.017  39.705  1.00 35.06           C  
ATOM   4310  HA  SER C 139      58.607  54.871  38.783  1.00  0.00           H  
ATOM   4311  C   SER C 139      60.687  54.710  39.414  1.00 40.08           C  
ATOM   4312  O   SER C 139      61.301  53.895  40.105  1.00 39.15           O  
ATOM   4313  CB  SER C 139      59.073  56.454  40.205  1.00 32.46           C  
ATOM   4314  HB1 SER C 139      58.011  56.708  40.429  1.00  0.00           H  
ATOM   4315  HB2 SER C 139      59.255  57.194  39.391  1.00  0.00           H  
ATOM   4316  OG  SER C 139      59.912  56.685  41.319  1.00 42.46           O  
ATOM   4317  HG  SER C 139      59.822  57.578  41.630  1.00  0.00           H  
ATOM   4318  N   LEU C 140      61.257  55.351  38.399  1.00 39.31           N  
ATOM   4319  HN  LEU C 140      60.713  56.012  37.845  1.00  0.00           H  
ATOM   4320  CA  LEU C 140      62.660  55.112  38.075  1.00 44.65           C  
ATOM   4321  HA  LEU C 140      62.823  54.013  37.976  1.00  0.00           H  
ATOM   4322  C   LEU C 140      63.553  55.643  39.196  1.00 46.00           C  
ATOM   4323  O   LEU C 140      63.338  56.740  39.704  1.00 49.79           O  
ATOM   4324  CB  LEU C 140      63.028  55.787  36.747  1.00 43.06           C  
ATOM   4325  HB1 LEU C 140      64.133  55.747  36.603  1.00  0.00           H  
ATOM   4326  HB2 LEU C 140      62.871  56.887  36.833  1.00  0.00           H  
ATOM   4327  CG  LEU C 140      62.329  55.268  35.484  1.00 45.09           C  
ATOM   4328  HG  LEU C 140      61.229  55.420  35.588  1.00  0.00           H  
ATOM   4329  CD1 LEU C 140      62.826  56.048  34.278  1.00 49.33           C  
ATOM   4330 1HD1 LEU C 140      62.318  55.671  33.360  1.00  0.00           H  
ATOM   4331 2HD1 LEU C 140      63.937  56.022  34.187  1.00  0.00           H  
ATOM   4332 3HD1 LEU C 140      62.703  57.149  34.407  1.00  0.00           H  
ATOM   4333  CD2 LEU C 140      62.610  53.781  35.297  1.00 46.66           C  
ATOM   4334 1HD2 LEU C 140      62.102  53.404  34.379  1.00  0.00           H  
ATOM   4335 2HD2 LEU C 140      62.332  53.188  36.200  1.00  0.00           H  
ATOM   4336 3HD2 LEU C 140      63.703  53.562  35.287  1.00  0.00           H  
ATOM   4337  N   ASN C 141      64.552  54.857  39.583  1.00 48.68           N  
ATOM   4338  HN  ASN C 141      64.681  53.955  39.125  1.00  0.00           H  
ATOM   4339  CA  ASN C 141      65.470  55.254  40.648  1.00 51.07           C  
ATOM   4340  HA  ASN C 141      64.869  55.549  41.540  1.00  0.00           H  
ATOM   4341  C   ASN C 141      66.338  56.440  40.238  1.00 53.35           C  
ATOM   4342  O   ASN C 141      67.000  56.405  39.204  1.00 50.40           O  
ATOM   4343  CB  ASN C 141      66.366  54.076  41.037  1.00 44.80           C  
ATOM   4344  HB1 ASN C 141      67.019  53.771  40.186  1.00  0.00           H  
ATOM   4345  HB2 ASN C 141      67.152  54.392  41.762  1.00  0.00           H  
ATOM   4346  CG  ASN C 141      65.579  52.899  41.567  1.00 41.84           C  
ATOM   4347  ND2 ASN C 141      65.691  51.763  40.897  1.00 37.70           N  
ATOM   4348 1HD2 ASN C 141      65.160  50.969  41.255  1.00  0.00           H  
ATOM   4349 2HD2 ASN C 141      66.275  51.669  40.066  1.00  0.00           H  
ATOM   4350  OD1 ASN C 141      64.875  53.012  42.570  1.00 51.76           O  
ATOM   4351  N   VAL C 142      66.336  57.483  41.064  1.00 60.77           N  
ATOM   4352  HN  VAL C 142      65.768  57.440  41.910  1.00  0.00           H  
ATOM   4353  CA  VAL C 142      67.119  58.688  40.802  1.00 64.98           C  
ATOM   4354  HA  VAL C 142      67.267  58.783  39.701  1.00  0.00           H  
ATOM   4355  C   VAL C 142      68.489  58.628  41.473  1.00 69.29           C  
ATOM   4356  O   VAL C 142      68.610  58.862  42.677  1.00 70.12           O  
ATOM   4357  CB  VAL C 142      66.384  59.947  41.309  1.00 66.81           C  
ATOM   4358  HB  VAL C 142      66.148  59.814  42.391  1.00  0.00           H  
ATOM   4359  CG1 VAL C 142      67.273  61.173  41.148  1.00 71.17           C  
ATOM   4360 1HG1 VAL C 142      66.742  62.082  41.514  1.00  0.00           H  
ATOM   4361 2HG1 VAL C 142      67.632  61.293  40.099  1.00  0.00           H  
ATOM   4362 3HG1 VAL C 142      68.262  61.039  41.645  1.00  0.00           H  
ATOM   4363  CG2 VAL C 142      65.085  60.131  40.544  1.00 63.47           C  
ATOM   4364 1HG2 VAL C 142      64.554  61.040  40.910  1.00  0.00           H  
ATOM   4365 2HG2 VAL C 142      64.440  59.223  40.590  1.00  0.00           H  
ATOM   4366 3HG2 VAL C 142      65.249  60.158  39.441  1.00  0.00           H  
ATOM   4367  N   ASP C 143      69.515  58.322  40.683  1.00 72.11           N  
ATOM   4368  HN  ASP C 143      69.338  58.147  39.694  1.00  0.00           H  
ATOM   4369  CA  ASP C 143      70.886  58.227  41.179  1.00 73.68           C  
ATOM   4370  HA  ASP C 143      71.561  58.053  40.309  1.00  0.00           H  
ATOM   4371  C   ASP C 143      71.059  57.067  42.158  1.00 74.64           C  
ATOM   4372  O   ASP C 143      71.490  57.261  43.296  1.00 74.95           O  
ATOM   4373  CB  ASP C 143      71.303  59.539  41.856  1.00 74.30           C  
ATOM   4374  HB1 ASP C 143      72.319  59.452  42.306  1.00  0.00           H  
ATOM   4375  HB2 ASP C 143      70.710  59.717  42.783  1.00  0.00           H  
ATOM   4376  CG  ASP C 143      71.222  60.732  40.919  1.00 77.10           C  
ATOM   4377  OD1 ASP C 143      71.813  60.665  39.820  1.00 75.90           O  
ATOM   4378  OD2 ASP C 143      70.571  61.737  41.283  1.00 73.06           O  
ATOM   4379  N   GLY C 144      70.720  55.862  41.707  1.00 75.53           N  
ATOM   4380  HN  GLY C 144      70.365  55.762  40.756  1.00  0.00           H  
ATOM   4381  CA  GLY C 144      70.849  54.686  42.551  1.00 73.28           C  
ATOM   4382  HA1 GLY C 144      70.557  53.767  41.991  1.00  0.00           H  
ATOM   4383  HA2 GLY C 144      71.923  54.456  42.741  1.00  0.00           H  
ATOM   4384  C   GLY C 144      70.083  54.780  43.859  1.00 72.15           C  
ATOM   4385  O   GLY C 144      70.232  53.925  44.734  1.00 73.72           O  
ATOM   4386  N   GLN C 145      69.261  55.817  43.989  1.00 68.29           N  
ATOM   4387  HN  GLN C 145      69.186  56.482  43.220  1.00  0.00           H  
ATOM   4388  CA  GLN C 145      68.462  56.040  45.190  1.00 64.19           C  
ATOM   4389  HA  GLN C 145      69.081  55.804  46.087  1.00  0.00           H  
ATOM   4390  C   GLN C 145      67.224  55.139  45.188  1.00 57.59           C  
ATOM   4391  O   GLN C 145      66.328  55.303  44.361  1.00 57.27           O  
ATOM   4392  CB  GLN C 145      68.032  57.510  45.254  1.00 68.19           C  
ATOM   4393  HB1 GLN C 145      67.342  57.747  44.411  1.00  0.00           H  
ATOM   4394  HB2 GLN C 145      68.889  58.174  44.995  1.00  0.00           H  
ATOM   4395  CG  GLN C 145      67.416  57.938  46.573  1.00 76.34           C  
ATOM   4396  HG1 GLN C 145      66.531  57.309  46.826  1.00  0.00           H  
ATOM   4397  HG2 GLN C 145      66.910  58.927  46.479  1.00  0.00           H  
ATOM   4398  CD  GLN C 145      68.425  57.945  47.706  1.00 80.99           C  
ATOM   4399  NE2 GLN C 145      68.601  59.102  48.336  1.00 81.63           N  
ATOM   4400 1HE2 GLN C 145      69.279  59.107  49.098  1.00  0.00           H  
ATOM   4401 2HE2 GLN C 145      68.093  59.949  48.083  1.00  0.00           H  
ATOM   4402  OE1 GLN C 145      69.038  56.923  48.011  1.00 85.09           O  
ATOM   4403  N   PRO C 146      67.165  54.167  46.114  1.00 55.36           N  
ATOM   4404  CA  PRO C 146      66.039  53.231  46.230  1.00 48.63           C  
ATOM   4405  HA  PRO C 146      65.937  52.638  45.291  1.00  0.00           H  
ATOM   4406  C   PRO C 146      64.727  53.946  46.541  1.00 41.42           C  
ATOM   4407  O   PRO C 146      64.725  55.000  47.173  1.00 40.41           O  
ATOM   4408  CB  PRO C 146      66.463  52.319  47.383  1.00 48.25           C  
ATOM   4409  HB1 PRO C 146      66.012  51.300  47.359  1.00  0.00           H  
ATOM   4410  HB2 PRO C 146      66.048  52.604  48.378  1.00  0.00           H  
ATOM   4411  CG  PRO C 146      67.957  52.342  47.301  1.00 53.59           C  
ATOM   4412  HG1 PRO C 146      68.484  51.901  48.179  1.00  0.00           H  
ATOM   4413  HG2 PRO C 146      68.399  51.645  46.551  1.00  0.00           H  
ATOM   4414  CD  PRO C 146      68.238  53.804  47.056  1.00 54.11           C  
ATOM   4415  HD1 PRO C 146      68.295  54.435  47.974  1.00  0.00           H  
ATOM   4416  HD2 PRO C 146      69.271  54.035  46.707  1.00  0.00           H  
ATOM   4417  N   ILE C 147      63.617  53.368  46.095  1.00 38.37           N  
ATOM   4418  HN  ILE C 147      63.685  52.500  45.564  1.00  0.00           H  
ATOM   4419  CA  ILE C 147      62.304  53.948  46.348  1.00 36.37           C  
ATOM   4420  HA  ILE C 147      62.402  55.047  46.510  1.00  0.00           H  
ATOM   4421  C   ILE C 147      61.756  53.288  47.606  1.00 38.12           C  
ATOM   4422  O   ILE C 147      61.740  52.058  47.703  1.00 33.41           O  
ATOM   4423  CB  ILE C 147      61.323  53.677  45.189  1.00 35.90           C  
ATOM   4424  HB  ILE C 147      61.130  52.581  45.123  1.00  0.00           H  
ATOM   4425  CG1 ILE C 147      61.919  54.161  43.863  1.00 46.06           C  
ATOM   4426 1HG1 ILE C 147      61.306  53.799  43.005  1.00  0.00           H  
ATOM   4427 2HG1 ILE C 147      62.876  53.631  43.649  1.00  0.00           H  
ATOM   4428  CG2 ILE C 147      60.007  54.399  45.451  1.00 37.84           C  
ATOM   4429 1HG2 ILE C 147      59.573  54.047  46.416  1.00  0.00           H  
ATOM   4430 2HG2 ILE C 147      59.291  54.290  44.603  1.00  0.00           H  
ATOM   4431 3HG2 ILE C 147      60.122  55.508  45.421  1.00  0.00           H  
ATOM   4432  CD1 ILE C 147      62.115  55.666  43.779  1.00 46.03           C  
ATOM   4433 1HD1 ILE C 147      62.549  56.018  42.814  1.00  0.00           H  
ATOM   4434 2HD1 ILE C 147      62.728  56.028  44.637  1.00  0.00           H  
ATOM   4435 3HD1 ILE C 147      61.158  56.196  43.993  1.00  0.00           H  
ATOM   4436  N   PHE C 148      61.314  54.104  48.562  1.00 33.38           N  
ATOM   4437  HN  PHE C 148      61.356  55.112  48.415  1.00  0.00           H  
ATOM   4438  CA  PHE C 148      60.771  53.590  49.814  1.00 31.59           C  
ATOM   4439  HA  PHE C 148      61.214  52.581  49.986  1.00  0.00           H  
ATOM   4440  C   PHE C 148      59.254  53.440  49.840  1.00 34.32           C  
ATOM   4441  O   PHE C 148      58.512  54.324  49.410  1.00 33.91           O  
ATOM   4442  CB  PHE C 148      61.178  54.483  50.993  1.00 33.11           C  
ATOM   4443  HB1 PHE C 148      60.437  54.397  51.822  1.00  0.00           H  
ATOM   4444  HB2 PHE C 148      61.046  55.559  50.732  1.00  0.00           H  
ATOM   4445  CG  PHE C 148      62.570  54.232  51.502  1.00 34.19           C  
ATOM   4446  CD1 PHE C 148      63.683  54.673  50.791  1.00 41.47           C  
ATOM   4447  HD1 PHE C 148      63.542  55.220  49.844  1.00  0.00           H  
ATOM   4448  CD2 PHE C 148      62.768  53.544  52.694  1.00 31.99           C  
ATOM   4449  HD2 PHE C 148      61.896  53.189  53.268  1.00  0.00           H  
ATOM   4450  CE1 PHE C 148      64.977  54.431  51.262  1.00 42.16           C  
ATOM   4451  HE1 PHE C 148      65.850  54.786  50.688  1.00  0.00           H  
ATOM   4452  CE2 PHE C 148      64.055  53.297  53.174  1.00 35.61           C  
ATOM   4453  HE2 PHE C 148      64.194  52.750  54.122  1.00  0.00           H  
ATOM   4454  CZ  PHE C 148      65.161  53.740  52.459  1.00 34.24           C  
ATOM   4455  HZ  PHE C 148      66.179  53.546  52.836  1.00  0.00           H  
ATOM   4456  N   ALA C 149      58.802  52.304  50.354  1.00 31.26           N  
ATOM   4457  HN  ALA C 149      59.471  51.594  50.653  1.00  0.00           H  
ATOM   4458  CA  ALA C 149      57.385  52.044  50.502  1.00 29.59           C  
ATOM   4459  HA  ALA C 149      56.793  52.926  50.163  1.00  0.00           H  
ATOM   4460  C   ALA C 149      57.206  51.831  52.001  1.00 30.60           C  
ATOM   4461  O   ALA C 149      57.451  50.751  52.530  1.00 28.45           O  
ATOM   4462  CB  ALA C 149      56.979  50.806  49.722  1.00 25.16           C  
ATOM   4463  HB1 ALA C 149      57.110  50.962  48.626  1.00  0.00           H  
ATOM   4464  HB2 ALA C 149      55.940  50.487  49.970  1.00  0.00           H  
ATOM   4465  HB3 ALA C 149      57.524  49.900  50.076  1.00  0.00           H  
ATOM   4466  N   ASN C 150      56.811  52.892  52.688  1.00 28.88           N  
ATOM   4467  HN  ASN C 150      56.640  53.769  52.196  1.00  0.00           H  
ATOM   4468  CA  ASN C 150      56.616  52.835  54.127  1.00 27.35           C  
ATOM   4469  HA  ASN C 150      57.324  52.084  54.550  1.00  0.00           H  
ATOM   4470  C   ASN C 150      55.199  52.406  54.468  1.00 24.97           C  
ATOM   4471  O   ASN C 150      54.242  53.164  54.322  1.00 24.27           O  
ATOM   4472  CB  ASN C 150      56.936  54.196  54.735  1.00 26.10           C  
ATOM   4473  HB1 ASN C 150      56.691  54.220  55.823  1.00  0.00           H  
ATOM   4474  HB2 ASN C 150      56.224  54.976  54.376  1.00  0.00           H  
ATOM   4475  CG  ASN C 150      58.376  54.611  54.487  1.00 34.59           C  
ATOM   4476  ND2 ASN C 150      58.560  55.745  53.824  1.00 33.34           N  
ATOM   4477 1HD2 ASN C 150      59.527  56.024  53.657  1.00  0.00           H  
ATOM   4478 2HD2 ASN C 150      57.785  56.322  53.498  1.00  0.00           H  
ATOM   4479  OD1 ASN C 150      59.312  53.914  54.881  1.00 35.77           O  
ATOM   4480  N   ILE C 151      55.083  51.169  54.923  1.00 21.45           N  
ATOM   4481  HN  ILE C 151      55.926  50.604  55.027  1.00  0.00           H  
ATOM   4482  CA  ILE C 151      53.807  50.587  55.279  1.00 21.95           C  
ATOM   4483  HA  ILE C 151      53.016  51.010  54.617  1.00  0.00           H  
ATOM   4484  C   ILE C 151      53.471  50.915  56.730  1.00 26.67           C  
ATOM   4485  O   ILE C 151      54.278  50.690  57.633  1.00 27.55           O  
ATOM   4486  CB  ILE C 151      53.867  49.063  55.082  1.00 24.47           C  
ATOM   4487  HB  ILE C 151      54.538  48.623  55.856  1.00  0.00           H  
ATOM   4488  CG1 ILE C 151      54.441  48.762  53.695  1.00 29.30           C  
ATOM   4489 1HG1 ILE C 151      53.657  48.881  52.911  1.00  0.00           H  
ATOM   4490 2HG1 ILE C 151      55.146  49.566  53.379  1.00  0.00           H  
ATOM   4491  CG2 ILE C 151      52.483  48.457  55.226  1.00 24.16           C  
ATOM   4492 1HG2 ILE C 151      52.065  48.676  56.236  1.00  0.00           H  
ATOM   4493 2HG2 ILE C 151      52.484  47.364  55.005  1.00  0.00           H  
ATOM   4494 3HG2 ILE C 151      51.798  48.790  54.412  1.00  0.00           H  
ATOM   4495  CD1 ILE C 151      55.099  47.406  53.587  1.00 30.62           C  
ATOM   4496 1HD1 ILE C 151      55.517  47.187  52.577  1.00  0.00           H  
ATOM   4497 2HD1 ILE C 151      54.394  46.602  53.903  1.00  0.00           H  
ATOM   4498 3HD1 ILE C 151      55.883  47.287  54.371  1.00  0.00           H  
ATOM   4499  N   THR C 152      52.277  51.451  56.948  1.00 21.11           N  
ATOM   4500  HN  THR C 152      51.653  51.614  56.158  1.00  0.00           H  
ATOM   4501  CA  THR C 152      51.837  51.812  58.287  1.00 20.53           C  
ATOM   4502  HA  THR C 152      52.428  51.242  59.041  1.00  0.00           H  
ATOM   4503  C   THR C 152      50.360  51.484  58.442  1.00 25.07           C  
ATOM   4504  O   THR C 152      49.656  51.198  57.464  1.00 20.53           O  
ATOM   4505  CB  THR C 152      51.987  53.324  58.548  1.00 21.42           C  
ATOM   4506  HB  THR C 152      51.709  53.538  59.606  1.00  0.00           H  
ATOM   4507  CG2 THR C 152      53.403  53.781  58.312  1.00 17.99           C  
ATOM   4508 1HG2 THR C 152      53.511  54.875  58.501  1.00  0.00           H  
ATOM   4509 2HG2 THR C 152      53.758  53.504  57.292  1.00  0.00           H  
ATOM   4510 3HG2 THR C 152      54.131  53.187  58.913  1.00  0.00           H  
ATOM   4511  OG1 THR C 152      51.106  54.043  57.681  1.00 27.60           O  
ATOM   4512  HG1 THR C 152      51.198  54.975  57.842  1.00  0.00           H  
ATOM   4513  N   LEU C 153      49.890  51.536  59.680  1.00 22.37           N  
ATOM   4514  HN  LEU C 153      50.523  51.756  60.449  1.00  0.00           H  
ATOM   4515  CA  LEU C 153      48.491  51.285  59.956  1.00 20.48           C  
ATOM   4516  HA  LEU C 153      48.114  50.428  59.350  1.00  0.00           H  
ATOM   4517  C   LEU C 153      47.745  52.556  59.614  1.00 23.20           C  
ATOM   4518  O   LEU C 153      48.307  53.643  59.682  1.00 19.57           O  
ATOM   4519  CB  LEU C 153      48.255  51.043  61.448  1.00 23.48           C  
ATOM   4520  HB1 LEU C 153      47.152  51.019  61.612  1.00  0.00           H  
ATOM   4521  HB2 LEU C 153      48.557  51.971  61.988  1.00  0.00           H  
ATOM   4522  CG  LEU C 153      48.853  49.862  62.202  1.00 27.37           C  
ATOM   4523  HG  LEU C 153      49.957  49.849  62.050  1.00  0.00           H  
ATOM   4524  CD1 LEU C 153      48.551  50.041  63.688  1.00 32.33           C  
ATOM   4525 1HD1 LEU C 153      48.986  50.996  64.065  1.00  0.00           H  
ATOM   4526 2HD1 LEU C 153      48.893  49.166  64.288  1.00  0.00           H  
ATOM   4527 3HD1 LEU C 153      47.458  49.972  63.899  1.00  0.00           H  
ATOM   4528  CD2 LEU C 153      48.259  48.557  61.687  1.00 27.17           C  
ATOM   4529 1HD2 LEU C 153      48.480  48.426  60.602  1.00  0.00           H  
ATOM   4530 2HD2 LEU C 153      47.166  48.488  61.898  1.00  0.00           H  
ATOM   4531 3HD2 LEU C 153      48.601  47.682  62.287  1.00  0.00           H  
ATOM   4532  N   PRO C 154      46.480  52.434  59.198  1.00 28.89           N  
ATOM   4533  CA  PRO C 154      45.729  53.651  58.902  1.00 23.88           C  
ATOM   4534  HA  PRO C 154      46.367  54.493  58.545  1.00  0.00           H  
ATOM   4535  C   PRO C 154      45.061  53.919  60.252  1.00 32.99           C  
ATOM   4536  O   PRO C 154      45.186  53.106  61.170  1.00 28.70           O  
ATOM   4537  CB  PRO C 154      44.713  53.183  57.878  1.00 26.92           C  
ATOM   4538  HB1 PRO C 154      43.818  53.839  57.769  1.00  0.00           H  
ATOM   4539  HB2 PRO C 154      45.040  53.272  56.816  1.00  0.00           H  
ATOM   4540  CG  PRO C 154      44.423  51.789  58.335  1.00 26.56           C  
ATOM   4541  HG1 PRO C 154      43.840  51.174  57.610  1.00  0.00           H  
ATOM   4542  HG2 PRO C 154      43.683  51.717  59.166  1.00  0.00           H  
ATOM   4543  CD  PRO C 154      45.789  51.247  58.662  1.00 20.09           C  
ATOM   4544  HD1 PRO C 154      46.310  50.743  57.814  1.00  0.00           H  
ATOM   4545  HD2 PRO C 154      45.793  50.358  59.335  1.00  0.00           H  
ATOM   4546  N   VAL C 155      44.370  55.041  60.393  1.00 28.59           N  
ATOM   4547  HN  VAL C 155      44.334  55.720  59.633  1.00  0.00           H  
ATOM   4548  CA  VAL C 155      43.665  55.298  61.636  1.00 25.31           C  
ATOM   4549  HA  VAL C 155      44.203  54.818  62.486  1.00  0.00           H  
ATOM   4550  C   VAL C 155      42.287  54.664  61.464  1.00 27.47           C  
ATOM   4551  O   VAL C 155      41.381  55.287  60.905  1.00 21.72           O  
ATOM   4552  CB  VAL C 155      43.504  56.807  61.899  1.00 29.63           C  
ATOM   4553  HB  VAL C 155      43.050  57.283  60.999  1.00  0.00           H  
ATOM   4554  CG1 VAL C 155      42.588  57.028  63.084  1.00 23.90           C  
ATOM   4555 1HG1 VAL C 155      41.588  56.570  62.899  1.00  0.00           H  
ATOM   4556 2HG1 VAL C 155      42.506  58.108  63.347  1.00  0.00           H  
ATOM   4557 3HG1 VAL C 155      43.043  56.659  64.033  1.00  0.00           H  
ATOM   4558  CG2 VAL C 155      44.877  57.436  62.153  1.00 25.44           C  
ATOM   4559 1HG2 VAL C 155      45.552  57.273  61.280  1.00  0.00           H  
ATOM   4560 2HG2 VAL C 155      45.332  57.067  63.102  1.00  0.00           H  
ATOM   4561 3HG2 VAL C 155      44.795  58.516  62.416  1.00  0.00           H  
ATOM   4562  N   TYR C 156      42.140  53.417  61.915  1.00 20.65           N  
ATOM   4563  HN  TYR C 156      42.933  52.947  62.351  1.00  0.00           H  
ATOM   4564  CA  TYR C 156      40.864  52.708  61.797  1.00 19.91           C  
ATOM   4565  HA  TYR C 156      40.532  52.708  60.733  1.00  0.00           H  
ATOM   4566  C   TYR C 156      39.823  53.394  62.655  1.00 23.91           C  
ATOM   4567  O   TYR C 156      40.176  54.062  63.616  1.00 19.71           O  
ATOM   4568  CB  TYR C 156      40.976  51.268  62.302  1.00 25.79           C  
ATOM   4569  HB1 TYR C 156      41.202  51.267  63.394  1.00  0.00           H  
ATOM   4570  HB2 TYR C 156      39.969  50.789  62.305  1.00  0.00           H  
ATOM   4571  CG  TYR C 156      41.959  50.386  61.576  1.00 26.46           C  
ATOM   4572  CD1 TYR C 156      41.762  50.031  60.237  1.00 26.42           C  
ATOM   4573  HD1 TYR C 156      40.882  50.418  59.696  1.00  0.00           H  
ATOM   4574  CD2 TYR C 156      43.079  49.885  62.237  1.00 21.93           C  
ATOM   4575  HD2 TYR C 156      43.251  50.157  63.292  1.00  0.00           H  
ATOM   4576  CE1 TYR C 156      42.661  49.196  59.578  1.00 20.06           C  
ATOM   4577  HE1 TYR C 156      42.496  48.924  58.522  1.00  0.00           H  
ATOM   4578  CE2 TYR C 156      43.983  49.049  61.593  1.00 23.81           C  
ATOM   4579  HE2 TYR C 156      44.863  48.659  62.132  1.00  0.00           H  
ATOM   4580  CZ  TYR C 156      43.768  48.709  60.263  1.00 30.11           C  
ATOM   4581  OH  TYR C 156      44.669  47.892  59.622  1.00 32.10           O  
ATOM   4582  HH  TYR C 156      44.522  47.660  58.713  1.00  0.00           H  
ATOM   4583  N   THR C 157      38.547  53.237  62.313  1.00 20.22           N  
ATOM   4584  HN  THR C 157      38.305  52.717  61.470  1.00  0.00           H  
ATOM   4585  CA  THR C 157      37.497  53.808  63.144  1.00 22.11           C  
ATOM   4586  HA  THR C 157      37.724  54.871  63.392  1.00  0.00           H  
ATOM   4587  C   THR C 157      37.518  52.939  64.409  1.00 24.34           C  
ATOM   4588  O   THR C 157      37.963  51.788  64.373  1.00 20.13           O  
ATOM   4589  CB  THR C 157      36.094  53.683  62.498  1.00 27.01           C  
ATOM   4590  HB  THR C 157      35.342  54.148  63.178  1.00  0.00           H  
ATOM   4591  CG2 THR C 157      36.053  54.402  61.153  1.00 23.48           C  
ATOM   4592 1HG2 THR C 157      36.307  55.479  61.288  1.00  0.00           H  
ATOM   4593 2HG2 THR C 157      35.075  54.265  60.636  1.00  0.00           H  
ATOM   4594 3HG2 THR C 157      36.707  53.910  60.396  1.00  0.00           H  
ATOM   4595  OG1 THR C 157      35.767  52.298  62.325  1.00 23.29           O  
ATOM   4596  HG1 THR C 157      35.793  51.850  63.163  1.00  0.00           H  
ATOM   4597  N   LEU C 158      37.046  53.477  65.525  1.00 22.10           N  
ATOM   4598  HN  LEU C 158      36.686  54.431  65.517  1.00  0.00           H  
ATOM   4599  CA  LEU C 158      37.041  52.709  66.761  1.00 22.58           C  
ATOM   4600  HA  LEU C 158      38.092  52.454  67.033  1.00  0.00           H  
ATOM   4601  C   LEU C 158      36.258  51.423  66.556  1.00 25.72           C  
ATOM   4602  O   LEU C 158      36.633  50.359  67.058  1.00 20.51           O  
ATOM   4603  CB  LEU C 158      36.415  53.520  67.900  1.00 19.64           C  
ATOM   4604  HB1 LEU C 158      35.406  53.888  67.599  1.00  0.00           H  
ATOM   4605  HB2 LEU C 158      36.950  54.491  68.018  1.00  0.00           H  
ATOM   4606  CG  LEU C 158      36.332  52.796  69.249  1.00 20.35           C  
ATOM   4607  HG  LEU C 158      35.690  51.891  69.140  1.00  0.00           H  
ATOM   4608  CD1 LEU C 158      37.727  52.369  69.708  1.00 15.42           C  
ATOM   4609 1HD1 LEU C 158      38.183  51.686  68.954  1.00  0.00           H  
ATOM   4610 2HD1 LEU C 158      37.712  51.916  70.727  1.00  0.00           H  
ATOM   4611 3HD1 LEU C 158      38.381  53.245  69.929  1.00  0.00           H  
ATOM   4612  CD2 LEU C 158      35.708  53.731  70.282  1.00 27.86           C  
ATOM   4613 1HD2 LEU C 158      34.691  54.042  69.947  1.00  0.00           H  
ATOM   4614 2HD2 LEU C 158      36.362  54.607  70.503  1.00  0.00           H  
ATOM   4615 3HD2 LEU C 158      35.693  53.278  71.301  1.00  0.00           H  
ATOM   4616  N   LYS C 159      35.177  51.527  65.794  1.00 25.75           N  
ATOM   4617  HN  LYS C 159      34.937  52.434  65.394  1.00  0.00           H  
ATOM   4618  CA  LYS C 159      34.326  50.382  65.514  1.00 24.11           C  
ATOM   4619  HA  LYS C 159      33.976  49.959  66.485  1.00  0.00           H  
ATOM   4620  C   LYS C 159      35.060  49.284  64.749  1.00 25.94           C  
ATOM   4621  O   LYS C 159      34.976  48.111  65.105  1.00 17.82           O  
ATOM   4622  CB  LYS C 159      33.104  50.820  64.714  1.00 25.55           C  
ATOM   4623  HB1 LYS C 159      32.588  51.674  65.212  1.00  0.00           H  
ATOM   4624  HB2 LYS C 159      33.409  51.319  63.765  1.00  0.00           H  
ATOM   4625  CG  LYS C 159      32.133  49.688  64.441  1.00 25.95           C  
ATOM   4626  HG1 LYS C 159      31.858  49.152  65.379  1.00  0.00           H  
ATOM   4627  HG2 LYS C 159      32.628  48.848  63.900  1.00  0.00           H  
ATOM   4628  CD  LYS C 159      30.904  50.176  63.701  1.00 23.94           C  
ATOM   4629  HD1 LYS C 159      30.376  50.985  64.257  1.00  0.00           H  
ATOM   4630  HD2 LYS C 159      31.171  50.754  62.785  1.00  0.00           H  
ATOM   4631  CE  LYS C 159      29.987  49.012  63.389  1.00 29.64           C  
ATOM   4632  HE1 LYS C 159      30.516  48.230  62.796  1.00  0.00           H  
ATOM   4633  HE2 LYS C 159      29.763  48.418  64.306  1.00  0.00           H  
ATOM   4634  NZ  LYS C 159      28.738  49.448  62.712  1.00 25.33           N  
ATOM   4635  HZ1 LYS C 159      28.120  48.664  62.502  1.00  0.00           H  
ATOM   4636  HZ2 LYS C 159      28.943  49.991  61.874  1.00  0.00           H  
ATOM   4637  HZ3 LYS C 159      28.255  50.164  63.255  1.00  0.00           H  
ATOM   4638  N   GLU C 160      35.765  49.665  63.690  1.00 26.17           N  
ATOM   4639  HN  GLU C 160      35.797  50.652  63.433  1.00  0.00           H  
ATOM   4640  CA  GLU C 160      36.494  48.687  62.890  1.00 28.34           C  
ATOM   4641  HA  GLU C 160      35.777  47.916  62.523  1.00  0.00           H  
ATOM   4642  C   GLU C 160      37.551  48.006  63.746  1.00 24.82           C  
ATOM   4643  O   GLU C 160      37.730  46.794  63.663  1.00 26.86           O  
ATOM   4644  CB  GLU C 160      37.149  49.362  61.687  1.00 18.52           C  
ATOM   4645  HB1 GLU C 160      36.436  50.069  61.202  1.00  0.00           H  
ATOM   4646  HB2 GLU C 160      37.932  50.081  62.023  1.00  0.00           H  
ATOM   4647  CG  GLU C 160      37.722  48.395  60.656  1.00 31.12           C  
ATOM   4648  HG1 GLU C 160      38.716  48.010  60.982  1.00  0.00           H  
ATOM   4649  HG2 GLU C 160      38.030  48.937  59.731  1.00  0.00           H  
ATOM   4650  CD  GLU C 160      36.776  47.246  60.323  1.00 33.23           C  
ATOM   4651  OE1 GLU C 160      35.551  47.485  60.205  1.00 27.26           O  
ATOM   4652  OE2 GLU C 160      37.264  46.103  60.172  1.00 30.63           O  
ATOM   4653  N   ARG C 161      38.236  48.792  64.575  1.00 23.36           N  
ATOM   4654  HN  ARG C 161      38.032  49.791  64.594  1.00  0.00           H  
ATOM   4655  CA  ARG C 161      39.271  48.261  65.457  1.00 22.29           C  
ATOM   4656  HA  ARG C 161      40.047  47.761  64.832  1.00  0.00           H  
ATOM   4657  C   ARG C 161      38.678  47.224  66.419  1.00 23.84           C  
ATOM   4658  O   ARG C 161      39.277  46.171  66.649  1.00 23.05           O  
ATOM   4659  CB  ARG C 161      39.934  49.407  66.236  1.00 20.64           C  
ATOM   4660  HB1 ARG C 161      39.161  50.023  66.752  1.00  0.00           H  
ATOM   4661  HB2 ARG C 161      40.347  50.167  65.532  1.00  0.00           H  
ATOM   4662  CG  ARG C 161      41.006  48.964  67.226  1.00 29.95           C  
ATOM   4663  HG1 ARG C 161      40.589  48.258  67.982  1.00  0.00           H  
ATOM   4664  HG2 ARG C 161      41.298  49.799  67.904  1.00  0.00           H  
ATOM   4665  CD  ARG C 161      42.222  48.370  66.532  1.00 17.08           C  
ATOM   4666  HD1 ARG C 161      42.750  49.127  65.906  1.00  0.00           H  
ATOM   4667  HD2 ARG C 161      41.929  47.658  65.725  1.00  0.00           H  
ATOM   4668  NE  ARG C 161      43.119  47.750  67.497  1.00 30.13           N  
ATOM   4669  HE  ARG C 161      43.452  48.322  68.273  1.00  0.00           H  
ATOM   4670  CZ  ARG C 161      43.534  46.488  67.435  1.00 28.90           C  
ATOM   4671  NH1 ARG C 161      43.138  45.699  66.445  1.00 20.65           N  
ATOM   4672 1HH1 ARG C 161      42.516  46.067  65.725  1.00  0.00           H  
ATOM   4673 2HH1 ARG C 161      43.456  44.731  66.397  1.00  0.00           H  
ATOM   4674  NH2 ARG C 161      44.342  46.010  68.370  1.00 27.86           N  
ATOM   4675 1HH2 ARG C 161      44.647  46.617  69.131  1.00  0.00           H  
ATOM   4676 2HH2 ARG C 161      44.660  45.042  68.322  1.00  0.00           H  
ATOM   4677  N   CYS C 162      37.506  47.520  66.983  1.00 22.62           N  
ATOM   4678  HN  CYS C 162      37.060  48.413  66.774  1.00  0.00           H  
ATOM   4679  CA  CYS C 162      36.852  46.586  67.895  1.00 27.01           C  
ATOM   4680  HA  CYS C 162      37.572  46.303  68.698  1.00  0.00           H  
ATOM   4681  C   CYS C 162      36.446  45.323  67.126  1.00 23.84           C  
ATOM   4682  O   CYS C 162      36.564  44.217  67.636  1.00 21.32           O  
ATOM   4683  CB  CYS C 162      35.615  47.229  68.542  1.00 24.79           C  
ATOM   4684  HB1 CYS C 162      34.942  47.640  67.754  1.00  0.00           H  
ATOM   4685  HB2 CYS C 162      34.955  46.440  68.973  1.00  0.00           H  
ATOM   4686  SG  CYS C 162      35.963  48.512  69.802  1.00 24.96           S  
ATOM   4687  N   LEU C 163      35.977  45.497  65.894  1.00 24.34           N  
ATOM   4688  HN  LEU C 163      35.893  46.442  65.519  1.00  0.00           H  
ATOM   4689  CA  LEU C 163      35.581  44.361  65.070  1.00 21.68           C  
ATOM   4690  HA  LEU C 163      34.802  43.778  65.615  1.00  0.00           H  
ATOM   4691  C   LEU C 163      36.779  43.452  64.808  1.00 20.65           C  
ATOM   4692  O   LEU C 163      36.644  42.232  64.795  1.00 22.09           O  
ATOM   4693  CB  LEU C 163      34.995  44.837  63.733  1.00 23.46           C  
ATOM   4694  HB1 LEU C 163      34.935  43.972  63.032  1.00  0.00           H  
ATOM   4695  HB2 LEU C 163      35.744  45.479  63.214  1.00  0.00           H  
ATOM   4696  CG  LEU C 163      33.641  45.561  63.757  1.00 20.68           C  
ATOM   4697  HG  LEU C 163      33.732  46.483  64.377  1.00  0.00           H  
ATOM   4698  CD1 LEU C 163      33.252  45.958  62.314  1.00 22.03           C  
ATOM   4699 1HD1 LEU C 163      34.033  46.619  61.872  1.00  0.00           H  
ATOM   4700 2HD1 LEU C 163      32.239  46.422  62.269  1.00  0.00           H  
ATOM   4701 3HD1 LEU C 163      33.052  45.065  61.676  1.00  0.00           H  
ATOM   4702  CD2 LEU C 163      32.567  44.652  64.365  1.00 19.00           C  
ATOM   4703 1HD2 LEU C 163      32.847  44.366  65.405  1.00  0.00           H  
ATOM   4704 2HD2 LEU C 163      32.367  43.759  63.727  1.00  0.00           H  
ATOM   4705 3HD2 LEU C 163      31.554  45.116  64.320  1.00  0.00           H  
ATOM   4706  N   GLN C 164      37.948  44.046  64.593  1.00 15.80           N  
ATOM   4707  HN  GLN C 164      38.003  45.064  64.600  1.00  0.00           H  
ATOM   4708  CA  GLN C 164      39.154  43.262  64.347  1.00 21.14           C  
ATOM   4709  HA  GLN C 164      38.990  42.609  63.458  1.00  0.00           H  
ATOM   4710  C   GLN C 164      39.473  42.390  65.555  1.00 25.73           C  
ATOM   4711  O   GLN C 164      39.684  41.184  65.427  1.00 24.36           O  
ATOM   4712  CB  GLN C 164      40.352  44.173  64.084  1.00 19.23           C  
ATOM   4713  HB1 GLN C 164      40.488  44.880  64.935  1.00  0.00           H  
ATOM   4714  HB2 GLN C 164      41.299  43.589  64.159  1.00  0.00           H  
ATOM   4715  CG  GLN C 164      40.316  44.934  62.780  1.00 21.10           C  
ATOM   4716  HG1 GLN C 164      40.417  44.250  61.905  1.00  0.00           H  
ATOM   4717  HG2 GLN C 164      39.297  45.334  62.569  1.00  0.00           H  
ATOM   4718  CD  GLN C 164      41.356  46.027  62.749  1.00 27.87           C  
ATOM   4719  NE2 GLN C 164      41.275  46.895  61.747  1.00 20.81           N  
ATOM   4720 1HE2 GLN C 164      41.978  47.634  61.726  1.00  0.00           H  
ATOM   4721 2HE2 GLN C 164      40.554  46.841  61.027  1.00  0.00           H  
ATOM   4722  OE1 GLN C 164      42.230  46.093  63.622  1.00 28.17           O  
ATOM   4723  N   VAL C 165      39.511  43.012  66.732  1.00 24.49           N  
ATOM   4724  HN  VAL C 165      39.320  44.013  66.777  1.00  0.00           H  
ATOM   4725  CA  VAL C 165      39.821  42.286  67.958  1.00 19.90           C  
ATOM   4726  HA  VAL C 165      40.848  41.862  67.861  1.00  0.00           H  
ATOM   4727  C   VAL C 165      38.844  41.128  68.167  1.00 24.08           C  
ATOM   4728  O   VAL C 165      39.265  40.001  68.433  1.00 25.60           O  
ATOM   4729  CB  VAL C 165      39.804  43.241  69.186  1.00 23.37           C  
ATOM   4730  HB  VAL C 165      38.839  43.800  69.195  1.00  0.00           H  
ATOM   4731  CG1 VAL C 165      39.925  42.453  70.474  1.00 17.40           C  
ATOM   4732 1HG1 VAL C 165      39.913  43.137  71.354  1.00  0.00           H  
ATOM   4733 2HG1 VAL C 165      40.825  41.794  70.474  1.00  0.00           H  
ATOM   4734 3HG1 VAL C 165      39.141  41.664  70.552  1.00  0.00           H  
ATOM   4735  CG2 VAL C 165      40.961  44.247  69.074  1.00 18.42           C  
ATOM   4736 1HG2 VAL C 165      40.949  44.931  69.954  1.00  0.00           H  
ATOM   4737 2HG2 VAL C 165      40.942  44.804  68.108  1.00  0.00           H  
ATOM   4738 3HG2 VAL C 165      41.947  43.742  68.948  1.00  0.00           H  
ATOM   4739  N   VAL C 166      37.548  41.394  68.027  1.00 21.59           N  
ATOM   4740  HN  VAL C 166      37.251  42.340  67.788  1.00  0.00           H  
ATOM   4741  CA  VAL C 166      36.545  40.346  68.212  1.00 26.37           C  
ATOM   4742  HA  VAL C 166      36.661  39.936  69.242  1.00  0.00           H  
ATOM   4743  C   VAL C 166      36.719  39.193  67.221  1.00 28.06           C  
ATOM   4744  O   VAL C 166      36.652  38.027  67.604  1.00 26.54           O  
ATOM   4745  CB  VAL C 166      35.109  40.904  68.079  1.00 33.56           C  
ATOM   4746  HB  VAL C 166      34.980  41.332  67.057  1.00  0.00           H  
ATOM   4747  CG1 VAL C 166      34.099  39.783  68.276  1.00 31.00           C  
ATOM   4748 1HG1 VAL C 166      34.269  38.979  67.523  1.00  0.00           H  
ATOM   4749 2HG1 VAL C 166      33.049  40.158  68.256  1.00  0.00           H  
ATOM   4750 3HG1 VAL C 166      34.111  39.388  69.319  1.00  0.00           H  
ATOM   4751  CG2 VAL C 166      34.876  42.005  69.110  1.00 33.92           C  
ATOM   4752 1HG2 VAL C 166      35.616  42.826  68.966  1.00  0.00           H  
ATOM   4753 2HG2 VAL C 166      34.888  41.610  70.153  1.00  0.00           H  
ATOM   4754 3HG2 VAL C 166      33.826  42.380  69.090  1.00  0.00           H  
ATOM   4755  N   ARG C 167      36.936  39.518  65.948  1.00 26.94           N  
ATOM   4756  HN  ARG C 167      36.966  40.503  65.683  1.00  0.00           H  
ATOM   4757  CA  ARG C 167      37.132  38.499  64.925  1.00 26.27           C  
ATOM   4758  HA  ARG C 167      36.232  37.841  64.893  1.00  0.00           H  
ATOM   4759  C   ARG C 167      38.359  37.644  65.226  1.00 30.81           C  
ATOM   4760  O   ARG C 167      38.373  36.448  64.943  1.00 35.78           O  
ATOM   4761  CB  ARG C 167      37.327  39.142  63.548  1.00 30.98           C  
ATOM   4762  HB1 ARG C 167      38.191  39.846  63.579  1.00  0.00           H  
ATOM   4763  HB2 ARG C 167      37.712  38.382  62.828  1.00  0.00           H  
ATOM   4764  CG  ARG C 167      36.119  39.840  62.960  1.00 23.91           C  
ATOM   4765  HG1 ARG C 167      35.713  40.632  63.632  1.00  0.00           H  
ATOM   4766  HG2 ARG C 167      35.217  39.185  62.934  1.00  0.00           H  
ATOM   4767  CD  ARG C 167      36.490  40.374  61.590  1.00 30.45           C  
ATOM   4768  HD1 ARG C 167      36.802  39.547  60.911  1.00  0.00           H  
ATOM   4769  HD2 ARG C 167      37.446  40.946  61.630  1.00  0.00           H  
ATOM   4770  NE  ARG C 167      35.432  41.171  60.988  1.00 29.18           N  
ATOM   4771  HE  ARG C 167      34.502  40.759  60.909  1.00  0.00           H  
ATOM   4772  CZ  ARG C 167      35.613  42.405  60.536  1.00 24.07           C  
ATOM   4773  NH1 ARG C 167      36.815  42.974  60.621  1.00 17.88           N  
ATOM   4774 1HH1 ARG C 167      36.954  43.923  60.273  1.00  0.00           H  
ATOM   4775 2HH1 ARG C 167      37.601  42.459  61.019  1.00  0.00           H  
ATOM   4776  NH2 ARG C 167      34.592  43.074  60.019  1.00 28.45           N  
ATOM   4777 1HH2 ARG C 167      34.731  44.023  59.671  1.00  0.00           H  
ATOM   4778 2HH2 ARG C 167      33.672  42.638  59.954  1.00  0.00           H  
ATOM   4779  N   SER C 168      39.395  38.261  65.786  1.00 31.18           N  
ATOM   4780  HN  SER C 168      39.330  39.256  66.001  1.00  0.00           H  
ATOM   4781  CA  SER C 168      40.626  37.538  66.099  1.00 31.53           C  
ATOM   4782  HA  SER C 168      40.895  36.918  65.212  1.00  0.00           H  
ATOM   4783  C   SER C 168      40.503  36.609  67.301  1.00 34.56           C  
ATOM   4784  O   SER C 168      41.405  35.805  67.556  1.00 28.01           O  
ATOM   4785  CB  SER C 168      41.775  38.518  66.354  1.00 28.76           C  
ATOM   4786  HB1 SER C 168      42.768  38.019  66.260  1.00  0.00           H  
ATOM   4787  HB2 SER C 168      41.876  39.257  65.525  1.00  0.00           H  
ATOM   4788  OG  SER C 168      41.631  39.160  67.610  1.00 35.97           O  
ATOM   4789  HG  SER C 168      42.344  39.768  67.768  1.00  0.00           H  
ATOM   4790  N   LEU C 169      39.393  36.714  68.033  1.00 31.92           N  
ATOM   4791  HN  LEU C 169      38.676  37.385  67.757  1.00  0.00           H  
ATOM   4792  CA  LEU C 169      39.181  35.889  69.222  1.00 32.66           C  
ATOM   4793  HA  LEU C 169      40.129  35.341  69.435  1.00  0.00           H  
ATOM   4794  C   LEU C 169      38.061  34.860  69.086  1.00 36.49           C  
ATOM   4795  O   LEU C 169      38.125  33.788  69.685  1.00 36.63           O  
ATOM   4796  CB  LEU C 169      38.864  36.775  70.431  1.00 30.31           C  
ATOM   4797  HB1 LEU C 169      37.889  37.284  70.247  1.00  0.00           H  
ATOM   4798  HB2 LEU C 169      38.613  36.115  71.294  1.00  0.00           H  
ATOM   4799  CG  LEU C 169      39.873  37.823  70.905  1.00 33.71           C  
ATOM   4800  HG  LEU C 169      40.169  38.460  70.039  1.00  0.00           H  
ATOM   4801  CD1 LEU C 169      39.193  38.697  71.954  1.00 30.24           C  
ATOM   4802 1HD1 LEU C 169      39.928  39.461  72.299  1.00  0.00           H  
ATOM   4803 2HD1 LEU C 169      38.762  38.104  72.794  1.00  0.00           H  
ATOM   4804 3HD1 LEU C 169      38.243  39.150  71.586  1.00  0.00           H  
ATOM   4805  CD2 LEU C 169      41.124  37.156  71.483  1.00 31.75           C  
ATOM   4806 1HD2 LEU C 169      41.859  37.920  71.828  1.00  0.00           H  
ATOM   4807 2HD2 LEU C 169      41.582  36.442  70.759  1.00  0.00           H  
ATOM   4808 3HD2 LEU C 169      40.868  36.434  72.294  1.00  0.00           H  
ATOM   4809  N   VAL C 170      37.031  35.188  68.314  1.00 37.76           N  
ATOM   4810  HN  VAL C 170      37.034  36.083  67.825  1.00  0.00           H  
ATOM   4811  CA  VAL C 170      35.899  34.289  68.156  1.00 37.80           C  
ATOM   4812  HA  VAL C 170      36.014  33.460  68.893  1.00  0.00           H  
ATOM   4813  C   VAL C 170      35.810  33.670  66.767  1.00 41.56           C  
ATOM   4814  O   VAL C 170      35.977  34.350  65.755  1.00 41.68           O  
ATOM   4815  CB  VAL C 170      34.577  35.023  68.471  1.00 38.21           C  
ATOM   4816  HB  VAL C 170      34.624  35.413  69.514  1.00  0.00           H  
ATOM   4817  CG1 VAL C 170      34.394  36.186  67.526  1.00 50.82           C  
ATOM   4818 1HG1 VAL C 170      33.440  36.716  67.753  1.00  0.00           H  
ATOM   4819 2HG1 VAL C 170      34.452  35.870  66.458  1.00  0.00           H  
ATOM   4820 3HG1 VAL C 170      35.269  36.877  67.539  1.00  0.00           H  
ATOM   4821  CG2 VAL C 170      33.405  34.072  68.360  1.00 32.61           C  
ATOM   4822 1HG2 VAL C 170      32.451  34.602  68.587  1.00  0.00           H  
ATOM   4823 2HG2 VAL C 170      33.541  33.169  69.000  1.00  0.00           H  
ATOM   4824 3HG2 VAL C 170      33.373  33.567  67.366  1.00  0.00           H  
ATOM   4825  N   LYS C 171      35.558  32.366  66.727  1.00 41.93           N  
ATOM   4826  HN  LYS C 171      35.453  31.848  67.599  1.00  0.00           H  
ATOM   4827  CA  LYS C 171      35.430  31.666  65.458  1.00 44.61           C  
ATOM   4828  HA  LYS C 171      36.294  31.921  64.801  1.00  0.00           H  
ATOM   4829  C   LYS C 171      34.138  32.119  64.800  1.00 39.85           C  
ATOM   4830  O   LYS C 171      33.111  32.240  65.461  1.00 37.68           O  
ATOM   4831  CB  LYS C 171      35.380  30.156  65.674  1.00 47.46           C  
ATOM   4832  HB1 LYS C 171      35.115  29.637  64.723  1.00  0.00           H  
ATOM   4833  HB2 LYS C 171      34.495  29.883  66.295  1.00  0.00           H  
ATOM   4834  CG  LYS C 171      36.639  29.562  66.263  1.00 53.37           C  
ATOM   4835  HG1 LYS C 171      36.867  29.980  67.271  1.00  0.00           H  
ATOM   4836  HG2 LYS C 171      37.555  29.911  65.731  1.00  0.00           H  
ATOM   4837  CD  LYS C 171      36.536  28.048  66.285  1.00 63.29           C  
ATOM   4838  HD1 LYS C 171      36.159  27.653  65.313  1.00  0.00           H  
ATOM   4839  HD2 LYS C 171      35.705  27.707  66.946  1.00  0.00           H  
ATOM   4840  CE  LYS C 171      37.852  27.398  66.673  1.00 68.84           C  
ATOM   4841  HE1 LYS C 171      38.190  27.728  67.683  1.00  0.00           H  
ATOM   4842  HE2 LYS C 171      38.700  27.798  66.070  1.00  0.00           H  
ATOM   4843  NZ  LYS C 171      37.769  25.913  66.582  1.00 72.29           N  
ATOM   4844  HZ1 LYS C 171      38.653  25.476  66.843  1.00  0.00           H  
ATOM   4845  HZ2 LYS C 171      37.460  25.611  65.658  1.00  0.00           H  
ATOM   4846  HZ3 LYS C 171      36.993  25.547  67.134  1.00  0.00           H  
ATOM   4847  N   PRO C 172      34.177  32.376  63.486  1.00 36.49           N  
ATOM   4848  CA  PRO C 172      33.015  32.820  62.712  1.00 34.22           C  
ATOM   4849  HA  PRO C 172      32.882  33.919  62.848  1.00  0.00           H  
ATOM   4850  C   PRO C 172      31.715  32.108  63.079  1.00 33.54           C  
ATOM   4851  O   PRO C 172      30.677  32.742  63.230  1.00 33.10           O  
ATOM   4852  CB  PRO C 172      33.443  32.542  61.278  1.00 29.98           C  
ATOM   4853  HB1 PRO C 172      33.197  31.521  60.904  1.00  0.00           H  
ATOM   4854  HB2 PRO C 172      32.859  33.085  60.499  1.00  0.00           H  
ATOM   4855  CG  PRO C 172      34.889  32.864  61.312  1.00 37.33           C  
ATOM   4856  HG1 PRO C 172      35.126  33.950  61.223  1.00  0.00           H  
ATOM   4857  HG2 PRO C 172      35.457  32.550  60.406  1.00  0.00           H  
ATOM   4858  CD  PRO C 172      35.353  32.216  62.611  1.00 39.75           C  
ATOM   4859  HD1 PRO C 172      36.304  32.625  63.025  1.00  0.00           H  
ATOM   4860  HD2 PRO C 172      35.721  31.169  62.507  1.00  0.00           H  
ATOM   4861  N   GLU C 173      31.780  30.790  63.224  1.00 37.33           N  
ATOM   4862  HN  GLU C 173      32.676  30.321  63.091  1.00  0.00           H  
ATOM   4863  CA  GLU C 173      30.606  29.990  63.569  1.00 39.52           C  
ATOM   4864  HA  GLU C 173      29.802  30.194  62.824  1.00  0.00           H  
ATOM   4865  C   GLU C 173      30.073  30.312  64.968  1.00 46.60           C  
ATOM   4866  O   GLU C 173      29.067  29.751  65.401  1.00 49.29           O  
ATOM   4867  CB  GLU C 173      30.969  28.511  63.504  1.00 40.87           C  
ATOM   4868  HB1 GLU C 173      31.289  28.223  62.475  1.00  0.00           H  
ATOM   4869  HB2 GLU C 173      30.060  27.872  63.596  1.00  0.00           H  
ATOM   4870  CG  GLU C 173      32.018  28.118  64.531  1.00 54.29           C  
ATOM   4871  HG1 GLU C 173      31.544  27.849  65.504  1.00  0.00           H  
ATOM   4872  HG2 GLU C 173      32.609  29.005  64.858  1.00  0.00           H  
ATOM   4873  CD  GLU C 173      32.928  27.008  64.045  1.00 62.66           C  
ATOM   4874  OE1 GLU C 173      33.576  27.200  62.993  1.00 65.53           O  
ATOM   4875  OE2 GLU C 173      33.000  25.953  64.713  1.00 64.82           O  
ATOM   4876  N   ASN C 174      30.750  31.209  65.676  1.00 43.10           N  
ATOM   4877  HN  ASN C 174      31.573  31.653  65.267  1.00  0.00           H  
ATOM   4878  CA  ASN C 174      30.338  31.570  67.026  1.00 42.61           C  
ATOM   4879  HA  ASN C 174      29.472  30.926  67.308  1.00  0.00           H  
ATOM   4880  C   ASN C 174      29.909  33.022  67.158  1.00 41.50           C  
ATOM   4881  O   ASN C 174      29.327  33.405  68.175  1.00 44.39           O  
ATOM   4882  CB  ASN C 174      31.477  31.291  68.009  1.00 40.93           C  
ATOM   4883  HB1 ASN C 174      31.363  31.900  68.936  1.00  0.00           H  
ATOM   4884  HB2 ASN C 174      32.440  31.710  67.634  1.00  0.00           H  
ATOM   4885  CG  ASN C 174      31.618  29.816  68.341  1.00 41.99           C  
ATOM   4886  ND2 ASN C 174      30.509  29.087  68.293  1.00 39.00           N  
ATOM   4887 1HD2 ASN C 174      29.604  29.480  68.034  1.00  0.00           H  
ATOM   4888 2HD2 ASN C 174      30.604  28.096  68.516  1.00  0.00           H  
ATOM   4889  OD1 ASN C 174      32.709  29.342  68.653  1.00 38.57           O  
ATOM   4890  N   TYR C 175      30.201  33.827  66.140  1.00 38.84           N  
ATOM   4891  HN  TYR C 175      30.683  33.449  65.325  1.00  0.00           H  
ATOM   4892  CA  TYR C 175      29.844  35.240  66.169  1.00 35.21           C  
ATOM   4893  HA  TYR C 175      30.598  35.785  66.784  1.00  0.00           H  
ATOM   4894  C   TYR C 175      28.470  35.453  66.785  1.00 34.48           C  
ATOM   4895  O   TYR C 175      28.296  36.260  67.701  1.00 38.17           O  
ATOM   4896  CB  TYR C 175      29.840  35.838  64.754  1.00 32.37           C  
ATOM   4897  HB1 TYR C 175      29.312  36.820  64.757  1.00  0.00           H  
ATOM   4898  HB2 TYR C 175      29.160  35.250  64.094  1.00  0.00           H  
ATOM   4899  CG  TYR C 175      31.197  35.983  64.100  1.00 28.29           C  
ATOM   4900  CD1 TYR C 175      32.370  35.938  64.852  1.00 32.00           C  
ATOM   4901  HD1 TYR C 175      32.309  35.765  65.940  1.00  0.00           H  
ATOM   4902  CD2 TYR C 175      31.306  36.200  62.725  1.00 35.05           C  
ATOM   4903  HD2 TYR C 175      30.393  36.235  62.108  1.00  0.00           H  
ATOM   4904  CE1 TYR C 175      33.617  36.107  64.255  1.00 31.93           C  
ATOM   4905  HE1 TYR C 175      34.534  36.065  64.867  1.00  0.00           H  
ATOM   4906  CE2 TYR C 175      32.552  36.373  62.118  1.00 31.88           C  
ATOM   4907  HE2 TYR C 175      32.620  36.544  61.031  1.00  0.00           H  
ATOM   4908  CZ  TYR C 175      33.701  36.328  62.890  1.00 32.08           C  
ATOM   4909  OH  TYR C 175      34.929  36.531  62.310  1.00 32.40           O  
ATOM   4910  HH  TYR C 175      35.717  36.500  62.840  1.00  0.00           H  
ATOM   4911  N   ARG C 176      27.498  34.705  66.281  1.00 40.87           N  
ATOM   4912  HN  ARG C 176      27.726  34.022  65.559  1.00  0.00           H  
ATOM   4913  CA  ARG C 176      26.120  34.826  66.723  1.00 39.61           C  
ATOM   4914  HA  ARG C 176      25.884  35.916  66.707  1.00  0.00           H  
ATOM   4915  C   ARG C 176      25.786  34.341  68.132  1.00 41.25           C  
ATOM   4916  O   ARG C 176      24.635  34.403  68.561  1.00 40.62           O  
ATOM   4917  CB  ARG C 176      25.218  34.180  65.666  1.00 39.11           C  
ATOM   4918  HB1 ARG C 176      25.504  33.122  65.460  1.00  0.00           H  
ATOM   4919  HB2 ARG C 176      24.187  33.996  66.050  1.00  0.00           H  
ATOM   4920  CG  ARG C 176      25.216  35.033  64.398  1.00 44.90           C  
ATOM   4921  HG1 ARG C 176      26.255  35.361  64.160  1.00  0.00           H  
ATOM   4922  HG2 ARG C 176      24.738  36.019  64.605  1.00  0.00           H  
ATOM   4923  CD  ARG C 176      24.582  34.399  63.174  1.00 42.76           C  
ATOM   4924  HD1 ARG C 176      23.526  34.090  63.357  1.00  0.00           H  
ATOM   4925  HD2 ARG C 176      25.005  33.392  62.952  1.00  0.00           H  
ATOM   4926  NE  ARG C 176      24.704  35.316  62.038  1.00 40.88           N  
ATOM   4927  HE  ARG C 176      25.358  35.069  61.295  1.00  0.00           H  
ATOM   4928  CZ  ARG C 176      24.018  36.451  61.910  1.00 38.05           C  
ATOM   4929  NH1 ARG C 176      23.144  36.815  62.841  1.00 37.89           N  
ATOM   4930 1HH1 ARG C 176      22.619  37.684  62.743  1.00  0.00           H  
ATOM   4931 2HH1 ARG C 176      22.988  36.210  63.647  1.00  0.00           H  
ATOM   4932  NH2 ARG C 176      24.221  37.239  60.860  1.00 39.74           N  
ATOM   4933 1HH2 ARG C 176      23.696  38.108  60.762  1.00  0.00           H  
ATOM   4934 2HH2 ARG C 176      24.892  36.959  60.145  1.00  0.00           H  
ATOM   4935  N   ARG C 177      26.787  33.872  68.863  1.00 38.49           N  
ATOM   4936  HN  ARG C 177      27.725  33.816  68.467  1.00  0.00           H  
ATOM   4937  CA  ARG C 177      26.548  33.437  70.232  1.00 39.61           C
[truncated: 119,894 more chars]
