# Supplementary material for: Astragalus in Acute Pancreatitis: Insights from Network Pharmacology, Molecular Docking, and Meta-Analysis Validation
Source: Curr Issues Mol Biol. 2025 May 21;47(5):379. doi: 10.3390/cimb47050379 (PMC12109879; doi:10.3390/cimb47050379)
Supplement: Supplementary file 1 [file cimb-47-00379-s001.zip › Original Data/Network Pharmacology/5 Molecular Docking/Calycosin/HIF1A/1lqb.pdbqt]

REMARK   4 XXXX COMPLIES WITH FORMAT V. 2.0
ATOM      1  N   MET A   1      57.950  65.575  71.946  1.00 58.29    -0.066 N 
ATOM      2  HN1 MET A   1      58.387  65.955  72.785  1.00  0.00     0.275 HD
ATOM      3  HN2 MET A   1      58.637  65.362  71.223  1.00  0.00     0.275 HD
ATOM      4  HN3 MET A   1      57.593  64.632  72.098  1.00  0.00     0.275 HD
ATOM      5  CA  MET A   1      56.888  66.498  71.449  1.00 57.39     0.275 C 
ATOM      6  C   MET A   1      55.827  66.733  72.524  1.00 52.93     0.249 C 
ATOM      7  O   MET A   1      56.135  67.200  73.620  1.00 51.09    -0.271 OA
ATOM      8  CB  MET A   1      56.228  65.924  70.183  1.00 64.55     0.053 C 
ATOM      9  CG  MET A   1      55.536  64.570  70.367  1.00 67.22     0.076 C 
ATOM     10  SD  MET A   1      54.374  64.175  69.032  1.00 72.07    -0.173 SA
ATOM     11  CE  MET A   1      52.910  65.017  69.573  1.00 64.69     0.089 C 
ATOM     12  N   ASP A   2      54.578  66.414  72.198  1.00 47.67    -0.345 N 
ATOM     13  HN  ASP A   2      54.390  66.042  71.267  1.00  0.00     0.163 HD
ATOM     14  CA  ASP A   2      53.474  66.579  73.125  1.00 43.72     0.186 C 
ATOM     15  C   ASP A   2      53.285  65.334  73.963  1.00 41.63     0.241 C 
ATOM     16  O   ASP A   2      53.555  64.217  73.524  1.00 43.22    -0.271 OA
ATOM     17  CB  ASP A   2      52.167  66.863  72.385  1.00 50.40     0.147 C 
ATOM     18  CG  ASP A   2      52.243  68.100  71.524  1.00 53.69     0.175 C 
ATOM     19  OD1 ASP A   2      52.794  69.120  71.991  1.00 59.19    -0.648 OA
ATOM     20  OD2 ASP A   2      51.742  68.052  70.383  1.00 56.30    -0.648 OA
ATOM     21  N   VAL A   3      52.816  65.546  75.182  1.00 33.26    -0.346 N 
ATOM     22  HN  VAL A   3      52.632  66.504  75.481  1.00  0.00     0.163 HD
ATOM     23  CA  VAL A   3      52.558  64.466  76.099  1.00 29.38     0.180 C 
ATOM     24  C   VAL A   3      51.054  64.433  76.300  1.00 28.62     0.241 C 
ATOM     25  O   VAL A   3      50.411  65.476  76.404  1.00 25.24    -0.271 OA
ATOM     26  CB  VAL A   3      53.303  64.709  77.412  1.00 33.95     0.009 C 
ATOM     27  CG1 VAL A   3      52.653  63.961  78.542  1.00 50.23     0.012 C 
ATOM     28  CG2 VAL A   3      54.736  64.249  77.254  1.00 30.53     0.012 C 
ATOM     29  N   PHE A   4      50.489  63.233  76.321  1.00 26.70    -0.346 N 
ATOM     30  HN  PHE A   4      51.069  62.400  76.220  1.00  0.00     0.163 HD
ATOM     31  CA  PHE A   4      49.056  63.092  76.486  1.00 25.85     0.180 C 
ATOM     32  C   PHE A   4      48.783  62.562  77.876  1.00 22.31     0.241 C 
ATOM     33  O   PHE A   4      49.338  61.544  78.287  1.00 27.29    -0.271 OA
ATOM     34  CB  PHE A   4      48.516  62.197  75.374  1.00 24.10     0.073 C 
ATOM     35  CG  PHE A   4      48.789  62.750  74.013  1.00 26.75    -0.056 A 
ATOM     36  CD1 PHE A   4      50.071  62.694  73.474  1.00 30.21     0.007 A 
ATOM     37  CD2 PHE A   4      47.797  63.423  73.311  1.00 32.31     0.007 A 
ATOM     38  CE1 PHE A   4      50.361  63.304  72.261  1.00 26.23     0.001 A 
ATOM     39  CE2 PHE A   4      48.075  64.038  72.097  1.00 24.16     0.001 A 
ATOM     40  CZ  PHE A   4      49.365  63.980  71.571  1.00 25.10     0.000 A 
ATOM     41  N   LEU A   5      47.921  63.274  78.593  1.00 27.11    -0.346 N 
ATOM     42  HN  LEU A   5      47.446  64.062  78.153  1.00  0.00     0.163 HD
ATOM     43  CA  LEU A   5      47.633  62.966  79.986  1.00 24.02     0.177 C 
ATOM     44  C   LEU A   5      46.179  62.819  80.390  1.00 27.35     0.241 C 
ATOM     45  O   LEU A   5      45.270  63.225  79.675  1.00 25.96    -0.271 OA
ATOM     46  CB  LEU A   5      48.225  64.080  80.848  1.00 24.21     0.038 C 
ATOM     47  CG  LEU A   5      49.608  64.565  80.426  1.00 28.49    -0.020 C 
ATOM     48  CD1 LEU A   5      49.848  65.986  80.932  1.00 31.25     0.009 C 
ATOM     49  CD2 LEU A   5      50.645  63.597  80.960  1.00 22.18     0.009 C 
ATOM     50  N   MET A   6      46.001  62.238  81.575  1.00 28.73    -0.346 N 
ATOM     51  HN  MET A   6      46.827  61.896  82.065  1.00  0.00     0.163 HD
ATOM     52  CA  MET A   6      44.705  62.058  82.219  1.00 27.04     0.177 C 
ATOM     53  C   MET A   6      44.903  62.649  83.608  1.00 24.39     0.241 C 
ATOM     54  O   MET A   6      45.612  62.069  84.430  1.00 23.78    -0.271 OA
ATOM     55  CB  MET A   6      44.339  60.580  82.383  1.00 31.87     0.045 C 
ATOM     56  CG  MET A   6      43.666  59.940  81.193  1.00 27.85     0.076 C 
ATOM     57  SD  MET A   6      42.937  58.348  81.645  1.00 28.54    -0.173 SA
ATOM     58  CE  MET A   6      44.384  57.402  82.000  1.00 17.28     0.089 C 
ATOM     59  N   ILE A   7      44.312  63.811  83.861  1.00 22.80    -0.346 N 
ATOM     60  HN  ILE A   7      43.767  64.264  83.128  1.00  0.00     0.163 HD
ATOM     61  CA  ILE A   7      44.427  64.451  85.164  1.00 18.11     0.180 C 
ATOM     62  C   ILE A   7      43.216  63.970  85.941  1.00 25.99     0.241 C 
ATOM     63  O   ILE A   7      42.071  64.235  85.556  1.00 22.43    -0.271 OA
ATOM     64  CB  ILE A   7      44.433  65.984  85.033  1.00 23.46     0.013 C 
ATOM     65  CG1 ILE A   7      45.583  66.406  84.107  1.00 20.46     0.002 C 
ATOM     66  CG2 ILE A   7      44.618  66.638  86.412  1.00 20.08     0.012 C 
ATOM     67  CD1 ILE A   7      45.605  67.885  83.791  1.00 22.65     0.005 C 
ATOM     68  N   ARG A   8      43.476  63.265  87.041  1.00 22.72    -0.346 N 
ATOM     69  HN  ARG A   8      44.443  63.139  87.339  1.00  0.00     0.163 HD
ATOM     70  CA  ARG A   8      42.403  62.672  87.823  1.00 23.39     0.176 C 
ATOM     71  C   ARG A   8      42.307  63.011  89.310  1.00 22.94     0.241 C 
ATOM     72  O   ARG A   8      43.303  63.026  90.029  1.00 22.70    -0.271 OA
ATOM     73  CB  ARG A   8      42.476  61.144  87.679  1.00 21.00     0.036 C 
ATOM     74  CG  ARG A   8      42.738  60.660  86.247  1.00 22.62     0.023 C 
ATOM     75  CD  ARG A   8      42.636  59.151  86.165  1.00 17.80     0.138 C 
ATOM     76  NE  ARG A   8      41.334  58.714  86.660  1.00 21.98    -0.227 N 
ATOM     77  HE  ARG A   8      40.587  59.407  86.704  1.00  0.00     0.177 HD
ATOM     78  CZ  ARG A   8      41.054  57.480  87.057  1.00 19.56     0.665 C 
ATOM     79  NH1 ARG A   8      41.985  56.541  87.016  1.00 21.66    -0.235 N 
ATOM     80 1HH1 ARG A   8      42.915  56.761  86.660  1.00  0.00     0.174 HD
ATOM     81 2HH1 ARG A   8      41.770  55.592  87.321  1.00  0.00     0.174 HD
ATOM     82  NH2 ARG A   8      39.846  57.194  87.520  1.00 21.09    -0.235 N 
ATOM     83 1HH2 ARG A   8      39.128  57.918  87.552  1.00  0.00     0.174 HD
ATOM     84 2HH2 ARG A   8      39.631  56.245  87.825  1.00  0.00     0.174 HD
ATOM     85  N   ARG A   9      41.080  63.276  89.745  1.00 26.97    -0.346 N 
ATOM     86  HN  ARG A   9      40.318  63.286  89.067  1.00  0.00     0.163 HD
ATOM     87  CA  ARG A   9      40.765  63.553  91.143  1.00 26.90     0.176 C 
ATOM     88  C   ARG A   9      39.375  62.992  91.377  1.00 26.80     0.241 C 
ATOM     89  O   ARG A   9      38.447  63.312  90.633  1.00 28.87    -0.271 OA
ATOM     90  CB  ARG A   9      40.748  65.050  91.455  1.00 24.84     0.036 C 
ATOM     91  CG  ARG A   9      40.453  65.316  92.929  1.00 27.67     0.023 C 
ATOM     92  CD  ARG A   9      40.420  66.788  93.269  1.00 41.39     0.138 C 
ATOM     93  NE  ARG A   9      39.066  67.323  93.198  1.00 50.16    -0.227 N 
ATOM     94  HE  ARG A   9      38.730  67.645  92.290  1.00  0.00     0.177 HD
ATOM     95  CZ  ARG A   9      38.239  67.420  94.234  1.00 39.00     0.665 C 
ATOM     96  NH1 ARG A   9      38.624  67.025  95.439  1.00 42.38    -0.235 N 
ATOM     97 1HH1 ARG A   9      39.563  66.652  95.575  1.00  0.00     0.174 HD
ATOM     98 2HH1 ARG A   9      37.989  67.099  96.234  1.00  0.00     0.174 HD
ATOM     99  NH2 ARG A   9      37.018  67.905  94.057  1.00 47.50    -0.235 N 
ATOM    100 1HH2 ARG A   9      36.722  68.209  93.130  1.00  0.00     0.174 HD
ATOM    101 2HH2 ARG A   9      36.383  67.979  94.852  1.00  0.00     0.174 HD
ATOM    102  N   HIS A  10      39.239  62.146  92.395  1.00 25.72    -0.346 N 
ATOM    103  HN  HIS A  10      40.058  61.914  92.957  1.00  0.00     0.163 HD
ATOM    104  CA  HIS A  10      37.955  61.538  92.735  1.00 29.21     0.182 C 
ATOM    105  C   HIS A  10      37.339  60.823  91.532  1.00 24.49     0.241 C 
ATOM    106  O   HIS A  10      37.916  59.870  91.013  1.00 29.46    -0.271 OA
ATOM    107  CB  HIS A  10      36.993  62.606  93.270  1.00 29.00     0.093 C 
ATOM    108  CG  HIS A  10      37.451  63.253  94.544  1.00 31.63     0.028 A 
ATOM    109  CD2 HIS A  10      36.961  64.312  95.232  1.00 36.69     0.114 A 
ATOM    110  ND1 HIS A  10      38.526  62.789  95.273  1.00 29.52    -0.354 N 
ATOM    111  HD1 HIS A  10      39.112  61.994  95.017  1.00  0.00     0.166 HD
ATOM    112  CE1 HIS A  10      38.679  63.533  96.354  1.00 32.85     0.180 A 
ATOM    113  NE2 HIS A  10      37.742  64.465  96.353  1.00 34.72    -0.360 N 
ATOM    114  HE2 HIS A  10      37.618  65.182  97.068  1.00  0.00     0.166 HD
ATOM    115  N   LYS A  11      36.167  61.278  91.102  1.00 24.77    -0.346 N 
ATOM    116  HN  LYS A  11      35.729  62.059  91.591  1.00  0.00     0.163 HD
ATOM    117  CA  LYS A  11      35.488  60.692  89.949  1.00 27.13     0.176 C 
ATOM    118  C   LYS A  11      35.550  61.607  88.735  1.00 26.50     0.241 C 
ATOM    119  O   LYS A  11      34.689  61.558  87.861  1.00 28.13    -0.271 OA
ATOM    120  CB  LYS A  11      34.026  60.395  90.281  1.00 30.41     0.035 C 
ATOM    121  CG  LYS A  11      33.809  59.038  90.915  1.00 40.24     0.004 C 
ATOM    122  CD  LYS A  11      32.336  58.671  90.908  1.00 45.97     0.027 C 
ATOM    123  CE  LYS A  11      32.128  57.222  91.312  1.00 47.44     0.229 C 
ATOM    124  NZ  LYS A  11      30.678  56.899  91.392  1.00 50.52    -0.079 N 
ATOM    125  HZ1 LYS A  11      30.538  55.926  91.663  1.00  0.00     0.274 HD
ATOM    126  HZ2 LYS A  11      30.193  57.122  90.523  1.00  0.00     0.274 HD
ATOM    127  HZ3 LYS A  11      30.182  57.539  92.013  1.00  0.00     0.274 HD
ATOM    128  N   THR A  12      36.570  62.450  88.690  1.00 27.00    -0.344 N 
ATOM    129  HN  THR A  12      37.248  62.452  89.452  1.00  0.00     0.163 HD
ATOM    130  CA  THR A  12      36.746  63.374  87.578  1.00 25.86     0.205 C 
ATOM    131  C   THR A  12      38.056  63.055  86.873  1.00 26.59     0.243 C 
ATOM    132  O   THR A  12      39.080  62.852  87.523  1.00 23.86    -0.271 OA
ATOM    133  CB  THR A  12      36.788  64.832  88.073  1.00 27.85     0.146 C 
ATOM    134  CG2 THR A  12      37.104  65.775  86.927  1.00 26.18     0.042 C 
ATOM    135  OG1 THR A  12      35.520  65.176  88.642  1.00 30.95    -0.393 OA
ATOM    136  HG1 THR A  12      35.322  64.586  89.359  1.00  0.00     0.210 HD
ATOM    137  N   THR A  13      38.012  63.005  85.544  1.00 25.34    -0.344 N 
ATOM    138  HN  THR A  13      37.123  63.179  85.075  1.00  0.00     0.163 HD
ATOM    139  CA  THR A  13      39.185  62.711  84.734  1.00 23.37     0.205 C 
ATOM    140  C   THR A  13      39.238  63.692  83.575  1.00 24.79     0.243 C 
ATOM    141  O   THR A  13      38.337  63.726  82.743  1.00 23.81    -0.271 OA
ATOM    142  CB  THR A  13      39.140  61.272  84.146  1.00 21.05     0.146 C 
ATOM    143  CG2 THR A  13      40.321  61.040  83.181  1.00 18.80     0.042 C 
ATOM    144  OG1 THR A  13      39.199  60.312  85.207  1.00 20.47    -0.393 OA
ATOM    145  HG1 THR A  13      38.472  60.455  85.801  1.00  0.00     0.210 HD
ATOM    146  N   ILE A  14      40.293  64.493  83.533  1.00 26.25    -0.346 N 
ATOM    147  HN  ILE A  14      40.995  64.430  84.270  1.00  0.00     0.163 HD
ATOM    148  CA  ILE A  14      40.473  65.459  82.462  1.00 24.35     0.180 C 
ATOM    149  C   ILE A  14      41.445  64.895  81.443  1.00 27.30     0.241 C 
ATOM    150  O   ILE A  14      42.564  64.508  81.803  1.00 23.94    -0.271 OA
ATOM    151  CB  ILE A  14      41.085  66.788  82.971  1.00 19.56     0.013 C 
ATOM    152  CG1 ILE A  14      40.134  67.471  83.955  1.00 28.43     0.002 C 
ATOM    153  CG2 ILE A  14      41.366  67.713  81.796  1.00 25.02     0.012 C 
ATOM    154  CD1 ILE A  14      40.672  68.780  84.519  1.00 19.14     0.005 C 
ATOM    155  N   PHE A  15      41.018  64.830  80.183  1.00 22.50    -0.346 N 
ATOM    156  HN  PHE A  15      40.060  65.103  79.963  1.00  0.00     0.163 HD
ATOM    157  CA  PHE A  15      41.898  64.374  79.112  1.00 22.63     0.180 C 
ATOM    158  C   PHE A  15      42.483  65.613  78.465  1.00 22.64     0.241 C 
ATOM    159  O   PHE A  15      41.750  66.481  77.999  1.00 26.67    -0.271 OA
ATOM    160  CB  PHE A  15      41.147  63.577  78.043  1.00 21.68     0.073 C 
ATOM    161  CG  PHE A  15      40.889  62.161  78.426  1.00 24.73    -0.056 A 
ATOM    162  CD1 PHE A  15      39.801  61.832  79.224  1.00 19.14     0.007 A 
ATOM    163  CD2 PHE A  15      41.771  61.158  78.038  1.00 19.78     0.007 A 
ATOM    164  CE1 PHE A  15      39.596  60.528  79.633  1.00 19.35     0.001 A 
ATOM    165  CE2 PHE A  15      41.574  59.853  78.445  1.00 23.59     0.001 A 
ATOM    166  CZ  PHE A  15      40.484  59.537  79.246  1.00 24.32     0.000 A 
ATOM    167  N   THR A  16      43.803  65.700  78.441  1.00 20.24    -0.344 N 
ATOM    168  HN  THR A  16      44.369  64.954  78.845  1.00  0.00     0.163 HD
ATOM    169  CA  THR A  16      44.448  66.851  77.843  1.00 23.82     0.205 C 
ATOM    170  C   THR A  16      45.879  66.521  77.477  1.00 23.72     0.243 C 
ATOM    171  O   THR A  16      46.399  65.455  77.812  1.00 25.76    -0.271 OA
ATOM    172  CB  THR A  16      44.440  68.066  78.797  1.00 31.69     0.146 C 
ATOM    173  CG2 THR A  16      45.346  67.818  80.007  1.00 29.79     0.042 C 
ATOM    174  OG1 THR A  16      44.907  69.221  78.093  1.00 35.03    -0.393 OA
ATOM    175  HG1 THR A  16      44.902  69.968  78.680  1.00  0.00     0.210 HD
ATOM    176  N   ASP A  17      46.513  67.441  76.768  1.00 24.27    -0.345 N 
ATOM    177  HN  ASP A  17      46.027  68.300  76.512  1.00  0.00     0.163 HD
ATOM    178  CA  ASP A  17      47.885  67.248  76.350  1.00 26.93     0.186 C 
ATOM    179  C   ASP A  17      48.619  68.561  76.521  1.00 20.10     0.241 C 
ATOM    180  O   ASP A  17      48.002  69.615  76.601  1.00 24.85    -0.271 OA
ATOM    181  CB  ASP A  17      47.926  66.823  74.889  1.00 27.89     0.147 C 
ATOM    182  CG  ASP A  17      47.218  67.807  73.997  1.00 32.88     0.175 C 
ATOM    183  OD1 ASP A  17      45.979  67.698  73.860  1.00 36.44    -0.648 OA
ATOM    184  OD2 ASP A  17      47.902  68.703  73.460  1.00 33.36    -0.648 OA
ATOM    185  N   ALA A  18      49.940  68.487  76.574  1.00 27.31    -0.346 N 
ATOM    186  HN  ALA A  18      50.388  67.574  76.501  1.00  0.00     0.163 HD
ATOM    187  CA  ALA A  18      50.769  69.667  76.733  1.00 28.94     0.172 C 
ATOM    188  C   ALA A  18      52.151  69.383  76.161  1.00 28.12     0.240 C 
ATOM    189  O   ALA A  18      52.497  68.235  75.899  1.00 31.21    -0.271 OA
ATOM    190  CB  ALA A  18      50.881  70.027  78.210  1.00 28.51     0.042 C 
ATOM    191  N   LYS A  19      52.940  70.429  75.958  1.00 32.59    -0.346 N 
ATOM    192  HN  LYS A  19      52.603  71.368  76.170  1.00  0.00     0.163 HD
ATOM    193  CA  LYS A  19      54.284  70.244  75.435  1.00 35.22     0.176 C 
ATOM    194  C   LYS A  19      55.140  69.643  76.539  1.00 33.05     0.241 C 
ATOM    195  O   LYS A  19      55.044  70.043  77.698  1.00 30.47    -0.271 OA
ATOM    196  CB  LYS A  19      54.883  71.580  74.987  1.00 37.86     0.035 C 
ATOM    197  CG  LYS A  19      54.262  72.158  73.729  1.00 43.18     0.004 C 
ATOM    198  CD  LYS A  19      54.968  73.444  73.322  1.00 46.95     0.027 C 
ATOM    199  CE  LYS A  19      54.403  74.002  72.026  1.00 52.13     0.229 C 
ATOM    200  NZ  LYS A  19      55.022  75.313  71.668  1.00 60.74    -0.079 N 
ATOM    201  HZ1 LYS A  19      54.643  75.687  70.798  1.00  0.00     0.274 HD
ATOM    202  HZ2 LYS A  19      56.039  75.245  71.630  1.00  0.00     0.274 HD
ATOM    203  HZ3 LYS A  19      54.935  75.985  72.430  1.00  0.00     0.274 HD
ATOM    204  N   GLU A  20      55.974  68.681  76.173  1.00 32.04    -0.346 N 
ATOM    205  HN  GLU A  20      55.998  68.389  75.196  1.00  0.00     0.163 HD
ATOM    206  CA  GLU A  20      56.855  68.032  77.128  1.00 31.46     0.177 C 
ATOM    207  C   GLU A  20      57.711  69.096  77.805  1.00 30.69     0.241 C 
ATOM    208  O   GLU A  20      58.168  68.922  78.936  1.00 35.13    -0.271 OA
ATOM    209  CB  GLU A  20      57.743  67.019  76.399  1.00 34.37     0.045 C 
ATOM    210  CG  GLU A  20      58.578  66.146  77.309  1.00 37.70     0.116 C 
ATOM    211  CD  GLU A  20      59.437  65.160  76.531  1.00 50.05     0.172 C 
ATOM    212  OE1 GLU A  20      58.878  64.355  75.750  1.00 36.82    -0.648 OA
ATOM    213  OE2 GLU A  20      60.675  65.192  76.703  1.00 45.53    -0.648 OA
ATOM    214  N   SER A  21      57.900  70.213  77.110  1.00 26.10    -0.344 N 
ATOM    215  HN  SER A  21      57.470  70.302  76.189  1.00  0.00     0.163 HD
ATOM    216  CA  SER A  21      58.704  71.315  77.625  1.00 28.04     0.200 C 
ATOM    217  C   SER A  21      57.922  72.292  78.496  1.00 26.49     0.243 C 
ATOM    218  O   SER A  21      58.517  73.157  79.126  1.00 27.23    -0.271 OA
ATOM    219  CB  SER A  21      59.339  72.090  76.468  1.00 27.21     0.199 C 
ATOM    220  OG  SER A  21      58.348  72.786  75.730  1.00 32.03    -0.398 OA
ATOM    221  HG  SER A  21      58.742  73.267  75.012  1.00  0.00     0.209 HD
ATOM    222  N   SER A  22      56.597  72.179  78.524  1.00 23.89    -0.344 N 
ATOM    223  HN  SER A  22      56.132  71.458  77.973  1.00  0.00     0.163 HD
ATOM    224  CA  SER A  22      55.813  73.092  79.347  1.00 27.96     0.200 C 
ATOM    225  C   SER A  22      55.953  72.689  80.817  1.00 23.94     0.243 C 
ATOM    226  O   SER A  22      56.340  71.564  81.126  1.00 28.89    -0.271 OA
ATOM    227  CB  SER A  22      54.342  73.097  78.904  1.00 26.71     0.199 C 
ATOM    228  OG  SER A  22      53.764  71.810  78.955  1.00 32.11    -0.398 OA
ATOM    229  HG  SER A  22      52.854  71.813  78.681  1.00  0.00     0.209 HD
ATOM    230  N   THR A  23      55.644  73.605  81.723  1.00 22.66    -0.344 N 
ATOM    231  HN  THR A  23      55.298  74.516  81.422  1.00  0.00     0.163 HD
ATOM    232  CA  THR A  23      55.795  73.322  83.152  1.00 21.72     0.205 C 
ATOM    233  C   THR A  23      54.576  72.804  83.898  1.00 22.39     0.243 C 
ATOM    234  O   THR A  23      53.444  72.850  83.409  1.00 20.80    -0.271 OA
ATOM    235  CB  THR A  23      56.287  74.566  83.911  1.00 18.20     0.146 C 
ATOM    236  CG2 THR A  23      57.593  75.070  83.312  1.00 20.40     0.042 C 
ATOM    237  OG1 THR A  23      55.297  75.593  83.826  1.00 24.22    -0.393 OA
ATOM    238  HG1 THR A  23      55.601  76.361  84.295  1.00  0.00     0.210 HD
ATOM    239  N   VAL A  24      54.842  72.298  85.098  1.00 24.08    -0.346 N 
ATOM    240  HN  VAL A  24      55.812  72.263  85.411  1.00  0.00     0.163 HD
ATOM    241  CA  VAL A  24      53.805  71.794  85.979  1.00 23.18     0.180 C 
ATOM    242  C   VAL A  24      52.885  72.975  86.246  1.00 22.98     0.241 C 
ATOM    243  O   VAL A  24      51.661  72.835  86.287  1.00 23.99    -0.271 OA
ATOM    244  CB  VAL A  24      54.421  71.288  87.310  1.00 24.25     0.009 C 
ATOM    245  CG1 VAL A  24      53.333  71.013  88.337  1.00 16.35     0.012 C 
ATOM    246  CG2 VAL A  24      55.219  70.021  87.049  1.00 18.50     0.012 C 
ATOM    247  N   PHE A  25      53.486  74.150  86.401  1.00 21.12    -0.346 N 
ATOM    248  HN  PHE A  25      54.503  74.206  86.341  1.00  0.00     0.163 HD
ATOM    249  CA  PHE A  25      52.714  75.361  86.655  1.00 28.21     0.180 C 
ATOM    250  C   PHE A  25      51.738  75.636  85.512  1.00 25.87     0.241 C 
ATOM    251  O   PHE A  25      50.562  75.934  85.743  1.00 27.40    -0.271 OA
ATOM    252  CB  PHE A  25      53.639  76.567  86.826  1.00 28.63     0.073 C 
ATOM    253  CG  PHE A  25      52.903  77.850  87.096  1.00 35.13    -0.056 A 
ATOM    254  CD1 PHE A  25      52.475  78.165  88.386  1.00 29.01     0.007 A 
ATOM    255  CD2 PHE A  25      52.592  78.721  86.052  1.00 29.36     0.007 A 
ATOM    256  CE1 PHE A  25      51.744  79.331  88.633  1.00 29.82     0.001 A 
ATOM    257  CE2 PHE A  25      51.861  79.886  86.284  1.00 35.15     0.001 A 
ATOM    258  CZ  PHE A  25      51.435  80.193  87.578  1.00 34.91     0.000 A 
ATOM    259  N   GLU A  26      52.223  75.548  84.276  1.00 26.50    -0.346 N 
ATOM    260  HN  GLU A  26      53.205  75.311  84.131  1.00  0.00     0.163 HD
ATOM    261  CA  GLU A  26      51.355  75.789  83.126  1.00 21.58     0.177 C 
ATOM    262  C   GLU A  26      50.256  74.740  83.078  1.00 18.62     0.241 C 
ATOM    263  O   GLU A  26      49.142  75.021  82.658  1.00 24.73    -0.271 OA
ATOM    264  CB  GLU A  26      52.165  75.776  81.830  1.00 22.48     0.045 C 
ATOM    265  CG  GLU A  26      53.084  76.980  81.695  1.00 27.74     0.116 C 
ATOM    266  CD  GLU A  26      54.038  76.857  80.529  1.00 34.26     0.172 C 
ATOM    267  OE1 GLU A  26      54.896  75.950  80.564  1.00 36.71    -0.648 OA
ATOM    268  OE2 GLU A  26      53.930  77.664  79.581  1.00 42.61    -0.648 OA
ATOM    269  N   LEU A  27      50.568  73.527  83.521  1.00 20.65    -0.346 N 
ATOM    270  HN  LEU A  27      51.514  73.337  83.852  1.00  0.00     0.163 HD
ATOM    271  CA  LEU A  27      49.571  72.469  83.538  1.00 17.29     0.177 C 
ATOM    272  C   LEU A  27      48.487  72.834  84.552  1.00 24.59     0.241 C 
ATOM    273  O   LEU A  27      47.294  72.607  84.317  1.00 19.95    -0.271 OA
ATOM    274  CB  LEU A  27      50.214  71.149  83.928  1.00 20.25     0.038 C 
ATOM    275  CG  LEU A  27      49.288  69.937  83.902  1.00 28.97    -0.020 C 
ATOM    276  CD1 LEU A  27      48.579  69.866  82.552  1.00 30.70     0.009 C 
ATOM    277  CD2 LEU A  27      50.103  68.665  84.160  1.00 22.22     0.009 C 
ATOM    278  N   LYS A  28      48.907  73.399  85.683  1.00 23.91    -0.346 N 
ATOM    279  HN  LYS A  28      49.905  73.545  85.832  1.00  0.00     0.163 HD
ATOM    280  CA  LYS A  28      47.960  73.810  86.709  1.00 28.12     0.176 C 
ATOM    281  C   LYS A  28      47.051  74.890  86.127  1.00 27.76     0.241 C 
ATOM    282  O   LYS A  28      45.865  74.979  86.472  1.00 27.57    -0.271 OA
ATOM    283  CB  LYS A  28      48.694  74.341  87.951  1.00 23.47     0.035 C 
ATOM    284  CG  LYS A  28      49.352  73.269  88.821  1.00 25.61     0.004 C 
ATOM    285  CD  LYS A  28      49.934  73.904  90.085  1.00 21.44     0.027 C 
ATOM    286  CE  LYS A  28      50.493  72.873  91.067  1.00 22.66     0.229 C 
ATOM    287  NZ  LYS A  28      50.880  73.482  92.378  1.00 24.48    -0.079 N 
ATOM    288  HZ1 LYS A  28      51.253  72.795  93.033  1.00  0.00     0.274 HD
ATOM    289  HZ2 LYS A  28      50.100  73.995  92.789  1.00  0.00     0.274 HD
ATOM    290  HZ3 LYS A  28      51.533  74.254  92.246  1.00  0.00     0.274 HD
ATOM    291  N   ARG A  29      47.606  75.715  85.245  1.00 27.02    -0.346 N 
ATOM    292  HN  ARG A  29      48.594  75.616  85.011  1.00  0.00     0.163 HD
ATOM    293  CA  ARG A  29      46.811  76.761  84.610  1.00 28.84     0.176 C 
ATOM    294  C   ARG A  29      45.705  76.096  83.806  1.00 28.48     0.241 C 
ATOM    295  O   ARG A  29      44.554  76.521  83.859  1.00 31.94    -0.271 OA
ATOM    296  CB  ARG A  29      47.664  77.614  83.670  1.00 35.56     0.036 C 
ATOM    297  CG  ARG A  29      48.604  78.600  84.350  1.00 39.61     0.023 C 
ATOM    298  CD  ARG A  29      47.850  79.667  85.135  1.00 47.19     0.138 C 
ATOM    299  NE  ARG A  29      48.686  80.844  85.375  1.00 55.59    -0.227 N 
ATOM    300  HE  ARG A  29      49.572  80.904  84.874  1.00  0.00     0.177 HD
ATOM    301  CZ  ARG A  29      48.376  81.843  86.199  1.00 55.37     0.665 C 
ATOM    302  NH1 ARG A  29      47.238  81.826  86.887  1.00 48.18    -0.235 N 
ATOM    303 1HH1 ARG A  29      47.001  82.591  87.518  1.00  0.00     0.174 HD
ATOM    304 2HH1 ARG A  29      46.600  81.036  86.789  1.00  0.00     0.174 HD
ATOM    305  NH2 ARG A  29      49.207  82.872  86.327  1.00 55.34    -0.235 N 
ATOM    306 1HH2 ARG A  29      48.970  83.637  86.958  1.00  0.00     0.174 HD
ATOM    307 2HH2 ARG A  29      50.080  82.885  85.799  1.00  0.00     0.174 HD
ATOM    308  N   ILE A  30      46.053  75.049  83.061  1.00 27.80    -0.346 N 
ATOM    309  HN  ILE A  30      47.023  74.735  83.054  1.00  0.00     0.163 HD
ATOM    310  CA  ILE A  30      45.058  74.344  82.252  1.00 29.99     0.180 C 
ATOM    311  C   ILE A  30      43.934  73.816  83.139  1.00 29.92     0.241 C 
ATOM    312  O   ILE A  30      42.757  73.889  82.783  1.00 28.21    -0.271 OA
ATOM    313  CB  ILE A  30      45.679  73.145  81.483  1.00 33.33     0.013 C 
ATOM    314  CG1 ILE A  30      46.741  73.634  80.494  1.00 29.28     0.002 C 
ATOM    315  CG2 ILE A  30      44.595  72.396  80.731  1.00 23.84     0.012 C 
ATOM    316  CD1 ILE A  30      46.218  74.598  79.443  1.00 35.04     0.005 C 
ATOM    317  N   VAL A  31      44.311  73.291  84.302  1.00 30.97    -0.346 N 
ATOM    318  HN  VAL A  31      45.304  73.271  84.534  1.00  0.00     0.163 HD
ATOM    319  CA  VAL A  31      43.353  72.741  85.260  1.00 24.83     0.180 C 
ATOM    320  C   VAL A  31      42.444  73.837  85.814  1.00 30.02     0.241 C 
ATOM    321  O   VAL A  31      41.242  73.633  86.000  1.00 30.27    -0.271 OA
ATOM    322  CB  VAL A  31      44.101  72.041  86.428  1.00 29.31     0.009 C 
ATOM    323  CG1 VAL A  31      43.157  71.784  87.608  1.00 33.51     0.012 C 
ATOM    324  CG2 VAL A  31      44.692  70.733  85.936  1.00 22.96     0.012 C 
ATOM    325  N   GLU A  32      43.029  75.001  86.067  1.00 27.33    -0.346 N 
ATOM    326  HN  GLU A  32      44.027  75.106  85.882  1.00  0.00     0.163 HD
ATOM    327  CA  GLU A  32      42.285  76.129  86.600  1.00 27.32     0.177 C 
ATOM    328  C   GLU A  32      41.195  76.582  85.640  1.00 27.96     0.240 C 
ATOM    329  O   GLU A  32      40.087  76.910  86.060  1.00 31.22    -0.271 OA
ATOM    330  CB  GLU A  32      43.232  77.289  86.890  1.00 23.00     0.045 C 
ATOM    331  CG  GLU A  32      42.523  78.587  87.227  1.00 24.35     0.116 C 
ATOM    332  CD  GLU A  32      43.496  79.704  87.529  1.00 32.53     0.172 C 
ATOM    333  OE1 GLU A  32      44.542  79.786  86.845  1.00 38.92    -0.648 OA
ATOM    334  OE2 GLU A  32      43.212  80.504  88.443  1.00 32.39    -0.648 OA
ATOM    335  N   GLY A  33      41.513  76.600  84.350  1.00 27.26    -0.351 N 
ATOM    336  HN  GLY A  33      42.449  76.325  84.051  1.00  0.00     0.163 HD
ATOM    337  CA  GLY A  33      40.530  77.010  83.368  1.00 32.73     0.225 C 
ATOM    338  C   GLY A  33      39.340  76.072  83.338  1.00 35.08     0.236 C 
ATOM    339  O   GLY A  33      38.240  76.467  82.955  1.00 35.22    -0.272 OA
ATOM    340  N   ILE A  34      39.551  74.828  83.759  1.00 31.18    -0.346 N 
ATOM    341  HN  ILE A  34      40.478  74.564  84.092  1.00  0.00     0.163 HD
ATOM    342  CA  ILE A  34      38.484  73.833  83.754  1.00 28.01     0.180 C 
ATOM    343  C   ILE A  34      37.752  73.661  85.087  1.00 31.43     0.241 C 
ATOM    344  O   ILE A  34      36.520  73.669  85.130  1.00 29.49    -0.271 OA
ATOM    345  CB  ILE A  34      39.031  72.453  83.331  1.00 34.30     0.013 C 
ATOM    346  CG1 ILE A  34      39.682  72.559  81.946  1.00 32.68     0.002 C 
ATOM    347  CG2 ILE A  34      37.902  71.418  83.330  1.00 25.99     0.012 C 
ATOM    348  CD1 ILE A  34      40.467  71.326  81.543  1.00 25.52     0.005 C 
ATOM    349  N   LEU A  35      38.503  73.508  86.173  1.00 27.31    -0.346 N 
ATOM    350  HN  LEU A  35      39.519  73.543  86.093  1.00  0.00     0.163 HD
ATOM    351  CA  LEU A  35      37.887  73.290  87.480  1.00 29.13     0.177 C 
ATOM    352  C   LEU A  35      37.828  74.521  88.383  1.00 31.15     0.241 C 
ATOM    353  O   LEU A  35      37.430  74.431  89.547  1.00 31.96    -0.271 OA
ATOM    354  CB  LEU A  35      38.600  72.139  88.192  1.00 25.32     0.038 C 
ATOM    355  CG  LEU A  35      38.648  70.844  87.372  1.00 28.80    -0.020 C 
ATOM    356  CD1 LEU A  35      39.360  69.753  88.146  1.00 16.26     0.009 C 
ATOM    357  CD2 LEU A  35      37.234  70.418  87.017  1.00 23.10     0.009 C 
ATOM    358  N   LYS A  36      38.232  75.665  87.841  1.00 34.22    -0.346 N 
ATOM    359  HN  LYS A  36      38.587  75.659  86.885  1.00  0.00     0.163 HD
ATOM    360  CA  LYS A  36      38.184  76.927  88.567  1.00 36.74     0.176 C 
ATOM    361  C   LYS A  36      38.903  76.949  89.913  1.00 37.89     0.241 C 
ATOM    362  O   LYS A  36      38.335  77.382  90.910  1.00 34.70    -0.271 OA
ATOM    363  CB  LYS A  36      36.724  77.339  88.779  1.00 37.90     0.035 C 
ATOM    364  CG  LYS A  36      35.885  77.309  87.518  1.00 45.66     0.004 C 
ATOM    365  CD  LYS A  36      36.434  78.252  86.466  1.00 46.26     0.027 C 
ATOM    366  CE  LYS A  36      35.615  78.173  85.190  1.00 51.93     0.229 C 
ATOM    367  NZ  LYS A  36      36.150  79.078  84.135  1.00 53.19    -0.079 N 
ATOM    368  HZ1 LYS A  36      35.600  79.025  83.278  1.00  0.00     0.274 HD
ATOM    369  HZ2 LYS A  36      37.137  78.896  83.955  1.00  0.00     0.274 HD
ATOM    370  HZ3 LYS A  36      36.223  80.038  84.471  1.00  0.00     0.274 HD
ATOM    371  N   ARG A  37      40.143  76.478  89.939  1.00 38.70    -0.346 N 
ATOM    372  HN  ARG A  37      40.550  76.100  89.084  1.00  0.00     0.163 HD
ATOM    373  CA  ARG A  37      40.937  76.488  91.161  1.00 35.50     0.176 C 
ATOM    374  C   ARG A  37      42.315  77.013  90.803  1.00 30.89     0.243 C 
ATOM    375  O   ARG A  37      42.923  76.574  89.832  1.00 34.02    -0.271 OA
ATOM    376  CB  ARG A  37      41.051  75.090  91.761  1.00 37.45     0.036 C 
ATOM    377  CG  ARG A  37      39.768  74.570  92.361  1.00 37.43     0.023 C 
ATOM    378  CD  ARG A  37      39.300  75.449  93.509  1.00 39.75     0.138 C 
ATOM    379  NE  ARG A  37      38.781  74.617  94.582  1.00 47.13    -0.227 N 
ATOM    380  HE  ARG A  37      37.876  74.169  94.438  1.00  0.00     0.177 HD
ATOM    381  CZ  ARG A  37      39.401  74.398  95.737  1.00 31.18     0.665 C 
ATOM    382  NH1 ARG A  37      40.572  74.964  95.994  1.00 33.20    -0.235 N 
ATOM    383 1HH1 ARG A  37      40.993  75.594  95.311  1.00  0.00     0.174 HD
ATOM    384 2HH1 ARG A  37      41.048  74.796  96.880  1.00  0.00     0.174 HD
ATOM    385  NH2 ARG A  37      38.855  73.581  96.622  1.00 34.93    -0.235 N 
ATOM    386 1HH2 ARG A  37      37.954  73.146  96.424  1.00  0.00     0.174 HD
ATOM    387 2HH2 ARG A  37      39.331  73.413  97.508  1.00  0.00     0.174 HD
ATOM    388  N   PRO A  38      42.827  77.964  91.593  1.00 29.94    -0.337 N 
ATOM    389  CA  PRO A  38      44.142  78.558  91.351  1.00 29.41     0.179 C 
ATOM    390  C   PRO A  38      45.267  77.534  91.475  1.00 25.70     0.243 C 
ATOM    391  O   PRO A  38      45.114  76.500  92.124  1.00 24.35    -0.271 OA
ATOM    392  CB  PRO A  38      44.245  79.640  92.437  1.00 33.56     0.037 C 
ATOM    393  CG  PRO A  38      42.814  79.837  92.915  1.00 32.39     0.022 C 
ATOM    394  CD  PRO A  38      42.252  78.459  92.857  1.00 24.60     0.127 C 
ATOM    395  N   PRO A  39      46.410  77.804  90.836  1.00 26.57    -0.337 N 
ATOM    396  CA  PRO A  39      47.546  76.883  90.906  1.00 26.84     0.179 C 
ATOM    397  C   PRO A  39      48.038  76.662  92.337  1.00 28.34     0.241 C 
ATOM    398  O   PRO A  39      48.489  75.565  92.679  1.00 28.21    -0.271 OA
ATOM    399  CB  PRO A  39      48.595  77.570  90.037  1.00 26.48     0.037 C 
ATOM    400  CG  PRO A  39      47.751  78.201  88.973  1.00 33.85     0.022 C 
ATOM    401  CD  PRO A  39      46.613  78.808  89.775  1.00 27.17     0.127 C 
ATOM    402  N   ASP A  40      47.961  77.701  93.171  1.00 28.19    -0.346 N 
ATOM    403  HN  ASP A  40      47.580  78.587  92.839  1.00  0.00     0.163 HD
ATOM    404  CA  ASP A  40      48.416  77.584  94.554  1.00 27.39     0.186 C 
ATOM    405  C   ASP A  40      47.430  76.860  95.456  1.00 24.04     0.241 C 
ATOM    406  O   ASP A  40      47.622  76.796  96.666  1.00 28.18    -0.271 OA
ATOM    407  CB  ASP A  40      48.775  78.958  95.142  1.00 29.59     0.147 C 
ATOM    408  CG  ASP A  40      47.673  79.989  94.971  1.00 34.76     0.175 C 
ATOM    409  OD1 ASP A  40      46.645  79.699  94.326  1.00 30.33    -0.648 OA
ATOM    410  OD2 ASP A  40      47.855  81.112  95.484  1.00 38.07    -0.648 OA
ATOM    411  N   GLU A  41      46.378  76.309  94.857  1.00 26.62    -0.346 N 
ATOM    412  HN  GLU A  41      46.268  76.425  93.850  1.00  0.00     0.163 HD
ATOM    413  CA  GLU A  41      45.374  75.543  95.592  1.00 28.51     0.177 C 
ATOM    414  C   GLU A  41      45.319  74.133  94.994  1.00 31.71     0.241 C 
ATOM    415  O   GLU A  41      44.450  73.323  95.329  1.00 29.82    -0.271 OA
ATOM    416  CB  GLU A  41      44.000  76.216  95.487  1.00 31.03     0.045 C 
ATOM    417  CG  GLU A  41      43.838  77.411  96.408  1.00 34.35     0.116 C 
ATOM    418  CD  GLU A  41      42.491  78.091  96.257  1.00 36.56     0.172 C 
ATOM    419  OE1 GLU A  41      41.483  77.378  96.072  1.00 39.63    -0.648 OA
ATOM    420  OE2 GLU A  41      42.442  79.338  96.329  1.00 38.24    -0.648 OA
ATOM    421  N   GLN A  42      46.273  73.844  94.115  1.00 25.40    -0.346 N 
ATOM    422  HN  GLN A  42      46.979  74.548  93.899  1.00  0.00     0.163 HD
ATOM    423  CA  GLN A  42      46.336  72.552  93.454  1.00 22.28     0.177 C 
ATOM    424  C   GLN A  42      47.586  71.757  93.777  1.00 19.69     0.241 C 
ATOM    425  O   GLN A  42      48.665  72.317  93.967  1.00 25.81    -0.271 OA
ATOM    426  CB  GLN A  42      46.304  72.726  91.938  1.00 20.53     0.044 C 
ATOM    427  CG  GLN A  42      45.031  73.245  91.325  1.00 23.46     0.105 C 
ATOM    428  CD  GLN A  42      45.252  73.562  89.858  1.00 27.75     0.215 C 
ATOM    429  NE2 GLN A  42      44.702  74.678  89.392  1.00 32.06    -0.370 N 
ATOM    430 1HE2 GLN A  42      44.851  74.891  88.406  1.00  0.00     0.159 HD
ATOM    431 2HE2 GLN A  42      44.148  75.305  89.975  1.00  0.00     0.159 HD
ATOM    432  OE1 GLN A  42      45.921  72.806  89.154  1.00 23.70    -0.274 OA
ATOM    433  N   ARG A  43      47.423  70.438  93.799  1.00 25.86    -0.346 N 
ATOM    434  HN  ARG A  43      46.487  70.062  93.648  1.00  0.00     0.163 HD
ATOM    435  CA  ARG A  43      48.513  69.505  94.027  1.00 21.97     0.176 C 
ATOM    436  C   ARG A  43      48.459  68.472  92.912  1.00 24.95     0.241 C 
ATOM    437  O   ARG A  43      47.462  67.749  92.777  1.00 21.57    -0.271 OA
ATOM    438  CB  ARG A  43      48.362  68.807  95.382  1.00 24.98     0.036 C 
ATOM    439  CG  ARG A  43      48.908  69.607  96.563  1.00 21.28     0.023 C 
ATOM    440  CD  ARG A  43      48.894  68.754  97.825  1.00 30.35     0.138 C 
ATOM    441  NE  ARG A  43      47.558  68.683  98.404  1.00 37.55    -0.227 N 
ATOM    442  HE  ARG A  43      47.039  69.556  98.494  1.00  0.00     0.177 HD
ATOM    443  CZ  ARG A  43      46.962  67.571  98.824  1.00 28.26     0.665 C 
ATOM    444  NH1 ARG A  43      47.569  66.398  98.735  1.00 24.69    -0.235 N 
ATOM    445 1HH1 ARG A  43      47.112  65.545  99.057  1.00  0.00     0.174 HD
ATOM    446 2HH1 ARG A  43      48.505  66.343  98.333  1.00  0.00     0.174 HD
ATOM    447  NH2 ARG A  43      45.746  67.642  99.346  1.00 38.16    -0.235 N 
ATOM    448 1HH2 ARG A  43      45.289  66.789  99.668  1.00  0.00     0.174 HD
ATOM    449 2HH2 ARG A  43      45.278  68.546  99.415  1.00  0.00     0.174 HD
ATOM    450  N   LEU A  44      49.520  68.410  92.108  1.00 22.88    -0.346 N 
ATOM    451  HN  LEU A  44      50.305  69.041  92.269  1.00  0.00     0.163 HD
ATOM    452  CA  LEU A  44      49.584  67.455  90.998  1.00 23.65     0.177 C 
ATOM    453  C   LEU A  44      50.619  66.396  91.306  1.00 23.41     0.241 C 
ATOM    454  O   LEU A  44      51.694  66.704  91.833  1.00 26.73    -0.271 OA
ATOM    455  CB  LEU A  44      49.938  68.166  89.690  1.00 19.27     0.038 C 
ATOM    456  CG  LEU A  44      48.936  69.206  89.185  1.00 22.42    -0.020 C 
ATOM    457  CD1 LEU A  44      49.430  69.784  87.871  1.00 20.64     0.009 C 
ATOM    458  CD2 LEU A  44      47.569  68.566  89.003  1.00 21.66     0.009 C 
ATOM    459  N   TYR A  45      50.302  65.149  90.971  1.00 23.98    -0.346 N 
ATOM    460  HN  TYR A  45      49.414  64.965  90.504  1.00  0.00     0.163 HD
ATOM    461  CA  TYR A  45      51.203  64.041  91.260  1.00 21.71     0.180 C 
ATOM    462  C   TYR A  45      51.462  63.075  90.118  1.00 25.95     0.241 C 
ATOM    463  O   TYR A  45      50.617  62.873  89.249  1.00 28.39    -0.271 OA
ATOM    464  CB  TYR A  45      50.655  63.169  92.403  1.00 28.27     0.073 C 
ATOM    465  CG  TYR A  45      50.407  63.837  93.733  1.00 26.04    -0.056 A 
ATOM    466  CD1 TYR A  45      49.299  64.656  93.929  1.00 24.08     0.010 A 
ATOM    467  CD2 TYR A  45      51.276  63.628  94.810  1.00 32.78     0.010 A 
ATOM    468  CE1 TYR A  45      49.054  65.252  95.167  1.00 31.82     0.037 A 
ATOM    469  CE2 TYR A  45      51.046  64.219  96.049  1.00 30.40     0.037 A 
ATOM    470  CZ  TYR A  45      49.932  65.032  96.220  1.00 25.51     0.065 A 
ATOM    471  OH  TYR A  45      49.706  65.638  97.433  1.00 34.99    -0.361 OA
ATOM    472  HH  TYR A  45      48.944  66.194  97.550  1.00  0.00     0.217 HD
ATOM    473  N   LYS A  46      52.647  62.476  90.145  1.00 25.78    -0.346 N 
ATOM    474  HN  LYS A  46      53.332  62.767  90.842  1.00  0.00     0.163 HD
ATOM    475  CA  LYS A  46      52.997  61.418  89.210  1.00 32.36     0.176 C 
ATOM    476  C   LYS A  46      53.124  60.317  90.257  1.00 29.65     0.241 C 
ATOM    477  O   LYS A  46      54.099  60.281  91.013  1.00 29.95    -0.271 OA
ATOM    478  CB  LYS A  46      54.342  61.636  88.521  1.00 29.75     0.035 C 
ATOM    479  CG  LYS A  46      54.572  60.592  87.431  1.00 37.87     0.004 C 
ATOM    480  CD  LYS A  46      55.994  60.573  86.934  1.00 42.75     0.027 C 
ATOM    481  CE  LYS A  46      56.237  59.351  86.076  1.00 44.78     0.229 C 
ATOM    482  NZ  LYS A  46      57.698  59.118  85.895  1.00 55.68    -0.079 N 
ATOM    483  HZ1 LYS A  46      57.862  58.294  85.316  1.00  0.00     0.274 HD
ATOM    484  HZ2 LYS A  46      58.185  59.055  86.789  1.00  0.00     0.274 HD
ATOM    485  HZ3 LYS A  46      58.169  59.942  85.522  1.00  0.00     0.274 HD
ATOM    486  N   ASP A  47      52.114  59.455  90.326  1.00 30.63    -0.346 N 
ATOM    487  HN  ASP A  47      51.349  59.538  89.656  1.00  0.00     0.163 HD
ATOM    488  CA  ASP A  47      52.062  58.395  91.326  1.00 33.90     0.186 C 
ATOM    489  C   ASP A  47      51.916  59.084  92.691  1.00 35.09     0.241 C 
ATOM    490  O   ASP A  47      50.941  59.803  92.920  1.00 32.84    -0.271 OA
ATOM    491  CB  ASP A  47      53.327  57.528  91.289  1.00 35.73     0.147 C 
ATOM    492  CG  ASP A  47      53.470  56.754  89.983  1.00 40.48     0.175 C 
ATOM    493  OD1 ASP A  47      52.498  56.080  89.576  1.00 34.98    -0.648 OA
ATOM    494  OD2 ASP A  47      54.557  56.814  89.366  1.00 43.59    -0.648 OA
ATOM    495  N   ASP A  48      52.879  58.883  93.587  1.00 35.33    -0.345 N 
ATOM    496  HN  ASP A  48      53.673  58.290  93.346  1.00  0.00     0.163 HD
ATOM    497  CA  ASP A  48      52.815  59.501  94.915  1.00 32.91     0.186 C 
ATOM    498  C   ASP A  48      53.755  60.686  95.072  1.00 35.75     0.241 C 
ATOM    499  O   ASP A  48      53.816  61.309  96.136  1.00 36.26    -0.271 OA
ATOM    500  CB  ASP A  48      53.121  58.462  95.992  1.00 39.12     0.147 C 
ATOM    501  CG  ASP A  48      51.870  57.780  96.509  1.00 47.48     0.175 C 
ATOM    502  OD1 ASP A  48      51.055  57.326  95.680  1.00 47.61    -0.648 OA
ATOM    503  OD2 ASP A  48      51.701  57.699  97.746  1.00 56.98    -0.648 OA
ATOM    504  N   GLN A  49      54.480  60.994  94.004  1.00 33.03    -0.346 N 
ATOM    505  HN  GLN A  49      54.362  60.439  93.157  1.00  0.00     0.163 HD
ATOM    506  CA  GLN A  49      55.438  62.092  93.991  1.00 32.03     0.177 C 
ATOM    507  C   GLN A  49      54.790  63.440  93.661  1.00 31.72     0.241 C 
ATOM    508  O   GLN A  49      54.242  63.615  92.571  1.00 27.90    -0.271 OA
ATOM    509  CB  GLN A  49      56.537  61.783  92.968  1.00 29.18     0.044 C 
ATOM    510  CG  GLN A  49      57.515  62.924  92.711  1.00 41.19     0.105 C 
ATOM    511  CD  GLN A  49      58.381  63.241  93.918  1.00 52.10     0.215 C 
ATOM    512  NE2 GLN A  49      58.993  62.209  94.496  1.00 47.72    -0.370 N 
ATOM    513 1HE2 GLN A  49      59.575  62.422  95.307  1.00  0.00     0.159 HD
ATOM    514 2HE2 GLN A  49      58.889  61.250  94.163  1.00  0.00     0.159 HD
ATOM    515  OE1 GLN A  49      58.507  64.402  94.321  1.00 49.43    -0.274 OA
ATOM    516  N   LEU A  50      54.844  64.385  94.600  1.00 28.64    -0.346 N 
ATOM    517  HN  LEU A  50      55.283  64.177  95.497  1.00  0.00     0.163 HD
ATOM    518  CA  LEU A  50      54.284  65.714  94.364  1.00 28.14     0.177 C 
ATOM    519  C   LEU A  50      55.160  66.386  93.312  1.00 30.70     0.241 C 
ATOM    520  O   LEU A  50      56.388  66.336  93.391  1.00 28.01    -0.271 OA
ATOM    521  CB  LEU A  50      54.283  66.557  95.646  1.00 29.31     0.038 C 
ATOM    522  CG  LEU A  50      53.779  68.002  95.491  1.00 28.57    -0.020 C 
ATOM    523  CD1 LEU A  50      52.308  67.985  95.092  1.00 22.27     0.009 C 
ATOM    524  CD2 LEU A  50      53.953  68.782  96.804  1.00 24.58     0.009 C 
ATOM    525  N   LEU A  51      54.527  67.015  92.329  1.00 26.49    -0.346 N 
ATOM    526  HN  LEU A  51      53.507  67.039  92.327  1.00  0.00     0.163 HD
ATOM    527  CA  LEU A  51      55.257  67.672  91.254  1.00 23.42     0.177 C 
ATOM    528  C   LEU A  51      55.475  69.149  91.542  1.00 21.61     0.241 C 
ATOM    529  O   LEU A  51      54.529  69.892  91.776  1.00 24.25    -0.271 OA
ATOM    530  CB  LEU A  51      54.497  67.503  89.931  1.00 21.07     0.038 C 
ATOM    531  CG  LEU A  51      54.068  66.066  89.601  1.00 24.48    -0.020 C 
ATOM    532  CD1 LEU A  51      53.302  66.047  88.306  1.00 23.73     0.009 C 
ATOM    533  CD2 LEU A  51      55.280  65.164  89.506  1.00 26.96     0.009 C 
ATOM    534  N   ASP A  52      56.735  69.566  91.521  1.00 30.23    -0.346 N 
ATOM    535  HN  ASP A  52      57.475  68.893  91.319  1.00  0.00     0.163 HD
ATOM    536  CA  ASP A  52      57.095  70.955  91.777  1.00 34.81     0.186 C 
ATOM    537  C   ASP A  52      56.691  71.856  90.626  1.00 32.28     0.241 C 
ATOM    538  O   ASP A  52      56.953  71.549  89.466  1.00 34.79    -0.271 OA
ATOM    539  CB  ASP A  52      58.599  71.066  91.998  1.00 42.27     0.147 C 
ATOM    540  CG  ASP A  52      59.084  70.154  93.097  1.00 53.14     0.175 C 
ATOM    541  OD1 ASP A  52      58.660  70.351  94.258  1.00 58.55    -0.648 OA
ATOM    542  OD2 ASP A  52      59.881  69.237  92.799  1.00 60.99    -0.648 OA
ATOM    543  N   ASP A  53      56.052  72.970  90.965  1.00 26.71    -0.345 N 
ATOM    544  HN  ASP A  53      55.870  73.139  91.954  1.00  0.00     0.163 HD
ATOM    545  CA  ASP A  53      55.596  73.965  89.999  1.00 28.73     0.186 C 
ATOM    546  C   ASP A  53      56.595  74.280  88.890  1.00 29.95     0.241 C 
ATOM    547  O   ASP A  53      56.228  74.370  87.719  1.00 34.68    -0.271 OA
ATOM    548  CB  ASP A  53      55.272  75.273  90.729  1.00 30.40     0.147 C 
ATOM    549  CG  ASP A  53      53.900  75.265  91.374  1.00 33.24     0.175 C 
ATOM    550  OD1 ASP A  53      53.319  74.170  91.558  1.00 38.99    -0.648 OA
ATOM    551  OD2 ASP A  53      53.409  76.368  91.706  1.00 32.85    -0.648 OA
ATOM    552  N   GLY A  54      57.859  74.442  89.270  1.00 30.39    -0.351 N 
ATOM    553  HN  GLY A  54      58.108  74.306  90.250  1.00  0.00     0.163 HD
ATOM    554  CA  GLY A  54      58.894  74.809  88.317  1.00 28.64     0.225 C 
ATOM    555  C   GLY A  54      59.425  73.810  87.307  1.00 34.42     0.236 C 
ATOM    556  O   GLY A  54      60.022  74.213  86.308  1.00 29.55    -0.272 OA
ATOM    557  N   LYS A  55      59.220  72.520  87.551  1.00 32.63    -0.346 N 
ATOM    558  HN  LYS A  55      58.710  72.243  88.390  1.00  0.00     0.163 HD
ATOM    559  CA  LYS A  55      59.712  71.492  86.638  1.00 31.97     0.176 C 
ATOM    560  C   LYS A  55      58.863  71.337  85.383  1.00 31.70     0.241 C 
ATOM    561  O   LYS A  55      57.647  71.571  85.408  1.00 28.33    -0.271 OA
ATOM    562  CB  LYS A  55      59.786  70.144  87.354  1.00 37.90     0.035 C 
ATOM    563  CG  LYS A  55      60.893  70.038  88.380  1.00 48.40     0.004 C 
ATOM    564  CD  LYS A  55      61.055  68.598  88.831  1.00 56.05     0.027 C 
ATOM    565  CE  LYS A  55      62.319  68.416  89.650  1.00 61.97     0.229 C 
ATOM    566  NZ  LYS A  55      62.506  66.997  90.068  1.00 67.10    -0.079 N 
ATOM    567  HZ1 LYS A  55      63.356  66.875  90.619  1.00  0.00     0.274 HD
ATOM    568  HZ2 LYS A  55      62.489  66.368  89.266  1.00  0.00     0.274 HD
ATOM    569  HZ3 LYS A  55      61.687  66.645  90.564  1.00  0.00     0.274 HD
ATOM    570  N   THR A  56      59.510  70.953  84.282  1.00 29.45    -0.344 N 
ATOM    571  HN  THR A  56      60.519  70.810  84.318  1.00  0.00     0.163 HD
ATOM    572  CA  THR A  56      58.798  70.734  83.026  1.00 25.80     0.205 C 
ATOM    573  C   THR A  56      58.202  69.342  83.149  1.00 27.22     0.243 C 
ATOM    574  O   THR A  56      58.631  68.560  83.999  1.00 27.62    -0.271 OA
ATOM    575  CB  THR A  56      59.745  70.747  81.807  1.00 27.89     0.146 C 
ATOM    576  CG2 THR A  56      60.497  72.068  81.718  1.00 25.69     0.042 C 
ATOM    577  OG1 THR A  56      60.687  69.677  81.925  1.00 25.80    -0.393 OA
ATOM    578  HG1 THR A  56      61.270  69.685  81.175  1.00  0.00     0.210 HD
ATOM    579  N   LEU A  57      57.224  69.025  82.307  1.00 25.51    -0.346 N 
ATOM    580  HN  LEU A  57      56.913  69.705  81.614  1.00  0.00     0.163 HD
ATOM    581  CA  LEU A  57      56.594  67.718  82.366  1.00 23.52     0.177 C 
ATOM    582  C   LEU A  57      57.598  66.627  81.998  1.00 24.30     0.240 C 
ATOM    583  O   LEU A  57      57.510  65.497  82.481  1.00 23.79    -0.271 OA
ATOM    584  CB  LEU A  57      55.366  67.692  81.446  1.00 22.46     0.038 C 
ATOM    585  CG  LEU A  57      54.340  68.764  81.831  1.00 28.84    -0.020 C 
ATOM    586  CD1 LEU A  57      53.103  68.677  80.950  1.00 27.55     0.009 C 
ATOM    587  CD2 LEU A  57      53.961  68.579  83.302  1.00 33.12     0.009 C 
ATOM    588  N   GLY A  58      58.565  66.979  81.158  1.00 25.15    -0.351 N 
ATOM    589  HN  GLY A  58      58.596  67.931  80.793  1.00  0.00     0.163 HD
ATOM    590  CA  GLY A  58      59.577  66.021  80.756  1.00 28.22     0.225 C 
ATOM    591  C   GLY A  58      60.462  65.665  81.934  1.00 31.66     0.236 C 
ATOM    592  O   GLY A  58      60.798  64.503  82.135  1.00 33.93    -0.272 OA
ATOM    593  N   GLU A  59      60.839  66.671  82.716  1.00 31.11    -0.346 N 
ATOM    594  HN  GLU A  59      60.530  67.617  82.491  1.00  0.00     0.163 HD
ATOM    595  CA  GLU A  59      61.681  66.461  83.886  1.00 33.33     0.177 C 
ATOM    596  C   GLU A  59      60.942  65.665  84.964  1.00 36.29     0.241 C 
ATOM    597  O   GLU A  59      61.570  65.078  85.843  1.00 34.64    -0.271 OA
ATOM    598  CB  GLU A  59      62.127  67.806  84.461  1.00 34.10     0.045 C 
ATOM    599  CG  GLU A  59      62.841  68.693  83.457  1.00 38.14     0.116 C 
ATOM    600  CD  GLU A  59      63.106  70.084  83.993  1.00 39.51     0.172 C 
ATOM    601  OE1 GLU A  59      62.225  70.632  84.689  1.00 36.88    -0.648 OA
ATOM    602  OE2 GLU A  59      64.188  70.634  83.706  1.00 36.77    -0.648 OA
ATOM    603  N   CYS A  60      59.613  65.657  84.903  1.00 31.31    -0.345 N 
ATOM    604  HN  CYS A  60      59.141  66.183  84.167  1.00  0.00     0.163 HD
ATOM    605  CA  CYS A  60      58.819  64.908  85.871  1.00 31.67     0.186 C 
ATOM    606  C   CYS A  60      58.689  63.461  85.437  1.00 34.38     0.241 C 
ATOM    607  O   CYS A  60      58.203  62.626  86.194  1.00 34.06    -0.271 OA
ATOM    608  CB  CYS A  60      57.421  65.509  86.026  1.00 30.98     0.120 C 
ATOM    609  SG  CYS A  60      57.388  67.105  86.873  1.00 32.02    -0.095 SA
ATOM    610  N   GLY A  61      59.119  63.169  84.211  1.00 35.71    -0.351 N 
ATOM    611  HN  GLY A  61      59.501  63.906  83.619  1.00  0.00     0.163 HD
ATOM    612  CA  GLY A  61      59.047  61.808  83.713  1.00 33.16     0.225 C 
ATOM    613  C   GLY A  61      57.952  61.585  82.695  1.00 38.21     0.236 C 
ATOM    614  O   GLY A  61      57.673  60.445  82.317  1.00 39.77    -0.272 OA
ATOM    615  N   PHE A  62      57.318  62.668  82.259  1.00 37.35    -0.346 N 
ATOM    616  HN  PHE A  62      57.579  63.583  82.627  1.00  0.00     0.163 HD
ATOM    617  CA  PHE A  62      56.256  62.572  81.264  1.00 37.23     0.180 C 
ATOM    618  C   PHE A  62      56.845  62.818  79.881  1.00 44.12     0.241 C 
ATOM    619  O   PHE A  62      57.036  63.966  79.472  1.00 43.37    -0.271 OA
ATOM    620  CB  PHE A  62      55.162  63.603  81.544  1.00 37.44     0.073 C 
ATOM    621  CG  PHE A  62      54.436  63.375  82.833  1.00 29.81    -0.056 A 
ATOM    622  CD1 PHE A  62      53.698  62.212  83.030  1.00 25.50     0.007 A 
ATOM    623  CD2 PHE A  62      54.501  64.314  83.857  1.00 24.87     0.007 A 
ATOM    624  CE1 PHE A  62      53.035  61.984  84.231  1.00 32.98     0.001 A 
ATOM    625  CE2 PHE A  62      53.843  64.096  85.060  1.00 21.56     0.001 A 
ATOM    626  CZ  PHE A  62      53.107  62.928  85.249  1.00 29.70     0.000 A 
ATOM    627  N   THR A  63      57.135  61.737  79.165  1.00 44.54    -0.344 N 
ATOM    628  HN  THR A  63      56.953  60.813  79.557  1.00  0.00     0.163 HD
ATOM    629  CA  THR A  63      57.707  61.847  77.832  1.00 43.88     0.205 C 
ATOM    630  C   THR A  63      56.725  61.361  76.774  1.00 46.19     0.243 C 
ATOM    631  O   THR A  63      55.830  60.564  77.060  1.00 46.33    -0.271 OA
ATOM    632  CB  THR A  63      59.001  61.026  77.724  1.00 43.65     0.146 C 
ATOM    633  CG2 THR A  63      60.014  61.499  78.751  1.00 44.35     0.042 C 
ATOM    634  OG1 THR A  63      58.710  59.642  77.954  1.00 50.27    -0.393 OA
ATOM    635  HG1 THR A  63      59.510  59.134  77.887  1.00  0.00     0.210 HD
ATOM    636  N   SER A  64      56.900  61.851  75.550  1.00 48.37    -0.344 N 
ATOM    637  HN  SER A  64      57.658  62.515  75.390  1.00  0.00     0.163 HD
ATOM    638  CA  SER A  64      56.048  61.474  74.428  1.00 48.88     0.200 C 
ATOM    639  C   SER A  64      55.878  59.961  74.355  1.00 49.82     0.243 C 
ATOM    640  O   SER A  64      54.802  59.463  74.026  1.00 55.26    -0.271 OA
ATOM    641  CB  SER A  64      56.654  61.981  73.120  1.00 48.41     0.199 C 
ATOM    642  OG  SER A  64      56.807  63.388  73.148  1.00 57.23    -0.398 OA
ATOM    643  HG  SER A  64      57.184  63.703  72.335  1.00  0.00     0.209 HD
ATOM    644  N   GLN A  65      56.944  59.233  74.664  1.00 46.44    -0.346 N 
ATOM    645  HN  GLN A  65      57.809  59.703  74.930  1.00  0.00     0.163 HD
ATOM    646  CA  GLN A  65      56.906  57.780  74.632  1.00 50.10     0.177 C 
ATOM    647  C   GLN A  65      56.185  57.149  75.830  1.00 48.80     0.241 C 
ATOM    648  O   GLN A  65      55.706  56.021  75.736  1.00 54.44    -0.271 OA
ATOM    649  CB  GLN A  65      58.332  57.233  74.528  1.00 53.51     0.044 C 
ATOM    650  CG  GLN A  65      58.450  55.732  74.736  1.00 61.44     0.105 C 
ATOM    651  CD  GLN A  65      59.869  55.227  74.551  1.00 62.59     0.215 C 
ATOM    652  NE2 GLN A  65      60.017  54.127  73.824  1.00 58.71    -0.370 N 
ATOM    653 1HE2 GLN A  65      59.229  53.639  73.398  1.00  0.00     0.159 HD
ATOM    654 2HE2 GLN A  65      60.971  53.788  73.700  1.00  0.00     0.159 HD
ATOM    655  OE1 GLN A  65      60.819  55.815  75.064  1.00 71.28    -0.274 OA
ATOM    656  N   THR A  66      56.097  57.865  76.949  1.00 51.17    -0.344 N 
ATOM    657  HN  THR A  66      56.501  58.801  76.983  1.00  0.00     0.163 HD
ATOM    658  CA  THR A  66      55.424  57.321  78.133  1.00 45.14     0.205 C 
ATOM    659  C   THR A  66      53.989  57.825  78.273  1.00 41.12     0.243 C 
ATOM    660  O   THR A  66      53.194  57.257  79.025  1.00 47.48    -0.271 OA
ATOM    661  CB  THR A  66      56.175  57.671  79.448  1.00 47.02     0.146 C 
ATOM    662  CG2 THR A  66      57.661  57.375  79.314  1.00 47.44     0.042 C 
ATOM    663  OG1 THR A  66      55.995  59.060  79.755  1.00 49.38    -0.393 OA
ATOM    664  HG1 THR A  66      56.454  59.274  80.559  1.00  0.00     0.210 HD
ATOM    665  N   ALA A  67      53.662  58.895  77.559  1.00 36.17    -0.346 N 
ATOM    666  HN  ALA A  67      54.366  59.326  76.960  1.00  0.00     0.163 HD
ATOM    667  CA  ALA A  67      52.320  59.472  77.608  1.00 27.46     0.172 C 
ATOM    668  C   ALA A  67      51.819  59.659  76.185  1.00 29.39     0.240 C 
ATOM    669  O   ALA A  67      51.922  60.742  75.618  1.00 25.97    -0.271 OA
ATOM    670  CB  ALA A  67      52.359  60.801  78.320  1.00 26.98     0.042 C 
ATOM    671  N   ARG A  68      51.270  58.597  75.614  1.00 28.31    -0.346 N 
ATOM    672  HN  ARG A  68      51.183  57.733  76.149  1.00  0.00     0.163 HD
ATOM    673  CA  ARG A  68      50.790  58.635  74.247  1.00 28.90     0.176 C 
ATOM    674  C   ARG A  68      49.278  58.767  74.184  1.00 23.91     0.243 C 
ATOM    675  O   ARG A  68      48.578  58.452  75.147  1.00 26.32    -0.271 OA
ATOM    676  CB  ARG A  68      51.249  57.371  73.521  1.00 33.38     0.036 C 
ATOM    677  CG  ARG A  68      52.731  57.086  73.700  1.00 42.42     0.023 C 
ATOM    678  CD  ARG A  68      53.163  55.866  72.909  1.00 57.35     0.138 C 
ATOM    679  NE  ARG A  68      53.300  56.150  71.481  1.00 64.38    -0.227 N 
ATOM    680  HE  ARG A  68      53.249  57.123  71.181  1.00  0.00     0.177 HD
ATOM    681  CZ  ARG A  68      53.487  55.219  70.548  1.00 61.69     0.665 C 
ATOM    682  NH1 ARG A  68      53.552  53.936  70.889  1.00 56.91    -0.235 N 
ATOM    683 1HH1 ARG A  68      53.445  53.665  71.866  1.00  0.00     0.174 HD
ATOM    684 2HH1 ARG A  68      53.695  53.223  70.174  1.00  0.00     0.174 HD
ATOM    685  NH2 ARG A  68      53.626  55.572  69.277  1.00 58.44    -0.235 N 
ATOM    686 1HH2 ARG A  68      53.576  56.557  69.015  1.00  0.00     0.174 HD
ATOM    687 2HH2 ARG A  68      53.769  54.859  68.562  1.00  0.00     0.174 HD
ATOM    688  N   PRO A  69      48.754  59.224  73.034  1.00 24.48    -0.337 N 
ATOM    689  CA  PRO A  69      47.315  59.414  72.819  1.00 19.51     0.179 C 
ATOM    690  C   PRO A  69      46.476  58.203  73.224  1.00 26.09     0.241 C 
ATOM    691  O   PRO A  69      45.493  58.342  73.956  1.00 28.46    -0.271 OA
ATOM    692  CB  PRO A  69      47.221  59.704  71.318  1.00 26.58     0.037 C 
ATOM    693  CG  PRO A  69      48.533  60.355  71.016  1.00 24.59     0.022 C 
ATOM    694  CD  PRO A  69      49.511  59.504  71.801  1.00 14.10     0.127 C 
ATOM    695  N   GLN A  70      46.871  57.022  72.749  1.00 19.15    -0.346 N 
ATOM    696  HN  GLN A  70      47.700  56.983  72.156  1.00  0.00     0.163 HD
ATOM    697  CA  GLN A  70      46.158  55.777  73.047  1.00 26.07     0.177 C 
ATOM    698  C   GLN A  70      46.353  55.225  74.466  1.00 22.51     0.241 C 
ATOM    699  O   GLN A  70      45.616  54.337  74.885  1.00 24.21    -0.271 OA
ATOM    700  CB  GLN A  70      46.554  54.674  72.053  1.00 18.31     0.044 C 
ATOM    701  CG  GLN A  70      47.462  55.111  70.943  1.00 37.84     0.105 C 
ATOM    702  CD  GLN A  70      48.884  55.331  71.382  1.00 31.48     0.215 C 
ATOM    703  NE2 GLN A  70      49.328  56.571  71.307  1.00 34.51    -0.370 N 
ATOM    704 1HE2 GLN A  70      50.292  56.720  71.605  1.00  0.00     0.159 HD
ATOM    705 2HE2 GLN A  70      48.749  57.344  70.979  1.00  0.00     0.159 HD
ATOM    706  OE1 GLN A  70      49.584  54.397  71.779  1.00 37.34    -0.274 OA
ATOM    707  N   ALA A  71      47.360  55.722  75.178  1.00 23.50    -0.346 N 
ATOM    708  HN  ALA A  71      47.953  56.437  74.757  1.00  0.00     0.163 HD
ATOM    709  CA  ALA A  71      47.651  55.279  76.551  1.00 21.01     0.172 C 
ATOM    710  C   ALA A  71      48.242  56.459  77.303  1.00 22.85     0.243 C 
ATOM    711  O   ALA A  71      49.437  56.488  77.595  1.00 21.58    -0.271 OA
ATOM    712  CB  ALA A  71      48.648  54.131  76.535  1.00 20.47     0.042 C 
ATOM    713  N   PRO A  72      47.407  57.450  77.630  1.00 19.84    -0.337 N 
ATOM    714  CA  PRO A  72      47.854  58.652  78.347  1.00 23.38     0.179 C 
ATOM    715  C   PRO A  72      48.389  58.408  79.759  1.00 25.14     0.241 C 
ATOM    716  O   PRO A  72      47.982  57.464  80.438  1.00 18.17    -0.271 OA
ATOM    717  CB  PRO A  72      46.606  59.540  78.337  1.00 19.74     0.037 C 
ATOM    718  CG  PRO A  72      45.496  58.536  78.437  1.00 23.10     0.022 C 
ATOM    719  CD  PRO A  72      45.940  57.424  77.495  1.00 20.84     0.127 C 
ATOM    720  N   ALA A  73      49.313  59.259  80.191  1.00 22.38    -0.346 N 
ATOM    721  HN  ALA A  73      49.633  60.009  79.578  1.00  0.00     0.163 HD
ATOM    722  CA  ALA A  73      49.876  59.135  81.532  1.00 29.80     0.172 C 
ATOM    723  C   ALA A  73      48.897  59.722  82.543  1.00 26.72     0.240 C 
ATOM    724  O   ALA A  73      48.222  60.708  82.261  1.00 29.36    -0.271 OA
ATOM    725  CB  ALA A  73      51.211  59.869  81.614  1.00 26.51     0.042 C 
ATOM    726  N   THR A  74      48.810  59.111  83.716  1.00 25.27    -0.344 N 
ATOM    727  HN  THR A  74      49.378  58.283  83.894  1.00  0.00     0.163 HD
ATOM    728  CA  THR A  74      47.917  59.603  84.754  1.00 24.91     0.205 C 
ATOM    729  C   THR A  74      48.607  60.633  85.645  1.00 24.60     0.243 C 
ATOM    730  O   THR A  74      49.700  60.395  86.150  1.00 22.50    -0.271 OA
ATOM    731  CB  THR A  74      47.393  58.450  85.638  1.00 26.15     0.146 C 
ATOM    732  CG2 THR A  74      46.653  58.995  86.853  1.00 23.01     0.042 C 
ATOM    733  OG1 THR A  74      46.488  57.640  84.877  1.00 29.98    -0.393 OA
ATOM    734  HG1 THR A  74      46.949  57.300  84.119  1.00  0.00     0.210 HD
ATOM    735  N   VAL A  75      47.971  61.790  85.798  1.00 21.08    -0.346 N 
ATOM    736  HN  VAL A  75      47.094  61.937  85.298  1.00  0.00     0.163 HD
ATOM    737  CA  VAL A  75      48.480  62.861  86.655  1.00 24.22     0.180 C 
ATOM    738  C   VAL A  75      47.487  62.989  87.810  1.00 21.59     0.241 C 
ATOM    739  O   VAL A  75      46.319  63.317  87.590  1.00 22.15    -0.271 OA
ATOM    740  CB  VAL A  75      48.538  64.227  85.919  1.00 24.45     0.009 C 
ATOM    741  CG1 VAL A  75      49.001  65.315  86.884  1.00 27.73     0.012 C 
ATOM    742  CG2 VAL A  75      49.484  64.159  84.734  1.00 21.14     0.012 C 
ATOM    743  N   GLY A  76      47.941  62.720  89.030  1.00 21.18    -0.351 N 
ATOM    744  HN  GLY A  76      48.914  62.443  89.159  1.00  0.00     0.163 HD
ATOM    745  CA  GLY A  76      47.057  62.819  90.184  1.00 19.57     0.225 C 
ATOM    746  C   GLY A  76      46.779  64.260  90.590  1.00 17.47     0.236 C 
ATOM    747  O   GLY A  76      47.660  65.110  90.529  1.00 21.36    -0.272 OA
ATOM    748  N   LEU A  77      45.556  64.544  91.013  1.00 17.55    -0.346 N 
ATOM    749  HN  LEU A  77      44.855  63.805  91.065  1.00  0.00     0.163 HD
ATOM    750  CA  LEU A  77      45.202  65.908  91.406  1.00 23.90     0.177 C 
ATOM    751  C   LEU A  77      44.461  65.965  92.731  1.00 25.34     0.241 C 
ATOM    752  O   LEU A  77      43.542  65.186  92.959  1.00 22.13    -0.271 OA
ATOM    753  CB  LEU A  77      44.327  66.560  90.331  1.00 20.53     0.038 C 
ATOM    754  CG  LEU A  77      43.650  67.887  90.689  1.00 25.77    -0.020 C 
ATOM    755  CD1 LEU A  77      44.705  68.976  90.880  1.00 19.79     0.009 C 
ATOM    756  CD2 LEU A  77      42.676  68.281  89.586  1.00 22.91     0.009 C 
ATOM    757  N   ALA A  78      44.875  66.889  93.597  1.00 24.59    -0.346 N 
ATOM    758  HN  ALA A  78      45.672  67.474  93.345  1.00  0.00     0.163 HD
ATOM    759  CA  ALA A  78      44.233  67.097  94.893  1.00 27.25     0.172 C 
ATOM    760  C   ALA A  78      44.115  68.597  95.101  1.00 28.96     0.240 C 
ATOM    761  O   ALA A  78      44.946  69.351  94.604  1.00 29.98    -0.271 OA
ATOM    762  CB  ALA A  78      45.066  66.488  96.018  1.00 26.68     0.042 C 
ATOM    763  N   PHE A  79      43.085  69.028  95.826  1.00 24.64    -0.346 N 
ATOM    764  HN  PHE A  79      42.418  68.353  96.199  1.00  0.00     0.163 HD
ATOM    765  CA  PHE A  79      42.893  70.448  96.096  1.00 28.84     0.180 C 
ATOM    766  C   PHE A  79      43.205  70.804  97.545  1.00 32.44     0.241 C 
ATOM    767  O   PHE A  79      43.029  69.991  98.454  1.00 31.86    -0.271 OA
ATOM    768  CB  PHE A  79      41.455  70.887  95.795  1.00 28.51     0.073 C 
ATOM    769  CG  PHE A  79      41.099  70.878  94.333  1.00 26.55    -0.056 A 
ATOM    770  CD1 PHE A  79      42.006  71.325  93.374  1.00 26.65     0.007 A 
ATOM    771  CD2 PHE A  79      39.837  70.467  93.924  1.00 26.53     0.007 A 
ATOM    772  CE1 PHE A  79      41.656  71.363  92.018  1.00 35.05     0.001 A 
ATOM    773  CE2 PHE A  79      39.475  70.500  92.576  1.00 28.90     0.001 A 
ATOM    774  CZ  PHE A  79      40.388  70.950  91.621  1.00 33.64     0.000 A 
ATOM    775  N   ARG A  80      43.653  72.040  97.737  1.00 37.23    -0.346 N 
ATOM    776  HN  ARG A  80      43.766  72.644  96.923  1.00  0.00     0.163 HD
ATOM    777  CA  ARG A  80      43.991  72.580  99.045  1.00 38.48     0.176 C 
ATOM    778  C   ARG A  80      42.737  73.011  99.794  1.00 42.83     0.241 C 
ATOM    779  O   ARG A  80      41.764  73.471  99.194  1.00 42.75    -0.271 OA
ATOM    780  CB  ARG A  80      44.917  73.783  98.875  1.00 45.14     0.036 C 
ATOM    781  CG  ARG A  80      44.971  74.729 100.069  1.00 60.95     0.023 C 
ATOM    782  CD  ARG A  80      45.885  75.906  99.763  1.00 62.40     0.138 C 
ATOM    783  NE  ARG A  80      47.170  75.423  99.266  1.00 69.04    -0.227 N 
ATOM    784  HE  ARG A  80      47.419  75.634  98.300  1.00  0.00     0.177 HD
ATOM    785  CZ  ARG A  80      48.035  74.726  99.994  1.00 72.03     0.665 C 
ATOM    786  NH1 ARG A  80      47.761  74.438 101.260  1.00 67.86    -0.235 N 
ATOM    787 1HH1 ARG A  80      48.425  73.903 101.819  1.00  0.00     0.174 HD
ATOM    788 2HH1 ARG A  80      46.894  74.772 101.681  1.00  0.00     0.174 HD
ATOM    789  NH2 ARG A  80      49.161  74.292  99.447  1.00 72.27    -0.235 N 
ATOM    790 1HH2 ARG A  80      49.825  73.757 100.006  1.00  0.00     0.174 HD
ATOM    791 2HH2 ARG A  80      49.372  74.513  98.474  1.00  0.00     0.174 HD
ATOM    792  N   ALA A  81      42.770  72.851 101.111  1.00 44.83    -0.346 N 
ATOM    793  HN  ALA A  81      43.602  72.444 101.538  1.00  0.00     0.163 HD
ATOM    794  CA  ALA A  81      41.658  73.237 101.965  1.00 48.94     0.172 C 
ATOM    795  C   ALA A  81      42.156  74.298 102.948  1.00 51.93     0.240 C 
ATOM    796  O   ALA A  81      43.353  74.389 103.226  1.00 47.91    -0.271 OA
ATOM    797  CB  ALA A  81      41.124  72.026 102.715  1.00 47.71     0.042 C 
ATOM    798  N   ASP A  82      41.231  75.096 103.465  1.00 55.37    -0.346 N 
ATOM    799  HN  ASP A  82      40.256  74.956 103.199  1.00  0.00     0.163 HD
ATOM    800  CA  ASP A  82      41.557  76.167 104.400  1.00 60.13     0.186 C 
ATOM    801  C   ASP A  82      42.341  75.691 105.625  1.00 57.35     0.241 C 
ATOM    802  O   ASP A  82      43.354  76.286 105.996  1.00 52.88    -0.271 OA
ATOM    803  CB  ASP A  82      40.267  76.857 104.855  1.00 68.88     0.147 C 
ATOM    804  CG  ASP A  82      39.191  76.853 103.777  1.00 74.55     0.175 C 
ATOM    805  OD1 ASP A  82      39.522  77.096 102.594  1.00 70.17    -0.648 OA
ATOM    806  OD2 ASP A  82      38.011  76.613 104.118  1.00 77.72    -0.648 OA
ATOM    807  N   ASP A  83      41.873  74.620 106.253  1.00 55.14    -0.345 N 
ATOM    808  HN  ASP A  83      41.034  74.156 105.903  1.00  0.00     0.163 HD
ATOM    809  CA  ASP A  83      42.543  74.100 107.435  1.00 56.13     0.186 C 
ATOM    810  C   ASP A  83      42.565  72.578 107.480  1.00 54.44     0.241 C 
ATOM    811  O   ASP A  83      42.780  71.988 108.543  1.00 51.88    -0.271 OA
ATOM    812  CB  ASP A  83      41.860  74.626 108.695  1.00 65.27     0.147 C 
ATOM    813  CG  ASP A  83      40.440  74.117 108.838  1.00 71.21     0.175 C 
ATOM    814  OD1 ASP A  83      39.598  74.435 107.968  1.00 71.31    -0.648 OA
ATOM    815  OD2 ASP A  83      40.172  73.390 109.819  1.00 77.08    -0.648 OA
ATOM    816  N   THR A  84      42.339  71.941 106.336  1.00 50.71    -0.344 N 
ATOM    817  HN  THR A  84      42.154  72.479 105.489  1.00  0.00     0.163 HD
ATOM    818  CA  THR A  84      42.352  70.483 106.274  1.00 49.14     0.205 C 
ATOM    819  C   THR A  84      43.193  69.959 105.111  1.00 43.97     0.243 C 
ATOM    820  O   THR A  84      43.447  70.667 104.138  1.00 40.36    -0.271 OA
ATOM    821  CB  THR A  84      40.916  69.909 106.160  1.00 50.81     0.146 C 
ATOM    822  CG2 THR A  84      40.168  70.090 107.470  1.00 51.95     0.042 C 
ATOM    823  OG1 THR A  84      40.206  70.577 105.109  1.00 53.66    -0.393 OA
ATOM    824  HG1 THR A  84      40.674  70.464 104.290  1.00  0.00     0.210 HD
ATOM    825  N   PHE A  85      43.631  68.712 105.230  1.00 39.76    -0.346 N 
ATOM    826  HN  PHE A  85      43.398  68.181 106.069  1.00  0.00     0.163 HD
ATOM    827  CA  PHE A  85      44.433  68.086 104.195  1.00 36.81     0.180 C 
ATOM    828  C   PHE A  85      43.586  67.086 103.428  1.00 37.43     0.241 C 
ATOM    829  O   PHE A  85      43.012  66.173 104.021  1.00 36.37    -0.271 OA
ATOM    830  CB  PHE A  85      45.631  67.352 104.799  1.00 35.38     0.073 C 
ATOM    831  CG  PHE A  85      46.500  66.682 103.772  1.00 42.12    -0.056 A 
ATOM    832  CD1 PHE A  85      47.245  67.441 102.871  1.00 34.45     0.007 A 
ATOM    833  CD2 PHE A  85      46.541  65.292 103.673  1.00 40.81     0.007 A 
ATOM    834  CE1 PHE A  85      48.019  66.826 101.883  1.00 33.47     0.001 A 
ATOM    835  CE2 PHE A  85      47.312  64.666 102.686  1.00 35.33     0.001 A 
ATOM    836  CZ  PHE A  85      48.050  65.433 101.792  1.00 33.86     0.000 A 
ATOM    837  N   GLU A  86      43.509  67.268 102.113  1.00 31.18    -0.346 N 
ATOM    838  HN  GLU A  86      43.996  68.059 101.692  1.00  0.00     0.163 HD
ATOM    839  CA  GLU A  86      42.746  66.365 101.255  1.00 34.30     0.177 C 
ATOM    840  C   GLU A  86      43.718  65.343 100.687  1.00 32.66     0.241 C 
ATOM    841  O   GLU A  86      44.601  65.686  99.909  1.00 32.30    -0.271 OA
ATOM    842  CB  GLU A  86      42.076  67.133 100.108  1.00 34.67     0.045 C 
ATOM    843  CG  GLU A  86      41.499  66.235  99.014  1.00 39.67     0.116 C 
ATOM    844  CD  GLU A  86      40.896  67.020  97.849  1.00 39.86     0.172 C 
ATOM    845  OE1 GLU A  86      39.905  67.750  98.068  1.00 35.06    -0.648 OA
ATOM    846  OE2 GLU A  86      41.412  66.907  96.716  1.00 33.58    -0.648 OA
ATOM    847  N   ALA A  87      43.564  64.090 101.090  1.00 31.51    -0.346 N 
ATOM    848  HN  ALA A  87      42.818  63.860 101.747  1.00  0.00     0.163 HD
ATOM    849  CA  ALA A  87      44.444  63.041 100.608  1.00 31.36     0.172 C 
ATOM    850  C   ALA A  87      44.199  62.758  99.129  1.00 30.27     0.240 C 
ATOM    851  O   ALA A  87      43.053  62.700  98.680  1.00 25.93    -0.271 OA
ATOM    852  CB  ALA A  87      44.231  61.771 101.418  1.00 33.92     0.042 C 
ATOM    853  N   LEU A  88      45.281  62.604  98.374  1.00 28.02    -0.346 N 
ATOM    854  HN  LEU A  88      46.203  62.715  98.796  1.00  0.00     0.163 HD
ATOM    855  CA  LEU A  88      45.180  62.280  96.955  1.00 31.48     0.177 C 
ATOM    856  C   LEU A  88      44.285  61.048  96.815  1.00 31.57     0.241 C 
ATOM    857  O   LEU A  88      44.617  59.980  97.325  1.00 29.12    -0.271 OA
ATOM    858  CB  LEU A  88      46.564  61.961  96.394  1.00 26.02     0.038 C 
ATOM    859  CG  LEU A  88      46.602  61.350  94.993  1.00 27.88    -0.020 C 
ATOM    860  CD1 LEU A  88      46.077  62.358  93.981  1.00 30.09     0.009 C 
ATOM    861  CD2 LEU A  88      48.029  60.934  94.657  1.00 24.23     0.009 C 
ATOM    862  N   CYS A  89      43.157  61.191  96.127  1.00 33.12    -0.345 N 
ATOM    863  HN  CYS A  89      42.926  62.095  95.716  1.00  0.00     0.163 HD
ATOM    864  CA  CYS A  89      42.247  60.064  95.956  1.00 34.02     0.186 C 
ATOM    865  C   CYS A  89      41.658  59.964  94.546  1.00 30.81     0.242 C 
ATOM    866  O   CYS A  89      40.825  60.778  94.151  1.00 34.24    -0.271 OA
ATOM    867  CB  CYS A  89      41.111  60.150  96.978  1.00 33.94     0.120 C 
ATOM    868  SG  CYS A  89      40.100  58.657  97.079  1.00 40.87    -0.095 SA
ATOM    869  N   ILE A  90      42.097  58.952  93.805  1.00 26.59    -0.346 N 
ATOM    870  HN  ILE A  90      42.792  58.321  94.204  1.00  0.00     0.163 HD
ATOM    871  CA  ILE A  90      41.627  58.703  92.443  1.00 29.09     0.180 C 
ATOM    872  C   ILE A  90      40.689  57.497  92.449  1.00 26.21     0.241 C 
ATOM    873  O   ILE A  90      41.133  56.366  92.635  1.00 26.63    -0.271 OA
ATOM    874  CB  ILE A  90      42.813  58.388  91.500  1.00 27.63     0.013 C 
ATOM    875  CG1 ILE A  90      43.707  59.617  91.361  1.00 27.31     0.002 C 
ATOM    876  CG2 ILE A  90      42.302  57.926  90.141  1.00 26.83     0.012 C 
ATOM    877  CD1 ILE A  90      44.998  59.339  90.633  1.00 27.71     0.005 C 
ATOM    878  N   GLU A  91      39.396  57.732  92.250  1.00 22.63    -0.346 N 
ATOM    879  HN  GLU A  91      39.070  58.688  92.107  1.00  0.00     0.163 HD
ATOM    880  CA  GLU A  91      38.446  56.636  92.235  1.00 22.95     0.177 C 
ATOM    881  C   GLU A  91      38.675  55.757  91.017  1.00 26.16     0.243 C 
ATOM    882  O   GLU A  91      38.769  56.251  89.891  1.00 24.68    -0.271 OA
ATOM    883  CB  GLU A  91      37.004  57.151  92.228  1.00 25.89     0.045 C 
ATOM    884  CG  GLU A  91      36.472  57.520  93.607  1.00 43.93     0.116 C 
ATOM    885  CD  GLU A  91      36.630  56.386  94.609  1.00 38.21     0.172 C 
ATOM    886  OE1 GLU A  91      36.070  55.290  94.381  1.00 37.08    -0.648 OA
ATOM    887  OE2 GLU A  91      37.324  56.595  95.625  1.00 52.71    -0.648 OA
ATOM    888  N   PRO A  92      38.760  54.435  91.231  1.00 27.46    -0.337 N 
ATOM    889  CA  PRO A  92      38.978  53.438  90.174  1.00 26.53     0.179 C 
ATOM    890  C   PRO A  92      37.778  53.363  89.246  1.00 21.99     0.241 C 
ATOM    891  O   PRO A  92      36.647  53.589  89.675  1.00 23.13    -0.271 OA
ATOM    892  CB  PRO A  92      39.143  52.131  90.950  1.00 28.55     0.037 C 
ATOM    893  CG  PRO A  92      39.532  52.579  92.344  1.00 29.61     0.022 C 
ATOM    894  CD  PRO A  92      38.693  53.791  92.551  1.00 23.49     0.127 C 
ATOM    895  N   PHE A  93      38.021  53.051  87.978  1.00 26.22    -0.346 N 
ATOM    896  HN  PHE A  93      38.984  52.913  87.671  1.00  0.00     0.163 HD
ATOM    897  CA  PHE A  93      36.936  52.902  87.018  1.00 21.77     0.180 C 
ATOM    898  C   PHE A  93      36.258  51.571  87.325  1.00 23.38     0.241 C 
ATOM    899  O   PHE A  93      36.701  50.830  88.201  1.00 24.91    -0.271 OA
ATOM    900  CB  PHE A  93      37.471  52.861  85.583  1.00 23.75     0.073 C 
ATOM    901  CG  PHE A  93      38.146  54.131  85.145  1.00 26.45    -0.056 A 
ATOM    902  CD1 PHE A  93      37.575  55.370  85.424  1.00 25.43     0.007 A 
ATOM    903  CD2 PHE A  93      39.333  54.086  84.419  1.00 23.40     0.007 A 
ATOM    904  CE1 PHE A  93      38.173  56.545  84.988  1.00 23.51     0.001 A 
ATOM    905  CE2 PHE A  93      39.943  55.255  83.975  1.00 27.14     0.001 A 
ATOM    906  CZ  PHE A  93      39.362  56.488  84.260  1.00 28.03     0.000 A 
ATOM    907  N   SER A  94      35.191  51.269  86.596  1.00 26.58    -0.344 N 
ATOM    908  HN  SER A  94      34.869  51.926  85.886  1.00  0.00     0.163 HD
ATOM    909  CA  SER A  94      34.470  50.019  86.789  1.00 26.93     0.200 C 
ATOM    910  C   SER A  94      35.281  48.878  86.192  1.00 22.14     0.243 C 
ATOM    911  O   SER A  94      36.372  49.089  85.669  1.00 24.52    -0.271 OA
ATOM    912  CB  SER A  94      33.103  50.092  86.115  1.00 28.23     0.199 C 
ATOM    913  OG  SER A  94      33.232  50.444  84.749  1.00 25.65    -0.398 OA
ATOM    914  HG  SER A  94      32.381  50.489  84.329  1.00  0.00     0.209 HD
ATOM    915  N   SER A  95      34.749  47.667  86.283  1.00 25.31    -0.344 N 
ATOM    916  HN  SER A  95      33.845  47.553  86.741  1.00  0.00     0.163 HD
ATOM    917  CA  SER A  95      35.426  46.496  85.744  1.00 27.52     0.200 C 
ATOM    918  C   SER A  95      34.479  45.814  84.785  1.00 26.65     0.245 C 
ATOM    919  O   SER A  95      33.268  45.864  84.965  1.00 28.74    -0.271 OA
ATOM    920  CB  SER A  95      35.799  45.515  86.862  1.00 31.22     0.199 C 
ATOM    921  OG  SER A  95      36.691  46.094  87.796  1.00 41.18    -0.398 OA
ATOM    922  HG  SER A  95      36.922  45.486  88.489  1.00  0.00     0.209 HD
ATOM    923  N   PRO A  96      35.019  45.187  83.732  1.00 28.73    -0.337 N 
ATOM    924  CA  PRO A  96      34.192  44.489  82.749  1.00 28.20     0.179 C 
ATOM    925  C   PRO A  96      33.804  43.117  83.285  1.00 33.31     0.243 C 
ATOM    926  O   PRO A  96      34.374  42.649  84.274  1.00 34.66    -0.271 OA
ATOM    927  CB  PRO A  96      35.113  44.394  81.540  1.00 27.71     0.037 C 
ATOM    928  CG  PRO A  96      36.454  44.227  82.167  1.00 26.49     0.022 C 
ATOM    929  CD  PRO A  96      36.419  45.264  83.277  1.00 27.22     0.127 C 
ATOM    930  N   PRO A  97      32.815  42.462  82.655  1.00 31.94    -0.337 N 
ATOM    931  CA  PRO A  97      32.391  41.136  83.109  1.00 27.22     0.179 C 
ATOM    932  C   PRO A  97      33.373  40.084  82.614  1.00 26.74     0.241 C 
ATOM    933  O   PRO A  97      34.386  40.418  82.000  1.00 33.12    -0.271 OA
ATOM    934  CB  PRO A  97      31.014  40.986  82.478  1.00 34.29     0.037 C 
ATOM    935  CG  PRO A  97      31.187  41.709  81.175  1.00 37.53     0.022 C 
ATOM    936  CD  PRO A  97      31.918  42.967  81.602  1.00 33.80     0.127 C 
ATOM    937  N   GLU A  98      33.082  38.818  82.883  1.00 23.22    -0.346 N 
ATOM    938  HN  GLU A  98      32.233  38.592  83.402  1.00  0.00     0.163 HD
ATOM    939  CA  GLU A  98      33.967  37.750  82.442  1.00 25.60     0.177 C 
ATOM    940  C   GLU A  98      34.006  37.692  80.919  1.00 31.06     0.241 C 
ATOM    941  O   GLU A  98      33.005  37.943  80.247  1.00 25.04    -0.271 OA
ATOM    942  CB  GLU A  98      33.494  36.398  82.982  1.00 28.14     0.045 C 
ATOM    943  CG  GLU A  98      34.338  35.219  82.519  1.00 28.36     0.116 C 
ATOM    944  CD  GLU A  98      35.735  35.213  83.114  1.00 33.50     0.172 C 
ATOM    945  OE1 GLU A  98      36.234  36.299  83.474  1.00 33.04    -0.648 OA
ATOM    946  OE2 GLU A  98      36.341  34.123  83.211  1.00 34.15    -0.648 OA
ATOM    947  N   LEU A  99      35.173  37.377  80.376  1.00 32.52    -0.346 N 
ATOM    948  HN  LEU A  99      35.982  37.217  80.976  1.00  0.00     0.163 HD
ATOM    949  CA  LEU A  99      35.311  37.258  78.939  1.00 38.25     0.177 C 
ATOM    950  C   LEU A  99      34.438  36.070  78.552  1.00 36.78     0.243 C 
ATOM    951  O   LEU A  99      34.553  34.997  79.137  1.00 38.39    -0.271 OA
ATOM    952  CB  LEU A  99      36.768  36.983  78.578  1.00 39.45     0.038 C 
ATOM    953  CG  LEU A  99      37.128  36.892  77.100  1.00 38.67    -0.020 C 
ATOM    954  CD1 LEU A  99      36.899  38.240  76.432  1.00 41.22     0.009 C 
ATOM    955  CD2 LEU A  99      38.586  36.475  76.969  1.00 47.85     0.009 C 
ATOM    956  N   PRO A 100      33.527  36.257  77.588  1.00 41.28    -0.337 N 
ATOM    957  CA  PRO A 100      32.652  35.160  77.159  1.00 39.35     0.179 C 
ATOM    958  C   PRO A 100      33.466  33.956  76.700  1.00 38.09     0.241 C 
ATOM    959  O   PRO A 100      34.570  34.108  76.172  1.00 32.52    -0.271 OA
ATOM    960  CB  PRO A 100      31.851  35.787  76.022  1.00 36.69     0.037 C 
ATOM    961  CG  PRO A 100      31.725  37.203  76.466  1.00 40.66     0.022 C 
ATOM    962  CD  PRO A 100      33.128  37.523  76.950  1.00 35.45     0.127 C 
ATOM    963  N   ASP A 101      32.915  32.764  76.903  1.00 37.55    -0.346 N 
ATOM    964  HN  ASP A 101      31.994  32.712  77.339  1.00  0.00     0.163 HD
ATOM    965  CA  ASP A 101      33.589  31.529  76.521  1.00 43.36     0.186 C 
ATOM    966  C   ASP A 101      34.057  31.488  75.068  1.00 40.91     0.241 C 
ATOM    967  O   ASP A 101      35.191  31.089  74.794  1.00 42.16    -0.271 OA
ATOM    968  CB  ASP A 101      32.678  30.329  76.785  1.00 47.87     0.147 C 
ATOM    969  CG  ASP A 101      32.379  30.140  78.255  1.00 59.93     0.175 C 
ATOM    970  OD1 ASP A 101      33.334  29.908  79.027  1.00 64.28    -0.648 OA
ATOM    971  OD2 ASP A 101      31.192  30.224  78.638  1.00 63.80    -0.648 OA
ATOM    972  N   VAL A 102      33.196  31.898  74.140  1.00 35.83    -0.346 N 
ATOM    973  HN  VAL A 102      32.276  32.240  74.418  1.00  0.00     0.163 HD
ATOM    974  CA  VAL A 102      33.559  31.862  72.725  1.00 36.70     0.180 C 
ATOM    975  C   VAL A 102      34.687  32.814  72.374  1.00 36.90     0.241 C 
ATOM    976  O   VAL A 102      35.122  32.865  71.224  1.00 40.89    -0.271 OA
ATOM    977  CB  VAL A 102      32.353  32.173  71.795  1.00 36.76     0.009 C 
ATOM    978  CG1 VAL A 102      31.280  31.109  71.957  1.00 35.81     0.012 C 
ATOM    979  CG2 VAL A 102      31.799  33.549  72.093  1.00 36.05     0.012 C 
ATOM    980  N   MET A 103      35.155  33.578  73.354  1.00 31.08    -0.346 N 
ATOM    981  HN  MET A 103      34.746  33.514  74.286  1.00  0.00     0.163 HD
ATOM    982  CA  MET A 103      36.249  34.507  73.107  1.00 37.58     0.177 C 
ATOM    983  C   MET A 103      37.500  34.061  73.837  1.00 36.96     0.241 C 
ATOM    984  O   MET A 103      38.531  34.725  73.775  1.00 36.95    -0.271 OA
ATOM    985  CB  MET A 103      35.883  35.926  73.550  1.00 34.08     0.045 C 
ATOM    986  CG  MET A 103      35.062  36.700  72.547  1.00 32.95     0.076 C 
ATOM    987  SD  MET A 103      34.910  38.441  73.012  1.00 42.85    -0.173 SA
ATOM    988  CE  MET A 103      33.427  38.401  73.882  1.00 39.89     0.089 C 
ATOM    989  N   LYS A 104      37.408  32.928  74.526  1.00 40.87    -0.349 N 
ATOM    990  HN  LYS A 104      36.524  32.420  74.534  1.00  0.00     0.163 HD
ATOM    991  CA  LYS A 104      38.543  32.395  75.271  1.00 43.98     0.146 C 
ATOM    992  C   LYS A 104      39.366  31.401  74.454  1.00 44.35     0.256 C 
ATOM    993  O   LYS A 104      40.594  31.602  74.352  1.00 50.04    -0.305 OA
ATOM    994  CB  LYS A 104      38.058  31.727  76.561  1.00 38.92     0.032 C 
ATOM    995  CG  LYS A 104      37.403  32.680  77.544  1.00 36.99     0.004 C 
ATOM    996  CD  LYS A 104      37.019  31.966  78.829  1.00 43.18     0.027 C 
ATOM    997  CE  LYS A 104      36.449  32.933  79.854  1.00 43.58     0.229 C 
ATOM    998  NZ  LYS A 104      36.137  32.253  81.139  1.00 43.98    -0.079 N 
ATOM    999  HZ1 LYS A 104      35.755  32.902  81.827  1.00  0.00     0.274 HD
ATOM   1000  HZ2 LYS A 104      36.951  31.760  81.506  1.00  0.00     0.274 HD
ATOM   1001  HZ3 LYS A 104      35.518  31.455  80.996  1.00  0.00     0.274 HD
TER    1002      LYS A 104 
ATOM   1002  N   MET B  17      35.095  74.780  74.045  1.00 41.69    -0.066 N 
ATOM   1003  HN1 MET B  17      34.771  74.140  73.320  1.00  0.00     0.275 HD
ATOM   1004  HN2 MET B  17      35.022  75.756  73.757  1.00  0.00     0.275 HD
ATOM   1005  HN3 MET B  17      34.457  74.813  74.840  1.00  0.00     0.275 HD
ATOM   1006  CA  MET B  17      36.484  74.417  74.454  1.00 41.05     0.275 C 
ATOM   1007  C   MET B  17      36.506  72.967  74.956  1.00 39.06     0.249 C 
ATOM   1008  O   MET B  17      37.112  72.099  74.325  1.00 36.53    -0.271 OA
ATOM   1009  CB  MET B  17      36.971  75.378  75.544  1.00 50.97     0.053 C 
ATOM   1010  CG  MET B  17      38.435  75.220  75.950  1.00 61.80     0.076 C 
ATOM   1011  SD  MET B  17      39.612  75.641  74.645  1.00 79.73    -0.173 SA
ATOM   1012  CE  MET B  17      40.246  74.009  74.191  1.00 72.28     0.089 C 
ATOM   1013  N   TYR B  18      35.842  72.705  76.082  1.00 30.66    -0.346 N 
ATOM   1014  HN  TYR B  18      35.364  73.465  76.567  1.00  0.00     0.163 HD
ATOM   1015  CA  TYR B  18      35.783  71.352  76.639  1.00 33.40     0.180 C 
ATOM   1016  C   TYR B  18      34.343  70.888  76.829  1.00 38.97     0.241 C 
ATOM   1017  O   TYR B  18      33.440  71.704  76.995  1.00 38.34    -0.271 OA
ATOM   1018  CB  TYR B  18      36.483  71.278  78.007  1.00 33.46     0.073 C 
ATOM   1019  CG  TYR B  18      37.994  71.328  77.974  1.00 28.85    -0.056 A 
ATOM   1020  CD1 TYR B  18      38.673  72.539  77.954  1.00 30.74     0.010 A 
ATOM   1021  CD2 TYR B  18      38.743  70.157  77.954  1.00 29.86     0.010 A 
ATOM   1022  CE1 TYR B  18      40.064  72.583  77.912  1.00 30.35     0.037 A 
ATOM   1023  CE2 TYR B  18      40.128  70.188  77.909  1.00 30.93     0.037 A 
ATOM   1024  CZ  TYR B  18      40.785  71.404  77.885  1.00 36.34     0.065 A 
ATOM   1025  OH  TYR B  18      42.163  71.433  77.798  1.00 41.91    -0.361 OA
ATOM   1026  HH  TYR B  18      42.615  72.269  77.782  1.00  0.00     0.217 HD
ATOM   1027  N   VAL B  19      34.132  69.573  76.801  1.00 31.68    -0.346 N 
ATOM   1028  HN  VAL B  19      34.915  68.945  76.620  1.00  0.00     0.163 HD
ATOM   1029  CA  VAL B  19      32.805  69.014  77.024  1.00 29.13     0.180 C 
ATOM   1030  C   VAL B  19      32.957  67.955  78.119  1.00 26.70     0.241 C 
ATOM   1031  O   VAL B  19      34.011  67.336  78.245  1.00 22.22    -0.271 OA
ATOM   1032  CB  VAL B  19      32.208  68.362  75.742  1.00 33.23     0.009 C 
ATOM   1033  CG1 VAL B  19      32.449  69.263  74.541  1.00 33.40     0.012 C 
ATOM   1034  CG2 VAL B  19      32.796  66.984  75.512  1.00 33.94     0.012 C 
ATOM   1035  N   LYS B  20      31.917  67.770  78.923  1.00 21.23    -0.346 N 
ATOM   1036  HN  LYS B  20      31.074  68.327  78.787  1.00  0.00     0.163 HD
ATOM   1037  CA  LYS B  20      31.958  66.787  79.995  1.00 26.78     0.176 C 
ATOM   1038  C   LYS B  20      31.066  65.590  79.686  1.00 25.67     0.241 C 
ATOM   1039  O   LYS B  20      29.864  65.745  79.456  1.00 26.61    -0.271 OA
ATOM   1040  CB  LYS B  20      31.521  67.431  81.314  1.00 24.00     0.035 C 
ATOM   1041  CG  LYS B  20      31.347  66.456  82.462  1.00 21.82     0.004 C 
ATOM   1042  CD  LYS B  20      30.924  67.172  83.739  1.00 31.89     0.027 C 
ATOM   1043  CE  LYS B  20      31.979  68.170  84.179  1.00 30.74     0.229 C 
ATOM   1044  NZ  LYS B  20      31.592  68.891  85.425  1.00 45.23    -0.079 N 
ATOM   1045  HZ1 LYS B  20      32.301  69.562  85.721  1.00  0.00     0.274 HD
ATOM   1046  HZ2 LYS B  20      31.369  68.237  86.175  1.00  0.00     0.274 HD
ATOM   1047  HZ3 LYS B  20      30.681  69.339  85.323  1.00  0.00     0.274 HD
ATOM   1048  N   LEU B  21      31.660  64.399  79.687  1.00 23.91    -0.346 N 
ATOM   1049  HN  LEU B  21      32.660  64.342  79.881  1.00  0.00     0.163 HD
ATOM   1050  CA  LEU B  21      30.917  63.171  79.417  1.00 23.65     0.177 C 
ATOM   1051  C   LEU B  21      30.746  62.384  80.711  1.00 24.25     0.241 C 
ATOM   1052  O   LEU B  21      31.718  62.154  81.422  1.00 21.19    -0.271 OA
ATOM   1053  CB  LEU B  21      31.670  62.326  78.391  1.00 27.49     0.038 C 
ATOM   1054  CG  LEU B  21      32.065  63.057  77.107  1.00 30.01    -0.020 C 
ATOM   1055  CD1 LEU B  21      32.790  62.100  76.173  1.00 23.42     0.009 C 
ATOM   1056  CD2 LEU B  21      30.818  63.619  76.438  1.00 34.54     0.009 C 
ATOM   1057  N   ILE B  22      29.515  61.972  81.013  1.00 26.05    -0.346 N 
ATOM   1058  HN  ILE B  22      28.749  62.184  80.374  1.00  0.00     0.163 HD
ATOM   1059  CA  ILE B  22      29.235  61.223  82.240  1.00 27.73     0.180 C 
ATOM   1060  C   ILE B  22      28.977  59.737  81.973  1.00 27.96     0.241 C 
ATOM   1061  O   ILE B  22      28.100  59.378  81.186  1.00 32.02    -0.271 OA
ATOM   1062  CB  ILE B  22      27.996  61.798  82.984  1.00 29.61     0.013 C 
ATOM   1063  CG1 ILE B  22      28.037  63.332  82.997  1.00 37.70     0.002 C 
ATOM   1064  CG2 ILE B  22      27.971  61.287  84.417  1.00 29.60     0.012 C 
ATOM   1065  CD1 ILE B  22      29.136  63.929  83.846  1.00 39.10     0.005 C 
ATOM   1066  N   SER B  23      29.730  58.872  82.643  1.00 24.00    -0.344 N 
ATOM   1067  HN  SER B  23      30.434  59.219  83.294  1.00  0.00     0.163 HD
ATOM   1068  CA  SER B  23      29.565  57.434  82.462  1.00 24.20     0.200 C 
ATOM   1069  C   SER B  23      28.472  56.883  83.360  1.00 26.88     0.243 C 
ATOM   1070  O   SER B  23      27.933  57.597  84.208  1.00 27.37    -0.271 OA
ATOM   1071  CB  SER B  23      30.876  56.700  82.746  1.00 25.50     0.199 C 
ATOM   1072  OG  SER B  23      31.252  56.834  84.103  1.00 34.86    -0.398 OA
ATOM   1073  HG  SER B  23      32.067  56.378  84.279  1.00  0.00     0.209 HD
ATOM   1074  N   SER B  24      28.165  55.603  83.177  1.00 27.90    -0.344 N 
ATOM   1075  HN  SER B  24      28.680  55.070  82.476  1.00  0.00     0.163 HD
ATOM   1076  CA  SER B  24      27.122  54.934  83.939  1.00 26.61     0.200 C 
ATOM   1077  C   SER B  24      27.338  54.919  85.445  1.00 31.25     0.243 C 
ATOM   1078  O   SER B  24      26.368  54.966  86.194  1.00 30.85    -0.271 OA
ATOM   1079  CB  SER B  24      26.937  53.496  83.447  1.00 29.12     0.199 C 
ATOM   1080  OG  SER B  24      28.008  52.669  83.861  1.00 34.75    -0.398 OA
ATOM   1081  HG  SER B  24      27.893  51.777  83.556  1.00  0.00     0.209 HD
ATOM   1082  N   ASP B  25      28.589  54.842  85.898  1.00 31.29    -0.345 N 
ATOM   1083  HN  ASP B  25      29.367  54.792  85.240  1.00  0.00     0.163 HD
ATOM   1084  CA  ASP B  25      28.847  54.829  87.337  1.00 30.19     0.186 C 
ATOM   1085  C   ASP B  25      29.132  56.209  87.924  1.00 27.88     0.241 C 
ATOM   1086  O   ASP B  25      29.504  56.321  89.086  1.00 30.34    -0.271 OA
ATOM   1087  CB  ASP B  25      30.001  53.884  87.691  1.00 30.97     0.147 C 
ATOM   1088  CG  ASP B  25      31.279  54.201  86.933  1.00 38.60     0.175 C 
ATOM   1089  OD1 ASP B  25      31.459  55.357  86.498  1.00 41.72    -0.648 OA
ATOM   1090  OD2 ASP B  25      32.115  53.289  86.785  1.00 40.68    -0.648 OA
ATOM   1091  N   GLY B  26      28.972  57.261  87.131  1.00 31.20    -0.351 N 
ATOM   1092  HN  GLY B  26      28.688  57.136  86.159  1.00  0.00     0.163 HD
ATOM   1093  CA  GLY B  26      29.206  58.592  87.662  1.00 29.11     0.225 C 
ATOM   1094  C   GLY B  26      30.542  59.266  87.403  1.00 32.53     0.236 C 
ATOM   1095  O   GLY B  26      30.740  60.405  87.827  1.00 32.21    -0.272 OA
ATOM   1096  N   HIS B  27      31.476  58.598  86.734  1.00 27.82    -0.346 N 
ATOM   1097  HN  HIS B  27      31.310  57.642  86.420  1.00  0.00     0.163 HD
ATOM   1098  CA  HIS B  27      32.744  59.263  86.459  1.00 22.41     0.182 C 
ATOM   1099  C   HIS B  27      32.472  60.350  85.430  1.00 28.66     0.241 C 
ATOM   1100  O   HIS B  27      31.565  60.226  84.602  1.00 24.80    -0.271 OA
ATOM   1101  CB  HIS B  27      33.787  58.291  85.902  1.00 27.29     0.093 C 
ATOM   1102  CG  HIS B  27      34.594  57.593  86.954  1.00 27.00     0.028 A 
ATOM   1103  CD2 HIS B  27      35.777  57.917  87.528  1.00 18.02     0.114 A 
ATOM   1104  ND1 HIS B  27      34.216  56.390  87.511  1.00 28.17    -0.354 N 
ATOM   1105  HD1 HIS B  27      33.361  55.880  87.288  1.00  0.00     0.166 HD
ATOM   1106  CE1 HIS B  27      35.133  56.001  88.378  1.00 22.42     0.180 A 
ATOM   1107  NE2 HIS B  27      36.090  56.910  88.408  1.00 25.33    -0.360 N 
ATOM   1108  HE2 HIS B  27      36.926  56.871  88.990  1.00  0.00     0.166 HD
ATOM   1109  N   GLU B  28      33.238  61.429  85.502  1.00 27.34    -0.346 N 
ATOM   1110  HN  GLU B  28      33.948  61.493  86.232  1.00  0.00     0.163 HD
ATOM   1111  CA  GLU B  28      33.082  62.521  84.558  1.00 32.30     0.177 C 
ATOM   1112  C   GLU B  28      34.369  62.620  83.757  1.00 29.72     0.241 C 
ATOM   1113  O   GLU B  28      35.467  62.697  84.316  1.00 27.57    -0.271 OA
ATOM   1114  CB  GLU B  28      32.838  63.841  85.281  1.00 29.63     0.045 C 
ATOM   1115  CG  GLU B  28      31.836  63.762  86.405  1.00 35.83     0.116 C 
ATOM   1116  CD  GLU B  28      31.517  65.127  86.982  1.00 35.02     0.172 C 
ATOM   1117  OE1 GLU B  28      32.447  65.952  87.113  1.00 33.86    -0.648 OA
ATOM   1118  OE2 GLU B  28      30.339  65.371  87.315  1.00 45.95    -0.648 OA
ATOM   1119  N   PHE B  29      34.234  62.609  82.442  1.00 25.01    -0.346 N 
ATOM   1120  HN  PHE B  29      33.304  62.534  82.030  1.00  0.00     0.163 HD
ATOM   1121  CA  PHE B  29      35.396  62.703  81.582  1.00 22.92     0.180 C 
ATOM   1122  C   PHE B  29      35.338  64.024  80.853  1.00 24.33     0.241 C 
ATOM   1123  O   PHE B  29      34.386  64.311  80.122  1.00 24.46    -0.271 OA
ATOM   1124  CB  PHE B  29      35.421  61.532  80.607  1.00 22.34     0.073 C 
ATOM   1125  CG  PHE B  29      35.509  60.200  81.283  1.00 20.18    -0.056 A 
ATOM   1126  CD1 PHE B  29      34.363  59.532  81.678  1.00 23.42     0.007 A 
ATOM   1127  CD2 PHE B  29      36.747  59.622  81.547  1.00 22.70     0.007 A 
ATOM   1128  CE1 PHE B  29      34.446  58.298  82.329  1.00 22.92     0.001 A 
ATOM   1129  CE2 PHE B  29      36.843  58.395  82.196  1.00 17.93     0.001 A 
ATOM   1130  CZ  PHE B  29      35.694  57.730  82.587  1.00 17.47     0.000 A 
ATOM   1131  N   ILE B  30      36.353  64.844  81.081  1.00 20.45    -0.346 N 
ATOM   1132  HN  ILE B  30      37.108  64.549  81.700  1.00  0.00     0.163 HD
ATOM   1133  CA  ILE B  30      36.406  66.152  80.464  1.00 23.18     0.180 C 
ATOM   1134  C   ILE B  30      37.403  66.087  79.323  1.00 25.33     0.241 C 
ATOM   1135  O   ILE B  30      38.582  65.773  79.519  1.00 25.29    -0.271 OA
ATOM   1136  CB  ILE B  30      36.783  67.218  81.510  1.00 21.51     0.013 C 
ATOM   1137  CG1 ILE B  30      35.772  67.156  82.665  1.00 21.05     0.002 C 
ATOM   1138  CG2 ILE B  30      36.754  68.608  80.895  1.00 21.62     0.012 C 
ATOM   1139  CD1 ILE B  30      36.028  68.160  83.771  1.00 26.82     0.005 C 
ATOM   1140  N   VAL B  31      36.900  66.372  78.127  1.00 21.76    -0.346 N 
ATOM   1141  HN  VAL B  31      35.919  66.643  78.062  1.00  0.00     0.163 HD
ATOM   1142  CA  VAL B  31      37.689  66.314  76.905  1.00 28.41     0.180 C 
ATOM   1143  C   VAL B  31      37.530  67.559  76.037  1.00 29.75     0.241 C 
ATOM   1144  O   VAL B  31      36.486  68.217  76.056  1.00 25.42    -0.271 OA
ATOM   1145  CB  VAL B  31      37.255  65.100  76.056  1.00 28.86     0.009 C 
ATOM   1146  CG1 VAL B  31      38.066  65.031  74.785  1.00 41.63     0.012 C 
ATOM   1147  CG2 VAL B  31      37.408  63.837  76.862  1.00 33.33     0.012 C 
ATOM   1148  N   LYS B  32      38.567  67.876  75.272  1.00 24.56    -0.346 N 
ATOM   1149  HN  LYS B  32      39.418  67.314  75.310  1.00  0.00     0.163 HD
ATOM   1150  CA  LYS B  32      38.494  69.020  74.382  1.00 29.44     0.176 C 
ATOM   1151  C   LYS B  32      37.302  68.783  73.460  1.00 30.76     0.241 C 
ATOM   1152  O   LYS B  32      37.066  67.661  73.003  1.00 27.06    -0.271 OA
ATOM   1153  CB  LYS B  32      39.779  69.157  73.562  1.00 28.20     0.035 C 
ATOM   1154  CG  LYS B  32      40.951  69.729  74.341  1.00 25.66     0.004 C 
ATOM   1155  CD  LYS B  32      42.213  69.750  73.501  1.00 35.95     0.027 C 
ATOM   1156  CE  LYS B  32      43.391  70.308  74.290  1.00 34.87     0.229 C 
ATOM   1157  NZ  LYS B  32      44.671  70.261  73.516  1.00 29.17    -0.079 N 
ATOM   1158  HZ1 LYS B  32      45.460  70.635  74.044  1.00  0.00     0.274 HD
ATOM   1159  HZ2 LYS B  32      44.574  70.733  72.617  1.00  0.00     0.274 HD
ATOM   1160  HZ3 LYS B  32      44.865  69.316  73.184  1.00  0.00     0.274 HD
ATOM   1161  N   ARG B  33      36.538  69.839  73.220  1.00 28.63    -0.346 N 
ATOM   1162  HN  ARG B  33      36.775  70.732  73.653  1.00  0.00     0.163 HD
ATOM   1163  CA  ARG B  33      35.371  69.760  72.356  1.00 33.95     0.176 C 
ATOM   1164  C   ARG B  33      35.744  69.192  70.985  1.00 33.75     0.241 C 
ATOM   1165  O   ARG B  33      35.067  68.303  70.473  1.00 32.21    -0.271 OA
ATOM   1166  CB  ARG B  33      34.750  71.147  72.201  1.00 33.82     0.036 C 
ATOM   1167  CG  ARG B  33      33.475  71.167  71.379  1.00 35.15     0.023 C 
ATOM   1168  CD  ARG B  33      32.743  72.495  71.545  1.00 43.35     0.138 C 
ATOM   1169  NE  ARG B  33      31.414  72.455  70.940  1.00 42.56    -0.227 N 
ATOM   1170  HE  ARG B  33      30.606  72.485  71.562  1.00  0.00     0.177 HD
ATOM   1171  CZ  ARG B  33      31.188  72.382  69.631  1.00 41.45     0.665 C 
ATOM   1172  NH1 ARG B  33      32.203  72.348  68.775  1.00 32.01    -0.235 N 
ATOM   1173 1HH1 ARG B  33      33.161  72.396  69.123  1.00  0.00     0.174 HD
ATOM   1174 2HH1 ARG B  33      32.030  72.292  67.771  1.00  0.00     0.174 HD
ATOM   1175  NH2 ARG B  33      29.944  72.319  69.179  1.00 42.37    -0.235 N 
ATOM   1176 1HH2 ARG B  33      29.165  72.345  69.836  1.00  0.00     0.174 HD
ATOM   1177 2HH2 ARG B  33      29.771  72.263  68.175  1.00  0.00     0.174 HD
ATOM   1178  N   GLU B  34      36.827  69.697  70.400  1.00 31.35    -0.346 N 
ATOM   1179  HN  GLU B  34      37.357  70.430  70.871  1.00  0.00     0.163 HD
ATOM   1180  CA  GLU B  34      37.268  69.216  69.092  1.00 33.71     0.177 C 
ATOM   1181  C   GLU B  34      37.475  67.704  69.085  1.00 33.99     0.241 C 
ATOM   1182  O   GLU B  34      37.045  67.018  68.157  1.00 33.76    -0.271 OA
ATOM   1183  CB  GLU B  34      38.572  69.906  68.675  1.00 40.09     0.045 C 
ATOM   1184  CG  GLU B  34      39.369  69.120  67.632  1.00 48.70     0.116 C 
ATOM   1185  CD  GLU B  34      40.754  69.695  67.372  1.00 49.99     0.172 C 
ATOM   1186  OE1 GLU B  34      41.448  70.067  68.342  1.00 53.84    -0.648 OA
ATOM   1187  OE2 GLU B  34      41.156  69.757  66.193  1.00 50.61    -0.648 OA
ATOM   1188  N   HIS B  35      38.143  67.183  70.111  1.00 31.54    -0.346 N 
ATOM   1189  HN  HIS B  35      38.491  67.792  70.852  1.00  0.00     0.163 HD
ATOM   1190  CA  HIS B  35      38.380  65.745  70.181  1.00 31.24     0.182 C 
ATOM   1191  C   HIS B  35      37.065  64.986  70.278  1.00 25.32     0.241 C 
ATOM   1192  O   HIS B  35      36.917  63.913  69.693  1.00 31.18    -0.271 OA
ATOM   1193  CB  HIS B  35      39.255  65.395  71.389  1.00 29.66     0.093 C 
ATOM   1194  CG  HIS B  35      40.671  65.868  71.273  1.00 30.01     0.028 A 
ATOM   1195  CD2 HIS B  35      41.807  65.425  71.860  1.00 27.34     0.114 A 
ATOM   1196  ND1 HIS B  35      41.031  66.969  70.527  1.00 36.10    -0.354 N 
ATOM   1197  HD1 HIS B  35      40.396  67.530  69.959  1.00  0.00     0.166 HD
ATOM   1198  CE1 HIS B  35      42.327  67.185  70.662  1.00 32.71     0.180 A 
ATOM   1199  NE2 HIS B  35      42.821  66.262  71.467  1.00 34.81    -0.360 N 
ATOM   1200  HE2 HIS B  35      43.798  66.184  71.751  1.00  0.00     0.166 HD
ATOM   1201  N   ALA B  36      36.110  65.537  71.020  1.00 23.65    -0.346 N 
ATOM   1202  HN  ALA B  36      36.281  66.431  71.481  1.00  0.00     0.163 HD
ATOM   1203  CA  ALA B  36      34.822  64.877  71.182  1.00 24.22     0.172 C 
ATOM   1204  C   ALA B  36      34.068  64.785  69.855  1.00 26.19     0.240 C 
ATOM   1205  O   ALA B  36      33.297  63.846  69.637  1.00 26.04    -0.271 OA
ATOM   1206  CB  ALA B  36      33.979  65.612  72.223  1.00 25.20     0.042 C 
ATOM   1207  N   LEU B  37      34.287  65.749  68.966  1.00 24.18    -0.346 N 
ATOM   1208  HN  LEU B  37      34.928  66.510  69.189  1.00  0.00     0.163 HD
ATOM   1209  CA  LEU B  37      33.612  65.722  67.669  1.00 31.47     0.177 C 
ATOM   1210  C   LEU B  37      34.060  64.541  66.804  1.00 26.33     0.241 C 
ATOM   1211  O   LEU B  37      33.563  64.355  65.698  1.00 36.33    -0.271 OA
ATOM   1212  CB  LEU B  37      33.827  67.035  66.914  1.00 26.44     0.038 C 
ATOM   1213  CG  LEU B  37      33.261  68.310  67.546  1.00 33.68    -0.020 C 
ATOM   1214  CD1 LEU B  37      33.435  69.469  66.563  1.00 31.31     0.009 C 
ATOM   1215  CD2 LEU B  37      31.788  68.126  67.889  1.00 32.39     0.009 C 
ATOM   1216  N   THR B  38      35.011  63.755  67.301  1.00 27.07    -0.344 N 
ATOM   1217  HN  THR B  38      35.430  63.986  68.202  1.00  0.00     0.163 HD
ATOM   1218  CA  THR B  38      35.468  62.569  66.585  1.00 22.68     0.205 C 
ATOM   1219  C   THR B  38      34.245  61.658  66.543  1.00 25.00     0.243 C 
ATOM   1220  O   THR B  38      34.095  60.815  65.662  1.00 25.13    -0.271 OA
ATOM   1221  CB  THR B  38      36.594  61.830  67.358  1.00 29.90     0.146 C 
ATOM   1222  CG2 THR B  38      36.832  60.439  66.780  1.00 30.89     0.042 C 
ATOM   1223  OG1 THR B  38      37.805  62.585  67.291  1.00 28.18    -0.393 OA
ATOM   1224  HG1 THR B  38      38.494  62.133  67.764  1.00  0.00     0.210 HD
ATOM   1225  N   SER B  39      33.373  61.833  67.526  1.00 25.21    -0.344 N 
ATOM   1226  HN  SER B  39      33.558  62.537  68.240  1.00  0.00     0.163 HD
ATOM   1227  CA  SER B  39      32.159  61.041  67.604  1.00 23.96     0.200 C 
ATOM   1228  C   SER B  39      31.091  61.665  66.728  1.00 25.96     0.242 C 
ATOM   1229  O   SER B  39      30.695  62.801  66.959  1.00 21.90    -0.271 OA
ATOM   1230  CB  SER B  39      31.650  60.983  69.042  1.00 23.62     0.199 C 
ATOM   1231  OG  SER B  39      30.423  60.275  69.108  1.00 24.10    -0.398 OA
ATOM   1232  HG  SER B  39      30.106  60.239  70.003  1.00  0.00     0.209 HD
ATOM   1233  N   GLY B  40      30.640  60.925  65.718  1.00 26.70    -0.350 N 
ATOM   1234  HN  GLY B  40      31.030  59.996  65.556  1.00  0.00     0.163 HD
ATOM   1235  CA  GLY B  40      29.598  61.432  64.847  1.00 28.05     0.225 C 
ATOM   1236  C   GLY B  40      28.361  61.746  65.675  1.00 29.63     0.236 C 
ATOM   1237  O   GLY B  40      27.701  62.766  65.456  1.00 24.97    -0.272 OA
ATOM   1238  N   THR B  41      28.060  60.872  66.638  1.00 27.38    -0.344 N 
ATOM   1239  HN  THR B  41      28.658  60.056  66.770  1.00  0.00     0.163 HD
ATOM   1240  CA  THR B  41      26.900  61.048  67.509  1.00 26.67     0.205 C 
ATOM   1241  C   THR B  41      27.010  62.338  68.317  1.00 28.46     0.243 C 
ATOM   1242  O   THR B  41      26.051  63.106  68.411  1.00 28.76    -0.271 OA
ATOM   1243  CB  THR B  41      26.742  59.862  68.476  1.00 30.89     0.146 C 
ATOM   1244  CG2 THR B  41      25.606  60.121  69.473  1.00 26.04     0.042 C 
ATOM   1245  OG1 THR B  41      26.455  58.675  67.727  1.00 26.13    -0.393 OA
ATOM   1246  HG1 THR B  41      26.357  57.943  68.324  1.00  0.00     0.210 HD
ATOM   1247  N   ILE B  42      28.181  62.584  68.891  1.00 26.05    -0.346 N 
ATOM   1248  HN  ILE B  42      28.947  61.919  68.782  1.00  0.00     0.163 HD
ATOM   1249  CA  ILE B  42      28.381  63.792  69.673  1.00 27.54     0.180 C 
ATOM   1250  C   ILE B  42      28.452  65.022  68.777  1.00 23.84     0.241 C 
ATOM   1251  O   ILE B  42      27.961  66.088  69.137  1.00 20.68    -0.271 OA
ATOM   1252  CB  ILE B  42      29.671  63.710  70.522  1.00 29.24     0.013 C 
ATOM   1253  CG1 ILE B  42      29.529  62.596  71.559  1.00 27.24     0.002 C 
ATOM   1254  CG2 ILE B  42      29.935  65.056  71.218  1.00 21.26     0.012 C 
ATOM   1255  CD1 ILE B  42      30.735  62.446  72.459  1.00 25.11     0.005 C 
ATOM   1256  N   LYS B  43      29.073  64.870  67.614  1.00 25.77    -0.346 N 
ATOM   1257  HN  LYS B  43      29.467  63.961  67.370  1.00  0.00     0.163 HD
ATOM   1258  CA  LYS B  43      29.200  65.976  66.684  1.00 30.33     0.176 C 
ATOM   1259  C   LYS B  43      27.819  66.488  66.272  1.00 25.69     0.241 C 
ATOM   1260  O   LYS B  43      27.584  67.693  66.240  1.00 29.84    -0.271 OA
ATOM   1261  CB  LYS B  43      29.989  65.540  65.448  1.00 31.82     0.035 C 
ATOM   1262  CG  LYS B  43      30.235  66.657  64.456  1.00 35.54     0.004 C 
ATOM   1263  CD  LYS B  43      31.018  66.159  63.255  1.00 45.08     0.027 C 
ATOM   1264  CE  LYS B  43      31.262  67.278  62.255  1.00 49.17     0.229 C 
ATOM   1265  NZ  LYS B  43      32.051  66.805  61.081  1.00 52.98    -0.079 N 
ATOM   1266  HZ1 LYS B  43      32.215  67.556  60.410  1.00  0.00     0.274 HD
ATOM   1267  HZ2 LYS B  43      31.611  65.999  60.637  1.00  0.00     0.274 HD
ATOM   1268  HZ3 LYS B  43      32.926  66.369  61.372  1.00  0.00     0.274 HD
ATOM   1269  N   ALA B  44      26.910  65.574  65.960  1.00 23.61    -0.346 N 
ATOM   1270  HN  ALA B  44      27.156  64.585  66.000  1.00  0.00     0.163 HD
ATOM   1271  CA  ALA B  44      25.567  65.965  65.562  1.00 30.93     0.172 C 
ATOM   1272  C   ALA B  44      24.814  66.611  66.727  1.00 30.17     0.240 C 
ATOM   1273  O   ALA B  44      23.998  67.506  66.524  1.00 33.06    -0.271 OA
ATOM   1274  CB  ALA B  44      24.798  64.751  65.036  1.00 30.89     0.042 C 
ATOM   1275  N   MET B  45      25.088  66.154  67.946  1.00 29.66    -0.346 N 
ATOM   1276  HN  MET B  45      25.765  65.398  68.053  1.00  0.00     0.163 HD
ATOM   1277  CA  MET B  45      24.442  66.709  69.138  1.00 28.63     0.177 C 
ATOM   1278  C   MET B  45      24.907  68.125  69.465  1.00 29.39     0.241 C 
ATOM   1279  O   MET B  45      24.144  68.915  70.014  1.00 26.25    -0.271 OA
ATOM   1280  CB  MET B  45      24.723  65.844  70.374  1.00 23.24     0.045 C 
ATOM   1281  CG  MET B  45      24.053  64.487  70.402  1.00 34.15     0.076 C 
ATOM   1282  SD  MET B  45      24.452  63.603  71.941  1.00 38.91    -0.173 SA
ATOM   1283  CE  MET B  45      25.929  62.801  71.491  1.00 45.66     0.089 C 
ATOM   1284  N   LEU B  46      26.159  68.441  69.139  1.00 34.74    -0.346 N 
ATOM   1285  HN  LEU B  46      26.737  67.755  68.654  1.00  0.00     0.163 HD
ATOM   1286  CA  LEU B  46      26.721  69.751  69.463  1.00 36.18     0.177 C 
ATOM   1287  C   LEU B  46      26.735  70.872  68.403  1.00 34.40     0.241 C 
ATOM   1288  O   LEU B  46      27.456  71.853  68.557  1.00 36.99    -0.271 OA
ATOM   1289  CB  LEU B  46      28.135  69.564  70.031  1.00 35.63     0.038 C 
ATOM   1290  CG  LEU B  46      28.247  68.734  71.318  1.00 37.59    -0.020 C 
ATOM   1291  CD1 LEU B  46      29.693  68.705  71.786  1.00 35.63     0.009 C 
ATOM   1292  CD2 LEU B  46      27.359  69.324  72.404  1.00 34.86     0.009 C 
ATOM   1293  N   SER B  47      25.960  70.740  67.335  1.00 36.42    -0.344 N 
ATOM   1294  HN  SER B  47      25.411  69.890  67.210  1.00  0.00     0.163 HD
ATOM   1295  CA  SER B  47      25.887  71.809  66.332  1.00 46.52     0.200 C 
ATOM   1296  C   SER B  47      24.580  72.580  66.585  1.00 50.51     0.242 C 
ATOM   1297  O   SER B  47      23.540  71.969  66.829  1.00 54.46    -0.271 OA
ATOM   1298  CB  SER B  47      25.902  71.226  64.915  1.00 45.62     0.199 C 
ATOM   1299  OG  SER B  47      24.908  70.226  64.747  1.00 48.97    -0.398 OA
ATOM   1300  HG  SER B  47      24.917  69.865  63.868  1.00  0.00     0.209 HD
ATOM   1301  N   GLY B  48      24.624  73.911  66.557  1.00 55.11    -0.350 N 
ATOM   1302  HN  GLY B  48      25.501  74.394  66.362  1.00  0.00     0.163 HD
ATOM   1303  CA  GLY B  48      23.406  74.669  66.808  1.00 60.35     0.225 C 
ATOM   1304  C   GLY B  48      23.406  76.159  66.497  1.00 63.43     0.238 C 
ATOM   1305  O   GLY B  48      22.769  76.579  65.535  1.00 62.18    -0.272 OA
ATOM   1306  N   PRO B  49      24.078  76.994  67.308  1.00 68.60    -0.340 N 
ATOM   1307  CA  PRO B  49      24.845  76.645  68.510  1.00 71.47     0.148 C 
ATOM   1308  C   PRO B  49      23.948  76.307  69.700  1.00 73.11     0.256 C 
ATOM   1309  O   PRO B  49      23.057  77.080  70.058  1.00 74.41    -0.305 OA
ATOM   1310  CB  PRO B  49      25.677  77.898  68.755  1.00 72.81     0.034 C 
ATOM   1311  CG  PRO B  49      24.744  78.985  68.321  1.00 71.33     0.022 C 
ATOM   1312  CD  PRO B  49      24.190  78.437  67.022  1.00 67.77     0.127 C 
ATOM   1313  N   ASN B  58      29.795  72.274  77.900  1.00 48.52    -0.066 N 
ATOM   1314  HN1 ASN B  58      29.739  72.503  78.892  1.00  0.00     0.275 HD
ATOM   1315  HN2 ASN B  58      29.783  73.111  77.317  1.00  0.00     0.275 HD
ATOM   1316  HN3 ASN B  58      30.718  71.923  77.644  1.00  0.00     0.275 HD
ATOM   1317  CA  ASN B  58      28.736  71.339  77.530  1.00 49.91     0.283 C 
ATOM   1318  C   ASN B  58      28.848  70.048  78.341  1.00 46.19     0.249 C 
ATOM   1319  O   ASN B  58      29.948  69.544  78.559  1.00 43.16    -0.271 OA
ATOM   1320  CB  ASN B  58      28.821  70.994  76.034  1.00 53.24     0.145 C 
ATOM   1321  CG  ASN B  58      28.406  72.146  75.133  1.00 56.32     0.217 C 
ATOM   1322  ND2 ASN B  58      29.339  72.619  74.309  1.00 54.86    -0.370 N 
ATOM   1323 1HD2 ASN B  58      29.061  73.392  73.704  1.00  0.00     0.159 HD
ATOM   1324 2HD2 ASN B  58      30.287  72.244  74.278  1.00  0.00     0.159 HD
ATOM   1325  OD1 ASN B  58      27.259  72.600  75.171  1.00 53.70    -0.274 OA
ATOM   1326  N   GLU B  59      27.709  69.522  78.785  1.00 48.44    -0.346 N 
ATOM   1327  HN  GLU B  59      26.831  70.003  78.588  1.00  0.00     0.163 HD
ATOM   1328  CA  GLU B  59      27.679  68.275  79.546  1.00 44.28     0.177 C 
ATOM   1329  C   GLU B  59      26.782  67.269  78.836  1.00 41.65     0.241 C 
ATOM   1330  O   GLU B  59      25.632  67.562  78.525  1.00 42.38    -0.271 OA
ATOM   1331  CB  GLU B  59      27.159  68.500  80.969  1.00 50.32     0.045 C 
ATOM   1332  CG  GLU B  59      27.159  67.223  81.809  1.00 59.05     0.116 C 
ATOM   1333  CD  GLU B  59      26.758  67.444  83.259  1.00 58.71     0.172 C 
ATOM   1334  OE1 GLU B  59      25.568  67.707  83.524  1.00 67.01    -0.648 OA
ATOM   1335  OE2 GLU B  59      27.639  67.353  84.139  1.00 63.66    -0.648 OA
ATOM   1336  N   VAL B  60      27.312  66.079  78.587  1.00 36.80    -0.346 N 
ATOM   1337  HN  VAL B  60      28.271  65.890  78.879  1.00  0.00     0.163 HD
ATOM   1338  CA  VAL B  60      26.558  65.038  77.907  1.00 32.05     0.180 C 
ATOM   1339  C   VAL B  60      26.444  63.787  78.762  1.00 36.63     0.241 C 
ATOM   1340  O   VAL B  60      27.438  63.304  79.311  1.00 35.34    -0.271 OA
ATOM   1341  CB  VAL B  60      27.224  64.658  76.587  1.00 31.06     0.009 C 
ATOM   1342  CG1 VAL B  60      26.473  63.489  75.950  1.00 32.52     0.012 C 
ATOM   1343  CG2 VAL B  60      27.259  65.862  75.665  1.00 31.58     0.012 C 
ATOM   1344  N   ASN B  61      25.226  63.261  78.855  1.00 32.98    -0.346 N 
ATOM   1345  HN  ASN B  61      24.457  63.711  78.359  1.00  0.00     0.163 HD
ATOM   1346  CA  ASN B  61      24.953  62.070  79.637  1.00 39.62     0.185 C 
ATOM   1347  C   ASN B  61      25.050  60.788  78.812  1.00 44.42     0.241 C 
ATOM   1348  O   ASN B  61      24.314  60.608  77.845  1.00 43.31    -0.271 OA
ATOM   1349  CB  ASN B  61      23.555  62.169  80.253  1.00 50.11     0.137 C 
ATOM   1350  CG  ASN B  61      23.589  62.349  81.760  1.00 58.94     0.217 C 
ATOM   1351  ND2 ASN B  61      23.268  63.553  82.216  1.00 64.41    -0.370 N 
ATOM   1352 1HD2 ASN B  61      23.291  63.674  83.229  1.00  0.00     0.159 HD
ATOM   1353 2HD2 ASN B  61      23.009  64.323  81.600  1.00  0.00     0.159 HD
ATOM   1354  OD1 ASN B  61      23.902  61.418  82.505  1.00 60.25    -0.274 OA
ATOM   1355  N   PHE B  62      25.966  59.904  79.198  1.00 38.63    -0.346 N 
ATOM   1356  HN  PHE B  62      26.566  60.128  79.992  1.00  0.00     0.163 HD
ATOM   1357  CA  PHE B  62      26.140  58.622  78.520  1.00 34.68     0.180 C 
ATOM   1358  C   PHE B  62      26.091  57.545  79.589  1.00 36.67     0.241 C 
ATOM   1359  O   PHE B  62      26.977  56.691  79.682  1.00 34.22    -0.271 OA
ATOM   1360  CB  PHE B  62      27.482  58.563  77.776  1.00 29.44     0.073 C 
ATOM   1361  CG  PHE B  62      27.491  59.332  76.489  1.00 31.71    -0.056 A 
ATOM   1362  CD1 PHE B  62      26.463  59.176  75.568  1.00 27.73     0.007 A 
ATOM   1363  CD2 PHE B  62      28.523  60.212  76.193  1.00 34.72     0.007 A 
ATOM   1364  CE1 PHE B  62      26.459  59.887  74.372  1.00 35.46     0.001 A 
ATOM   1365  CE2 PHE B  62      28.528  60.929  74.996  1.00 31.58     0.001 A 
ATOM   1366  CZ  PHE B  62      27.493  60.766  74.086  1.00 28.26     0.000 A 
ATOM   1367  N   ARG B  63      25.027  57.591  80.384  1.00 35.47    -0.346 N 
ATOM   1368  HN  ARG B  63      24.316  58.302  80.214  1.00  0.00     0.163 HD
ATOM   1369  CA  ARG B  63      24.841  56.662  81.490  1.00 41.39     0.176 C 
ATOM   1370  C   ARG B  63      24.684  55.189  81.145  1.00 39.44     0.241 C 
ATOM   1371  O   ARG B  63      24.587  54.358  82.040  1.00 39.61    -0.271 OA
ATOM   1372  CB  ARG B  63      23.673  57.130  82.360  1.00 42.69     0.036 C 
ATOM   1373  CG  ARG B  63      23.957  58.463  83.022  1.00 54.54     0.023 C 
ATOM   1374  CD  ARG B  63      22.925  58.828  84.071  1.00 69.27     0.138 C 
ATOM   1375  NE  ARG B  63      23.304  60.056  84.766  1.00 76.95    -0.227 N 
ATOM   1376  HE  ARG B  63      22.686  60.863  84.678  1.00  0.00     0.177 HD
ATOM   1377  CZ  ARG B  63      24.402  60.191  85.506  1.00 80.05     0.665 C 
ATOM   1378  NH1 ARG B  63      25.240  59.171  85.658  1.00 74.79    -0.235 N 
ATOM   1379 1HH1 ARG B  63      26.081  59.274  86.225  1.00  0.00     0.174 HD
ATOM   1380 2HH1 ARG B  63      25.036  58.278  85.209  1.00  0.00     0.174 HD
ATOM   1381  NH2 ARG B  63      24.668  61.353  86.090  1.00 81.56    -0.235 N 
ATOM   1382 1HH2 ARG B  63      25.509  61.456  86.657  1.00  0.00     0.174 HD
ATOM   1383 2HH2 ARG B  63      24.025  62.136  85.973  1.00  0.00     0.174 HD
ATOM   1384  N   GLU B  64      24.653  54.853  79.863  1.00 39.46    -0.346 N 
ATOM   1385  HN  GLU B  64      24.699  55.573  79.142  1.00  0.00     0.163 HD
ATOM   1386  CA  GLU B  64      24.553  53.449  79.490  1.00 40.27     0.177 C 
ATOM   1387  C   GLU B  64      25.956  52.905  79.195  1.00 41.30     0.241 C 
ATOM   1388  O   GLU B  64      26.123  51.729  78.877  1.00 41.35    -0.271 OA
ATOM   1389  CB  GLU B  64      23.629  53.263  78.278  1.00 44.76     0.045 C 
ATOM   1390  CG  GLU B  64      24.001  54.034  77.012  1.00 52.95     0.116 C 
ATOM   1391  CD  GLU B  64      23.926  55.540  77.187  1.00 56.66     0.172 C 
ATOM   1392  OE1 GLU B  64      24.957  56.144  77.539  1.00 58.00    -0.648 OA
ATOM   1393  OE2 GLU B  64      22.836  56.121  76.983  1.00 56.42    -0.648 OA
ATOM   1394  N   ILE B  65      26.963  53.767  79.322  1.00 31.98    -0.346 N 
ATOM   1395  HN  ILE B  65      26.758  54.726  79.602  1.00  0.00     0.163 HD
ATOM   1396  CA  ILE B  65      28.353  53.385  79.074  1.00 29.44     0.180 C 
ATOM   1397  C   ILE B  65      29.179  53.428  80.365  1.00 27.54     0.243 C 
ATOM   1398  O   ILE B  65      29.305  54.476  80.992  1.00 28.70    -0.271 OA
ATOM   1399  CB  ILE B  65      29.014  54.331  78.057  1.00 31.81     0.013 C 
ATOM   1400  CG1 ILE B  65      28.143  54.443  76.804  1.00 32.71     0.002 C 
ATOM   1401  CG2 ILE B  65      30.403  53.818  77.703  1.00 25.16     0.012 C 
ATOM   1402  CD1 ILE B  65      28.608  55.493  75.842  1.00 31.05     0.005 C 
ATOM   1403  N   PRO B  66      29.765  52.287  80.763  1.00 24.73    -0.337 N 
ATOM   1404  CA  PRO B  66      30.584  52.173  81.979  1.00 22.39     0.179 C 
ATOM   1405  C   PRO B  66      31.877  52.987  81.888  1.00 24.18     0.241 C 
ATOM   1406  O   PRO B  66      32.406  53.198  80.797  1.00 18.35    -0.271 OA
ATOM   1407  CB  PRO B  66      30.870  50.676  82.075  1.00 22.51     0.037 C 
ATOM   1408  CG  PRO B  66      29.804  50.041  81.222  1.00 32.95     0.022 C 
ATOM   1409  CD  PRO B  66      29.675  50.992  80.074  1.00 23.19     0.127 C 
ATOM   1410  N   SER B  67      32.392  53.428  83.035  1.00 21.37    -0.344 N 
ATOM   1411  HN  SER B  67      31.924  53.207  83.914  1.00  0.00     0.163 HD
ATOM   1412  CA  SER B  67      33.613  54.221  83.051  1.00 25.25     0.200 C 
ATOM   1413  C   SER B  67      34.818  53.506  82.423  1.00 23.76     0.243 C 
ATOM   1414  O   SER B  67      35.685  54.156  81.833  1.00 24.04    -0.271 OA
ATOM   1415  CB  SER B  67      33.949  54.659  84.487  1.00 23.60     0.199 C 
ATOM   1416  OG  SER B  67      34.116  53.546  85.345  1.00 27.04    -0.398 OA
ATOM   1417  HG  SER B  67      34.323  53.816  86.232  1.00  0.00     0.209 HD
ATOM   1418  N   HIS B  68      34.884  52.181  82.531  1.00 21.59    -0.346 N 
ATOM   1419  HN  HIS B  68      34.149  51.665  83.014  1.00  0.00     0.163 HD
ATOM   1420  CA  HIS B  68      36.021  51.477  81.949  1.00 25.01     0.182 C 
ATOM   1421  C   HIS B  68      35.956  51.459  80.427  1.00 22.01     0.241 C 
ATOM   1422  O   HIS B  68      36.958  51.210  79.762  1.00 21.03    -0.271 OA
ATOM   1423  CB  HIS B  68      36.137  50.041  82.487  1.00 23.40     0.093 C 
ATOM   1424  CG  HIS B  68      35.049  49.119  82.032  1.00 27.15     0.028 A 
ATOM   1425  CD2 HIS B  68      35.020  48.199  81.038  1.00 30.71     0.114 A 
ATOM   1426  ND1 HIS B  68      33.816  49.057  82.646  1.00 33.01    -0.354 N 
ATOM   1427  HD1 HIS B  68      33.521  49.631  83.436  1.00  0.00     0.166 HD
ATOM   1428  CE1 HIS B  68      33.075  48.137  82.051  1.00 33.06     0.180 A 
ATOM   1429  NE2 HIS B  68      33.782  47.602  81.072  1.00 32.18    -0.360 N 
ATOM   1430  HE2 HIS B  68      33.462  46.866  80.443  1.00  0.00     0.166 HD
ATOM   1431  N   VAL B  69      34.776  51.732  79.880  1.00 17.87    -0.346 N 
ATOM   1432  HN  VAL B  69      33.979  51.928  80.486  1.00  0.00     0.163 HD
ATOM   1433  CA  VAL B  69      34.596  51.758  78.437  1.00 15.94     0.180 C 
ATOM   1434  C   VAL B  69      34.731  53.194  77.951  1.00 22.28     0.241 C 
ATOM   1435  O   VAL B  69      35.409  53.473  76.967  1.00 20.56    -0.271 OA
ATOM   1436  CB  VAL B  69      33.198  51.227  78.044  1.00 22.99     0.009 C 
ATOM   1437  CG1 VAL B  69      32.968  51.386  76.538  1.00 19.56     0.012 C 
ATOM   1438  CG2 VAL B  69      33.069  49.766  78.446  1.00 17.56     0.012 C 
ATOM   1439  N   LEU B  70      34.092  54.110  78.664  1.00 20.51    -0.346 N 
ATOM   1440  HN  LEU B  70      33.570  53.827  79.494  1.00  0.00     0.163 HD
ATOM   1441  CA  LEU B  70      34.123  55.506  78.283  1.00 23.68     0.177 C 
ATOM   1442  C   LEU B  70      35.525  56.103  78.338  1.00 23.46     0.241 C 
ATOM   1443  O   LEU B  70      35.863  56.956  77.516  1.00 23.50    -0.271 OA
ATOM   1444  CB  LEU B  70      33.151  56.314  79.155  1.00 24.71     0.038 C 
ATOM   1445  CG  LEU B  70      32.825  57.692  78.573  1.00 20.03    -0.020 C 
ATOM   1446  CD1 LEU B  70      32.474  57.537  77.114  1.00 17.92     0.009 C 
ATOM   1447  CD2 LEU B  70      31.686  58.345  79.338  1.00 23.39     0.009 C 
ATOM   1448  N   SER B  71      36.345  55.662  79.294  1.00 15.56    -0.344 N 
ATOM   1449  HN  SER B  71      36.018  54.966  79.964  1.00  0.00     0.163 HD
ATOM   1450  CA  SER B  71      37.707  56.174  79.382  1.00 18.77     0.200 C 
ATOM   1451  C   SER B  71      38.457  55.820  78.097  1.00 18.26     0.243 C 
ATOM   1452  O   SER B  71      39.169  56.645  77.534  1.00 21.18    -0.271 OA
ATOM   1453  CB  SER B  71      38.438  55.565  80.581  1.00 21.38     0.199 C 
ATOM   1454  OG  SER B  71      38.304  54.161  80.591  1.00 27.58    -0.398 OA
ATOM   1455  HG  SER B  71      38.758  53.783  81.335  1.00  0.00     0.209 HD
ATOM   1456  N   LYS B  72      38.280  54.583  77.645  1.00 19.74    -0.346 N 
ATOM   1457  HN  LYS B  72      37.668  53.955  78.166  1.00  0.00     0.163 HD
ATOM   1458  CA  LYS B  72      38.923  54.087  76.436  1.00 21.83     0.176 C 
ATOM   1459  C   LYS B  72      38.429  54.895  75.236  1.00 25.31     0.241 C 
ATOM   1460  O   LYS B  72      39.204  55.252  74.344  1.00 24.00    -0.271 OA
ATOM   1461  CB  LYS B  72      38.578  52.611  76.234  1.00 24.42     0.035 C 
ATOM   1462  CG  LYS B  72      39.612  51.852  75.434  1.00 31.32     0.004 C 
ATOM   1463  CD  LYS B  72      40.854  51.614  76.272  1.00 26.42     0.027 C 
ATOM   1464  CE  LYS B  72      41.977  51.108  75.418  1.00 30.05     0.229 C 
ATOM   1465  NZ  LYS B  72      43.163  50.752  76.222  1.00 37.01    -0.079 N 
ATOM   1466  HZ1 LYS B  72      43.927  50.408  75.641  1.00  0.00     0.274 HD
ATOM   1467  HZ2 LYS B  72      42.926  50.085  76.957  1.00  0.00     0.274 HD
ATOM   1468  HZ3 LYS B  72      43.464  51.533  76.805  1.00  0.00     0.274 HD
ATOM   1469  N   VAL B  73      37.131  55.174  75.211  1.00 20.26    -0.346 N 
ATOM   1470  HN  VAL B  73      36.527  54.843  75.963  1.00  0.00     0.163 HD
ATOM   1471  CA  VAL B  73      36.563  55.950  74.116  1.00 20.14     0.180 C 
ATOM   1472  C   VAL B  73      37.271  57.297  73.990  1.00 23.00     0.241 C 
ATOM   1473  O   VAL B  73      37.679  57.687  72.893  1.00 24.43    -0.271 OA
ATOM   1474  CB  VAL B  73      35.051  56.172  74.320  1.00 21.10     0.009 C 
ATOM   1475  CG1 VAL B  73      34.538  57.247  73.378  1.00 21.66     0.012 C 
ATOM   1476  CG2 VAL B  73      34.311  54.867  74.068  1.00 18.67     0.012 C 
ATOM   1477  N   CYS B  74      37.430  57.999  75.111  1.00 20.64    -0.345 N 
ATOM   1478  HN  CYS B  74      37.079  57.625  75.993  1.00  0.00     0.163 HD
ATOM   1479  CA  CYS B  74      38.100  59.295  75.095  1.00 19.97     0.186 C 
ATOM   1480  C   CYS B  74      39.539  59.182  74.601  1.00 20.50     0.241 C 
ATOM   1481  O   CYS B  74      40.051  60.077  73.915  1.00 22.85    -0.271 OA
ATOM   1482  CB  CYS B  74      38.063  59.930  76.490  1.00 18.06     0.120 C 
ATOM   1483  SG  CYS B  74      36.374  60.331  77.032  1.00 25.34    -0.095 SA
ATOM   1484  N   MET B  75      40.192  58.081  74.944  1.00 19.06    -0.346 N 
ATOM   1485  HN  MET B  75      39.731  57.379  75.524  1.00  0.00     0.163 HD
ATOM   1486  CA  MET B  75      41.561  57.865  74.500  1.00 21.97     0.177 C 
ATOM   1487  C   MET B  75      41.528  57.745  72.980  1.00 21.07     0.241 C 
ATOM   1488  O   MET B  75      42.448  58.183  72.289  1.00 21.47    -0.271 OA
ATOM   1489  CB  MET B  75      42.120  56.583  75.116  1.00 25.88     0.045 C 
ATOM   1490  CG  MET B  75      42.431  56.688  76.608  1.00 26.53     0.076 C 
ATOM   1491  SD  MET B  75      42.913  55.081  77.290  1.00 28.07    -0.173 SA
ATOM   1492  CE  MET B  75      42.514  55.331  79.029  1.00 32.51     0.089 C 
ATOM   1493  N   TYR B  76      40.455  57.161  72.458  1.00 20.42    -0.346 N 
ATOM   1494  HN  TYR B  76      39.712  56.817  73.067  1.00  0.00     0.163 HD
ATOM   1495  CA  TYR B  76      40.343  57.014  71.015  1.00 24.50     0.180 C 
ATOM   1496  C   TYR B  76      40.215  58.385  70.372  1.00 23.78     0.241 C 
ATOM   1497  O   TYR B  76      40.785  58.619  69.312  1.00 22.73    -0.271 OA
ATOM   1498  CB  TYR B  76      39.139  56.159  70.607  1.00 27.96     0.073 C 
ATOM   1499  CG  TYR B  76      39.035  56.043  69.101  1.00 26.85    -0.056 A 
ATOM   1500  CD1 TYR B  76      39.939  55.263  68.382  1.00 23.11     0.010 A 
ATOM   1501  CD2 TYR B  76      38.100  56.794  68.384  1.00 31.43     0.010 A 
ATOM   1502  CE1 TYR B  76      39.922  55.237  66.989  1.00 30.79     0.037 A 
ATOM   1503  CE2 TYR B  76      38.075  56.776  66.987  1.00 28.85     0.037 A 
ATOM   1504  CZ  TYR B  76      38.989  55.997  66.302  1.00 31.14     0.065 A 
ATOM   1505  OH  TYR B  76      38.986  55.979  64.935  1.00 27.38    -0.361 OA
ATOM   1506  HH  TYR B  76      39.614  55.444  64.464  1.00  0.00     0.217 HD
ATOM   1507  N   PHE B  77      39.475  59.296  71.007  1.00 24.56    -0.346 N 
ATOM   1508  HN  PHE B  77      39.012  59.058  71.884  1.00  0.00     0.163 HD
ATOM   1509  CA  PHE B  77      39.330  60.638  70.440  1.00 24.25     0.180 C 
ATOM   1510  C   PHE B  77      40.700  61.272  70.267  1.00 23.66     0.241 C 
ATOM   1511  O   PHE B  77      41.018  61.803  69.206  1.00 22.06    -0.271 OA
ATOM   1512  CB  PHE B  77      38.502  61.560  71.337  1.00 17.48     0.073 C 
ATOM   1513  CG  PHE B  77      37.077  61.142  71.500  1.00 20.23    -0.056 A 
ATOM   1514  CD1 PHE B  77      36.435  60.382  70.528  1.00 22.63     0.007 A 
ATOM   1515  CD2 PHE B  77      36.353  61.562  72.606  1.00 15.40     0.007 A 
ATOM   1516  CE1 PHE B  77      35.089  60.053  70.659  1.00 21.60     0.001 A 
ATOM   1517  CE2 PHE B  77      35.003  61.236  72.744  1.00 22.80     0.001 A 
ATOM   1518  CZ  PHE B  77      34.373  60.484  71.770  1.00 21.96     0.000 A 
ATOM   1519  N   THR B  78      41.501  61.225  71.327  1.00 23.56    -0.344 N 
ATOM   1520  HN  THR B  78      41.173  60.768  72.178  1.00  0.00     0.163 HD
ATOM   1521  CA  THR B  78      42.842  61.812  71.305  1.00 25.85     0.205 C 
ATOM   1522  C   THR B  78      43.662  61.160  70.193  1.00 18.99     0.243 C 
ATOM   1523  O   THR B  78      44.298  61.832  69.387  1.00 25.32    -0.271 OA
ATOM   1524  CB  THR B  78      43.547  61.582  72.650  1.00 27.93     0.146 C 
ATOM   1525  CG2 THR B  78      44.733  62.535  72.806  1.00 23.62     0.042 C 
ATOM   1526  OG1 THR B  78      42.612  61.800  73.714  1.00 26.31    -0.393 OA
ATOM   1527  HG1 THR B  78      43.048  61.658  74.546  1.00  0.00     0.210 HD
ATOM   1528  N   TYR B  79      43.632  59.835  70.175  1.00 20.73    -0.346 N 
ATOM   1529  HN  TYR B  79      43.087  59.353  70.890  1.00  0.00     0.163 HD
ATOM   1530  CA  TYR B  79      44.337  59.033  69.188  1.00 21.20     0.180 C 
ATOM   1531  C   TYR B  79      43.980  59.443  67.757  1.00 22.11     0.241 C 
ATOM   1532  O   TYR B  79      44.847  59.739  66.945  1.00 22.21    -0.271 OA
ATOM   1533  CB  TYR B  79      43.955  57.576  69.397  1.00 20.51     0.073 C 
ATOM   1534  CG  TYR B  79      44.519  56.610  68.391  1.00 18.95    -0.056 A 
ATOM   1535  CD1 TYR B  79      45.838  56.188  68.473  1.00 25.38     0.010 A 
ATOM   1536  CD2 TYR B  79      43.704  56.042  67.416  1.00 22.80     0.010 A 
ATOM   1537  CE1 TYR B  79      46.335  55.209  67.625  1.00 27.05     0.037 A 
ATOM   1538  CE2 TYR B  79      44.189  55.061  66.556  1.00 26.08     0.037 A 
ATOM   1539  CZ  TYR B  79      45.504  54.645  66.674  1.00 22.15     0.065 A 
ATOM   1540  OH  TYR B  79      45.970  53.627  65.879  1.00 24.25    -0.361 OA
ATOM   1541  HH  TYR B  79      46.872  53.342  65.960  1.00  0.00     0.217 HD
ATOM   1542  N   LYS B  80      42.689  59.447  67.464  1.00 23.64    -0.346 N 
ATOM   1543  HN  LYS B  80      42.016  59.198  68.189  1.00  0.00     0.163 HD
ATOM   1544  CA  LYS B  80      42.203  59.794  66.144  1.00 29.72     0.176 C 
ATOM   1545  C   LYS B  80      42.654  61.193  65.734  1.00 31.91     0.241 C 
ATOM   1546  O   LYS B  80      43.210  61.376  64.650  1.00 31.88    -0.271 OA
ATOM   1547  CB  LYS B  80      40.675  59.682  66.111  1.00 26.28     0.035 C 
ATOM   1548  CG  LYS B  80      40.080  59.818  64.726  1.00 29.20     0.004 C 
ATOM   1549  CD  LYS B  80      39.662  61.244  64.431  1.00 36.65     0.027 C 
ATOM   1550  CE  LYS B  80      39.326  61.412  62.960  1.00 44.52     0.229 C 
ATOM   1551  NZ  LYS B  80      38.505  60.281  62.447  1.00 48.72    -0.079 N 
ATOM   1552  HZ1 LYS B  80      38.279  60.394  61.459  1.00  0.00     0.274 HD
ATOM   1553  HZ2 LYS B  80      37.663  60.149  63.007  1.00  0.00     0.274 HD
ATOM   1554  HZ3 LYS B  80      38.957  59.384  62.624  1.00  0.00     0.274 HD
ATOM   1555  N   VAL B  81      42.429  62.176  66.600  1.00 26.36    -0.346 N 
ATOM   1556  HN  VAL B  81      41.977  61.972  67.491  1.00  0.00     0.163 HD
ATOM   1557  CA  VAL B  81      42.824  63.545  66.285  1.00 26.86     0.180 C 
ATOM   1558  C   VAL B  81      44.325  63.671  66.087  1.00 26.90     0.241 C 
ATOM   1559  O   VAL B  81      44.782  64.357  65.175  1.00 26.24    -0.271 OA
ATOM   1560  CB  VAL B  81      42.387  64.536  67.393  1.00 29.09     0.009 C 
ATOM   1561  CG1 VAL B  81      43.025  65.905  67.160  1.00 26.71     0.012 C 
ATOM   1562  CG2 VAL B  81      40.874  64.666  67.394  1.00 24.25     0.012 C 
ATOM   1563  N   ARG B  82      45.098  63.005  66.935  1.00 23.53    -0.346 N 
ATOM   1564  HN  ARG B  82      44.678  62.433  67.668  1.00  0.00     0.163 HD
ATOM   1565  CA  ARG B  82      46.542  63.092  66.818  1.00 23.89     0.176 C 
ATOM   1566  C   ARG B  82      47.117  62.432  65.567  1.00 30.46     0.241 C 
ATOM   1567  O   ARG B  82      48.043  62.961  64.956  1.00 25.45    -0.271 OA
ATOM   1568  CB  ARG B  82      47.219  62.466  68.034  1.00 26.42     0.036 C 
ATOM   1569  CG  ARG B  82      48.725  62.320  67.873  1.00 26.86     0.023 C 
ATOM   1570  CD  ARG B  82      49.397  63.679  67.750  1.00 35.34     0.138 C 
ATOM   1571  NE  ARG B  82      50.822  63.584  67.435  1.00 36.33    -0.227 N 
ATOM   1572  HE  ARG B  82      51.486  63.733  68.195  1.00  0.00     0.177 HD
ATOM   1573  CZ  ARG B  82      51.314  63.317  66.226  1.00 41.95     0.665 C 
ATOM   1574  NH1 ARG B  82      50.500  63.115  65.197  1.00 38.21    -0.235 N 
ATOM   1575 1HH1 ARG B  82      49.491  63.160  65.339  1.00  0.00     0.174 HD
ATOM   1576 2HH1 ARG B  82      50.877  62.911  64.271  1.00  0.00     0.174 HD
ATOM   1577  NH2 ARG B  82      52.625  63.258  66.041  1.00 37.03    -0.235 N 
ATOM   1578 1HH2 ARG B  82      53.250  63.413  66.832  1.00  0.00     0.174 HD
ATOM   1579 2HH2 ARG B  82      53.002  63.054  65.115  1.00  0.00     0.174 HD
ATOM   1580  N   TYR B  83      46.563  61.286  65.183  1.00 27.87    -0.346 N 
ATOM   1581  HN  TYR B  83      45.753  60.922  65.686  1.00  0.00     0.163 HD
ATOM   1582  CA  TYR B  83      47.100  60.548  64.055  1.00 25.41     0.180 C 
ATOM   1583  C   TYR B  83      46.447  60.629  62.678  1.00 29.29     0.241 C 
ATOM   1584  O   TYR B  83      46.972  60.058  61.725  1.00 26.19    -0.271 OA
ATOM   1585  CB  TYR B  83      47.267  59.088  64.467  1.00 23.19     0.073 C 
ATOM   1586  CG  TYR B  83      48.341  58.908  65.519  1.00 23.66    -0.056 A 
ATOM   1587  CD1 TYR B  83      49.685  59.147  65.221  1.00 25.72     0.010 A 
ATOM   1588  CD2 TYR B  83      48.014  58.528  66.820  1.00 24.88     0.010 A 
ATOM   1589  CE1 TYR B  83      50.677  59.011  66.198  1.00 25.95     0.037 A 
ATOM   1590  CE2 TYR B  83      48.997  58.390  67.800  1.00 20.29     0.037 A 
ATOM   1591  CZ  TYR B  83      50.322  58.632  67.483  1.00 26.82     0.065 A 
ATOM   1592  OH  TYR B  83      51.291  58.485  68.453  1.00 28.15    -0.361 OA
ATOM   1593  HH  TYR B  83      52.201  58.651  68.235  1.00  0.00     0.217 HD
ATOM   1594  N   THR B  84      45.320  61.318  62.541  1.00 29.78    -0.344 N 
ATOM   1595  HN  THR B  84      44.882  61.768  63.345  1.00  0.00     0.163 HD
ATOM   1596  CA  THR B  84      44.724  61.416  61.212  1.00 36.95     0.205 C 
ATOM   1597  C   THR B  84      45.541  62.429  60.416  1.00 39.29     0.243 C 
ATOM   1598  O   THR B  84      45.987  63.441  60.963  1.00 39.71    -0.271 OA
ATOM   1599  CB  THR B  84      43.266  61.880  61.260  1.00 33.84     0.146 C 
ATOM   1600  CG2 THR B  84      42.411  60.849  61.962  1.00 28.28     0.042 C 
ATOM   1601  OG1 THR B  84      43.185  63.131  61.951  1.00 47.97    -0.393 OA
ATOM   1602  HG1 THR B  84      43.722  63.779  61.510  1.00  0.00     0.210 HD
ATOM   1603  N   ASN B  85      45.739  62.153  59.130  1.00 45.09    -0.345 N 
ATOM   1604  HN  ASN B  85      45.334  61.305  58.734  1.00  0.00     0.163 HD
ATOM   1605  CA  ASN B  85      46.523  63.037  58.273  1.00 50.76     0.185 C 
ATOM   1606  C   ASN B  85      47.924  63.170  58.855  1.00 49.56     0.241 C 
ATOM   1607  O   ASN B  85      48.538  64.231  58.779  1.00 54.22    -0.271 OA
ATOM   1608  CB  ASN B  85      45.881  64.426  58.182  1.00 56.51     0.137 C 
ATOM   1609  CG  ASN B  85      44.475  64.385  57.616  1.00 62.54     0.217 C 
ATOM   1610  ND2 ASN B  85      43.544  65.043  58.298  1.00 63.92    -0.370 N 
ATOM   1611 1HD2 ASN B  85      42.598  65.015  57.917  1.00  0.00     0.159 HD
ATOM   1612 2HD2 ASN B  85      43.748  65.546  59.161  1.00  0.00     0.159 HD
ATOM   1613  OD1 ASN B  85      44.229  63.777  56.573  1.00 69.78    -0.274 OA
ATOM   1614  N   SER B  86      48.418  62.087  59.446  1.00 48.05    -0.344 N 
ATOM   1615  HN  SER B  86      47.854  61.237  59.478  1.00  0.00     0.163 HD
ATOM   1616  CA  SER B  86      49.742  62.082  60.049  1.00 49.38     0.200 C 
ATOM   1617  C   SER B  86      50.670  61.173  59.266  1.00 49.77     0.243 C 
ATOM   1618  O   SER B  86      50.321  60.028  58.970  1.00 51.18    -0.271 OA
ATOM   1619  CB  SER B  86      49.662  61.604  61.499  1.00 51.60     0.199 C 
ATOM   1620  OG  SER B  86      50.943  61.620  62.100  1.00 57.95    -0.398 OA
ATOM   1621  HG  SER B  86      50.893  61.323  63.001  1.00  0.00     0.209 HD
ATOM   1622  N   SER B  87      51.853  61.685  58.941  1.00 47.37    -0.344 N 
ATOM   1623  HN  SER B  87      52.080  62.635  59.234  1.00  0.00     0.163 HD
ATOM   1624  CA  SER B  87      52.835  60.925  58.177  1.00 53.35     0.200 C 
ATOM   1625  C   SER B  87      53.682  59.998  59.044  1.00 53.58     0.243 C 
ATOM   1626  O   SER B  87      54.361  59.110  58.531  1.00 58.35    -0.271 OA
ATOM   1627  CB  SER B  87      53.747  61.881  57.398  1.00 52.26     0.199 C 
ATOM   1628  OG  SER B  87      54.360  62.825  58.260  1.00 63.76    -0.398 OA
ATOM   1629  HG  SER B  87      54.925  63.417  57.778  1.00  0.00     0.209 HD
ATOM   1630  N   THR B  88      53.641  60.196  60.357  1.00 55.12    -0.344 N 
ATOM   1631  HN  THR B  88      53.053  60.939  60.735  1.00  0.00     0.163 HD
ATOM   1632  CA  THR B  88      54.425  59.366  61.266  1.00 51.40     0.205 C 
ATOM   1633  C   THR B  88      53.847  57.962  61.423  1.00 48.46     0.243 C 
ATOM   1634  O   THR B  88      52.682  57.716  61.108  1.00 48.42    -0.271 OA
ATOM   1635  CB  THR B  88      54.534  60.008  62.670  1.00 52.02     0.146 C 
ATOM   1636  CG2 THR B  88      53.167  60.094  63.338  1.00 52.16     0.042 C 
ATOM   1637  OG1 THR B  88      55.398  59.213  63.492  1.00 63.74    -0.393 OA
ATOM   1638  HG1 THR B  88      55.465  59.607  64.354  1.00  0.00     0.210 HD
ATOM   1639  N   GLU B  89      54.679  57.043  61.899  1.00 42.69    -0.346 N 
ATOM   1640  HN  GLU B  89      55.642  57.307  62.107  1.00  0.00     0.163 HD
ATOM   1641  CA  GLU B  89      54.258  55.670  62.133  1.00 43.46     0.177 C 
ATOM   1642  C   GLU B  89      53.117  55.697  63.146  1.00 38.10     0.241 C 
ATOM   1643  O   GLU B  89      53.233  56.312  64.206  1.00 40.41    -0.271 OA
ATOM   1644  CB  GLU B  89      55.416  54.854  62.703  1.00 44.88     0.045 C 
ATOM   1645  CG  GLU B  89      55.105  53.381  62.872  1.00 52.94     0.116 C 
ATOM   1646  CD  GLU B  89      56.228  52.628  63.556  1.00 60.41     0.172 C 
ATOM   1647  OE1 GLU B  89      57.407  52.858  63.199  1.00 64.19    -0.648 OA
ATOM   1648  OE2 GLU B  89      55.929  51.802  64.446  1.00 60.92    -0.648 OA
ATOM   1649  N   ILE B  90      52.019  55.029  62.820  1.00 32.30    -0.346 N 
ATOM   1650  HN  ILE B  90      51.986  54.523  61.935  1.00  0.00     0.163 HD
ATOM   1651  CA  ILE B  90      50.861  55.004  63.699  1.00 31.83     0.180 C 
ATOM   1652  C   ILE B  90      50.893  53.810  64.649  1.00 30.58     0.243 C 
ATOM   1653  O   ILE B  90      51.087  52.670  64.225  1.00 28.05    -0.271 OA
ATOM   1654  CB  ILE B  90      49.554  54.978  62.862  1.00 32.92     0.013 C 
ATOM   1655  CG1 ILE B  90      49.435  56.289  62.077  1.00 38.81     0.002 C 
ATOM   1656  CG2 ILE B  90      48.337  54.783  63.760  1.00 32.53     0.012 C 
ATOM   1657  CD1 ILE B  90      48.234  56.353  61.166  1.00 35.60     0.005 C 
ATOM   1658  N   PRO B  91      50.727  54.063  65.959  1.00 29.92    -0.337 N 
ATOM   1659  CA  PRO B  91      50.742  52.952  66.911  1.00 26.97     0.179 C 
ATOM   1660  C   PRO B  91      49.386  52.264  66.887  1.00 26.26     0.241 C 
ATOM   1661  O   PRO B  91      48.382  52.874  66.513  1.00 24.89    -0.271 OA
ATOM   1662  CB  PRO B  91      51.023  53.647  68.247  1.00 31.45     0.037 C 
ATOM   1663  CG  PRO B  91      50.335  54.961  68.088  1.00 31.31     0.022 C 
ATOM   1664  CD  PRO B  91      50.701  55.361  66.662  1.00 32.76     0.127 C 
ATOM   1665  N   GLU B  92      49.353  50.992  67.264  1.00 20.18    -0.346 N 
ATOM   1666  HN  GLU B  92      50.215  50.519  67.533  1.00  0.00     0.163 HD
ATOM   1667  CA  GLU B  92      48.088  50.270  67.294  1.00 22.60     0.177 C 
ATOM   1668  C   GLU B  92      47.218  50.832  68.421  1.00 29.14     0.241 C 
ATOM   1669  O   GLU B  92      47.739  51.228  69.469  1.00 30.27    -0.271 OA
ATOM   1670  CB  GLU B  92      48.336  48.789  67.582  1.00 21.42     0.045 C 
ATOM   1671  CG  GLU B  92      47.084  47.923  67.516  1.00 26.25     0.116 C 
ATOM   1672  CD  GLU B  92      46.840  47.349  66.118  1.00 26.98     0.172 C 
ATOM   1673  OE1 GLU B  92      47.649  46.506  65.677  1.00 24.13    -0.648 OA
ATOM   1674  OE2 GLU B  92      45.848  47.736  65.466  1.00 22.22    -0.648 OA
ATOM   1675  N   PHE B  93      45.905  50.879  68.220  1.00 25.08    -0.346 N 
ATOM   1676  HN  PHE B  93      45.510  50.597  67.323  1.00  0.00     0.163 HD
ATOM   1677  CA  PHE B  93      45.039  51.337  69.292  1.00 27.17     0.181 C 
ATOM   1678  C   PHE B  93      44.752  50.068  70.087  1.00 28.29     0.243 C 
ATOM   1679  O   PHE B  93      44.035  49.186  69.625  1.00 24.57    -0.271 OA
ATOM   1680  CB  PHE B  93      43.723  51.921  68.787  1.00 18.41     0.073 C 
ATOM   1681  CG  PHE B  93      42.894  52.538  69.882  1.00 19.81    -0.056 A 
ATOM   1682  CD1 PHE B  93      43.228  53.789  70.402  1.00 21.06     0.007 A 
ATOM   1683  CD2 PHE B  93      41.836  51.833  70.459  1.00 19.33     0.007 A 
ATOM   1684  CE1 PHE B  93      42.520  54.331  71.492  1.00 20.55     0.001 A 
ATOM   1685  CE2 PHE B  93      41.123  52.360  71.544  1.00 19.28     0.001 A 
ATOM   1686  CZ  PHE B  93      41.469  53.614  72.061  1.00 16.43     0.000 A 
ATOM   1687  N   PRO B  94      45.303  49.971  71.301  1.00 21.84    -0.337 N 
ATOM   1688  CA  PRO B  94      45.128  48.806  72.171  1.00 25.36     0.179 C 
ATOM   1689  C   PRO B  94      43.726  48.576  72.731  1.00 25.26     0.241 C 
ATOM   1690  O   PRO B  94      43.107  49.479  73.299  1.00 27.96    -0.271 OA
ATOM   1691  CB  PRO B  94      46.141  49.064  73.281  1.00 25.01     0.037 C 
ATOM   1692  CG  PRO B  94      45.998  50.556  73.473  1.00 23.87     0.022 C 
ATOM   1693  CD  PRO B  94      45.961  51.076  72.026  1.00 26.09     0.127 C 
ATOM   1694  N   ILE B  95      43.237  47.355  72.576  1.00 20.45    -0.346 N 
ATOM   1695  HN  ILE B  95      43.785  46.657  72.074  1.00  0.00     0.163 HD
ATOM   1696  CA  ILE B  95      41.933  46.990  73.108  1.00 27.13     0.180 C 
ATOM   1697  C   ILE B  95      42.006  45.634  73.794  1.00 28.00     0.241 C 
ATOM   1698  O   ILE B  95      42.160  44.607  73.137  1.00 28.55    -0.271 OA
ATOM   1699  CB  ILE B  95      40.858  46.904  72.018  1.00 24.40     0.013 C 
ATOM   1700  CG1 ILE B  95      40.626  48.282  71.404  1.00 24.46     0.002 C 
ATOM   1701  CG2 ILE B  95      39.568  46.368  72.623  1.00 25.05     0.012 C 
ATOM   1702  CD1 ILE B  95      39.454  48.328  70.448  1.00 26.79     0.005 C 
ATOM   1703  N   ALA B  96      41.895  45.639  75.118  1.00 23.18    -0.346 N 
ATOM   1704  HN  ALA B  96      41.774  46.527  75.605  1.00  0.00     0.163 HD
ATOM   1705  CA  ALA B  96      41.942  44.406  75.890  1.00 27.12     0.172 C 
ATOM   1706  C   ALA B  96      40.712  43.564  75.568  1.00 24.51     0.243 C 
ATOM   1707  O   ALA B  96      39.601  44.078  75.457  1.00 26.67    -0.271 OA
ATOM   1708  CB  ALA B  96      41.991  44.723  77.393  1.00 21.74     0.042 C 
ATOM   1709  N   PRO B  97      40.898  42.254  75.405  1.00 23.19    -0.337 N 
ATOM   1710  CA  PRO B  97      39.792  41.346  75.095  1.00 24.15     0.179 C 
ATOM   1711  C   PRO B  97      38.542  41.495  75.973  1.00 29.02     0.241 C 
ATOM   1712  O   PRO B  97      37.415  41.471  75.464  1.00 30.17    -0.271 OA
ATOM   1713  CB  PRO B  97      40.438  39.974  75.236  1.00 21.16     0.037 C 
ATOM   1714  CG  PRO B  97      41.815  40.228  74.711  1.00 23.78     0.022 C 
ATOM   1715  CD  PRO B  97      42.189  41.546  75.369  1.00 21.95     0.127 C 
ATOM   1716  N   GLU B  98      38.738  41.666  77.280  1.00 27.51    -0.346 N 
ATOM   1717  HN  GLU B  98      39.692  41.720  77.638  1.00  0.00     0.163 HD
ATOM   1718  CA  GLU B  98      37.613  41.779  78.217  1.00 29.67     0.177 C 
ATOM   1719  C   GLU B  98      36.695  42.974  77.994  1.00 22.62     0.241 C 
ATOM   1720  O   GLU B  98      35.578  42.983  78.504  1.00 26.36    -0.271 OA
ATOM   1721  CB  GLU B  98      38.103  41.834  79.675  1.00 29.14     0.045 C 
ATOM   1722  CG  GLU B  98      39.343  41.033  79.977  1.00 44.70     0.116 C 
ATOM   1723  CD  GLU B  98      40.598  41.768  79.582  1.00 42.34     0.172 C 
ATOM   1724  OE1 GLU B  98      40.874  42.834  80.170  1.00 49.41    -0.648 OA
ATOM   1725  OE2 GLU B  98      41.307  41.286  78.681  1.00 37.75    -0.648 OA
ATOM   1726  N   ILE B  99      37.157  43.986  77.260  1.00 25.11    -0.346 N 
ATOM   1727  HN  ILE B  99      38.097  43.938  76.868  1.00  0.00     0.163 HD
ATOM   1728  CA  ILE B  99      36.326  45.167  77.012  1.00 26.23     0.180 C 
ATOM   1729  C   ILE B  99      35.851  45.293  75.560  1.00 25.26     0.241 C 
ATOM   1730  O   ILE B  99      35.025  46.144  75.251  1.00 25.66    -0.271 OA
ATOM   1731  CB  ILE B  99      37.073  46.484  77.364  1.00 28.18     0.013 C 
ATOM   1732  CG1 ILE B  99      38.183  46.740  76.341  1.00 28.59     0.002 C 
ATOM   1733  CG2 ILE B  99      37.663  46.402  78.772  1.00 21.90     0.012 C 
ATOM   1734  CD1 ILE B  99      38.823  48.101  76.457  1.00 24.65     0.005 C 
ATOM   1735  N   ALA B 100      36.368  44.437  74.686  1.00 24.70    -0.346 N 
ATOM   1736  HN  ALA B 100      37.024  43.732  75.023  1.00  0.00     0.163 HD
ATOM   1737  CA  ALA B 100      36.037  44.461  73.260  1.00 26.01     0.172 C 
ATOM   1738  C   ALA B 100      34.554  44.623  72.909  1.00 18.79     0.240 C 
ATOM   1739  O   ALA B 100      34.185  45.548  72.191  1.00 20.34    -0.271 OA
ATOM   1740  CB  ALA B 100      36.596  43.214  72.588  1.00 21.53     0.042 C 
ATOM   1741  N   LEU B 101      33.704  43.736  73.409  1.00 20.18    -0.346 N 
ATOM   1742  HN  LEU B 101      34.052  42.986  74.007  1.00  0.00     0.163 HD
ATOM   1743  CA  LEU B 101      32.276  43.820  73.114  1.00 20.34     0.177 C 
ATOM   1744  C   LEU B 101      31.649  45.145  73.540  1.00 22.28     0.241 C 
ATOM   1745  O   LEU B 101      30.991  45.812  72.743  1.00 30.12    -0.271 OA
ATOM   1746  CB  LEU B 101      31.525  42.673  73.787  1.00 23.40     0.038 C 
ATOM   1747  CG  LEU B 101      31.978  41.267  73.416  1.00 25.12    -0.020 C 
ATOM   1748  CD1 LEU B 101      30.925  40.289  73.910  1.00 32.60     0.009 C 
ATOM   1749  CD2 LEU B 101      32.167  41.141  71.900  1.00 19.74     0.009 C 
ATOM   1750  N   GLU B 102      31.842  45.521  74.798  1.00 21.04    -0.346 N 
ATOM   1751  HN  GLU B 102      32.393  44.931  75.422  1.00  0.00     0.163 HD
ATOM   1752  CA  GLU B 102      31.276  46.766  75.297  1.00 26.75     0.177 C 
ATOM   1753  C   GLU B 102      31.762  47.949  74.479  1.00 21.83     0.241 C 
ATOM   1754  O   GLU B 102      30.975  48.800  74.087  1.00 20.56    -0.271 OA
ATOM   1755  CB  GLU B 102      31.645  46.975  76.768  1.00 25.88     0.045 C 
ATOM   1756  CG  GLU B 102      30.940  46.033  77.715  1.00 34.77     0.116 C 
ATOM   1757  CD  GLU B 102      31.543  46.055  79.107  1.00 34.46     0.172 C 
ATOM   1758  OE1 GLU B 102      32.734  45.684  79.256  1.00 27.04    -0.648 OA
ATOM   1759  OE2 GLU B 102      30.824  46.449  80.045  1.00 30.51    -0.648 OA
ATOM   1760  N   LEU B 103      33.066  48.000  74.237  1.00 19.25    -0.346 N 
ATOM   1761  HN  LEU B 103      33.671  47.265  74.603  1.00  0.00     0.163 HD
ATOM   1762  CA  LEU B 103      33.651  49.083  73.460  1.00 22.51     0.177 C 
ATOM   1763  C   LEU B 103      33.066  49.096  72.053  1.00 25.29     0.241 C 
ATOM   1764  O   LEU B 103      32.827  50.160  71.467  1.00 25.51    -0.271 OA
ATOM   1765  CB  LEU B 103      35.168  48.914  73.390  1.00 22.17     0.038 C 
ATOM   1766  CG  LEU B 103      35.971  50.108  72.873  1.00 16.84    -0.020 C 
ATOM   1767  CD1 LEU B 103      35.568  51.379  73.635  1.00 18.17     0.009 C 
ATOM   1768  CD2 LEU B 103      37.462  49.821  73.045  1.00 19.82     0.009 C 
ATOM   1769  N   LEU B 104      32.825  47.906  71.514  1.00 24.23    -0.346 N 
ATOM   1770  HN  LEU B 104      33.036  47.060  72.044  1.00  0.00     0.163 HD
ATOM   1771  CA  LEU B 104      32.263  47.795  70.177  1.00 24.10     0.177 C 
ATOM   1772  C   LEU B 104      30.873  48.423  70.139  1.00 26.37     0.241 C 
ATOM   1773  O   LEU B 104      30.568  49.211  69.247  1.00 26.54    -0.271 OA
ATOM   1774  CB  LEU B 104      32.175  46.328  69.744  1.00 14.61     0.038 C 
ATOM   1775  CG  LEU B 104      31.364  46.103  68.463  1.00 22.50    -0.020 C 
ATOM   1776  CD1 LEU B 104      32.026  46.848  67.288  1.00 18.66     0.009 C 
ATOM   1777  CD2 LEU B 104      31.265  44.609  68.177  1.00 26.41     0.009 C 
ATOM   1778  N   MET B 105      30.027  48.069  71.101  1.00 22.59    -0.346 N 
ATOM   1779  HN  MET B 105      30.316  47.403  71.818  1.00  0.00     0.163 HD
ATOM   1780  CA  MET B 105      28.688  48.634  71.128  1.00 25.98     0.177 C 
ATOM   1781  C   MET B 105      28.760  50.131  71.359  1.00 31.26     0.241 C 
ATOM   1782  O   MET B 105      27.970  50.887  70.799  1.00 29.06    -0.271 OA
ATOM   1783  CB  MET B 105      27.829  47.954  72.197  1.00 30.40     0.045 C 
ATOM   1784  CG  MET B 105      27.472  46.529  71.809  1.00 33.00     0.076 C 
ATOM   1785  SD  MET B 105      26.227  45.767  72.847  1.00 46.97    -0.173 SA
ATOM   1786  CE  MET B 105      27.256  44.840  73.985  1.00 37.95     0.089 C 
ATOM   1787  N   ALA B 106      29.719  50.568  72.168  1.00 25.66    -0.346 N 
ATOM   1788  HN  ALA B 106      30.352  49.907  72.618  1.00  0.00     0.163 HD
ATOM   1789  CA  ALA B 106      29.859  51.991  72.406  1.00 26.46     0.172 C 
ATOM   1790  C   ALA B 106      30.257  52.670  71.094  1.00 27.00     0.240 C 
ATOM   1791  O   ALA B 106      29.608  53.624  70.667  1.00 28.30    -0.271 OA
ATOM   1792  CB  ALA B 106      30.910  52.249  73.476  1.00 24.78     0.042 C 
ATOM   1793  N   ALA B 107      31.318  52.174  70.457  1.00 27.72    -0.346 N 
ATOM   1794  HN  ALA B 107      31.812  51.376  70.856  1.00  0.00     0.163 HD
ATOM   1795  CA  ALA B 107      31.789  52.751  69.195  1.00 25.81     0.172 C 
ATOM   1796  C   ALA B 107      30.665  52.794  68.168  1.00 22.63     0.240 C 
ATOM   1797  O   ALA B 107      30.517  53.770  67.434  1.00 20.05    -0.271 OA
ATOM   1798  CB  ALA B 107      32.966  51.952  68.647  1.00 21.69     0.042 C 
ATOM   1799  N   ASN B 108      29.869  51.734  68.119  1.00 25.40    -0.346 N 
ATOM   1800  HN  ASN B 108      30.036  50.946  68.745  1.00  0.00     0.163 HD
ATOM   1801  CA  ASN B 108      28.754  51.688  67.174  1.00 29.43     0.185 C 
ATOM   1802  C   ASN B 108      27.748  52.783  67.546  1.00 28.82     0.241 C 
ATOM   1803  O   ASN B 108      27.273  53.521  66.690  1.00 28.63    -0.271 OA
ATOM   1804  CB  ASN B 108      28.088  50.316  67.230  1.00 23.11     0.137 C 
ATOM   1805  CG  ASN B 108      26.967  50.166  66.222  1.00 30.75     0.217 C 
ATOM   1806  ND2 ASN B 108      25.739  50.074  66.719  1.00 25.00    -0.370 N 
ATOM   1807 1HD2 ASN B 108      25.548  50.100  67.721  1.00  0.00     0.159 HD
ATOM   1808 2HD2 ASN B 108      24.984  49.973  66.040  1.00  0.00     0.159 HD
ATOM   1809  OD1 ASN B 108      27.198  50.134  65.012  1.00 31.83    -0.274 OA
ATOM   1810  N   PHE B 109      27.448  52.884  68.837  1.00 31.34    -0.346 N 
ATOM   1811  HN  PHE B 109      27.889  52.236  69.489  1.00  0.00     0.163 HD
ATOM   1812  CA  PHE B 109      26.516  53.879  69.369  1.00 30.84     0.180 C 
ATOM   1813  C   PHE B 109      27.006  55.327  69.180  1.00 26.92     0.241 C 
ATOM   1814  O   PHE B 109      26.225  56.218  68.860  1.00 31.84    -0.271 OA
ATOM   1815  CB  PHE B 109      26.282  53.590  70.861  1.00 31.83     0.073 C 
ATOM   1816  CG  PHE B 109      25.484  54.644  71.579  1.00 39.10    -0.056 A 
ATOM   1817  CD1 PHE B 109      24.140  54.852  71.279  1.00 41.74     0.007 A 
ATOM   1818  CD2 PHE B 109      26.074  55.423  72.569  1.00 35.23     0.007 A 
ATOM   1819  CE1 PHE B 109      23.395  55.821  71.957  1.00 39.80     0.001 A 
ATOM   1820  CE2 PHE B 109      25.336  56.396  73.252  1.00 40.34     0.001 A 
ATOM   1821  CZ  PHE B 109      23.992  56.592  72.941  1.00 39.17     0.000 A 
ATOM   1822  N   LEU B 110      28.297  55.559  69.377  1.00 23.30    -0.346 N 
ATOM   1823  HN  LEU B 110      28.908  54.783  69.632  1.00  0.00     0.163 HD
ATOM   1824  CA  LEU B 110      28.867  56.901  69.237  1.00 26.57     0.177 C 
ATOM   1825  C   LEU B 110      29.353  57.215  67.818  1.00 26.21     0.241 C 
ATOM   1826  O   LEU B 110      29.890  58.300  67.560  1.00 23.61    -0.271 OA
ATOM   1827  CB  LEU B 110      30.036  57.072  70.213  1.00 18.88     0.038 C 
ATOM   1828  CG  LEU B 110      29.724  57.020  71.710  1.00 24.67    -0.020 C 
ATOM   1829  CD1 LEU B 110      31.032  56.987  72.496  1.00 22.16     0.009 C 
ATOM   1830  CD2 LEU B 110      28.887  58.231  72.112  1.00 23.42     0.009 C 
ATOM   1831  N   ASP B 111      29.182  56.256  66.915  1.00 28.43    -0.346 N 
ATOM   1832  HN  ASP B 111      28.743  55.382  67.205  1.00  0.00     0.163 HD
ATOM   1833  CA  ASP B 111      29.598  56.404  65.523  1.00 26.17     0.186 C 
ATOM   1834  C   ASP B 111      31.011  56.975  65.342  1.00 27.73     0.241 C 
ATOM   1835  O   ASP B 111      31.186  58.080  64.835  1.00 25.43    -0.271 OA
ATOM   1836  CB  ASP B 111      28.575  57.269  64.763  1.00 34.19     0.147 C 
ATOM   1837  CG  ASP B 111      28.968  57.508  63.308  1.00 39.00     0.175 C 
ATOM   1838  OD1 ASP B 111      29.378  56.544  62.628  1.00 40.91    -0.648 OA
ATOM   1839  OD2 ASP B 111      28.859  58.660  62.843  1.00 41.86    -0.648 OA
ATOM   1840  N   CYS B 112      32.021  56.229  65.778  1.00 25.64    -0.344 N 
ATOM   1841  HN  CYS B 112      31.829  55.341  66.242  1.00  0.00     0.163 HD
ATOM   1842  CA  CYS B 112      33.397  56.666  65.601  1.00 25.04     0.195 C 
ATOM   1843  C   CYS B 112      34.309  55.449  65.468  1.00 27.12     0.197 C 
ATOM   1844  O   CYS B 112      33.776  54.313  65.504  1.00 17.61    -0.646 OA
ATOM   1845  CB  CYS B 112      33.853  57.561  66.765  1.00 27.75     0.122 C 
ATOM   1846  SG  CYS B 112      33.974  56.756  68.377  1.00 33.08    -0.095 SA
ATOM   1847  OXT CYS B 112      35.537  55.647  65.318  1.00 26.01    -0.646 OA
TER    1848      CYS B 112 
ATOM   1848  N   PRO C  61      41.285  46.643  32.743  1.00 40.99    -0.062 N 
ATOM   1849  HN1 PRO C  61      40.427  46.706  32.195  1.00  0.00     0.278 HD
ATOM   1850  HN2 PRO C  61      41.836  47.333  32.232  1.00  0.00     0.278 HD
ATOM   1851  CA  PRO C  61      41.075  47.032  34.159  1.00 48.46     0.277 C 
ATOM   1852  C   PRO C  61      41.846  48.312  34.468  1.00 43.73     0.249 C 
ATOM   1853  O   PRO C  61      43.051  48.382  34.234  1.00 43.92    -0.271 OA
ATOM   1854  CB  PRO C  61      41.580  45.881  35.021  1.00 42.79     0.044 C 
ATOM   1855  CG  PRO C  61      41.504  44.710  34.049  1.00 42.89     0.030 C 
ATOM   1856  CD  PRO C  61      41.884  45.299  32.684  1.00 46.74     0.233 C 
ATOM   1857  N   VAL C  62      41.152  49.320  34.989  1.00 46.33    -0.346 N 
ATOM   1858  HN  VAL C  62      40.153  49.205  35.163  1.00  0.00     0.163 HD
ATOM   1859  CA  VAL C  62      41.797  50.587  35.316  1.00 48.86     0.180 C 
ATOM   1860  C   VAL C  62      42.953  50.398  36.305  1.00 46.48     0.241 C 
ATOM   1861  O   VAL C  62      43.979  51.069  36.194  1.00 44.03    -0.271 OA
ATOM   1862  CB  VAL C  62      40.781  51.608  35.887  1.00 52.34     0.009 C 
ATOM   1863  CG1 VAL C  62      40.128  51.063  37.142  1.00 57.18     0.012 C 
ATOM   1864  CG2 VAL C  62      41.481  52.925  36.176  1.00 58.46     0.012 C 
ATOM   1865  N   LEU C  63      42.787  49.486  37.263  1.00 44.62    -0.346 N 
ATOM   1866  HN  LEU C  63      41.907  48.972  37.315  1.00  0.00     0.163 HD
ATOM   1867  CA  LEU C  63      43.838  49.204  38.243  1.00 41.26     0.177 C 
ATOM   1868  C   LEU C  63      44.640  47.973  37.820  1.00 39.04     0.241 C 
ATOM   1869  O   LEU C  63      44.143  46.847  37.861  1.00 40.92    -0.271 OA
ATOM   1870  CB  LEU C  63      43.241  48.975  39.635  1.00 39.49     0.038 C 
ATOM   1871  CG  LEU C  63      42.498  50.146  40.287  1.00 39.64    -0.020 C 
ATOM   1872  CD1 LEU C  63      42.034  49.722  41.670  1.00 38.65     0.009 C 
ATOM   1873  CD2 LEU C  63      43.404  51.373  40.382  1.00 37.28     0.009 C 
ATOM   1874  N   ARG C  64      45.884  48.200  37.414  1.00 35.92    -0.346 N 
ATOM   1875  HN  ARG C  64      46.235  49.158  37.415  1.00  0.00     0.163 HD
ATOM   1876  CA  ARG C  64      46.765  47.129  36.967  1.00 38.19     0.176 C 
ATOM   1877  C   ARG C  64      48.172  47.671  36.757  1.00 34.21     0.241 C 
ATOM   1878  O   ARG C  64      48.351  48.869  36.546  1.00 37.57    -0.271 OA
ATOM   1879  CB  ARG C  64      46.252  46.542  35.646  1.00 39.90     0.036 C 
ATOM   1880  CG  ARG C  64      45.997  47.591  34.557  1.00 43.52     0.023 C 
ATOM   1881  CD  ARG C  64      45.623  46.946  33.218  1.00 50.70     0.138 C 
ATOM   1882  NE  ARG C  64      46.770  46.297  32.593  1.00 49.84    -0.227 N 
ATOM   1883  HE  ARG C  64      46.873  45.289  32.714  1.00  0.00     0.177 HD
ATOM   1884  CZ  ARG C  64      47.690  46.934  31.876  1.00 46.40     0.665 C 
ATOM   1885  NH1 ARG C  64      47.594  48.240  31.681  1.00 45.80    -0.235 N 
ATOM   1886 1HH1 ARG C  64      48.300  48.729  31.131  1.00  0.00     0.174 HD
ATOM   1887 2HH1 ARG C  64      46.799  48.752  32.062  1.00  0.00     0.174 HD
ATOM   1888  NH2 ARG C  64      48.724  46.268  31.380  1.00 46.27    -0.235 N 
ATOM   1889 1HH2 ARG C  64      49.430  46.757  30.830  1.00  0.00     0.174 HD
ATOM   1890 2HH2 ARG C  64      48.798  45.262  31.530  1.00  0.00     0.174 HD
ATOM   1891  N   SER C  65      49.168  46.791  36.822  1.00 32.93    -0.344 N 
ATOM   1892  HN  SER C  65      48.963  45.814  37.031  1.00  0.00     0.163 HD
ATOM   1893  CA  SER C  65      50.551  47.204  36.599  1.00 35.09     0.200 C 
ATOM   1894  C   SER C  65      50.763  47.344  35.091  1.00 34.29     0.243 C 
ATOM   1895  O   SER C  65      50.002  46.795  34.297  1.00 35.67    -0.271 OA
ATOM   1896  CB  SER C  65      51.537  46.158  37.137  1.00 30.59     0.199 C 
ATOM   1897  OG  SER C  65      51.431  45.988  38.540  1.00 29.39    -0.398 OA
ATOM   1898  HG  SER C  65      52.041  45.341  38.873  1.00  0.00     0.209 HD
ATOM   1899  N   VAL C  66      51.787  48.095  34.706  1.00 39.95    -0.346 N 
ATOM   1900  HN  VAL C  66      52.355  48.561  35.414  1.00  0.00     0.163 HD
ATOM   1901  CA  VAL C  66      52.122  48.272  33.298  1.00 40.58     0.180 C 
ATOM   1902  C   VAL C  66      53.385  47.452  33.067  1.00 46.83     0.241 C 
ATOM   1903  O   VAL C  66      54.292  47.468  33.905  1.00 47.43    -0.271 OA
ATOM   1904  CB  VAL C  66      52.427  49.744  32.971  1.00 42.09     0.009 C 
ATOM   1905  CG1 VAL C  66      53.042  49.849  31.579  1.00 46.47     0.012 C 
ATOM   1906  CG2 VAL C  66      51.153  50.566  33.045  1.00 46.40     0.012 C 
ATOM   1907  N   ASN C  67      53.453  46.726  31.954  1.00 44.66    -0.346 N 
ATOM   1908  HN  ASN C  67      52.674  46.725  31.296  1.00  0.00     0.163 HD
ATOM   1909  CA  ASN C  67      54.644  45.933  31.679  1.00 45.79     0.185 C 
ATOM   1910  C   ASN C  67      55.690  46.837  31.048  1.00 46.54     0.241 C 
ATOM   1911  O   ASN C  67      55.929  46.795  29.841  1.00 48.27    -0.271 OA
ATOM   1912  CB  ASN C  67      54.325  44.760  30.750  1.00 48.39     0.137 C 
ATOM   1913  CG  ASN C  67      55.531  43.873  30.508  1.00 51.80     0.217 C 
ATOM   1914  ND2 ASN C  67      55.644  43.338  29.298  1.00 50.43    -0.370 N 
ATOM   1915 1HD2 ASN C  67      54.966  43.510  28.555  1.00  0.00     0.159 HD
ATOM   1916 2HD2 ASN C  67      56.455  42.741  29.135  1.00  0.00     0.159 HD
ATOM   1917  OD1 ASN C  67      56.351  43.665  31.407  1.00 46.61    -0.274 OA
ATOM   1918  N   SER C  68      56.305  47.656  31.895  1.00 40.95    -0.344 N 
ATOM   1919  HN  SER C  68      56.051  47.608  32.882  1.00  0.00     0.163 HD
ATOM   1920  CA  SER C  68      57.321  48.617  31.493  1.00 44.95     0.200 C 
ATOM   1921  C   SER C  68      58.682  47.993  31.234  1.00 44.32     0.243 C 
ATOM   1922  O   SER C  68      59.460  48.507  30.432  1.00 46.04    -0.271 OA
ATOM   1923  CB  SER C  68      57.480  49.665  32.587  1.00 46.32     0.199 C 
ATOM   1924  OG  SER C  68      58.000  49.064  33.765  1.00 44.91    -0.398 OA
ATOM   1925  HG  SER C  68      58.099  49.718  34.447  1.00  0.00     0.209 HD
ATOM   1926  N   ARG C  69      58.972  46.902  31.938  1.00 45.91    -0.346 N 
ATOM   1927  HN  ARG C  69      58.277  46.536  32.588  1.00  0.00     0.163 HD
ATOM   1928  CA  ARG C  69      60.251  46.212  31.811  1.00 46.29     0.176 C 
ATOM   1929  C   ARG C  69      61.391  47.126  32.246  1.00 44.90     0.241 C 
ATOM   1930  O   ARG C  69      62.557  46.849  31.981  1.00 46.66    -0.271 OA
ATOM   1931  CB  ARG C  69      60.476  45.750  30.371  1.00 50.27     0.036 C 
ATOM   1932  CG  ARG C  69      59.458  44.735  29.881  1.00 58.56     0.023 C 
ATOM   1933  CD  ARG C  69      59.817  44.250  28.491  1.00 68.62     0.138 C 
ATOM   1934  NE  ARG C  69      58.913  43.206  28.019  1.00 81.48    -0.227 N 
ATOM   1935  HE  ARG C  69      58.154  42.915  28.635  1.00  0.00     0.177 HD
ATOM   1936  CZ  ARG C  69      59.018  42.611  26.834  1.00 88.18     0.665 C 
ATOM   1937  NH1 ARG C  69      59.990  42.957  25.999  1.00 88.39    -0.235 N 
ATOM   1938 1HH1 ARG C  69      60.071  42.501  25.090  1.00  0.00     0.174 HD
ATOM   1939 2HH1 ARG C  69      60.657  43.679  26.272  1.00  0.00     0.174 HD
ATOM   1940  NH2 ARG C  69      58.150  41.671  26.479  1.00 90.11    -0.235 N 
ATOM   1941 1HH2 ARG C  69      58.231  41.215  25.570  1.00  0.00     0.174 HD
ATOM   1942 2HH2 ARG C  69      57.403  41.405  27.121  1.00  0.00     0.174 HD
ATOM   1943  N   GLU C  70      61.037  48.220  32.913  1.00 45.02    -0.346 N 
ATOM   1944  HN  GLU C  70      60.045  48.392  33.079  1.00  0.00     0.163 HD
ATOM   1945  CA  GLU C  70      62.012  49.187  33.419  1.00 45.11     0.177 C 
ATOM   1946  C   GLU C  70      62.197  48.969  34.922  1.00 43.62     0.243 C 
ATOM   1947  O   GLU C  70      61.393  49.435  35.729  1.00 43.26    -0.271 OA
ATOM   1948  CB  GLU C  70      61.515  50.607  33.171  1.00 44.81     0.045 C 
ATOM   1949  CG  GLU C  70      61.222  50.907  31.713  1.00 51.04     0.116 C 
ATOM   1950  CD  GLU C  70      60.594  52.269  31.520  1.00 50.71     0.172 C 
ATOM   1951  OE1 GLU C  70      61.234  53.278  31.890  1.00 56.21    -0.648 OA
ATOM   1952  OE2 GLU C  70      59.459  52.328  31.001  1.00 55.42    -0.648 OA
ATOM   1953  N   PRO C  71      63.271  48.268  35.315  1.00 40.18    -0.337 N 
ATOM   1954  CA  PRO C  71      63.573  47.974  36.719  1.00 40.11     0.179 C 
ATOM   1955  C   PRO C  71      63.544  49.169  37.662  1.00 40.46     0.241 C 
ATOM   1956  O   PRO C  71      63.970  50.269  37.310  1.00 38.99    -0.271 OA
ATOM   1957  CB  PRO C  71      64.960  47.338  36.649  1.00 40.04     0.037 C 
ATOM   1958  CG  PRO C  71      64.950  46.666  35.313  1.00 42.36     0.022 C 
ATOM   1959  CD  PRO C  71      64.316  47.719  34.434  1.00 37.76     0.127 C 
ATOM   1960  N   SER C  72      63.033  48.930  38.866  1.00 31.82    -0.344 N 
ATOM   1961  HN  SER C  72      62.683  47.994  39.070  1.00  0.00     0.163 HD
ATOM   1962  CA  SER C  72      62.951  49.945  39.904  1.00 36.80     0.200 C 
ATOM   1963  C   SER C  72      63.224  49.240  41.228  1.00 37.74     0.243 C 
ATOM   1964  O   SER C  72      62.480  48.340  41.626  1.00 33.52    -0.271 OA
ATOM   1965  CB  SER C  72      61.560  50.587  39.932  1.00 38.78     0.199 C 
ATOM   1966  OG  SER C  72      61.444  51.496  41.018  1.00 39.07    -0.398 OA
ATOM   1967  HG  SER C  72      60.582  51.894  41.035  1.00  0.00     0.209 HD
ATOM   1968  N   GLN C  73      64.306  49.628  41.893  1.00 36.45    -0.346 N 
ATOM   1969  HN  GLN C  73      64.901  50.363  41.510  1.00  0.00     0.163 HD
ATOM   1970  CA  GLN C  73      64.647  49.013  43.161  1.00 38.12     0.177 C 
ATOM   1971  C   GLN C  73      63.827  49.666  44.267  1.00 35.86     0.241 C 
ATOM   1972  O   GLN C  73      63.898  50.877  44.491  1.00 32.28    -0.271 OA
ATOM   1973  CB  GLN C  73      66.149  49.147  43.437  1.00 46.01     0.044 C 
ATOM   1974  CG  GLN C  73      66.617  48.347  44.650  1.00 64.40     0.105 C 
ATOM   1975  CD  GLN C  73      68.125  48.137  44.689  1.00 70.71     0.215 C 
ATOM   1976  NE2 GLN C  73      68.543  46.874  44.727  1.00 68.90    -0.370 N 
ATOM   1977 1HE2 GLN C  73      67.900  46.082  44.726  1.00  0.00     0.159 HD
ATOM   1978 2HE2 GLN C  73      69.553  46.733  44.753  1.00  0.00     0.159 HD
ATOM   1979  OE1 GLN C  73      68.903  49.095  44.690  1.00 71.53    -0.274 OA
ATOM   1980  N   VAL C  74      63.032  48.846  44.942  1.00 33.90    -0.346 N 
ATOM   1981  HN  VAL C  74      63.024  47.856  44.698  1.00  0.00     0.163 HD
ATOM   1982  CA  VAL C  74      62.171  49.311  46.019  1.00 32.31     0.180 C 
ATOM   1983  C   VAL C  74      62.516  48.664  47.351  1.00 33.41     0.241 C 
ATOM   1984  O   VAL C  74      63.058  47.565  47.412  1.00 29.20    -0.271 OA
ATOM   1985  CB  VAL C  74      60.695  49.008  45.696  1.00 33.13     0.009 C 
ATOM   1986  CG1 VAL C  74      59.814  49.257  46.921  1.00 34.07     0.012 C 
ATOM   1987  CG2 VAL C  74      60.246  49.868  44.530  1.00 29.91     0.012 C 
ATOM   1988  N   ILE C  75      62.198  49.361  48.430  1.00 38.14    -0.346 N 
ATOM   1989  HN  ILE C  75      61.771  50.282  48.329  1.00  0.00     0.163 HD
ATOM   1990  CA  ILE C  75      62.451  48.829  49.751  1.00 30.54     0.180 C 
ATOM   1991  C   ILE C  75      61.177  48.914  50.580  1.00 31.63     0.241 C 
ATOM   1992  O   ILE C  75      60.696  50.005  50.905  1.00 29.78    -0.271 OA
ATOM   1993  CB  ILE C  75      63.599  49.587  50.449  1.00 34.60     0.013 C 
ATOM   1994  CG1 ILE C  75      63.532  49.341  51.957  1.00 29.52     0.002 C 
ATOM   1995  CG2 ILE C  75      63.546  51.058  50.090  1.00 40.90     0.012 C 
ATOM   1996  CD1 ILE C  75      64.538  50.133  52.756  1.00 51.57     0.005 C 
ATOM   1997  N   PHE C  76      60.613  47.753  50.890  1.00 28.40    -0.346 N 
ATOM   1998  HN  PHE C  76      61.034  46.885  50.559  1.00  0.00     0.163 HD
ATOM   1999  CA  PHE C  76      59.405  47.703  51.694  1.00 30.67     0.180 C 
ATOM   2000  C   PHE C  76      59.822  47.889  53.147  1.00 31.29     0.241 C 
ATOM   2001  O   PHE C  76      60.734  47.208  53.616  1.00 30.18    -0.271 OA
ATOM   2002  CB  PHE C  76      58.700  46.349  51.555  1.00 25.30     0.073 C 
ATOM   2003  CG  PHE C  76      58.110  46.089  50.190  1.00 25.62    -0.056 A 
ATOM   2004  CD1 PHE C  76      57.932  47.119  49.275  1.00 17.41     0.007 A 
ATOM   2005  CD2 PHE C  76      57.698  44.802  49.841  1.00 22.46     0.007 A 
ATOM   2006  CE1 PHE C  76      57.351  46.878  48.032  1.00 23.87     0.001 A 
ATOM   2007  CE2 PHE C  76      57.113  44.546  48.601  1.00 26.44     0.001 A 
ATOM   2008  CZ  PHE C  76      56.941  45.588  47.694  1.00 30.38     0.000 A 
ATOM   2009  N   CYS C  77      59.170  48.816  53.846  1.00 26.79    -0.345 N 
ATOM   2010  HN  CYS C  77      58.449  49.371  53.385  1.00  0.00     0.163 HD
ATOM   2011  CA  CYS C  77      59.462  49.058  55.258  1.00 27.93     0.186 C 
ATOM   2012  C   CYS C  77      58.194  48.874  56.067  1.00 24.59     0.242 C 
ATOM   2013  O   CYS C  77      57.287  49.704  56.018  1.00 27.12    -0.271 OA
ATOM   2014  CB  CYS C  77      60.007  50.468  55.471  1.00 28.76     0.120 C 
ATOM   2015  SG  CYS C  77      61.665  50.689  54.836  1.00 33.12    -0.095 SA
ATOM   2016  N   ASN C  78      58.119  47.771  56.798  1.00 25.55    -0.346 N 
ATOM   2017  HN  ASN C  78      58.890  47.104  56.799  1.00  0.00     0.163 HD
ATOM   2018  CA  ASN C  78      56.937  47.517  57.596  1.00 27.91     0.185 C 
ATOM   2019  C   ASN C  78      57.012  48.253  58.920  1.00 29.15     0.241 C 
ATOM   2020  O   ASN C  78      57.514  47.724  59.915  1.00 27.13    -0.271 OA
ATOM   2021  CB  ASN C  78      56.750  46.023  57.846  1.00 28.47     0.137 C 
ATOM   2022  CG  ASN C  78      55.558  45.742  58.730  1.00 26.81     0.217 C 
ATOM   2023  ND2 ASN C  78      55.415  44.495  59.172  1.00 21.34    -0.370 N 
ATOM   2024 1HD2 ASN C  78      54.610  44.305  59.769  1.00  0.00     0.159 HD
ATOM   2025 2HD2 ASN C  78      56.072  43.750  58.942  1.00  0.00     0.159 HD
ATOM   2026  OD1 ASN C  78      54.766  46.640  59.007  1.00 30.72    -0.274 OA
ATOM   2027  N   ARG C  79      56.503  49.481  58.912  1.00 24.87    -0.346 N 
ATOM   2028  HN  ARG C  79      56.115  49.843  58.041  1.00  0.00     0.163 HD
ATOM   2029  CA  ARG C  79      56.476  50.329  60.092  1.00 27.75     0.176 C 
ATOM   2030  C   ARG C  79      55.106  50.212  60.746  1.00 23.37     0.241 C 
ATOM   2031  O   ARG C  79      54.473  51.211  61.085  1.00 27.97    -0.271 OA
ATOM   2032  CB  ARG C  79      56.767  51.777  59.691  1.00 21.95     0.036 C 
ATOM   2033  CG  ARG C  79      58.148  51.948  59.059  1.00 35.78     0.023 C 
ATOM   2034  CD  ARG C  79      58.410  53.366  58.560  1.00 31.99     0.138 C 
ATOM   2035  NE  ARG C  79      59.683  53.451  57.840  1.00 33.40    -0.227 N 
ATOM   2036  HE  ARG C  79      59.652  53.646  56.839  1.00  0.00     0.177 HD
ATOM   2037  CZ  ARG C  79      60.878  53.291  58.405  1.00 43.35     0.665 C 
ATOM   2038  NH1 ARG C  79      60.971  53.041  59.709  1.00 46.19    -0.235 N 
ATOM   2039 1HH1 ARG C  79      60.124  52.978  60.274  1.00  0.00     0.174 HD
ATOM   2040 2HH1 ARG C  79      61.886  52.918  60.142  1.00  0.00     0.174 HD
ATOM   2041  NH2 ARG C  79      61.981  53.373  57.669  1.00 37.81    -0.235 N 
ATOM   2042 1HH2 ARG C  79      61.910  53.565  56.670  1.00  0.00     0.174 HD
ATOM   2043 2HH2 ARG C  79      62.896  53.250  58.102  1.00  0.00     0.174 HD
ATOM   2044  N   SER C  80      54.649  48.975  60.891  1.00 25.09    -0.344 N 
ATOM   2045  HN  SER C  80      55.218  48.198  60.553  1.00  0.00     0.163 HD
ATOM   2046  CA  SER C  80      53.365  48.685  61.515  1.00 25.26     0.200 C 
ATOM   2047  C   SER C  80      53.583  47.518  62.472  1.00 28.68     0.245 C 
ATOM   2048  O   SER C  80      54.614  46.841  62.416  1.00 30.71    -0.271 OA
ATOM   2049  CB  SER C  80      52.323  48.280  60.466  1.00 23.89     0.199 C 
ATOM   2050  OG  SER C  80      52.329  46.876  60.253  1.00 29.43    -0.398 OA
ATOM   2051  HG  SER C  80      51.683  46.625  59.603  1.00  0.00     0.209 HD
ATOM   2052  N   PRO C  81      52.617  47.267  63.365  1.00 25.87    -0.337 N 
ATOM   2053  CA  PRO C  81      52.746  46.162  64.318  1.00 28.61     0.179 C 
ATOM   2054  C   PRO C  81      52.189  44.849  63.768  1.00 28.72     0.241 C 
ATOM   2055  O   PRO C  81      52.089  43.860  64.489  1.00 26.23    -0.271 OA
ATOM   2056  CB  PRO C  81      51.954  46.667  65.524  1.00 32.95     0.037 C 
ATOM   2057  CG  PRO C  81      50.810  47.395  64.858  1.00 26.60     0.022 C 
ATOM   2058  CD  PRO C  81      51.514  48.170  63.749  1.00 27.70     0.127 C 
ATOM   2059  N   ARG C  82      51.839  44.837  62.485  1.00 26.25    -0.346 N 
ATOM   2060  HN  ARG C  82      51.973  45.674  61.917  1.00  0.00     0.163 HD
ATOM   2061  CA  ARG C  82      51.265  43.640  61.881  1.00 26.64     0.176 C 
ATOM   2062  C   ARG C  82      52.242  42.913  60.974  1.00 28.91     0.241 C 
ATOM   2063  O   ARG C  82      53.285  43.455  60.602  1.00 29.54    -0.271 OA
ATOM   2064  CB  ARG C  82      50.045  44.004  61.032  1.00 33.53     0.036 C 
ATOM   2065  CG  ARG C  82      49.069  44.987  61.649  1.00 29.53     0.023 C 
ATOM   2066  CD  ARG C  82      48.398  44.431  62.888  1.00 27.00     0.138 C 
ATOM   2067  NE  ARG C  82      47.293  45.291  63.311  1.00 29.55    -0.227 N 
ATOM   2068  HE  ARG C  82      47.477  45.979  64.041  1.00  0.00     0.177 HD
ATOM   2069  CZ  ARG C  82      46.066  45.234  62.806  1.00 26.01     0.665 C 
ATOM   2070  NH1 ARG C  82      45.779  44.347  61.860  1.00 23.79    -0.235 N 
ATOM   2071 1HH1 ARG C  82      46.499  43.706  61.525  1.00  0.00     0.174 HD
ATOM   2072 2HH1 ARG C  82      44.837  44.303  61.472  1.00  0.00     0.174 HD
ATOM   2073  NH2 ARG C  82      45.129  46.068  63.242  1.00 24.78    -0.235 N 
ATOM   2074 1HH2 ARG C  82      45.349  46.749  63.968  1.00  0.00     0.174 HD
ATOM   2075 2HH2 ARG C  82      44.187  46.024  62.854  1.00  0.00     0.174 HD
ATOM   2076  N   VAL C  83      51.895  41.674  60.636  1.00 27.22    -0.346 N 
ATOM   2077  HN  VAL C  83      51.058  41.261  61.048  1.00  0.00     0.163 HD
ATOM   2078  CA  VAL C  83      52.684  40.891  59.689  1.00 24.52     0.180 C 
ATOM   2079  C   VAL C  83      52.074  41.403  58.389  1.00 25.05     0.241 C 
ATOM   2080  O   VAL C  83      50.876  41.239  58.164  1.00 22.84    -0.271 OA
ATOM   2081  CB  VAL C  83      52.423  39.373  59.825  1.00 26.74     0.009 C 
ATOM   2082  CG1 VAL C  83      53.115  38.626  58.699  1.00 24.29     0.012 C 
ATOM   2083  CG2 VAL C  83      52.948  38.873  61.168  1.00 23.86     0.012 C 
ATOM   2084  N   VAL C  84      52.887  42.051  57.559  1.00 21.29    -0.346 N 
ATOM   2085  HN  VAL C  84      53.873  42.142  57.804  1.00  0.00     0.163 HD
ATOM   2086  CA  VAL C  84      52.412  42.638  56.305  1.00 21.83     0.180 C 
ATOM   2087  C   VAL C  84      52.507  41.752  55.068  1.00 26.81     0.241 C 
ATOM   2088  O   VAL C  84      53.529  41.105  54.829  1.00 26.72    -0.271 OA
ATOM   2089  CB  VAL C  84      53.175  43.946  55.995  1.00 25.09     0.009 C 
ATOM   2090  CG1 VAL C  84      52.694  44.543  54.662  1.00 28.33     0.012 C 
ATOM   2091  CG2 VAL C  84      52.978  44.936  57.119  1.00 23.26     0.012 C 
ATOM   2092  N   LEU C  85      51.429  41.740  54.287  1.00 28.23    -0.346 N 
ATOM   2093  HN  LEU C  85      50.614  42.285  54.570  1.00  0.00     0.163 HD
ATOM   2094  CA  LEU C  85      51.364  40.980  53.042  1.00 29.90     0.177 C 
ATOM   2095  C   LEU C  85      51.339  41.930  51.851  1.00 32.21     0.243 C 
ATOM   2096  O   LEU C  85      50.319  42.562  51.585  1.00 33.54    -0.271 OA
ATOM   2097  CB  LEU C  85      50.098  40.123  52.968  1.00 26.87     0.038 C 
ATOM   2098  CG  LEU C  85      49.854  39.514  51.575  1.00 25.03    -0.020 C 
ATOM   2099  CD1 LEU C  85      50.778  38.329  51.368  1.00 16.06     0.009 C 
ATOM   2100  CD2 LEU C  85      48.406  39.071  51.436  1.00 20.99     0.009 C 
ATOM   2101  N   PRO C  86      52.460  42.056  51.127  1.00 29.94    -0.337 N 
ATOM   2102  CA  PRO C  86      52.449  42.955  49.971  1.00 32.40     0.179 C 
ATOM   2103  C   PRO C  86      51.728  42.274  48.808  1.00 31.85     0.241 C 
ATOM   2104  O   PRO C  86      52.024  41.135  48.463  1.00 35.85    -0.271 OA
ATOM   2105  CB  PRO C  86      53.931  43.187  49.699  1.00 33.94     0.037 C 
ATOM   2106  CG  PRO C  86      54.554  41.915  50.142  1.00 37.94     0.022 C 
ATOM   2107  CD  PRO C  86      53.825  41.598  51.426  1.00 30.89     0.127 C 
ATOM   2108  N   VAL C  87      50.759  42.971  48.229  1.00 28.85    -0.346 N 
ATOM   2109  HN  VAL C  87      50.547  43.910  48.567  1.00  0.00     0.163 HD
ATOM   2110  CA  VAL C  87      49.997  42.424  47.126  1.00 26.87     0.180 C 
ATOM   2111  C   VAL C  87      50.338  43.168  45.846  1.00 24.85     0.241 C 
ATOM   2112  O   VAL C  87      50.269  44.398  45.793  1.00 25.66    -0.271 OA
ATOM   2113  CB  VAL C  87      48.473  42.541  47.370  1.00 25.12     0.009 C 
ATOM   2114  CG1 VAL C  87      47.715  41.952  46.184  1.00 26.52     0.012 C 
ATOM   2115  CG2 VAL C  87      48.086  41.829  48.639  1.00 22.01     0.012 C 
ATOM   2116  N   TRP C  88      50.727  42.411  44.828  1.00 28.62    -0.346 N 
ATOM   2117  HN  TRP C  88      50.789  41.402  44.961  1.00  0.00     0.163 HD
ATOM   2118  CA  TRP C  88      51.069  42.972  43.525  1.00 30.54     0.181 C 
ATOM   2119  C   TRP C  88      49.915  42.707  42.570  1.00 29.34     0.241 C 
ATOM   2120  O   TRP C  88      49.435  41.579  42.465  1.00 29.43    -0.271 OA
ATOM   2121  CB  TRP C  88      52.338  42.315  42.966  1.00 29.65     0.075 C 
ATOM   2122  CG  TRP C  88      52.701  42.765  41.565  1.00 33.16    -0.028 A 
ATOM   2123  CD1 TRP C  88      52.996  44.036  41.164  1.00 33.61     0.096 A 
ATOM   2124  CD2 TRP C  88      52.796  41.944  40.389  1.00 35.02    -0.002 A 
ATOM   2125  CE2 TRP C  88      53.151  42.793  39.314  1.00 39.11     0.042 A 
ATOM   2126  CE3 TRP C  88      52.615  40.577  40.140  1.00 37.48     0.014 A 
ATOM   2127  NE1 TRP C  88      53.267  44.062  39.815  1.00 32.52    -0.365 N 
ATOM   2128  HE1 TRP C  88      53.514  44.892  39.276  1.00  0.00     0.165 HD
ATOM   2129  CZ2 TRP C  88      53.329  42.317  38.003  1.00 39.54     0.030 A 
ATOM   2130  CZ3 TRP C  88      52.793  40.101  38.833  1.00 37.47     0.001 A 
ATOM   2131  CH2 TRP C  88      53.147  40.974  37.785  1.00 38.89     0.002 A 
ATOM   2132  N   LEU C  89      49.453  43.752  41.896  1.00 27.77    -0.346 N 
ATOM   2133  HN  LEU C  89      49.857  44.674  42.061  1.00  0.00     0.163 HD
ATOM   2134  CA  LEU C  89      48.378  43.603  40.924  1.00 31.81     0.177 C 
ATOM   2135  C   LEU C  89      49.107  43.329  39.613  1.00 31.02     0.241 C 
ATOM   2136  O   LEU C  89      49.851  44.184  39.133  1.00 31.62    -0.271 OA
ATOM   2137  CB  LEU C  89      47.569  44.900  40.814  1.00 33.98     0.038 C 
ATOM   2138  CG  LEU C  89      47.030  45.496  42.119  1.00 28.55    -0.020 C 
ATOM   2139  CD1 LEU C  89      46.151  46.692  41.810  1.00 32.57     0.009 C 
ATOM   2140  CD2 LEU C  89      46.239  44.452  42.869  1.00 31.59     0.009 C 
ATOM   2141  N   ASN C  90      48.929  42.139  39.044  1.00 34.65    -0.346 N 
ATOM   2142  HN  ASN C  90      48.314  41.448  39.473  1.00  0.00     0.163 HD
ATOM   2143  CA  ASN C  90      49.625  41.837  37.799  1.00 34.87     0.185 C 
ATOM   2144  C   ASN C  90      49.098  42.645  36.614  1.00 36.86     0.241 C 
ATOM   2145  O   ASN C  90      48.404  43.644  36.792  1.00 36.20    -0.271 OA
ATOM   2146  CB  ASN C  90      49.613  40.326  37.486  1.00 28.15     0.137 C 
ATOM   2147  CG  ASN C  90      48.217  39.736  37.391  1.00 31.82     0.217 C 
ATOM   2148  ND2 ASN C  90      48.083  38.487  37.825  1.00 29.13    -0.370 N 
ATOM   2149 1HD2 ASN C  90      48.860  37.958  38.222  1.00  0.00     0.159 HD
ATOM   2150 2HD2 ASN C  90      47.145  38.091  37.761  1.00  0.00     0.159 HD
ATOM   2151  OD1 ASN C  90      47.281  40.373  36.913  1.00 28.53    -0.274 OA
ATOM   2152  N   PHE C  91      49.436  42.213  35.407  1.00 34.01    -0.346 N 
ATOM   2153  HN  PHE C  91      49.985  41.358  35.322  1.00  0.00     0.163 HD
ATOM   2154  CA  PHE C  91      49.044  42.928  34.198  1.00 40.18     0.180 C 
ATOM   2155  C   PHE C  91      47.565  42.853  33.848  1.00 41.73     0.241 C 
ATOM   2156  O   PHE C  91      47.053  43.689  33.100  1.00 43.11    -0.271 OA
ATOM   2157  CB  PHE C  91      49.933  42.446  33.051  1.00 39.49     0.073 C 
ATOM   2158  CG  PHE C  91      51.396  42.506  33.391  1.00 37.12    -0.056 A 
ATOM   2159  CD1 PHE C  91      52.035  43.734  33.549  1.00 34.93     0.007 A 
ATOM   2160  CD2 PHE C  91      52.112  41.343  33.657  1.00 36.15     0.007 A 
ATOM   2161  CE1 PHE C  91      53.363  43.803  33.972  1.00 33.57     0.001 A 
ATOM   2162  CE2 PHE C  91      53.440  41.404  34.081  1.00 32.82     0.001 A 
ATOM   2163  CZ  PHE C  91      54.064  42.640  34.239  1.00 30.20     0.000 A 
ATOM   2164  N   ASP C  92      46.877  41.864  34.407  1.00 42.50    -0.345 N 
ATOM   2165  HN  ASP C  92      47.363  41.198  35.008  1.00  0.00     0.163 HD
ATOM   2166  CA  ASP C  92      45.447  41.706  34.184  1.00 45.30     0.186 C 
ATOM   2167  C   ASP C  92      44.691  42.300  35.376  1.00 42.29     0.241 C 
ATOM   2168  O   ASP C  92      43.474  42.136  35.505  1.00 39.39    -0.271 OA
ATOM   2169  CB  ASP C  92      45.096  40.224  34.046  1.00 51.90     0.147 C 
ATOM   2170  CG  ASP C  92      45.896  39.538  32.962  1.00 57.39     0.175 C 
ATOM   2171  OD1 ASP C  92      45.837  40.004  31.804  1.00 51.90    -0.648 OA
ATOM   2172  OD2 ASP C  92      46.581  38.535  33.269  1.00 58.79    -0.648 OA
ATOM   2173  N   GLY C  93      45.426  42.980  36.253  1.00 40.60    -0.351 N 
ATOM   2174  HN  GLY C  93      46.430  43.077  36.101  1.00  0.00     0.163 HD
ATOM   2175  CA  GLY C  93      44.815  43.585  37.424  1.00 37.33     0.225 C 
ATOM   2176  C   GLY C  93      44.398  42.567  38.475  1.00 38.52     0.236 C 
ATOM   2177  O   GLY C  93      43.514  42.839  39.291  1.00 34.19    -0.272 OA
ATOM   2178  N   GLU C  94      45.034  41.396  38.448  1.00 32.06    -0.346 N 
ATOM   2179  HN  GLU C  94      45.748  41.242  37.737  1.00  0.00     0.163 HD
ATOM   2180  CA  GLU C  94      44.746  40.322  39.401  1.00 38.11     0.177 C 
ATOM   2181  C   GLU C  94      45.724  40.376  40.576  1.00 33.70     0.243 C 
ATOM   2182  O   GLU C  94      46.931  40.538  40.388  1.00 31.82    -0.271 OA
ATOM   2183  CB  GLU C  94      44.849  38.960  38.709  1.00 43.56     0.045 C 
ATOM   2184  CG  GLU C  94      43.900  38.795  37.533  1.00 54.44     0.116 C 
ATOM   2185  CD  GLU C  94      44.168  37.531  36.739  1.00 62.81     0.172 C 
ATOM   2186  OE1 GLU C  94      45.295  37.380  36.217  1.00 65.17    -0.648 OA
ATOM   2187  OE2 GLU C  94      43.250  36.689  36.633  1.00 68.71    -0.648 OA
ATOM   2188  N   PRO C  95      45.208  40.235  41.807  1.00 35.46    -0.337 N 
ATOM   2189  CA  PRO C  95      46.002  40.268  43.041  1.00 33.29     0.179 C 
ATOM   2190  C   PRO C  95      46.949  39.079  43.203  1.00 31.82     0.241 C 
ATOM   2191  O   PRO C  95      46.507  37.931  43.217  1.00 31.83    -0.271 OA
ATOM   2192  CB  PRO C  95      44.936  40.282  44.140  1.00 34.73     0.037 C 
ATOM   2193  CG  PRO C  95      43.696  40.767  43.445  1.00 40.39     0.022 C 
ATOM   2194  CD  PRO C  95      43.777  40.098  42.117  1.00 32.57     0.127 C 
ATOM   2195  N   GLN C  96      48.244  39.356  43.331  1.00 29.58    -0.346 N 
ATOM   2196  HN  GLN C  96      48.553  40.327  43.294  1.00  0.00     0.163 HD
ATOM   2197  CA  GLN C  96      49.235  38.296  43.524  1.00 36.66     0.177 C 
ATOM   2198  C   GLN C  96      50.013  38.553  44.814  1.00 36.97     0.243 C 
ATOM   2199  O   GLN C  96      50.658  39.592  44.968  1.00 39.12    -0.271 OA
ATOM   2200  CB  GLN C  96      50.202  38.229  42.337  1.00 43.41     0.044 C 
ATOM   2201  CG  GLN C  96      51.150  37.037  42.392  1.00 57.27     0.105 C 
ATOM   2202  CD  GLN C  96      51.954  36.851  41.112  1.00 61.79     0.215 C 
ATOM   2203  NE2 GLN C  96      51.655  35.782  40.379  1.00 57.49    -0.370 N 
ATOM   2204 1HE2 GLN C  96      52.193  35.657  39.522  1.00  0.00     0.159 HD
ATOM   2205 2HE2 GLN C  96      50.932  35.115  40.649  1.00  0.00     0.159 HD
ATOM   2206  OE1 GLN C  96      52.828  37.657  40.786  1.00 60.01    -0.274 OA
ATOM   2207  N   PRO C  97      49.965  37.603  45.762  1.00 35.52    -0.337 N 
ATOM   2208  CA  PRO C  97      50.676  37.770  47.033  1.00 32.78     0.179 C 
ATOM   2209  C   PRO C  97      52.184  37.559  46.931  1.00 30.71     0.241 C 
ATOM   2210  O   PRO C  97      52.669  36.843  46.057  1.00 27.30    -0.271 OA
ATOM   2211  CB  PRO C  97      50.013  36.731  47.927  1.00 27.27     0.037 C 
ATOM   2212  CG  PRO C  97      49.802  35.596  46.954  1.00 36.35     0.022 C 
ATOM   2213  CD  PRO C  97      49.258  36.309  45.721  1.00 23.50     0.127 C 
ATOM   2214  N   TYR C  98      52.914  38.198  47.836  1.00 25.68    -0.346 N 
ATOM   2215  HN  TYR C  98      52.440  38.791  48.518  1.00  0.00     0.163 HD
ATOM   2216  CA  TYR C  98      54.365  38.087  47.895  1.00 29.79     0.181 C 
ATOM   2217  C   TYR C  98      54.769  37.815  49.340  1.00 28.41     0.243 C 
ATOM   2218  O   TYR C  98      53.946  37.949  50.249  1.00 28.31    -0.271 OA
ATOM   2219  CB  TYR C  98      55.032  39.377  47.404  1.00 28.52     0.073 C 
ATOM   2220  CG  TYR C  98      55.303  39.390  45.922  1.00 30.83    -0.056 A 
ATOM   2221  CD1 TYR C  98      54.262  39.509  45.004  1.00 33.21     0.010 A 
ATOM   2222  CD2 TYR C  98      56.603  39.234  45.432  1.00 30.55     0.010 A 
ATOM   2223  CE1 TYR C  98      54.504  39.469  43.631  1.00 32.18     0.037 A 
ATOM   2224  CE2 TYR C  98      56.855  39.193  44.066  1.00 30.55     0.037 A 
ATOM   2225  CZ  TYR C  98      55.801  39.309  43.168  1.00 34.36     0.065 A 
ATOM   2226  OH  TYR C  98      56.040  39.243  41.810  1.00 36.09    -0.361 OA
ATOM   2227  HH  TYR C  98      55.319  39.322  41.196  1.00  0.00     0.217 HD
ATOM   2228  N   PRO C  99      56.037  37.422  49.568  1.00 31.73    -0.337 N 
ATOM   2229  CA  PRO C  99      56.560  37.131  50.908  1.00 26.68     0.179 C 
ATOM   2230  C   PRO C  99      56.211  38.227  51.910  1.00 28.30     0.241 C 
ATOM   2231  O   PRO C  99      56.481  39.410  51.668  1.00 24.32    -0.271 OA
ATOM   2232  CB  PRO C  99      58.060  37.023  50.667  1.00 30.15     0.037 C 
ATOM   2233  CG  PRO C  99      58.109  36.388  49.305  1.00 33.03     0.022 C 
ATOM   2234  CD  PRO C  99      57.078  37.196  48.547  1.00 29.36     0.127 C 
ATOM   2235  N   THR C 100      55.626  37.819  53.035  1.00 26.18    -0.344 N 
ATOM   2236  HN  THR C 100      55.469  36.821  53.172  1.00  0.00     0.163 HD
ATOM   2237  CA  THR C 100      55.202  38.745  54.078  1.00 26.37     0.205 C 
ATOM   2238  C   THR C 100      56.360  39.390  54.830  1.00 28.23     0.243 C 
ATOM   2239  O   THR C 100      57.475  38.881  54.824  1.00 30.58    -0.271 OA
ATOM   2240  CB  THR C 100      54.270  38.046  55.104  1.00 26.25     0.146 C 
ATOM   2241  CG2 THR C 100      53.023  37.491  54.412  1.00 22.36     0.042 C 
ATOM   2242  OG1 THR C 100      54.972  36.973  55.735  1.00 29.41    -0.393 OA
ATOM   2243  HG1 THR C 100      54.402  36.545  56.363  1.00  0.00     0.210 HD
ATOM   2244  N   LEU C 101      56.078  40.523  55.466  1.00 26.84    -0.346 N 
ATOM   2245  HN  LEU C 101      55.127  40.889  55.416  1.00  0.00     0.163 HD
ATOM   2246  CA  LEU C 101      57.074  41.265  56.233  1.00 30.57     0.177 C 
ATOM   2247  C   LEU C 101      56.750  41.261  57.727  1.00 33.65     0.243 C 
ATOM   2248  O   LEU C 101      55.661  41.668  58.139  1.00 26.56    -0.271 OA
ATOM   2249  CB  LEU C 101      57.138  42.715  55.749  1.00 29.53     0.038 C 
ATOM   2250  CG  LEU C 101      57.817  43.019  54.412  1.00 32.07    -0.020 C 
ATOM   2251  CD1 LEU C 101      57.270  44.312  53.840  1.00 31.68     0.009 C 
ATOM   2252  CD2 LEU C 101      59.319  43.108  54.612  1.00 38.59     0.009 C 
ATOM   2253  N   PRO C 102      57.688  40.783  58.559  1.00 32.32    -0.337 N 
ATOM   2254  CA  PRO C 102      57.432  40.765  60.003  1.00 30.46     0.179 C 
ATOM   2255  C   PRO C 102      57.395  42.204  60.511  1.00 27.95     0.243 C 
ATOM   2256  O   PRO C 102      57.969  43.102  59.904  1.00 26.92    -0.271 OA
ATOM   2257  CB  PRO C 102      58.630  39.997  60.566  1.00 33.30     0.037 C 
ATOM   2258  CG  PRO C 102      59.050  39.120  59.418  1.00 40.84     0.022 C 
ATOM   2259  CD  PRO C 102      58.916  40.041  58.228  1.00 32.11     0.127 C 
ATOM   2260  N   PRO C 103      56.704  42.442  61.624  1.00 30.83    -0.337 N 
ATOM   2261  CA  PRO C 103      56.608  43.786  62.201  1.00 26.30     0.179 C 
ATOM   2262  C   PRO C 103      57.962  44.489  62.342  1.00 29.74     0.241 C 
ATOM   2263  O   PRO C 103      58.940  43.897  62.801  1.00 28.73    -0.271 OA
ATOM   2264  CB  PRO C 103      55.969  43.520  63.558  1.00 27.18     0.037 C 
ATOM   2265  CG  PRO C 103      55.047  42.386  63.269  1.00 30.96     0.022 C 
ATOM   2266  CD  PRO C 103      55.878  41.480  62.377  1.00 29.27     0.127 C 
ATOM   2267  N   GLY C 104      58.014  45.753  61.940  1.00 30.46    -0.351 N 
ATOM   2268  HN  GLY C 104      57.185  46.189  61.537  1.00  0.00     0.163 HD
ATOM   2269  CA  GLY C 104      59.240  46.521  62.069  1.00 31.25     0.225 C 
ATOM   2270  C   GLY C 104      60.451  46.058  61.288  1.00 34.49     0.236 C 
ATOM   2271  O   GLY C 104      61.582  46.340  61.680  1.00 39.31    -0.272 OA
ATOM   2272  N   THR C 105      60.236  45.349  60.186  1.00 37.73    -0.344 N 
ATOM   2273  HN  THR C 105      59.281  45.122  59.907  1.00  0.00     0.163 HD
ATOM   2274  CA  THR C 105      61.355  44.894  59.373  1.00 32.38     0.205 C 
ATOM   2275  C   THR C 105      61.277  45.516  57.979  1.00 34.63     0.243 C 
ATOM   2276  O   THR C 105      60.217  45.987  57.550  1.00 34.20    -0.271 OA
ATOM   2277  CB  THR C 105      61.383  43.343  59.236  1.00 36.32     0.146 C 
ATOM   2278  CG2 THR C 105      61.349  42.672  60.615  1.00 28.17     0.042 C 
ATOM   2279  OG1 THR C 105      60.256  42.905  58.474  1.00 39.11    -0.393 OA
ATOM   2280  HG1 THR C 105      60.277  43.321  57.620  1.00  0.00     0.210 HD
ATOM   2281  N   GLY C 106      62.411  45.530  57.286  1.00 34.53    -0.350 N 
ATOM   2282  HN  GLY C 106      63.259  45.150  57.706  1.00  0.00     0.163 HD
ATOM   2283  CA  GLY C 106      62.465  46.076  55.944  1.00 32.58     0.225 C 
ATOM   2284  C   GLY C 106      63.023  45.034  54.991  1.00 34.07     0.236 C 
ATOM   2285  O   GLY C 106      63.614  44.048  55.434  1.00 31.10    -0.272 OA
ATOM   2286  N   ARG C 107      62.844  45.243  53.688  1.00 31.31    -0.346 N 
ATOM   2287  HN  ARG C 107      62.356  46.084  53.379  1.00  0.00     0.163 HD
ATOM   2288  CA  ARG C 107      63.332  44.294  52.693  1.00 32.45     0.176 C 
ATOM   2289  C   ARG C 107      63.469  44.921  51.313  1.00 37.39     0.241 C 
ATOM   2290  O   ARG C 107      62.601  45.677  50.873  1.00 35.43    -0.271 OA
ATOM   2291  CB  ARG C 107      62.397  43.079  52.630  1.00 32.05     0.036 C 
ATOM   2292  CG  ARG C 107      62.542  42.236  51.380  1.00 40.54     0.023 C 
ATOM   2293  CD  ARG C 107      62.674  40.762  51.710  1.00 51.99     0.138 C 
ATOM   2294  NE  ARG C 107      61.702  40.307  52.702  1.00 54.44    -0.227 N 
ATOM   2295  HE  ARG C 107      62.061  39.972  53.596  1.00  0.00     0.177 HD
ATOM   2296  CZ  ARG C 107      60.385  40.297  52.526  1.00 58.61     0.665 C 
ATOM   2297  NH1 ARG C 107      59.857  40.720  51.383  1.00 58.12    -0.235 N 
ATOM   2298 1HH1 ARG C 107      60.466  41.057  50.637  1.00  0.00     0.174 HD
ATOM   2299 2HH1 ARG C 107      58.846  40.712  51.248  1.00  0.00     0.174 HD
ATOM   2300  NH2 ARG C 107      59.593  39.859  53.497  1.00 51.83    -0.235 N 
ATOM   2301 1HH2 ARG C 107      59.998  39.534  54.375  1.00  0.00     0.174 HD
ATOM   2302 2HH2 ARG C 107      58.582  39.851  53.362  1.00  0.00     0.174 HD
ATOM   2303  N   ARG C 108      64.571  44.601  50.638  1.00 37.72    -0.346 N 
ATOM   2304  HN  ARG C 108      65.246  43.968  51.067  1.00  0.00     0.163 HD
ATOM   2305  CA  ARG C 108      64.845  45.126  49.305  1.00 40.21     0.176 C 
ATOM   2306  C   ARG C 108      64.012  44.369  48.275  1.00 35.27     0.241 C 
ATOM   2307  O   ARG C 108      63.847  43.152  48.367  1.00 31.07    -0.271 OA
ATOM   2308  CB  ARG C 108      66.338  44.994  48.987  1.00 47.37     0.036 C 
ATOM   2309  CG  ARG C 108      66.826  45.904  47.872  1.00 60.85     0.023 C 
ATOM   2310  CD  ARG C 108      68.331  45.765  47.664  1.00 70.50     0.138 C 
ATOM   2311  NE  ARG C 108      68.698  44.458  47.117  1.00 79.35    -0.227 N 
ATOM   2312  HE  ARG C 108      67.946  43.808  46.889  1.00  0.00     0.177 HD
ATOM   2313  CZ  ARG C 108      69.949  44.063  46.898  1.00 79.46     0.665 C 
ATOM   2314  NH1 ARG C 108      70.962  44.872  47.180  1.00 79.80    -0.235 N 
ATOM   2315 1HH1 ARG C 108      70.777  45.796  47.570  1.00  0.00     0.174 HD
ATOM   2316 2HH1 ARG C 108      71.921  44.569  47.012  1.00  0.00     0.174 HD
ATOM   2317  NH2 ARG C 108      70.189  42.862  46.391  1.00 81.66    -0.235 N 
ATOM   2318 1HH2 ARG C 108      69.410  42.240  46.174  1.00  0.00     0.174 HD
ATOM   2319 2HH2 ARG C 108      71.148  42.559  46.223  1.00  0.00     0.174 HD
ATOM   2320  N   ILE C 109      63.484  45.097  47.298  1.00 31.78    -0.346 N 
ATOM   2321  HN  ILE C 109      63.677  46.098  47.263  1.00  0.00     0.163 HD
ATOM   2322  CA  ILE C 109      62.636  44.500  46.275  1.00 34.72     0.180 C 
ATOM   2323  C   ILE C 109      62.984  44.992  44.872  1.00 33.30     0.241 C 
ATOM   2324  O   ILE C 109      63.251  46.179  44.666  1.00 30.29    -0.271 OA
ATOM   2325  CB  ILE C 109      61.144  44.837  46.535  1.00 33.24     0.013 C 
ATOM   2326  CG1 ILE C 109      60.732  44.400  47.946  1.00 34.36     0.002 C 
ATOM   2327  CG2 ILE C 109      60.265  44.176  45.479  1.00 28.36     0.012 C 
ATOM   2328  CD1 ILE C 109      60.732  42.894  48.173  1.00 38.12     0.005 C 
ATOM   2329  N   HIS C 110      62.991  44.073  43.910  1.00 35.31    -0.346 N 
ATOM   2330  HN  HIS C 110      62.804  43.100  44.151  1.00  0.00     0.163 HD
ATOM   2331  CA  HIS C 110      63.260  44.423  42.515  1.00 32.54     0.182 C 
ATOM   2332  C   HIS C 110      61.908  44.412  41.834  1.00 28.07     0.241 C 
ATOM   2333  O   HIS C 110      61.359  43.354  41.531  1.00 32.23    -0.271 OA
ATOM   2334  CB  HIS C 110      64.200  43.401  41.852  1.00 29.01     0.093 C 
ATOM   2335  CG  HIS C 110      65.645  43.603  42.191  1.00 34.16     0.028 A 
ATOM   2336  CD2 HIS C 110      66.332  44.718  42.539  1.00 44.57     0.114 A 
ATOM   2337  ND1 HIS C 110      66.562  42.574  42.196  1.00 45.46    -0.354 N 
ATOM   2338  HD1 HIS C 110      66.356  41.600  41.973  1.00  0.00     0.166 HD
ATOM   2339  CE1 HIS C 110      67.750  43.044  42.534  1.00 34.40     0.180 A 
ATOM   2340  NE2 HIS C 110      67.637  44.343  42.747  1.00 46.47    -0.360 N 
ATOM   2341  HE2 HIS C 110      68.396  44.967  43.022  1.00  0.00     0.166 HD
ATOM   2342  N   SER C 111      61.356  45.602  41.637  1.00 31.64    -0.344 N 
ATOM   2343  HN  SER C 111      61.854  46.437  41.945  1.00  0.00     0.163 HD
ATOM   2344  CA  SER C 111      60.060  45.748  40.993  1.00 26.70     0.200 C 
ATOM   2345  C   SER C 111      60.321  46.503  39.693  1.00 31.06     0.243 C 
ATOM   2346  O   SER C 111      61.458  46.579  39.234  1.00 29.50    -0.271 OA
ATOM   2347  CB  SER C 111      59.114  46.540  41.901  1.00 29.25     0.199 C 
ATOM   2348  OG  SER C 111      57.773  46.478  41.443  1.00 35.39    -0.398 OA
ATOM   2349  HG  SER C 111      57.186  46.969  42.006  1.00  0.00     0.209 HD
ATOM   2350  N   TYR C 112      59.277  47.062  39.101  1.00 28.77    -0.346 N 
ATOM   2351  HN  TYR C 112      58.352  46.976  39.522  1.00  0.00     0.163 HD
ATOM   2352  CA  TYR C 112      59.436  47.798  37.856  1.00 33.80     0.180 C 
ATOM   2353  C   TYR C 112      58.604  49.068  37.861  1.00 34.41     0.241 C 
ATOM   2354  O   TYR C 112      57.586  49.154  38.554  1.00 34.74    -0.271 OA
ATOM   2355  CB  TYR C 112      59.031  46.921  36.664  1.00 33.68     0.073 C 
ATOM   2356  CG  TYR C 112      59.867  45.665  36.525  1.00 34.21    -0.056 A 
ATOM   2357  CD1 TYR C 112      59.620  44.546  37.320  1.00 34.16     0.010 A 
ATOM   2358  CD2 TYR C 112      60.940  45.615  35.635  1.00 39.77     0.010 A 
ATOM   2359  CE1 TYR C 112      60.424  43.410  37.234  1.00 34.95     0.037 A 
ATOM   2360  CE2 TYR C 112      61.752  44.486  35.542  1.00 37.17     0.037 A 
ATOM   2361  CZ  TYR C 112      61.489  43.387  36.343  1.00 33.51     0.065 A 
ATOM   2362  OH  TYR C 112      62.287  42.267  36.249  1.00 29.57    -0.361 OA
ATOM   2363  HH  TYR C 112      62.107  41.513  36.798  1.00  0.00     0.217 HD
ATOM   2364  N   ARG C 113      59.047  50.056  37.092  1.00 30.60    -0.346 N 
ATOM   2365  HN  ARG C 113      59.904  49.925  36.554  1.00  0.00     0.163 HD
ATOM   2366  CA  ARG C 113      58.336  51.318  37.002  1.00 30.20     0.176 C 
ATOM   2367  C   ARG C 113      56.911  51.039  36.524  1.00 35.20     0.240 C 
ATOM   2368  O   ARG C 113      56.699  50.226  35.626  1.00 30.58    -0.271 OA
ATOM   2369  CB  ARG C 113      59.039  52.249  36.013  1.00 35.08     0.036 C 
ATOM   2370  CG  ARG C 113      58.546  53.691  36.050  1.00 45.76     0.023 C 
ATOM   2371  CD  ARG C 113      59.018  54.498  34.838  1.00 52.99     0.138 C 
ATOM   2372  NE  ARG C 113      58.018  54.535  33.770  1.00 56.88    -0.227 N 
ATOM   2373  HE  ARG C 113      57.610  55.440  33.535  1.00  0.00     0.177 HD
ATOM   2374  CZ  ARG C 113      57.603  53.473  33.084  1.00 57.91     0.665 C 
ATOM   2375  NH1 ARG C 113      58.104  52.276  33.344  1.00 65.52    -0.235 N 
ATOM   2376 1HH1 ARG C 113      57.786  51.462  32.818  1.00  0.00     0.174 HD
ATOM   2377 2HH1 ARG C 113      58.815  52.175  34.068  1.00  0.00     0.174 HD
ATOM   2378  NH2 ARG C 113      56.679  53.604  32.143  1.00 53.33    -0.235 N 
ATOM   2379 1HH2 ARG C 113      56.361  52.790  31.617  1.00  0.00     0.174 HD
ATOM   2380 2HH2 ARG C 113      56.293  54.527  31.943  1.00  0.00     0.174 HD
ATOM   2381  N   GLY C 114      55.932  51.685  37.148  1.00 28.88    -0.351 N 
ATOM   2382  HN  GLY C 114      56.146  52.317  37.919  1.00  0.00     0.163 HD
ATOM   2383  CA  GLY C 114      54.558  51.488  36.729  1.00 28.31     0.225 C 
ATOM   2384  C   GLY C 114      53.814  50.286  37.275  1.00 26.97     0.236 C 
ATOM   2385  O   GLY C 114      52.690  50.022  36.853  1.00 24.97    -0.272 OA
ATOM   2386  N   HIS C 115      54.421  49.540  38.191  1.00 28.91    -0.346 N 
ATOM   2387  HN  HIS C 115      55.370  49.769  38.486  1.00  0.00     0.163 HD
ATOM   2388  CA  HIS C 115      53.734  48.394  38.777  1.00 30.54     0.182 C 
ATOM   2389  C   HIS C 115      52.925  48.885  39.984  1.00 31.24     0.241 C 
ATOM   2390  O   HIS C 115      53.301  49.874  40.615  1.00 32.27    -0.271 OA
ATOM   2391  CB  HIS C 115      54.744  47.322  39.203  1.00 31.17     0.093 C 
ATOM   2392  CG  HIS C 115      55.302  46.531  38.059  1.00 37.64     0.028 A 
ATOM   2393  CD2 HIS C 115      55.269  46.749  36.723  1.00 32.73     0.114 A 
ATOM   2394  ND1 HIS C 115      55.986  45.348  38.236  1.00 34.75    -0.354 N 
ATOM   2395  HD1 HIS C 115      56.181  44.909  39.136  1.00  0.00     0.166 HD
ATOM   2396  CE1 HIS C 115      56.350  44.871  37.060  1.00 38.19     0.180 A 
ATOM   2397  NE2 HIS C 115      55.928  45.703  36.124  1.00 29.94    -0.360 N 
ATOM   2398  HE2 HIS C 115      56.069  45.587  35.120  1.00  0.00     0.166 HD
ATOM   2399  N   LEU C 116      51.812  48.218  40.288  1.00 27.60    -0.346 N 
ATOM   2400  HN  LEU C 116      51.537  47.417  39.720  1.00  0.00     0.163 HD
ATOM   2401  CA  LEU C 116      50.978  48.615  41.423  1.00 32.89     0.177 C 
ATOM   2402  C   LEU C 116      51.096  47.652  42.592  1.00 31.33     0.241 C 
ATOM   2403  O   LEU C 116      51.098  46.435  42.406  1.00 34.36    -0.271 OA
ATOM   2404  CB  LEU C 116      49.494  48.688  41.041  1.00 30.49     0.038 C 
ATOM   2405  CG  LEU C 116      48.965  49.625  39.956  1.00 45.27    -0.020 C 
ATOM   2406  CD1 LEU C 116      47.447  49.674  40.080  1.00 32.96     0.009 C 
ATOM   2407  CD2 LEU C 116      49.548  51.016  40.097  1.00 39.02     0.009 C 
ATOM   2408  N   TRP C 117      51.176  48.208  43.797  1.00 30.09    -0.346 N 
ATOM   2409  HN  TRP C 117      51.182  49.225  43.874  1.00  0.00     0.163 HD
ATOM   2410  CA  TRP C 117      51.255  47.404  45.013  1.00 26.60     0.181 C 
ATOM   2411  C   TRP C 117      50.320  47.944  46.084  1.00 25.96     0.241 C 
ATOM   2412  O   TRP C 117      50.089  49.153  46.174  1.00 24.55    -0.271 OA
ATOM   2413  CB  TRP C 117      52.657  47.418  45.619  1.00 19.52     0.075 C 
ATOM   2414  CG  TRP C 117      53.742  46.808  44.811  1.00 22.95    -0.028 A 
ATOM   2415  CD1 TRP C 117      54.539  47.439  43.901  1.00 19.20     0.096 A 
ATOM   2416  CD2 TRP C 117      54.255  45.477  44.942  1.00 23.99    -0.002 A 
ATOM   2417  CE2 TRP C 117      55.379  45.377  44.089  1.00 24.24     0.042 A 
ATOM   2418  CE3 TRP C 117      53.877  44.361  45.703  1.00 27.79     0.014 A 
ATOM   2419  NE1 TRP C 117      55.530  46.587  43.467  1.00 23.72    -0.365 N 
ATOM   2420  HE1 TRP C 117      56.258  46.820  42.792  1.00  0.00     0.165 HD
ATOM   2421  CZ2 TRP C 117      56.132  44.202  43.977  1.00 27.57     0.030 A 
ATOM   2422  CZ3 TRP C 117      54.625  43.193  45.591  1.00 32.60     0.001 A 
ATOM   2423  CH2 TRP C 117      55.743  43.125  44.733  1.00 30.71     0.002 A 
ATOM   2424  N   LEU C 118      49.789  47.039  46.896  1.00 26.50    -0.346 N 
ATOM   2425  HN  LEU C 118      49.981  46.051  46.730  1.00  0.00     0.163 HD
ATOM   2426  CA  LEU C 118      48.940  47.416  48.017  1.00 26.80     0.177 C 
ATOM   2427  C   LEU C 118      49.351  46.474  49.144  1.00 22.61     0.241 C 
ATOM   2428  O   LEU C 118      49.970  45.430  48.899  1.00 18.91    -0.271 OA
ATOM   2429  CB  LEU C 118      47.451  47.296  47.666  1.00 18.78     0.038 C 
ATOM   2430  CG  LEU C 118      46.788  45.954  47.374  1.00 34.79    -0.020 C 
ATOM   2431  CD1 LEU C 118      46.510  45.220  48.675  1.00 33.46     0.009 C 
ATOM   2432  CD2 LEU C 118      45.478  46.204  46.627  1.00 32.16     0.009 C 
ATOM   2433  N   PHE C 119      49.036  46.836  50.379  1.00 23.89    -0.346 N 
ATOM   2434  HN  PHE C 119      48.501  47.689  50.540  1.00  0.00     0.163 HD
ATOM   2435  CA  PHE C 119      49.454  46.015  51.505  1.00 23.47     0.180 C 
ATOM   2436  C   PHE C 119      48.352  45.783  52.523  1.00 23.60     0.241 C 
ATOM   2437  O   PHE C 119      47.585  46.692  52.832  1.00 19.93    -0.271 OA
ATOM   2438  CB  PHE C 119      50.658  46.669  52.176  1.00 25.27     0.073 C 
ATOM   2439  CG  PHE C 119      51.760  47.023  51.224  1.00 27.63    -0.056 A 
ATOM   2440  CD1 PHE C 119      51.620  48.085  50.337  1.00 28.17     0.007 A 
ATOM   2441  CD2 PHE C 119      52.932  46.279  51.193  1.00 27.65     0.007 A 
ATOM   2442  CE1 PHE C 119      52.630  48.400  49.433  1.00 21.89     0.001 A 
ATOM   2443  CE2 PHE C 119      53.947  46.586  50.293  1.00 26.75     0.001 A 
ATOM   2444  CZ  PHE C 119      53.795  47.647  49.413  1.00 21.29     0.000 A 
ATOM   2445  N   ARG C 120      48.296  44.561  53.047  1.00 23.58    -0.346 N 
ATOM   2446  HN  ARG C 120      48.986  43.868  52.757  1.00  0.00     0.163 HD
ATOM   2447  CA  ARG C 120      47.283  44.180  54.020  1.00 21.11     0.176 C 
ATOM   2448  C   ARG C 120      47.912  43.361  55.142  1.00 27.47     0.241 C 
ATOM   2449  O   ARG C 120      49.040  42.874  55.026  1.00 23.72    -0.271 OA
ATOM   2450  CB  ARG C 120      46.207  43.301  53.371  1.00 19.08     0.036 C 
ATOM   2451  CG  ARG C 120      45.613  43.776  52.042  1.00 29.11     0.023 C 
ATOM   2452  CD  ARG C 120      44.581  44.912  52.184  1.00 31.93     0.138 C 
ATOM   2453  NE  ARG C 120      45.229  46.196  51.966  1.00 41.05    -0.227 N 
ATOM   2454  HE  ARG C 120      46.138  46.345  52.404  1.00  0.00     0.177 HD
ATOM   2455  CZ  ARG C 120      44.728  47.188  51.241  1.00 27.06     0.665 C 
ATOM   2456  NH1 ARG C 120      43.544  47.063  50.648  1.00 35.82    -0.235 N 
ATOM   2457 1HH1 ARG C 120      43.159  47.826  50.091  1.00  0.00     0.174 HD
ATOM   2458 2HH1 ARG C 120      43.006  46.203  50.756  1.00  0.00     0.174 HD
ATOM   2459  NH2 ARG C 120      45.427  48.304  51.101  1.00 38.01    -0.235 N 
ATOM   2460 1HH2 ARG C 120      45.042  49.067  50.544  1.00  0.00     0.174 HD
ATOM   2461 2HH2 ARG C 120      46.335  48.400  51.556  1.00  0.00     0.174 HD
ATOM   2462  N   ASP C 121      47.164  43.220  56.228  1.00 23.66    -0.346 N 
ATOM   2463  HN  ASP C 121      46.262  43.693  56.271  1.00  0.00     0.163 HD
ATOM   2464  CA  ASP C 121      47.591  42.410  57.361  1.00 25.67     0.186 C 
ATOM   2465  C   ASP C 121      47.551  41.004  56.761  1.00 24.07     0.241 C 
ATOM   2466  O   ASP C 121      46.527  40.585  56.216  1.00 20.40    -0.271 OA
ATOM   2467  CB  ASP C 121      46.576  42.559  58.500  1.00 25.22     0.147 C 
ATOM   2468  CG  ASP C 121      46.841  41.615  59.661  1.00 34.36     0.175 C 
ATOM   2469  OD1 ASP C 121      46.798  40.385  59.446  1.00 24.96    -0.648 OA
ATOM   2470  OD2 ASP C 121      47.078  42.107  60.790  1.00 28.65    -0.648 OA
ATOM   2471  N   ALA C 122      48.668  40.289  56.831  1.00 20.49    -0.346 N 
ATOM   2472  HN  ALA C 122      49.485  40.680  57.301  1.00  0.00     0.163 HD
ATOM   2473  CA  ALA C 122      48.747  38.958  56.249  1.00 24.85     0.172 C 
ATOM   2474  C   ALA C 122      47.659  37.985  56.699  1.00 28.42     0.240 C 
ATOM   2475  O   ALA C 122      47.088  37.275  55.877  1.00 29.79    -0.271 OA
ATOM   2476  CB  ALA C 122      50.126  38.354  56.520  1.00 25.76     0.042 C 
ATOM   2477  N   GLY C 123      47.367  37.958  57.996  1.00 21.44    -0.351 N 
ATOM   2478  HN  GLY C 123      47.840  38.596  58.636  1.00  0.00     0.163 HD
ATOM   2479  CA  GLY C 123      46.378  37.025  58.505  1.00 19.85     0.225 C 
ATOM   2480  C   GLY C 123      44.920  37.448  58.505  1.00 26.55     0.236 C 
ATOM   2481  O   GLY C 123      44.032  36.593  58.535  1.00 28.89    -0.272 OA
ATOM   2482  N   THR C 124      44.660  38.752  58.451  1.00 28.32    -0.344 N 
ATOM   2483  HN  THR C 124      45.432  39.416  58.390  1.00  0.00     0.163 HD
ATOM   2484  CA  THR C 124      43.288  39.248  58.477  1.00 26.00     0.205 C 
ATOM   2485  C   THR C 124      42.901  40.082  57.258  1.00 28.58     0.243 C 
ATOM   2486  O   THR C 124      41.717  40.336  57.032  1.00 25.36    -0.271 OA
ATOM   2487  CB  THR C 124      43.056  40.130  59.711  1.00 25.15     0.146 C 
ATOM   2488  CG2 THR C 124      43.453  39.380  60.982  1.00 20.19     0.042 C 
ATOM   2489  OG1 THR C 124      43.850  41.321  59.591  1.00 20.39    -0.393 OA
ATOM   2490  HG1 THR C 124      43.706  41.867  60.355  1.00  0.00     0.210 HD
ATOM   2491  N   HIS C 125      43.899  40.512  56.489  1.00 23.37    -0.346 N 
ATOM   2492  HN  HIS C 125      44.854  40.246  56.729  1.00  0.00     0.163 HD
ATOM   2493  CA  HIS C 125      43.677  41.350  55.314  1.00 29.14     0.182 C 
ATOM   2494  C   HIS C 125      43.123  42.735  55.674  1.00 25.68     0.241 C 
ATOM   2495  O   HIS C 125      42.566  43.429  54.818  1.00 20.74    -0.271 OA
ATOM   2496  CB  HIS C 125      42.750  40.661  54.300  1.00 26.53     0.093 C 
ATOM   2497  CG  HIS C 125      43.384  39.508  53.584  1.00 26.89     0.028 A 
ATOM   2498  CD2 HIS C 125      44.586  38.906  53.747  1.00 28.07     0.114 A 
ATOM   2499  ND1 HIS C 125      42.748  38.822  52.570  1.00 34.01    -0.354 N 
ATOM   2500  HD1 HIS C 125      41.818  39.034  52.208  1.00  0.00     0.166 HD
ATOM   2501  CE1 HIS C 125      43.531  37.848  52.140  1.00 30.14     0.180 A 
ATOM   2502  NE2 HIS C 125      44.652  37.877  52.838  1.00 33.81    -0.360 N 
ATOM   2503  HE2 HIS C 125      45.439  37.239  52.721  1.00  0.00     0.166 HD
ATOM   2504  N   ASP C 126      43.267  43.137  56.937  1.00 25.69    -0.345 N 
ATOM   2505  HN  ASP C 126      43.689  42.515  57.627  1.00  0.00     0.163 HD
ATOM   2506  CA  ASP C 126      42.819  44.471  57.330  1.00 27.95     0.186 C 
ATOM   2507  C   ASP C 126      43.603  45.408  56.414  1.00 29.33     0.241 C 
ATOM   2508  O   ASP C 126      44.758  45.123  56.072  1.00 26.51    -0.271 OA
ATOM   2509  CB  ASP C 126      43.182  44.793  58.788  1.00 25.12     0.147 C 
ATOM   2510  CG  ASP C 126      42.450  43.917  59.785  1.00 25.74     0.175 C 
ATOM   2511  OD1 ASP C 126      41.226  43.719  59.629  1.00 21.98    -0.648 OA
ATOM   2512  OD2 ASP C 126      43.105  43.439  60.735  1.00 26.97    -0.648 OA
ATOM   2513  N   GLY C 127      42.989  46.516  56.017  1.00 29.30    -0.351 N 
ATOM   2514  HN  GLY C 127      42.040  46.716  56.334  1.00  0.00     0.163 HD
ATOM   2515  CA  GLY C 127      43.671  47.443  55.130  1.00 28.32     0.225 C 
ATOM   2516  C   GLY C 127      44.829  48.156  55.798  1.00 28.51     0.236 C 
ATOM   2517  O   GLY C 127      44.795  48.430  56.999  1.00 25.49    -0.272 OA
ATOM   2518  N   LEU C 128      45.862  48.441  55.012  1.00 24.15    -0.346 N 
ATOM   2519  HN  LEU C 128      45.823  48.152  54.034  1.00  0.00     0.163 HD
ATOM   2520  CA  LEU C 128      47.051  49.149  55.483  1.00 21.31     0.177 C 
ATOM   2521  C   LEU C 128      47.360  50.231  54.457  1.00 22.62     0.241 C 
ATOM   2522  O   LEU C 128      46.827  50.218  53.351  1.00 26.60    -0.271 OA
ATOM   2523  CB  LEU C 128      48.250  48.197  55.589  1.00 21.92     0.038 C 
ATOM   2524  CG  LEU C 128      48.194  47.074  56.633  1.00 23.93    -0.020 C 
ATOM   2525  CD1 LEU C 128      49.340  46.105  56.413  1.00 18.87     0.009 C 
ATOM   2526  CD2 LEU C 128      48.264  47.673  58.032  1.00 16.20     0.009 C 
ATOM   2527  N   LEU C 129      48.222  51.166  54.818  1.00 22.56    -0.346 N 
ATOM   2528  HN  LEU C 129      48.636  51.141  55.750  1.00  0.00     0.163 HD
ATOM   2529  CA  LEU C 129      48.582  52.223  53.900  1.00 23.70     0.177 C 
ATOM   2530  C   LEU C 129      50.055  52.100  53.555  1.00 24.72     0.241 C 
ATOM   2531  O   LEU C 129      50.819  51.463  54.275  1.00 24.59    -0.271 OA
ATOM   2532  CB  LEU C 129      48.323  53.590  54.533  1.00 26.48     0.038 C 
ATOM   2533  CG  LEU C 129      46.906  53.846  55.049  1.00 32.01    -0.020 C 
ATOM   2534  CD1 LEU C 129      46.858  55.189  55.773  1.00 32.14     0.009 C 
ATOM   2535  CD2 LEU C 129      45.926  53.821  53.887  1.00 32.27     0.009 C 
ATOM   2536  N   VAL C 130      50.434  52.688  52.428  1.00 25.94    -0.346 N 
ATOM   2537  HN  VAL C 130      49.729  53.146  51.851  1.00  0.00     0.163 HD
ATOM   2538  CA  VAL C 130      51.820  52.703  51.986  1.00 22.89     0.180 C 
ATOM   2539  C   VAL C 130      52.062  54.167  51.624  1.00 25.73     0.241 C 
ATOM   2540  O   VAL C 130      51.342  54.745  50.806  1.00 23.94    -0.271 OA
ATOM   2541  CB  VAL C 130      52.054  51.755  50.771  1.00 23.87     0.009 C 
ATOM   2542  CG1 VAL C 130      51.071  52.075  49.630  1.00 17.91     0.012 C 
ATOM   2543  CG2 VAL C 130      53.504  51.882  50.297  1.00 23.98     0.012 C 
ATOM   2544  N   ASN C 131      53.065  54.770  52.254  1.00 28.51    -0.346 N 
ATOM   2545  HN  ASN C 131      53.646  54.230  52.895  1.00  0.00     0.163 HD
ATOM   2546  CA  ASN C 131      53.355  56.186  52.051  1.00 30.17     0.185 C 
ATOM   2547  C   ASN C 131      52.048  56.976  52.177  1.00 33.50     0.241 C 
ATOM   2548  O   ASN C 131      51.742  57.847  51.359  1.00 25.23    -0.271 OA
ATOM   2549  CB  ASN C 131      54.000  56.426  50.684  1.00 30.24     0.137 C 
ATOM   2550  CG  ASN C 131      55.325  55.706  50.536  1.00 37.84     0.217 C 
ATOM   2551  ND2 ASN C 131      55.733  55.465  49.291  1.00 22.46    -0.370 N 
ATOM   2552 1HD2 ASN C 131      55.191  55.738  48.471  1.00  0.00     0.159 HD
ATOM   2553 2HD2 ASN C 131      56.625  54.980  49.191  1.00  0.00     0.159 HD
ATOM   2554  OD1 ASN C 131      55.983  55.374  51.531  1.00 30.75    -0.274 OA
ATOM   2555  N   GLN C 132      51.276  56.630  53.205  1.00 30.82    -0.346 N 
ATOM   2556  HN  GLN C 132      51.597  55.877  53.813  1.00  0.00     0.163 HD
ATOM   2557  CA  GLN C 132      49.997  57.264  53.515  1.00 33.93     0.177 C 
ATOM   2558  C   GLN C 132      48.838  57.072  52.532  1.00 34.19     0.241 C 
ATOM   2559  O   GLN C 132      47.767  57.639  52.739  1.00 37.29    -0.271 OA
ATOM   2560  CB  GLN C 132      50.202  58.760  53.750  1.00 38.69     0.044 C 
ATOM   2561  CG  GLN C 132      51.199  59.084  54.839  1.00 46.93     0.105 C 
ATOM   2562  CD  GLN C 132      51.339  60.580  55.056  1.00 59.69     0.215 C 
ATOM   2563  NE2 GLN C 132      52.495  61.128  54.687  1.00 58.89    -0.370 N 
ATOM   2564 1HE2 GLN C 132      52.589  62.133  54.833  1.00  0.00     0.159 HD
ATOM   2565 2HE2 GLN C 132      53.260  60.584  54.288  1.00  0.00     0.159 HD
ATOM   2566  OE1 GLN C 132      50.414  61.238  55.539  1.00 58.93    -0.274 OA
ATOM   2567  N   THR C 133      49.028  56.291  51.472  1.00 31.10    -0.344 N 
ATOM   2568  HN  THR C 133      49.934  55.847  51.323  1.00  0.00     0.163 HD
ATOM   2569  CA  THR C 133      47.939  56.068  50.519  1.00 32.15     0.205 C 
ATOM   2570  C   THR C 133      47.613  54.585  50.318  1.00 31.02     0.243 C 
ATOM   2571  O   THR C 133      48.241  53.706  50.911  1.00 30.50    -0.271 OA
ATOM   2572  CB  THR C 133      48.231  56.717  49.133  1.00 35.43     0.146 C 
ATOM   2573  CG2 THR C 133      48.558  58.185  49.295  1.00 41.13     0.042 C 
ATOM   2574  OG1 THR C 133      49.341  56.064  48.508  1.00 37.80    -0.393 OA
ATOM   2575  HG1 THR C 133      49.519  56.460  47.663  1.00  0.00     0.210 HD
ATOM   2576  N   GLU C 134      46.622  54.315  49.479  1.00 28.57    -0.346 N 
ATOM   2577  HN  GLU C 134      46.152  55.086  49.004  1.00  0.00     0.163 HD
ATOM   2578  CA  GLU C 134      46.185  52.951  49.215  1.00 25.51     0.177 C 
ATOM   2579  C   GLU C 134      47.122  52.162  48.317  1.00 27.04     0.241 C 
ATOM   2580  O   GLU C 134      47.353  50.977  48.537  1.00 25.24    -0.271 OA
ATOM   2581  CB  GLU C 134      44.810  52.966  48.551  1.00 32.69     0.045 C 
ATOM   2582  CG  GLU C 134      43.701  53.602  49.362  1.00 35.79     0.116 C 
ATOM   2583  CD  GLU C 134      43.277  52.748  50.534  1.00 42.35     0.172 C 
ATOM   2584  OE1 GLU C 134      43.112  51.521  50.353  1.00 38.67    -0.648 OA
ATOM   2585  OE2 GLU C 134      43.096  53.307  51.635  1.00 51.71    -0.648 OA
ATOM   2586  N   LEU C 135      47.650  52.821  47.292  1.00 24.04    -0.346 N 
ATOM   2587  HN  LEU C 135      47.448  53.814  47.176  1.00  0.00     0.163 HD
ATOM   2588  CA  LEU C 135      48.510  52.150  46.333  1.00 27.39     0.177 C 
ATOM   2589  C   LEU C 135      49.900  52.752  46.210  1.00 28.40     0.241 C 
ATOM   2590  O   LEU C 135      50.094  53.963  46.358  1.00 25.38    -0.271 OA
ATOM   2591  CB  LEU C 135      47.825  52.136  44.958  1.00 28.22     0.038 C 
ATOM   2592  CG  LEU C 135      46.459  51.430  44.905  1.00 34.14    -0.020 C 
ATOM   2593  CD1 LEU C 135      45.686  51.859  43.662  1.00 37.25     0.009 C 
ATOM   2594  CD2 LEU C 135      46.656  49.921  44.916  1.00 35.04     0.009 C 
ATOM   2595  N   PHE C 136      50.862  51.878  45.929  1.00 26.09    -0.346 N 
ATOM   2596  HN  PHE C 136      50.610  50.895  45.824  1.00  0.00     0.163 HD
ATOM   2597  CA  PHE C 136      52.252  52.257  45.765  1.00 27.30     0.180 C 
ATOM   2598  C   PHE C 136      52.698  51.914  44.333  1.00 28.92     0.241 C 
ATOM   2599  O   PHE C 136      52.508  50.790  43.872  1.00 29.34    -0.271 OA
ATOM   2600  CB  PHE C 136      53.099  51.495  46.782  1.00 26.76     0.073 C 
ATOM   2601  CG  PHE C 136      54.576  51.608  46.547  1.00 25.42    -0.056 A 
ATOM   2602  CD1 PHE C 136      55.237  52.806  46.761  1.00 24.98     0.007 A 
ATOM   2603  CD2 PHE C 136      55.305  50.508  46.116  1.00 24.85     0.007 A 
ATOM   2604  CE1 PHE C 136      56.608  52.907  46.551  1.00 25.40     0.001 A 
ATOM   2605  CE2 PHE C 136      56.673  50.596  45.902  1.00 29.67     0.001 A 
ATOM   2606  CZ  PHE C 136      57.326  51.800  46.121  1.00 35.14     0.000 A 
ATOM   2607  N   VAL C 137      53.288  52.886  43.644  1.00 26.58    -0.346 N 
ATOM   2608  HN  VAL C 137      53.425  53.792  44.092  1.00  0.00     0.163 HD
ATOM   2609  CA  VAL C 137      53.748  52.703  42.266  1.00 28.34     0.180 C 
ATOM   2610  C   VAL C 137      55.226  53.042  42.101  1.00 29.37     0.243 C 
ATOM   2611  O   VAL C 137      55.611  54.215  42.146  1.00 27.31    -0.271 OA
ATOM   2612  CB  VAL C 137      52.960  53.604  41.295  1.00 31.08     0.009 C 
ATOM   2613  CG1 VAL C 137      53.490  53.434  39.872  1.00 26.27     0.012 C 
ATOM   2614  CG2 VAL C 137      51.486  53.271  41.375  1.00 26.41     0.012 C 
ATOM   2615  N   PRO C 138      56.073  52.021  41.882  1.00 30.54    -0.337 N 
ATOM   2616  CA  PRO C 138      57.506  52.281  41.716  1.00 32.10     0.179 C 
ATOM   2617  C   PRO C 138      57.799  53.222  40.547  1.00 32.36     0.241 C 
ATOM   2618  O   PRO C 138      57.132  53.174  39.508  1.00 28.07    -0.271 OA
ATOM   2619  CB  PRO C 138      58.096  50.886  41.488  1.00 32.17     0.037 C 
ATOM   2620  CG  PRO C 138      57.119  49.970  42.169  1.00 30.41     0.022 C 
ATOM   2621  CD  PRO C 138      55.788  50.577  41.792  1.00 32.67     0.127 C 
ATOM   2622  N   SER C 139      58.794  54.080  40.736  1.00 33.46    -0.344 N 
ATOM   2623  HN  SER C 139      59.278  54.083  41.634  1.00  0.00     0.163 HD
ATOM   2624  CA  SER C 139      59.217  55.017  39.705  1.00 35.06     0.200 C 
ATOM   2625  C   SER C 139      60.687  54.710  39.414  1.00 40.08     0.243 C 
ATOM   2626  O   SER C 139      61.301  53.895  40.105  1.00 39.15    -0.271 OA
ATOM   2627  CB  SER C 139      59.073  56.454  40.205  1.00 32.46     0.199 C 
ATOM   2628  OG  SER C 139      59.912  56.685  41.319  1.00 42.46    -0.398 OA
ATOM   2629  HG  SER C 139      59.822  57.578  41.630  1.00  0.00     0.209 HD
ATOM   2630  N   LEU C 140      61.257  55.351  38.399  1.00 39.31    -0.346 N 
ATOM   2631  HN  LEU C 140      60.713  56.012  37.845  1.00  0.00     0.163 HD
ATOM   2632  CA  LEU C 140      62.660  55.112  38.075  1.00 44.65     0.177 C 
ATOM   2633  C   LEU C 140      63.553  55.643  39.196  1.00 46.00     0.241 C 
ATOM   2634  O   LEU C 140      63.338  56.740  39.704  1.00 49.79    -0.271 OA
ATOM   2635  CB  LEU C 140      63.028  55.787  36.747  1.00 43.06     0.038 C 
ATOM   2636  CG  LEU C 140      62.329  55.268  35.484  1.00 45.09    -0.020 C 
ATOM   2637  CD1 LEU C 140      62.826  56.048  34.278  1.00 49.33     0.009 C 
ATOM   2638  CD2 LEU C 140      62.610  53.781  35.297  1.00 46.66     0.009 C 
ATOM   2639  N   ASN C 141      64.552  54.857  39.583  1.00 48.68    -0.346 N 
ATOM   2640  HN  ASN C 141      64.681  53.955  39.125  1.00  0.00     0.163 HD
ATOM   2641  CA  ASN C 141      65.470  55.254  40.648  1.00 51.07     0.185 C 
ATOM   2642  C   ASN C 141      66.338  56.440  40.238  1.00 53.35     0.241 C 
ATOM   2643  O   ASN C 141      67.000  56.405  39.204  1.00 50.40    -0.271 OA
ATOM   2644  CB  ASN C 141      66.366  54.076  41.037  1.00 44.80     0.137 C 
ATOM   2645  CG  ASN C 141      65.579  52.899  41.567  1.00 41.84     0.217 C 
ATOM   2646  ND2 ASN C 141      65.691  51.763  40.897  1.00 37.70    -0.370 N 
ATOM   2647 1HD2 ASN C 141      65.160  50.969  41.255  1.00  0.00     0.159 HD
ATOM   2648 2HD2 ASN C 141      66.275  51.669  40.066  1.00  0.00     0.159 HD
ATOM   2649  OD1 ASN C 141      64.875  53.012  42.570  1.00 51.76    -0.274 OA
ATOM   2650  N   VAL C 142      66.336  57.483  41.064  1.00 60.77    -0.346 N 
ATOM   2651  HN  VAL C 142      65.768  57.440  41.910  1.00  0.00     0.163 HD
ATOM   2652  CA  VAL C 142      67.119  58.688  40.802  1.00 64.98     0.180 C 
ATOM   2653  C   VAL C 142      68.489  58.628  41.473  1.00 69.29     0.241 C 
ATOM   2654  O   VAL C 142      68.610  58.862  42.677  1.00 70.12    -0.271 OA
ATOM   2655  CB  VAL C 142      66.384  59.947  41.309  1.00 66.81     0.009 C 
ATOM   2656  CG1 VAL C 142      67.273  61.173  41.148  1.00 71.17     0.012 C 
ATOM   2657  CG2 VAL C 142      65.085  60.131  40.544  1.00 63.47     0.012 C 
ATOM   2658  N   ASP C 143      69.515  58.322  40.683  1.00 72.11    -0.345 N 
ATOM   2659  HN  ASP C 143      69.338  58.147  39.694  1.00  0.00     0.163 HD
ATOM   2660  CA  ASP C 143      70.886  58.227  41.179  1.00 73.68     0.186 C 
ATOM   2661  C   ASP C 143      71.059  57.067  42.158  1.00 74.64     0.241 C 
ATOM   2662  O   ASP C 143      71.490  57.261  43.296  1.00 74.95    -0.271 OA
ATOM   2663  CB  ASP C 143      71.303  59.539  41.856  1.00 74.30     0.147 C 
ATOM   2664  CG  ASP C 143      71.222  60.732  40.919  1.00 77.10     0.175 C 
ATOM   2665  OD1 ASP C 143      71.813  60.665  39.820  1.00 75.90    -0.648 OA
ATOM   2666  OD2 ASP C 143      70.571  61.737  41.283  1.00 73.06    -0.648 OA
ATOM   2667  N   GLY C 144      70.720  55.862  41.707  1.00 75.53    -0.351 N 
ATOM   2668  HN  GLY C 144      70.365  55.762  40.756  1.00  0.00     0.163 HD
ATOM   2669  CA  GLY C 144      70.849  54.686  42.551  1.00 73.28     0.225 C 
ATOM   2670  C   GLY C 144      70.083  54.780  43.859  1.00 72.15     0.236 C 
ATOM   2671  O   GLY C 144      70.232  53.925  44.734  1.00 73.72    -0.272 OA
ATOM   2672  N   GLN C 145      69.261  55.817  43.989  1.00 68.29    -0.346 N 
ATOM   2673  HN  GLN C 145      69.186  56.482  43.220  1.00  0.00     0.163 HD
ATOM   2674  CA  GLN C 145      68.462  56.040  45.190  1.00 64.19     0.177 C 
ATOM   2675  C   GLN C 145      67.224  55.139  45.188  1.00 57.59     0.243 C 
ATOM   2676  O   GLN C 145      66.328  55.303  44.361  1.00 57.27    -0.271 OA
ATOM   2677  CB  GLN C 145      68.032  57.510  45.254  1.00 68.19     0.044 C 
ATOM   2678  CG  GLN C 145      67.416  57.938  46.573  1.00 76.34     0.105 C 
ATOM   2679  CD  GLN C 145      68.425  57.945  47.706  1.00 80.99     0.215 C 
ATOM   2680  NE2 GLN C 145      68.601  59.102  48.336  1.00 81.63    -0.370 N 
ATOM   2681 1HE2 GLN C 145      69.279  59.107  49.098  1.00  0.00     0.159 HD
ATOM   2682 2HE2 GLN C 145      68.093  59.949  48.083  1.00  0.00     0.159 HD
ATOM   2683  OE1 GLN C 145      69.038  56.923  48.011  1.00 85.09    -0.274 OA
ATOM   2684  N   PRO C 146      67.165  54.167  46.114  1.00 55.36    -0.337 N 
ATOM   2685  CA  PRO C 146      66.039  53.231  46.230  1.00 48.63     0.179 C 
ATOM   2686  C   PRO C 146      64.727  53.946  46.541  1.00 41.42     0.241 C 
ATOM   2687  O   PRO C 146      64.725  55.000  47.173  1.00 40.41    -0.271 OA
ATOM   2688  CB  PRO C 146      66.463  52.319  47.383  1.00 48.25     0.037 C 
ATOM   2689  CG  PRO C 146      67.957  52.342  47.301  1.00 53.59     0.022 C 
ATOM   2690  CD  PRO C 146      68.238  53.804  47.056  1.00 54.11     0.127 C 
ATOM   2691  N   ILE C 147      63.617  53.368  46.095  1.00 38.37    -0.346 N 
ATOM   2692  HN  ILE C 147      63.685  52.500  45.564  1.00  0.00     0.163 HD
ATOM   2693  CA  ILE C 147      62.304  53.948  46.348  1.00 36.37     0.180 C 
ATOM   2694  C   ILE C 147      61.756  53.288  47.606  1.00 38.12     0.241 C 
ATOM   2695  O   ILE C 147      61.740  52.058  47.703  1.00 33.41    -0.271 OA
ATOM   2696  CB  ILE C 147      61.323  53.677  45.189  1.00 35.90     0.013 C 
ATOM   2697  CG1 ILE C 147      61.919  54.161  43.863  1.00 46.06     0.002 C 
ATOM   2698  CG2 ILE C 147      60.007  54.399  45.451  1.00 37.84     0.012 C 
ATOM   2699  CD1 ILE C 147      62.115  55.666  43.779  1.00 46.03     0.005 C 
ATOM   2700  N   PHE C 148      61.314  54.104  48.562  1.00 33.38    -0.346 N 
ATOM   2701  HN  PHE C 148      61.356  55.112  48.415  1.00  0.00     0.163 HD
ATOM   2702  CA  PHE C 148      60.771  53.590  49.814  1.00 31.59     0.180 C 
ATOM   2703  C   PHE C 148      59.254  53.440  49.840  1.00 34.32     0.241 C 
ATOM   2704  O   PHE C 148      58.512  54.324  49.410  1.00 33.91    -0.271 OA
ATOM   2705  CB  PHE C 148      61.178  54.483  50.993  1.00 33.11     0.073 C 
ATOM   2706  CG  PHE C 148      62.570  54.232  51.502  1.00 34.19    -0.056 A 
ATOM   2707  CD1 PHE C 148      63.683  54.673  50.791  1.00 41.47     0.007 A 
ATOM   2708  CD2 PHE C 148      62.768  53.544  52.694  1.00 31.99     0.007 A 
ATOM   2709  CE1 PHE C 148      64.977  54.431  51.262  1.00 42.16     0.001 A 
ATOM   2710  CE2 PHE C 148      64.055  53.297  53.174  1.00 35.61     0.001 A 
ATOM   2711  CZ  PHE C 148      65.161  53.740  52.459  1.00 34.24     0.000 A 
ATOM   2712  N   ALA C 149      58.802  52.304  50.354  1.00 31.26    -0.346 N 
ATOM   2713  HN  ALA C 149      59.471  51.594  50.653  1.00  0.00     0.163 HD
ATOM   2714  CA  ALA C 149      57.385  52.044  50.502  1.00 29.59     0.172 C 
ATOM   2715  C   ALA C 149      57.206  51.831  52.001  1.00 30.60     0.240 C 
ATOM   2716  O   ALA C 149      57.451  50.751  52.530  1.00 28.45    -0.271 OA
ATOM   2717  CB  ALA C 149      56.979  50.806  49.722  1.00 25.16     0.042 C 
ATOM   2718  N   ASN C 150      56.811  52.892  52.688  1.00 28.88    -0.346 N 
ATOM   2719  HN  ASN C 150      56.640  53.769  52.196  1.00  0.00     0.163 HD
ATOM   2720  CA  ASN C 150      56.616  52.835  54.127  1.00 27.35     0.185 C 
ATOM   2721  C   ASN C 150      55.199  52.406  54.468  1.00 24.97     0.241 C 
ATOM   2722  O   ASN C 150      54.242  53.164  54.322  1.00 24.27    -0.271 OA
ATOM   2723  CB  ASN C 150      56.936  54.196  54.735  1.00 26.10     0.137 C 
ATOM   2724  CG  ASN C 150      58.376  54.611  54.487  1.00 34.59     0.217 C 
ATOM   2725  ND2 ASN C 150      58.560  55.745  53.824  1.00 33.34    -0.370 N 
ATOM   2726 1HD2 ASN C 150      59.527  56.024  53.657  1.00  0.00     0.159 HD
ATOM   2727 2HD2 ASN C 150      57.785  56.322  53.498  1.00  0.00     0.159 HD
ATOM   2728  OD1 ASN C 150      59.312  53.914  54.881  1.00 35.77    -0.274 OA
ATOM   2729  N   ILE C 151      55.083  51.169  54.923  1.00 21.45    -0.346 N 
ATOM   2730  HN  ILE C 151      55.926  50.604  55.027  1.00  0.00     0.163 HD
ATOM   2731  CA  ILE C 151      53.807  50.587  55.279  1.00 21.95     0.180 C 
ATOM   2732  C   ILE C 151      53.471  50.915  56.730  1.00 26.67     0.241 C 
ATOM   2733  O   ILE C 151      54.278  50.690  57.633  1.00 27.55    -0.271 OA
ATOM   2734  CB  ILE C 151      53.867  49.063  55.082  1.00 24.47     0.013 C 
ATOM   2735  CG1 ILE C 151      54.441  48.762  53.695  1.00 29.30     0.002 C 
ATOM   2736  CG2 ILE C 151      52.483  48.457  55.226  1.00 24.16     0.012 C 
ATOM   2737  CD1 ILE C 151      55.099  47.406  53.587  1.00 30.62     0.005 C 
ATOM   2738  N   THR C 152      52.277  51.451  56.948  1.00 21.11    -0.344 N 
ATOM   2739  HN  THR C 152      51.653  51.614  56.158  1.00  0.00     0.163 HD
ATOM   2740  CA  THR C 152      51.837  51.812  58.287  1.00 20.53     0.205 C 
ATOM   2741  C   THR C 152      50.360  51.484  58.442  1.00 25.07     0.243 C 
ATOM   2742  O   THR C 152      49.656  51.198  57.464  1.00 20.53    -0.271 OA
ATOM   2743  CB  THR C 152      51.987  53.324  58.548  1.00 21.42     0.146 C 
ATOM   2744  CG2 THR C 152      53.403  53.781  58.312  1.00 17.99     0.042 C 
ATOM   2745  OG1 THR C 152      51.106  54.043  57.681  1.00 27.60    -0.393 OA
ATOM   2746  HG1 THR C 152      51.198  54.975  57.842  1.00  0.00     0.210 HD
ATOM   2747  N   LEU C 153      49.890  51.536  59.680  1.00 22.37    -0.346 N 
ATOM   2748  HN  LEU C 153      50.523  51.756  60.449  1.00  0.00     0.163 HD
ATOM   2749  CA  LEU C 153      48.491  51.285  59.956  1.00 20.48     0.177 C 
ATOM   2750  C   LEU C 153      47.745  52.556  59.614  1.00 23.20     0.243 C 
ATOM   2751  O   LEU C 153      48.307  53.643  59.682  1.00 19.57    -0.271 OA
ATOM   2752  CB  LEU C 153      48.255  51.043  61.448  1.00 23.48     0.038 C 
ATOM   2753  CG  LEU C 153      48.853  49.862  62.202  1.00 27.37    -0.020 C 
ATOM   2754  CD1 LEU C 153      48.551  50.041  63.688  1.00 32.33     0.009 C 
ATOM   2755  CD2 LEU C 153      48.259  48.557  61.687  1.00 27.17     0.009 C 
ATOM   2756  N   PRO C 154      46.480  52.434  59.198  1.00 28.89    -0.337 N 
ATOM   2757  CA  PRO C 154      45.729  53.651  58.902  1.00 23.88     0.179 C 
ATOM   2758  C   PRO C 154      45.061  53.919  60.252  1.00 32.99     0.241 C 
ATOM   2759  O   PRO C 154      45.186  53.106  61.170  1.00 28.70    -0.271 OA
ATOM   2760  CB  PRO C 154      44.713  53.183  57.878  1.00 26.92     0.037 C 
ATOM   2761  CG  PRO C 154      44.423  51.789  58.335  1.00 26.56     0.022 C 
ATOM   2762  CD  PRO C 154      45.789  51.247  58.662  1.00 20.09     0.127 C 
ATOM   2763  N   VAL C 155      44.370  55.041  60.393  1.00 28.59    -0.346 N 
ATOM   2764  HN  VAL C 155      44.334  55.720  59.633  1.00  0.00     0.163 HD
ATOM   2765  CA  VAL C 155      43.665  55.298  61.636  1.00 25.31     0.180 C 
ATOM   2766  C   VAL C 155      42.287  54.664  61.464  1.00 27.47     0.241 C 
ATOM   2767  O   VAL C 155      41.381  55.287  60.905  1.00 21.72    -0.271 OA
ATOM   2768  CB  VAL C 155      43.504  56.807  61.899  1.00 29.63     0.009 C 
ATOM   2769  CG1 VAL C 155      42.588  57.028  63.084  1.00 23.90     0.012 C 
ATOM   2770  CG2 VAL C 155      44.877  57.436  62.153  1.00 25.44     0.012 C 
ATOM   2771  N   TYR C 156      42.140  53.417  61.915  1.00 20.65    -0.346 N 
ATOM   2772  HN  TYR C 156      42.933  52.947  62.351  1.00  0.00     0.163 HD
ATOM   2773  CA  TYR C 156      40.864  52.708  61.797  1.00 19.91     0.180 C 
ATOM   2774  C   TYR C 156      39.823  53.394  62.655  1.00 23.91     0.241 C 
ATOM   2775  O   TYR C 156      40.176  54.062  63.616  1.00 19.71    -0.271 OA
ATOM   2776  CB  TYR C 156      40.976  51.268  62.302  1.00 25.79     0.073 C 
ATOM   2777  CG  TYR C 156      41.959  50.386  61.576  1.00 26.46    -0.056 A 
ATOM   2778  CD1 TYR C 156      41.762  50.031  60.237  1.00 26.42     0.010 A 
ATOM   2779  CD2 TYR C 156      43.079  49.885  62.237  1.00 21.93     0.010 A 
ATOM   2780  CE1 TYR C 156      42.661  49.196  59.578  1.00 20.06     0.037 A 
ATOM   2781  CE2 TYR C 156      43.983  49.049  61.593  1.00 23.81     0.037 A 
ATOM   2782  CZ  TYR C 156      43.768  48.709  60.263  1.00 30.11     0.065 A 
ATOM   2783  OH  TYR C 156      44.669  47.892  59.622  1.00 32.10    -0.361 OA
ATOM   2784  HH  TYR C 156      44.522  47.660  58.713  1.00  0.00     0.217 HD
ATOM   2785  N   THR C 157      38.547  53.237  62.313  1.00 20.22    -0.344 N 
ATOM   2786  HN  THR C 157      38.305  52.717  61.470  1.00  0.00     0.163 HD
ATOM   2787  CA  THR C 157      37.497  53.808  63.144  1.00 22.11     0.205 C 
ATOM   2788  C   THR C 157      37.518  52.939  64.409  1.00 24.34     0.243 C 
ATOM   2789  O   THR C 157      37.963  51.788  64.373  1.00 20.13    -0.271 OA
ATOM   2790  CB  THR C 157      36.094  53.683  62.498  1.00 27.01     0.146 C 
ATOM   2791  CG2 THR C 157      36.053  54.402  61.153  1.00 23.48     0.042 C 
ATOM   2792  OG1 THR C 157      35.767  52.298  62.325  1.00 23.29    -0.393 OA
ATOM   2793  HG1 THR C 157      35.793  51.850  63.163  1.00  0.00     0.210 HD
ATOM   2794  N   LEU C 158      37.046  53.477  65.525  1.00 22.10    -0.346 N 
ATOM   2795  HN  LEU C 158      36.686  54.431  65.517  1.00  0.00     0.163 HD
ATOM   2796  CA  LEU C 158      37.041  52.709  66.761  1.00 22.58     0.177 C 
ATOM   2797  C   LEU C 158      36.258  51.423  66.556  1.00 25.72     0.241 C 
ATOM   2798  O   LEU C 158      36.633  50.359  67.058  1.00 20.51    -0.271 OA
ATOM   2799  CB  LEU C 158      36.415  53.520  67.900  1.00 19.64     0.038 C 
ATOM   2800  CG  LEU C 158      36.332  52.796  69.249  1.00 20.35    -0.020 C 
ATOM   2801  CD1 LEU C 158      37.727  52.369  69.708  1.00 15.42     0.009 C 
ATOM   2802  CD2 LEU C 158      35.708  53.731  70.282  1.00 27.86     0.009 C 
ATOM   2803  N   LYS C 159      35.177  51.527  65.794  1.00 25.75    -0.346 N 
ATOM   2804  HN  LYS C 159      34.937  52.434  65.394  1.00  0.00     0.163 HD
ATOM   2805  CA  LYS C 159      34.326  50.382  65.514  1.00 24.11     0.176 C 
ATOM   2806  C   LYS C 159      35.060  49.284  64.749  1.00 25.94     0.241 C 
ATOM   2807  O   LYS C 159      34.976  48.111  65.105  1.00 17.82    -0.271 OA
ATOM   2808  CB  LYS C 159      33.104  50.820  64.714  1.00 25.55     0.035 C 
ATOM   2809  CG  LYS C 159      32.133  49.688  64.441  1.00 25.95     0.004 C 
ATOM   2810  CD  LYS C 159      30.904  50.176  63.701  1.00 23.94     0.027 C 
ATOM   2811  CE  LYS C 159      29.987  49.012  63.389  1.00 29.64     0.229 C 
ATOM   2812  NZ  LYS C 159      28.738  49.448  62.712  1.00 25.33    -0.079 N 
ATOM   2813  HZ1 LYS C 159      28.120  48.664  62.502  1.00  0.00     0.274 HD
ATOM   2814  HZ2 LYS C 159      28.943  49.991  61.874  1.00  0.00     0.274 HD
ATOM   2815  HZ3 LYS C 159      28.255  50.164  63.255  1.00  0.00     0.274 HD
ATOM   2816  N   GLU C 160      35.765  49.665  63.690  1.00 26.17    -0.346 N 
ATOM   2817  HN  GLU C 160      35.797  50.652  63.433  1.00  0.00     0.163 HD
ATOM   2818  CA  GLU C 160      36.494  48.687  62.890  1.00 28.34     0.177 C 
ATOM   2819  C   GLU C 160      37.551  48.006  63.746  1.00 24.82     0.241 C 
ATOM   2820  O   GLU C 160      37.730  46.794  63.663  1.00 26.86    -0.271 OA
ATOM   2821  CB  GLU C 160      37.149  49.362  61.687  1.00 18.52     0.045 C 
ATOM   2822  CG  GLU C 160      37.722  48.395  60.656  1.00 31.12     0.116 C 
ATOM   2823  CD  GLU C 160      36.776  47.246  60.323  1.00 33.23     0.172 C 
ATOM   2824  OE1 GLU C 160      35.551  47.485  60.205  1.00 27.26    -0.648 OA
ATOM   2825  OE2 GLU C 160      37.264  46.103  60.172  1.00 30.63    -0.648 OA
ATOM   2826  N   ARG C 161      38.236  48.792  64.575  1.00 23.36    -0.346 N 
ATOM   2827  HN  ARG C 161      38.032  49.791  64.594  1.00  0.00     0.163 HD
ATOM   2828  CA  ARG C 161      39.271  48.261  65.457  1.00 22.29     0.176 C 
ATOM   2829  C   ARG C 161      38.678  47.224  66.419  1.00 23.84     0.241 C 
ATOM   2830  O   ARG C 161      39.277  46.171  66.649  1.00 23.05    -0.271 OA
ATOM   2831  CB  ARG C 161      39.934  49.407  66.236  1.00 20.64     0.036 C 
ATOM   2832  CG  ARG C 161      41.006  48.964  67.226  1.00 29.95     0.023 C 
ATOM   2833  CD  ARG C 161      42.222  48.370  66.532  1.00 17.08     0.138 C 
ATOM   2834  NE  ARG C 161      43.119  47.750  67.497  1.00 30.13    -0.227 N 
ATOM   2835  HE  ARG C 161      43.452  48.322  68.273  1.00  0.00     0.177 HD
ATOM   2836  CZ  ARG C 161      43.534  46.488  67.435  1.00 28.90     0.665 C 
ATOM   2837  NH1 ARG C 161      43.138  45.699  66.445  1.00 20.65    -0.235 N 
ATOM   2838 1HH1 ARG C 161      42.516  46.067  65.725  1.00  0.00     0.174 HD
ATOM   2839 2HH1 ARG C 161      43.456  44.731  66.397  1.00  0.00     0.174 HD
ATOM   2840  NH2 ARG C 161      44.342  46.010  68.370  1.00 27.86    -0.235 N 
ATOM   2841 1HH2 ARG C 161      44.647  46.617  69.131  1.00  0.00     0.174 HD
ATOM   2842 2HH2 ARG C 161      44.660  45.042  68.322  1.00  0.00     0.174 HD
ATOM   2843  N   CYS C 162      37.506  47.520  66.983  1.00 22.62    -0.345 N 
ATOM   2844  HN  CYS C 162      37.060  48.413  66.774  1.00  0.00     0.163 HD
ATOM   2845  CA  CYS C 162      36.852  46.586  67.895  1.00 27.01     0.186 C 
ATOM   2846  C   CYS C 162      36.446  45.323  67.126  1.00 23.84     0.241 C 
ATOM   2847  O   CYS C 162      36.564  44.217  67.636  1.00 21.32    -0.271 OA
ATOM   2848  CB  CYS C 162      35.615  47.229  68.542  1.00 24.79     0.120 C 
ATOM   2849  SG  CYS C 162      35.963  48.512  69.802  1.00 24.96    -0.095 SA
ATOM   2850  N   LEU C 163      35.977  45.497  65.894  1.00 24.34    -0.346 N 
ATOM   2851  HN  LEU C 163      35.893  46.442  65.519  1.00  0.00     0.163 HD
ATOM   2852  CA  LEU C 163      35.581  44.361  65.070  1.00 21.68     0.177 C 
ATOM   2853  C   LEU C 163      36.779  43.452  64.808  1.00 20.65     0.241 C 
ATOM   2854  O   LEU C 163      36.644  42.232  64.795  1.00 22.09    -0.271 OA
ATOM   2855  CB  LEU C 163      34.995  44.837  63.733  1.00 23.46     0.038 C 
ATOM   2856  CG  LEU C 163      33.641  45.561  63.757  1.00 20.68    -0.020 C 
ATOM   2857  CD1 LEU C 163      33.252  45.958  62.314  1.00 22.03     0.009 C 
ATOM   2858  CD2 LEU C 163      32.567  44.652  64.365  1.00 19.00     0.009 C 
ATOM   2859  N   GLN C 164      37.948  44.046  64.593  1.00 15.80    -0.346 N 
ATOM   2860  HN  GLN C 164      38.003  45.064  64.600  1.00  0.00     0.163 HD
ATOM   2861  CA  GLN C 164      39.154  43.262  64.347  1.00 21.14     0.177 C 
ATOM   2862  C   GLN C 164      39.473  42.390  65.555  1.00 25.73     0.241 C 
ATOM   2863  O   GLN C 164      39.684  41.184  65.427  1.00 24.36    -0.271 OA
ATOM   2864  CB  GLN C 164      40.352  44.173  64.084  1.00 19.23     0.044 C 
ATOM   2865  CG  GLN C 164      40.316  44.934  62.780  1.00 21.10     0.105 C 
ATOM   2866  CD  GLN C 164      41.356  46.027  62.749  1.00 27.87     0.215 C 
ATOM   2867  NE2 GLN C 164      41.275  46.895  61.747  1.00 20.81    -0.370 N 
ATOM   2868 1HE2 GLN C 164      41.978  47.634  61.726  1.00  0.00     0.159 HD
ATOM   2869 2HE2 GLN C 164      40.554  46.841  61.027  1.00  0.00     0.159 HD
ATOM   2870  OE1 GLN C 164      42.230  46.093  63.622  1.00 28.17    -0.274 OA
ATOM   2871  N   VAL C 165      39.511  43.012  66.732  1.00 24.49    -0.346 N 
ATOM   2872  HN  VAL C 165      39.320  44.013  66.777  1.00  0.00     0.163 HD
ATOM   2873  CA  VAL C 165      39.821  42.286  67.958  1.00 19.90     0.180 C 
ATOM   2874  C   VAL C 165      38.844  41.128  68.167  1.00 24.08     0.241 C 
ATOM   2875  O   VAL C 165      39.265  40.001  68.433  1.00 25.60    -0.271 OA
ATOM   2876  CB  VAL C 165      39.804  43.241  69.186  1.00 23.37     0.009 C 
ATOM   2877  CG1 VAL C 165      39.925  42.453  70.474  1.00 17.40     0.012 C 
ATOM   2878  CG2 VAL C 165      40.961  44.247  69.074  1.00 18.42     0.012 C 
ATOM   2879  N   VAL C 166      37.548  41.394  68.027  1.00 21.59    -0.346 N 
ATOM   2880  HN  VAL C 166      37.251  42.340  67.788  1.00  0.00     0.163 HD
ATOM   2881  CA  VAL C 166      36.545  40.346  68.212  1.00 26.37     0.180 C 
ATOM   2882  C   VAL C 166      36.719  39.193  67.221  1.00 28.06     0.241 C 
ATOM   2883  O   VAL C 166      36.652  38.027  67.604  1.00 26.54    -0.271 OA
ATOM   2884  CB  VAL C 166      35.109  40.904  68.079  1.00 33.56     0.009 C 
ATOM   2885  CG1 VAL C 166      34.099  39.783  68.276  1.00 31.00     0.012 C 
ATOM   2886  CG2 VAL C 166      34.876  42.005  69.110  1.00 33.92     0.012 C 
ATOM   2887  N   ARG C 167      36.936  39.518  65.948  1.00 26.94    -0.346 N 
ATOM   2888  HN  ARG C 167      36.966  40.503  65.683  1.00  0.00     0.163 HD
ATOM   2889  CA  ARG C 167      37.132  38.499  64.925  1.00 26.27     0.176 C 
ATOM   2890  C   ARG C 167      38.359  37.644  65.226  1.00 30.81     0.241 C 
ATOM   2891  O   ARG C 167      38.373  36.448  64.943  1.00 35.78    -0.271 OA
ATOM   2892  CB  ARG C 167      37.327  39.142  63.548  1.00 30.98     0.036 C 
ATOM   2893  CG  ARG C 167      36.119  39.840  62.960  1.00 23.91     0.023 C 
ATOM   2894  CD  ARG C 167      36.490  40.374  61.590  1.00 30.45     0.138 C 
ATOM   2895  NE  ARG C 167      35.432  41.171  60.988  1.00 29.18    -0.227 N 
ATOM   2896  HE  ARG C 167      34.502  40.759  60.909  1.00  0.00     0.177 HD
ATOM   2897  CZ  ARG C 167      35.613  42.405  60.536  1.00 24.07     0.665 C 
ATOM   2898  NH1 ARG C 167      36.815  42.974  60.621  1.00 17.88    -0.235 N 
ATOM   2899 1HH1 ARG C 167      36.954  43.923  60.273  1.00  0.00     0.174 HD
ATOM   2900 2HH1 ARG C 167      37.601  42.459  61.019  1.00  0.00     0.174 HD
ATOM   2901  NH2 ARG C 167      34.592  43.074  60.019  1.00 28.45    -0.235 N 
ATOM   2902 1HH2 ARG C 167      34.731  44.023  59.671  1.00  0.00     0.174 HD
ATOM   2903 2HH2 ARG C 167      33.672  42.638  59.954  1.00  0.00     0.174 HD
ATOM   2904  N   SER C 168      39.395  38.261  65.786  1.00 31.18    -0.344 N 
ATOM   2905  HN  SER C 168      39.330  39.256  66.001  1.00  0.00     0.163 HD
ATOM   2906  CA  SER C 168      40.626  37.538  66.099  1.00 31.53     0.200 C 
ATOM   2907  C   SER C 168      40.503  36.609  67.301  1.00 34.56     0.243 C 
ATOM   2908  O   SER C 168      41.405  35.805  67.556  1.00 28.01    -0.271 OA
ATOM   2909  CB  SER C 168      41.775  38.518  66.354  1.00 28.76     0.199 C 
ATOM   2910  OG  SER C 168      41.631  39.160  67.610  1.00 35.97    -0.398 OA
ATOM   2911  HG  SER C 168      42.344  39.768  67.768  1.00  0.00     0.209 HD
ATOM   2912  N   LEU C 169      39.393  36.714  68.033  1.00 31.92    -0.346 N 
ATOM   2913  HN  LEU C 169      38.676  37.385  67.757  1.00  0.00     0.163 HD
ATOM   2914  CA  LEU C 169      39.181  35.889  69.222  1.00 32.66     0.177 C 
ATOM   2915  C   LEU C 169      38.061  34.860  69.086  1.00 36.49     0.241 C 
ATOM   2916  O   LEU C 169      38.125  33.788  69.685  1.00 36.63    -0.271 OA
ATOM   2917  CB  LEU C 169      38.864  36.775  70.431  1.00 30.31     0.038 C 
ATOM   2918  CG  LEU C 169      39.873  37.823  70.905  1.00 33.71    -0.020 C 
ATOM   2919  CD1 LEU C 169      39.193  38.697  71.954  1.00 30.24     0.009 C 
ATOM   2920  CD2 LEU C 169      41.124  37.156  71.483  1.00 31.75     0.009 C 
ATOM   2921  N   VAL C 170      37.031  35.188  68.314  1.00 37.76    -0.346 N 
ATOM   2922  HN  VAL C 170      37.034  36.083  67.825  1.00  0.00     0.163 HD
ATOM   2923  CA  VAL C 170      35.899  34.289  68.156  1.00 37.80     0.180 C 
ATOM   2924  C   VAL C 170      35.810  33.670  66.767  1.00 41.56     0.241 C 
ATOM   2925  O   VAL C 170      35.977  34.350  65.755  1.00 41.68    -0.271 OA
ATOM   2926  CB  VAL C 170      34.577  35.023  68.471  1.00 38.21     0.009 C 
ATOM   2927  CG1 VAL C 170      34.394  36.186  67.526  1.00 50.82     0.012 C 
ATOM   2928  CG2 VAL C 170      33.405  34.072  68.360  1.00 32.61     0.012 C 
ATOM   2929  N   LYS C 171      35.558  32.366  66.727  1.00 41.93    -0.346 N 
ATOM   2930  HN  LYS C 171      35.453  31.848  67.599  1.00  0.00     0.163 HD
ATOM   2931  CA  LYS C 171      35.430  31.666  65.458  1.00 44.61     0.176 C 
ATOM   2932  C   LYS C 171      34.138  32.119  64.800  1.00 39.85     0.243 C 
ATOM   2933  O   LYS C 171      33.111  32.240  65.461  1.00 37.68    -0.271 OA
ATOM   2934  CB  LYS C 171      35.380  30.156  65.674  1.00 47.46     0.035 C 
ATOM   2935  CG  LYS C 171      36.639  29.562  66.263  1.00 53.37     0.004 C 
ATOM   2936  CD  LYS C 171      36.536  28.048  66.285  1.00 63.29     0.027 C 
ATOM   2937  CE  LYS C 171      37.852  27.398  66.673  1.00 68.84     0.229 C 
ATOM   2938  NZ  LYS C 171      37.769  25.913  66.582  1.00 72.29    -0.079 N 
ATOM   2939  HZ1 LYS C 171      38.653  25.476  66.843  1.00  0.00     0.274 HD
ATOM   2940  HZ2 LYS C 171      37.460  25.611  65.658  1.00  0.00     0.274 HD
ATOM   2941  HZ3 LYS C 171      36.993  25.547  67.134  1.00  0.00     0.274 HD
ATOM   2942  N   PRO C 172      34.177  32.376  63.486  1.00 36.49    -0.337 N 
ATOM   2943  CA  PRO C 172      33.015  32.820  62.712  1.00 34.22     0.179 C 
ATOM   2944  C   PRO C 172      31.715  32.108  63.079  1.00 33.54     0.241 C 
ATOM   2945  O   PRO C 172      30.677  32.742  63.230  1.00 33.10    -0.271 OA
ATOM   2946  CB  PRO C 172      33.443  32.542  61.278  1.00 29.98     0.037 C 
ATOM   2947  CG  PRO C 172      34.889  32.864  61.312  1.00 37.33     0.022 C 
ATOM   2948  CD  PRO C 172      35.353  32.216  62.611  1.00 39.75     0.127 C 
ATOM   2949  N   GLU C 173      31.780  30.790  63.224  1.00 37.33    -0.346 N 
ATOM   2950  HN  GLU C 173      32.676  30.321  63.091  1.00  0.00     0.163 HD
ATOM   2951  CA  GLU C 173      30.606  29.990  63.569  1.00 39.52     0.177 C 
ATOM   2952  C   GLU C 173      30.073  30.312  64.968  1.00 46.60     0.241 C 
ATOM   2953  O   GLU C 173      29.067  29.751  65.401  1.00 49.29    -0.271 OA
ATOM   2954  CB  GLU C 173      30.969  28.511  63.504  1.00 40.87     0.045 C 
ATOM   2955  CG  GLU C 173      32.018  28.118  64.531  1.00 54.29     0.116 C 
ATOM   2956  CD  GLU C 173      32.928  27.008  64.045  1.00 62.66     0.172 C 
ATOM   2957  OE1 GLU C 173      33.576  27.200  62.993  1.00 65.53    -0.648 OA
ATOM   2958  OE2 GLU C 173      33.000  25.953  64.713  1.00 64.82    -0.648 OA
ATOM   2959  N   ASN C 174      30.750  31.209  65.676  1.00 43.10    -0.346 N 
ATOM   2960  HN  ASN C 174      31.573  31.653  65.267  1.00  0.00     0.163 HD
ATOM   2961  CA  ASN C 174      30.338  31.570  67.026  1.00 42.61     0.185 C 
ATOM   2962  C   ASN C 174      29.909  33.022  67.158  1.00 41.50     0.241 C 
ATOM   2963  O   ASN C 174      29.327  33.405  68.175  1.00 44.39    -0.271 OA
ATOM   2964  CB  ASN C 174      31.477  31.291  68.009  1.00 40.93     0.137 C 
ATOM   2965  CG  ASN C 174      31.618  29.816  68.341  1.00 41.99     0.217 C 
ATOM   2966  ND2 ASN C 174      30.509  29.087  68.293  1.00 39.00    -0.370 N 
ATOM   2967 1HD2 ASN C 174      29.604  29.480  68.034  1.00  0.00     0.159 HD
ATOM   2968 2HD2 ASN C 174      30.604  28.096  68.516  1.00  0.00     0.159 HD
ATOM   2969  OD1 ASN C 174      32.709  29.342  68.653  1.00 38.57    -0.274 OA
ATOM   2970  N   TYR C 175      30.201  33.827  66.140  1.00 38.84    -0.346 N 
ATOM   2971  HN  TYR C 175      30.683  33.449  65.325  1.00  0.00     0.163 HD
ATOM   2972  CA  TYR C 175      29.844  35.240  66.169  1.00 35.21     0.180 C 
ATOM   2973  C   TYR C 175      28.470  35.453  66.785  1.00 34.48     0.241 C 
ATOM   2974  O   TYR C 175      28.296  36.260  67.701  1.00 38.17    -0.271 OA
ATOM   2975  CB  TYR C 175      29.840  35.838  64.754  1.00 32.37     0.073 C 
ATOM   2976  CG  TYR C 175      31.197  35.983  64.100  1.00 28.29    -0.056 A 
ATOM   2977  CD1 TYR C 175      32.370  35.938  64.852  1.00 32.00     0.010 A 
ATOM   2978  CD2 TYR C 175      31.306  36.200  62.725  1.00 35.05     0.010 A 
ATOM   2979  CE1 TYR C 175      33.617  36.107  64.255  1.00 31.93     0.037 A 
ATOM   2980  CE2 TYR C 175      32.552  36.373  62.118  1.00 31.88     0.037 A 
ATOM   2981  CZ  TYR C 175      33.701  36.328  62.890  1.00 32.08     0.065 A 
ATOM   2982  OH  TYR C 175      34.929  36.531  62.310  1.00 32.40    -0.361 OA
ATOM   2983  HH  TYR C 175      35.717  36.500  62.840  1.00  0.00     0.217 HD
ATOM   2984  N   ARG C 176      27.498  34.705  66.281  1.00 40.87    -0.346 N 
ATOM   2985  HN  ARG C 176      27.726  34.022  65.559  1.00  0.00     0.163 HD
ATOM   2986  CA  ARG C 176      26.120  34.826  66.723  1.00 39.61     0.176 C 
ATOM   2987  C   ARG C 176      25.786  34.341  68.132  1.00 41.25     0.241 C 
ATOM   2988  O   ARG C 176      24.635  34.403  68.561  1.00 40.62    -0.271 OA
ATOM   2989  CB  ARG C 176      25.218  34.180  65.666  1.00 39.11     0.036 C 
ATOM   2990  CG  ARG C 176      25.216  35.033  64.398  1.00 44.90     0.023 C 
ATOM   2991  CD  ARG C 176      24.582  34.399  63.174  1.00 42.76     0.138 C 
ATOM   2992  NE  ARG C 176      24.704  35.316  62.038  1.00 40.88    -0.227 N 
ATOM   2993  HE  ARG C 176      25.358  35.069  61.295  1.00  0.00     0.177 HD
ATOM   2994  CZ  ARG C 176      24.018  36.451  61.910  1.00 38.05     0.665 C 
ATOM   2995  NH1 ARG C 176      23.144  36.815  62.841  1.00 37.89    -0.235 N 
ATOM   2996 1HH1 ARG C 176      22.619  37.684  62.743  1.00  0.00     0.174 HD
ATOM   2997 2HH1 ARG C 176      22.988  36.210  63.647  1.00  0.00     0.174 HD
ATOM   2998  NH2 ARG C 176      24.221  37.239  60.860  1.00 39.74    -0.235 N 
ATOM   2999 1HH2 ARG C 176      23.696  38.108  60.762  1.00  0.00     0.174 HD
ATOM   3000 2HH2 ARG C 176      24.892  36.959  60.145  1.00  0.00     0.174 HD
ATOM   3001  N   ARG C 177      26.787  33.872  68.863  1.00 38.49    -0.346 N 
ATOM   3002  HN  ARG C 177      27.725  33.816  68.467  1.00  0.00     0.163 HD
ATOM   3003  CA  ARG C 177      26.548  33.437  70.232  1.00 39.61     0.176 C 
ATOM   3004  C   ARG C 177      26.924  34.595  71.157  1.00 40.27     0.241 C 
ATOM   3005  O   ARG C 177      26.786  34.504  72.372  1.00 34.73    -0.271 OA
ATOM   3006  CB  ARG C 177      27.382  32.195  70.560  1.00 36.72     0.036 C 
ATOM   3007  CG  ARG C 177      26.972  30.952  69.778  1.00 43.39     0.023 C 
ATOM   3008  CD  ARG C 177      27.810  29.748  70.175  1.00 55.26     0.138 C 
ATOM   3009  NE  ARG C 177      27.466  28.549  69.410  1.00 67.10    -0.227 N 
ATOM   3010  HE  ARG C 177      28.148  28.207  68.733  1.00  0.00     0.177 HD
ATOM   3011  CZ  ARG C 177      26.326  27.873  69.534  1.00 69.02     0.665 C 
ATOM   3012  NH1 ARG C 177      25.402  28.270  70.399  1.00 68.44    -0.235 N 
ATOM   3013 1HH1 ARG C 177      25.566  29.099  70.970  1.00  0.00     0.174 HD
ATOM   3014 2HH1 ARG C 177      24.528  27.752  70.494  1.00  0.00     0.174 HD
ATOM   3015  NH2 ARG C 177      26.112  26.794  68.790  1.00 63.79    -0.235 N 
ATOM   3016 1HH2 ARG C 177      26.822  26.489  68.125  1.00  0.00     0.174 HD
ATOM   3017 2HH2 ARG C 177      25.238  26.276  68.885  1.00  0.00     0.174 HD
ATOM   3018  N   LEU C 178      27.396  35.688  70.559  1.00 42.00    -0.346 N 
ATOM   3019  HN  LEU C 178      27.477  35.694  69.542  1.00  0.00     0.163 HD
ATOM   3020  CA  LEU C 178      27.802  36.879  71.302  1.00 43.19     0.177 C 
ATOM   3021  C   LEU C 178      26.584  37.722  71.665  1.00 43.11     0.241 C 
ATOM   3022  O   LEU C 178      25.671  37.890  70.858  1.00 45.12    -0.271 OA
ATOM   3023  CB  LEU C 178      28.777  37.721  70.466  1.00 33.97     0.038 C 
ATOM   3024  CG  LEU C 178      30.129  37.083  70.121  1.00 36.34    -0.020 C 
ATOM   3025  CD1 LEU C 178      30.876  37.975  69.140  1.00 30.97     0.009 C 
ATOM   3026  CD2 LEU C 178      30.949  36.867  71.404  1.00 30.68     0.009 C 
ATOM   3027  N   ASP C 179      26.583  38.261  72.878  1.00 43.75    -0.346 N 
ATOM   3028  HN  ASP C 179      27.379  38.101  73.495  1.00  0.00     0.163 HD
ATOM   3029  CA  ASP C 179      25.470  39.076  73.347  1.00 47.08     0.186 C 
ATOM   3030  C   ASP C 179      25.638  40.537  72.931  1.00 41.63     0.241 C 
ATOM   3031  O   ASP C 179      25.957  41.390  73.754  1.00 40.66    -0.271 OA
ATOM   3032  CB  ASP C 179      25.354  38.955  74.875  1.00 44.97     0.147 C 
ATOM   3033  CG  ASP C 179      24.028  39.481  75.411  1.00 51.60     0.175 C 
ATOM   3034  OD1 ASP C 179      22.983  39.214  74.782  1.00 49.73    -0.648 OA
ATOM   3035  OD2 ASP C 179      24.026  40.147  76.471  1.00 54.40    -0.648 OA
ATOM   3036  N   ILE C 180      25.427  40.812  71.645  1.00 41.20    -0.346 N 
ATOM   3037  HN  ILE C 180      25.173  40.051  71.015  1.00  0.00     0.163 HD
ATOM   3038  CA  ILE C 180      25.547  42.167  71.102  1.00 41.08     0.180 C 
ATOM   3039  C   ILE C 180      24.385  42.463  70.147  1.00 42.13     0.241 C 
ATOM   3040  O   ILE C 180      23.749  41.542  69.641  1.00 40.44    -0.271 OA
ATOM   3041  CB  ILE C 180      26.877  42.351  70.332  1.00 33.35     0.013 C 
ATOM   3042  CG1 ILE C 180      26.990  41.299  69.227  1.00 36.21     0.002 C 
ATOM   3043  CG2 ILE C 180      28.052  42.242  71.289  1.00 31.62     0.012 C 
ATOM   3044  CD1 ILE C 180      28.202  41.476  68.330  1.00 30.22     0.005 C 
ATOM   3045  N   VAL C 181      24.110  43.742  69.899  1.00 42.19    -0.346 N 
ATOM   3046  HN  VAL C 181      24.673  44.471  70.336  1.00  0.00     0.163 HD
ATOM   3047  CA  VAL C 181      23.009  44.116  69.007  1.00 48.20     0.180 C 
ATOM   3048  C   VAL C 181      23.130  43.437  67.646  1.00 47.36     0.241 C 
ATOM   3049  O   VAL C 181      24.191  43.467  67.022  1.00 49.26    -0.271 OA
ATOM   3050  CB  VAL C 181      22.938  45.652  68.809  1.00 48.65     0.009 C 
ATOM   3051  CG1 VAL C 181      22.788  46.338  70.158  1.00 51.35     0.012 C 
ATOM   3052  CG2 VAL C 181      24.183  46.154  68.102  1.00 51.32     0.012 C 
ATOM   3053  N   ARG C 182      22.032  42.826  67.200  1.00 49.79    -0.346 N 
ATOM   3054  HN  ARG C 182      21.193  42.865  67.778  1.00  0.00     0.163 HD
ATOM   3055  CA  ARG C 182      21.959  42.100  65.926  1.00 48.53     0.176 C 
ATOM   3056  C   ARG C 182      22.849  42.620  64.800  1.00 42.68     0.241 C 
ATOM   3057  O   ARG C 182      23.713  41.903  64.300  1.00 44.50    -0.271 OA
ATOM   3058  CB  ARG C 182      20.513  42.071  65.415  1.00 56.56     0.036 C 
ATOM   3059  CG  ARG C 182      19.541  41.243  66.240  1.00 65.32     0.023 C 
ATOM   3060  CD  ARG C 182      19.791  39.754  66.070  1.00 73.11     0.138 C 
ATOM   3061  NE  ARG C 182      18.829  38.955  66.823  1.00 78.91    -0.227 N 
ATOM   3062  HE  ARG C 182      18.082  39.447  67.314  1.00  0.00     0.177 HD
ATOM   3063  CZ  ARG C 182      18.861  37.628  66.912  1.00 83.54     0.665 C 
ATOM   3064  NH1 ARG C 182      19.812  36.939  66.292  1.00 81.79    -0.235 N 
ATOM   3065 1HH1 ARG C 182      20.518  37.430  65.744  1.00  0.00     0.174 HD
ATOM   3066 2HH1 ARG C 182      19.837  35.922  66.360  1.00  0.00     0.174 HD
ATOM   3067  NH2 ARG C 182      17.941  36.988  67.625  1.00 83.30    -0.235 N 
ATOM   3068 1HH2 ARG C 182      17.211  37.517  68.101  1.00  0.00     0.174 HD
ATOM   3069 2HH2 ARG C 182      17.966  35.971  67.693  1.00  0.00     0.174 HD
ATOM   3070  N   SER C 183      22.613  43.865  64.398  1.00 40.27    -0.344 N 
ATOM   3071  HN  SER C 183      21.884  44.399  64.871  1.00  0.00     0.163 HD
ATOM   3072  CA  SER C 183      23.349  44.504  63.311  1.00 38.44     0.200 C 
ATOM   3073  C   SER C 183      24.848  44.214  63.281  1.00 35.06     0.243 C 
ATOM   3074  O   SER C 183      25.440  44.101  62.203  1.00 31.24    -0.271 OA
ATOM   3075  CB  SER C 183      23.131  46.019  63.357  1.00 34.87     0.199 C 
ATOM   3076  OG  SER C 183      23.662  46.565  64.554  1.00 38.13    -0.398 OA
ATOM   3077  HG  SER C 183      23.527  47.505  64.583  1.00  0.00     0.209 HD
ATOM   3078  N   LEU C 184      25.453  44.095  64.461  1.00 31.24    -0.346 N 
ATOM   3079  HN  LEU C 184      24.898  44.181  65.313  1.00  0.00     0.163 HD
ATOM   3080  CA  LEU C 184      26.885  43.845  64.571  1.00 30.60     0.177 C 
ATOM   3081  C   LEU C 184      27.333  42.459  64.116  1.00 32.87     0.241 C 
ATOM   3082  O   LEU C 184      28.510  42.258  63.787  1.00 28.80    -0.271 OA
ATOM   3083  CB  LEU C 184      27.344  44.099  66.009  1.00 39.72     0.038 C 
ATOM   3084  CG  LEU C 184      27.196  45.553  66.472  1.00 38.80    -0.020 C 
ATOM   3085  CD1 LEU C 184      27.569  45.657  67.930  1.00 41.62     0.009 C 
ATOM   3086  CD2 LEU C 184      28.083  46.462  65.625  1.00 38.17     0.009 C 
ATOM   3087  N   TYR C 185      26.413  41.500  64.095  1.00 27.95    -0.346 N 
ATOM   3088  HN  TYR C 185      25.459  41.698  64.398  1.00  0.00     0.163 HD
ATOM   3089  CA  TYR C 185      26.773  40.162  63.637  1.00 31.66     0.180 C 
ATOM   3090  C   TYR C 185      27.199  40.247  62.174  1.00 31.83     0.241 C 
ATOM   3091  O   TYR C 185      28.208  39.663  61.776  1.00 33.10    -0.271 OA
ATOM   3092  CB  TYR C 185      25.591  39.197  63.757  1.00 34.26     0.073 C 
ATOM   3093  CG  TYR C 185      25.140  38.946  65.176  1.00 39.17    -0.056 A 
ATOM   3094  CD1 TYR C 185      26.064  38.665  66.181  1.00 34.78     0.010 A 
ATOM   3095  CD2 TYR C 185      23.785  38.955  65.508  1.00 39.51     0.010 A 
ATOM   3096  CE1 TYR C 185      25.650  38.399  67.482  1.00 42.65     0.037 A 
ATOM   3097  CE2 TYR C 185      23.359  38.689  66.801  1.00 43.61     0.037 A 
ATOM   3098  CZ  TYR C 185      24.297  38.412  67.785  1.00 45.77     0.065 A 
ATOM   3099  OH  TYR C 185      23.881  38.139  69.065  1.00 43.83    -0.361 OA
ATOM   3100  HH  TYR C 185      24.523  37.949  69.739  1.00  0.00     0.217 HD
ATOM   3101  N   GLU C 186      26.431  40.986  61.380  1.00 34.92    -0.346 N 
ATOM   3102  HN  GLU C 186      25.614  41.456  61.771  1.00  0.00     0.163 HD
ATOM   3103  CA  GLU C 186      26.733  41.138  59.960  1.00 39.16     0.177 C 
ATOM   3104  C   GLU C 186      28.039  41.889  59.761  1.00 35.01     0.241 C 
ATOM   3105  O   GLU C 186      28.831  41.534  58.892  1.00 31.06    -0.271 OA
ATOM   3106  CB  GLU C 186      25.608  41.882  59.237  1.00 46.07     0.045 C 
ATOM   3107  CG  GLU C 186      24.225  41.267  59.411  1.00 61.11     0.116 C 
ATOM   3108  CD  GLU C 186      23.629  41.542  60.783  1.00 68.65     0.172 C 
ATOM   3109  OE1 GLU C 186      23.457  42.732  61.121  1.00 69.42    -0.648 OA
ATOM   3110  OE2 GLU C 186      23.330  40.574  61.517  1.00 71.19    -0.648 OA
ATOM   3111  N   ASP C 187      28.261  42.925  60.567  1.00 32.40    -0.346 N 
ATOM   3112  HN  ASP C 187      27.563  43.174  61.268  1.00  0.00     0.163 HD
ATOM   3113  CA  ASP C 187      29.486  43.709  60.463  1.00 30.76     0.186 C 
ATOM   3114  C   ASP C 187      30.704  42.830  60.727  1.00 28.50     0.241 C 
ATOM   3115  O   ASP C 187      31.753  43.013  60.123  1.00 32.17    -0.271 OA
ATOM   3116  CB  ASP C 187      29.453  44.873  61.452  1.00 33.83     0.147 C 
ATOM   3117  CG  ASP C 187      28.266  45.788  61.226  1.00 41.74     0.175 C 
ATOM   3118  OD1 ASP C 187      27.941  46.062  60.052  1.00 41.25    -0.648 OA
ATOM   3119  OD2 ASP C 187      27.663  46.240  62.216  1.00 42.25    -0.648 OA
ATOM   3120  N   LEU C 188      30.554  41.871  61.633  1.00 31.74    -0.346 N 
ATOM   3121  HN  LEU C 188      29.659  41.772  62.113  1.00  0.00     0.163 HD
ATOM   3122  CA  LEU C 188      31.642  40.957  61.955  1.00 29.91     0.177 C 
ATOM   3123  C   LEU C 188      31.904  40.000  60.792  1.00 32.54     0.241 C 
ATOM   3124  O   LEU C 188      33.055  39.756  60.415  1.00 30.94    -0.271 OA
ATOM   3125  CB  LEU C 188      31.296  40.146  63.208  1.00 29.30     0.038 C 
ATOM   3126  CG  LEU C 188      31.388  40.872  64.550  1.00 31.61    -0.020 C 
ATOM   3127  CD1 LEU C 188      30.598  40.122  65.591  1.00 24.61     0.009 C 
ATOM   3128  CD2 LEU C 188      32.845  41.009  64.959  1.00 30.10     0.009 C 
ATOM   3129  N   GLU C 189      30.824  39.466  60.229  1.00 27.63    -0.346 N 
ATOM   3130  HN  GLU C 189      29.905  39.727  60.585  1.00  0.00     0.163 HD
ATOM   3131  CA  GLU C 189      30.905  38.520  59.120  1.00 33.82     0.177 C 
ATOM   3132  C   GLU C 189      31.475  39.163  57.854  1.00 35.84     0.241 C 
ATOM   3133  O   GLU C 189      32.098  38.494  57.034  1.00 36.94    -0.271 OA
ATOM   3134  CB  GLU C 189      29.511  37.939  58.855  1.00 30.47     0.045 C 
ATOM   3135  CG  GLU C 189      28.877  37.390  60.119  1.00 37.64     0.116 C 
ATOM   3136  CD  GLU C 189      27.426  36.987  59.951  1.00 42.66     0.172 C 
ATOM   3137  OE1 GLU C 189      26.662  37.742  59.316  1.00 44.64    -0.648 OA
ATOM   3138  OE2 GLU C 189      27.045  35.920  60.477  1.00 45.51    -0.648 OA
ATOM   3139  N   ASP C 190      31.268  40.467  57.708  1.00 36.46    -0.346 N 
ATOM   3140  HN  ASP C 190      30.746  40.972  58.424  1.00  0.00     0.163 HD
ATOM   3141  CA  ASP C 190      31.770  41.193  56.548  1.00 37.56     0.186 C 
ATOM   3142  C   ASP C 190      33.237  41.583  56.751  1.00 36.69     0.241 C 
ATOM   3143  O   ASP C 190      33.571  42.762  56.863  1.00 34.90    -0.271 OA
ATOM   3144  CB  ASP C 190      30.916  42.443  56.322  1.00 41.18     0.147 C 
ATOM   3145  CG  ASP C 190      31.328  43.215  55.090  1.00 47.99     0.175 C 
ATOM   3146  OD1 ASP C 190      31.614  42.569  54.062  1.00 52.98    -0.648 OA
ATOM   3147  OD2 ASP C 190      31.356  44.463  55.144  1.00 53.45    -0.648 OA
ATOM   3148  N   HIS C 191      34.114  40.584  56.798  1.00 35.84    -0.346 N 
ATOM   3149  HN  HIS C 191      33.785  39.625  56.686  1.00  0.00     0.163 HD
ATOM   3150  CA  HIS C 191      35.537  40.833  57.006  1.00 36.35     0.182 C 
ATOM   3151  C   HIS C 191      36.224  41.442  55.787  1.00 31.77     0.243 C 
ATOM   3152  O   HIS C 191      35.785  41.244  54.657  1.00 30.06    -0.271 OA
ATOM   3153  CB  HIS C 191      36.243  39.534  57.423  1.00 40.61     0.093 C 
ATOM   3154  CG  HIS C 191      36.192  38.448  56.393  1.00 39.59     0.028 A 
ATOM   3155  CD2 HIS C 191      35.593  37.233  56.408  1.00 41.73     0.114 A 
ATOM   3156  ND1 HIS C 191      36.854  38.533  55.187  1.00 46.49    -0.354 N 
ATOM   3157  HD1 HIS C 191      37.402  39.333  54.870  1.00  0.00     0.166 HD
ATOM   3158  CE1 HIS C 191      36.668  37.416  54.505  1.00 46.51     0.180 A 
ATOM   3159  NE2 HIS C 191      35.907  36.611  55.223  1.00 44.36    -0.360 N 
ATOM   3160  HE2 HIS C 191      35.602  35.679  54.944  1.00  0.00     0.166 HD
ATOM   3161  N   PRO C 192      37.319  42.193  56.006  1.00 28.15    -0.337 N 
ATOM   3162  CA  PRO C 192      38.058  42.830  54.908  1.00 26.76     0.179 C 
ATOM   3163  C   PRO C 192      38.358  41.827  53.791  1.00 32.00     0.241 C 
ATOM   3164  O   PRO C 192      38.673  40.666  54.058  1.00 34.07    -0.271 OA
ATOM   3165  CB  PRO C 192      39.328  43.336  55.587  1.00 29.39     0.037 C 
ATOM   3166  CG  PRO C 192      38.914  43.533  57.014  1.00 30.05     0.022 C 
ATOM   3167  CD  PRO C 192      38.042  42.341  57.281  1.00 29.07     0.127 C 
ATOM   3168  N   ASN C 193      38.255  42.283  52.546  1.00 37.19    -0.346 N 
ATOM   3169  HN  ASN C 193      38.002  43.261  52.404  1.00  0.00     0.163 HD
ATOM   3170  CA  ASN C 193      38.489  41.440  51.367  1.00 35.90     0.185 C 
ATOM   3171  C   ASN C 193      39.199  42.268  50.292  1.00 34.42     0.241 C 
ATOM   3172  O   ASN C 193      38.736  43.351  49.916  1.00 35.42    -0.271 OA
ATOM   3173  CB  ASN C 193      37.138  40.904  50.858  1.00 40.69     0.137 C 
ATOM   3174  CG  ASN C 193      37.247  40.167  49.532  1.00 51.61     0.217 C 
ATOM   3175  ND2 ASN C 193      37.179  38.839  49.587  1.00 53.18    -0.370 N 
ATOM   3176 1HD2 ASN C 193      37.061  38.331  50.463  1.00  0.00     0.159 HD
ATOM   3177 2HD2 ASN C 193      37.252  38.345  48.698  1.00  0.00     0.159 HD
ATOM   3178  OD1 ASN C 193      37.390  40.782  48.472  1.00 51.86    -0.274 OA
ATOM   3179  N   VAL C 194      40.330  41.764  49.809  1.00 34.51    -0.346 N 
ATOM   3180  HN  VAL C 194      40.660  40.861  50.150  1.00  0.00     0.163 HD
ATOM   3181  CA  VAL C 194      41.110  42.475  48.800  1.00 38.06     0.180 C 
ATOM   3182  C   VAL C 194      40.351  42.723  47.502  1.00 38.41     0.241 C 
ATOM   3183  O   VAL C 194      40.445  43.806  46.916  1.00 36.73    -0.271 OA
ATOM   3184  CB  VAL C 194      42.417  41.727  48.486  1.00 32.51     0.009 C 
ATOM   3185  CG1 VAL C 194      43.110  42.353  47.280  1.00 31.60     0.012 C 
ATOM   3186  CG2 VAL C 194      43.327  41.786  49.695  1.00 30.15     0.012 C 
ATOM   3187  N   GLN C 195      39.599  41.724  47.056  1.00 43.10    -0.346 N 
ATOM   3188  HN  GLN C 195      39.566  40.849  47.579  1.00  0.00     0.163 HD
ATOM   3189  CA  GLN C 195      38.821  41.858  45.832  1.00 43.49     0.177 C 
ATOM   3190  C   GLN C 195      37.840  43.018  45.954  1.00 42.28     0.241 C 
ATOM   3191  O   GLN C 195      37.797  43.896  45.091  1.00 40.80    -0.271 OA
ATOM   3192  CB  GLN C 195      38.070  40.555  45.549  1.00 47.26     0.044 C 
ATOM   3193  CG  GLN C 195      38.994  39.402  45.198  1.00 54.43     0.105 C 
ATOM   3194  CD  GLN C 195      39.553  39.507  43.785  1.00 65.23     0.215 C 
ATOM   3195  NE2 GLN C 195      39.863  38.360  43.186  1.00 63.44    -0.370 N 
ATOM   3196 1HE2 GLN C 195      39.729  37.453  43.633  1.00  0.00     0.159 HD
ATOM   3197 2HE2 GLN C 195      40.237  38.430  42.240  1.00  0.00     0.159 HD
ATOM   3198  OE1 GLN C 195      39.715  40.606  43.244  1.00 69.31    -0.274 OA
ATOM   3199  N   LYS C 196      37.059  43.029  47.031  1.00 41.27    -0.346 N 
ATOM   3200  HN  LYS C 196      37.142  42.283  47.721  1.00  0.00     0.163 HD
ATOM   3201  CA  LYS C 196      36.086  44.095  47.236  1.00 44.50     0.176 C 
ATOM   3202  C   LYS C 196      36.776  45.446  47.299  1.00 41.46     0.241 C 
ATOM   3203  O   LYS C 196      36.253  46.440  46.798  1.00 42.11    -0.271 OA
ATOM   3204  CB  LYS C 196      35.289  43.867  48.519  1.00 52.58     0.035 C 
ATOM   3205  CG  LYS C 196      34.390  42.639  48.484  1.00 63.00     0.004 C 
ATOM   3206  CD  LYS C 196      33.475  42.592  49.702  1.00 70.45     0.027 C 
ATOM   3207  CE  LYS C 196      34.274  42.605  50.997  1.00 76.31     0.229 C 
ATOM   3208  NZ  LYS C 196      33.399  42.653  52.197  1.00 81.43    -0.079 N 
ATOM   3209  HZ1 LYS C 196      33.935  42.662  53.065  1.00  0.00     0.274 HD
ATOM   3210  HZ2 LYS C 196      32.721  41.891  52.190  1.00  0.00     0.274 HD
ATOM   3211  HZ3 LYS C 196      32.756  43.443  52.153  1.00  0.00     0.274 HD
ATOM   3212  N   ASP C 197      37.951  45.482  47.916  1.00 40.51    -0.346 N 
ATOM   3213  HN  ASP C 197      38.331  44.627  48.323  1.00  0.00     0.163 HD
ATOM   3214  CA  ASP C 197      38.705  46.724  48.021  1.00 43.45     0.186 C 
ATOM   3215  C   ASP C 197      39.050  47.275  46.649  1.00 41.00     0.241 C 
ATOM   3216  O   ASP C 197      38.952  48.481  46.417  1.00 36.13    -0.271 OA
ATOM   3217  CB  ASP C 197      40.003  46.513  48.802  1.00 45.22     0.147 C 
ATOM   3218  CG  ASP C 197      39.776  46.398  50.289  1.00 46.12     0.175 C 
ATOM   3219  OD1 ASP C 197      38.632  46.622  50.738  1.00 45.61    -0.648 OA
ATOM   3220  OD2 ASP C 197      40.750  46.093  51.008  1.00 48.55    -0.648 OA
ATOM   3221  N   LEU C 198      39.473  46.382  45.754  1.00 40.95    -0.346 N 
ATOM   3222  HN  LEU C 198      39.537  45.401  46.027  1.00  0.00     0.163 HD
ATOM   3223  CA  LEU C 198      39.847  46.762  44.397  1.00 34.04     0.177 C 
ATOM   3224  C   LEU C 198      38.658  47.354  43.667  1.00 38.02     0.241 C 
ATOM   3225  O   LEU C 198      38.787  48.361  42.972  1.00 35.72    -0.271 OA
ATOM   3226  CB  LEU C 198      40.379  45.551  43.634  1.00 32.98     0.038 C 
ATOM   3227  CG  LEU C 198      41.780  45.106  44.052  1.00 31.67    -0.020 C 
ATOM   3228  CD1 LEU C 198      42.134  43.807  43.374  1.00 33.12     0.009 C 
ATOM   3229  CD2 LEU C 198      42.779  46.196  43.701  1.00 28.24     0.009 C 
ATOM   3230  N   GLU C 199      37.499  46.726  43.831  1.00 36.43    -0.346 N 
ATOM   3231  HN  GLU C 199      37.462  45.889  44.412  1.00  0.00     0.163 HD
ATOM   3232  CA  GLU C 199      36.282  47.209  43.198  1.00 43.47     0.177 C 
ATOM   3233  C   GLU C 199      35.970  48.605  43.732  1.00 47.76     0.241 C 
ATOM   3234  O   GLU C 199      35.548  49.489  42.985  1.00 49.87    -0.271 OA
ATOM   3235  CB  GLU C 199      35.121  46.263  43.508  1.00 48.48     0.045 C 
ATOM   3236  CG  GLU C 199      35.278  44.862  42.929  1.00 55.87     0.116 C 
ATOM   3237  CD  GLU C 199      34.210  43.898  43.428  1.00 62.15     0.172 C 
ATOM   3238  OE1 GLU C 199      33.011  44.239  43.341  1.00 63.79    -0.648 OA
ATOM   3239  OE2 GLU C 199      34.569  42.798  43.903  1.00 63.39    -0.648 OA
ATOM   3240  N   ARG C 200      36.185  48.794  45.031  1.00 47.52    -0.346 N 
ATOM   3241  HN  ARG C 200      36.541  48.020  45.592  1.00  0.00     0.163 HD
ATOM   3242  CA  ARG C 200      35.927  50.075  45.676  1.00 49.73     0.176 C 
ATOM   3243  C   ARG C 200      36.916  51.137  45.207  1.00 48.10     0.241 C 
ATOM   3244  O   ARG C 200      36.532  52.268  44.905  1.00 50.07    -0.271 OA
ATOM   3245  CB  ARG C 200      36.003  49.918  47.197  1.00 58.60     0.036 C 
ATOM   3246  CG  ARG C 200      35.010  48.901  47.739  1.00 72.40     0.023 C 
ATOM   3247  CD  ARG C 200      35.149  48.692  49.236  1.00 77.68     0.138 C 
ATOM   3248  NE  ARG C 200      34.298  47.598  49.697  1.00 84.59    -0.227 N 
ATOM   3249  HE  ARG C 200      33.716  47.124  49.006  1.00  0.00     0.177 HD
ATOM   3250  CZ  ARG C 200      34.232  47.179  50.956  1.00 89.23     0.665 C 
ATOM   3251  NH1 ARG C 200      34.967  47.763  51.893  1.00 89.74    -0.235 N 
ATOM   3252 1HH1 ARG C 200      35.581  48.539  51.645  1.00  0.00     0.174 HD
ATOM   3253 2HH1 ARG C 200      34.916  47.441  52.860  1.00  0.00     0.174 HD
ATOM   3254  NH2 ARG C 200      33.433  46.170  51.279  1.00 91.93    -0.235 N 
ATOM   3255 1HH2 ARG C 200      32.868  45.721  50.558  1.00  0.00     0.174 HD
ATOM   3256 2HH2 ARG C 200      33.382  45.848  52.246  1.00  0.00     0.174 HD
ATOM   3257  N   LEU C 201      38.192  50.775  45.149  1.00 41.96    -0.346 N 
ATOM   3258  HN  LEU C 201      38.463  49.832  45.426  1.00  0.00     0.163 HD
ATOM   3259  CA  LEU C 201      39.206  51.713  44.694  1.00 38.53     0.177 C 
ATOM   3260  C   LEU C 201      38.973  52.013  43.212  1.00 39.39     0.241 C 
ATOM   3261  O   LEU C 201      39.277  53.105  42.734  1.00 43.53    -0.271 OA
ATOM   3262  CB  LEU C 201      40.606  51.130  44.922  1.00 31.47     0.038 C 
ATOM   3263  CG  LEU C 201      41.017  50.954  46.397  1.00 34.96    -0.020 C 
ATOM   3264  CD1 LEU C 201      42.278  50.117  46.477  1.00 33.07     0.009 C 
ATOM   3265  CD2 LEU C 201      41.228  52.316  47.067  1.00 24.29     0.009 C 
ATOM   3266  N   THR C 202      38.413  51.046  42.492  1.00 38.62    -0.344 N 
ATOM   3267  HN  THR C 202      38.173  50.161  42.940  1.00  0.00     0.163 HD
ATOM   3268  CA  THR C 202      38.135  51.230  41.068  1.00 44.61     0.205 C 
ATOM   3269  C   THR C 202      37.071  52.309  40.868  1.00 44.40     0.243 C 
ATOM   3270  O   THR C 202      37.252  53.235  40.078  1.00 41.95    -0.271 OA
ATOM   3271  CB  THR C 202      37.645  49.917  40.403  1.00 42.94     0.146 C 
ATOM   3272  CG2 THR C 202      37.203  50.180  38.971  1.00 48.30     0.042 C 
ATOM   3273  OG1 THR C 202      38.704  48.950  40.395  1.00 39.18    -0.393 OA
ATOM   3274  HG1 THR C 202      38.980  48.786  41.289  1.00  0.00     0.210 HD
ATOM   3275  N   GLN C 203      35.961  52.191  41.587  1.00 44.41    -0.346 N 
ATOM   3276  HN  GLN C 203      35.856  51.404  42.228  1.00  0.00     0.163 HD
ATOM   3277  CA  GLN C 203      34.893  53.173  41.470  1.00 49.07     0.177 C 
ATOM   3278  C   GLN C 203      35.335  54.523  42.030  1.00 49.24     0.241 C 
ATOM   3279  O   GLN C 203      34.879  55.570  41.573  1.00 50.80    -0.271 OA
ATOM   3280  CB  GLN C 203      33.634  52.672  42.185  1.00 52.22     0.044 C 
ATOM   3281  CG  GLN C 203      33.861  52.216  43.612  1.00 59.04     0.105 C 
ATOM   3282  CD  GLN C 203      32.632  51.553  44.207  1.00 68.19     0.215 C 
ATOM   3283  NE2 GLN C 203      32.137  52.103  45.310  1.00 67.36    -0.370 N 
ATOM   3284 1HE2 GLN C 203      32.549  52.927  45.747  1.00  0.00     0.159 HD
ATOM   3285 2HE2 GLN C 203      31.311  51.657  45.710  1.00  0.00     0.159 HD
ATOM   3286  OE1 GLN C 203      32.134  50.557  43.679  1.00 66.61    -0.274 OA
ATOM   3287  N   GLU C 204      36.225  54.502  43.019  1.00 50.05    -0.346 N 
ATOM   3288  HN  GLU C 204      36.560  53.607  43.375  1.00  0.00     0.163 HD
ATOM   3289  CA  GLU C 204      36.728  55.742  43.601  1.00 48.14     0.177 C 
ATOM   3290  C   GLU C 204      37.629  56.379  42.565  1.00 49.14     0.241 C 
ATOM   3291  O   GLU C 204      37.750  57.600  42.480  1.00 48.47    -0.271 OA
ATOM   3292  CB  GLU C 204      37.535  55.463  44.870  1.00 51.05     0.045 C 
ATOM   3293  CG  GLU C 204      36.695  55.119  46.083  1.00 57.25     0.116 C 
ATOM   3294  CD  GLU C 204      37.522  55.012  47.348  1.00 58.08     0.172 C 
ATOM   3295  OE1 GLU C 204      38.326  54.064  47.462  1.00 62.62    -0.648 OA
ATOM   3296  OE2 GLU C 204      37.373  55.884  48.227  1.00 64.22    -0.648 OA
ATOM   3297  N   ARG C 205      38.262  55.524  41.775  1.00 50.02    -0.346 N 
ATOM   3298  HN  ARG C 205      38.113  54.524  41.913  1.00  0.00     0.163 HD
ATOM   3299  CA  ARG C 205      39.160  55.959  40.721  1.00 51.22     0.176 C 
ATOM   3300  C   ARG C 205      38.356  56.638  39.614  1.00 53.93     0.241 C 
ATOM   3301  O   ARG C 205      38.738  57.698  39.110  1.00 52.96    -0.271 OA
ATOM   3302  CB  ARG C 205      39.911  54.744  40.175  1.00 50.21     0.036 C 
ATOM   3303  CG  ARG C 205      40.802  55.008  38.984  1.00 49.75     0.023 C 
ATOM   3304  CD  ARG C 205      41.829  56.090  39.258  1.00 48.60     0.138 C 
ATOM   3305  NE  ARG C 205      42.804  56.131  38.178  1.00 54.67    -0.227 N 
ATOM   3306  HE  ARG C 205      42.709  56.865  37.476  1.00  0.00     0.177 HD
ATOM   3307  CZ  ARG C 205      43.810  55.273  38.048  1.00 56.16     0.665 C 
ATOM   3308  NH1 ARG C 205      43.986  54.306  38.944  1.00 48.62    -0.235 N 
ATOM   3309 1HH1 ARG C 205      43.358  54.233  39.745  1.00  0.00     0.174 HD
ATOM   3310 2HH1 ARG C 205      44.758  53.647  38.844  1.00  0.00     0.174 HD
ATOM   3311  NH2 ARG C 205      44.627  55.368  37.006  1.00 49.29    -0.235 N 
ATOM   3312 1HH2 ARG C 205      44.492  56.110  36.319  1.00  0.00     0.174 HD
ATOM   3313 2HH2 ARG C 205      45.399  54.709  36.906  1.00  0.00     0.174 HD
ATOM   3314  N   ILE C 206      37.230  56.028  39.257  1.00 50.52    -0.346 N 
ATOM   3315  HN  ILE C 206      36.962  55.166  39.731  1.00  0.00     0.163 HD
ATOM   3316  CA  ILE C 206      36.369  56.554  38.210  1.00 51.31     0.180 C 
ATOM   3317  C   ILE C 206      35.776  57.909  38.575  1.00 53.50     0.241 C 
ATOM   3318  O   ILE C 206      35.649  58.787  37.723  1.00 51.32    -0.271 OA
ATOM   3319  CB  ILE C 206      35.228  55.573  37.902  1.00 51.70     0.013 C 
ATOM   3320  CG1 ILE C 206      35.816  54.197  37.574  1.00 47.79     0.002 C 
ATOM   3321  CG2 ILE C 206      34.388  56.096  36.742  1.00 48.53     0.012 C 
ATOM   3322  CD1 ILE C 206      34.783  53.131  37.294  1.00 51.12     0.005 C 
ATOM   3323  N   ALA C 207      35.407  58.077  39.840  1.00 56.14    -0.346 N 
ATOM   3324  HN  ALA C 207      35.526  57.310  40.502  1.00  0.00     0.163 HD
ATOM   3325  CA  ALA C 207      34.835  59.338  40.299  1.00 60.32     0.172 C 
ATOM   3326  C   ALA C 207      35.885  60.436  40.170  1.00 64.96     0.240 C 
ATOM   3327  O   ALA C 207      35.582  61.558  39.761  1.00 63.48    -0.271 OA
ATOM   3328  CB  ALA C 207      34.383  59.210  41.743  1.00 60.69     0.042 C 
ATOM   3329  N   HIS C 208      37.123  60.099  40.524  1.00 70.78    -0.346 N 
ATOM   3330  HN  HIS C 208      37.298  59.154  40.865  1.00  0.00     0.163 HD
ATOM   3331  CA  HIS C 208      38.238  61.036  40.440  1.00 75.23     0.182 C 
ATOM   3332  C   HIS C 208      38.787  61.020  39.020  1.00 76.84     0.241 C 
ATOM   3333  O   HIS C 208      39.941  60.661  38.800  1.00 80.98    -0.271 OA
ATOM   3334  CB  HIS C 208      39.352  60.634  41.414  1.00 75.90     0.093 C 
ATOM   3335  CG  HIS C 208      39.017  60.867  42.854  1.00 77.93     0.028 A 
ATOM   3336  CD2 HIS C 208      39.713  61.478  43.842  1.00 78.41     0.114 A 
ATOM   3337  ND1 HIS C 208      37.848  60.420  43.431  1.00 79.23    -0.354 N 
ATOM   3338  HD1 HIS C 208      37.106  59.916  42.945  1.00  0.00     0.166 HD
ATOM   3339  CE1 HIS C 208      37.837  60.746  44.711  1.00 79.52     0.180 A 
ATOM   3340  NE2 HIS C 208      38.958  61.388  44.986  1.00 79.12    -0.360 N 
ATOM   3341  HE2 HIS C 208      39.221  61.757  45.900  1.00  0.00     0.166 HD
ATOM   3342  N   GLN C 209      37.956  61.405  38.058  1.00 78.26    -0.346 N 
ATOM   3343  HN  GLN C 209      37.009  61.698  38.299  1.00  0.00     0.163 HD
ATOM   3344  CA  GLN C 209      38.377  61.415  36.662  1.00 78.94     0.177 C 
ATOM   3345  C   GLN C 209      37.257  61.937  35.767  1.00 79.90     0.241 C 
ATOM   3346  O   GLN C 209      37.400  61.978  34.544  1.00 81.23    -0.271 OA
ATOM   3347  CB  GLN C 209      38.761  59.999  36.233  1.00 78.83     0.044 C 
ATOM   3348  CG  GLN C 209      39.460  59.913  34.894  1.00 81.62     0.105 C 
ATOM   3349  CD  GLN C 209      39.661  58.479  34.448  1.00 85.45     0.215 C 
ATOM   3350  NE2 GLN C 209      39.249  58.179  33.220  1.00 83.85    -0.370 N 
ATOM   3351 1HE2 GLN C 209      38.816  58.865  32.602  1.00  0.00     0.159 HD
ATOM   3352 2HE2 GLN C 209      39.384  57.214  32.920  1.00  0.00     0.159 HD
ATOM   3353  OE1 GLN C 209      40.185  57.649  35.196  1.00 86.19    -0.274 OA
ATOM   3354  N   ARG C 210      36.150  62.332  36.395  1.00 79.94    -0.349 N 
ATOM   3355  HN  ARG C 210      36.126  62.261  37.412  1.00  0.00     0.163 HD
ATOM   3356  CA  ARG C 210      34.964  62.862  35.714  1.00 79.99     0.146 C 
ATOM   3357  C   ARG C 210      35.047  62.968  34.189  1.00 82.45     0.256 C 
ATOM   3358  O   ARG C 210      34.265  62.267  33.509  1.00 79.82    -0.305 OA
ATOM   3359  CB  ARG C 210      34.611  64.233  36.288  1.00 75.67     0.034 C 
ATOM   3360  CG  ARG C 210      34.317  64.214  37.768  1.00 73.12     0.022 C 
ATOM   3361  CD  ARG C 210      33.640  65.495  38.191  1.00 73.88     0.138 C 
ATOM   3362  NE  ARG C 210      33.294  65.480  39.607  1.00 74.75    -0.227 N 
ATOM   3363  HE  ARG C 210      33.612  64.690  40.169  1.00  0.00     0.177 HD
ATOM   3364  CZ  ARG C 210      32.590  66.431  40.211  1.00 79.37     0.665 C 
ATOM   3365  NH1 ARG C 210      32.154  67.476  39.517  1.00 81.44    -0.235 N 
ATOM   3366 1HH1 ARG C 210      32.357  67.543  38.520  1.00  0.00     0.174 HD
ATOM   3367 2HH1 ARG C 210      31.613  68.206  39.981  1.00  0.00     0.174 HD
ATOM   3368  NH2 ARG C 210      32.326  66.344  41.509  1.00 77.54    -0.235 N 
ATOM   3369 1HH2 ARG C 210      32.661  65.541  42.042  1.00  0.00     0.174 HD
ATOM   3370 2HH2 ARG C 210      31.785  67.074  41.973  1.00  0.00     0.174 HD
TER    3371      ARG C 210 
ATOM   3371  N   GLU D 560      57.785  39.095  26.701  1.00 59.89    -0.066 N 
ATOM   3372  HN1 GLU D 560      58.037  38.377  26.022  1.00  0.00     0.275 HD
ATOM   3373  HN2 GLU D 560      58.279  39.969  26.523  1.00  0.00     0.275 HD
ATOM   3374  HN3 GLU D 560      56.830  39.425  26.562  1.00  0.00     0.275 HD
ATOM   3375  CA  GLU D 560      58.002  38.617  28.097  1.00 63.34     0.275 C 
ATOM   3376  C   GLU D 560      57.627  39.687  29.109  1.00 63.01     0.249 C 
ATOM   3377  O   GLU D 560      58.171  40.792  29.104  1.00 64.37    -0.271 OA
ATOM   3378  CB  GLU D 560      59.464  38.219  28.307  1.00 64.45     0.053 C 
ATOM   3379  CG  GLU D 560      60.453  39.267  27.831  1.00 73.49     0.115 C 
ATOM   3380  CD  GLU D 560      61.861  39.023  28.335  1.00 71.93     0.172 C 
ATOM   3381  OE1 GLU D 560      62.300  37.852  28.354  1.00 76.78    -0.648 OA
ATOM   3382  OE2 GLU D 560      62.534  40.010  28.700  1.00 66.62    -0.648 OA
ATOM   3383  N   MET D 561      56.694  39.350  29.986  1.00 61.26    -0.346 N 
ATOM   3384  HN  MET D 561      56.282  38.418  29.947  1.00  0.00     0.163 HD
ATOM   3385  CA  MET D 561      56.249  40.283  31.000  1.00 59.39     0.177 C 
ATOM   3386  C   MET D 561      57.010  40.029  32.293  1.00 54.71     0.241 C 
ATOM   3387  O   MET D 561      56.849  38.991  32.934  1.00 54.27    -0.271 OA
ATOM   3388  CB  MET D 561      54.745  40.129  31.189  1.00 65.04     0.045 C 
ATOM   3389  CG  MET D 561      53.981  40.351  29.893  1.00 69.46     0.076 C 
ATOM   3390  SD  MET D 561      52.224  40.025  30.031  1.00 81.28    -0.173 SA
ATOM   3391  CE  MET D 561      52.181  38.277  29.624  1.00 78.30     0.089 C 
ATOM   3392  N   LEU D 562      57.849  40.990  32.662  1.00 48.95    -0.346 N 
ATOM   3393  HN  LEU D 562      57.915  41.831  32.089  1.00  0.00     0.163 HD
ATOM   3394  CA  LEU D 562      58.678  40.887  33.853  1.00 45.12     0.177 C 
ATOM   3395  C   LEU D 562      57.954  41.234  35.156  1.00 45.15     0.241 C 
ATOM   3396  O   LEU D 562      57.557  42.379  35.378  1.00 42.58    -0.271 OA
ATOM   3397  CB  LEU D 562      59.908  41.779  33.678  1.00 45.51     0.038 C 
ATOM   3398  CG  LEU D 562      60.722  41.492  32.408  1.00 49.04    -0.020 C 
ATOM   3399  CD1 LEU D 562      61.789  42.556  32.228  1.00 48.44     0.009 C 
ATOM   3400  CD2 LEU D 562      61.348  40.104  32.492  1.00 41.04     0.009 C 
ATOM   3401  N   ALA D 563      57.803  40.232  36.020  1.00 43.84    -0.349 N 
ATOM   3402  HN  ALA D 563      58.167  39.311  35.776  1.00  0.00     0.163 HD
ATOM   3403  CA  ALA D 563      57.133  40.408  37.305  1.00 39.11     0.142 C 
ATOM   3404  C   ALA D 563      58.128  40.704  38.423  1.00 37.19     0.255 C 
ATOM   3405  O   ALA D 563      59.316  40.377  38.323  1.00 34.33    -0.305 OA
ATOM   3406  CB  ALA D 563      56.325  39.160  37.644  1.00 36.53     0.039 C 
ATOM   3407  N   TYR D 565      60.353  40.490  41.788  1.00 27.46    -0.418 N 
ATOM   3408  HN2 TYR D 565      59.447  40.378  41.333  1.00  0.00     0.150 HD
ATOM   3409  HN1 TYR D 565      60.812  41.401  41.805  1.00  0.00     0.150 HD
ATOM   3410  CA  TYR D 565      61.008  39.348  42.422  1.00 34.87     0.171 C 
ATOM   3411  C   TYR D 565      61.899  39.846  43.559  1.00 33.90     0.240 C 
ATOM   3412  O   TYR D 565      62.342  40.995  43.553  1.00 34.73    -0.271 OA
ATOM   3413  CB  TYR D 565      61.827  38.558  41.398  1.00 33.82     0.072 C 
ATOM   3414  CG  TYR D 565      62.976  39.330  40.805  1.00 39.18    -0.056 A 
ATOM   3415  CD1 TYR D 565      64.235  39.317  41.406  1.00 34.52     0.010 A 
ATOM   3416  CD2 TYR D 565      62.798  40.099  39.653  1.00 29.92     0.010 A 
ATOM   3417  CE1 TYR D 565      65.292  40.054  40.872  1.00 39.60     0.037 A 
ATOM   3418  CE2 TYR D 565      63.839  40.837  39.118  1.00 34.67     0.037 A 
ATOM   3419  CZ  TYR D 565      65.084  40.813  39.729  1.00 37.56     0.065 A 
ATOM   3420  OH  TYR D 565      66.111  41.564  39.203  1.00 45.79    -0.361 OA
ATOM   3421  HH  TYR D 565      66.964  41.548  39.621  1.00  0.00     0.217 HD
ATOM   3422  N   ILE D 566      62.151  38.988  44.542  1.00 37.69    -0.346 N 
ATOM   3423  HN  ILE D 566      61.762  38.046  44.502  1.00  0.00     0.163 HD
ATOM   3424  CA  ILE D 566      62.977  39.380  45.676  1.00 40.66     0.180 C 
ATOM   3425  C   ILE D 566      64.419  38.902  45.545  1.00 47.67     0.243 C 
ATOM   3426  O   ILE D 566      64.680  37.705  45.429  1.00 46.86    -0.271 OA
ATOM   3427  CB  ILE D 566      62.380  38.854  46.991  1.00 42.91     0.013 C 
ATOM   3428  CG1 ILE D 566      60.954  39.385  47.148  1.00 45.76     0.002 C 
ATOM   3429  CG2 ILE D 566      63.244  39.287  48.166  1.00 37.19     0.012 C 
ATOM   3430  CD1 ILE D 566      60.257  38.931  48.410  1.00 54.07     0.005 C 
ATOM   3431  N   PRO D 567      65.377  39.847  45.564  1.00 52.53    -0.337 N 
ATOM   3432  CA  PRO D 567      66.817  39.593  45.450  1.00 58.90     0.179 C 
ATOM   3433  C   PRO D 567      67.270  38.455  46.355  1.00 65.37     0.241 C 
ATOM   3434  O   PRO D 567      68.252  37.770  46.069  1.00 69.38    -0.271 OA
ATOM   3435  CB  PRO D 567      67.434  40.926  45.865  1.00 60.22     0.037 C 
ATOM   3436  CG  PRO D 567      66.423  41.919  45.397  1.00 58.38     0.022 C 
ATOM   3437  CD  PRO D 567      65.121  41.280  45.805  1.00 52.97     0.127 C 
ATOM   3438  N   MET D 568      66.545  38.269  47.452  1.00 69.24    -0.346 N 
ATOM   3439  HN  MET D 568      65.744  38.877  47.622  1.00  0.00     0.163 HD
ATOM   3440  CA  MET D 568      66.855  37.227  48.420  1.00 71.33     0.177 C 
ATOM   3441  C   MET D 568      68.097  37.612  49.217  1.00 71.58     0.241 C 
ATOM   3442  O   MET D 568      69.154  36.991  49.097  1.00 73.75    -0.271 OA
ATOM   3443  CB  MET D 568      67.072  35.887  47.711  1.00 69.12     0.045 C 
ATOM   3444  CG  MET D 568      67.178  34.703  48.647  1.00 68.22     0.076 C 
ATOM   3445  SD  MET D 568      67.276  33.154  47.750  1.00 71.11    -0.173 SA
ATOM   3446  CE  MET D 568      65.547  32.768  47.557  1.00 67.81     0.089 C 
ATOM   3447  N   ASP D 569      67.956  38.661  50.019  1.00 70.25    -0.346 N 
ATOM   3448  HN  ASP D 569      67.057  39.143  50.043  1.00  0.00     0.163 HD
ATOM   3449  CA  ASP D 569      69.034  39.149  50.864  1.00 66.42     0.186 C 
ATOM   3450  C   ASP D 569      68.571  39.094  52.302  1.00 65.15     0.241 C 
ATOM   3451  O   ASP D 569      67.465  38.639  52.590  1.00 67.42    -0.271 OA
ATOM   3452  CB  ASP D 569      69.391  40.592  50.517  1.00 66.00     0.147 C 
ATOM   3453  CG  ASP D 569      70.523  40.686  49.527  1.00 71.45     0.175 C 
ATOM   3454  OD1 ASP D 569      71.600  40.117  49.808  1.00 72.49    -0.648 OA
ATOM   3455  OD2 ASP D 569      70.341  41.331  48.472  1.00 74.54    -0.648 OA
ATOM   3456  N   ASP D 570      69.419  39.562  53.206  1.00 64.49    -0.345 N 
ATOM   3457  HN  ASP D 570      70.327  39.918  52.909  1.00  0.00     0.163 HD
ATOM   3458  CA  ASP D 570      69.069  39.573  54.614  1.00 63.42     0.186 C 
ATOM   3459  C   ASP D 570      68.137  40.730  54.935  1.00 62.27     0.241 C 
ATOM   3460  O   ASP D 570      68.531  41.894  54.829  1.00 62.90    -0.271 OA
ATOM   3461  CB  ASP D 570      70.317  39.697  55.490  1.00 59.00     0.147 C 
ATOM   3462  CG  ASP D 570      70.999  38.369  55.729  1.00 55.38     0.175 C 
ATOM   3463  OD1 ASP D 570      70.288  37.384  56.031  1.00 51.72    -0.648 OA
ATOM   3464  OD2 ASP D 570      72.245  38.318  55.632  1.00 52.65    -0.648 OA
ATOM   3465  N   ASP D 571      66.902  40.408  55.311  1.00 60.13    -0.345 N 
ATOM   3466  HN  ASP D 571      66.623  39.427  55.329  1.00  0.00     0.163 HD
ATOM   3467  CA  ASP D 571      65.942  41.433  55.698  1.00 57.18     0.186 C 
ATOM   3468  C   ASP D 571      66.624  42.210  56.807  1.00 53.11     0.241 C 
ATOM   3469  O   ASP D 571      67.593  41.739  57.397  1.00 52.85    -0.271 OA
ATOM   3470  CB  ASP D 571      64.668  40.801  56.254  1.00 62.27     0.147 C 
ATOM   3471  CG  ASP D 571      63.714  40.363  55.171  1.00 66.49     0.175 C 
ATOM   3472  OD1 ASP D 571      64.169  39.736  54.192  1.00 74.60    -0.648 OA
ATOM   3473  OD2 ASP D 571      62.503  40.640  55.309  1.00 74.82    -0.648 OA
ATOM   3474  N   PHE D 572      66.129  43.399  57.100  1.00 46.74    -0.346 N 
ATOM   3475  HN  PHE D 572      65.325  43.764  56.589  1.00  0.00     0.163 HD
ATOM   3476  CA  PHE D 572      66.741  44.177  58.155  1.00 47.67     0.180 C 
ATOM   3477  C   PHE D 572      65.719  44.772  59.106  1.00 45.46     0.241 C 
ATOM   3478  O   PHE D 572      64.579  45.041  58.725  1.00 40.23    -0.271 OA
ATOM   3479  CB  PHE D 572      67.626  45.270  57.552  1.00 47.43     0.073 C 
ATOM   3480  CG  PHE D 572      66.987  46.015  56.415  1.00 51.68    -0.056 A 
ATOM   3481  CD1 PHE D 572      65.984  46.948  56.650  1.00 47.22     0.007 A 
ATOM   3482  CD2 PHE D 572      67.402  45.791  55.106  1.00 51.57     0.007 A 
ATOM   3483  CE1 PHE D 572      65.404  47.651  55.598  1.00 47.85     0.001 A 
ATOM   3484  CE2 PHE D 572      66.827  46.490  54.047  1.00 53.72     0.001 A 
ATOM   3485  CZ  PHE D 572      65.827  47.422  54.295  1.00 51.06     0.000 A 
ATOM   3486  N   GLN D 573      66.132  44.953  60.356  1.00 41.75    -0.346 N 
ATOM   3487  HN  GLN D 573      67.082  44.682  60.611  1.00  0.00     0.163 HD
ATOM   3488  CA  GLN D 573      65.263  45.527  61.365  1.00 41.01     0.177 C 
ATOM   3489  C   GLN D 573      65.209  47.035  61.166  1.00 39.70     0.241 C 
ATOM   3490  O   GLN D 573      66.192  47.650  60.752  1.00 33.97    -0.271 OA
ATOM   3491  CB  GLN D 573      65.798  45.233  62.769  1.00 39.82     0.044 C 
ATOM   3492  CG  GLN D 573      65.957  43.757  63.106  1.00 43.44     0.105 C 
ATOM   3493  CD  GLN D 573      64.661  42.980  62.979  1.00 50.30     0.215 C 
ATOM   3494  NE2 GLN D 573      64.736  41.808  62.360  1.00 56.32    -0.370 N 
ATOM   3495 1HE2 GLN D 573      65.608  41.442  61.978  1.00  0.00     0.159 HD
ATOM   3496 2HE2 GLN D 573      63.864  41.285  62.275  1.00  0.00     0.159 HD
ATOM   3497  OE1 GLN D 573      63.607  43.422  63.441  1.00 54.93    -0.274 OA
ATOM   3498  N   LEU D 574      64.050  47.623  61.440  1.00 40.11    -0.346 N 
ATOM   3499  HN  LEU D 574      63.252  47.054  61.722  1.00  0.00     0.163 HD
ATOM   3500  CA  LEU D 574      63.902  49.068  61.343  1.00 42.68     0.177 C 
ATOM   3501  C   LEU D 574      64.182  49.501  62.778  1.00 43.86     0.241 C 
ATOM   3502  O   LEU D 574      63.523  49.038  63.706  1.00 42.76    -0.271 OA
ATOM   3503  CB  LEU D 574      62.476  49.434  60.915  1.00 34.00     0.038 C 
ATOM   3504  CG  LEU D 574      62.072  48.838  59.559  1.00 37.25    -0.020 C 
ATOM   3505  CD1 LEU D 574      60.625  49.171  59.247  1.00 26.79     0.009 C 
ATOM   3506  CD2 LEU D 574      62.998  49.367  58.468  1.00 39.46     0.009 C 
ATOM   3507  N   ARG D 575      65.177  50.361  62.962  1.00 50.84    -0.346 N 
ATOM   3508  HN  ARG D 575      65.683  50.721  62.153  1.00  0.00     0.163 HD
ATOM   3509  CA  ARG D 575      65.559  50.800  64.298  1.00 57.85     0.176 C 
ATOM   3510  C   ARG D 575      64.462  51.439  65.140  1.00 58.06     0.241 C 
ATOM   3511  O   ARG D 575      64.561  51.464  66.365  1.00 58.29    -0.271 OA
ATOM   3512  CB  ARG D 575      66.777  51.722  64.213  1.00 60.46     0.036 C 
ATOM   3513  CG  ARG D 575      68.024  50.991  63.729  1.00 65.28     0.023 C 
ATOM   3514  CD  ARG D 575      68.250  49.716  64.540  1.00 69.38     0.138 C 
ATOM   3515  NE  ARG D 575      69.359  48.909  64.042  1.00 73.49    -0.227 N 
ATOM   3516  HE  ARG D 575      69.937  49.298  63.297  1.00  0.00     0.177 HD
ATOM   3517  CZ  ARG D 575      69.663  47.697  64.499  1.00 76.38     0.665 C 
ATOM   3518  NH1 ARG D 575      68.938  47.150  65.467  1.00 77.88    -0.235 N 
ATOM   3519 1HH1 ARG D 575      68.147  47.662  65.858  1.00  0.00     0.174 HD
ATOM   3520 2HH1 ARG D 575      69.171  46.221  65.817  1.00  0.00     0.174 HD
ATOM   3521  NH2 ARG D 575      70.692  47.031  63.991  1.00 75.19    -0.235 N 
ATOM   3522 1HH2 ARG D 575      71.249  47.451  63.247  1.00  0.00     0.174 HD
ATOM   3523 2HH2 ARG D 575      70.925  46.102  64.341  1.00  0.00     0.174 HD
ATOM   3524  N   SER D 576      63.418  51.945  64.492  1.00 59.00    -0.344 N 
ATOM   3525  HN  SER D 576      63.393  51.906  63.473  1.00  0.00     0.163 HD
ATOM   3526  CA  SER D 576      62.307  52.556  65.215  1.00 60.10     0.200 C 
ATOM   3527  C   SER D 576      61.743  51.545  66.222  1.00 60.55     0.243 C 
ATOM   3528  O   SER D 576      61.083  51.915  67.196  1.00 57.76    -0.271 OA
ATOM   3529  CB  SER D 576      61.211  52.979  64.231  1.00 60.61     0.199 C 
ATOM   3530  OG  SER D 576      61.731  53.823  63.216  1.00 66.04    -0.398 OA
ATOM   3531  HG  SER D 576      61.052  54.085  62.606  1.00  0.00     0.209 HD
ATOM   3532  N   PHE D 577      62.016  50.266  65.975  1.00 61.03    -0.348 N 
ATOM   3533  HN  PHE D 577      62.571  50.035  65.151  1.00  0.00     0.163 HD
ATOM   3534  CA  PHE D 577      61.554  49.179  66.836  1.00 64.18     0.150 C 
ATOM   3535  C   PHE D 577      62.687  48.632  67.702  1.00 66.20     0.256 C 
ATOM   3536  O   PHE D 577      62.396  48.175  68.830  1.00 65.55    -0.305 OA
ATOM   3537  CB  PHE D 577      60.963  48.043  65.995  1.00 59.68     0.070 C 
ATOM   3538  CG  PHE D 577      59.740  48.435  65.220  1.00 60.45    -0.056 A 
ATOM   3539  CD1 PHE D 577      59.827  49.339  64.162  1.00 58.63     0.007 A 
ATOM   3540  CD2 PHE D 577      58.497  47.901  65.547  1.00 58.25     0.007 A 
ATOM   3541  CE1 PHE D 577      58.694  49.704  63.440  1.00 57.11     0.001 A 
ATOM   3542  CE2 PHE D 577      57.357  48.259  64.832  1.00 58.88     0.001 A 
ATOM   3543  CZ  PHE D 577      57.457  49.163  63.776  1.00 57.48     0.000 A 
TER    3544      PHE D 577 
