# Supplementary material for: Astragalus in Acute Pancreatitis: Insights from Network Pharmacology, Molecular Docking, and Meta-Analysis Validation
Source: Curr Issues Mol Biol. 2025 May 21;47(5):379. doi: 10.3390/cimb47050379 (PMC12109879; doi:10.3390/cimb47050379)
Supplement: Supplementary file 1 [file cimb-47-00379-s001.zip › Original Data/Network Pharmacology/5 Molecular Docking/Calycosin/HIF1A/log.txt]

#################################################################
# If you used AutoDock Vina in your work, please cite:          #
#                                                               #
# O. Trott, A. J. Olson,                                        #
# AutoDock Vina: improving the speed and accuracy of docking    #
# with a new scoring function, efficient optimization and       #
# multithreading, Journal of Computational Chemistry 31 (2010)  #
# 455-461                                                       #
#                                                               #
# DOI 10.1002/jcc.21334                                         #
#                                                               #
# Please see http://vina.scripps.edu for more information.      #
#################################################################

WARNING: The search space volume > 27000 Angstrom^3 (See FAQ)
Detected 22 CPUs
WARNING: at low exhaustiveness, it may be impossible to utilize all CPUs
Reading input ... done.
Setting up the scoring function ... done.
Analyzing the binding site ... done.
Using random seed: -565348672
Performing search ... done.
Refining results ... done.

mode |   affinity | dist from best mode
     | (kcal/mol) | rmsd l.b.| rmsd u.b.
-----+------------+----------+----------
   1         -7.0      0.000      0.000
   2         -7.0      4.287      5.209
   3         -7.0      2.738      6.332
   4         -6.9      2.844      7.556
   5         -6.8      3.493      7.267
   6         -6.5      1.960      8.067
   7         -6.5      1.397      7.191
   8         -6.4      2.322      3.682
   9         -6.3     15.546     17.789
  10         -6.3      2.237      3.099
  11         -6.3     30.793     33.487
  12         -6.2      3.903      9.925
  13         -6.2      3.141      4.718
  14         -6.2     15.714     16.397
  15         -6.2      3.372      5.953
  16         -6.1     20.504     24.256
  17         -6.0     23.351     25.370
  18         -6.0     14.851     16.906
  19         -5.9     20.829     22.208
  20         -5.9     22.047     26.790
Writing output ... done.
