# Supplementary material for: Astragalus in Acute Pancreatitis: Insights from Network Pharmacology, Molecular Docking, and Meta-Analysis Validation
Source: Curr Issues Mol Biol. 2025 May 21;47(5):379. doi: 10.3390/cimb47050379 (PMC12109879; doi:10.3390/cimb47050379)
Supplement: Supplementary file 1 [file cimb-47-00379-s001.zip › Original Data/Network Pharmacology/5 Molecular Docking/Calycosin/HIF1A/output.pdbqt]

MODEL 1
REMARK VINA RESULT:      -7.0      0.000      0.000
REMARK  3 active torsions:
REMARK  status: ('A' for Active; 'I' for Inactive)
REMARK    1  A    between atoms: O_3  and  C_17 
REMARK    2  A    between atoms: O_4  and  C_16 
REMARK    3  A    between atoms: O_5  and  C_19 
ROOT
ATOM      1  O   *** d   1      35.495  49.468  57.546  0.00  0.00    -0.321 OA
ATOM      2  O   *** d   1      39.210  48.441  56.614  0.00  0.00    -0.286 OA
ATOM      3  C   *** d   1      37.817  50.076  57.378  0.00  0.00     0.048 A 
ATOM      4  C   *** d   1      37.054  47.956  56.624  0.00  0.00     0.049 A 
ATOM      5  C   *** d   1      38.756  51.059  57.530  0.00  0.00    -0.017 A 
ATOM      6  C   *** d   1      38.084  48.833  56.853  0.00  0.00     0.197 A 
ATOM      7  C   *** d   1      35.793  48.285  56.956  0.00  0.00     0.091 A 
ATOM      8  C   *** d   1      36.527  50.337  57.685  0.00  0.00     0.159 A 
ATOM      9  C   *** d   1      38.540  52.158  58.289  0.00  0.00     0.052 A 
ATOM     10  C   *** d   1      39.975  51.086  56.947  0.00  0.00     0.015 A 
ATOM     11  C   *** d   1      37.268  46.746  56.067  0.00  0.00     0.021 A 
ATOM     12  C   *** d   1      34.800  47.409  56.717  0.00  0.00     0.074 A 
ATOM     13  C   *** d   1      39.414  53.163  58.484  0.00  0.00     0.099 A 
ATOM     14  C   *** d   1      40.625  53.136  57.900  0.00  0.00     0.101 A 
ATOM     15  C   *** d   1      40.870  52.071  57.119  0.00  0.00     0.040 A 
ATOM     16  C   *** d   1      34.999  46.207  56.155  0.00  0.00     0.068 A 
ATOM     17  C   *** d   1      36.262  45.890  55.836  0.00  0.00     0.037 A 
ENDROOT
BRANCH  16  18
ATOM     18  O   *** d   1      33.965  45.352  55.931  0.00  0.00    -0.361 OA
ATOM     19  H   *** d   1      34.244  44.679  55.288  0.00  0.00     0.217 HD
ENDBRANCH  16  18
BRANCH  13  20
ATOM     20  O   *** d   1      39.090  54.215  59.289  0.00  0.00    -0.358 OA
ATOM     21  H   *** d   1      39.033  53.905  60.207  0.00  0.00     0.217 HD
ENDBRANCH  13  20
BRANCH  14  22
ATOM     22  O   *** d   1      41.486  54.185  58.120  0.00  0.00    -0.353 OA
ATOM     23  C   *** d   1      41.669  55.143  57.105  0.00  0.00     0.210 C 
ENDBRANCH  14  22
TORSDOF 3
ENDMDL
MODEL 2
REMARK VINA RESULT:      -7.0      4.287      5.209
REMARK  3 active torsions:
REMARK  status: ('A' for Active; 'I' for Inactive)
REMARK    1  A    between atoms: O_3  and  C_17 
REMARK    2  A    between atoms: O_4  and  C_16 
REMARK    3  A    between atoms: O_5  and  C_19 
ROOT
ATOM      1  O   *** d   1      35.513  45.585  57.139  0.00  0.00    -0.321 OA
ATOM      2  O   *** d   1      35.075  48.748  54.788  0.00  0.00    -0.286 OA
ATOM      3  C   *** d   1      36.484  47.143  55.585  0.00  0.00     0.048 A 
ATOM      4  C   *** d   1      34.247  47.407  56.337  0.00  0.00     0.049 A 
ATOM      5  C   *** d   1      37.611  47.545  54.920  0.00  0.00    -0.017 A 
ATOM      6  C   *** d   1      35.286  47.816  55.540  0.00  0.00     0.197 A 
ATOM      7  C   *** d   1      34.376  46.323  57.121  0.00  0.00     0.091 A 
ATOM      8  C   *** d   1      36.541  46.064  56.397  0.00  0.00     0.159 A 
ATOM      9  C   *** d   1      38.684  46.736  54.755  0.00  0.00     0.052 A 
ATOM     10  C   *** d   1      37.818  48.766  54.379  0.00  0.00     0.015 A 
ATOM     11  C   *** d   1      33.070  48.069  56.358  0.00  0.00     0.021 A 
ATOM     12  C   *** d   1      33.343  45.945  57.897  0.00  0.00     0.074 A 
ATOM     13  C   *** d   1      39.822  47.061  54.117  0.00  0.00     0.099 A 
ATOM     14  C   *** d   1      39.975  48.283  53.575  0.00  0.00     0.101 A 
ATOM     15  C   *** d   1      38.941  49.124  53.737  0.00  0.00     0.040 A 
ATOM     16  C   *** d   1      32.173  46.600  57.934  0.00  0.00     0.068 A 
ATOM     17  C   *** d   1      32.056  47.675  57.141  0.00  0.00     0.037 A 
ENDROOT
BRANCH  16  18
ATOM     18  O   *** d   1      31.154  46.182  58.733  0.00  0.00    -0.361 OA
ATOM     19  H   *** d   1      30.444  45.820  58.179  0.00  0.00     0.217 HD
ENDBRANCH  16  18
BRANCH  13  20
ATOM     20  O   *** d   1      40.832  46.153  53.997  0.00  0.00    -0.358 OA
ATOM     21  H   *** d   1      40.916  45.894  53.065  0.00  0.00     0.217 HD
ENDBRANCH  13  20
BRANCH  14  22
ATOM     22  O   *** d   1      41.156  48.577  52.936  0.00  0.00    -0.353 OA
ATOM     23  C   *** d   1      41.736  49.846  53.123  0.00  0.00     0.210 C 
ENDBRANCH  14  22
TORSDOF 3
ENDMDL
MODEL 3
REMARK VINA RESULT:      -7.0      2.738      6.332
REMARK  3 active torsions:
REMARK  status: ('A' for Active; 'I' for Inactive)
REMARK    1  A    between atoms: O_3  and  C_17 
REMARK    2  A    between atoms: O_4  and  C_16 
REMARK    3  A    between atoms: O_5  and  C_19 
ROOT
ATOM      1  O   *** d   1      39.773  49.348  54.286  0.00  0.00    -0.321 OA
ATOM      2  O   *** d   1      40.351  51.628  57.479  0.00  0.00    -0.286 OA
ATOM      3  C   *** d   1      38.891  50.340  56.292  0.00  0.00     0.048 A 
ATOM      4  C   *** d   1      41.092  50.840  55.552  0.00  0.00     0.049 A 
ATOM      5  C   *** d   1      37.801  50.509  57.102  0.00  0.00    -0.017 A 
ATOM      6  C   *** d   1      40.097  50.975  56.485  0.00  0.00     0.197 A 
ATOM      7  C   *** d   1      40.916  50.052  54.476  0.00  0.00     0.091 A 
ATOM      8  C   *** d   1      38.786  49.567  55.189  0.00  0.00     0.159 A 
ATOM      9  C   *** d   1      36.731  49.682  57.059  0.00  0.00     0.052 A 
ATOM     10  C   *** d   1      37.631  51.500  58.004  0.00  0.00     0.015 A 
ATOM     11  C   *** d   1      42.272  51.483  55.680  0.00  0.00     0.021 A 
ATOM     12  C   *** d   1      41.907  49.940  53.573  0.00  0.00     0.074 A 
ATOM     13  C   *** d   1      35.627  49.786  57.821  0.00  0.00     0.099 A 
ATOM     14  C   *** d   1      35.511  50.777  58.722  0.00  0.00     0.101 A 
ATOM     15  C   *** d   1      36.544  51.634  58.780  0.00  0.00     0.040 A 
ATOM     16  C   *** d   1      43.080  50.581  53.685  0.00  0.00     0.068 A 
ATOM     17  C   *** d   1      43.245  51.358  54.765  0.00  0.00     0.037 A 
ENDROOT
BRANCH  16  18
ATOM     18  O   *** d   1      44.055  50.439  52.747  0.00  0.00    -0.361 OA
ATOM     19  H   *** d   1      44.136  49.500  52.513  0.00  0.00     0.217 HD
ENDBRANCH  16  18
BRANCH  13  20
ATOM     20  O   *** d   1      34.616  48.878  57.702  0.00  0.00    -0.358 OA
ATOM     21  H   *** d   1      34.916  48.142  57.145  0.00  0.00     0.217 HD
ENDBRANCH  13  20
BRANCH  14  22
ATOM     22  O   *** d   1      34.365  50.851  59.477  0.00  0.00    -0.353 OA
ATOM     23  C   *** d   1      33.627  52.050  59.483  0.00  0.00     0.210 C 
ENDBRANCH  14  22
TORSDOF 3
ENDMDL
MODEL 4
REMARK VINA RESULT:      -6.9      2.844      7.556
REMARK  3 active torsions:
REMARK  status: ('A' for Active; 'I' for Inactive)
REMARK    1  A    between atoms: O_3  and  C_17 
REMARK    2  A    between atoms: O_4  and  C_16 
REMARK    3  A    between atoms: O_5  and  C_19 
ROOT
ATOM      1  O   *** d   1      40.108  48.139  53.346  0.00  0.00    -0.321 OA
ATOM      2  O   *** d   1      38.988  49.449  56.917  0.00  0.00    -0.286 OA
ATOM      3  C   *** d   1      38.494  48.122  55.130  0.00  0.00     0.048 A 
ATOM      4  C   *** d   1      40.374  49.572  55.201  0.00  0.00     0.049 A 
ATOM      5  C   *** d   1      37.294  47.645  55.584  0.00  0.00    -0.017 A 
ATOM      6  C   *** d   1      39.246  49.064  55.793  0.00  0.00     0.197 A 
ATOM      7  C   *** d   1      40.775  49.120  54.000  0.00  0.00     0.091 A 
ATOM      8  C   *** d   1      38.958  47.716  53.927  0.00  0.00     0.159 A 
ATOM      9  C   *** d   1      36.712  46.538  55.068  0.00  0.00     0.052 A 
ATOM     10  C   *** d   1      36.537  48.203  56.554  0.00  0.00     0.015 A 
ATOM     11  C   *** d   1      41.114  50.531  55.797  0.00  0.00     0.021 A 
ATOM     12  C   *** d   1      41.884  49.638  53.438  0.00  0.00     0.074 A 
ATOM     13  C   *** d   1      35.537  46.012  55.462  0.00  0.00     0.099 A 
ATOM     14  C   *** d   1      34.827  46.591  56.447  0.00  0.00     0.101 A 
ATOM     15  C   *** d   1      35.362  47.706  56.970  0.00  0.00     0.040 A 
ATOM     16  C   *** d   1      42.621  50.598  54.016  0.00  0.00     0.068 A 
ATOM     17  C   *** d   1      42.213  51.034  55.217  0.00  0.00     0.037 A 
ENDROOT
BRANCH  16  18
ATOM     18  O   *** d   1      43.735  51.094  53.412  0.00  0.00    -0.361 OA
ATOM     19  H   *** d   1      43.513  51.352  52.502  0.00  0.00     0.217 HD
ENDBRANCH  16  18
BRANCH  13  20
ATOM     20  O   *** d   1      35.057  44.877  54.878  0.00  0.00    -0.358 OA
ATOM     21  H   *** d   1      35.765  44.467  54.355  0.00  0.00     0.217 HD
ENDBRANCH  13  20
BRANCH  14  22
ATOM     22  O   *** d   1      33.630  46.025  56.815  0.00  0.00    -0.353 OA
ATOM     23  C   *** d   1      33.263  46.028  58.175  0.00  0.00     0.210 C 
ENDBRANCH  14  22
TORSDOF 3
ENDMDL
MODEL 5
REMARK VINA RESULT:      -6.8      3.493      7.267
REMARK  3 active torsions:
REMARK  status: ('A' for Active; 'I' for Inactive)
REMARK    1  A    between atoms: O_3  and  C_17 
REMARK    2  A    between atoms: O_4  and  C_16 
REMARK    3  A    between atoms: O_5  and  C_19 
ROOT
ATOM      1  O   *** d   1      37.461  46.160  54.781  0.00  0.00    -0.321 OA
ATOM      2  O   *** d   1      36.687  49.487  56.797  0.00  0.00    -0.286 OA
ATOM      3  C   *** d   1      35.981  47.397  56.219  0.00  0.00     0.048 A 
ATOM      4  C   *** d   1      37.952  48.397  55.350  0.00  0.00     0.049 A 
ATOM      5  C   *** d   1      34.788  47.417  56.889  0.00  0.00    -0.017 A 
ATOM      6  C   *** d   1      36.839  48.470  56.147  0.00  0.00     0.197 A 
ATOM      7  C   *** d   1      38.237  47.267  54.679  0.00  0.00     0.091 A 
ATOM      8  C   *** d   1      36.330  46.296  55.517  0.00  0.00     0.159 A 
ATOM      9  C   *** d   1      34.099  46.288  57.176  0.00  0.00     0.052 A 
ATOM     10  C   *** d   1      34.140  48.522  57.319  0.00  0.00     0.015 A 
ATOM     11  C   *** d   1      38.794  49.443  55.214  0.00  0.00     0.021 A 
ATOM     12  C   *** d   1      39.334  47.222  53.900  0.00  0.00     0.074 A 
ATOM     13  C   *** d   1      32.923  46.230  57.829  0.00  0.00     0.099 A 
ATOM     14  C   *** d   1      32.325  47.356  58.257  0.00  0.00     0.101 A 
ATOM     15  C   *** d   1      32.967  48.500  57.972  0.00  0.00     0.040 A 
ATOM     16  C   *** d   1      40.172  48.259  53.750  0.00  0.00     0.068 A 
ATOM     17  C   *** d   1      39.880  49.377  54.430  0.00  0.00     0.037 A 
ENDROOT
BRANCH  16  18
ATOM     18  O   *** d   1      41.270  48.170  52.951  0.00  0.00    -0.361 OA
ATOM     19  H   *** d   1      42.003  47.788  53.461  0.00  0.00     0.217 HD
ENDBRANCH  16  18
BRANCH  13  20
ATOM     20  O   *** d   1      32.330  45.029  58.079  0.00  0.00    -0.358 OA
ATOM     21  H   *** d   1      31.719  44.820  57.354  0.00  0.00     0.217 HD
ENDBRANCH  13  20
BRANCH  14  22
ATOM     22  O   *** d   1      31.123  47.254  58.915  0.00  0.00    -0.353 OA
ATOM     23  C   *** d   1      30.765  48.250  59.844  0.00  0.00     0.210 C 
ENDBRANCH  14  22
TORSDOF 3
ENDMDL
MODEL 6
REMARK VINA RESULT:      -6.5      1.960      8.067
REMARK  3 active torsions:
REMARK  status: ('A' for Active; 'I' for Inactive)
REMARK    1  A    between atoms: O_3  and  C_17 
REMARK    2  A    between atoms: O_4  and  C_16 
REMARK    3  A    between atoms: O_5  and  C_19 
ROOT
ATOM      1  O   *** d   1      42.321  52.930  54.772  0.00  0.00    -0.321 OA
ATOM      2  O   *** d   1      40.348  52.783  58.209  0.00  0.00    -0.286 OA
ATOM      3  C   *** d   1      40.903  51.703  56.279  0.00  0.00     0.048 A 
ATOM      4  C   *** d   1      41.516  53.951  56.741  0.00  0.00     0.049 A 
ATOM      5  C   *** d   1      40.200  50.551  56.508  0.00  0.00    -0.017 A 
ATOM      6  C   *** d   1      40.878  52.796  57.114  0.00  0.00     0.197 A 
ATOM      7  C   *** d   1      42.206  54.006  55.588  0.00  0.00     0.091 A 
ATOM      8  C   *** d   1      41.615  51.832  55.138  0.00  0.00     0.159 A 
ATOM      9  C   *** d   1      40.447  49.405  55.832  0.00  0.00     0.052 A 
ATOM     10  C   *** d   1      39.183  50.406  57.385  0.00  0.00     0.015 A 
ATOM     11  C   *** d   1      41.476  55.060  57.509  0.00  0.00     0.021 A 
ATOM     12  C   *** d   1      42.820  55.153  55.243  0.00  0.00     0.074 A 
ATOM     13  C   *** d   1      39.799  48.238  56.002  0.00  0.00     0.099 A 
ATOM     14  C   *** d   1      38.806  48.134  56.903  0.00  0.00     0.101 A 
ATOM     15  C   *** d   1      38.515  49.257  57.579  0.00  0.00     0.040 A 
ATOM     16  C   *** d   1      42.780  56.263  55.993  0.00  0.00     0.068 A 
ATOM     17  C   *** d   1      42.094  56.193  57.143  0.00  0.00     0.037 A 
ENDROOT
BRANCH  16  18
ATOM     18  O   *** d   1      43.415  57.403  55.605  0.00  0.00    -0.361 OA
ATOM     19  H   *** d   1      43.410  58.035  56.342  0.00  0.00     0.217 HD
ENDBRANCH  16  18
BRANCH  13  20
ATOM     20  O   *** d   1      40.150  47.140  55.274  0.00  0.00    -0.358 OA
ATOM     21  H   *** d   1      40.100  47.357  54.329  0.00  0.00     0.217 HD
ENDBRANCH  13  20
BRANCH  14  22
ATOM     22  O   *** d   1      38.166  46.926  57.041  0.00  0.00    -0.353 OA
ATOM     23  C   *** d   1      36.839  46.799  56.585  0.00  0.00     0.210 C 
ENDBRANCH  14  22
TORSDOF 3
ENDMDL
MODEL 7
REMARK VINA RESULT:      -6.5      1.397      7.191
REMARK  3 active torsions:
REMARK  status: ('A' for Active; 'I' for Inactive)
REMARK    1  A    between atoms: O_3  and  C_17 
REMARK    2  A    between atoms: O_4  and  C_16 
REMARK    3  A    between atoms: O_5  and  C_19 
ROOT
ATOM      1  O   *** d   1      38.486  51.758  58.450  0.00  0.00    -0.321 OA
ATOM      2  O   *** d   1      39.697  50.140  55.038  0.00  0.00    -0.286 OA
ATOM      3  C   *** d   1      38.308  49.981  56.839  0.00  0.00     0.048 A 
ATOM      4  C   *** d   1      39.957  51.674  56.608  0.00  0.00     0.049 A 
ATOM      5  C   *** d   1      37.705  48.800  56.499  0.00  0.00    -0.017 A 
ATOM      6  C   *** d   1      39.333  50.553  56.123  0.00  0.00     0.197 A 
ATOM      7  C   *** d   1      39.541  52.244  57.752  0.00  0.00     0.091 A 
ATOM      8  C   *** d   1      37.944  50.607  57.979  0.00  0.00     0.159 A 
ATOM      9  C   *** d   1      36.535  48.398  57.048  0.00  0.00     0.052 A 
ATOM     10  C   *** d   1      38.185  47.890  55.622  0.00  0.00     0.015 A 
ATOM     11  C   *** d   1      40.998  52.239  55.960  0.00  0.00     0.021 A 
ATOM     12  C   *** d   1      40.174  53.340  58.209  0.00  0.00     0.074 A 
ATOM     13  C   *** d   1      35.886  47.254  56.764  0.00  0.00     0.099 A 
ATOM     14  C   *** d   1      36.391  46.387  55.868  0.00  0.00     0.101 A 
ATOM     15  C   *** d   1      37.564  46.740  55.316  0.00  0.00     0.040 A 
ATOM     16  C   *** d   1      41.214  53.905  57.580  0.00  0.00     0.068 A 
ATOM     17  C   *** d   1      41.615  53.330  56.436  0.00  0.00     0.037 A 
ENDROOT
BRANCH  16  18
ATOM     18  O   *** d   1      41.825  55.014  58.078  0.00  0.00    -0.361 OA
ATOM     19  H   *** d   1      41.601  55.777  57.521  0.00  0.00     0.217 HD
ENDBRANCH  16  18
BRANCH  13  20
ATOM     20  O   *** d   1      34.700  46.963  57.370  0.00  0.00    -0.358 OA
ATOM     21  H   *** d   1      34.465  47.689  57.970  0.00  0.00     0.217 HD
ENDBRANCH  13  20
BRANCH  14  22
ATOM     22  O   *** d   1      35.700  45.228  55.611  0.00  0.00    -0.353 OA
ATOM     23  C   *** d   1      35.144  45.033  54.332  0.00  0.00     0.210 C 
ENDBRANCH  14  22
TORSDOF 3
ENDMDL
MODEL 8
REMARK VINA RESULT:      -6.4      2.322      3.682
REMARK  3 active torsions:
REMARK  status: ('A' for Active; 'I' for Inactive)
REMARK    1  A    between atoms: O_3  and  C_17 
REMARK    2  A    between atoms: O_4  and  C_16 
REMARK    3  A    between atoms: O_5  and  C_19 
ROOT
ATOM      1  O   *** d   1      38.961  50.942  57.975  0.00  0.00    -0.321 OA
ATOM      2  O   *** d   1      41.642  50.875  55.054  0.00  0.00    -0.286 OA
ATOM      3  C   *** d   1      40.651  52.092  56.708  0.00  0.00     0.048 A 
ATOM      4  C   *** d   1      39.977  49.891  56.123  0.00  0.00     0.049 A 
ATOM      5  C   *** d   1      41.332  53.262  56.505  0.00  0.00    -0.017 A 
ATOM      6  C   *** d   1      40.791  50.976  55.917  0.00  0.00     0.197 A 
ATOM      7  C   *** d   1      39.079  49.894  57.124  0.00  0.00     0.091 A 
ATOM      8  C   *** d   1      39.728  52.023  57.693  0.00  0.00     0.159 A 
ATOM      9  C   *** d   1      41.388  54.240  57.439  0.00  0.00     0.052 A 
ATOM     10  C   *** d   1      41.995  53.607  55.379  0.00  0.00     0.015 A 
ATOM     11  C   *** d   1      40.049  48.795  55.339  0.00  0.00     0.021 A 
ATOM     12  C   *** d   1      38.289  48.819  57.302  0.00  0.00     0.074 A 
ATOM     13  C   *** d   1      42.035  55.413  57.310  0.00  0.00     0.099 A 
ATOM     14  C   *** d   1      42.700  55.704  56.177  0.00  0.00     0.101 A 
ATOM     15  C   *** d   1      42.649  54.767  55.216  0.00  0.00     0.040 A 
ATOM     16  C   *** d   1      38.345  47.728  56.524  0.00  0.00     0.068 A 
ATOM     17  C   *** d   1      39.250  47.736  55.534  0.00  0.00     0.037 A 
ENDROOT
BRANCH  16  18
ATOM     18  O   *** d   1      37.526  46.663  56.739  0.00  0.00    -0.361 OA
ATOM     19  H   *** d   1      37.981  46.024  57.312  0.00  0.00     0.217 HD
ENDBRANCH  16  18
BRANCH  13  20
ATOM     20  O   *** d   1      42.038  56.317  58.330  0.00  0.00    -0.358 OA
ATOM     21  H   *** d   1      41.743  55.877  59.144  0.00  0.00     0.217 HD
ENDBRANCH  13  20
BRANCH  14  22
ATOM     22  O   *** d   1      43.343  56.915  56.084  0.00  0.00    -0.353 OA
ATOM     23  C   *** d   1      43.875  57.312  54.842  0.00  0.00     0.210 C 
ENDBRANCH  14  22
TORSDOF 3
ENDMDL
MODEL 9
REMARK VINA RESULT:      -6.3     15.546     17.789
REMARK  3 active torsions:
REMARK  status: ('A' for Active; 'I' for Inactive)
REMARK    1  A    between atoms: O_3  and  C_17 
REMARK    2  A    between atoms: O_4  and  C_16 
REMARK    3  A    between atoms: O_5  and  C_19 
ROOT
ATOM      1  O   *** d   1      45.367  55.066  45.308  0.00  0.00    -0.321 OA
ATOM      2  O   *** d   1      45.710  55.744  41.416  0.00  0.00    -0.286 OA
ATOM      3  C   *** d   1      46.767  55.622  43.433  0.00  0.00     0.048 A 
ATOM      4  C   *** d   1      44.417  55.393  43.174  0.00  0.00     0.049 A 
ATOM      5  C   *** d   1      48.023  55.947  42.999  0.00  0.00    -0.017 A 
ATOM      6  C   *** d   1      45.654  55.611  42.624  0.00  0.00     0.197 A 
ATOM      7  C   *** d   1      44.291  55.141  44.489  0.00  0.00     0.091 A 
ATOM      8  C   *** d   1      46.563  55.361  44.743  0.00  0.00     0.159 A 
ATOM      9  C   *** d   1      49.133  55.689  43.730  0.00  0.00     0.052 A 
ATOM     10  C   *** d   1      48.323  56.570  41.838  0.00  0.00     0.015 A 
ATOM     11  C   *** d   1      43.296  55.421  42.423  0.00  0.00     0.021 A 
ATOM     12  C   *** d   1      43.065  54.934  45.004  0.00  0.00     0.074 A 
ATOM     13  C   *** d   1      50.396  55.979  43.370  0.00  0.00     0.099 A 
ATOM     14  C   *** d   1      50.649  56.582  42.194  0.00  0.00     0.101 A 
ATOM     15  C   *** d   1      49.571  56.875  41.448  0.00  0.00     0.040 A 
ATOM     16  C   *** d   1      41.943  54.969  44.270  0.00  0.00     0.068 A 
ATOM     17  C   *** d   1      42.084  55.215  42.959  0.00  0.00     0.037 A 
ENDROOT
BRANCH  16  18
ATOM     18  O   *** d   1      40.722  54.756  44.833  0.00  0.00    -0.361 OA
ATOM     19  H   *** d   1      40.093  55.407  44.482  0.00  0.00     0.217 HD
ENDBRANCH  16  18
BRANCH  13  20
ATOM     20  O   *** d   1      51.440  55.654  44.185  0.00  0.00    -0.358 OA
ATOM     21  H   *** d   1      52.132  55.226  43.656  0.00  0.00     0.217 HD
ENDBRANCH  13  20
BRANCH  14  22
ATOM     22  O   *** d   1      51.953  56.866  41.866  0.00  0.00    -0.353 OA
ATOM     23  C   *** d   1      52.265  57.201  40.534  0.00  0.00     0.210 C 
ENDBRANCH  14  22
TORSDOF 3
ENDMDL
MODEL 10
REMARK VINA RESULT:      -6.3      2.237      3.099
REMARK  3 active torsions:
REMARK  status: ('A' for Active; 'I' for Inactive)
REMARK    1  A    between atoms: O_3  and  C_17 
REMARK    2  A    between atoms: O_4  and  C_16 
REMARK    3  A    between atoms: O_5  and  C_19 
ROOT
ATOM      1  O   *** d   1      39.296  47.121  56.525  0.00  0.00    -0.321 OA
ATOM      2  O   *** d   1      37.330  50.435  55.589  0.00  0.00    -0.286 OA
ATOM      3  C   *** d   1      39.357  49.454  55.941  0.00  0.00     0.048 A 
ATOM      4  C   *** d   1      37.289  48.338  56.283  0.00  0.00     0.049 A 
ATOM      5  C   *** d   1      40.134  50.560  55.726  0.00  0.00    -0.017 A 
ATOM      6  C   *** d   1      37.982  49.468  55.935  0.00  0.00     0.197 A 
ATOM      7  C   *** d   1      37.945  47.202  56.581  0.00  0.00     0.091 A 
ATOM      8  C   *** d   1      39.947  48.278  56.252  0.00  0.00     0.159 A 
ATOM      9  C   *** d   1      41.460  50.477  55.467  0.00  0.00     0.052 A 
ATOM     10  C   *** d   1      39.712  51.843  55.767  0.00  0.00     0.015 A 
ATOM     11  C   *** d   1      35.940  48.323  56.335  0.00  0.00     0.021 A 
ATOM     12  C   *** d   1      37.241  46.107  56.923  0.00  0.00     0.074 A 
ATOM     13  C   *** d   1      42.284  51.517  55.246  0.00  0.00     0.099 A 
ATOM     14  C   *** d   1      41.815  52.777  55.276  0.00  0.00     0.101 A 
ATOM     15  C   *** d   1      40.507  52.904  55.553  0.00  0.00     0.040 A 
ATOM     16  C   *** d   1      35.902  46.083  56.988  0.00  0.00     0.068 A 
ATOM     17  C   *** d   1      35.261  47.221  56.681  0.00  0.00     0.037 A 
ENDROOT
BRANCH  16  18
ATOM     18  O   *** d   1      35.230  44.953  57.339  0.00  0.00    -0.361 OA
ATOM     19  H   *** d   1      34.310  45.024  57.037  0.00  0.00     0.217 HD
ENDBRANCH  16  18
BRANCH  13  20
ATOM     20  O   *** d   1      43.604  51.308  54.975  0.00  0.00    -0.358 OA
ATOM     21  H   *** d   1      43.863  51.859  54.220  0.00  0.00     0.217 HD
ENDBRANCH  13  20
BRANCH  14  22
ATOM     22  O   *** d   1      42.691  53.812  55.051  0.00  0.00    -0.353 OA
ATOM     23  C   *** d   1      42.440  55.062  55.648  0.00  0.00     0.210 C 
ENDBRANCH  14  22
TORSDOF 3
ENDMDL
MODEL 11
REMARK VINA RESULT:      -6.3     30.793     33.487
REMARK  3 active torsions:
REMARK  status: ('A' for Active; 'I' for Inactive)
REMARK    1  A    between atoms: O_3  and  C_17 
REMARK    2  A    between atoms: O_4  and  C_16 
REMARK    3  A    between atoms: O_5  and  C_19 
ROOT
ATOM      1  O   *** d   1      50.566  55.590  84.732  0.00  0.00    -0.321 OA
ATOM      2  O   *** d   1      51.681  58.259  87.445  0.00  0.00    -0.286 OA
ATOM      3  C   *** d   1      50.210  56.611  86.881  0.00  0.00     0.048 A 
ATOM      4  C   *** d   1      51.891  57.420  85.411  0.00  0.00     0.049 A 
ATOM      5  C   *** d   1      49.438  56.663  88.010  0.00  0.00    -0.017 A 
ATOM      6  C   *** d   1      51.254  57.469  86.624  0.00  0.00     0.197 A 
ATOM      7  C   *** d   1      51.536  56.505  84.492  0.00  0.00     0.091 A 
ATOM      8  C   *** d   1      49.909  55.720  85.911  0.00  0.00     0.159 A 
ATOM      9  C   *** d   1      48.608  55.656  88.368  0.00  0.00     0.052 A 
ATOM     10  C   *** d   1      49.375  57.696  88.879  0.00  0.00     0.015 A 
ATOM     11  C   *** d   1      52.888  58.276  85.102  0.00  0.00     0.021 A 
ATOM     12  C   *** d   1      52.175  56.481  83.307  0.00  0.00     0.074 A 
ATOM     13  C   *** d   1      47.821  55.637  89.459  0.00  0.00     0.099 A 
ATOM     14  C   *** d   1      47.807  56.680  90.308  0.00  0.00     0.101 A 
ATOM     15  C   *** d   1      48.602  57.711  89.975  0.00  0.00     0.040 A 
ATOM     16  C   *** d   1      53.160  57.332  82.985  0.00  0.00     0.068 A 
ATOM     17  C   *** d   1      53.509  58.234  83.914  0.00  0.00     0.037 A 
ENDROOT
BRANCH  16  18
ATOM     18  O   *** d   1      53.779  57.272  81.775  0.00  0.00    -0.361 OA
ATOM     19  H   *** d   1      53.991  56.345  81.573  0.00  0.00     0.217 HD
ENDBRANCH  16  18
BRANCH  13  20
ATOM     20  O   *** d   1      47.037  54.554  89.728  0.00  0.00    -0.358 OA
ATOM     21  H   *** d   1      47.569  53.748  89.636  0.00  0.00     0.217 HD
ENDBRANCH  13  20
BRANCH  14  22
ATOM     22  O   *** d   1      46.985  56.624  91.408  0.00  0.00    -0.353 OA
ATOM     23  C   *** d   1      47.444  57.149  92.631  0.00  0.00     0.210 C 
ENDBRANCH  14  22
TORSDOF 3
ENDMDL
MODEL 12
REMARK VINA RESULT:      -6.2      3.903      9.925
REMARK  3 active torsions:
REMARK  status: ('A' for Active; 'I' for Inactive)
REMARK    1  A    between atoms: O_3  and  C_17 
REMARK    2  A    between atoms: O_4  and  C_16 
REMARK    3  A    between atoms: O_5  and  C_19 
ROOT
ATOM      1  O   *** d   1      43.401  56.939  54.599  0.00  0.00    -0.321 OA
ATOM      2  O   *** d   1      42.227  55.329  58.028  0.00  0.00    -0.286 OA
ATOM      3  C   *** d   1      42.467  55.060  55.777  0.00  0.00     0.048 A 
ATOM      4  C   *** d   1      42.931  57.098  56.906  0.00  0.00     0.049 A 
ATOM      5  C   *** d   1      41.951  53.796  55.689  0.00  0.00    -0.017 A 
ATOM      6  C   *** d   1      42.509  55.794  56.940  0.00  0.00     0.197 A 
ATOM      7  C   *** d   1      43.352  57.648  55.753  0.00  0.00     0.091 A 
ATOM      8  C   *** d   1      42.904  55.679  54.657  0.00  0.00     0.159 A 
ATOM      9  C   *** d   1      42.165  52.998  54.618  0.00  0.00     0.052 A 
ATOM     10  C   *** d   1      41.163  53.197  56.609  0.00  0.00     0.015 A 
ATOM     11  C   *** d   1      42.942  57.866  58.016  0.00  0.00     0.021 A 
ATOM     12  C   *** d   1      43.758  58.931  55.746  0.00  0.00     0.074 A 
ATOM     13  C   *** d   1      41.691  51.748  54.462  0.00  0.00     0.099 A 
ATOM     14  C   *** d   1      40.927  51.185  55.414  0.00  0.00     0.101 A 
ATOM     15  C   *** d   1      40.673  51.954  56.486  0.00  0.00     0.040 A 
ATOM     16  C   *** d   1      43.764  59.707  56.840  0.00  0.00     0.068 A 
ATOM     17  C   *** d   1      43.349  59.144  57.984  0.00  0.00     0.037 A 
ENDROOT
BRANCH  16  18
ATOM     18  O   *** d   1      44.182  61.001  56.787  0.00  0.00    -0.361 OA
ATOM     19  H   *** d   1      44.223  61.358  57.689  0.00  0.00     0.217 HD
ENDBRANCH  16  18
BRANCH  13  20
ATOM     20  O   *** d   1      41.990  51.030  53.342  0.00  0.00    -0.358 OA
ATOM     21  H   *** d   1      42.241  51.641  52.631  0.00  0.00     0.217 HD
ENDBRANCH  13  20
BRANCH  14  22
ATOM     22  O   *** d   1      40.458  49.909  55.214  0.00  0.00    -0.353 OA
ATOM     23  C   *** d   1      40.395  49.024  56.308  0.00  0.00     0.210 C 
ENDBRANCH  14  22
TORSDOF 3
ENDMDL
MODEL 13
REMARK VINA RESULT:      -6.2      3.141      4.718
REMARK  3 active torsions:
REMARK  status: ('A' for Active; 'I' for Inactive)
REMARK    1  A    between atoms: O_3  and  C_17 
REMARK    2  A    between atoms: O_4  and  C_16 
REMARK    3  A    between atoms: O_5  and  C_19 
ROOT
ATOM      1  O   *** d   1      41.625  50.323  53.568  0.00  0.00    -0.321 OA
ATOM      2  O   *** d   1      39.443  51.592  56.627  0.00  0.00    -0.286 OA
ATOM      3  C   *** d   1      41.176  52.024  55.210  0.00  0.00     0.048 A 
ATOM      4  C   *** d   1      39.974  49.975  55.218  0.00  0.00     0.049 A 
ATOM      5  C   *** d   1      41.541  53.234  55.733  0.00  0.00    -0.017 A 
ATOM      6  C   *** d   1      40.186  51.227  55.736  0.00  0.00     0.197 A 
ATOM      7  C   *** d   1      40.693  49.542  54.167  0.00  0.00     0.091 A 
ATOM      8  C   *** d   1      41.858  51.523  54.156  0.00  0.00     0.159 A 
ATOM      9  C   *** d   1      42.313  54.115  55.054  0.00  0.00     0.052 A 
ATOM     10  C   *** d   1      41.220  53.694  56.962  0.00  0.00     0.015 A 
ATOM     11  C   *** d   1      39.045  49.144  55.736  0.00  0.00     0.021 A 
ATOM     12  C   *** d   1      40.468  48.308  53.680  0.00  0.00     0.074 A 
ATOM     13  C   *** d   1      42.711  55.319  55.503  0.00  0.00     0.099 A 
ATOM     14  C   *** d   1      42.350  55.745  56.727  0.00  0.00     0.101 A 
ATOM     15  C   *** d   1      41.601  54.889  57.442  0.00  0.00     0.040 A 
ATOM     16  C   *** d   1      39.555  47.470  54.192  0.00  0.00     0.068 A 
ATOM     17  C   *** d   1      38.841  47.917  55.235  0.00  0.00     0.037 A 
ENDROOT
BRANCH  16  18
ATOM     18  O   *** d   1      39.361  46.229  53.668  0.00  0.00    -0.361 OA
ATOM     19  H   *** d   1      38.683  46.281  52.975  0.00  0.00     0.217 HD
ENDBRANCH  16  18
BRANCH  13  20
ATOM     20  O   *** d   1      43.475  56.132  54.719  0.00  0.00    -0.358 OA
ATOM     21  H   *** d   1      42.994  56.959  54.558  0.00  0.00     0.217 HD
ENDBRANCH  13  20
BRANCH  14  22
ATOM     22  O   *** d   1      42.782  56.979  57.150  0.00  0.00    -0.353 OA
ATOM     23  C   *** d   1      42.349  57.463  58.400  0.00  0.00     0.210 C 
ENDBRANCH  14  22
TORSDOF 3
ENDMDL
MODEL 14
REMARK VINA RESULT:      -6.2     15.714     16.397
REMARK  3 active torsions:
REMARK  status: ('A' for Active; 'I' for Inactive)
REMARK    1  A    between atoms: O_3  and  C_17 
REMARK    2  A    between atoms: O_4  and  C_16 
REMARK    3  A    between atoms: O_5  and  C_19 
ROOT
ATOM      1  O   *** d   1      46.436  42.915  66.814  0.00  0.00    -0.321 OA
ATOM      2  O   *** d   1      43.044  41.800  68.539  0.00  0.00    -0.286 OA
ATOM      3  C   *** d   1      45.195  42.495  68.832  0.00  0.00     0.048 A 
ATOM      4  C   *** d   1      44.249  42.036  66.702  0.00  0.00     0.049 A 
ATOM      5  C   *** d   1      45.211  42.464  70.200  0.00  0.00    -0.017 A 
ATOM      6  C   *** d   1      44.128  42.086  68.067  0.00  0.00     0.197 A 
ATOM      7  C   *** d   1      45.387  42.432  66.105  0.00  0.00     0.091 A 
ATOM      8  C   *** d   1      46.306  42.877  68.163  0.00  0.00     0.159 A 
ATOM      9  C   *** d   1      46.146  43.117  70.929  0.00  0.00     0.052 A 
ATOM     10  C   *** d   1      44.347  41.785  70.987  0.00  0.00     0.015 A 
ATOM     11  C   *** d   1      43.242  41.596  65.919  0.00  0.00     0.021 A 
ATOM     12  C   *** d   1      45.482  42.370  64.764  0.00  0.00     0.074 A 
ATOM     13  C   *** d   1      46.225  43.132  72.273  0.00  0.00     0.099 A 
ATOM     14  C   *** d   1      45.329  42.457  73.016  0.00  0.00     0.101 A 
ATOM     15  C   *** d   1      44.397  41.778  72.328  0.00  0.00     0.040 A 
ATOM     16  C   *** d   1      44.492  41.926  63.976  0.00  0.00     0.068 A 
ATOM     17  C   *** d   1      43.361  41.540  64.584  0.00  0.00     0.037 A 
ENDROOT
BRANCH  16  18
ATOM     18  O   *** d   1      44.632  41.879  62.623  0.00  0.00    -0.361 OA
ATOM     19  H   *** d   1      44.693  42.785  62.279  0.00  0.00     0.217 HD
ENDBRANCH  16  18
BRANCH  13  20
ATOM     20  O   *** d   1      47.204  43.843  72.900  0.00  0.00    -0.358 OA
ATOM     21  H   *** d   1      47.329  44.687  72.437  0.00  0.00     0.217 HD
ENDBRANCH  13  20
BRANCH  14  22
ATOM     22  O   *** d   1      45.448  42.494  74.385  0.00  0.00    -0.353 OA
ATOM     23  C   *** d   1      45.833  41.324  75.068  0.00  0.00     0.210 C 
ENDBRANCH  14  22
TORSDOF 3
ENDMDL
MODEL 15
REMARK VINA RESULT:      -6.2      3.372      5.953
REMARK  3 active torsions:
REMARK  status: ('A' for Active; 'I' for Inactive)
REMARK    1  A    between atoms: O_3  and  C_17 
REMARK    2  A    between atoms: O_4  and  C_16 
REMARK    3  A    between atoms: O_5  and  C_19 
ROOT
ATOM      1  O   *** d   1      42.164  51.793  54.789  0.00  0.00    -0.321 OA
ATOM      2  O   *** d   1      40.273  53.610  57.762  0.00  0.00    -0.286 OA
ATOM      3  C   *** d   1      41.833  53.776  56.109  0.00  0.00     0.048 A 
ATOM      4  C   *** d   1      40.707  51.755  56.644  0.00  0.00     0.049 A 
ATOM      5  C   *** d   1      42.212  55.070  56.345  0.00  0.00    -0.017 A 
ATOM      6  C   *** d   1      40.931  53.086  56.884  0.00  0.00     0.197 A 
ATOM      7  C   *** d   1      41.326  51.133  55.625  0.00  0.00     0.091 A 
ATOM      8  C   *** d   1      42.418  53.086  55.104  0.00  0.00     0.159 A 
ATOM      9  C   *** d   1      42.878  55.810  55.429  0.00  0.00     0.052 A 
ATOM     10  C   *** d   1      42.006  55.758  57.490  0.00  0.00     0.015 A 
ATOM     11  C   *** d   1      39.865  51.030  57.411  0.00  0.00     0.021 A 
ATOM     12  C   *** d   1      41.092  49.825  55.413  0.00  0.00     0.074 A 
ATOM     13  C   *** d   1      43.282  57.083  55.591  0.00  0.00     0.099 A 
ATOM     14  C   *** d   1      43.036  57.736  56.741  0.00  0.00     0.101 A 
ATOM     15  C   *** d   1      42.395  57.028  57.685  0.00  0.00     0.040 A 
ATOM     16  C   *** d   1      40.266  49.092  56.174  0.00  0.00     0.068 A 
ATOM     17  C   *** d   1      39.650  49.727  57.182  0.00  0.00     0.037 A 
ENDROOT
BRANCH  16  18
ATOM     18  O   *** d   1      40.059  47.771  55.924  0.00  0.00    -0.361 OA
ATOM     19  H   *** d   1      40.312  47.579  55.006  0.00  0.00     0.217 HD
ENDBRANCH  16  18
BRANCH  13  20
ATOM     20  O   *** d   1      43.932  57.736  54.585  0.00  0.00    -0.358 OA
ATOM     21  H   *** d   1      44.369  58.523  54.949  0.00  0.00     0.217 HD
ENDBRANCH  13  20
BRANCH  14  22
ATOM     22  O   *** d   1      43.470  59.034  56.867  0.00  0.00    -0.353 OA
ATOM     23  C   *** d   1      43.217  59.724  58.068  0.00  0.00     0.210 C 
ENDBRANCH  14  22
TORSDOF 3
ENDMDL
MODEL 16
REMARK VINA RESULT:      -6.1     20.504     24.256
REMARK  3 active torsions:
REMARK  status: ('A' for Active; 'I' for Inactive)
REMARK    1  A    between atoms: O_3  and  C_17 
REMARK    2  A    between atoms: O_4  and  C_16 
REMARK    3  A    between atoms: O_5  and  C_19 
ROOT
ATOM      1  O   *** d   1      55.685  57.358  43.243  0.00  0.00    -0.321 OA
ATOM      2  O   *** d   1      56.674  57.307  47.083  0.00  0.00    -0.286 OA
ATOM      3  C   *** d   1      57.352  57.704  44.943  0.00  0.00     0.048 A 
ATOM      4  C   *** d   1      55.209  56.842  45.496  0.00  0.00     0.049 A 
ATOM      5  C   *** d   1      58.648  58.044  45.223  0.00  0.00    -0.017 A 
ATOM      6  C   *** d   1      56.449  57.278  45.888  0.00  0.00     0.197 A 
ATOM      7  C   *** d   1      54.855  56.875  44.199  0.00  0.00     0.091 A 
ATOM      8  C   *** d   1      56.927  57.709  43.660  0.00  0.00     0.159 A 
ATOM      9  C   *** d   1      59.429  58.712  44.343  0.00  0.00     0.052 A 
ATOM     10  C   *** d   1      59.315  57.750  46.361  0.00  0.00     0.015 A 
ATOM     11  C   *** d   1      54.311  56.372  46.387  0.00  0.00     0.021 A 
ATOM     12  C   *** d   1      53.634  56.437  43.839  0.00  0.00     0.074 A 
ATOM     13  C   *** d   1      60.708  59.079  44.548  0.00  0.00     0.099 A 
ATOM     14  C   *** d   1      61.325  58.782  45.706  0.00  0.00     0.101 A 
ATOM     15  C   *** d   1      60.589  58.099  46.598  0.00  0.00     0.040 A 
ATOM     16  C   *** d   1      52.737  55.959  44.714  0.00  0.00     0.068 A 
ATOM     17  C   *** d   1      53.101  55.938  46.004  0.00  0.00     0.037 A 
ENDROOT
BRANCH  16  18
ATOM     18  O   *** d   1      51.513  55.525  44.306  0.00  0.00    -0.361 OA
ATOM     19  H   *** d   1      50.847  55.801  44.956  0.00  0.00     0.217 HD
ENDBRANCH  16  18
BRANCH  13  20
ATOM     20  O   *** d   1      61.391  59.768  43.591  0.00  0.00    -0.358 OA
ATOM     21  H   *** d   1      61.776  59.138  42.960  0.00  0.00     0.217 HD
ENDBRANCH  13  20
BRANCH  14  22
ATOM     22  O   *** d   1      62.633  59.169  45.873  0.00  0.00    -0.353 OA
ATOM     23  C   *** d   1      63.616  58.183  46.077  0.00  0.00     0.210 C 
ENDBRANCH  14  22
TORSDOF 3
ENDMDL
MODEL 17
REMARK VINA RESULT:      -6.0     23.351     25.370
REMARK  3 active torsions:
REMARK  status: ('A' for Active; 'I' for Inactive)
REMARK    1  A    between atoms: O_3  and  C_17 
REMARK    2  A    between atoms: O_4  and  C_16 
REMARK    3  A    between atoms: O_5  and  C_19 
ROOT
ATOM      1  O   *** d   1      49.865  53.137  35.472  0.00  0.00    -0.321 OA
ATOM      2  O   *** d   1      50.962  55.711  38.282  0.00  0.00    -0.286 OA
ATOM      3  C   *** d   1      51.517  54.656  36.339  0.00  0.00     0.048 A 
ATOM      4  C   *** d   1      49.530  54.194  37.555  0.00  0.00     0.049 A 
ATOM      5  C   *** d   1      52.761  55.204  36.184  0.00  0.00    -0.017 A 
ATOM      6  C   *** d   1      50.708  54.884  37.428  0.00  0.00     0.197 A 
ATOM      7  C   *** d   1      49.137  53.335  36.598  0.00  0.00     0.091 A 
ATOM      8  C   *** d   1      51.058  53.778  35.419  0.00  0.00     0.159 A 
ATOM      9  C   *** d   1      53.418  55.190  35.000  0.00  0.00     0.052 A 
ATOM     10  C   *** d   1      53.495  55.790  37.155  0.00  0.00     0.015 A 
ATOM     11  C   *** d   1      48.731  54.353  38.631  0.00  0.00     0.021 A 
ATOM     12  C   *** d   1      47.978  52.667  36.749  0.00  0.00     0.074 A 
ATOM     13  C   *** d   1      54.639  55.706  34.773  0.00  0.00     0.099 A 
ATOM     14  C   *** d   1      55.325  56.299  35.767  0.00  0.00     0.101 A 
ATOM     15  C   *** d   1      54.716  56.314  36.964  0.00  0.00     0.040 A 
ATOM     16  C   *** d   1      47.181  52.810  37.818  0.00  0.00     0.068 A 
ATOM     17  C   *** d   1      47.581  53.675  38.761  0.00  0.00     0.037 A 
ENDROOT
BRANCH  16  18
ATOM     18  O   *** d   1      46.017  52.114  37.930  0.00  0.00    -0.361 OA
ATOM     19  H   *** d   1      45.407  52.401  37.230  0.00  0.00     0.217 HD
ENDBRANCH  16  18
BRANCH  13  20
ATOM     20  O   *** d   1      55.194  55.649  33.529  0.00  0.00    -0.358 OA
ATOM     21  H   *** d   1      55.980  56.218  33.506  0.00  0.00     0.217 HD
ENDBRANCH  13  20
BRANCH  14  22
ATOM     22  O   *** d   1      56.571  56.809  35.495  0.00  0.00    -0.353 OA
ATOM     23  C   *** d   1      56.757  58.205  35.510  0.00  0.00     0.210 C 
ENDBRANCH  14  22
TORSDOF 3
ENDMDL
MODEL 18
REMARK VINA RESULT:      -6.0     14.851     16.906
REMARK  3 active torsions:
REMARK  status: ('A' for Active; 'I' for Inactive)
REMARK    1  A    between atoms: O_3  and  C_17 
REMARK    2  A    between atoms: O_4  and  C_16 
REMARK    3  A    between atoms: O_5  and  C_19 
ROOT
ATOM      1  O   *** d   1      50.368  44.095  67.226  0.00  0.00    -0.321 OA
ATOM      2  O   *** d   1      46.694  44.278  68.708  0.00  0.00    -0.286 OA
ATOM      3  C   *** d   1      48.029  43.586  66.994  0.00  0.00     0.048 A 
ATOM      4  C   *** d   1      48.818  44.876  68.825  0.00  0.00     0.049 A 
ATOM      5  C   *** d   1      47.049  43.034  66.213  0.00  0.00    -0.017 A 
ATOM      6  C   *** d   1      47.787  44.250  68.174  0.00  0.00     0.197 A 
ATOM      7  C   *** d   1      50.072  44.802  68.343  0.00  0.00     0.091 A 
ATOM      8  C   *** d   1      49.312  43.554  66.571  0.00  0.00     0.159 A 
ATOM      9  C   *** d   1      47.322  42.161  65.216  0.00  0.00     0.052 A 
ATOM     10  C   *** d   1      45.726  43.292  66.304  0.00  0.00     0.015 A 
ATOM     11  C   *** d   1      48.616  45.578  69.960  0.00  0.00     0.021 A 
ATOM     12  C   *** d   1      51.066  45.429  68.999  0.00  0.00     0.074 A 
ATOM     13  C   *** d   1      46.414  41.581  64.409  0.00  0.00     0.099 A 
ATOM     14  C   *** d   1      45.104  41.852  64.550  0.00  0.00     0.101 A 
ATOM     15  C   *** d   1      44.794  42.732  65.516  0.00  0.00     0.040 A 
ATOM     16  C   *** d   1      50.875  46.137  70.122  0.00  0.00     0.068 A 
ATOM     17  C   *** d   1      49.622  46.197  70.594  0.00  0.00     0.037 A 
ENDROOT
BRANCH  16  18
ATOM     18  O   *** d   1      51.910  46.756  70.752  0.00  0.00    -0.361 OA
ATOM     19  H   *** d   1      52.745  46.350  70.465  0.00  0.00     0.217 HD
ENDBRANCH  16  18
BRANCH  13  20
ATOM     20  O   *** d   1      46.808  40.699  63.447  0.00  0.00    -0.358 OA
ATOM     21  H   *** d   1      46.554  41.046  62.577  0.00  0.00     0.217 HD
ENDBRANCH  13  20
BRANCH  14  22
ATOM     22  O   *** d   1      44.211  41.243  63.703  0.00  0.00    -0.353 OA
ATOM     23  C   *** d   1      42.837  41.519  63.846  0.00  0.00     0.210 C 
ENDBRANCH  14  22
TORSDOF 3
ENDMDL
MODEL 19
REMARK VINA RESULT:      -5.9     20.829     22.208
REMARK  3 active torsions:
REMARK  status: ('A' for Active; 'I' for Inactive)
REMARK    1  A    between atoms: O_3  and  C_17 
REMARK    2  A    between atoms: O_4  and  C_16 
REMARK    3  A    between atoms: O_5  and  C_19 
ROOT
ATOM      1  O   *** d   1      46.488  66.550  66.525  0.00  0.00    -0.321 OA
ATOM      2  O   *** d   1      50.335  67.359  67.048  0.00  0.00    -0.286 OA
ATOM      3  C   *** d   1      48.698  66.730  65.592  0.00  0.00     0.048 A 
ATOM      4  C   *** d   1      48.330  67.032  67.919  0.00  0.00     0.049 A 
ATOM      5  C   *** d   1      49.486  66.592  64.482  0.00  0.00    -0.017 A 
ATOM      6  C   *** d   1      49.181  67.036  66.843  0.00  0.00     0.197 A 
ATOM      7  C   *** d   1      47.020  66.780  67.750  0.00  0.00     0.091 A 
ATOM      8  C   *** d   1      47.372  66.487  65.499  0.00  0.00     0.159 A 
ATOM      9  C   *** d   1      48.976  66.564  63.228  0.00  0.00     0.052 A 
ATOM     10  C   *** d   1      50.829  66.443  64.478  0.00  0.00     0.015 A 
ATOM     11  C   *** d   1      48.773  67.280  69.170  0.00  0.00     0.021 A 
ATOM     12  C   *** d   1      46.207  66.778  68.823  0.00  0.00     0.074 A 
ATOM     13  C   *** d   1      49.687  66.431  62.094  0.00  0.00     0.099 A 
ATOM     14  C   *** d   1      51.025  66.306  62.138  0.00  0.00     0.101 A 
ATOM     15  C   *** d   1      51.569  66.307  63.366  0.00  0.00     0.040 A 
ATOM     16  C   *** d   1      46.637  67.014  70.072  0.00  0.00     0.068 A 
ATOM     17  C   *** d   1      47.944  67.270  70.224  0.00  0.00     0.037 A 
ENDROOT
BRANCH  16  18
ATOM     18  O   *** d   1      45.780  67.001  71.128  0.00  0.00    -0.361 OA
ATOM     19  H   *** d   1      44.975  67.490  70.890  0.00  0.00     0.217 HD
ENDBRANCH  16  18
BRANCH  13  20
ATOM     20  O   *** d   1      49.062  66.435  60.882  0.00  0.00    -0.358 OA
ATOM     21  H   *** d   1      48.356  65.769  60.887  0.00  0.00     0.217 HD
ENDBRANCH  13  20
BRANCH  14  22
ATOM     22  O   *** d   1      51.713  66.167  60.956  0.00  0.00    -0.353 OA
ATOM     23  C   *** d   1      52.240  64.906  60.617  0.00  0.00     0.210 C 
ENDBRANCH  14  22
TORSDOF 3
ENDMDL
MODEL 20
REMARK VINA RESULT:      -5.9     22.047     26.790
REMARK  3 active torsions:
REMARK  status: ('A' for Active; 'I' for Inactive)
REMARK    1  A    between atoms: O_3  and  C_17 
REMARK    2  A    between atoms: O_4  and  C_16 
REMARK    3  A    between atoms: O_5  and  C_19 
ROOT
ATOM      1  O   *** d   1      62.417  59.206  45.926  0.00  0.00    -0.321 OA
ATOM      2  O   *** d   1      60.276  56.851  48.292  0.00  0.00    -0.286 OA
ATOM      3  C   *** d   1      60.371  58.006  46.329  0.00  0.00     0.048 A 
ATOM      4  C   *** d   1      62.080  58.088  47.977  0.00  0.00     0.049 A 
ATOM      5  C   *** d   1      59.118  57.696  45.875  0.00  0.00    -0.017 A 
ATOM      6  C   *** d   1      60.859  57.626  47.557  0.00  0.00     0.197 A 
ATOM      7  C   *** d   1      62.824  58.869  47.174  0.00  0.00     0.091 A 
ATOM      8  C   *** d   1      61.173  58.793  45.578  0.00  0.00     0.159 A 
ATOM      9  C   *** d   1      58.760  57.838  44.578  0.00  0.00     0.052 A 
ATOM     10  C   *** d   1      58.092  57.245  46.630  0.00  0.00     0.015 A 
ATOM     11  C   *** d   1      62.573  57.777  49.194  0.00  0.00     0.021 A 
ATOM     12  C   *** d   1      64.018  59.314  47.611  0.00  0.00     0.074 A 
ATOM     13  C   *** d   1      57.551  57.555  44.060  0.00  0.00     0.099 A 
ATOM     14  C   *** d   1      56.565  57.089  44.847  0.00  0.00     0.101 A 
ATOM     15  C   *** d   1      56.874  56.953  46.147  0.00  0.00     0.040 A 
ATOM     16  C   *** d   1      64.514  59.019  48.821  0.00  0.00     0.068 A 
ATOM     17  C   *** d   1      63.764  58.233  49.608  0.00  0.00     0.037 A 
ENDROOT
BRANCH  16  18
ATOM     18  O   *** d   1      65.725  59.491  49.223  0.00  0.00    -0.361 OA
ATOM     19  H   *** d   1      66.069  60.097  48.547  0.00  0.00     0.217 HD
ENDBRANCH  16  18
BRANCH  13  20
ATOM     20  O   *** d   1      57.312  57.722  42.728  0.00  0.00    -0.358 OA
ATOM     21  H   *** d   1      58.061  57.366  42.225  0.00  0.00     0.217 HD
ENDBRANCH  13  20
BRANCH  14  22
ATOM     22  O   *** d   1      55.343  56.816  44.281  0.00  0.00    -0.353 OA
ATOM     23  C   *** d   1      54.411  56.046  45.003  0.00  0.00     0.210 C 
ENDBRANCH  14  22
TORSDOF 3
ENDMDL
