# Supplementary material for: Astragalus in Acute Pancreatitis: Insights from Network Pharmacology, Molecular Docking, and Meta-Analysis Validation
Source: Curr Issues Mol Biol. 2025 May 21;47(5):379. doi: 10.3390/cimb47050379 (PMC12109879; doi:10.3390/cimb47050379)
Supplement: Supplementary file 1 [file cimb-47-00379-s001.zip › Original Data/Network Pharmacology/5 Molecular Docking/Calycosin/IL6/6mg1.pdb]

REMARK   4 XXXX COMPLIES WITH FORMAT V. 2.0
ATOM      1  N   LYS A 269      65.335 -20.291  34.565  1.00 83.26           N  
ATOM      2  HN1 LYS A 269      64.958 -19.355  34.713  1.00  0.00           H  
ATOM      3  HN2 LYS A 269      64.625 -20.935  34.216  1.00  0.00           H  
ATOM      4  HN3 LYS A 269      65.973 -20.321  33.769  1.00  0.00           H  
ATOM      5  CA  LYS A 269      65.965 -20.789  35.783  1.00 89.23           C  
ATOM      6  HA  LYS A 269      65.187 -20.848  36.580  1.00  0.00           H  
ATOM      7  C   LYS A 269      67.064 -19.844  36.257  1.00 86.63           C  
ATOM      8  O   LYS A 269      67.118 -18.682  35.844  1.00 86.90           O  
ATOM      9  CB  LYS A 269      66.529 -22.188  35.562  1.00 88.79           C  
ATOM     10  HB1 LYS A 269      65.725 -22.879  35.215  1.00  0.00           H  
ATOM     11  HB2 LYS A 269      67.048 -22.575  36.470  1.00  0.00           H  
ATOM     12  HB3 LYS A 269      67.400 -22.180  34.865  1.00  0.00           H  
ATOM     13  N   HIS A 270      67.942 -20.352  37.125  1.00 84.92           N  
ATOM     14  HN  HIS A 270      67.863 -21.331  37.399  1.00  0.00           H  
ATOM     15  CA  HIS A 270      69.009 -19.540  37.688  1.00 83.32           C  
ATOM     16  HA  HIS A 270      69.126 -18.638  37.043  1.00  0.00           H  
ATOM     17  C   HIS A 270      70.358 -20.244  37.749  1.00 79.66           C  
ATOM     18  O   HIS A 270      71.325 -19.633  38.215  1.00 83.07           O  
ATOM     19  CB  HIS A 270      68.625 -19.060  39.098  1.00 86.29           C  
ATOM     20  HB1 HIS A 270      69.443 -18.437  39.530  1.00  0.00           H  
ATOM     21  HB2 HIS A 270      68.351 -19.909  39.767  1.00  0.00           H  
ATOM     22  HB3 HIS A 270      67.647 -18.524  39.103  1.00  0.00           H  
ATOM     23  N   SER A 271      70.460 -21.493  37.301  1.00 74.06           N  
ATOM     24  HN  SER A 271      69.634 -21.968  36.937  1.00  0.00           H  
ATOM     25  CA  SER A 271      71.739 -22.187  37.326  1.00 69.67           C  
ATOM     26  HA  SER A 271      72.164 -22.111  38.354  1.00  0.00           H  
ATOM     27  C   SER A 271      72.716 -21.541  36.348  1.00 77.87           C  
ATOM     28  O   SER A 271      72.331 -20.814  35.428  1.00 73.24           O  
ATOM     29  CB  SER A 271      71.562 -23.666  36.981  1.00 65.87           C  
ATOM     30  HB1 SER A 271      72.432 -24.274  37.321  1.00  0.00           H  
ATOM     31  HB2 SER A 271      70.769 -24.141  37.604  1.00  0.00           H  
ATOM     32  OG  SER A 271      71.312 -23.839  35.596  1.00 60.51           O  
ATOM     33  HG  SER A 271      71.202 -24.758  35.382  1.00  0.00           H  
ATOM     34  N   ASP A 272      74.004 -21.816  36.562  1.00 85.99           N  
ATOM     35  HN  ASP A 272      74.276 -22.415  37.342  1.00  0.00           H  
ATOM     36  CA  ASP A 272      75.022 -21.259  35.680  1.00 87.59           C  
ATOM     37  HA  ASP A 272      74.828 -20.166  35.574  1.00  0.00           H  
ATOM     38  C   ASP A 272      74.965 -21.886  34.293  1.00 76.56           C  
ATOM     39  O   ASP A 272      75.204 -21.197  33.293  1.00 79.14           O  
ATOM     40  CB  ASP A 272      76.407 -21.436  36.298  1.00 94.70           C  
ATOM     41  HB1 ASP A 272      76.583 -22.497  36.590  1.00  0.00           H  
ATOM     42  HB2 ASP A 272      76.460 -20.961  37.306  1.00  0.00           H  
ATOM     43  CG  ASP A 272      77.514 -20.928  35.397  1.00 99.51           C  
ATOM     44  OD1 ASP A 272      78.061 -21.736  34.617  1.00100.03           O  
ATOM     45  OD2 ASP A 272      77.821 -19.716  35.453  1.00102.33           O  
ATOM     46  N   GLU A 273      74.644 -23.180  34.209  1.00 58.79           N  
ATOM     47  HN  GLU A 273      74.543 -23.735  35.059  1.00  0.00           H  
ATOM     48  CA  GLU A 273      74.437 -23.802  32.906  1.00 51.52           C  
ATOM     49  HA  GLU A 273      75.356 -23.648  32.294  1.00  0.00           H  
ATOM     50  C   GLU A 273      73.261 -23.165  32.174  1.00 50.46           C  
ATOM     51  O   GLU A 273      73.292 -23.022  30.946  1.00 44.85           O  
ATOM     52  CB  GLU A 273      74.213 -25.304  33.068  1.00 49.27           C  
ATOM     53  HB1 GLU A 273      75.073 -25.770  33.603  1.00  0.00           H  
ATOM     54  HB2 GLU A 273      74.014 -25.802  32.090  1.00  0.00           H  
ATOM     55  HB3 GLU A 273      73.242 -25.527  33.569  1.00  0.00           H  
ATOM     56  N   TYR A 274      72.215 -22.772  32.910  1.00 43.20           N  
ATOM     57  HN  TYR A 274      72.207 -22.937  33.917  1.00  0.00           H  
ATOM     58  CA  TYR A 274      71.085 -22.106  32.268  1.00 51.43           C  
ATOM     59  HA  TYR A 274      70.710 -22.766  31.451  1.00  0.00           H  
ATOM     60  C   TYR A 274      71.506 -20.777  31.652  1.00 46.82           C  
ATOM     61  O   TYR A 274      71.096 -20.442  30.533  1.00 40.42           O  
ATOM     62  CB  TYR A 274      69.949 -21.893  33.269  1.00 47.03           C  
ATOM     63  HB1 TYR A 274      69.471 -22.864  33.535  1.00  0.00           H  
ATOM     64  HB2 TYR A 274      70.352 -21.605  34.268  1.00  0.00           H  
ATOM     65  CG  TYR A 274      68.910 -20.894  32.802  1.00 44.15           C  
ATOM     66  CD1 TYR A 274      68.980 -19.556  33.184  1.00 51.55           C  
ATOM     67  HD1 TYR A 274      69.803 -19.225  33.839  1.00  0.00           H  
ATOM     68  CD2 TYR A 274      67.859 -21.280  31.982  1.00 44.83           C  
ATOM     69  HD2 TYR A 274      67.775 -22.334  31.669  1.00  0.00           H  
ATOM     70  CE1 TYR A 274      68.039 -18.633  32.759  1.00 48.97           C  
ATOM     71  HE1 TYR A 274      68.118 -17.578  33.071  1.00  0.00           H  
ATOM     72  CE2 TYR A 274      66.913 -20.363  31.550  1.00 53.81           C  
ATOM     73  HE2 TYR A 274      66.089 -20.687  30.893  1.00  0.00           H  
ATOM     74  CZ  TYR A 274      67.005 -19.038  31.946  1.00 53.57           C  
ATOM     75  OH  TYR A 274      66.072 -18.116  31.516  1.00 50.66           O  
ATOM     76  HH  TYR A 274      66.135 -17.208  31.787  1.00  0.00           H  
ATOM     77  N   LYS A 275      72.325 -20.006  32.369  1.00 46.79           N  
ATOM     78  HN  LYS A 275      72.689 -20.340  33.261  1.00  0.00           H  
ATOM     79  CA  LYS A 275      72.700 -18.685  31.877  1.00 41.89           C  
ATOM     80  HA  LYS A 275      71.767 -18.137  31.606  1.00  0.00           H  
ATOM     81  C   LYS A 275      73.572 -18.783  30.632  1.00 37.43           C  
ATOM     82  O   LYS A 275      73.399 -18.002  29.689  1.00 37.45           O  
ATOM     83  CB  LYS A 275      73.404 -17.906  32.989  1.00 47.73           C  
ATOM     84  HB1 LYS A 275      73.885 -16.984  32.586  1.00  0.00           H  
ATOM     85  HB2 LYS A 275      74.313 -18.447  33.340  1.00  0.00           H  
ATOM     86  CG  LYS A 275      72.484 -17.574  34.157  1.00 51.45           C  
ATOM     87  HG1 LYS A 275      71.984 -18.490  34.550  1.00  0.00           H  
ATOM     88  HG2 LYS A 275      71.583 -17.014  33.814  1.00  0.00           H  
ATOM     89  CD  LYS A 275      73.210 -16.825  35.265  1.00 62.61           C  
ATOM     90  HD1 LYS A 275      73.628 -15.858  34.899  1.00  0.00           H  
ATOM     91  HD2 LYS A 275      72.497 -16.427  36.024  1.00  0.00           H  
ATOM     92  CE  LYS A 275      74.279 -17.684  35.905  1.00 63.77           C  
ATOM     93  HE1 LYS A 275      73.894 -18.703  36.143  1.00  0.00           H  
ATOM     94  HE2 LYS A 275      75.070 -17.964  35.170  1.00  0.00           H  
ATOM     95  NZ  LYS A 275      74.863 -17.029  37.109  1.00 65.08           N  
ATOM     96  HZ1 LYS A 275      75.584 -17.608  37.540  1.00  0.00           H  
ATOM     97  HZ2 LYS A 275      74.140 -16.773  37.781  1.00  0.00           H  
ATOM     98  HZ3 LYS A 275      75.215 -16.097  36.892  1.00  0.00           H  
ATOM     99  N   ILE A 276      74.488 -19.755  30.595  1.00 37.29           N  
ATOM    100  HN  ILE A 276      74.589 -20.389  31.388  1.00  0.00           H  
ATOM    101  CA  ILE A 276      75.346 -19.912  29.420  1.00 37.91           C  
ATOM    102  HA  ILE A 276      75.772 -18.913  29.168  1.00  0.00           H  
ATOM    103  C   ILE A 276      74.543 -20.398  28.219  1.00 39.10           C  
ATOM    104  O   ILE A 276      74.741 -19.925  27.087  1.00 36.84           O  
ATOM    105  CB  ILE A 276      76.515 -20.860  29.747  1.00 45.70           C  
ATOM    106  HB  ILE A 276      76.106 -21.749  30.281  1.00  0.00           H  
ATOM    107  CG1 ILE A 276      77.515 -20.162  30.672  1.00 50.28           C  
ATOM    108 1HG1 ILE A 276      76.993 -19.708  31.546  1.00  0.00           H  
ATOM    109 2HG1 ILE A 276      77.915 -19.237  30.194  1.00  0.00           H  
ATOM    110  CG2 ILE A 276      77.199 -21.343  28.459  1.00 45.34           C  
ATOM    111 1HG2 ILE A 276      76.471 -21.851  27.785  1.00  0.00           H  
ATOM    112 2HG2 ILE A 276      78.078 -21.993  28.679  1.00  0.00           H  
ATOM    113 3HG2 ILE A 276      77.729 -20.511  27.939  1.00  0.00           H  
ATOM    114  CD1 ILE A 276      78.640 -21.055  31.128  1.00 54.22           C  
ATOM    115 1HD1 ILE A 276      79.368 -20.547  31.802  1.00  0.00           H  
ATOM    116 2HD1 ILE A 276      79.162 -21.509  30.254  1.00  0.00           H  
ATOM    117 3HD1 ILE A 276      78.240 -21.980  31.606  1.00  0.00           H  
ATOM    118  N   ARG A 277      73.625 -21.343  28.432  1.00 33.62           N  
ATOM    119  HN  ARG A 277      73.497 -21.732  29.366  1.00  0.00           H  
ATOM    120  CA  ARG A 277      72.804 -21.817  27.320  1.00 38.05           C  
ATOM    121  HA  ARG A 277      73.485 -22.150  26.502  1.00  0.00           H  
ATOM    122  C   ARG A 277      71.913 -20.703  26.773  1.00 32.46           C  
ATOM    123  O   ARG A 277      71.694 -20.616  25.557  1.00 28.39           O  
ATOM    124  CB  ARG A 277      71.965 -23.016  27.757  1.00 45.88           C  
ATOM    125  HB1 ARG A 277      71.339 -22.753  28.642  1.00  0.00           H  
ATOM    126  HB2 ARG A 277      71.162 -23.223  27.012  1.00  0.00           H  
ATOM    127  CG  ARG A 277      72.775 -24.276  28.032  1.00 56.23           C  
ATOM    128  HG1 ARG A 277      73.431 -24.542  27.171  1.00  0.00           H  
ATOM    129  HG2 ARG A 277      73.567 -24.100  28.797  1.00  0.00           H  
ATOM    130  CD  ARG A 277      71.862 -25.427  28.421  1.00 63.41           C  
ATOM    131  HD1 ARG A 277      72.443 -26.360  28.611  1.00  0.00           H  
ATOM    132  HD2 ARG A 277      71.432 -25.278  29.439  1.00  0.00           H  
ATOM    133  NE  ARG A 277      70.813 -25.647  27.428  1.00 71.14           N  
ATOM    134  HE  ARG A 277      70.873 -25.135  26.548  1.00  0.00           H  
ATOM    135  CZ  ARG A 277      69.785 -26.472  27.600  1.00 77.80           C  
ATOM    136  NH1 ARG A 277      69.665 -27.153  28.731  1.00 83.55           N  
ATOM    137 1HH1 ARG A 277      70.365 -27.045  29.465  1.00  0.00           H  
ATOM    138 2HH1 ARG A 277      68.876 -27.786  28.863  1.00  0.00           H  
ATOM    139  NH2 ARG A 277      68.874 -26.613  26.646  1.00 74.70           N  
ATOM    140 1HH2 ARG A 277      68.966 -26.089  25.776  1.00  0.00           H  
ATOM    141 2HH2 ARG A 277      68.085 -27.246  26.778  1.00  0.00           H  
ATOM    142  N   ARG A 278      71.396 -19.839  27.658  1.00 33.19           N  
ATOM    143  HN  ARG A 278      71.561 -19.980  28.655  1.00  0.00           H  
ATOM    144  CA  ARG A 278      70.600 -18.699  27.212  1.00 36.08           C  
ATOM    145  HA  ARG A 278      69.800 -19.072  26.531  1.00  0.00           H  
ATOM    146  C   ARG A 278      71.454 -17.702  26.449  1.00 31.81           C  
ATOM    147  O   ARG A 278      71.030 -17.182  25.414  1.00 30.84           O  
ATOM    148  CB  ARG A 278      69.937 -18.013  28.408  1.00 41.30           C  
ATOM    149  HB1 ARG A 278      69.726 -16.944  28.170  1.00  0.00           H  
ATOM    150  HB2 ARG A 278      70.673 -17.887  29.236  1.00  0.00           H  
ATOM    151  CG  ARG A 278      68.671 -18.698  28.927  1.00 44.08           C  
ATOM    152  HG1 ARG A 278      68.694 -19.793  28.717  1.00  0.00           H  
ATOM    153  HG2 ARG A 278      68.661 -18.728  30.042  1.00  0.00           H  
ATOM    154  CD  ARG A 278      67.377 -18.056  28.378  1.00 45.26           C  
ATOM    155  HD1 ARG A 278      66.975 -17.318  29.111  1.00  0.00           H  
ATOM    156  HD2 ARG A 278      66.549 -18.803  28.377  1.00  0.00           H  
ATOM    157  NE  ARG A 278      67.498 -17.435  27.051  1.00 38.54           N  
ATOM    158  HE  ARG A 278      67.843 -16.476  27.012  1.00  0.00           H  
ATOM    159  CZ  ARG A 278      67.193 -18.025  25.891  1.00 40.70           C  
ATOM    160  NH1 ARG A 278      66.757 -19.278  25.873  1.00 40.50           N  
ATOM    161 1HH1 ARG A 278      66.524 -19.728  24.988  1.00  0.00           H  
ATOM    162 2HH1 ARG A 278      66.657 -19.783  26.753  1.00  0.00           H  
ATOM    163  NH2 ARG A 278      67.323 -17.367  24.745  1.00 35.66           N  
ATOM    164 1HH2 ARG A 278      67.090 -17.817  23.860  1.00  0.00           H  
ATOM    165 2HH2 ARG A 278      67.658 -16.404  24.759  1.00  0.00           H  
ATOM    166  N   GLU A 279      72.655 -17.409  26.955  1.00 33.10           N  
ATOM    167  HN  GLU A 279      72.952 -17.813  27.843  1.00  0.00           H  
ATOM    168  CA  GLU A 279      73.539 -16.505  26.224  1.00 36.18           C  
ATOM    169  HA  GLU A 279      73.032 -15.517  26.128  1.00  0.00           H  
ATOM    170  C   GLU A 279      73.825 -17.037  24.830  1.00 30.68           C  
ATOM    171  O   GLU A 279      73.747 -16.293  23.842  1.00 32.01           O  
ATOM    172  CB  GLU A 279      74.842 -16.307  26.997  1.00 38.87           C  
ATOM    173  HB1 GLU A 279      75.517 -15.617  26.439  1.00  0.00           H  
ATOM    174  HB2 GLU A 279      75.339 -17.277  27.233  1.00  0.00           H  
ATOM    175  HB3 GLU A 279      74.660 -15.959  28.041  1.00  0.00           H  
ATOM    176  N   ARG A 280      74.115 -18.334  24.728  1.00 31.02           N  
ATOM    177  HN  ARG A 280      74.157 -18.912  25.567  1.00  0.00           H  
ATOM    178  CA  ARG A 280      74.373 -18.931  23.421  1.00 32.85           C  
ATOM    179  HA  ARG A 280      75.182 -18.346  22.925  1.00  0.00           H  
ATOM    180  C   ARG A 280      73.138 -18.880  22.534  1.00 35.50           C  
ATOM    181  O   ARG A 280      73.241 -18.591  21.333  1.00 28.02           O  
ATOM    182  CB  ARG A 280      74.862 -20.363  23.596  1.00 31.31           C  
ATOM    183  HB1 ARG A 280      74.134 -20.961  24.193  1.00  0.00           H  
ATOM    184  HB2 ARG A 280      74.810 -20.921  22.632  1.00  0.00           H  
ATOM    185  CG  ARG A 280      76.243 -20.449  24.192  1.00 31.50           C  
ATOM    186  HG1 ARG A 280      77.014 -20.002  23.521  1.00  0.00           H  
ATOM    187  HG2 ARG A 280      76.364 -19.762  25.062  1.00  0.00           H  
ATOM    188  CD  ARG A 280      76.571 -21.878  24.553  1.00 34.69           C  
ATOM    189  HD1 ARG A 280      75.791 -22.314  25.219  1.00  0.00           H  
ATOM    190  HD2 ARG A 280      76.452 -22.553  23.674  1.00  0.00           H  
ATOM    191  NE  ARG A 280      77.898 -22.009  25.141  1.00 31.64           N  
ATOM    192  HE  ARG A 280      78.462 -21.167  25.258  1.00  0.00           H  
ATOM    193  CZ  ARG A 280      78.409 -23.171  25.532  1.00 32.42           C  
ATOM    194  NH1 ARG A 280      77.694 -24.273  25.407  1.00 33.64           N  
ATOM    195 1HH1 ARG A 280      76.761 -24.231  24.998  1.00  0.00           H  
ATOM    196 2HH1 ARG A 280      78.086 -25.165  25.707  1.00  0.00           H  
ATOM    197  NH2 ARG A 280      79.622 -23.225  26.064  1.00 36.08           N  
ATOM    198 1HH2 ARG A 280      80.175 -22.373  26.161  1.00  0.00           H  
ATOM    199 2HH2 ARG A 280      80.014 -24.117  26.364  1.00  0.00           H  
ATOM    200  N   ASN A 281      71.956 -19.133  23.097  1.00 26.49           N  
ATOM    201  HN  ASN A 281      71.889 -19.357  24.090  1.00  0.00           H  
ATOM    202  CA  ASN A 281      70.763 -19.082  22.264  1.00 35.69           C  
ATOM    203  HA  ASN A 281      70.941 -19.721  21.368  1.00  0.00           H  
ATOM    204  C   ASN A 281      70.491 -17.663  21.783  1.00 35.21           C  
ATOM    205  O   ASN A 281      70.179 -17.456  20.607  1.00 27.36           O  
ATOM    206  CB  ASN A 281      69.556 -19.641  23.009  1.00 36.22           C  
ATOM    207  HB1 ASN A 281      69.374 -19.086  23.959  1.00  0.00           H  
ATOM    208  HB2 ASN A 281      69.773 -20.649  23.433  1.00  0.00           H  
ATOM    209  CG  ASN A 281      68.318 -19.665  22.140  1.00 35.89           C  
ATOM    210  ND2 ASN A 281      68.388 -20.412  21.036  1.00 30.52           N  
ATOM    211 1HD2 ASN A 281      69.212 -20.966  20.801  1.00  0.00           H  
ATOM    212 2HD2 ASN A 281      67.553 -20.428  20.450  1.00  0.00           H  
ATOM    213  OD1 ASN A 281      67.325 -18.997  22.423  1.00 32.69           O  
ATOM    214  N   ASN A 282      70.655 -16.667  22.661  1.00 32.19           N  
ATOM    215  HN  ASN A 282      70.899 -16.871  23.630  1.00  0.00           H  
ATOM    216  CA  ASN A 282      70.482 -15.285  22.221  1.00 34.69           C  
ATOM    217  HA  ASN A 282      69.430 -15.160  21.873  1.00  0.00           H  
ATOM    218  C   ASN A 282      71.411 -14.944  21.058  1.00 31.26           C  
ATOM    219  O   ASN A 282      70.998 -14.275  20.100  1.00 36.07           O  
ATOM    220  CB  ASN A 282      70.709 -14.341  23.397  1.00 32.55           C  
ATOM    221  HB1 ASN A 282      70.778 -13.282  23.055  1.00  0.00           H  
ATOM    222  HB2 ASN A 282      71.735 -14.460  23.816  1.00  0.00           H  
ATOM    223  CG  ASN A 282      69.646 -14.501  24.486  1.00 36.49           C  
ATOM    224  ND2 ASN A 282      69.961 -14.050  25.687  1.00 37.75           N  
ATOM    225 1HD2 ASN A 282      70.873 -13.646  25.901  1.00  0.00           H  
ATOM    226 2HD2 ASN A 282      69.252 -14.157  26.413  1.00  0.00           H  
ATOM    227  OD1 ASN A 282      68.543 -14.990  24.227  1.00 35.87           O  
ATOM    228  N   ILE A 283      72.656 -15.420  21.108  1.00 31.46           N  
ATOM    229  HN  ILE A 283      72.965 -15.921  21.941  1.00  0.00           H  
ATOM    230  CA  ILE A 283      73.588 -15.240  19.995  1.00 32.92           C  
ATOM    231  HA  ILE A 283      73.706 -14.147  19.811  1.00  0.00           H  
ATOM    232  C   ILE A 283      73.033 -15.884  18.724  1.00 35.58           C  
ATOM    233  O   ILE A 283      73.014 -15.268  17.646  1.00 34.92           O  
ATOM    234  CB  ILE A 283      74.965 -15.818  20.368  1.00 40.15           C  
ATOM    235  HB  ILE A 283      74.788 -16.821  20.822  1.00  0.00           H  
ATOM    236  CG1 ILE A 283      75.676 -14.958  21.430  1.00 30.80           C  
ATOM    237 1HG1 ILE A 283      74.950 -14.555  22.174  1.00  0.00           H  
ATOM    238 2HG1 ILE A 283      76.036 -13.997  20.995  1.00  0.00           H  
ATOM    239  CG2 ILE A 283      75.826 -16.032  19.121  1.00 34.85           C  
ATOM    240 1HG2 ILE A 283      75.311 -16.654  18.352  1.00  0.00           H  
ATOM    241 2HG2 ILE A 283      76.820 -16.462  19.387  1.00  0.00           H  
ATOM    242 3HG2 ILE A 283      76.162 -15.059  18.692  1.00  0.00           H  
ATOM    243  CD1 ILE A 283      76.812 -15.712  22.120  1.00 33.18           C  
ATOM    244 1HD1 ILE A 283      77.327 -15.090  22.889  1.00  0.00           H  
ATOM    245 2HD1 ILE A 283      77.538 -16.115  21.376  1.00  0.00           H  
ATOM    246 3HD1 ILE A 283      76.452 -16.673  22.555  1.00  0.00           H  
ATOM    247  N   ALA A 284      72.561 -17.129  18.832  1.00 30.20           N  
ATOM    248  HN  ALA A 284      72.567 -17.593  19.740  1.00  0.00           H  
ATOM    249  CA  ALA A 284      72.034 -17.837  17.661  1.00 38.38           C  
ATOM    250  HA  ALA A 284      72.819 -17.842  16.870  1.00  0.00           H  
ATOM    251  C   ALA A 284      70.793 -17.150  17.103  1.00 27.66           C  
ATOM    252  O   ALA A 284      70.604 -17.083  15.881  1.00 25.63           O  
ATOM    253  CB  ALA A 284      71.716 -19.282  18.033  1.00 36.70           C  
ATOM    254  HB1 ALA A 284      71.315 -19.820  17.143  1.00  0.00           H  
ATOM    255  HB2 ALA A 284      71.028 -19.349  18.908  1.00  0.00           H  
ATOM    256  HB3 ALA A 284      72.595 -19.804  18.479  1.00  0.00           H  
ATOM    257  N   VAL A 285      69.923 -16.657  17.985  1.00 29.36           N  
ATOM    258  HN  VAL A 285      70.114 -16.743  18.983  1.00  0.00           H  
ATOM    259  CA  VAL A 285      68.701 -15.996  17.539  1.00 29.95           C  
ATOM    260  HA  VAL A 285      68.174 -16.686  16.840  1.00  0.00           H  
ATOM    261  C   VAL A 285      69.035 -14.715  16.772  1.00 33.94           C  
ATOM    262  O   VAL A 285      68.478 -14.446  15.695  1.00 31.13           O  
ATOM    263  CB  VAL A 285      67.771 -15.736  18.736  1.00 34.81           C  
ATOM    264  HB  VAL A 285      68.342 -15.185  19.519  1.00  0.00           H  
ATOM    265  CG1 VAL A 285      66.592 -14.891  18.310  1.00 30.32           C  
ATOM    266 1HG1 VAL A 285      66.954 -13.929  17.878  1.00  0.00           H  
ATOM    267 2HG1 VAL A 285      65.868 -14.730  19.143  1.00  0.00           H  
ATOM    268 3HG1 VAL A 285      65.916 -15.436  17.611  1.00  0.00           H  
ATOM    269  CG2 VAL A 285      67.273 -17.058  19.330  1.00 33.89           C  
ATOM    270 1HG2 VAL A 285      68.143 -17.681  19.644  1.00  0.00           H  
ATOM    271 2HG2 VAL A 285      66.597 -17.603  18.631  1.00  0.00           H  
ATOM    272 3HG2 VAL A 285      66.549 -16.897  20.163  1.00  0.00           H  
ATOM    273  N   ARG A 286      69.967 -13.911  17.296  1.00 30.95           N  
ATOM    274  CA AARG A 286      70.402 -12.720  16.571  0.50 37.64           C  
ATOM    275  HA AARG A 286      69.515 -12.063  16.416  1.00  0.00           H  
ATOM    276  CA BARG A 286      70.388 -12.719  16.568  0.50 37.72           C  
ATOM    277  HA BARG A 286      69.489 -12.081  16.400  1.00  0.00           H  
ATOM    278  C   ARG A 286      70.974 -13.079  15.205  1.00 33.91           C  
ATOM    279  O   ARG A 286      70.677 -12.423  14.199  1.00 37.57           O  
ATOM    280  CB AARG A 286      71.431 -11.947  17.395  0.50 40.49           C  
ATOM    281  HB1AARG A 286      72.074 -11.322  16.733  1.00  0.00           H  
ATOM    282  HB2AARG A 286      72.202 -12.638  17.808  1.00  0.00           H  
ATOM    283  CB BARG A 286      71.385 -11.920  17.408  0.50 41.04           C  
ATOM    284  HB1BARG A 286      71.878 -11.131  16.794  1.00  0.00           H  
ATOM    285  HB2BARG A 286      72.277 -12.539  17.661  1.00  0.00           H  
ATOM    286  CG AARG A 286      70.821 -11.100  18.505  0.50 45.42           C  
ATOM    287  HG1AARG A 286      70.327 -11.735  19.277  1.00  0.00           H  
ATOM    288  HG2AARG A 286      69.928 -10.539  18.144  1.00  0.00           H  
ATOM    289  CG BARG A 286      70.761 -11.318  18.673  0.50 43.17           C  
ATOM    290  HG1BARG A 286      70.490 -12.113  19.406  1.00  0.00           H  
ATOM    291  HG2BARG A 286      69.743 -10.913  18.466  1.00  0.00           H  
ATOM    292  CD AARG A 286      71.850 -10.165  19.130  0.50 49.02           C  
ATOM    293  HD1AARG A 286      71.432  -9.141  19.274  1.00  0.00           H  
ATOM    294  HD2AARG A 286      72.666  -9.922  18.410  1.00  0.00           H  
ATOM    295  CD BARG A 286      71.653 -10.263  19.312  0.50 48.30           C  
ATOM    296  HD1BARG A 286      71.972  -9.498  18.566  1.00  0.00           H  
ATOM    297  HD2BARG A 286      71.072  -9.607  20.001  1.00  0.00           H  
ATOM    298  NE AARG A 286      72.385 -10.699  20.377  0.50 47.97           N  
ATOM    299  HE AARG A 286      71.819 -10.591  21.219  1.00  0.00           H  
ATOM    300  NE BARG A 286      72.802 -10.851  19.988  0.50 42.33           N  
ATOM    301  HE BARG A 286      73.646 -11.017  19.440  1.00  0.00           H  
ATOM    302  CZ AARG A 286      73.557 -11.317  20.497  0.50 46.37           C  
ATOM    303  CZ BARG A 286      72.817 -11.185  21.277  0.50 43.61           C  
ATOM    304  NH1AARG A 286      74.348 -11.482  19.442  0.50 32.63           N  
ATOM    305 1HH1AARG A 286      75.247 -11.956  19.534  1.00  0.00           H  
ATOM    306 2HH1AARG A 286      74.053 -11.136  18.529  1.00  0.00           H  
ATOM    307  NH1BARG A 286      71.745 -10.983  22.030  0.50 47.92           N  
ATOM    308 1HH1BARG A 286      71.756 -11.239  23.017  1.00  0.00           H  
ATOM    309 2HH1BARG A 286      70.908 -10.572  21.617  1.00  0.00           H  
ATOM    310  NH2AARG A 286      73.941 -11.767  21.684  0.50 45.29           N  
ATOM    311 1HH2AARG A 286      74.840 -12.241  21.776  1.00  0.00           H  
ATOM    312 2HH2AARG A 286      73.334 -11.640  22.494  1.00  0.00           H  
ATOM    313  NH2BARG A 286      73.905 -11.719  21.814  0.50 45.07           N  
ATOM    314 1HH2BARG A 286      73.916 -11.975  22.801  1.00  0.00           H  
ATOM    315 2HH2BARG A 286      74.730 -11.874  21.235  1.00  0.00           H  
ATOM    316  N   LYS A 287      71.796 -14.131  15.150  1.00 32.59           N  
ATOM    317  HN  LYS A 287      72.029 -14.627  16.010  1.00  0.00           H  
ATOM    318  CA  LYS A 287      72.368 -14.586  13.888  1.00 38.15           C  
ATOM    319  HA  LYS A 287      72.913 -13.733  13.420  1.00  0.00           H  
ATOM    320  C   LYS A 287      71.281 -15.052  12.923  1.00 36.37           C  
ATOM    321  O   LYS A 287      71.283 -14.684  11.739  1.00 35.03           O  
ATOM    322  CB  LYS A 287      73.375 -15.710  14.168  1.00 37.02           C  
ATOM    323  HB1 LYS A 287      74.137 -15.372  14.908  1.00  0.00           H  
ATOM    324  HB2 LYS A 287      72.891 -16.528  14.751  1.00  0.00           H  
ATOM    325  CG  LYS A 287      74.057 -16.276  12.925  1.00 37.25           C  
ATOM    326  HG1 LYS A 287      73.311 -16.560  12.147  1.00  0.00           H  
ATOM    327  HG2 LYS A 287      74.602 -15.481  12.364  1.00  0.00           H  
ATOM    328  CD  LYS A 287      74.982 -17.452  13.267  1.00 38.96           C  
ATOM    329  HD1 LYS A 287      74.452 -18.241  13.850  1.00  0.00           H  
ATOM    330  HD2 LYS A 287      75.748 -17.171  14.027  1.00  0.00           H  
ATOM    331  CE  LYS A 287      75.620 -18.015  11.996  1.00 43.89           C  
ATOM    332  HE1 LYS A 287      76.143 -17.210  11.428  1.00  0.00           H  
ATOM    333  HE2 LYS A 287      74.837 -18.290  11.251  1.00  0.00           H  
ATOM    334  NZ  LYS A 287      76.538 -19.166  12.245  1.00 41.63           N  
ATOM    335  HZ1 LYS A 287      76.963 -19.541  11.397  1.00  0.00           H  
ATOM    336  HZ2 LYS A 287      76.060 -19.902  12.764  1.00  0.00           H  
ATOM    337  HZ3 LYS A 287      77.254 -18.914  12.926  1.00  0.00           H  
ATOM    338  N   SER A 288      70.325 -15.838  13.418  1.00 29.52           N  
ATOM    339  HN  SER A 288      70.326 -16.073  14.411  1.00  0.00           H  
ATOM    340  CA  SER A 288      69.276 -16.365  12.549  1.00 35.70           C  
ATOM    341  HA  SER A 288      69.762 -16.874  11.684  1.00  0.00           H  
ATOM    342  C   SER A 288      68.383 -15.252  12.008  1.00 34.71           C  
ATOM    343  O   SER A 288      67.975 -15.285  10.833  1.00 33.62           O  
ATOM    344  CB  SER A 288      68.459 -17.403  13.318  1.00 32.88           C  
ATOM    345  HB1 SER A 288      69.101 -18.242  13.674  1.00  0.00           H  
ATOM    346  HB2 SER A 288      68.126 -17.007  14.306  1.00  0.00           H  
ATOM    347  OG  SER A 288      67.363 -17.879  12.556  1.00 30.05           O  
ATOM    348  HG  SER A 288      66.855 -18.524  13.034  1.00  0.00           H  
ATOM    349  N   ARG A 289      68.086 -14.254  12.840  1.00 28.65           N  
ATOM    350  HN  ARG A 289      68.452 -14.273  13.792  1.00  0.00           H  
ATOM    351  CA  ARG A 289      67.249 -13.134  12.421  1.00 34.12           C  
ATOM    352  HA  ARG A 289      66.331 -13.548  11.942  1.00  0.00           H  
ATOM    353  C   ARG A 289      67.965 -12.264  11.397  1.00 33.55           C  
ATOM    354  O   ARG A 289      67.348 -11.802  10.431  1.00 37.21           O  
ATOM    355  CB  ARG A 289      66.821 -12.323  13.652  1.00 38.99           C  
ATOM    356  HB1 ARG A 289      67.700 -12.005  14.260  1.00  0.00           H  
ATOM    357  HB2 ARG A 289      66.438 -11.316  13.366  1.00  0.00           H  
ATOM    358  CG  ARG A 289      65.811 -13.087  14.489  1.00 34.74           C  
ATOM    359  HG1 ARG A 289      66.231 -14.076  14.788  1.00  0.00           H  
ATOM    360  HG2 ARG A 289      64.959 -13.420  13.851  1.00  0.00           H  
ATOM    361  CD  ARG A 289      65.294 -12.356  15.702  1.00 42.61           C  
ATOM    362  HD1 ARG A 289      66.090 -12.163  16.459  1.00  0.00           H  
ATOM    363  HD2 ARG A 289      65.032 -11.294  15.485  1.00  0.00           H  
ATOM    364  NE  ARG A 289      64.170 -13.113  16.247  1.00 35.33           N  
ATOM    365  HE  ARG A 289      63.627 -13.678  15.594  1.00  0.00           H  
ATOM    366  CZ  ARG A 289      63.798 -13.127  17.515  1.00 33.36           C  
ATOM    367  NH1 ARG A 289      62.755 -13.863  17.864  1.00 43.73           N  
ATOM    368 1HH1 ARG A 289      62.468 -13.874  18.843  1.00  0.00           H  
ATOM    369 2HH1 ARG A 289      62.240 -14.388  17.157  1.00  0.00           H  
ATOM    370  NH2 ARG A 289      64.471 -12.441  18.438  1.00 36.40           N  
ATOM    371 1HH2 ARG A 289      64.184 -12.452  19.417  1.00  0.00           H  
ATOM    372 2HH2 ARG A 289      65.275 -11.874  18.169  1.00  0.00           H  
ATOM    373  N   ASP A 290      69.273 -12.057  11.573  1.00 36.26           N  
ATOM    374  HN  ASP A 290      69.730 -12.411  12.413  1.00  0.00           H  
ATOM    375  CA  ASP A 290      70.058 -11.330  10.577  1.00 47.64           C  
ATOM    376  HA  ASP A 290      69.581 -10.336  10.412  1.00  0.00           H  
ATOM    377  C   ASP A 290      70.087 -12.076   9.245  1.00 42.88           C  
ATOM    378  O   ASP A 290      69.991 -11.460   8.167  1.00 37.71           O  
ATOM    379  CB  ASP A 290      71.474 -11.101  11.111  1.00 48.38           C  
ATOM    380  HB1 ASP A 290      71.448 -10.632  12.122  1.00  0.00           H  
ATOM    381  HB2 ASP A 290      71.963 -12.068  11.372  1.00  0.00           H  
ATOM    382  CG  ASP A 290      72.343 -10.292  10.158  1.00 63.17           C  
ATOM    383  OD1 ASP A 290      71.995  -9.129   9.868  1.00 66.21           O  
ATOM    384  OD2 ASP A 290      73.386 -10.813   9.711  1.00 65.73           O  
ATOM    385  N   LYS A 291      70.199 -13.406   9.298  1.00 33.81           N  
ATOM    386  HN  LYS A 291      70.289 -13.867  10.203  1.00  0.00           H  
ATOM    387  CA  LYS A 291      70.194 -14.210   8.078  1.00 33.38           C  
ATOM    388  HA  LYS A 291      70.995 -13.830   7.402  1.00  0.00           H  
ATOM    389  C   LYS A 291      68.859 -14.096   7.354  1.00 40.27           C  
ATOM    390  O   LYS A 291      68.817 -14.011   6.119  1.00 39.05           O  
ATOM    391  CB  LYS A 291      70.502 -15.665   8.423  1.00 33.45           C  
ATOM    392  HB1 LYS A 291      71.481 -15.739   8.952  1.00  0.00           H  
ATOM    393  HB2 LYS A 291      69.821 -16.025   9.229  1.00  0.00           H  
ATOM    394  CG  LYS A 291      70.468 -16.616   7.237  1.00 47.62           C  
ATOM    395  HG1 LYS A 291      69.522 -16.521   6.655  1.00  0.00           H  
ATOM    396  HG2 LYS A 291      71.184 -16.311   6.439  1.00  0.00           H  
ATOM    397  CD  LYS A 291      70.709 -18.044   7.699  1.00 56.58           C  
ATOM    398  HD1 LYS A 291      71.763 -18.190   8.033  1.00  0.00           H  
ATOM    399  HD2 LYS A 291      70.189 -18.251   8.664  1.00  0.00           H  
ATOM    400  CE  LYS A 291      70.322 -19.056   6.635  1.00 60.31           C  
ATOM    401  HE1 LYS A 291      69.302 -18.860   6.229  1.00  0.00           H  
ATOM    402  HE2 LYS A 291      70.906 -18.913   5.696  1.00  0.00           H  
ATOM    403  NZ  LYS A 291      70.450 -20.443   7.158  1.00 59.88           N  
ATOM    404  HZ1 LYS A 291      70.190 -21.123   6.443  1.00  0.00           H  
ATOM    405  HZ2 LYS A 291      69.916 -20.574   8.017  1.00  0.00           H  
ATOM    406  HZ3 LYS A 291      71.383 -20.623   7.529  1.00  0.00           H  
ATOM    407  N   ALA A 292      67.756 -14.074   8.110  1.00 33.91           N  
ATOM    408  HN  ALA A 292      67.834 -14.165   9.123  1.00  0.00           H  
ATOM    409  CA  ALA A 292      66.442 -13.920   7.494  1.00 40.73           C  
ATOM    410  HA  ALA A 292      66.344 -14.687   6.690  1.00  0.00           H  
ATOM    411  C   ALA A 292      66.284 -12.545   6.859  1.00 41.73           C  
ATOM    412  O   ALA A 292      65.680 -12.422   5.785  1.00 41.49           O  
ATOM    413  CB  ALA A 292      65.337 -14.164   8.521  1.00 45.51           C  
ATOM    414  HB1 ALA A 292      65.453 -15.171   8.986  1.00  0.00           H  
ATOM    415  HB2 ALA A 292      64.322 -14.025   8.080  1.00  0.00           H  
ATOM    416  HB3 ALA A 292      65.297 -13.355   9.287  1.00  0.00           H  
ATOM    417  N   LYS A 293      66.820 -11.500   7.496  1.00 37.13           N  
ATOM    418  HN  LYS A 293      67.253 -11.627   8.411  1.00  0.00           H  
ATOM    419  CA  LYS A 293      66.786 -10.175   6.882  1.00 38.89           C  
ATOM    420  HA  LYS A 293      65.721  -9.900   6.698  1.00  0.00           H  
ATOM    421  C   LYS A 293      67.521 -10.175   5.547  1.00 37.39           C  
ATOM    422  O   LYS A 293      67.066  -9.553   4.579  1.00 43.15           O  
ATOM    423  CB  LYS A 293      67.396  -9.139   7.816  1.00 45.10           C  
ATOM    424  HB1 LYS A 293      67.464  -8.147   7.311  1.00  0.00           H  
ATOM    425  HB2 LYS A 293      68.481  -9.343   7.974  1.00  0.00           H  
ATOM    426  CG  LYS A 293      66.677  -9.013   9.147  1.00 54.25           C  
ATOM    427  HG1 LYS A 293      65.644  -8.614   9.019  1.00  0.00           H  
ATOM    428  HG2 LYS A 293      66.422 -10.012   9.572  1.00  0.00           H  
ATOM    429  CD  LYS A 293      67.485  -8.175  10.129  1.00 64.25           C  
ATOM    430  HD1 LYS A 293      67.240  -7.091  10.041  1.00  0.00           H  
ATOM    431  HD2 LYS A 293      68.561  -8.131   9.841  1.00  0.00           H  
ATOM    432  CE  LYS A 293      67.307  -8.675  11.558  1.00 63.16           C  
ATOM    433  HE1 LYS A 293      67.286  -9.789  11.602  1.00  0.00           H  
ATOM    434  HE2 LYS A 293      66.280  -8.469  11.939  1.00  0.00           H  
ATOM    435  NZ  LYS A 293      68.347  -8.112  12.460  1.00 62.28           N  
ATOM    436  HZ1 LYS A 293      68.228  -8.447  13.416  1.00  0.00           H  
ATOM    437  HZ2 LYS A 293      68.366  -7.093  12.419  1.00  0.00           H  
ATOM    438  HZ3 LYS A 293      69.287  -8.300  12.112  1.00  0.00           H  
ATOM    439  N   MET A 294      68.656 -10.876   5.473  1.00 34.71           N  
ATOM    440  HN  MET A 294      69.000 -11.374   6.294  1.00  0.00           H  
ATOM    441  CA  MET A 294      69.406 -10.932   4.223  1.00 40.57           C  
ATOM    442  HA  MET A 294      69.530  -9.890   3.847  1.00  0.00           H  
ATOM    443  C   MET A 294      68.655 -11.730   3.166  1.00 47.96           C  
ATOM    444  O   MET A 294      68.686 -11.377   1.980  1.00 41.94           O  
ATOM    445  CB  MET A 294      70.795 -11.519   4.462  1.00 49.12           C  
ATOM    446  HB1 MET A 294      71.296 -11.750   3.493  1.00  0.00           H  
ATOM    447  HB2 MET A 294      70.719 -12.548   4.884  1.00  0.00           H  
ATOM    448  CG  MET A 294      71.689 -10.646   5.334  1.00 56.42           C  
ATOM    449  HG1 MET A 294      72.683 -11.128   5.490  1.00  0.00           H  
ATOM    450  HG2 MET A 294      71.324 -10.633   6.387  1.00  0.00           H  
ATOM    451  SD  MET A 294      71.883  -8.961   4.699  1.00 71.81           S  
ATOM    452  CE  MET A 294      70.865  -8.027   5.842  1.00 78.50           C  
ATOM    453  HE1 MET A 294      70.984  -6.990   5.451  1.00  0.00           H  
ATOM    454  HE2 MET A 294      71.116  -8.160   6.920  1.00  0.00           H  
ATOM    455  HE3 MET A 294      69.812  -8.380   5.938  1.00  0.00           H  
ATOM    456  N   ARG A 295      67.971 -12.803   3.570  1.00 39.17           N  
ATOM    457  HN  ARG A 295      68.003 -13.097   4.546  1.00  0.00           H  
ATOM    458  CA  ARG A 295      67.176 -13.551   2.600  1.00 42.81           C  
ATOM    459  HA  ARG A 295      67.847 -13.855   1.763  1.00  0.00           H  
ATOM    460  C   ARG A 295      66.059 -12.692   2.022  1.00 43.12           C  
ATOM    461  O   ARG A 295      65.829 -12.699   0.808  1.00 39.19           O  
ATOM    462  CB  ARG A 295      66.607 -14.816   3.235  1.00 45.28           C  
ATOM    463  HB1 ARG A 295      66.061 -14.572   4.176  1.00  0.00           H  
ATOM    464  HB2 ARG A 295      65.762 -15.215   2.627  1.00  0.00           H  
ATOM    465  CG  ARG A 295      67.644 -15.894   3.482  1.00 58.81           C  
ATOM    466  HG1 ARG A 295      68.269 -15.667   4.377  1.00  0.00           H  
ATOM    467  HG2 ARG A 295      68.446 -15.879   2.708  1.00  0.00           H  
ATOM    468  CD  ARG A 295      66.989 -17.259   3.586  1.00 68.53           C  
ATOM    469  HD1 ARG A 295      66.723 -17.659   2.580  1.00  0.00           H  
ATOM    470  HD2 ARG A 295      67.723 -18.039   3.896  1.00  0.00           H  
ATOM    471  NE  ARG A 295      65.829 -17.238   4.474  1.00 70.96           N  
ATOM    472  HE  ARG A 295      64.914 -17.061   4.059  1.00  0.00           H  
ATOM    473  CZ  ARG A 295      65.888 -17.434   5.787  1.00 68.18           C  
ATOM    474  NH1 ARG A 295      67.055 -17.663   6.376  1.00 58.40           N  
ATOM    475 1HH1 ARG A 295      67.909 -17.690   5.819  1.00  0.00           H  
ATOM    476 2HH1 ARG A 295      67.100 -17.813   7.384  1.00  0.00           H  
ATOM    477  NH2 ARG A 295      64.778 -17.399   6.511  1.00 68.82           N  
ATOM    478 1HH2 ARG A 295      63.881 -17.223   6.058  1.00  0.00           H  
ATOM    479 2HH2 ARG A 295      64.823 -17.549   7.519  1.00  0.00           H  
ATOM    480  N   ASN A 296      65.361 -11.935   2.872  1.00 40.67           N  
ATOM    481  HN  ASN A 296      65.579 -11.956   3.868  1.00  0.00           H  
ATOM    482  CA  ASN A 296      64.286 -11.077   2.381  1.00 43.28           C  
ATOM    483  HA  ASN A 296      63.566 -11.712   1.814  1.00  0.00           H  
ATOM    484  C   ASN A 296      64.818 -10.007   1.439  1.00 44.88           C  
ATOM    485  O   ASN A 296      64.177  -9.686   0.431  1.00 42.01           O  
ATOM    486  CB  ASN A 296      63.540 -10.439   3.552  1.00 51.17           C  
ATOM    487  HB1 ASN A 296      62.898  -9.595   3.207  1.00  0.00           H  
ATOM    488  HB2 ASN A 296      64.239  -9.874   4.213  1.00  0.00           H  
ATOM    489  CG  ASN A 296      62.733 -11.448   4.347  1.00 58.55           C  
ATOM    490  ND2 ASN A 296      62.460 -11.127   5.608  1.00 62.64           N  
ATOM    491 1HD2 ASN A 296      62.774 -10.255   6.034  1.00  0.00           H  
ATOM    492 2HD2 ASN A 296      61.917 -11.805   6.143  1.00  0.00           H  
ATOM    493  OD1 ASN A 296      62.354 -12.499   3.834  1.00 57.84           O  
ATOM    494  N   LEU A 297      65.986  -9.439   1.749  1.00 36.08           N  
ATOM    495  HN  LEU A 297      66.449  -9.669   2.628  1.00  0.00           H  
ATOM    496  CA  LEU A 297      66.598  -8.489   0.828  1.00 43.03           C  
ATOM    497  HA  LEU A 297      65.867  -7.670   0.632  1.00  0.00           H  
ATOM    498  C   LEU A 297      66.936  -9.155  -0.498  1.00 42.99           C  
ATOM    499  O   LEU A 297      66.758  -8.557  -1.568  1.00 41.70           O  
ATOM    500  CB  LEU A 297      67.845  -7.877   1.457  1.00 49.24           C  
ATOM    501  HB1 LEU A 297      68.467  -7.380   0.676  1.00  0.00           H  
ATOM    502  HB2 LEU A 297      68.547  -8.680   1.782  1.00  0.00           H  
ATOM    503  CG  LEU A 297      67.576  -6.910   2.613  1.00 52.55           C  
ATOM    504  HG  LEU A 297      67.003  -7.457   3.398  1.00  0.00           H  
ATOM    505  CD1 LEU A 297      68.879  -6.429   3.226  1.00 54.10           C  
ATOM    506 1HD1 LEU A 297      69.498  -7.290   3.572  1.00  0.00           H  
ATOM    507 2HD1 LEU A 297      68.702  -5.694   4.045  1.00  0.00           H  
ATOM    508 3HD1 LEU A 297      69.445  -5.770   2.527  1.00  0.00           H  
ATOM    509  CD2 LEU A 297      66.730  -5.733   2.140  1.00 51.41           C  
ATOM    510 1HD2 LEU A 297      65.773  -6.086   1.690  1.00  0.00           H  
ATOM    511 2HD2 LEU A 297      67.296  -5.074   1.441  1.00  0.00           H  
ATOM    512 3HD2 LEU A 297      66.553  -4.998   2.959  1.00  0.00           H  
ATOM    513  N   GLU A 298      67.410 -10.400  -0.451  1.00 37.46           N  
ATOM    514  HN  GLU A 298      67.557 -10.855   0.450  1.00  0.00           H  
ATOM    515  CA  GLU A 298      67.718 -11.112  -1.685  1.00 44.45           C  
ATOM    516  HA  GLU A 298      68.389 -10.468  -2.300  1.00  0.00           H  
ATOM    517  C   GLU A 298      66.456 -11.390  -2.491  1.00 48.33           C  
ATOM    518  O   GLU A 298      66.474 -11.332  -3.729  1.00 37.32           O  
ATOM    519  CB  GLU A 298      68.460 -12.409  -1.369  1.00 41.81           C  
ATOM    520  HB1 GLU A 298      67.914 -12.999  -0.596  1.00  0.00           H  
ATOM    521  HB2 GLU A 298      68.395 -13.121  -2.225  1.00  0.00           H  
ATOM    522  CG  GLU A 298      69.902 -12.190  -0.960  1.00 52.29           C  
ATOM    523  HG1 GLU A 298      70.015 -11.248  -0.375  1.00  0.00           H  
ATOM    524  HG2 GLU A 298      70.534 -11.930  -1.841  1.00  0.00           H  
ATOM    525  CD  GLU A 298      70.474 -13.369  -0.208  1.00 71.29           C  
ATOM    526  OE1 GLU A 298      70.913 -13.181   0.949  1.00 79.75           O  
ATOM    527  OE2 GLU A 298      70.472 -14.485  -0.768  1.00 74.48           O  
ATOM    528  N   THR A 299      65.348 -11.673  -1.807  1.00 41.88           N  
ATOM    529  HN  THR A 299      65.381 -11.747  -0.790  1.00  0.00           H  
ATOM    530  CA  THR A 299      64.090 -11.877  -2.513  1.00 44.22           C  
ATOM    531  HA  THR A 299      64.261 -12.631  -3.316  1.00  0.00           H  
ATOM    532  C   THR A 299      63.612 -10.585  -3.168  1.00 47.94           C  
ATOM    533  O   THR A 299      63.132 -10.605  -4.308  1.00 40.82           O  
ATOM    534  CB  THR A 299      63.044 -12.436  -1.550  1.00 47.28           C  
ATOM    535  HB  THR A 299      62.886 -11.720  -0.710  1.00  0.00           H  
ATOM    536  CG2 THR A 299      61.731 -12.675  -2.271  1.00 45.08           C  
ATOM    537 1HG2 THR A 299      61.367 -11.700  -2.672  1.00  0.00           H  
ATOM    538 2HG2 THR A 299      60.975 -13.183  -1.628  1.00  0.00           H  
ATOM    539 3HG2 THR A 299      61.812 -13.459  -3.060  1.00  0.00           H  
ATOM    540  OG1 THR A 299      63.511 -13.687  -1.036  1.00 41.75           O  
ATOM    541  HG1 THR A 299      64.333 -13.537  -0.584  1.00  0.00           H  
ATOM    542  N   GLN A 300      63.769  -9.448  -2.485  1.00 38.95           N  
ATOM    543  HN  GLN A 300      64.110  -9.471  -1.524  1.00  0.00           H  
ATOM    544  CA  GLN A 300      63.451  -8.171  -3.119  1.00 43.10           C  
ATOM    545  HA  GLN A 300      62.390  -8.205  -3.459  1.00  0.00           H  
ATOM    546  C   GLN A 300      64.335  -7.928  -4.336  1.00 44.08           C  
ATOM    547  O   GLN A 300      63.849  -7.510  -5.399  1.00 41.37           O  
ATOM    548  CB  GLN A 300      63.593  -7.034  -2.107  1.00 46.50           C  
ATOM    549  HB1 GLN A 300      63.485  -6.043  -2.607  1.00  0.00           H  
ATOM    550  HB2 GLN A 300      64.647  -6.948  -1.753  1.00  0.00           H  
ATOM    551  CG  GLN A 300      62.638  -7.153  -0.933  1.00 57.33           C  
ATOM    552  HG1 GLN A 300      62.772  -6.306  -0.220  1.00  0.00           H  
ATOM    553  HG2 GLN A 300      62.928  -7.997  -0.265  1.00  0.00           H  
ATOM    554  CD  GLN A 300      61.191  -7.275  -1.369  1.00 69.52           C  
ATOM    555  NE2 GLN A 300      60.788  -6.449  -2.332  1.00 73.02           N  
ATOM    556 1HE2 GLN A 300      59.815  -6.531  -2.625  1.00  0.00           H  
ATOM    557 2HE2 GLN A 300      61.408  -5.765  -2.765  1.00  0.00           H  
ATOM    558  OE1 GLN A 300      60.443  -8.100  -0.847  1.00 75.16           O  
ATOM    559  N   HIS A 301      65.635  -8.216  -4.212  1.00 37.87           N  
ATOM    560  HN  HIS A 301      65.999  -8.547  -3.319  1.00  0.00           H  
ATOM    561  CA  HIS A 301      66.534  -8.058  -5.351  1.00 44.34           C  
ATOM    562  HA  HIS A 301      66.503  -6.992  -5.676  1.00  0.00           H  
ATOM    563  C   HIS A 301      66.107  -8.929  -6.527  1.00 44.83           C  
ATOM    564  O   HIS A 301      66.159  -8.489  -7.682  1.00 38.22           O  
ATOM    565  CB  HIS A 301      67.965  -8.391  -4.941  1.00 47.87           C  
ATOM    566  HB1 HIS A 301      68.040  -9.448  -4.593  1.00  0.00           H  
ATOM    567  HB2 HIS A 301      68.237  -7.865  -3.997  1.00  0.00           H  
ATOM    568  CG  HIS A 301      68.972  -8.114  -6.010  1.00 53.94           C  
ATOM    569  CD2 HIS A 301      69.548  -6.957  -6.413  1.00 57.35           C  
ATOM    570  HD2 HIS A 301      69.365  -5.953  -5.993  1.00  0.00           H  
ATOM    571  ND1 HIS A 301      69.493  -9.103  -6.817  1.00 54.42           N  
ATOM    572  HD1 HIS A 301      69.252 -10.093  -6.767  1.00  0.00           H  
ATOM    573  CE1 HIS A 301      70.353  -8.568  -7.666  1.00 60.97           C  
ATOM    574  HE1 HIS A 301      70.930  -9.114  -8.431  1.00  0.00           H  
ATOM    575  NE2 HIS A 301      70.403  -7.267  -7.442  1.00 63.32           N  
ATOM    576  HE2 HIS A 301      70.983  -6.600  -7.951  1.00  0.00           H  
ATOM    577  N   LYS A 302      65.676 -10.163  -6.252  1.00 39.07           N  
ATOM    578  HN  LYS A 302      65.656 -10.485  -5.284  1.00  0.00           H  
ATOM    579  CA  LYS A 302      65.233 -11.058  -7.318  1.00 41.72           C  
ATOM    580  HA  LYS A 302      66.062 -11.165  -8.055  1.00  0.00           H  
ATOM    581  C   LYS A 302      64.014 -10.498  -8.042  1.00 40.49           C  
ATOM    582  O   LYS A 302      63.918 -10.584  -9.276  1.00 35.70           O  
ATOM    583  CB  LYS A 302      64.928 -12.435  -6.730  1.00 46.64           C  
ATOM    584  HB1 LYS A 302      65.794 -12.793  -6.126  1.00  0.00           H  
ATOM    585  HB2 LYS A 302      64.154 -12.347  -5.932  1.00  0.00           H  
ATOM    586  CG  LYS A 302      64.520 -13.498  -7.736  1.00 54.83           C  
ATOM    587  HG1 LYS A 302      63.608 -13.204  -8.306  1.00  0.00           H  
ATOM    588  HG2 LYS A 302      65.234 -13.559  -8.590  1.00  0.00           H  
ATOM    589  CD  LYS A 302      64.348 -14.844  -7.039  1.00 62.57           C  
ATOM    590  HD1 LYS A 302      65.246 -15.103  -6.431  1.00  0.00           H  
ATOM    591  HD2 LYS A 302      63.594 -14.782  -6.220  1.00  0.00           H  
ATOM    592  CE  LYS A 302      64.007 -15.955  -8.021  1.00 67.26           C  
ATOM    593  HE1 LYS A 302      63.115 -15.694  -8.637  1.00  0.00           H  
ATOM    594  HE2 LYS A 302      64.766 -16.026  -8.835  1.00  0.00           H  
ATOM    595  NZ  LYS A 302      63.826 -17.269  -7.328  1.00 69.95           N  
ATOM    596  HZ1 LYS A 302      63.597 -18.014  -7.986  1.00  0.00           H  
ATOM    597  HZ2 LYS A 302      63.132 -17.204  -6.583  1.00  0.00           H  
ATOM    598  HZ3 LYS A 302      64.642 -17.508  -6.764  1.00  0.00           H  
ATOM    599  N   VAL A 303      63.072  -9.921  -7.291  1.00 37.07           N  
ATOM    600  HN  VAL A 303      63.181  -9.899  -6.277  1.00  0.00           H  
ATOM    601  CA  VAL A 303      61.889  -9.322  -7.902  1.00 37.50           C  
ATOM    602  HA  VAL A 303      61.370 -10.113  -8.492  1.00  0.00           H  
ATOM    603  C   VAL A 303      62.294  -8.211  -8.861  1.00 39.39           C  
ATOM    604  O   VAL A 303      61.790  -8.136  -9.989  1.00 38.90           O  
ATOM    605  CB  VAL A 303      60.915  -8.827  -6.812  1.00 41.98           C  
ATOM    606  HB  VAL A 303      61.491  -8.258  -6.045  1.00  0.00           H  
ATOM    607  CG1 VAL A 303      59.859  -7.912  -7.412  1.00 43.14           C  
ATOM    608 1HG1 VAL A 303      60.347  -7.038  -7.903  1.00  0.00           H  
ATOM    609 2HG1 VAL A 303      59.101  -7.597  -6.658  1.00  0.00           H  
ATOM    610 3HG1 VAL A 303      59.179  -8.457  -8.108  1.00  0.00           H  
ATOM    611  CG2 VAL A 303      60.249 -10.018  -6.142  1.00 36.11           C  
ATOM    612 1HG2 VAL A 303      61.023 -10.689  -5.702  1.00  0.00           H  
ATOM    613 2HG2 VAL A 303      59.569 -10.563  -6.838  1.00  0.00           H  
ATOM    614 3HG2 VAL A 303      59.491  -9.703  -5.388  1.00  0.00           H  
ATOM    615  N   LEU A 304      63.244  -7.365  -8.451  1.00 33.90           N  
ATOM    616  HN  LEU A 304      63.631  -7.458  -7.512  1.00  0.00           H  
ATOM    617  CA  LEU A 304      63.735  -6.307  -9.333  1.00 40.98           C  
ATOM    618  HA  LEU A 304      62.867  -5.685  -9.653  1.00  0.00           H  
ATOM    619  C   LEU A 304      64.406  -6.875 -10.579  1.00 38.42           C  
ATOM    620  O   LEU A 304      64.202  -6.366 -11.691  1.00 38.54           O  
ATOM    621  CB  LEU A 304      64.714  -5.415  -8.576  1.00 49.85           C  
ATOM    622  HB1 LEU A 304      65.247  -4.745  -9.290  1.00  0.00           H  
ATOM    623  HB2 LEU A 304      65.568  -6.024  -8.198  1.00  0.00           H  
ATOM    624  CG  LEU A 304      64.119  -4.591  -7.436  1.00 52.96           C  
ATOM    625  HG  LEU A 304      63.501  -5.266  -6.799  1.00  0.00           H  
ATOM    626  CD1 LEU A 304      65.224  -3.998  -6.578  1.00 58.83           C  
ATOM    627 1HD1 LEU A 304      64.790  -3.396  -5.746  1.00  0.00           H  
ATOM    628 2HD1 LEU A 304      65.948  -3.405  -7.185  1.00  0.00           H  
ATOM    629 3HD1 LEU A 304      65.924  -4.781  -6.203  1.00  0.00           H  
ATOM    630  CD2 LEU A 304      63.220  -3.498  -7.992  1.00 50.39           C  
ATOM    631 1HD2 LEU A 304      62.786  -2.896  -7.160  1.00  0.00           H  
ATOM    632 2HD2 LEU A 304      62.431  -3.909  -8.665  1.00  0.00           H  
ATOM    633 3HD2 LEU A 304      63.752  -2.859  -8.735  1.00  0.00           H  
ATOM    634  N   GLU A 305      65.242  -7.903 -10.410  1.00 38.77           N  
ATOM    635  HN  GLU A 305      65.404  -8.274  -9.474  1.00  0.00           H  
ATOM    636  CA  GLU A 305      65.926  -8.500 -11.556  1.00 43.07           C  
ATOM    637  HA  GLU A 305      66.486  -7.695 -12.087  1.00  0.00           H  
ATOM    638  C   GLU A 305      64.937  -9.119 -12.534  1.00 39.01           C  
ATOM    639  O   GLU A 305      65.056  -8.930 -13.755  1.00 37.35           O  
ATOM    640  CB  GLU A 305      66.934  -9.545 -11.070  1.00 42.15           C  
ATOM    641  HB1 GLU A 305      66.418 -10.355 -10.502  1.00  0.00           H  
ATOM    642  HB2 GLU A 305      67.328 -10.140 -11.927  1.00  0.00           H  
ATOM    643  CG  GLU A 305      68.074  -8.961 -10.254  1.00 57.76           C  
ATOM    644  HG1 GLU A 305      68.650  -9.764  -9.737  1.00  0.00           H  
ATOM    645  HG2 GLU A 305      67.690  -8.413  -9.362  1.00  0.00           H  
ATOM    646  CD  GLU A 305      68.990  -8.080 -11.083  1.00 75.87           C  
ATOM    647  OE1 GLU A 305      69.640  -8.601 -12.013  1.00 82.01           O  
ATOM    648  OE2 GLU A 305      69.054  -6.863 -10.810  1.00 81.34           O  
ATOM    649  N   LEU A 306      63.946  -9.853 -12.024  1.00 32.19           N  
ATOM    650  HN  LEU A 306      63.873  -9.986 -11.015  1.00  0.00           H  
ATOM    651  CA  LEU A 306      62.967 -10.465 -12.918  1.00 38.52           C  
ATOM    652  HA  LEU A 306      63.520 -11.039 -13.698  1.00  0.00           H  
ATOM    653  C   LEU A 306      62.123  -9.405 -13.617  1.00 39.57           C  
ATOM    654  O   LEU A 306      61.806  -9.539 -14.807  1.00 33.01           O  
ATOM    655  CB  LEU A 306      62.086 -11.443 -12.141  1.00 35.43           C  
ATOM    656  HB1 LEU A 306      61.643 -10.939 -11.250  1.00  0.00           H  
ATOM    657  HB2 LEU A 306      61.158 -11.668 -12.717  1.00  0.00           H  
ATOM    658  CG  LEU A 306      62.780 -12.745 -11.724  1.00 38.84           C  
ATOM    659  HG  LEU A 306      63.750 -12.480 -11.243  1.00  0.00           H  
ATOM    660  CD1 LEU A 306      61.935 -13.489 -10.701  1.00 42.99           C  
ATOM    661 1HD1 LEU A 306      62.440 -14.436 -10.398  1.00  0.00           H  
ATOM    662 2HD1 LEU A 306      60.899 -13.670 -11.070  1.00  0.00           H  
ATOM    663 3HD1 LEU A 306      61.688 -12.849  -9.822  1.00  0.00           H  
ATOM    664  CD2 LEU A 306      63.079 -13.633 -12.939  1.00 40.90           C  
ATOM    665 1HD2 LEU A 306      63.584 -14.580 -12.636  1.00  0.00           H  
ATOM    666 2HD2 LEU A 306      63.668 -13.085 -13.711  1.00  0.00           H  
ATOM    667 3HD2 LEU A 306      62.158 -13.833 -13.535  1.00  0.00           H  
ATOM    668  N   THR A 307      61.769  -8.335 -12.900  1.00 37.21           N  
ATOM    669  HN  THR A 307      62.006  -8.290 -11.909  1.00  0.00           H  
ATOM    670  CA  THR A 307      61.045  -7.229 -13.523  1.00 41.94           C  
ATOM    671  HA  THR A 307      60.100  -7.630 -13.958  1.00  0.00           H  
ATOM    672  C   THR A 307      61.856  -6.591 -14.647  1.00 37.13           C  
ATOM    673  O   THR A 307      61.308  -6.259 -15.705  1.00 37.59           O  
ATOM    674  CB  THR A 307      60.681  -6.192 -12.460  1.00 37.59           C  
ATOM    675  HB  THR A 307      61.617  -5.781 -12.015  1.00  0.00           H  
ATOM    676  CG2 THR A 307      59.876  -5.050 -13.075  1.00 38.14           C  
ATOM    677 1HG2 THR A 307      59.611  -4.294 -12.300  1.00  0.00           H  
ATOM    678 2HG2 THR A 307      58.974  -5.423 -13.614  1.00  0.00           H  
ATOM    679 3HG2 THR A 307      60.408  -4.587 -13.939  1.00  0.00           H  
ATOM    680  OG1 THR A 307      59.911  -6.825 -11.430  1.00 37.94           O  
ATOM    681  HG1 THR A 307      59.685  -6.181 -10.770  1.00  0.00           H  
ATOM    682  N   ALA A 308      63.164  -6.421 -14.446  1.00 37.20           N  
ATOM    683  HN  ALA A 308      63.582  -6.694 -13.556  1.00  0.00           H  
ATOM    684  CA  ALA A 308      63.998  -5.846 -15.495  1.00 42.27           C  
ATOM    685  HA  ALA A 308      63.529  -4.892 -15.831  1.00  0.00           H  
ATOM    686  C   ALA A 308      64.101  -6.778 -16.699  1.00 41.15           C  
ATOM    687  O   ALA A 308      63.998  -6.330 -17.849  1.00 40.04           O  
ATOM    688  CB  ALA A 308      65.382  -5.527 -14.934  1.00 49.70           C  
ATOM    689  HB1 ALA A 308      65.307  -4.846 -14.054  1.00  0.00           H  
ATOM    690  HB2 ALA A 308      66.059  -5.114 -15.718  1.00  0.00           H  
ATOM    691  HB3 ALA A 308      65.951  -6.454 -14.690  1.00  0.00           H  
ATOM    692  N   GLU A 309      64.303  -8.078 -16.451  1.00 37.19           N  
ATOM    693  HN  GLU A 309      64.412  -8.398 -15.489  1.00  0.00           H  
ATOM    694  CA  GLU A 309      64.368  -9.042 -17.545  1.00 48.71           C  
ATOM    695  HA  GLU A 309      65.134  -8.688 -18.274  1.00  0.00           H  
ATOM    696  C   GLU A 309      63.033  -9.147 -18.272  1.00 38.90           C  
ATOM    697  O   GLU A 309      63.010  -9.312 -19.491  1.00 35.98           O  
ATOM    698  CB  GLU A 309      64.817 -10.404 -17.004  1.00 50.09           C  
ATOM    699  HB1 GLU A 309      65.786 -10.299 -16.463  1.00  0.00           H  
ATOM    700  HB2 GLU A 309      64.154 -10.718 -16.164  1.00  0.00           H  
ATOM    701  CG  GLU A 309      64.915 -11.519 -18.034  1.00 58.83           C  
ATOM    702  HG1 GLU A 309      63.947 -11.640 -18.574  1.00  0.00           H  
ATOM    703  HG2 GLU A 309      64.976 -12.512 -17.531  1.00  0.00           H  
ATOM    704  CD  GLU A 309      66.064 -11.348 -19.025  1.00 68.55           C  
ATOM    705  OE1 GLU A 309      66.912 -10.447 -18.837  1.00 71.24           O  
ATOM    706  OE2 GLU A 309      66.119 -12.129 -20.000  1.00 70.54           O  
ATOM    707  N   ASN A 310      61.918  -9.030 -17.547  1.00 42.07           N  
ATOM    708  CA AASN A 310      60.595  -9.053 -18.169  0.50 41.51           C  
ATOM    709  HA AASN A 310      60.488  -9.999 -18.750  1.00  0.00           H  
ATOM    710  CA BASN A 310      60.626  -9.087 -18.220  0.50 41.32           C  
ATOM    711  HA BASN A 310      60.617  -9.995 -18.867  1.00  0.00           H  
ATOM    712  C   ASN A 310      60.412  -7.873 -19.115  1.00 37.16           C  
ATOM    713  O   ASN A 310      59.886  -8.014 -20.231  1.00 35.32           O  
ATOM    714  CB AASN A 310      59.542  -9.037 -17.057  0.50 38.20           C  
ATOM    715  HB1AASN A 310      59.784  -8.259 -16.295  1.00  0.00           H  
ATOM    716  HB2AASN A 310      59.624  -9.950 -16.422  1.00  0.00           H  
ATOM    717  CB BASN A 310      59.499  -9.227 -17.202  0.50 38.30           C  
ATOM    718  HB1BASN A 310      59.673  -8.575 -16.315  1.00  0.00           H  
ATOM    719  HB2BASN A 310      58.556  -8.766 -17.578  1.00  0.00           H  
ATOM    720  CG AASN A 310      58.134  -8.866 -17.566  0.50 35.60           C  
ATOM    721  CG BASN A 310      59.278 -10.668 -16.789  0.50 38.10           C  
ATOM    722  ND2AASN A 310      57.654  -7.628 -17.576  0.50 41.35           N  
ATOM    723 1HD2AASN A 310      58.205  -6.822 -17.283  1.00  0.00           H  
ATOM    724 2HD2AASN A 310      56.701  -7.512 -17.921  1.00  0.00           H  
ATOM    725  ND2BASN A 310      58.270 -10.902 -15.959  0.50 36.50           N  
ATOM    726 1HD2BASN A 310      57.659 -10.162 -15.613  1.00  0.00           H  
ATOM    727 2HD2BASN A 310      58.121 -11.872 -15.681  1.00  0.00           H  
ATOM    728  OD1AASN A 310      57.470  -9.837 -17.919  0.50 39.29           O  
ATOM    729  OD1BASN A 310      60.015 -11.560 -17.206  0.50 30.51           O  
ATOM    730  N   GLU A 311      60.846  -6.692 -18.681  1.00 36.48           N  
ATOM    731  HN  GLU A 311      61.244  -6.608 -17.746  1.00  0.00           H  
ATOM    732  CA  GLU A 311      60.753  -5.520 -19.541  1.00 43.82           C  
ATOM    733  HA  GLU A 311      59.705  -5.449 -19.915  1.00  0.00           H  
ATOM    734  C   GLU A 311      61.679  -5.625 -20.750  1.00 40.81           C  
ATOM    735  O   GLU A 311      61.306  -5.189 -21.842  1.00 38.58           O  
ATOM    736  CB  GLU A 311      61.048  -4.265 -18.724  1.00 52.35           C  
ATOM    737  HB1 GLU A 311      61.290  -3.404 -19.389  1.00  0.00           H  
ATOM    738  HB2 GLU A 311      62.021  -4.358 -18.187  1.00  0.00           H  
ATOM    739  CG  GLU A 311      59.926  -3.910 -17.760  1.00 68.41           C  
ATOM    740  HG1 GLU A 311      59.369  -4.823 -17.445  1.00  0.00           H  
ATOM    741  HG2 GLU A 311      59.106  -3.368 -18.287  1.00  0.00           H  
ATOM    742  CD  GLU A 311      60.404  -3.124 -16.550  1.00 89.45           C  
ATOM    743  OE1 GLU A 311      61.626  -2.890 -16.429  1.00 98.36           O  
ATOM    744  OE2 GLU A 311      59.555  -2.744 -15.715  1.00 91.99           O  
ATOM    745  N   ARG A 312      62.870  -6.210 -20.586  1.00 36.96           N  
ATOM    746  HN  ARG A 312      63.157  -6.516 -19.656  1.00  0.00           H  
ATOM    747  CA  ARG A 312      63.765  -6.417 -21.720  1.00 44.49           C  
ATOM    748  HA  ARG A 312      63.951  -5.430 -22.205  1.00  0.00           H  
ATOM    749  C   ARG A 312      63.138  -7.350 -22.754  1.00 47.46           C  
ATOM    750  O   ARG A 312      63.127  -7.050 -23.954  1.00 40.12           O  
ATOM    751  CB  ARG A 312      65.106  -6.974 -21.233  1.00 45.61           C  
ATOM    752  HB1 ARG A 312      64.955  -7.928 -20.676  1.00  0.00           H  
ATOM    753  HB2 ARG A 312      65.518  -6.341 -20.413  1.00  0.00           H  
ATOM    754  CG  ARG A 312      66.136  -7.157 -22.335  1.00 55.29           C  
ATOM    755  HG1 ARG A 312      66.428  -6.179 -22.783  1.00  0.00           H  
ATOM    756  HG2 ARG A 312      65.685  -7.635 -23.236  1.00  0.00           H  
ATOM    757  CD  ARG A 312      67.360  -7.933 -21.848  1.00 58.34           C  
ATOM    758  HD1 ARG A 312      67.785  -7.474 -20.925  1.00  0.00           H  
ATOM    759  HD2 ARG A 312      68.226  -7.788 -22.535  1.00  0.00           H  
ATOM    760  NE  ARG A 312      67.080  -9.354 -21.647  1.00 52.90           N  
ATOM    761  HE  ARG A 312      66.801  -9.659 -20.715  1.00  0.00           H  
ATOM    762  CZ  ARG A 312      67.167 -10.274 -22.605  1.00 65.79           C  
ATOM    763  NH1 ARG A 312      67.518  -9.923 -23.838  1.00 64.85           N  
ATOM    764 1HH1 ARG A 312      67.726  -8.946 -24.045  1.00  0.00           H  
ATOM    765 2HH1 ARG A 312      67.585 -10.628 -24.572  1.00  0.00           H  
ATOM    766  NH2 ARG A 312      66.897 -11.545 -22.336  1.00 62.75           N  
ATOM    767 1HH2 ARG A 312      66.628 -11.814 -21.390  1.00  0.00           H  
ATOM    768 2HH2 ARG A 312      66.964 -12.250 -23.070  1.00  0.00           H  
ATOM    769  N   LEU A 313      62.598  -8.486 -22.300  1.00 38.97           N  
ATOM    770  HN  LEU A 313      62.576  -8.673 -21.297  1.00  0.00           H  
ATOM    771  CA  LEU A 313      62.038  -9.463 -23.235  1.00 39.65           C  
ATOM    772  HA  LEU A 313      62.808  -9.688 -24.010  1.00  0.00           H  
ATOM    773  C   LEU A 313      60.797  -8.921 -23.936  1.00 35.75           C  
ATOM    774  O   LEU A 313      60.599  -9.165 -25.131  1.00 37.51           O  
ATOM    775  CB  LEU A 313      61.709 -10.759 -22.494  1.00 46.42           C  
ATOM    776  HB1 LEU A 313      61.043 -10.538 -21.627  1.00  0.00           H  
ATOM    777  HB2 LEU A 313      61.029 -11.386 -23.117  1.00  0.00           H  
ATOM    778  CG  LEU A 313      62.898 -11.596 -22.029  1.00 43.02           C  
ATOM    779  HG  LEU A 313      63.701 -10.917 -21.660  1.00  0.00           H  
ATOM    780  CD1 LEU A 313      62.452 -12.497 -20.898  1.00 39.19           C  
ATOM    781 1HD1 LEU A 313      62.061 -11.900 -20.041  1.00  0.00           H  
ATOM    782 2HD1 LEU A 313      63.265 -13.190 -20.579  1.00  0.00           H  
ATOM    783 3HD1 LEU A 313      61.710 -13.254 -21.244  1.00  0.00           H  
ATOM    784  CD2 LEU A 313      63.430 -12.408 -23.195  1.00 47.09           C  
ATOM    785 1HD2 LEU A 313      63.759 -11.744 -24.028  1.00  0.00           H  
ATOM    786 2HD2 LEU A 313      62.688 -13.165 -23.541  1.00  0.00           H  
ATOM    787 3HD2 LEU A 313      64.243 -13.101 -22.876  1.00  0.00           H  
ATOM    788  N   GLN A 314      59.934  -8.208 -23.203  1.00 34.78           N  
ATOM    789  HN  GLN A 314      60.105  -8.060 -22.208  1.00  0.00           H  
ATOM    790  CA  GLN A 314      58.746  -7.643 -23.835  1.00 38.27           C  
ATOM    791  HA  GLN A 314      58.200  -8.468 -24.349  1.00  0.00           H  
ATOM    792  C   GLN A 314      59.121  -6.599 -24.879  1.00 36.29           C  
ATOM    793  O   GLN A 314      58.491  -6.524 -25.943  1.00 33.61           O  
ATOM    794  CB  GLN A 314      57.821  -7.043 -22.785  1.00 36.24           C  
ATOM    795  HB1 GLN A 314      58.370  -6.287 -22.176  1.00  0.00           H  
ATOM    796  HB2 GLN A 314      57.592  -7.799 -21.998  1.00  0.00           H  
ATOM    797  CG  GLN A 314      56.539  -6.447 -23.325  1.00 45.48           C  
ATOM    798  HG1 GLN A 314      55.966  -7.194 -23.921  1.00  0.00           H  
ATOM    799  HG2 GLN A 314      56.746  -5.702 -24.128  1.00  0.00           H  
ATOM    800  CD  GLN A 314      55.682  -5.846 -22.225  1.00 66.90           C  
ATOM    801  NE2 GLN A 314      54.845  -4.879 -22.583  1.00 71.31           N  
ATOM    802 1HE2 GLN A 314      54.269  -4.475 -21.844  1.00  0.00           H  
ATOM    803 2HE2 GLN A 314      54.765  -4.550 -23.545  1.00  0.00           H  
ATOM    804  OE1 GLN A 314      55.779  -6.244 -21.062  1.00 71.71           O  
ATOM    805  N   LYS A 315      60.141  -5.784 -24.605  1.00 36.57           N  
ATOM    806  HN  LYS A 315      60.607  -5.822 -23.698  1.00  0.00           H  
ATOM    807  CA  LYS A 315      60.580  -4.834 -25.629  1.00 42.76           C  
ATOM    808  HA  LYS A 315      59.688  -4.257 -25.969  1.00  0.00           H  
ATOM    809  C   LYS A 315      61.168  -5.553 -26.842  1.00 40.77           C  
ATOM    810  O   LYS A 315      60.938  -5.142 -27.989  1.00 43.04           O  
ATOM    811  CB  LYS A 315      61.582  -3.847 -25.032  1.00 50.00           C  
ATOM    812  HB1 LYS A 315      62.132  -3.303 -25.835  1.00  0.00           H  
ATOM    813  HB2 LYS A 315      62.437  -4.384 -24.558  1.00  0.00           H  
ATOM    814  CG  LYS A 315      60.941  -2.871 -24.052  1.00 54.26           C  
ATOM    815  HG1 LYS A 315      60.403  -3.409 -23.237  1.00  0.00           H  
ATOM    816  HG2 LYS A 315      60.075  -2.342 -24.514  1.00  0.00           H  
ATOM    817  CD  LYS A 315      61.951  -1.888 -23.490  1.00 64.11           C  
ATOM    818  HD1 LYS A 315      62.573  -1.430 -24.294  1.00  0.00           H  
ATOM    819  HD2 LYS A 315      62.761  -2.406 -22.926  1.00  0.00           H  
ATOM    820  CE  LYS A 315      61.261  -0.833 -22.642  1.00 71.38           C  
ATOM    821  HE1 LYS A 315      60.624  -0.163 -23.265  1.00  0.00           H  
ATOM    822  HE2 LYS A 315      60.467  -1.282 -22.001  1.00  0.00           H  
ATOM    823  NZ  LYS A 315      62.237  -0.054 -21.831  1.00 81.39           N  
ATOM    824  HZ1 LYS A 315      61.774   0.654 -21.262  1.00  0.00           H  
ATOM    825  HZ2 LYS A 315      62.964   0.357 -22.417  1.00  0.00           H  
ATOM    826  HZ3 LYS A 315      62.820  -0.667 -21.261  1.00  0.00           H  
ATOM    827  N   LYS A 316      61.916  -6.635 -26.609  1.00 41.04           N  
ATOM    828  HN  LYS A 316      62.147  -6.886 -25.648  1.00  0.00           H  
ATOM    829  CA  LYS A 316      62.409  -7.464 -27.704  1.00 48.78           C  
ATOM    830  HA  LYS A 316      63.047  -6.830 -28.363  1.00  0.00           H  
ATOM    831  C   LYS A 316      61.260  -8.021 -28.542  1.00 44.77           C  
ATOM    832  O   LYS A 316      61.304  -7.973 -29.776  1.00 44.86           O  
ATOM    833  CB  LYS A 316      63.277  -8.587 -27.133  1.00 49.66           C  
ATOM    834  HB1 LYS A 316      62.656  -9.270 -26.507  1.00  0.00           H  
ATOM    835  HB2 LYS A 316      63.966  -8.181 -26.356  1.00  0.00           H  
ATOM    836  CG  LYS A 316      64.058  -9.385 -28.153  1.00 58.67           C  
ATOM    837  HG1 LYS A 316      64.504 -10.299 -27.697  1.00  0.00           H  
ATOM    838  HG2 LYS A 316      63.380  -9.871 -28.893  1.00  0.00           H  
ATOM    839  CD  LYS A 316      65.118  -8.538 -28.846  1.00 68.31           C  
ATOM    840  HD1 LYS A 316      65.705  -7.935 -28.115  1.00  0.00           H  
ATOM    841  HD2 LYS A 316      64.662  -7.703 -29.427  1.00  0.00           H  
ATOM    842  CE  LYS A 316      66.019  -9.397 -29.715  1.00 67.66           C  
ATOM    843  HE1 LYS A 316      66.440 -10.253 -29.137  1.00  0.00           H  
ATOM    844  HE2 LYS A 316      65.428  -9.966 -30.470  1.00  0.00           H  
ATOM    845  NZ  LYS A 316      67.100  -8.602 -30.365  1.00 74.42           N  
ATOM    846  HZ1 LYS A 316      67.705  -9.179 -30.949  1.00  0.00           H  
ATOM    847  HZ2 LYS A 316      67.641  -8.081 -29.675  1.00  0.00           H  
ATOM    848  HZ3 LYS A 316      66.715  -7.819 -30.894  1.00  0.00           H  
ATOM    849  N   VAL A 317      60.210  -8.533 -27.894  1.00 39.56           N  
ATOM    850  HN  VAL A 317      60.214  -8.570 -26.875  1.00  0.00           H  
ATOM    851  CA  VAL A 317      59.054  -9.041 -28.634  1.00 41.67           C  
ATOM    852  HA  VAL A 317      59.405  -9.854 -29.311  1.00  0.00           H  
ATOM    853  C   VAL A 317      58.443  -7.939 -29.492  1.00 44.60           C  
ATOM    854  O   VAL A 317      58.158  -8.133 -30.684  1.00 42.21           O  
ATOM    855  CB  VAL A 317      58.014  -9.636 -27.668  1.00 43.31           C  
ATOM    856  HB  VAL A 317      57.791  -8.881 -26.879  1.00  0.00           H  
ATOM    857  CG1 VAL A 317      56.732  -9.947 -28.413  1.00 42.97           C  
ATOM    858 1HG1 VAL A 317      55.979 -10.378 -27.713  1.00  0.00           H  
ATOM    859 2HG1 VAL A 317      56.910 -10.608 -29.293  1.00  0.00           H  
ATOM    860 3HG1 VAL A 317      56.337  -9.056 -28.955  1.00  0.00           H  
ATOM    861  CG2 VAL A 317      58.555 -10.895 -26.996  1.00 46.11           C  
ATOM    862 1HG2 VAL A 317      57.802 -11.326 -26.296  1.00  0.00           H  
ATOM    863 2HG2 VAL A 317      59.529 -10.705 -26.487  1.00  0.00           H  
ATOM    864 3HG2 VAL A 317      58.900 -11.646 -27.744  1.00  0.00           H  
ATOM    865  N   GLU A 318      58.235  -6.761 -28.897  1.00 36.51           N  
ATOM    866  HN  GLU A 318      58.501  -6.634 -27.921  1.00  0.00           H  
ATOM    867  CA  GLU A 318      57.629  -5.653 -29.633  1.00 38.69           C  
ATOM    868  HA  GLU A 318      56.663  -6.007 -30.063  1.00  0.00           H  
ATOM    869  C   GLU A 318      58.523  -5.198 -30.782  1.00 43.93           C  
ATOM    870  O   GLU A 318      58.032  -4.899 -31.876  1.00 44.32           O  
ATOM    871  CB  GLU A 318      57.331  -4.500 -28.673  1.00 41.62           C  
ATOM    872  HB1 GLU A 318      57.027  -3.584 -29.231  1.00  0.00           H  
ATOM    873  HB2 GLU A 318      58.267  -4.122 -28.201  1.00  0.00           H  
ATOM    874  CG  GLU A 318      56.288  -4.866 -27.609  1.00 33.00           C  
ATOM    875  HG1 GLU A 318      56.489  -5.881 -27.194  1.00  0.00           H  
ATOM    876  HG2 GLU A 318      55.294  -5.050 -28.079  1.00  0.00           H  
ATOM    877  CD  GLU A 318      56.171  -3.838 -26.486  1.00 45.59           C  
ATOM    878  OE1 GLU A 318      55.235  -3.959 -25.668  1.00 44.33           O  
ATOM    879  OE2 GLU A 318      57.008  -2.916 -26.415  1.00 51.04           O  
ATOM    880  N   GLN A 319      59.838  -5.159 -30.554  1.00 43.69           N  
ATOM    881  HN  GLN A 319      60.192  -5.382 -29.624  1.00  0.00           H  
ATOM    882  CA  GLN A 319      60.776  -4.804 -31.611  1.00 56.14           C  
ATOM    883  HA  GLN A 319      60.560  -3.761 -31.942  1.00  0.00           H  
ATOM    884  C   GLN A 319      60.626  -5.734 -32.809  1.00 52.02           C  
ATOM    885  O   GLN A 319      60.538  -5.284 -33.960  1.00 51.97           O  
ATOM    886  CB  GLN A 319      62.202  -4.855 -31.066  1.00 59.34           C  
ATOM    887  HB1 GLN A 319      62.394  -5.831 -30.562  1.00  0.00           H  
ATOM    888  HB2 GLN A 319      62.313  -4.168 -30.195  1.00  0.00           H  
ATOM    889  CG  GLN A 319      63.273  -4.572 -32.111  1.00 72.07           C  
ATOM    890  HG1 GLN A 319      63.163  -3.545 -32.531  1.00  0.00           H  
ATOM    891  HG2 GLN A 319      63.096  -5.164 -33.039  1.00  0.00           H  
ATOM    892  CD  GLN A 319      64.673  -4.797 -31.579  1.00 83.60           C  
ATOM    893  NE2 GLN A 319      65.579  -3.877 -31.890  1.00 88.13           N  
ATOM    894 1HE2 GLN A 319      65.361  -3.061 -32.462  1.00  0.00           H  
ATOM    895 2HE2 GLN A 319      66.522  -4.029 -31.532  1.00  0.00           H  
ATOM    896  OE1 GLN A 319      64.937  -5.783 -30.887  1.00 86.53           O  
ATOM    897  N   LEU A 320      60.574  -7.043 -32.551  1.00 49.91           N  
ATOM    898  HN  LEU A 320      60.652  -7.377 -31.590  1.00  0.00           H  
ATOM    899  CA  LEU A 320      60.405  -7.997 -33.643  1.00 56.57           C  
ATOM    900  HA  LEU A 320      61.229  -7.836 -34.377  1.00  0.00           H  
ATOM    901  C   LEU A 320      59.080  -7.786 -34.361  1.00 57.30           C  
ATOM    902  O   LEU A 320      59.004  -7.921 -35.587  1.00 52.04           O  
ATOM    903  CB  LEU A 320      60.514  -9.423 -33.109  1.00 54.52           C  
ATOM    904  HB1 LEU A 320      60.343 -10.170 -33.919  1.00  0.00           H  
ATOM    905  HB2 LEU A 320      59.650  -9.674 -32.450  1.00  0.00           H  
ATOM    906  CG  LEU A 320      61.842  -9.675 -32.397  1.00 56.25           C  
ATOM    907  HG  LEU A 320      61.926  -8.930 -31.572  1.00  0.00           H  
ATOM    908  CD1 LEU A 320      61.890 -11.063 -31.767  1.00 66.68           C  
ATOM    909 1HD1 LEU A 320      62.859 -11.247 -31.247  1.00  0.00           H  
ATOM    910 2HD1 LEU A 320      61.674 -11.858 -32.518  1.00  0.00           H  
ATOM    911 3HD1 LEU A 320      61.025 -11.230 -31.084  1.00  0.00           H  
ATOM    912  CD2 LEU A 320      63.011  -9.446 -33.339  1.00 70.52           C  
ATOM    913 1HD2 LEU A 320      63.980  -9.630 -32.819  1.00  0.00           H  
ATOM    914 2HD2 LEU A 320      62.976  -8.432 -33.801  1.00  0.00           H  
ATOM    915 3HD2 LEU A 320      62.918 -10.056 -34.267  1.00  0.00           H  
ATOM    916  N   SER A 321      58.025  -7.457 -33.616  1.00 51.06           N  
ATOM    917  HN  SER A 321      58.118  -7.405 -32.602  1.00  0.00           H  
ATOM    918  CA  SER A 321      56.737  -7.170 -34.242  1.00 52.31           C  
ATOM    919  HA  SER A 321      56.454  -8.043 -34.875  1.00  0.00           H  
ATOM    920  C   SER A 321      56.814  -5.937 -35.135  1.00 53.31           C  
ATOM    921  O   SER A 321      56.325  -5.949 -36.273  1.00 58.25           O  
ATOM    922  CB  SER A 321      55.664  -6.991 -33.165  1.00 56.64           C  
ATOM    923  HB1 SER A 321      56.021  -6.341 -32.332  1.00  0.00           H  
ATOM    924  HB2 SER A 321      55.499  -7.930 -32.587  1.00  0.00           H  
ATOM    925  OG  SER A 321      54.456  -6.504 -33.730  1.00 58.14           O  
ATOM    926  HG  SER A 321      53.790  -6.393 -33.062  1.00  0.00           H  
ATOM    927  N   ARG A 322      57.418  -4.854 -34.637  1.00 47.16           N  
ATOM    928  HN  ARG A 322      57.810  -4.878 -33.695  1.00  0.00           H  
ATOM    929  CA  ARG A 322      57.519  -3.635 -35.438  1.00 53.86           C  
ATOM    930  HA  ARG A 322      56.491  -3.333 -35.746  1.00  0.00           H  
ATOM    931  C   ARG A 322      58.345  -3.864 -36.694  1.00 64.58           C  
ATOM    932  O   ARG A 322      58.032  -3.323 -37.762  1.00 71.44           O  
ATOM    933  CB  ARG A 322      58.123  -2.501 -34.610  1.00 57.72           C  
ATOM    934  HB1 ARG A 322      58.508  -1.695 -35.277  1.00  0.00           H  
ATOM    935  HB2 ARG A 322      59.078  -2.830 -34.137  1.00  0.00           H  
ATOM    936  CG  ARG A 322      57.191  -1.926 -33.571  1.00 54.62           C  
ATOM    937  HG1 ARG A 322      56.156  -1.803 -33.968  1.00  0.00           H  
ATOM    938  HG2 ARG A 322      56.974  -2.660 -32.760  1.00  0.00           H  
ATOM    939  CD  ARG A 322      57.739  -0.624 -33.018  1.00 57.47           C  
ATOM    940  HD1 ARG A 322      57.642   0.206 -33.756  1.00  0.00           H  
ATOM    941  HD2 ARG A 322      58.851  -0.651 -32.934  1.00  0.00           H  
ATOM    942  NE  ARG A 322      57.116  -0.284 -31.747  1.00 63.43           N  
ATOM    943  HE  ARG A 322      56.230   0.221 -31.765  1.00  0.00           H  
ATOM    944  CZ  ARG A 322      57.637  -0.595 -30.566  1.00 67.87           C  
ATOM    945  NH1 ARG A 322      58.793  -1.245 -30.505  1.00 69.67           N  
ATOM    946 1HH1 ARG A 322      59.276  -1.505 -31.365  1.00  0.00           H  
ATOM    947 2HH1 ARG A 322      59.193  -1.484 -29.598  1.00  0.00           H  
ATOM    948  NH2 ARG A 322      57.009  -0.257 -29.448  1.00 69.28           N  
ATOM    949 1HH2 ARG A 322      56.121   0.242 -29.495  1.00  0.00           H  
ATOM    950 2HH2 ARG A 322      57.409  -0.496 -28.541  1.00  0.00           H  
ATOM    951  N   GLU A 323      59.407  -4.664 -36.591  1.00 59.31           N  
ATOM    952  HN  GLU A 323      59.649  -5.085 -35.694  1.00  0.00           H  
ATOM    953  CA  GLU A 323      60.219  -4.932 -37.771  1.00 62.26           C  
ATOM    954  HA  GLU A 323      60.432  -3.959 -38.273  1.00  0.00           H  
ATOM    955  C   GLU A 323      59.492  -5.826 -38.763  1.00 62.25           C  
ATOM    956  O   GLU A 323      59.763  -5.759 -39.968  1.00 61.53           O  
ATOM    957  CB  GLU A 323      61.549  -5.554 -37.362  1.00 63.06           C  
ATOM    958  HB1 GLU A 323      62.081  -5.970 -38.249  1.00  0.00           H  
ATOM    959  HB2 GLU A 323      61.386  -6.495 -36.787  1.00  0.00           H  
ATOM    960  CG  GLU A 323      62.445  -4.603 -36.595  1.00 72.66           C  
ATOM    961  HG1 GLU A 323      62.862  -3.817 -37.267  1.00  0.00           H  
ATOM    962  HG2 GLU A 323      61.849  -3.956 -35.910  1.00  0.00           H  
ATOM    963  CD  GLU A 323      63.546  -5.317 -35.846  1.00 74.86           C  
ATOM    964  OE1 GLU A 323      63.397  -6.531 -35.593  1.00 80.68           O  
ATOM    965  OE2 GLU A 323      64.558  -4.666 -35.512  1.00 81.08           O  
ATOM    966  N   LEU A 324      58.571  -6.668 -38.293  1.00 55.02           N  
ATOM    967  HN  LEU A 324      58.395  -6.737 -37.291  1.00  0.00           H  
ATOM    968  CA  LEU A 324      57.821  -7.487 -39.236  1.00 62.83           C  
ATOM    969  HA  LEU A 324      58.516  -7.791 -40.053  1.00  0.00           H  
ATOM    970  C   LEU A 324      56.669  -6.717 -39.864  1.00 66.04           C  
ATOM    971  O   LEU A 324      56.347  -6.950 -41.030  1.00 56.93           O  
ATOM    972  CB  LEU A 324      57.314  -8.756 -38.555  1.00 54.44           C  
ATOM    973  HB1 LEU A 324      56.654  -8.506 -37.691  1.00  0.00           H  
ATOM    974  HB2 LEU A 324      56.576  -9.286 -39.202  1.00  0.00           H  
ATOM    975  CG  LEU A 324      58.439  -9.700 -38.126  1.00 53.05           C  
ATOM    976  HG  LEU A 324      59.196  -9.105 -37.563  1.00  0.00           H  
ATOM    977  CD1 LEU A 324      57.898 -10.771 -37.202  1.00 50.89           C  
ATOM    978 1HD1 LEU A 324      58.718 -11.459 -36.889  1.00  0.00           H  
ATOM    979 2HD1 LEU A 324      57.043 -11.322 -37.658  1.00  0.00           H  
ATOM    980 3HD1 LEU A 324      57.363 -10.335 -36.326  1.00  0.00           H  
ATOM    981  CD2 LEU A 324      59.125 -10.319 -39.334  1.00 68.54           C  
ATOM    982 1HD2 LEU A 324      59.945 -11.007 -39.021  1.00  0.00           H  
ATOM    983 2HD2 LEU A 324      59.491  -9.540 -40.042  1.00  0.00           H  
ATOM    984 3HD2 LEU A 324      58.394 -10.829 -40.004  1.00  0.00           H  
ATOM    985  N   SER A 325      56.053  -5.793 -39.119  1.00 60.89           N  
ATOM    986  HN  SER A 325      56.308  -5.680 -38.138  1.00  0.00           H  
ATOM    987  CA  SER A 325      55.018  -4.945 -39.702  1.00 63.14           C  
ATOM    988  HA  SER A 325      54.214  -5.603 -40.107  1.00  0.00           H  
ATOM    989  C   SER A 325      55.573  -4.107 -40.848  1.00 71.37           C  
ATOM    990  O   SER A 325      54.974  -4.038 -41.928  1.00 60.12           O  
ATOM    991  CB  SER A 325      54.407  -4.051 -38.626  1.00 67.81           C  
ATOM    992  HB1 SER A 325      53.886  -3.170 -39.069  1.00  0.00           H  
ATOM    993  HB2 SER A 325      55.190  -3.509 -38.046  1.00  0.00           H  
ATOM    994  OG  SER A 325      53.549  -4.796 -37.778  1.00 69.97           O  
ATOM    995  HG  SER A 325      53.169  -4.240 -37.108  1.00  0.00           H  
ATOM    996  N   THR A 326      56.717  -3.449 -40.626  1.00 76.74           N  
ATOM    997  HN  THR A 326      57.145  -3.469 -39.701  1.00  0.00           H  
ATOM    998  CA  THR A 326      57.352  -2.702 -41.708  1.00 84.54           C  
ATOM    999  HA  THR A 326      56.617  -1.963 -42.103  1.00  0.00           H  
ATOM   1000  C   THR A 326      57.763  -3.624 -42.848  1.00 85.22           C  
ATOM   1001  O   THR A 326      57.781  -3.211 -44.012  1.00 92.81           O  
ATOM   1002  CB  THR A 326      58.565  -1.938 -41.179  1.00 87.12           C  
ATOM   1003  HB  THR A 326      59.187  -1.599 -42.040  1.00  0.00           H  
ATOM   1004  CG2 THR A 326      58.120  -0.724 -40.378  1.00 80.68           C  
ATOM   1005 1HG2 THR A 326      59.005  -0.167 -39.992  1.00  0.00           H  
ATOM   1006 2HG2 THR A 326      57.416  -1.002 -39.560  1.00  0.00           H  
ATOM   1007 3HG2 THR A 326      57.439  -0.066 -40.966  1.00  0.00           H  
ATOM   1008  OG1 THR A 326      59.348  -2.801 -40.344  1.00 90.87           O  
ATOM   1009  HG1 THR A 326      60.102  -2.326 -40.015  1.00  0.00           H  
ATOM   1010  N   LEU A 327      58.077  -4.879 -42.532  1.00 85.03           N  
ATOM   1011  HN  LEU A 327      58.038  -5.174 -41.556  1.00  0.00           H  
ATOM   1012  CA  LEU A 327      58.476  -5.839 -43.554  1.00 79.48           C  
ATOM   1013  HA  LEU A 327      59.245  -5.364 -44.206  1.00  0.00           H  
ATOM   1014  C   LEU A 327      57.296  -6.258 -44.422  1.00 82.49           C  
ATOM   1015  O   LEU A 327      57.475  -6.587 -45.601  1.00 95.01           O  
ATOM   1016  CB  LEU A 327      59.099  -7.055 -42.874  1.00 78.99           C  
ATOM   1017  HB1 LEU A 327      58.284  -7.755 -42.576  1.00  0.00           H  
ATOM   1018  HB2 LEU A 327      59.495  -6.745 -41.879  1.00  0.00           H  
ATOM   1019  CG  LEU A 327      60.184  -7.848 -43.609  1.00 84.11           C  
ATOM   1020  HG  LEU A 327      59.963  -7.826 -44.702  1.00  0.00           H  
ATOM   1021  CD1 LEU A 327      61.554  -7.228 -43.378  1.00 88.92           C  
ATOM   1022 1HD1 LEU A 327      61.576  -6.169 -43.725  1.00  0.00           H  
ATOM   1023 2HD1 LEU A 327      62.364  -7.832 -43.849  1.00  0.00           H  
ATOM   1024 3HD1 LEU A 327      61.873  -7.319 -42.313  1.00  0.00           H  
ATOM   1025  CD2 LEU A 327      60.154  -9.286 -43.138  1.00 82.14           C  
ATOM   1026 1HD2 LEU A 327      59.150  -9.740 -43.307  1.00  0.00           H  
ATOM   1027 2HD2 LEU A 327      60.473  -9.377 -42.073  1.00  0.00           H  
ATOM   1028 3HD2 LEU A 327      60.964  -9.890 -43.609  1.00  0.00           H  
ATOM   1029  N  AARG A 328      56.090  -6.216 -43.865  0.50 74.71           N  
ATOM   1030  H  AARG A 328      56.021  -5.903 -42.897  1.00  0.00           H  
ATOM   1031  N  BARG A 328      56.085  -6.240 -43.871  0.50 74.72           N  
ATOM   1032  H  BARG A 328      55.993  -5.975 -42.890  1.00  0.00           H  
ATOM   1033  CA AARG A 328      54.862  -6.589 -44.552  0.50 70.72           C  
ATOM   1034  HA AARG A 328      55.125  -7.274 -45.391  1.00  0.00           H  
ATOM   1035  CA BARG A 328      54.884  -6.586 -44.623  0.50 70.91           C  
ATOM   1036  HA BARG A 328      55.189  -7.225 -45.484  1.00  0.00           H  
ATOM   1037  C  AARG A 328      54.123  -5.390 -45.129  0.50 72.89           C  
ATOM   1038  C  BARG A 328      54.162  -5.366 -45.175  0.50 73.25           C  
ATOM   1039  O  AARG A 328      53.468  -5.517 -46.171  0.50 68.90           O  
ATOM   1040  O  BARG A 328      53.531  -5.455 -46.235  0.50 68.78           O  
ATOM   1041  CB AARG A 328      53.949  -7.349 -43.579  0.50 71.36           C  
ATOM   1042  HB1AARG A 328      54.429  -8.313 -43.290  1.00  0.00           H  
ATOM   1043  HB2AARG A 328      53.933  -6.827 -42.594  1.00  0.00           H  
ATOM   1044  CB BARG A 328      53.914  -7.394 -43.752  0.50 71.36           C  
ATOM   1045  HB1BARG A 328      53.005  -6.795 -43.512  1.00  0.00           H  
ATOM   1046  HB2BARG A 328      54.323  -7.528 -42.724  1.00  0.00           H  
ATOM   1047  CG AARG A 328      52.534  -7.604 -44.042  0.50 66.36           C  
ATOM   1048  HG1AARG A 328      52.506  -8.156 -45.010  1.00  0.00           H  
ATOM   1049  HG2AARG A 328      52.029  -6.667 -44.372  1.00  0.00           H  
ATOM   1050  CG BARG A 328      53.534  -8.727 -44.357  0.50 73.02           C  
ATOM   1051  HG1BARG A 328      52.755  -9.250 -43.755  1.00  0.00           H  
ATOM   1052  HG2BARG A 328      52.957  -8.605 -45.303  1.00  0.00           H  
ATOM   1053  CD AARG A 328      51.746  -8.322 -42.955  0.50 55.24           C  
ATOM   1054  HD1AARG A 328      52.113  -9.365 -42.812  1.00  0.00           H  
ATOM   1055  HD2AARG A 328      50.706  -8.545 -43.290  1.00  0.00           H  
ATOM   1056  CD BARG A 328      54.767  -9.585 -44.553  0.50 73.80           C  
ATOM   1057  HD1BARG A 328      54.654 -10.255 -45.437  1.00  0.00           H  
ATOM   1058  HD2BARG A 328      55.631  -8.973 -44.902  1.00  0.00           H  
ATOM   1059  NE AARG A 328      51.750  -7.582 -41.698  0.50 51.95           N  
ATOM   1060  HE AARG A 328      51.162  -6.751 -41.636  1.00  0.00           H  
ATOM   1061  NE BARG A 328      55.112 -10.348 -43.356  0.50 62.36           N  
ATOM   1062  HE BARG A 328      54.393 -10.478 -42.644  1.00  0.00           H  
ATOM   1063  CZ AARG A 328      52.466  -7.915 -40.627  0.50 49.69           C  
ATOM   1064  CZ BARG A 328      56.308 -10.882 -43.143  0.50 62.17           C  
ATOM   1065  NH1AARG A 328      53.244  -8.990 -40.643  0.50 53.29           N  
ATOM   1066 1HH1AARG A 328      53.793  -9.245 -39.822  1.00  0.00           H  
ATOM   1067 2HH1AARG A 328      53.295  -9.566 -41.484  1.00  0.00           H  
ATOM   1068  NH1BARG A 328      56.548 -11.575 -42.044  0.50 58.05           N  
ATOM   1069 1HH1BARG A 328      55.805 -11.703 -41.357  1.00  0.00           H  
ATOM   1070 2HH1BARG A 328      57.467 -11.985 -41.880  1.00  0.00           H  
ATOM   1071  NH2AARG A 328      52.400  -7.168 -39.536  0.50 43.47           N  
ATOM   1072 1HH2AARG A 328      52.949  -7.423 -38.715  1.00  0.00           H  
ATOM   1073 2HH2AARG A 328      51.802  -6.342 -39.524  1.00  0.00           H  
ATOM   1074  NH2BARG A 328      57.272 -10.716 -44.034  0.50 64.34           N  
ATOM   1075 1HH2BARG A 328      57.087 -10.181 -44.882  1.00  0.00           H  
ATOM   1076 2HH2BARG A 328      58.191 -11.126 -43.870  1.00  0.00           H  
ATOM   1077  N   ASN A 329      54.232  -4.229 -44.476  1.00 88.96           N  
ATOM   1078  CA  ASN A 329      53.589  -3.010 -44.965  1.00 92.63           C  
ATOM   1079  HA  ASN A 329      52.491  -3.195 -45.023  1.00  0.00           H  
ATOM   1080  C   ASN A 329      54.082  -2.632 -46.357  1.00 94.13           C  
ATOM   1081  O   ASN A 329      53.282  -2.406 -47.272  1.00105.61           O  
ATOM   1082  CB  ASN A 329      53.830  -1.863 -43.978  1.00 93.26           C  
ATOM   1083  HB1 ASN A 329      53.469  -2.139 -42.960  1.00  0.00           H  
ATOM   1084  HB2 ASN A 329      53.375  -0.909 -44.333  1.00  0.00           H  
ATOM   1085  HB3 ASN A 329      54.898  -1.544 -43.966  1.00  0.00           H  
ATOM   1086  N   LEU A 330      55.402  -2.552 -46.536  1.00153.31           N  
ATOM   1087  HN  LEU A 330      56.026  -2.748 -45.754  1.00  0.00           H  
ATOM   1088  CA  LEU A 330      55.968  -2.189 -47.830  1.00138.06           C  
ATOM   1089  HA  LEU A 330      55.369  -1.345 -48.245  1.00  0.00           H  
ATOM   1090  C   LEU A 330      55.927  -3.335 -48.833  1.00128.30           C  
ATOM   1091  O   LEU A 330      55.999  -3.086 -50.041  1.00128.54           O  
ATOM   1092  CB  LEU A 330      57.411  -1.705 -47.652  1.00136.80           C  
ATOM   1093  HB1 LEU A 330      57.844  -1.427 -48.641  1.00  0.00           H  
ATOM   1094  HB2 LEU A 330      58.040  -2.453 -47.115  1.00  0.00           H  
ATOM   1095  HB3 LEU A 330      57.485  -0.872 -46.915  1.00  0.00           H  
ATOM   1096  N   PHE A 331      55.803  -4.578 -48.355  1.00123.38           N  
ATOM   1097  HN  PHE A 331      55.717  -4.708 -47.347  1.00  0.00           H  
ATOM   1098  CA  PHE A 331      55.786  -5.756 -49.218  1.00120.84           C  
ATOM   1099  HA  PHE A 331      56.768  -5.817 -49.742  1.00  0.00           H  
ATOM   1100  C   PHE A 331      54.684  -5.721 -50.274  1.00128.08           C  
ATOM   1101  O   PHE A 331      54.829  -6.374 -51.314  1.00116.45           O  
ATOM   1102  CB  PHE A 331      55.628  -7.014 -48.346  1.00115.40           C  
ATOM   1103  HB1 PHE A 331      56.575  -7.230 -47.798  1.00  0.00           H  
ATOM   1104  HB2 PHE A 331      54.952  -6.808 -47.484  1.00  0.00           H  
ATOM   1105  CG  PHE A 331      55.164  -8.237 -49.101  1.00110.41           C  
ATOM   1106  CD1 PHE A 331      56.080  -9.098 -49.681  1.00111.58           C  
ATOM   1107  HD1 PHE A 331      57.159  -8.891 -49.584  1.00  0.00           H  
ATOM   1108  CD2 PHE A 331      53.811  -8.526 -49.226  1.00109.23           C  
ATOM   1109  HD2 PHE A 331      53.067  -7.858 -48.760  1.00  0.00           H  
ATOM   1110  CE1 PHE A 331      55.658 -10.216 -50.381  1.00103.47           C  
ATOM   1111  HE1 PHE A 331      56.399 -10.891 -50.842  1.00  0.00           H  
ATOM   1112  CE2 PHE A 331      53.384  -9.636 -49.925  1.00105.43           C  
ATOM   1113  HE2 PHE A 331      52.305  -9.845 -50.023  1.00  0.00           H  
ATOM   1114  CZ  PHE A 331      54.309 -10.486 -50.502  1.00102.31           C  
ATOM   1115  HZ  PHE A 331      53.971 -11.377 -51.057  1.00  0.00           H  
ATOM   1116  N   LYS A 332      53.649  -4.893 -50.079  1.00140.92           N  
ATOM   1117  HN  LYS A 332      53.821  -4.023 -49.574  1.00  0.00           H  
ATOM   1118  CA  LYS A 332      52.287  -5.158 -50.545  1.00147.09           C  
ATOM   1119  HA  LYS A 332      51.730  -5.640 -49.708  1.00  0.00           H  
ATOM   1120  C   LYS A 332      52.192  -6.081 -51.758  1.00145.90           C  
ATOM   1121  O   LYS A 332      51.660  -7.192 -51.665  1.00145.21           O  
ATOM   1122  CB  LYS A 332      51.601  -3.823 -50.853  1.00151.56           C  
ATOM   1123  HB1 LYS A 332      51.670  -3.149 -49.967  1.00  0.00           H  
ATOM   1124  HB2 LYS A 332      50.548  -3.961 -51.193  1.00  0.00           H  
ATOM   1125  HB3 LYS A 332      52.007  -3.346 -51.775  1.00  0.00           H  
ATOM   1126  N   GLN A 333      52.710  -5.650 -52.902  1.00144.94           N  
ATOM   1127  HN  GLN A 333      53.241  -4.779 -52.908  1.00  0.00           H  
ATOM   1128  CA  GLN A 333      52.542  -6.387 -54.155  1.00138.75           C  
ATOM   1129  HA  GLN A 333      51.750  -7.158 -54.008  1.00  0.00           H  
ATOM   1130  C   GLN A 333      53.848  -7.095 -54.503  1.00129.48           C  
ATOM   1131  O   GLN A 333      54.760  -6.495 -55.077  1.00135.41           O  
ATOM   1132  CB  GLN A 333      52.103  -5.452 -55.278  1.00141.03           C  
ATOM   1133  HB1 GLN A 333      51.149  -4.935 -55.024  1.00  0.00           H  
ATOM   1134  HB2 GLN A 333      52.031  -5.989 -56.253  1.00  0.00           H  
ATOM   1135  HB3 GLN A 333      52.905  -4.724 -55.542  1.00  0.00           H  
ATOM   1136  N   LEU A 334      53.934  -8.375 -54.154  1.00115.62           N  
ATOM   1137  HN  LEU A 334      53.231  -8.773 -53.532  1.00  0.00           H  
ATOM   1138  CA  LEU A 334      55.015  -9.219 -54.645  1.00107.07           C  
ATOM   1139  HA  LEU A 334      55.967  -8.639 -54.623  1.00  0.00           H  
ATOM   1140  C   LEU A 334      54.710  -9.617 -56.082  1.00 99.99           C  
ATOM   1141  O   LEU A 334      53.669 -10.235 -56.330  1.00 97.96           O  
ATOM   1142  CB  LEU A 334      55.173 -10.466 -53.787  1.00100.75           C  
ATOM   1143  HB1 LEU A 334      54.171 -10.813 -53.442  1.00  0.00           H  
ATOM   1144  HB2 LEU A 334      55.641 -10.193 -52.812  1.00  0.00           H  
ATOM   1145  CG  LEU A 334      55.936 -11.639 -54.415  1.00 96.34           C  
ATOM   1146  HG  LEU A 334      55.941 -11.487 -55.520  1.00  0.00           H  
ATOM   1147  CD1 LEU A 334      57.383 -11.691 -53.948  1.00 97.74           C  
ATOM   1148 1HD1 LEU A 334      57.938 -12.544 -54.405  1.00  0.00           H  
ATOM   1149 2HD1 LEU A 334      57.449 -11.714 -52.835  1.00  0.00           H  
ATOM   1150 3HD1 LEU A 334      57.904 -10.723 -54.134  1.00  0.00           H  
ATOM   1151  CD2 LEU A 334      55.229 -12.957 -54.132  1.00 93.24           C  
ATOM   1152 1HD2 LEU A 334      55.784 -13.810 -54.589  1.00  0.00           H  
ATOM   1153 2HD2 LEU A 334      54.164 -12.933 -54.462  1.00  0.00           H  
ATOM   1154 3HD2 LEU A 334      55.063 -13.110 -53.040  1.00  0.00           H  
ATOM   1155  N   PRO A 335      55.592  -9.302 -57.046  1.00101.32           N  
ATOM   1156  CA  PRO A 335      55.268  -9.470 -58.473  1.00100.94           C  
ATOM   1157  HA  PRO A 335      54.679  -8.589 -58.820  1.00  0.00           H  
ATOM   1158  C   PRO A 335      54.520 -10.744 -58.837  1.00 97.02           C  
ATOM   1159  O   PRO A 335      54.905 -11.849 -58.443  1.00 94.49           O  
ATOM   1160  CB  PRO A 335      56.651  -9.441 -59.135  1.00102.53           C  
ATOM   1161  HB1 PRO A 335      56.640  -9.131 -60.206  1.00  0.00           H  
ATOM   1162  HB2 PRO A 335      57.099 -10.448 -59.305  1.00  0.00           H  
ATOM   1163  CG  PRO A 335      57.453  -8.559 -58.254  1.00105.83           C  
ATOM   1164  HG1 PRO A 335      57.444  -7.492 -58.578  1.00  0.00           H  
ATOM   1165  HG2 PRO A 335      58.551  -8.728 -58.349  1.00  0.00           H  
ATOM   1166  CD  PRO A 335      56.945  -8.753 -56.849  1.00104.28           C  
ATOM   1167  HD1 PRO A 335      57.606  -9.374 -56.200  1.00  0.00           H  
ATOM   1168  HD2 PRO A 335      56.984  -7.838 -56.213  1.00  0.00           H  
ATOM   1169  N   GLU A 336      53.430 -10.579 -59.581  1.00 97.21           N  
ATOM   1170  HN  GLU A 336      53.113  -9.627 -59.766  1.00  0.00           H  
ATOM   1171  CA  GLU A 336      52.660 -11.685 -60.149  1.00 94.68           C  
ATOM   1172  HA  GLU A 336      53.205 -12.638 -59.954  1.00  0.00           H  
ATOM   1173  C   GLU A 336      52.571 -11.473 -61.653  1.00 96.02           C  
ATOM   1174  O   GLU A 336      51.539 -11.030 -62.172  1.00 97.45           O  
ATOM   1175  CB  GLU A 336      51.269 -11.778 -59.523  1.00 94.52           C  
ATOM   1176  HB1 GLU A 336      50.520 -12.099 -60.284  1.00  0.00           H  
ATOM   1177  HB2 GLU A 336      50.878 -10.760 -59.288  1.00  0.00           H  
ATOM   1178  CG  GLU A 336      51.196 -12.666 -58.303  1.00 92.61           C  
ATOM   1179  HG1 GLU A 336      51.858 -13.557 -58.411  1.00  0.00           H  
ATOM   1180  HG2 GLU A 336      51.687 -12.187 -57.424  1.00  0.00           H  
ATOM   1181  CD  GLU A 336      49.776 -13.075 -57.981  1.00 98.32           C  
ATOM   1182  OE1 GLU A 336      48.926 -12.179 -57.790  1.00100.61           O  
ATOM   1183  OE2 GLU A 336      49.505 -14.294 -57.938  1.00 96.83           O  
ATOM   1184  N   PRO A 337      53.647 -11.779 -62.383  1.00 96.20           N  
ATOM   1185  CA  PRO A 337      53.680 -11.460 -63.825  1.00 98.52           C  
ATOM   1186  HA  PRO A 337      53.743 -10.354 -63.953  1.00  0.00           H  
ATOM   1187  C   PRO A 337      52.492 -11.986 -64.614  1.00100.98           C  
ATOM   1188  O   PRO A 337      51.921 -11.253 -65.432  1.00101.01           O  
ATOM   1189  CB  PRO A 337      55.000 -12.097 -64.285  1.00 98.56           C  
ATOM   1190  HB1 PRO A 337      55.798 -11.353 -64.518  1.00  0.00           H  
ATOM   1191  HB2 PRO A 337      54.945 -12.556 -65.300  1.00  0.00           H  
ATOM   1192  CG  PRO A 337      55.378 -13.063 -63.212  1.00 96.65           C  
ATOM   1193  HG1 PRO A 337      56.469 -13.291 -63.182  1.00  0.00           H  
ATOM   1194  HG2 PRO A 337      55.029 -14.104 -63.407  1.00  0.00           H  
ATOM   1195  CD  PRO A 337      54.856 -12.489 -61.944  1.00 94.89           C  
ATOM   1196  HD1 PRO A 337      54.692 -13.231 -61.128  1.00  0.00           H  
ATOM   1197  HD2 PRO A 337      55.586 -11.863 -61.379  1.00  0.00           H  
ATOM   1198  N   LEU A 338      52.103 -13.237 -64.396  1.00102.47           N  
ATOM   1199  HN  LEU A 338      52.598 -13.804 -63.707  1.00  0.00           H  
ATOM   1200  CA  LEU A 338      50.981 -13.813 -65.124  1.00102.85           C  
ATOM   1201  HA  LEU A 338      50.897 -13.293 -66.107  1.00  0.00           H  
ATOM   1202  C   LEU A 338      49.673 -13.614 -64.364  1.00101.04           C  
ATOM   1203  HC  LEU A 338      49.082 -14.493 -64.057  1.00  0.00           H  
ATOM   1204  O   LEU A 338      49.270 -12.483 -64.089  1.00105.37           O  
ATOM   1205  CB  LEU A 338      51.222 -15.298 -65.386  1.00102.84           C  
ATOM   1206  HB1 LEU A 338      52.178 -15.443 -65.941  1.00  0.00           H  
ATOM   1207  HB2 LEU A 338      50.360 -15.773 -65.910  1.00  0.00           H  
ATOM   1208  HB3 LEU A 338      51.193 -15.896 -64.445  1.00  0.00           H  
TER    1209      LEU A 338 
ATOM   1209  N   LYS B 269      54.125  -5.013  35.374  1.00 70.97           N  
ATOM   1210  HN1 LYS B 269      54.122  -4.207  34.749  1.00  0.00           H  
ATOM   1211  HN2 LYS B 269      54.266  -5.887  34.867  1.00  0.00           H  
ATOM   1212  HN3 LYS B 269      54.962  -5.039  35.957  1.00  0.00           H  
ATOM   1213  CA  LYS B 269      52.904  -5.040  36.174  1.00 80.78           C  
ATOM   1214  HA  LYS B 269      52.035  -5.137  35.482  1.00  0.00           H  
ATOM   1215  C   LYS B 269      52.735  -3.751  36.977  1.00 91.95           C  
ATOM   1216  O   LYS B 269      52.813  -3.759  38.208  1.00 94.56           O  
ATOM   1217  CB  LYS B 269      52.908  -6.248  37.111  1.00 90.51           C  
ATOM   1218  HB1 LYS B 269      53.031  -7.189  36.525  1.00  0.00           H  
ATOM   1219  HB2 LYS B 269      52.001  -6.276  37.758  1.00  0.00           H  
ATOM   1220  HB3 LYS B 269      53.678  -6.152  37.912  1.00  0.00           H  
ATOM   1221  N   HIS B 270      52.495  -2.643  36.272  1.00 93.94           N  
ATOM   1222  HN  HIS B 270      52.373  -2.704  35.261  1.00  0.00           H  
ATOM   1223  CA  HIS B 270      52.405  -1.345  36.935  1.00 96.43           C  
ATOM   1224  HA  HIS B 270      53.135  -1.333  37.778  1.00  0.00           H  
ATOM   1225  C   HIS B 270      51.014  -1.098  37.508  1.00 92.14           C  
ATOM   1226  O   HIS B 270      50.877  -0.674  38.661  1.00101.20           O  
ATOM   1227  CB  HIS B 270      52.785  -0.230  35.959  1.00 94.91           C  
ATOM   1228  HB1 HIS B 270      53.802  -0.411  35.540  1.00  0.00           H  
ATOM   1229  HB2 HIS B 270      52.702   0.778  36.428  1.00  0.00           H  
ATOM   1230  HB3 HIS B 270      52.022  -0.103  35.156  1.00  0.00           H  
ATOM   1231  N   SER B 271      49.974  -1.354  36.719  1.00 77.24           N  
ATOM   1232  HN  SER B 271      50.136  -1.791  35.812  1.00  0.00           H  
ATOM   1233  CA  SER B 271      48.610  -1.028  37.115  1.00 70.51           C  
ATOM   1234  HA  SER B 271      48.478  -1.287  38.192  1.00  0.00           H  
ATOM   1235  C   SER B 271      47.645  -1.868  36.288  1.00 76.55           C  
ATOM   1236  O   SER B 271      48.052  -2.702  35.474  1.00 73.54           O  
ATOM   1237  CB  SER B 271      48.330   0.465  36.930  1.00 67.51           C  
ATOM   1238  HB1 SER B 271      47.325   0.751  37.320  1.00  0.00           H  
ATOM   1239  HB2 SER B 271      48.955   1.092  37.608  1.00  0.00           H  
ATOM   1240  OG  SER B 271      48.493   0.834  35.569  1.00 63.73           O  
ATOM   1241  HG  SER B 271      48.319   1.761  35.454  1.00  0.00           H  
ATOM   1242  N   ASP B 272      46.348  -1.634  36.505  1.00 78.76           N  
ATOM   1243  HN  ASP B 272      46.065  -1.010  37.260  1.00  0.00           H  
ATOM   1244  CA  ASP B 272      45.335  -2.266  35.668  1.00 78.39           C  
ATOM   1245  HA  ASP B 272      45.551  -3.359  35.619  1.00  0.00           H  
ATOM   1246  C   ASP B 272      45.370  -1.705  34.253  1.00 71.83           C  
ATOM   1247  O   ASP B 272      45.195  -2.447  33.277  1.00 68.28           O  
ATOM   1248  CB  ASP B 272      43.950  -2.075  36.282  1.00 84.04           C  
ATOM   1249  HB1 ASP B 272      43.942  -2.377  37.355  1.00  0.00           H  
ATOM   1250  HB2 ASP B 272      43.709  -0.993  36.398  1.00  0.00           H  
ATOM   1251  CG  ASP B 272      42.865  -2.794  35.506  1.00 88.46           C  
ATOM   1252  OD1 ASP B 272      43.181  -3.792  34.822  1.00 88.40           O  
ATOM   1253  OD2 ASP B 272      41.697  -2.358  35.577  1.00 89.83           O  
ATOM   1254  N   GLU B 273      45.588  -0.392  34.124  1.00 60.16           N  
ATOM   1255  HN  GLU B 273      45.611   0.202  34.953  1.00  0.00           H  
ATOM   1256  CA  GLU B 273      45.793   0.194  32.805  1.00 50.96           C  
ATOM   1257  HA  GLU B 273      44.885  -0.002  32.189  1.00  0.00           H  
ATOM   1258  C   GLU B 273      46.991  -0.430  32.105  1.00 50.03           C  
ATOM   1259  O   GLU B 273      46.988  -0.562  30.875  1.00 44.27           O  
ATOM   1260  CB  GLU B 273      45.977   1.706  32.922  1.00 49.33           C  
ATOM   1261  HB1 GLU B 273      46.134   2.154  31.913  1.00  0.00           H  
ATOM   1262  HB2 GLU B 273      46.798   1.972  33.628  1.00  0.00           H  
ATOM   1263  HB3 GLU B 273      45.131   2.188  33.465  1.00  0.00           H  
ATOM   1264  N   TYR B 274      48.019  -0.822  32.864  1.00 45.21           N  
ATOM   1265  HN  TYR B 274      48.011  -0.639  33.867  1.00  0.00           H  
ATOM   1266  CA  TYR B 274      49.153  -1.511  32.258  1.00 49.65           C  
ATOM   1267  HA  TYR B 274      49.557  -0.868  31.442  1.00  0.00           H  
ATOM   1268  C   TYR B 274      48.726  -2.841  31.651  1.00 48.22           C  
ATOM   1269  O   TYR B 274      49.139  -3.188  30.537  1.00 42.59           O  
ATOM   1270  CB  TYR B 274      50.260  -1.730  33.289  1.00 48.96           C  
ATOM   1271  HB1 TYR B 274      49.829  -2.043  34.269  1.00  0.00           H  
ATOM   1272  HB2 TYR B 274      50.717  -0.758  33.588  1.00  0.00           H  
ATOM   1273  CG  TYR B 274      51.327  -2.707  32.837  1.00 46.40           C  
ATOM   1274  CD1 TYR B 274      51.262  -4.053  33.189  1.00 56.38           C  
ATOM   1275  HD1 TYR B 274      50.424  -4.408  33.813  1.00  0.00           H  
ATOM   1276  CD2 TYR B 274      52.401  -2.290  32.066  1.00 48.89           C  
ATOM   1277  HD2 TYR B 274      52.481  -1.229  31.775  1.00  0.00           H  
ATOM   1278  CE1 TYR B 274      52.229  -4.958  32.772  1.00 51.06           C  
ATOM   1279  HE1 TYR B 274      52.147  -6.023  33.046  1.00  0.00           H  
ATOM   1280  CE2 TYR B 274      53.377  -3.186  31.654  1.00 58.26           C  
ATOM   1281  HE2 TYR B 274      54.223  -2.836  31.039  1.00  0.00           H  
ATOM   1282  CZ  TYR B 274      53.288  -4.519  32.016  1.00 55.43           C  
ATOM   1283  OH  TYR B 274      54.247  -5.421  31.598  1.00 56.08           O  
ATOM   1284  HH  TYR B 274      54.980  -5.117  31.075  1.00  0.00           H  
ATOM   1285  N   LYS B 275      47.902  -3.602  32.373  1.00 42.67           N  
ATOM   1286  HN  LYS B 275      47.541  -3.261  33.264  1.00  0.00           H  
ATOM   1287  CA  LYS B 275      47.518  -4.924  31.886  1.00 41.27           C  
ATOM   1288  HA  LYS B 275      48.448  -5.485  31.633  1.00  0.00           H  
ATOM   1289  C   LYS B 275      46.666  -4.823  30.628  1.00 35.68           C  
ATOM   1290  O   LYS B 275      46.857  -5.598  29.685  1.00 36.16           O  
ATOM   1291  CB  LYS B 275      46.787  -5.685  32.992  1.00 46.38           C  
ATOM   1292  HB1 LYS B 275      46.240  -6.562  32.574  1.00  0.00           H  
ATOM   1293  HB2 LYS B 275      45.923  -5.094  33.375  1.00  0.00           H  
ATOM   1294  CG  LYS B 275      47.698  -6.111  34.134  1.00 45.86           C  
ATOM   1295  HG1 LYS B 275      48.258  -5.244  34.555  1.00  0.00           H  
ATOM   1296  HG2 LYS B 275      48.562  -6.711  33.765  1.00  0.00           H  
ATOM   1297  CD  LYS B 275      46.928  -6.850  35.210  1.00 61.54           C  
ATOM   1298  HD1 LYS B 275      46.489  -7.799  34.822  1.00  0.00           H  
ATOM   1299  HD2 LYS B 275      47.610  -7.280  35.980  1.00  0.00           H  
ATOM   1300  CE  LYS B 275      45.873  -5.962  35.834  1.00 59.44           C  
ATOM   1301  HE1 LYS B 275      45.071  -5.705  35.103  1.00  0.00           H  
ATOM   1302  HE2 LYS B 275      46.265  -4.936  36.028  1.00  0.00           H  
ATOM   1303  NZ  LYS B 275      45.309  -6.571  37.068  1.00 63.26           N  
ATOM   1304  HZ1 LYS B 275      44.598  -5.973  37.489  1.00  0.00           H  
ATOM   1305  HZ2 LYS B 275      46.042  -6.806  37.737  1.00  0.00           H  
ATOM   1306  HZ3 LYS B 275      44.950  -7.509  36.891  1.00  0.00           H  
ATOM   1307  N   ILE B 276      45.743  -3.861  30.584  1.00 34.48           N  
ATOM   1308  HN  ILE B 276      45.626  -3.234  31.380  1.00  0.00           H  
ATOM   1309  CA  ILE B 276      44.897  -3.701  29.399  1.00 33.02           C  
ATOM   1310  HA  ILE B 276      44.485  -4.702  29.132  1.00  0.00           H  
ATOM   1311  C   ILE B 276      45.708  -3.193  28.210  1.00 35.03           C  
ATOM   1312  O   ILE B 276      45.499  -3.629  27.065  1.00 31.12           O  
ATOM   1313  CB  ILE B 276      43.714  -2.770  29.720  1.00 44.78           C  
ATOM   1314  HB  ILE B 276      44.116  -1.832  30.169  1.00  0.00           H  
ATOM   1315  CG1 ILE B 276      42.780  -3.431  30.736  1.00 46.22           C  
ATOM   1316 1HG1 ILE B 276      42.323  -4.354  30.309  1.00  0.00           H  
ATOM   1317 2HG1 ILE B 276      43.363  -3.882  31.572  1.00  0.00           H  
ATOM   1318  CG2 ILE B 276      42.953  -2.406  28.434  1.00 44.83           C  
ATOM   1319 1HG2 ILE B 276      42.096  -1.732  28.667  1.00  0.00           H  
ATOM   1320 2HG2 ILE B 276      42.627  -3.313  27.874  1.00  0.00           H  
ATOM   1321 3HG2 ILE B 276      43.628  -1.968  27.662  1.00  0.00           H  
ATOM   1322  CD1 ILE B 276      41.717  -2.507  31.266  1.00 50.79           C  
ATOM   1323 1HD1 ILE B 276      41.036  -2.989  32.006  1.00  0.00           H  
ATOM   1324 2HD1 ILE B 276      41.134  -2.056  30.430  1.00  0.00           H  
ATOM   1325 3HD1 ILE B 276      42.174  -1.584  31.693  1.00  0.00           H  
ATOM   1326  N   ARG B 277      46.631  -2.257  28.448  1.00 33.61           N  
ATOM   1327  HN  ARG B 277      46.746  -1.879  29.388  1.00  0.00           H  
ATOM   1328  CA  ARG B 277      47.476  -1.776  27.356  1.00 40.56           C  
ATOM   1329  HA  ARG B 277      46.814  -1.398  26.543  1.00  0.00           H  
ATOM   1330  C   ARG B 277      48.334  -2.902  26.789  1.00 37.47           C  
ATOM   1331  O   ARG B 277      48.506  -3.009  25.566  1.00 29.20           O  
ATOM   1332  CB  ARG B 277      48.357  -0.621  27.833  1.00 45.92           C  
ATOM   1333  HB1 ARG B 277      49.248  -0.516  27.172  1.00  0.00           H  
ATOM   1334  HB2 ARG B 277      48.859  -0.888  28.792  1.00  0.00           H  
ATOM   1335  CG  ARG B 277      47.639   0.715  27.967  1.00 55.30           C  
ATOM   1336  HG1 ARG B 277      47.012   0.938  27.072  1.00  0.00           H  
ATOM   1337  HG2 ARG B 277      46.830   0.674  28.733  1.00  0.00           H  
ATOM   1338  CD  ARG B 277      48.632   1.837  28.255  1.00 62.98           C  
ATOM   1339  HD1 ARG B 277      49.119   1.700  29.249  1.00  0.00           H  
ATOM   1340  HD2 ARG B 277      48.107   2.802  28.447  1.00  0.00           H  
ATOM   1341  NE  ARG B 277      49.627   1.978  27.192  1.00 67.32           N  
ATOM   1342  HE  ARG B 277      49.496   1.432  26.341  1.00  0.00           H  
ATOM   1343  CZ  ARG B 277      50.691   2.772  27.264  1.00 70.19           C  
ATOM   1344  NH1 ARG B 277      50.905   3.498  28.352  1.00 76.89           N  
ATOM   1345 1HH1 ARG B 277      51.721   4.107  28.407  1.00  0.00           H  
ATOM   1346 2HH1 ARG B 277      50.248   3.444  29.131  1.00  0.00           H  
ATOM   1347  NH2 ARG B 277      51.545   2.842  26.251  1.00 69.02           N  
ATOM   1348 1HH2 ARG B 277      52.361   3.451  26.306  1.00  0.00           H  
ATOM   1349 2HH2 ARG B 277      51.380   2.283  25.414  1.00  0.00           H  
ATOM   1350  N   ARG B 278      48.871  -3.758  27.666  1.00 33.51           N  
ATOM   1351  HN  ARG B 278      48.718  -3.621  28.665  1.00  0.00           H  
ATOM   1352  CA  ARG B 278      49.674  -4.886  27.205  1.00 36.36           C  
ATOM   1353  HA  ARG B 278      50.451  -4.501  26.504  1.00  0.00           H  
ATOM   1354  C   ARG B 278      48.819  -5.899  26.461  1.00 32.81           C  
ATOM   1355  O   ARG B 278      49.237  -6.429  25.428  1.00 32.77           O  
ATOM   1356  CB  ARG B 278      50.379  -5.541  28.393  1.00 42.66           C  
ATOM   1357  HB1 ARG B 278      49.669  -5.678  29.241  1.00  0.00           H  
ATOM   1358  HB2 ARG B 278      50.614  -6.608  28.168  1.00  0.00           H  
ATOM   1359  CG  ARG B 278      51.634  -4.804  28.860  1.00 42.95           C  
ATOM   1360  HG1 ARG B 278      51.655  -4.708  29.971  1.00  0.00           H  
ATOM   1361  HG2 ARG B 278      51.590  -3.723  28.589  1.00  0.00           H  
ATOM   1362  CD  ARG B 278      52.929  -5.459  28.333  1.00 48.24           C  
ATOM   1363  HD1 ARG B 278      53.343  -6.166  29.090  1.00  0.00           H  
ATOM   1364  HD2 ARG B 278      53.756  -4.712  28.297  1.00  0.00           H  
ATOM   1365  NE  ARG B 278      52.787  -6.125  27.037  1.00 42.07           N  
ATOM   1366  HE  ARG B 278      52.442  -7.085  27.035  1.00  0.00           H  
ATOM   1367  CZ  ARG B 278      53.076  -5.569  25.856  1.00 42.76           C  
ATOM   1368  NH1 ARG B 278      53.514  -4.316  25.800  1.00 43.41           N  
ATOM   1369 1HH1 ARG B 278      53.734  -3.892  24.899  1.00  0.00           H  
ATOM   1370 2HH1 ARG B 278      53.628  -3.789  26.666  1.00  0.00           H  
ATOM   1371  NH2 ARG B 278      52.927  -6.257  24.727  1.00 38.65           N  
ATOM   1372 1HH2 ARG B 278      53.147  -5.833  23.826  1.00  0.00           H  
ATOM   1373 2HH2 ARG B 278      52.591  -7.219  24.770  1.00  0.00           H  
ATOM   1374  N   GLU B 279      47.615  -6.175  26.965  1.00 33.63           N  
ATOM   1375  HN  GLU B 279      47.325  -5.758  27.849  1.00  0.00           H  
ATOM   1376  CA  GLU B 279      46.713  -7.074  26.251  1.00 38.00           C  
ATOM   1377  HA  GLU B 279      47.205  -8.071  26.165  1.00  0.00           H  
ATOM   1378  C   GLU B 279      46.430  -6.554  24.847  1.00 31.54           C  
ATOM   1379  O   GLU B 279      46.515  -7.300  23.863  1.00 30.97           O  
ATOM   1380  CB  GLU B 279      45.414  -7.243  27.041  1.00 41.60           C  
ATOM   1381  HB1 GLU B 279      45.620  -7.717  28.029  1.00  0.00           H  
ATOM   1382  HB2 GLU B 279      45.034  -6.251  27.379  1.00  0.00           H  
ATOM   1383  CG  GLU B 279      44.318  -8.008  26.304  1.00 47.31           C  
ATOM   1384  HG1 GLU B 279      44.709  -8.466  25.366  1.00  0.00           H  
ATOM   1385  HG2 GLU B 279      44.038  -8.937  26.853  1.00  0.00           H  
ATOM   1386  CD  GLU B 279      43.095  -7.145  26.025  1.00 57.26           C  
ATOM   1387  OE1 GLU B 279      43.148  -5.931  26.314  1.00 58.34           O  
ATOM   1388  OE2 GLU B 279      42.083  -7.678  25.519  1.00 63.00           O  
ATOM   1389  N   ARG B 280      46.124  -5.263  24.734  1.00 28.67           N  
ATOM   1390  HN  ARG B 280      46.077  -4.679  25.569  1.00  0.00           H  
ATOM   1391  CA  ARG B 280      45.854  -4.675  23.422  1.00 29.96           C  
ATOM   1392  HA  ARG B 280      45.053  -5.275  22.930  1.00  0.00           H  
ATOM   1393  C   ARG B 280      47.088  -4.709  22.531  1.00 33.12           C  
ATOM   1394  O   ARG B 280      46.980  -4.949  21.320  1.00 29.07           O  
ATOM   1395  CB  ARG B 280      45.343  -3.248  23.590  1.00 30.60           C  
ATOM   1396  HB1 ARG B 280      45.418  -2.688  22.629  1.00  0.00           H  
ATOM   1397  HB2 ARG B 280      46.048  -2.648  24.211  1.00  0.00           H  
ATOM   1398  CG  ARG B 280      43.937  -3.165  24.148  1.00 30.72           C  
ATOM   1399  HG1 ARG B 280      43.776  -3.883  24.986  1.00  0.00           H  
ATOM   1400  HG2 ARG B 280      43.180  -3.573  23.438  1.00  0.00           H  
ATOM   1401  CD  ARG B 280      43.624  -1.730  24.556  1.00 37.10           C  
ATOM   1402  HD1 ARG B 280      43.745  -1.033  23.694  1.00  0.00           H  
ATOM   1403  HD2 ARG B 280      44.414  -1.323  25.229  1.00  0.00           H  
ATOM   1404  NE  ARG B 280      42.302  -1.595  25.158  1.00 38.02           N  
ATOM   1405  HE  ARG B 280      41.733  -2.435  25.267  1.00  0.00           H  
ATOM   1406  CZ  ARG B 280      41.799  -0.435  25.572  1.00 40.79           C  
ATOM   1407  NH1 ARG B 280      40.590  -0.383  26.112  1.00 45.04           N  
ATOM   1408 1HH1 ARG B 280      40.204   0.506  26.429  1.00  0.00           H  
ATOM   1409 2HH1 ARG B 280      40.041  -1.237  26.211  1.00  0.00           H  
ATOM   1410  NH2 ARG B 280      42.511   0.672  25.443  1.00 38.01           N  
ATOM   1411 1HH2 ARG B 280      42.125   1.561  25.760  1.00  0.00           H  
ATOM   1412 2HH2 ARG B 280      43.442   0.632  25.027  1.00  0.00           H  
ATOM   1413  N   ASN B 281      48.273  -4.491  23.103  1.00 28.16           N  
ATOM   1414  HN  ASN B 281      48.340  -4.287  24.100  1.00  0.00           H  
ATOM   1415  CA  ASN B 281      49.468  -4.550  22.275  1.00 35.67           C  
ATOM   1416  HA  ASN B 281      49.297  -3.912  21.377  1.00  0.00           H  
ATOM   1417  C   ASN B 281      49.736  -5.971  21.798  1.00 34.32           C  
ATOM   1418  O   ASN B 281      50.086  -6.178  20.632  1.00 28.78           O  
ATOM   1419  CB  ASN B 281      50.681  -4.003  23.017  1.00 35.59           C  
ATOM   1420  HB1 ASN B 281      50.863  -4.560  23.965  1.00  0.00           H  
ATOM   1421  HB2 ASN B 281      50.475  -2.994  23.445  1.00  0.00           H  
ATOM   1422  CG  ASN B 281      51.911  -3.989  22.142  1.00 32.08           C  
ATOM   1423  ND2 ASN B 281      51.818  -3.282  21.011  1.00 30.15           N  
ATOM   1424 1HD2 ASN B 281      52.649  -3.273  20.420  1.00  0.00           H  
ATOM   1425 2HD2 ASN B 281      50.988  -2.739  20.773  1.00  0.00           H  
ATOM   1426  OD1 ASN B 281      52.911  -4.644  22.429  1.00 33.34           O  
ATOM   1427  N   ASN B 282      49.552  -6.965  22.671  1.00 30.99           N  
ATOM   1428  HN  ASN B 282      49.289  -6.762  23.635  1.00  0.00           H  
ATOM   1429  CA  ASN B 282      49.731  -8.347  22.230  1.00 32.19           C  
ATOM   1430  HA  ASN B 282      50.785  -8.468  21.888  1.00  0.00           H  
ATOM   1431  C   ASN B 282      48.809  -8.679  21.057  1.00 30.72           C  
ATOM   1432  O   ASN B 282      49.229  -9.334  20.098  1.00 35.29           O  
ATOM   1433  CB  ASN B 282      49.502  -9.293  23.403  1.00 34.45           C  
ATOM   1434  HB1 ASN B 282      49.434 -10.352  23.059  1.00  0.00           H  
ATOM   1435  HB2 ASN B 282      48.475  -9.176  23.820  1.00  0.00           H  
ATOM   1436  CG  ASN B 282      50.561  -9.133  24.491  1.00 37.77           C  
ATOM   1437  ND2 ASN B 282      50.236  -9.551  25.699  1.00 39.97           N  
ATOM   1438 1HD2 ASN B 282      50.944  -9.444  26.426  1.00  0.00           H  
ATOM   1439 2HD2 ASN B 282      49.317  -9.934  25.920  1.00  0.00           H  
ATOM   1440  OD1 ASN B 282      51.674  -8.669  24.223  1.00 38.79           O  
ATOM   1441  N   ILE B 283      47.564  -8.199  21.102  1.00 30.35           N  
ATOM   1442  HN  ILE B 283      47.254  -7.701  21.936  1.00  0.00           H  
ATOM   1443  CA  ILE B 283      46.632  -8.369  19.985  1.00 31.66           C  
ATOM   1444  HA  ILE B 283      46.516  -9.460  19.788  1.00  0.00           H  
ATOM   1445  C   ILE B 283      47.185  -7.709  18.724  1.00 34.16           C  
ATOM   1446  O   ILE B 283      47.193  -8.304  17.632  1.00 33.51           O  
ATOM   1447  CB  ILE B 283      45.254  -7.796  20.362  1.00 39.27           C  
ATOM   1448  HB  ILE B 283      45.435  -6.818  20.865  1.00  0.00           H  
ATOM   1449  CG1 ILE B 283      44.515  -8.691  21.372  1.00 32.80           C  
ATOM   1450 1HG1 ILE B 283      44.149  -9.628  20.891  1.00  0.00           H  
ATOM   1451 2HG1 ILE B 283      45.221  -9.137  22.110  1.00  0.00           H  
ATOM   1452  CG2 ILE B 283      44.416  -7.504  19.097  1.00 34.33           C  
ATOM   1453 1HG2 ILE B 283      43.418  -7.089  19.370  1.00  0.00           H  
ATOM   1454 2HG2 ILE B 283      44.324  -8.405  18.446  1.00  0.00           H  
ATOM   1455 3HG2 ILE B 283      44.959  -6.838  18.387  1.00  0.00           H  
ATOM   1456  CD1 ILE B 283      43.381  -7.947  22.070  1.00 34.42           C  
ATOM   1457 1HD1 ILE B 283      42.845  -8.596  22.802  1.00  0.00           H  
ATOM   1458 2HD1 ILE B 283      42.675  -7.501  21.332  1.00  0.00           H  
ATOM   1459 3HD1 ILE B 283      43.747  -7.010  22.551  1.00  0.00           H  
ATOM   1460  N   ALA B 284      47.642  -6.461  18.852  1.00 31.57           N  
ATOM   1461  HN  ALA B 284      47.623  -6.011  19.767  1.00  0.00           H  
ATOM   1462  CA  ALA B 284      48.170  -5.729  17.700  1.00 38.79           C  
ATOM   1463  HA  ALA B 284      47.384  -5.696  16.910  1.00  0.00           H  
ATOM   1464  C   ALA B 284      49.401  -6.419  17.129  1.00 28.95           C  
ATOM   1465  O   ALA B 284      49.583  -6.473  15.906  1.00 27.10           O  
ATOM   1466  CB  ALA B 284      48.506  -4.296  18.111  1.00 34.77           C  
ATOM   1467  HB1 ALA B 284      48.908  -3.738  17.233  1.00  0.00           H  
ATOM   1468  HB2 ALA B 284      49.198  -4.261  18.984  1.00  0.00           H  
ATOM   1469  HB3 ALA B 284      47.635  -3.777  18.575  1.00  0.00           H  
ATOM   1470  N   VAL B 285      50.265  -6.938  18.000  1.00 27.91           N  
ATOM   1471  HN  VAL B 285      50.069  -6.884  19.000  1.00  0.00           H  
ATOM   1472  CA  VAL B 285      51.488  -7.582  17.537  1.00 31.44           C  
ATOM   1473  HA  VAL B 285      52.000  -6.882  16.837  1.00  0.00           H  
ATOM   1474  C   VAL B 285      51.167  -8.865  16.768  1.00 32.79           C  
ATOM   1475  O   VAL B 285      51.709  -9.110  15.680  1.00 31.22           O  
ATOM   1476  CB  VAL B 285      52.435  -7.845  18.719  1.00 36.31           C  
ATOM   1477  HB  VAL B 285      51.855  -8.353  19.524  1.00  0.00           H  
ATOM   1478  CG1 VAL B 285      53.575  -8.766  18.299  1.00 32.30           C  
ATOM   1479 1HG1 VAL B 285      54.262  -8.957  19.156  1.00  0.00           H  
ATOM   1480 2HG1 VAL B 285      54.121  -8.370  17.411  1.00  0.00           H  
ATOM   1481 3HG1 VAL B 285      53.197  -9.715  17.853  1.00  0.00           H  
ATOM   1482  CG2 VAL B 285      52.976  -6.530  19.278  1.00 38.69           C  
ATOM   1483 1HG2 VAL B 285      53.663  -6.721  20.135  1.00  0.00           H  
ATOM   1484 2HG2 VAL B 285      52.154  -5.829  19.554  1.00  0.00           H  
ATOM   1485 3HG2 VAL B 285      53.463  -5.913  18.487  1.00  0.00           H  
ATOM   1486  N   ARG B 286      50.286  -9.705  17.320  1.00 30.05           N  
ATOM   1487  HN  ARG B 286      49.899  -9.507  18.243  1.00  0.00           H  
ATOM   1488  CA  ARG B 286      49.879 -10.908  16.597  1.00 38.44           C  
ATOM   1489  HA  ARG B 286      50.787 -11.533  16.428  1.00  0.00           H  
ATOM   1490  C   ARG B 286      49.280 -10.565  15.234  1.00 34.45           C  
ATOM   1491  O   ARG B 286      49.595 -11.219  14.229  1.00 37.20           O  
ATOM   1492  CB  ARG B 286      48.897 -11.719  17.445  1.00 40.47           C  
ATOM   1493  HB1 ARG B 286      48.372 -12.480  16.822  1.00  0.00           H  
ATOM   1494  HB2 ARG B 286      48.025 -11.093  17.747  1.00  0.00           H  
ATOM   1495  CG  ARG B 286      49.546 -12.376  18.673  1.00 44.24           C  
ATOM   1496  HG1 ARG B 286      49.903 -11.608  19.398  1.00  0.00           H  
ATOM   1497  HG2 ARG B 286      50.524 -12.841  18.410  1.00  0.00           H  
ATOM   1498  CD  ARG B 286      48.622 -13.385  19.351  1.00 57.65           C  
ATOM   1499  HD1 ARG B 286      49.186 -14.023  20.070  1.00  0.00           H  
ATOM   1500  HD2 ARG B 286      48.292 -14.171  18.632  1.00  0.00           H  
ATOM   1501  NE  ARG B 286      47.474 -12.753  20.000  1.00 53.55           N  
ATOM   1502  HE  ARG B 286      46.638 -12.591  19.439  1.00  0.00           H  
ATOM   1503  CZ  ARG B 286      47.451 -12.376  21.275  1.00 54.94           C  
ATOM   1504  NH1 ARG B 286      46.364 -11.813  21.782  1.00 49.84           N  
ATOM   1505 1HH1 ARG B 286      46.346 -11.524  22.760  1.00  0.00           H  
ATOM   1506 2HH1 ARG B 286      45.546 -11.669  21.189  1.00  0.00           H  
ATOM   1507  NH2 ARG B 286      48.513 -12.563  22.045  1.00 61.79           N  
ATOM   1508 1HH2 ARG B 286      48.495 -12.274  23.023  1.00  0.00           H  
ATOM   1509 2HH2 ARG B 286      49.350 -12.996  21.655  1.00  0.00           H  
ATOM   1510  N   LYS B 287      48.432  -9.534  15.173  1.00 33.16           N  
ATOM   1511  HN  LYS B 287      48.181  -9.044  16.031  1.00  0.00           H  
ATOM   1512  CA  LYS B 287      47.856  -9.093  13.904  1.00 34.91           C  
ATOM   1513  HA  LYS B 287      47.333  -9.959  13.435  1.00  0.00           H  
ATOM   1514  C   LYS B 287      48.945  -8.612  12.949  1.00 35.16           C  
ATOM   1515  O   LYS B 287      48.976  -9.001  11.771  1.00 35.29           O  
ATOM   1516  CB  LYS B 287      46.825  -7.986  14.165  1.00 39.48           C  
ATOM   1517  HB1 LYS B 287      47.258  -7.205  14.833  1.00  0.00           H  
ATOM   1518  HB2 LYS B 287      46.006  -8.368  14.818  1.00  0.00           H  
ATOM   1519  CG  LYS B 287      46.238  -7.338  12.902  1.00 38.90           C  
ATOM   1520  HG1 LYS B 287      45.750  -8.094  12.243  1.00  0.00           H  
ATOM   1521  HG2 LYS B 287      47.040  -6.997  12.207  1.00  0.00           H  
ATOM   1522  CD  LYS B 287      45.275  -6.194  13.256  1.00 39.76           C  
ATOM   1523  HD1 LYS B 287      45.769  -5.427  13.897  1.00  0.00           H  
ATOM   1524  HD2 LYS B 287      44.485  -6.529  13.968  1.00  0.00           H  
ATOM   1525  CE  LYS B 287      44.668  -5.569  11.995  1.00 45.56           C  
ATOM   1526  HE1 LYS B 287      45.469  -5.288  11.272  1.00  0.00           H  
ATOM   1527  HE2 LYS B 287      44.134  -6.340  11.393  1.00  0.00           H  
ATOM   1528  NZ  LYS B 287      43.772  -4.401  12.270  1.00 42.40           N  
ATOM   1529  HZ1 LYS B 287      43.368  -3.985  11.431  1.00  0.00           H  
ATOM   1530  HZ2 LYS B 287      44.261  -3.695  12.821  1.00  0.00           H  
ATOM   1531  HZ3 LYS B 287      43.040  -4.658  12.932  1.00  0.00           H  
ATOM   1532  N   SER B 288      49.870  -7.790  13.452  1.00 29.77           N  
ATOM   1533  HN  SER B 288      49.827  -7.527  14.437  1.00  0.00           H  
ATOM   1534  CA  SER B 288      50.940  -7.264  12.612  1.00 32.73           C  
ATOM   1535  HA  SER B 288      50.478  -6.712  11.761  1.00  0.00           H  
ATOM   1536  C   SER B 288      51.810  -8.379  12.043  1.00 33.18           C  
ATOM   1537  O   SER B 288      52.171  -8.350  10.852  1.00 30.78           O  
ATOM   1538  CB  SER B 288      51.792  -6.283  13.414  1.00 29.22           C  
ATOM   1539  HB1 SER B 288      51.171  -5.498  13.905  1.00  0.00           H  
ATOM   1540  HB2 SER B 288      52.217  -6.755  14.330  1.00  0.00           H  
ATOM   1541  OG  SER B 288      52.802  -5.720  12.591  1.00 30.19           O  
ATOM   1542  HG  SER B 288      53.332  -5.110  13.090  1.00  0.00           H  
ATOM   1543  N   ARG B 289      52.133  -9.380  12.868  1.00 31.75           N  
ATOM   1544  HN  ARG B 289      51.773  -9.371  13.822  1.00  0.00           H  
ATOM   1545  CA  ARG B 289      52.988 -10.488  12.441  1.00 37.47           C  
ATOM   1546  HA  ARG B 289      53.898 -10.056  11.962  1.00  0.00           H  
ATOM   1547  C   ARG B 289      52.292 -11.371  11.417  1.00 35.59           C  
ATOM   1548  O   ARG B 289      52.934 -11.844  10.472  1.00 39.55           O  
ATOM   1549  CB  ARG B 289      53.437 -11.310  13.657  1.00 40.30           C  
ATOM   1550  HB1 ARG B 289      52.571 -11.600  14.296  1.00  0.00           H  
ATOM   1551  HB2 ARG B 289      53.779 -12.328  13.358  1.00  0.00           H  
ATOM   1552  CG  ARG B 289      54.506 -10.575  14.464  1.00 37.10           C  
ATOM   1553  HG1 ARG B 289      55.388 -10.366  13.814  1.00  0.00           H  
ATOM   1554  HG2 ARG B 289      54.163  -9.537  14.683  1.00  0.00           H  
ATOM   1555  CD  ARG B 289      54.961 -11.234  15.735  1.00 43.05           C  
ATOM   1556  HD1 ARG B 289      55.196 -12.316  15.604  1.00  0.00           H  
ATOM   1557  HD2 ARG B 289      54.141 -11.353  16.481  1.00  0.00           H  
ATOM   1558  NE  ARG B 289      56.090 -10.463  16.246  1.00 35.51           N  
ATOM   1559  HE  ARG B 289      56.617  -9.909  15.571  1.00  0.00           H  
ATOM   1560  CZ  ARG B 289      56.491 -10.418  17.505  1.00 36.74           C  
ATOM   1561  NH1 ARG B 289      55.851 -11.093  18.457  1.00 42.83           N  
ATOM   1562 1HH1 ARG B 289      56.160 -11.058  19.428  1.00  0.00           H  
ATOM   1563 2HH1 ARG B 289      55.044 -11.672  18.224  1.00  0.00           H  
ATOM   1564  NH2 ARG B 289      57.538  -9.667  17.807  1.00 42.42           N  
ATOM   1565 1HH2 ARG B 289      57.847  -9.632  18.778  1.00  0.00           H  
ATOM   1566 2HH2 ARG B 289      58.028  -9.150  17.077  1.00  0.00           H  
ATOM   1567  N   ASP B 290      50.979 -11.566  11.562  1.00 36.58           N  
ATOM   1568  HN  ASP B 290      50.505 -11.198  12.387  1.00  0.00           H  
ATOM   1569  CA  ASP B 290      50.211 -12.298  10.559  1.00 47.04           C  
ATOM   1570  HA  ASP B 290      50.707 -13.281  10.387  1.00  0.00           H  
ATOM   1571  C   ASP B 290      50.173 -11.543   9.235  1.00 43.28           C  
ATOM   1572  O   ASP B 290      50.280 -12.150   8.155  1.00 35.90           O  
ATOM   1573  CB  ASP B 290      48.797 -12.559  11.088  1.00 46.22           C  
ATOM   1574  HB1 ASP B 290      48.829 -13.118  12.052  1.00  0.00           H  
ATOM   1575  HB2 ASP B 290      48.323 -11.614  11.442  1.00  0.00           H  
ATOM   1576  CG  ASP B 290      47.908 -13.267  10.079  1.00 60.29           C  
ATOM   1577  OD1 ASP B 290      47.309 -12.579   9.229  1.00 67.99           O  
ATOM   1578  OD2 ASP B 290      47.810 -14.512  10.134  1.00 63.94           O  
ATOM   1579  N   LYS B 291      50.037 -10.217   9.298  1.00 37.41           N  
ATOM   1580  HN  LYS B 291      49.925  -9.765  10.206  1.00  0.00           H  
ATOM   1581  CA  LYS B 291      50.046  -9.405   8.085  1.00 31.93           C  
ATOM   1582  HA  LYS B 291      49.248  -9.780   7.402  1.00  0.00           H  
ATOM   1583  C   LYS B 291      51.385  -9.509   7.366  1.00 39.94           C  
ATOM   1584  O   LYS B 291      51.432  -9.591   6.130  1.00 41.67           O  
ATOM   1585  CB  LYS B 291      49.736  -7.952   8.439  1.00 34.85           C  
ATOM   1586  HB1 LYS B 291      48.750  -7.878   8.955  1.00  0.00           H  
ATOM   1587  HB2 LYS B 291      50.406  -7.599   9.258  1.00  0.00           H  
ATOM   1588  CG  LYS B 291      49.791  -6.990   7.250  1.00 45.76           C  
ATOM   1589  HG1 LYS B 291      50.729  -7.114   6.660  1.00  0.00           H  
ATOM   1590  HG2 LYS B 291      49.058  -7.269   6.457  1.00  0.00           H  
ATOM   1591  CD  LYS B 291      49.601  -5.554   7.716  1.00 52.70           C  
ATOM   1592  HD1 LYS B 291      50.151  -5.360   8.666  1.00  0.00           H  
ATOM   1593  HD2 LYS B 291      48.561  -5.379   8.078  1.00  0.00           H  
ATOM   1594  CE  LYS B 291      49.988  -4.553   6.637  1.00 54.97           C  
ATOM   1595  HE1 LYS B 291      50.998  -4.770   6.217  1.00  0.00           H  
ATOM   1596  HE2 LYS B 291      49.386  -4.694   5.709  1.00  0.00           H  
ATOM   1597  NZ  LYS B 291      49.893  -3.158   7.147  1.00 51.69           N  
ATOM   1598  HZ1 LYS B 291      50.152  -2.487   6.424  1.00  0.00           H  
ATOM   1599  HZ2 LYS B 291      50.444  -3.029   7.996  1.00  0.00           H  
ATOM   1600  HZ3 LYS B 291      48.969  -2.959   7.531  1.00  0.00           H  
ATOM   1601  N   ALA B 292      52.485  -9.527   8.126  1.00 35.20           N  
ATOM   1602  HN  ALA B 292      52.402  -9.437   9.139  1.00  0.00           H  
ATOM   1603  CA  ALA B 292      53.802  -9.675   7.518  1.00 41.65           C  
ATOM   1604  HA  ALA B 292      53.907  -8.899   6.725  1.00  0.00           H  
ATOM   1605  C   ALA B 292      53.960 -11.043   6.867  1.00 42.86           C  
ATOM   1606  O   ALA B 292      54.551 -11.153   5.785  1.00 40.85           O  
ATOM   1607  CB  ALA B 292      54.899  -9.444   8.559  1.00 42.81           C  
ATOM   1608  HB1 ALA B 292      55.906  -9.557   8.094  1.00  0.00           H  
ATOM   1609  HB2 ALA B 292      54.775 -10.107   9.447  1.00  0.00           H  
ATOM   1610  HB3 ALA B 292      54.786  -8.459   9.070  1.00  0.00           H  
ATOM   1611  N   LYS B 293      53.434 -12.095   7.503  1.00 35.87           N  
ATOM   1612  HN  LYS B 293      52.989 -11.968   8.412  1.00  0.00           H  
ATOM   1613  CA  LYS B 293      53.493 -13.424   6.902  1.00 37.36           C  
ATOM   1614  HA  LYS B 293      54.563 -13.681   6.721  1.00  0.00           H  
ATOM   1615  C   LYS B 293      52.759 -13.452   5.568  1.00 38.76           C  
ATOM   1616  O   LYS B 293      53.251 -14.031   4.592  1.00 42.66           O  
ATOM   1617  CB  LYS B 293      52.903 -14.462   7.847  1.00 45.42           C  
ATOM   1618  HB1 LYS B 293      51.910 -14.126   8.228  1.00  0.00           H  
ATOM   1619  HB2 LYS B 293      52.590 -15.372   7.284  1.00  0.00           H  
ATOM   1620  CG  LYS B 293      53.820 -14.836   9.000  1.00 55.85           C  
ATOM   1621  HG1 LYS B 293      54.884 -14.904   8.673  1.00  0.00           H  
ATOM   1622  HG2 LYS B 293      53.920 -14.001   9.733  1.00  0.00           H  
ATOM   1623  CD  LYS B 293      53.356 -16.121   9.673  1.00 64.21           C  
ATOM   1624  HD1 LYS B 293      52.315 -16.025  10.061  1.00  0.00           H  
ATOM   1625  HD2 LYS B 293      53.189 -16.934   8.928  1.00  0.00           H  
ATOM   1626  CE  LYS B 293      54.319 -16.558  10.766  1.00 69.51           C  
ATOM   1627  HE1 LYS B 293      54.449 -15.763  11.537  1.00  0.00           H  
ATOM   1628  HE2 LYS B 293      55.368 -16.607  10.391  1.00  0.00           H  
ATOM   1629  NZ  LYS B 293      53.897 -17.849  11.378  1.00 75.22           N  
ATOM   1630  HZ1 LYS B 293      54.543 -18.142  12.111  1.00  0.00           H  
ATOM   1631  HZ2 LYS B 293      53.778 -18.576  10.672  1.00  0.00           H  
ATOM   1632  HZ3 LYS B 293      52.938 -17.804  11.721  1.00  0.00           H  
ATOM   1633  N   MET B 294      51.582 -12.821   5.505  1.00 34.46           N  
ATOM   1634  HN  MET B 294      51.200 -12.370   6.336  1.00  0.00           H  
ATOM   1635  CA  MET B 294      50.843 -12.778   4.247  1.00 37.42           C  
ATOM   1636  HA  MET B 294      50.754 -13.820   3.860  1.00  0.00           H  
ATOM   1637  C   MET B 294      51.570 -11.946   3.203  1.00 46.58           C  
ATOM   1638  O   MET B 294      51.530 -12.275   2.010  1.00 42.83           O  
ATOM   1639  CB  MET B 294      49.434 -12.236   4.483  1.00 47.01           C  
ATOM   1640  HB1 MET B 294      49.474 -11.186   4.855  1.00  0.00           H  
ATOM   1641  HB2 MET B 294      48.909 -12.071   3.513  1.00  0.00           H  
ATOM   1642  CG  MET B 294      48.589 -13.104   5.412  1.00 52.49           C  
ATOM   1643  HG1 MET B 294      47.599 -12.628   5.604  1.00  0.00           H  
ATOM   1644  HG2 MET B 294      49.004 -13.094   6.447  1.00  0.00           H  
ATOM   1645  SD  MET B 294      48.379 -14.805   4.823  1.00 67.74           S  
ATOM   1646  CE  MET B 294      49.529 -15.702   5.867  1.00 76.94           C  
ATOM   1647  HE1 MET B 294      49.400 -16.749   5.505  1.00  0.00           H  
ATOM   1648  HE2 MET B 294      49.383 -15.560   6.963  1.00  0.00           H  
ATOM   1649  HE3 MET B 294      50.577 -15.322   5.852  1.00  0.00           H  
ATOM   1650  N   ARG B 295      52.242 -10.875   3.627  1.00 36.70           N  
ATOM   1651  HN  ARG B 295      52.210 -10.613   4.612  1.00  0.00           H  
ATOM   1652  CA  ARG B 295      53.022 -10.076   2.690  1.00 43.25           C  
ATOM   1653  HA  ARG B 295      52.351  -9.753   1.861  1.00  0.00           H  
ATOM   1654  C   ARG B 295      54.163 -10.895   2.093  1.00 46.04           C  
ATOM   1655  O   ARG B 295      54.404 -10.846   0.881  1.00 39.50           O  
ATOM   1656  CB  ARG B 295      53.549  -8.828   3.396  1.00 41.84           C  
ATOM   1657  HB1 ARG B 295      54.396  -9.093   4.071  1.00  0.00           H  
ATOM   1658  HB2 ARG B 295      52.809  -8.467   4.148  1.00  0.00           H  
ATOM   1659  CG  ARG B 295      53.949  -7.699   2.469  1.00 54.46           C  
ATOM   1660  HG1 ARG B 295      54.902  -7.924   1.937  1.00  0.00           H  
ATOM   1661  HG2 ARG B 295      53.271  -7.634   1.586  1.00  0.00           H  
ATOM   1662  CD  ARG B 295      54.024  -6.373   3.216  1.00 61.00           C  
ATOM   1663  HD1 ARG B 295      54.254  -5.533   2.521  1.00  0.00           H  
ATOM   1664  HD2 ARG B 295      53.014  -6.048   3.560  1.00  0.00           H  
ATOM   1665  NE  ARG B 295      54.972  -6.412   4.327  1.00 64.59           N  
ATOM   1666  HE  ARG B 295      55.961  -6.516   4.101  1.00  0.00           H  
ATOM   1667  CZ  ARG B 295      54.638  -6.322   5.613  1.00 66.77           C  
ATOM   1668  NH1 ARG B 295      55.583  -6.369   6.542  1.00 65.91           N  
ATOM   1669 1HH1 ARG B 295      55.327  -6.300   7.527  1.00  0.00           H  
ATOM   1670 2HH1 ARG B 295      56.558  -6.480   6.264  1.00  0.00           H  
ATOM   1671  NH2 ARG B 295      53.367  -6.177   5.976  1.00 60.29           N  
ATOM   1672 1HH2 ARG B 295      53.111  -6.108   6.961  1.00  0.00           H  
ATOM   1673 2HH2 ARG B 295      52.640  -6.141   5.261  1.00  0.00           H  
ATOM   1674  N   ASN B 296      54.856 -11.676   2.924  1.00 41.12           N  
ATOM   1675  HN  ASN B 296      54.621 -11.694   3.916  1.00  0.00           H  
ATOM   1676  CA  ASN B 296      55.948 -12.504   2.422  1.00 43.77           C  
ATOM   1677  HA  ASN B 296      56.656 -11.845   1.866  1.00  0.00           H  
ATOM   1678  C   ASN B 296      55.442 -13.571   1.463  1.00 43.33           C  
ATOM   1679  O   ASN B 296      56.098 -13.866   0.458  1.00 43.11           O  
ATOM   1680  CB  ASN B 296      56.706 -13.141   3.587  1.00 51.89           C  
ATOM   1681  HB1 ASN B 296      57.322 -14.004   3.241  1.00  0.00           H  
ATOM   1682  HB2 ASN B 296      56.010 -13.680   4.271  1.00  0.00           H  
ATOM   1683  CG  ASN B 296      57.550 -12.139   4.347  1.00 60.58           C  
ATOM   1684  ND2 ASN B 296      57.791 -12.414   5.626  1.00 62.45           N  
ATOM   1685 1HD2 ASN B 296      58.359 -11.739   6.138  1.00  0.00           H  
ATOM   1686 2HD2 ASN B 296      57.432 -13.251   6.085  1.00  0.00           H  
ATOM   1687  OD1 ASN B 296      57.983 -11.130   3.793  1.00 58.74           O  
ATOM   1688  N   LEU B 297      54.285 -14.170   1.756  1.00 37.34           N  
ATOM   1689  HN  LEU B 297      53.819 -13.976   2.642  1.00  0.00           H  
ATOM   1690  CA  LEU B 297      53.690 -15.103   0.804  1.00 46.08           C  
ATOM   1691  HA  LEU B 297      54.424 -15.920   0.608  1.00  0.00           H  
ATOM   1692  C   LEU B 297      53.377 -14.414  -0.517  1.00 44.46           C  
ATOM   1693  O   LEU B 297      53.584 -14.991  -1.594  1.00 40.17           O  
ATOM   1694  CB  LEU B 297      52.427 -15.724   1.393  1.00 49.37           C  
ATOM   1695  HB1 LEU B 297      51.771 -14.929   1.818  1.00  0.00           H  
ATOM   1696  HB2 LEU B 297      51.770 -16.104   0.576  1.00  0.00           H  
ATOM   1697  CG  LEU B 297      52.662 -16.821   2.431  1.00 58.33           C  
ATOM   1698  HG  LEU B 297      53.313 -16.407   3.236  1.00  0.00           H  
ATOM   1699  CD1 LEU B 297      51.345 -17.256   3.057  1.00 61.84           C  
ATOM   1700 1HD1 LEU B 297      51.516 -18.056   3.814  1.00  0.00           H  
ATOM   1701 2HD1 LEU B 297      50.603 -17.568   2.285  1.00  0.00           H  
ATOM   1702 3HD1 LEU B 297      50.786 -16.392   3.487  1.00  0.00           H  
ATOM   1703  CD2 LEU B 297      53.381 -18.004   1.796  1.00 57.58           C  
ATOM   1704 1HD2 LEU B 297      53.552 -18.804   2.553  1.00  0.00           H  
ATOM   1705 2HD2 LEU B 297      54.328 -17.695   1.296  1.00  0.00           H  
ATOM   1706 3HD2 LEU B 297      52.839 -18.388   0.900  1.00  0.00           H  
ATOM   1707  N   GLU B 298      52.884 -13.176  -0.455  1.00 39.68           N  
ATOM   1708  HN  GLU B 298      52.697 -12.754   0.455  1.00  0.00           H  
ATOM   1709  CA  GLU B 298      52.609 -12.417  -1.670  1.00 43.72           C  
ATOM   1710  HA  GLU B 298      51.886 -12.996  -2.290  1.00  0.00           H  
ATOM   1711  C   GLU B 298      53.875 -12.199  -2.486  1.00 46.89           C  
ATOM   1712  O   GLU B 298      53.844 -12.252  -3.724  1.00 39.77           O  
ATOM   1713  CB  GLU B 298      51.974 -11.075  -1.318  1.00 45.67           C  
ATOM   1714  HB1 GLU B 298      52.175 -10.330  -2.123  1.00  0.00           H  
ATOM   1715  HB2 GLU B 298      52.522 -10.598  -0.472  1.00  0.00           H  
ATOM   1716  CG  GLU B 298      50.497 -11.135  -1.017  1.00 55.59           C  
ATOM   1717  HG1 GLU B 298      49.918 -11.504  -1.896  1.00  0.00           H  
ATOM   1718  HG2 GLU B 298      50.263 -11.954  -0.297  1.00  0.00           H  
ATOM   1719  CD  GLU B 298      49.968  -9.805  -0.529  1.00 71.52           C  
ATOM   1720  OE1 GLU B 298      49.387  -9.767   0.575  1.00 79.84           O  
ATOM   1721  OE2 GLU B 298      50.152  -8.793  -1.240  1.00 78.97           O  
ATOM   1722  N   THR B 299      54.997 -11.943  -1.814  1.00 40.99           N  
ATOM   1723  HN  THR B 299      54.981 -11.874  -0.796  1.00  0.00           H  
ATOM   1724  CA  THR B 299      56.247 -11.762  -2.541  1.00 45.34           C  
ATOM   1725  HA  THR B 299      56.074 -11.011  -3.347  1.00  0.00           H  
ATOM   1726  C   THR B 299      56.692 -13.064  -3.195  1.00 47.56           C  
ATOM   1727  O   THR B 299      57.145 -13.061  -4.347  1.00 43.17           O  
ATOM   1728  CB  THR B 299      57.321 -11.215  -1.606  1.00 49.59           C  
ATOM   1729  HB  THR B 299      57.474 -11.921  -0.757  1.00  0.00           H  
ATOM   1730  CG2 THR B 299      58.628 -11.025  -2.354  1.00 48.55           C  
ATOM   1731 1HG2 THR B 299      59.413 -10.625  -1.671  1.00  0.00           H  
ATOM   1732 2HG2 THR B 299      58.500 -10.385  -3.258  1.00  0.00           H  
ATOM   1733 3HG2 THR B 299      58.957 -11.963  -2.860  1.00  0.00           H  
ATOM   1734  OG1 THR B 299      56.895  -9.944  -1.105  1.00 43.51           O  
ATOM   1735  HG1 THR B 299      57.564  -9.603  -0.523  1.00  0.00           H  
ATOM   1736  N   GLN B 300      56.539 -14.191  -2.494  1.00 36.96           N  
ATOM   1737  HN  GLN B 300      56.216 -14.149  -1.528  1.00  0.00           H  
ATOM   1738  CA  GLN B 300      56.834 -15.483  -3.109  1.00 41.35           C  
ATOM   1739  HA  GLN B 300      57.899 -15.480  -3.438  1.00  0.00           H  
ATOM   1740  C   GLN B 300      55.955 -15.722  -4.331  1.00 44.72           C  
ATOM   1741  O   GLN B 300      56.445 -16.143  -5.392  1.00 39.40           O  
ATOM   1742  CB  GLN B 300      56.652 -16.599  -2.082  1.00 44.29           C  
ATOM   1743  HB1 GLN B 300      56.772 -17.601  -2.557  1.00  0.00           H  
ATOM   1744  HB2 GLN B 300      55.587 -16.676  -1.762  1.00  0.00           H  
ATOM   1745  CG  GLN B 300      57.569 -16.454  -0.884  1.00 58.69           C  
ATOM   1746  HG1 GLN B 300      57.407 -17.277  -0.149  1.00  0.00           H  
ATOM   1747  HG2 GLN B 300      57.270 -15.588  -0.249  1.00  0.00           H  
ATOM   1748  CD  GLN B 300      59.024 -16.360  -1.289  1.00 69.91           C  
ATOM   1749  NE2 GLN B 300      59.757 -15.455  -0.653  1.00 74.92           N  
ATOM   1750 1HE2 GLN B 300      59.377 -14.855   0.079  1.00  0.00           H  
ATOM   1751 2HE2 GLN B 300      60.738 -15.392  -0.926  1.00  0.00           H  
ATOM   1752  OE1 GLN B 300      59.483 -17.085  -2.174  1.00 76.89           O  
ATOM   1753  N   HIS B 301      54.655 -15.437  -4.209  1.00 37.84           N  
ATOM   1754  HN  HIS B 301      54.289 -15.111  -3.314  1.00  0.00           H  
ATOM   1755  CA  HIS B 301      53.754 -15.589  -5.349  1.00 45.53           C  
ATOM   1756  HA  HIS B 301      53.795 -16.650  -5.690  1.00  0.00           H  
ATOM   1757  C   HIS B 301      54.171 -14.696  -6.511  1.00 44.47           C  
ATOM   1758  O   HIS B 301      54.094 -15.104  -7.676  1.00 38.10           O  
ATOM   1759  CB  HIS B 301      52.323 -15.276  -4.923  1.00 48.36           C  
ATOM   1760  HB1 HIS B 301      52.051 -15.851  -4.007  1.00  0.00           H  
ATOM   1761  HB2 HIS B 301      52.251 -14.238  -4.522  1.00  0.00           H  
ATOM   1762  CG  HIS B 301      51.311 -15.495  -6.001  1.00 54.74           C  
ATOM   1763  CD2 HIS B 301      50.664 -16.615  -6.401  1.00 56.51           C  
ATOM   1764  HD2 HIS B 301      50.776 -17.625  -5.973  1.00  0.00           H  
ATOM   1765  ND1 HIS B 301      50.861 -14.479  -6.816  1.00 55.65           N  
ATOM   1766  HD1 HIS B 301      51.164 -13.506  -6.768  1.00  0.00           H  
ATOM   1767  CE1 HIS B 301      49.976 -14.962  -7.669  1.00 57.66           C  
ATOM   1768  HE1 HIS B 301      49.441 -14.383  -8.440  1.00  0.00           H  
ATOM   1769  NE2 HIS B 301      49.841 -16.256  -7.441  1.00 62.08           N  
ATOM   1770  HE2 HIS B 301      49.225 -16.887  -7.954  1.00  0.00           H  
ATOM   1771  N   LYS B 302      54.620 -13.476  -6.214  1.00 37.05           N  
ATOM   1772  HN  LYS B 302      54.659 -13.175  -5.240  1.00  0.00           H  
ATOM   1773  CA  LYS B 302      55.056 -12.568  -7.269  1.00 41.50           C  
ATOM   1774  HA  LYS B 302      54.224 -12.454  -8.003  1.00  0.00           H  
ATOM   1775  C   LYS B 302      56.274 -13.120  -8.001  1.00 41.30           C  
ATOM   1776  O   LYS B 302      56.375 -13.008  -9.230  1.00 36.97           O  
ATOM   1777  CB  LYS B 302      55.361 -11.198  -6.668  1.00 43.04           C  
ATOM   1778  HB1 LYS B 302      56.151 -11.289  -5.886  1.00  0.00           H  
ATOM   1779  HB2 LYS B 302      54.505 -10.854  -6.042  1.00  0.00           H  
ATOM   1780  CG  LYS B 302      55.738 -10.128  -7.668  1.00 53.47           C  
ATOM   1781  HG1 LYS B 302      56.653 -10.402  -8.244  1.00  0.00           H  
ATOM   1782  HG2 LYS B 302      55.016 -10.080  -8.517  1.00  0.00           H  
ATOM   1783  CD  LYS B 302      55.887  -8.781  -6.974  1.00 63.43           C  
ATOM   1784  HD1 LYS B 302      56.636  -8.829  -6.150  1.00  0.00           H  
ATOM   1785  HD2 LYS B 302      54.982  -8.531  -6.372  1.00  0.00           H  
ATOM   1786  CE  LYS B 302      56.219  -7.675  -7.962  1.00 71.45           C  
ATOM   1787  HE1 LYS B 302      57.137  -7.918  -8.547  1.00  0.00           H  
ATOM   1788  HE2 LYS B 302      55.481  -7.644  -8.797  1.00  0.00           H  
ATOM   1789  NZ  LYS B 302      56.338  -6.344  -7.295  1.00 74.81           N  
ATOM   1790  HZ1 LYS B 302      56.561  -5.602  -7.958  1.00  0.00           H  
ATOM   1791  HZ2 LYS B 302      57.013  -6.372  -6.531  1.00  0.00           H  
ATOM   1792  HZ3 LYS B 302      55.498  -6.122  -6.760  1.00  0.00           H  
ATOM   1793  N   VAL B 303      57.208 -13.720  -7.257  1.00 37.54           N  
ATOM   1794  HN  VAL B 303      57.097 -13.757  -6.244  1.00  0.00           H  
ATOM   1795  CA  VAL B 303      58.385 -14.324  -7.875  1.00 35.99           C  
ATOM   1796  HA  VAL B 303      58.906 -13.535  -8.466  1.00  0.00           H  
ATOM   1797  C   VAL B 303      57.975 -15.434  -8.831  1.00 40.73           C  
ATOM   1798  O   VAL B 303      58.485 -15.521  -9.956  1.00 39.82           O  
ATOM   1799  CB  VAL B 303      59.357 -14.827  -6.792  1.00 40.68           C  
ATOM   1800  HB  VAL B 303      58.775 -15.375  -6.015  1.00  0.00           H  
ATOM   1801  CG1 VAL B 303      60.381 -15.775  -7.394  1.00 43.54           C  
ATOM   1802 1HG1 VAL B 303      61.085 -16.139  -6.610  1.00  0.00           H  
ATOM   1803 2HG1 VAL B 303      60.921 -15.311  -8.252  1.00  0.00           H  
ATOM   1804 3HG1 VAL B 303      59.895 -16.618  -7.939  1.00  0.00           H  
ATOM   1805  CG2 VAL B 303      60.050 -13.646  -6.139  1.00 35.06           C  
ATOM   1806 1HG2 VAL B 303      60.754 -14.010  -5.355  1.00  0.00           H  
ATOM   1807 2HG2 VAL B 303      59.323 -12.902  -5.738  1.00  0.00           H  
ATOM   1808 3HG2 VAL B 303      60.556 -12.990  -6.886  1.00  0.00           H  
ATOM   1809  N   LEU B 304      57.026 -16.278  -8.419  1.00 33.57           N  
ATOM   1810  HN  LEU B 304      56.642 -16.191  -7.478  1.00  0.00           H  
ATOM   1811  CA  LEU B 304      56.535 -17.326  -9.310  1.00 42.83           C  
ATOM   1812  HA  LEU B 304      57.403 -17.950  -9.628  1.00  0.00           H  
ATOM   1813  C   LEU B 304      55.882 -16.743 -10.559  1.00 39.89           C  
ATOM   1814  O   LEU B 304      56.111 -17.233 -11.675  1.00 37.63           O  
ATOM   1815  CB  LEU B 304      55.549 -18.222  -8.567  1.00 48.67           C  
ATOM   1816  HB1 LEU B 304      54.710 -17.610  -8.161  1.00  0.00           H  
ATOM   1817  HB2 LEU B 304      54.995 -18.862  -9.293  1.00  0.00           H  
ATOM   1818  CG  LEU B 304      56.147 -19.088  -7.459  1.00 56.35           C  
ATOM   1819  HG  LEU B 304      56.681 -18.421  -6.743  1.00  0.00           H  
ATOM   1820  CD1 LEU B 304      55.049 -19.819  -6.701  1.00 61.26           C  
ATOM   1821 1HD1 LEU B 304      54.311 -19.099  -6.277  1.00  0.00           H  
ATOM   1822 2HD1 LEU B 304      55.468 -20.490  -5.915  1.00  0.00           H  
ATOM   1823 3HD1 LEU B 304      54.554 -20.591  -7.336  1.00  0.00           H  
ATOM   1824  CD2 LEU B 304      57.155 -20.072  -8.038  1.00 51.79           C  
ATOM   1825 1HD2 LEU B 304      57.960 -19.536  -8.594  1.00  0.00           H  
ATOM   1826 2HD2 LEU B 304      56.660 -20.844  -8.673  1.00  0.00           H  
ATOM   1827 3HD2 LEU B 304      57.574 -20.743  -7.252  1.00  0.00           H  
ATOM   1828  N   GLU B 305      55.053 -15.708 -10.396  1.00 36.01           N  
ATOM   1829  HN  GLU B 305      54.895 -15.324  -9.464  1.00  0.00           H  
ATOM   1830  CA  GLU B 305      54.371 -15.125 -11.552  1.00 41.24           C  
ATOM   1831  HA  GLU B 305      53.826 -15.941 -12.081  1.00  0.00           H  
ATOM   1832  C   GLU B 305      55.358 -14.501 -12.531  1.00 38.40           C  
ATOM   1833  O   GLU B 305      55.241 -14.697 -13.749  1.00 37.37           O  
ATOM   1834  CB  GLU B 305      53.345 -14.089 -11.091  1.00 40.67           C  
ATOM   1835  HB1 GLU B 305      52.983 -13.482 -11.953  1.00  0.00           H  
ATOM   1836  HB2 GLU B 305      53.836 -13.287 -10.492  1.00  0.00           H  
ATOM   1837  CG  GLU B 305      52.177 -14.689 -10.329  1.00 57.77           C  
ATOM   1838  HG1 GLU B 305      51.595 -13.899  -9.799  1.00  0.00           H  
ATOM   1839  HG2 GLU B 305      52.530 -15.273  -9.447  1.00  0.00           H  
ATOM   1840  CD  GLU B 305      51.277 -15.530 -11.217  1.00 73.35           C  
ATOM   1841  OE1 GLU B 305      50.665 -14.967 -12.149  1.00 77.91           O  
ATOM   1842  OE2 GLU B 305      51.186 -16.755 -10.989  1.00 78.27           O  
ATOM   1843  N   LEU B 306      56.334 -13.742 -12.025  1.00 33.16           N  
ATOM   1844  HN  LEU B 306      56.387 -13.583 -11.019  1.00  0.00           H  
ATOM   1845  CA  LEU B 306      57.325 -13.141 -12.912  1.00 40.43           C  
ATOM   1846  HA  LEU B 306      56.785 -12.556 -13.692  1.00  0.00           H  
ATOM   1847  C   LEU B 306      58.158 -14.213 -13.610  1.00 38.56           C  
ATOM   1848  O   LEU B 306      58.477 -14.089 -14.800  1.00 33.73           O  
ATOM   1849  CB  LEU B 306      58.214 -12.180 -12.123  1.00 37.27           C  
ATOM   1850  HB1 LEU B 306      58.617 -12.686 -11.215  1.00  0.00           H  
ATOM   1851  HB2 LEU B 306      59.163 -11.991 -12.677  1.00  0.00           H  
ATOM   1852  CG  LEU B 306      57.552 -10.853 -11.739  1.00 39.40           C  
ATOM   1853  HG  LEU B 306      56.556 -11.079 -11.291  1.00  0.00           H  
ATOM   1854  CD1 LEU B 306      58.384 -10.125 -10.697  1.00 43.85           C  
ATOM   1855 1HD1 LEU B 306      58.545 -10.765  -9.798  1.00  0.00           H  
ATOM   1856 2HD1 LEU B 306      57.936  -9.140 -10.427  1.00  0.00           H  
ATOM   1857 3HD1 LEU B 306      59.349  -9.761 -11.121  1.00  0.00           H  
ATOM   1858  CD2 LEU B 306      57.330  -9.971 -12.978  1.00 41.93           C  
ATOM   1859 1HD2 LEU B 306      56.719 -10.505 -13.743  1.00  0.00           H  
ATOM   1860 2HD2 LEU B 306      58.295  -9.607 -13.402  1.00  0.00           H  
ATOM   1861 3HD2 LEU B 306      56.882  -8.986 -12.708  1.00  0.00           H  
ATOM   1862  N   THR B 307      58.496 -15.285 -12.888  1.00 36.35           N  
ATOM   1863  HN  THR B 307      58.236 -15.333 -11.903  1.00  0.00           H  
ATOM   1864  CA  THR B 307      59.234 -16.388 -13.496  1.00 41.21           C  
ATOM   1865  HA  THR B 307      60.178 -15.980 -13.928  1.00  0.00           H  
ATOM   1866  C   THR B 307      58.436 -17.037 -14.622  1.00 40.00           C  
ATOM   1867  O   THR B 307      58.992 -17.355 -15.681  1.00 37.35           O  
ATOM   1868  CB  THR B 307      59.603 -17.413 -12.424  1.00 40.93           C  
ATOM   1869  HB  THR B 307      58.671 -17.795 -11.947  1.00  0.00           H  
ATOM   1870  CG2 THR B 307      60.367 -18.580 -13.034  1.00 39.18           C  
ATOM   1871 1HG2 THR B 307      59.736 -19.075 -13.809  1.00  0.00           H  
ATOM   1872 2HG2 THR B 307      60.725 -19.299 -12.261  1.00  0.00           H  
ATOM   1873 3HG2 THR B 307      61.360 -18.269 -13.435  1.00  0.00           H  
ATOM   1874  OG1 THR B 307      60.414 -16.777 -11.428  1.00 40.62           O  
ATOM   1875  HG1 THR B 307      59.937 -16.049 -11.047  1.00  0.00           H  
ATOM   1876  N   ALA B 308      57.129 -17.225 -14.427  1.00 38.02           N  
ATOM   1877  HN  ALA B 308      56.702 -16.969 -13.537  1.00  0.00           H  
ATOM   1878  CA  ALA B 308      56.312 -17.799 -15.493  1.00 38.72           C  
ATOM   1879  HA  ALA B 308      56.797 -18.744 -15.833  1.00  0.00           H  
ATOM   1880  C   ALA B 308      56.213 -16.857 -16.688  1.00 38.85           C  
ATOM   1881  O   ALA B 308      56.287 -17.301 -17.842  1.00 37.74           O  
ATOM   1882  CB  ALA B 308      54.922 -18.141 -14.963  1.00 42.58           C  
ATOM   1883  HB1 ALA B 308      54.994 -18.830 -14.089  1.00  0.00           H  
ATOM   1884  HB2 ALA B 308      54.264 -18.554 -15.763  1.00  0.00           H  
ATOM   1885  HB3 ALA B 308      54.334 -17.225 -14.721  1.00  0.00           H  
ATOM   1886  N   GLU B 309      56.034 -15.556 -16.435  1.00 35.99           N  
ATOM   1887  HN  GLU B 309      55.964 -15.232 -15.471  1.00  0.00           H  
ATOM   1888  CA  GLU B 309      55.939 -14.598 -17.532  1.00 46.92           C  
ATOM   1889  HA  GLU B 309      55.166 -14.963 -18.248  1.00  0.00           H  
ATOM   1890  C   GLU B 309      57.265 -14.493 -18.274  1.00 41.42           C  
ATOM   1891  O   GLU B 309      57.286 -14.369 -19.501  1.00 35.64           O  
ATOM   1892  CB  GLU B 309      55.486 -13.238 -16.990  1.00 48.17           C  
ATOM   1893  HB1 GLU B 309      56.152 -12.924 -16.152  1.00  0.00           H  
ATOM   1894  HB2 GLU B 309      54.519 -13.351 -16.447  1.00  0.00           H  
ATOM   1895  CG  GLU B 309      55.376 -12.113 -18.011  1.00 53.00           C  
ATOM   1896  HG1 GLU B 309      55.218 -11.136 -17.498  1.00  0.00           H  
ATOM   1897  HG2 GLU B 309      56.366 -11.920 -18.487  1.00  0.00           H  
ATOM   1898  CD  GLU B 309      54.305 -12.336 -19.078  1.00 62.73           C  
ATOM   1899  OE1 GLU B 309      54.368 -11.656 -20.127  1.00 67.57           O  
ATOM   1900  OE2 GLU B 309      53.398 -13.173 -18.876  1.00 65.43           O  
ATOM   1901  N   ASN B 310      58.383 -14.584 -17.545  1.00 39.29           N  
ATOM   1902  CA AASN B 310      59.677 -14.543 -18.215  0.50 39.24           C  
ATOM   1903  HA AASN B 310      59.703 -13.631 -18.855  1.00  0.00           H  
ATOM   1904  CA BASN B 310      59.706 -14.577 -18.168  0.50 39.45           C  
ATOM   1905  HA BASN B 310      59.824 -13.631 -18.747  1.00  0.00           H  
ATOM   1906  C   ASN B 310      59.874 -15.756 -19.118  1.00 35.78           C  
ATOM   1907  O   ASN B 310      60.423 -15.621 -20.222  1.00 37.81           O  
ATOM   1908  CB AASN B 310      60.801 -14.428 -17.187  0.50 38.84           C  
ATOM   1909  HB1AASN B 310      61.735 -14.911 -17.556  1.00  0.00           H  
ATOM   1910  HB2AASN B 310      60.604 -15.076 -16.301  1.00  0.00           H  
ATOM   1911  CB BASN B 310      60.765 -14.611 -17.062  0.50 38.03           C  
ATOM   1912  HB1BASN B 310      60.523 -15.393 -16.305  1.00  0.00           H  
ATOM   1913  HB2BASN B 310      60.695 -13.704 -16.418  1.00  0.00           H  
ATOM   1914  CG AASN B 310      61.055 -12.991 -16.770  0.50 36.90           C  
ATOM   1915  CG BASN B 310      62.170 -14.789 -17.588  0.50 36.17           C  
ATOM   1916  ND2AASN B 310      62.068 -12.783 -15.938  0.50 33.59           N  
ATOM   1917 1HD2AASN B 310      62.239 -11.817 -15.658  1.00  0.00           H  
ATOM   1918 2HD2AASN B 310      62.657 -13.540 -15.591  1.00  0.00           H  
ATOM   1919  ND2BASN B 310      62.640 -16.032 -17.611  0.50 41.37           N  
ATOM   1920 1HD2BASN B 310      62.088 -16.835 -17.309  1.00  0.00           H  
ATOM   1921 2HD2BASN B 310      63.589 -16.152 -17.966  1.00  0.00           H  
ATOM   1922  OD1AASN B 310      60.344 -12.078 -17.189  0.50 31.64           O  
ATOM   1923  OD1BASN B 310      62.834 -13.822 -17.951  0.50 38.30           O  
ATOM   1924  N   GLU B 311      59.404 -16.930 -18.696  1.00 35.28           N  
ATOM   1925  HN  GLU B 311      58.974 -17.000 -17.774  1.00  0.00           H  
ATOM   1926  CA  GLU B 311      59.499 -18.114 -19.539  1.00 40.65           C  
ATOM   1927  HA  GLU B 311      60.550 -18.202 -19.900  1.00  0.00           H  
ATOM   1928  C   GLU B 311      58.586 -18.002 -20.753  1.00 40.40           C  
ATOM   1929  O   GLU B 311      58.957 -18.433 -21.846  1.00 35.17           O  
ATOM   1930  CB  GLU B 311      59.168 -19.362 -18.724  1.00 52.70           C  
ATOM   1931  HB1 GLU B 311      59.009 -20.239 -19.394  1.00  0.00           H  
ATOM   1932  HB2 GLU B 311      58.150 -19.282 -18.277  1.00  0.00           H  
ATOM   1933  CG  GLU B 311      60.198 -19.683 -17.656  1.00 68.58           C  
ATOM   1934  HG1 GLU B 311      61.204 -19.850 -18.107  1.00  0.00           H  
ATOM   1935  HG2 GLU B 311      60.425 -18.784 -17.036  1.00  0.00           H  
ATOM   1936  CD  GLU B 311      59.790 -20.858 -16.784  1.00 88.65           C  
ATOM   1937  OE1 GLU B 311      58.749 -21.488 -17.075  1.00 97.88           O  
ATOM   1938  OE2 GLU B 311      60.510 -21.150 -15.805  1.00 89.51           O  
ATOM   1939  N   ARG B 312      57.390 -17.430 -20.581  1.00 36.36           N  
ATOM   1940  HN  ARG B 312      57.098 -17.134 -19.649  1.00  0.00           H  
ATOM   1941  CA  ARG B 312      56.500 -17.227 -21.719  1.00 42.52           C  
ATOM   1942  HA  ARG B 312      56.329 -18.213 -22.211  1.00  0.00           H  
ATOM   1943  C   ARG B 312      57.123 -16.282 -22.742  1.00 45.61           C  
ATOM   1944  O   ARG B 312      57.063 -16.534 -23.953  1.00 41.42           O  
ATOM   1945  CB  ARG B 312      55.150 -16.687 -21.240  1.00 41.88           C  
ATOM   1946  HB1 ARG B 312      54.737 -17.332 -20.430  1.00  0.00           H  
ATOM   1947  HB2 ARG B 312      55.289 -15.737 -20.674  1.00  0.00           H  
ATOM   1948  CG  ARG B 312      54.126 -16.502 -22.344  1.00 55.13           C  
ATOM   1949  HG1 ARG B 312      54.579 -16.028 -23.246  1.00  0.00           H  
ATOM   1950  HG2 ARG B 312      53.829 -17.478 -22.793  1.00  0.00           H  
ATOM   1951  CD  ARG B 312      52.909 -15.718 -21.850  1.00 58.20           C  
ATOM   1952  HD1 ARG B 312      52.041 -15.848 -22.537  1.00  0.00           H  
ATOM   1953  HD2 ARG B 312      52.479 -16.180 -20.931  1.00  0.00           H  
ATOM   1954  NE  ARG B 312      53.207 -14.302 -21.639  1.00 54.20           N  
ATOM   1955  HE  ARG B 312      53.385 -13.988 -20.685  1.00  0.00           H  
ATOM   1956  CZ  ARG B 312      53.261 -13.397 -22.614  1.00 63.10           C  
ATOM   1957  NH1 ARG B 312      53.533 -12.129 -22.330  1.00 66.41           N  
ATOM   1958 1HH1 ARG B 312      53.574 -11.436 -23.077  1.00  0.00           H  
ATOM   1959 2HH1 ARG B 312      53.690 -11.853 -21.361  1.00  0.00           H  
ATOM   1960  NH2 ARG B 312      53.056 -13.757 -23.877  1.00 55.50           N  
ATOM   1961 1HH2 ARG B 312      53.097 -13.064 -24.624  1.00  0.00           H  
ATOM   1962 2HH2 ARG B 312      52.847 -14.731 -24.095  1.00  0.00           H  
ATOM   1963  N   LEU B 313      57.736 -15.192 -22.271  1.00 36.08           N  
ATOM   1964  HN  LEU B 313      57.811 -15.045 -21.264  1.00  0.00           H  
ATOM   1965  CA  LEU B 313      58.299 -14.210 -23.195  1.00 41.08           C  
ATOM   1966  HA  LEU B 313      57.527 -13.971 -23.963  1.00  0.00           H  
ATOM   1967  C   LEU B 313      59.529 -14.761 -23.910  1.00 34.24           C  
ATOM   1968  O   LEU B 313      59.701 -14.548 -25.119  1.00 35.44           O  
ATOM   1969  CB  LEU B 313      58.630 -12.925 -22.433  1.00 44.90           C  
ATOM   1970  HB1 LEU B 313      59.384 -12.328 -22.997  1.00  0.00           H  
ATOM   1971  HB2 LEU B 313      59.217 -13.164 -21.515  1.00  0.00           H  
ATOM   1972  CG  LEU B 313      57.425 -12.050 -22.075  1.00 41.81           C  
ATOM   1973  HG  LEU B 313      56.584 -12.712 -21.763  1.00  0.00           H  
ATOM   1974  CD1 LEU B 313      57.782 -11.138 -20.913  1.00 39.51           C  
ATOM   1975 1HD1 LEU B 313      58.106 -11.732 -20.027  1.00  0.00           H  
ATOM   1976 2HD1 LEU B 313      56.946 -10.445 -20.661  1.00  0.00           H  
ATOM   1977 3HD1 LEU B 313      58.547 -10.381 -21.203  1.00  0.00           H  
ATOM   1978  CD2 LEU B 313      56.984 -11.241 -23.282  1.00 47.51           C  
ATOM   1979 1HD2 LEU B 313      56.722 -11.910 -24.135  1.00  0.00           H  
ATOM   1980 2HD2 LEU B 313      57.749 -10.484 -23.572  1.00  0.00           H  
ATOM   1981 3HD2 LEU B 313      56.148 -10.548 -23.030  1.00  0.00           H  
ATOM   1982  N   GLN B 314      60.393 -15.477 -23.183  1.00 32.83           N  
ATOM   1983  HN  GLN B 314      60.231 -15.612 -22.185  1.00  0.00           H  
ATOM   1984  CA  GLN B 314      61.567 -16.065 -23.816  1.00 38.59           C  
ATOM   1985  HA  GLN B 314      62.131 -15.251 -24.329  1.00  0.00           H  
ATOM   1986  C   GLN B 314      61.169 -17.100 -24.861  1.00 33.72           C  
ATOM   1987  O   GLN B 314      61.805 -17.197 -25.919  1.00 32.21           O  
ATOM   1988  CB  GLN B 314      62.478 -16.687 -22.764  1.00 36.61           C  
ATOM   1989  HB1 GLN B 314      61.922 -17.453 -22.174  1.00  0.00           H  
ATOM   1990  HB2 GLN B 314      62.701 -15.949 -21.959  1.00  0.00           H  
ATOM   1991  CG  GLN B 314      63.765 -17.275 -23.311  1.00 47.76           C  
ATOM   1992  HG1 GLN B 314      63.556 -18.056 -24.078  1.00  0.00           H  
ATOM   1993  HG2 GLN B 314      64.304 -16.537 -23.950  1.00  0.00           H  
ATOM   1994  CD  GLN B 314      64.668 -17.813 -22.214  1.00 67.96           C  
ATOM   1995  NE2 GLN B 314      65.442 -18.845 -22.534  1.00 72.50           N  
ATOM   1996 1HE2 GLN B 314      66.048 -19.206 -21.798  1.00  0.00           H  
ATOM   1997 2HE2 GLN B 314      65.444 -19.263 -23.465  1.00  0.00           H  
ATOM   1998  OE1 GLN B 314      64.665 -17.308 -21.089  1.00 71.30           O  
ATOM   1999  N   LYS B 315      60.123 -17.887 -24.590  1.00 34.09           N  
ATOM   2000  HN  LYS B 315      59.668 -17.842 -23.678  1.00  0.00           H  
ATOM   2001  CA  LYS B 315      59.635 -18.814 -25.614  1.00 40.12           C  
ATOM   2002  HA  LYS B 315      60.486 -19.459 -25.935  1.00  0.00           H  
ATOM   2003  C   LYS B 315      59.114 -18.067 -26.837  1.00 40.35           C  
ATOM   2004  O   LYS B 315      59.340 -18.492 -27.980  1.00 40.45           O  
ATOM   2005  CB  LYS B 315      58.538 -19.715 -25.047  1.00 47.04           C  
ATOM   2006  HB1 LYS B 315      58.028 -20.268 -25.870  1.00  0.00           H  
ATOM   2007  HB2 LYS B 315      57.687 -19.099 -24.672  1.00  0.00           H  
ATOM   2008  CG  LYS B 315      59.002 -20.682 -23.972  1.00 52.13           C  
ATOM   2009  HG1 LYS B 315      58.139 -21.210 -23.503  1.00  0.00           H  
ATOM   2010  HG2 LYS B 315      59.383 -20.139 -23.076  1.00  0.00           H  
ATOM   2011  CD  LYS B 315      60.032 -21.668 -24.499  1.00 62.07           C  
ATOM   2012  HD1 LYS B 315      60.963 -21.157 -24.839  1.00  0.00           H  
ATOM   2013  HD2 LYS B 315      59.724 -22.112 -25.474  1.00  0.00           H  
ATOM   2014  CE  LYS B 315      60.318 -22.736 -23.453  1.00 63.49           C  
ATOM   2015  HE1 LYS B 315      60.889 -22.325 -22.588  1.00  0.00           H  
ATOM   2016  HE2 LYS B 315      61.069 -23.477 -23.814  1.00  0.00           H  
ATOM   2017  NZ  LYS B 315      59.056 -23.398 -23.016  1.00 66.40           N  
ATOM   2018  HZ1 LYS B 315      59.248 -24.114 -22.315  1.00  0.00           H  
ATOM   2019  HZ2 LYS B 315      58.533 -23.774 -23.807  1.00  0.00           H  
ATOM   2020  HZ3 LYS B 315      58.369 -22.720 -22.686  1.00  0.00           H  
ATOM   2021  N   LYS B 316      58.403 -16.958 -26.616  1.00 39.89           N  
ATOM   2022  HN  LYS B 316      58.211 -16.666 -25.658  1.00  0.00           H  
ATOM   2023  CA  LYS B 316      57.897 -16.159 -27.725  1.00 48.03           C  
ATOM   2024  HA  LYS B 316      57.283 -16.820 -28.380  1.00  0.00           H  
ATOM   2025  C   LYS B 316      59.040 -15.587 -28.561  1.00 43.77           C  
ATOM   2026  O   LYS B 316      58.985 -15.601 -29.795  1.00 43.29           O  
ATOM   2027  CB  LYS B 316      56.993 -15.051 -27.182  1.00 44.69           C  
ATOM   2028  HB1 LYS B 316      57.603 -14.265 -26.680  1.00  0.00           H  
ATOM   2029  HB2 LYS B 316      56.405 -15.423 -26.311  1.00  0.00           H  
ATOM   2030  CG  LYS B 316      56.074 -14.427 -28.209  1.00 62.64           C  
ATOM   2031  HG1 LYS B 316      56.647 -13.936 -29.030  1.00  0.00           H  
ATOM   2032  HG2 LYS B 316      55.555 -13.528 -27.803  1.00  0.00           H  
ATOM   2033  CD  LYS B 316      55.086 -15.449 -28.749  1.00 69.18           C  
ATOM   2034  HD1 LYS B 316      55.591 -16.410 -29.004  1.00  0.00           H  
ATOM   2035  HD2 LYS B 316      54.404 -15.820 -27.949  1.00  0.00           H  
ATOM   2036  CE  LYS B 316      54.308 -14.896 -29.933  1.00 71.06           C  
ATOM   2037  HE1 LYS B 316      54.984 -14.658 -30.787  1.00  0.00           H  
ATOM   2038  HE2 LYS B 316      53.688 -15.687 -30.416  1.00  0.00           H  
ATOM   2039  NZ  LYS B 316      53.481 -13.717 -29.553  1.00 78.84           N  
ATOM   2040  HZ1 LYS B 316      52.959 -13.346 -30.347  1.00  0.00           H  
ATOM   2041  HZ2 LYS B 316      54.048 -12.993 -29.112  1.00  0.00           H  
ATOM   2042  HZ3 LYS B 316      52.862 -13.935 -28.772  1.00  0.00           H  
ATOM   2043  N   VAL B 317      60.099 -15.103 -27.907  1.00 38.08           N  
ATOM   2044  HN  VAL B 317      60.094 -15.074 -26.887  1.00  0.00           H  
ATOM   2045  CA  VAL B 317      61.267 -14.614 -28.640  1.00 39.73           C  
ATOM   2046  HA  VAL B 317      60.934 -13.798 -29.323  1.00  0.00           H  
ATOM   2047  C   VAL B 317      61.865 -15.732 -29.487  1.00 40.64           C  
ATOM   2048  O   VAL B 317      62.156 -15.552 -30.681  1.00 41.17           O  
ATOM   2049  CB  VAL B 317      62.302 -14.031 -27.661  1.00 41.58           C  
ATOM   2050  HB  VAL B 317      62.484 -14.780 -26.855  1.00  0.00           H  
ATOM   2051  CG1 VAL B 317      63.612 -13.762 -28.364  1.00 39.73           C  
ATOM   2052 1HG1 VAL B 317      64.362 -13.340 -27.655  1.00  0.00           H  
ATOM   2053 2HG1 VAL B 317      63.475 -13.109 -29.257  1.00  0.00           H  
ATOM   2054 3HG1 VAL B 317      63.998 -14.672 -28.880  1.00  0.00           H  
ATOM   2055  CG2 VAL B 317      61.769 -12.752 -27.017  1.00 44.16           C  
ATOM   2056 1HG2 VAL B 317      62.519 -12.330 -26.308  1.00  0.00           H  
ATOM   2057 2HG2 VAL B 317      60.781 -12.915 -26.527  1.00  0.00           H  
ATOM   2058 3HG2 VAL B 317      61.454 -12.004 -27.781  1.00  0.00           H  
ATOM   2059  N   GLU B 318      62.038 -16.911 -28.885  1.00 34.48           N  
ATOM   2060  HN  GLU B 318      61.745 -17.027 -27.915  1.00  0.00           H  
ATOM   2061  CA  GLU B 318      62.640 -18.037 -29.593  1.00 35.13           C  
ATOM   2062  HA  GLU B 318      63.607 -17.696 -30.030  1.00  0.00           H  
ATOM   2063  C   GLU B 318      61.748 -18.518 -30.731  1.00 40.69           C  
ATOM   2064  O   GLU B 318      62.248 -18.906 -31.793  1.00 45.44           O  
ATOM   2065  CB  GLU B 318      62.936 -19.166 -28.602  1.00 40.03           C  
ATOM   2066  HB1 GLU B 318      63.154 -20.121 -29.135  1.00  0.00           H  
ATOM   2067  HB2 GLU B 318      62.014 -19.473 -28.056  1.00  0.00           H  
ATOM   2068  CG  GLU B 318      64.062 -18.809 -27.626  1.00 32.78           C  
ATOM   2069  HG1 GLU B 318      65.037 -18.731 -28.161  1.00  0.00           H  
ATOM   2070  HG2 GLU B 318      63.958 -17.756 -27.274  1.00  0.00           H  
ATOM   2071  CD  GLU B 318      64.173 -19.768 -26.438  1.00 41.08           C  
ATOM   2072  OE1 GLU B 318      63.315 -20.661 -26.288  1.00 46.78           O  
ATOM   2073  OE2 GLU B 318      65.131 -19.619 -25.651  1.00 44.88           O  
ATOM   2074  N   GLN B 319      60.427 -18.491 -30.534  1.00 40.94           N  
ATOM   2075  HN  GLN B 319      60.055 -18.215 -29.625  1.00  0.00           H  
ATOM   2076  CA  GLN B 319      59.513 -18.854 -31.613  1.00 52.80           C  
ATOM   2077  HA  GLN B 319      59.771 -19.880 -31.965  1.00  0.00           H  
ATOM   2078  C   GLN B 319      59.648 -17.894 -32.786  1.00 50.75           C  
ATOM   2079  O   GLN B 319      59.716 -18.316 -33.950  1.00 49.83           O  
ATOM   2080  CB  GLN B 319      58.076 -18.867 -31.092  1.00 61.58           C  
ATOM   2081  HB1 GLN B 319      57.946 -19.663 -30.323  1.00  0.00           H  
ATOM   2082  HB2 GLN B 319      57.879 -17.966 -30.466  1.00  0.00           H  
ATOM   2083  CG  GLN B 319      57.022 -19.001 -32.184  1.00 79.17           C  
ATOM   2084  HG1 GLN B 319      57.176 -18.242 -32.987  1.00  0.00           H  
ATOM   2085  HG2 GLN B 319      57.179 -19.929 -32.782  1.00  0.00           H  
ATOM   2086  CD  GLN B 319      55.610 -18.937 -31.636  1.00 94.80           C  
ATOM   2087  NE2 GLN B 319      54.900 -17.860 -31.951  1.00100.96           N  
ATOM   2088 1HE2 GLN B 319      55.269 -17.111 -32.537  1.00  0.00           H  
ATOM   2089 2HE2 GLN B 319      53.950 -17.817 -31.582  1.00  0.00           H  
ATOM   2090  OE1 GLN B 319      55.165 -19.842 -30.929  1.00100.20           O  
ATOM   2091  N   LEU B 320      59.695 -16.590 -32.502  1.00 49.36           N  
ATOM   2092  HN  LEU B 320      59.629 -16.268 -31.536  1.00  0.00           H  
ATOM   2093  CA  LEU B 320      59.842 -15.630 -33.594  1.00 53.40           C  
ATOM   2094  HA  LEU B 320      59.029 -15.820 -34.333  1.00  0.00           H  
ATOM   2095  C   LEU B 320      61.176 -15.796 -34.307  1.00 55.35           C  
ATOM   2096  O   LEU B 320      61.254 -15.612 -35.527  1.00 49.89           O  
ATOM   2097  CB  LEU B 320      59.682 -14.205 -33.070  1.00 52.98           C  
ATOM   2098  HB1 LEU B 320      59.936 -13.460 -33.860  1.00  0.00           H  
ATOM   2099  HB2 LEU B 320      60.478 -13.963 -32.328  1.00  0.00           H  
ATOM   2100  CG  LEU B 320      58.295 -13.932 -32.490  1.00 51.85           C  
ATOM   2101  HG  LEU B 320      58.116 -14.662 -31.666  1.00  0.00           H  
ATOM   2102  CD1 LEU B 320      58.228 -12.537 -31.904  1.00 63.05           C  
ATOM   2103 1HD1 LEU B 320      59.018 -12.387 -31.132  1.00  0.00           H  
ATOM   2104 2HD1 LEU B 320      57.213 -12.309 -31.502  1.00  0.00           H  
ATOM   2105 3HD1 LEU B 320      58.276 -11.756 -32.698  1.00  0.00           H  
ATOM   2106  CD2 LEU B 320      57.214 -14.137 -33.546  1.00 68.21           C  
ATOM   2107 1HD2 LEU B 320      57.263 -15.164 -33.977  1.00  0.00           H  
ATOM   2108 2HD2 LEU B 320      57.262 -13.356 -34.340  1.00  0.00           H  
ATOM   2109 3HD2 LEU B 320      56.199 -13.909 -33.144  1.00  0.00           H  
ATOM   2110  N   SER B 321      62.230 -16.151 -33.572  1.00 51.72           N  
ATOM   2111  HN  SER B 321      62.139 -16.225 -32.559  1.00  0.00           H  
ATOM   2112  CA  SER B 321      63.514 -16.435 -34.206  1.00 53.60           C  
ATOM   2113  HA  SER B 321      63.805 -15.551 -34.820  1.00  0.00           H  
ATOM   2114  C   SER B 321      63.424 -17.649 -35.125  1.00 51.63           C  
ATOM   2115  O   SER B 321      63.905 -17.615 -36.266  1.00 55.58           O  
ATOM   2116  CB  SER B 321      64.585 -16.649 -33.135  1.00 53.39           C  
ATOM   2117  HB1 SER B 321      64.226 -17.324 -32.323  1.00  0.00           H  
ATOM   2118  HB2 SER B 321      64.750 -15.728 -32.529  1.00  0.00           H  
ATOM   2119  OG  SER B 321      65.792 -17.120 -33.711  1.00 59.22           O  
ATOM   2120  HG  SER B 321      66.457 -17.253 -33.046  1.00  0.00           H  
ATOM   2121  N   ARG B 322      62.815 -18.738 -34.645  1.00 47.91           N  
ATOM   2122  HN  ARG B 322      62.410 -18.722 -33.709  1.00  0.00           H  
ATOM   2123  CA  ARG B 322      62.726 -19.951 -35.455  1.00 53.87           C  
ATOM   2124  HA  ARG B 322      63.756 -20.234 -35.773  1.00  0.00           H  
ATOM   2125  C   ARG B 322      61.889 -19.722 -36.704  1.00 61.65           C  
ATOM   2126  O   ARG B 322      62.215 -20.233 -37.785  1.00 70.33           O  
ATOM   2127  CB  ARG B 322      62.147 -21.101 -34.629  1.00 55.54           C  
ATOM   2128  HB1 ARG B 322      61.858 -21.950 -35.292  1.00  0.00           H  
ATOM   2129  HB2 ARG B 322      61.145 -20.825 -34.225  1.00  0.00           H  
ATOM   2130  CG  ARG B 322      63.049 -21.583 -33.518  1.00 54.56           C  
ATOM   2131  HG1 ARG B 322      63.107 -20.843 -32.686  1.00  0.00           H  
ATOM   2132  HG2 ARG B 322      64.120 -21.577 -33.827  1.00  0.00           H  
ATOM   2133  CD  ARG B 322      62.619 -22.951 -33.020  1.00 56.45           C  
ATOM   2134  HD1 ARG B 322      62.899 -23.757 -33.737  1.00  0.00           H  
ATOM   2135  HD2 ARG B 322      61.511 -23.072 -33.054  1.00  0.00           H  
ATOM   2136  NE  ARG B 322      63.147 -23.208 -31.689  1.00 60.61           N  
ATOM   2137  HE  ARG B 322      64.065 -23.644 -31.608  1.00  0.00           H  
ATOM   2138  CZ  ARG B 322      62.493 -22.903 -30.573  1.00 63.55           C  
ATOM   2139  NH1 ARG B 322      61.292 -22.343 -30.646  1.00 67.74           N  
ATOM   2140 1HH1 ARG B 322      60.876 -22.149 -31.557  1.00  0.00           H  
ATOM   2141 2HH1 ARG B 322      60.790 -22.109 -29.789  1.00  0.00           H  
ATOM   2142  NH2 ARG B 322      63.035 -23.156 -29.388  1.00 68.25           N  
ATOM   2143 1HH2 ARG B 322      63.958 -23.586 -29.332  1.00  0.00           H  
ATOM   2144 2HH2 ARG B 322      62.533 -22.922 -28.531  1.00  0.00           H  
ATOM   2145  N   GLU B 323      60.806 -18.952 -36.585  1.00 57.65           N  
ATOM   2146  HN  GLU B 323      60.547 -18.570 -35.675  1.00  0.00           H  
ATOM   2147  CA  GLU B 323      59.994 -18.658 -37.760  1.00 61.17           C  
ATOM   2148  HA  GLU B 323      59.805 -19.617 -38.296  1.00  0.00           H  
ATOM   2149  C   GLU B 323      60.695 -17.711 -38.725  1.00 62.22           C  
ATOM   2150  O   GLU B 323      60.327 -17.664 -39.904  1.00 66.27           O  
ATOM   2151  CB  GLU B 323      58.645 -18.079 -37.339  1.00 62.04           C  
ATOM   2152  HB1 GLU B 323      58.786 -17.156 -36.729  1.00  0.00           H  
ATOM   2153  HB2 GLU B 323      58.113 -17.643 -38.217  1.00  0.00           H  
ATOM   2154  CG  GLU B 323      57.754 -19.072 -36.611  1.00 76.14           C  
ATOM   2155  HG1 GLU B 323      57.371 -19.852 -37.309  1.00  0.00           H  
ATOM   2156  HG2 GLU B 323      58.352 -19.719 -35.928  1.00  0.00           H  
ATOM   2157  CD  GLU B 323      56.615 -18.402 -35.867  1.00 80.78           C  
ATOM   2158  OE1 GLU B 323      56.660 -17.165 -35.701  1.00 82.69           O  
ATOM   2159  OE2 GLU B 323      55.676 -19.112 -35.448  1.00 86.33           O  
ATOM   2160  N   LEU B 324      61.696 -16.960 -38.263  1.00 53.77           N  
ATOM   2161  HN  LEU B 324      61.941 -16.984 -37.273  1.00  0.00           H  
ATOM   2162  CA  LEU B 324      62.439 -16.104 -39.183  1.00 63.67           C  
ATOM   2163  HA  LEU B 324      61.731 -15.733 -39.961  1.00  0.00           H  
ATOM   2164  C   LEU B 324      63.547 -16.879 -39.881  1.00 65.12           C  
ATOM   2165  O   LEU B 324      63.759 -16.708 -41.082  1.00 52.96           O  
ATOM   2166  CB  LEU B 324      63.018 -14.895 -38.451  1.00 55.93           C  
ATOM   2167  HB1 LEU B 324      63.964 -14.588 -38.956  1.00  0.00           H  
ATOM   2168  HB2 LEU B 324      63.400 -15.225 -37.457  1.00  0.00           H  
ATOM   2169  CG  LEU B 324      62.136 -13.655 -38.255  1.00 59.43           C  
ATOM   2170  HG  LEU B 324      62.204 -13.027 -39.174  1.00  0.00           H  
ATOM   2171  CD1 LEU B 324      60.688 -14.011 -38.029  1.00 65.54           C  
ATOM   2172 1HD1 LEU B 324      60.320 -14.612 -38.893  1.00  0.00           H  
ATOM   2173 2HD1 LEU B 324      60.056 -13.113 -37.838  1.00  0.00           H  
ATOM   2174 3HD1 LEU B 324      60.526 -14.528 -37.054  1.00  0.00           H  
ATOM   2175  CD2 LEU B 324      62.632 -12.846 -37.091  1.00 54.69           C  
ATOM   2176 1HD2 LEU B 324      63.703 -12.583 -37.258  1.00  0.00           H  
ATOM   2177 2HD2 LEU B 324      62.470 -13.363 -36.116  1.00  0.00           H  
ATOM   2178 3HD2 LEU B 324      62.000 -11.948 -36.900  1.00  0.00           H  
ATOM   2179  N   SER B 325      64.253 -17.739 -39.144  1.00 60.61           N  
ATOM   2180  HN  SER B 325      64.045 -17.844 -38.151  1.00  0.00           H  
ATOM   2181  CA  SER B 325      65.320 -18.529 -39.747  1.00 67.76           C  
ATOM   2182  HA  SER B 325      66.050 -17.829 -40.216  1.00  0.00           H  
ATOM   2183  C   SER B 325      64.779 -19.452 -40.832  1.00 76.20           C  
ATOM   2184  O   SER B 325      65.359 -19.555 -41.919  1.00 71.55           O  
ATOM   2185  CB  SER B 325      66.050 -19.330 -38.669  1.00 74.88           C  
ATOM   2186  HB1 SER B 325      66.901 -19.911 -39.096  1.00  0.00           H  
ATOM   2187  HB2 SER B 325      66.624 -18.664 -37.983  1.00  0.00           H  
ATOM   2188  OG  SER B 325      65.156 -20.166 -37.955  1.00 83.34           O  
ATOM   2189  HG  SER B 325      65.610 -20.664 -37.285  1.00  0.00           H  
ATOM   2190  N   THR B 326      63.663 -20.135 -40.558  1.00 74.58           N  
ATOM   2191  HN  THR B 326      63.215 -20.042 -39.646  1.00  0.00           H  
ATOM   2192  CA  THR B 326      63.089 -21.016 -41.572  1.00 75.95           C  
ATOM   2193  HA  THR B 326      63.891 -21.705 -41.926  1.00  0.00           H  
ATOM   2194  C   THR B 326      62.577 -20.229 -42.772  1.00 81.53           C  
ATOM   2195  O   THR B 326      62.579 -20.744 -43.896  1.00 85.65           O  
ATOM   2196  CB  THR B 326      61.964 -21.862 -40.975  1.00 72.57           C  
ATOM   2197  HB  THR B 326      61.421 -22.378 -41.801  1.00  0.00           H  
ATOM   2198  CG2 THR B 326      62.526 -22.907 -40.022  1.00 71.06           C  
ATOM   2199 1HG2 THR B 326      61.706 -23.524 -39.587  1.00  0.00           H  
ATOM   2200 2HG2 THR B 326      63.161 -22.446 -39.230  1.00  0.00           H  
ATOM   2201 3HG2 THR B 326      63.303 -23.539 -40.513  1.00  0.00           H  
ATOM   2202  OG1 THR B 326      61.047 -21.014 -40.272  1.00 75.92           O  
ATOM   2203  HG1 THR B 326      60.348 -21.540 -39.901  1.00  0.00           H  
ATOM   2204  N   LEU B 327      62.145 -18.983 -42.556  1.00 82.09           N  
ATOM   2205  HN  LEU B 327      62.119 -18.614 -41.606  1.00  0.00           H  
ATOM   2206  CA  LEU B 327      61.710 -18.147 -43.670  1.00 80.39           C  
ATOM   2207  HA  LEU B 327      60.951 -18.714 -44.257  1.00  0.00           H  
ATOM   2208  C   LEU B 327      62.873 -17.809 -44.593  1.00 79.96           C  
ATOM   2209  O   LEU B 327      62.744 -17.891 -45.821  1.00 92.77           O  
ATOM   2210  CB  LEU B 327      61.051 -16.873 -43.137  1.00 80.34           C  
ATOM   2211  HB1 LEU B 327      60.199 -17.120 -42.461  1.00  0.00           H  
ATOM   2212  HB2 LEU B 327      60.738 -16.194 -43.964  1.00  0.00           H  
ATOM   2213  HB3 LEU B 327      61.791 -16.203 -42.640  1.00  0.00           H  
ATOM   2214  N   ARG B 328      64.020 -17.436 -44.025  1.00 69.85           N  
ATOM   2215  HN  ARG B 328      64.078 -17.372 -43.009  1.00  0.00           H  
ATOM   2216  CA  ARG B 328      65.193 -17.118 -44.830  1.00 62.79           C  
ATOM   2217  HA  ARG B 328      64.850 -16.577 -45.742  1.00  0.00           H  
ATOM   2218  C   ARG B 328      65.957 -18.358 -45.276  1.00 70.70           C  
ATOM   2219  O   ARG B 328      66.708 -18.286 -46.257  1.00 67.42           O  
ATOM   2220  CB  ARG B 328      66.132 -16.192 -44.055  1.00 67.59           C  
ATOM   2221  HB1 ARG B 328      67.029 -15.949 -44.671  1.00  0.00           H  
ATOM   2222  HB2 ARG B 328      66.411 -16.618 -43.063  1.00  0.00           H  
ATOM   2223  HB3 ARG B 328      65.610 -15.273 -43.699  1.00  0.00           H  
ATOM   2224  N   ASN B 329      65.788 -19.489 -44.585  1.00 82.86           N  
ATOM   2225  HN  ASN B 329      65.194 -19.493 -43.756  1.00  0.00           H  
ATOM   2226  CA  ASN B 329      66.449 -20.720 -45.010  1.00 86.34           C  
ATOM   2227  HA  ASN B 329      67.531 -20.499 -45.166  1.00  0.00           H  
ATOM   2228  C   ASN B 329      65.872 -21.229 -46.325  1.00 85.74           C  
ATOM   2229  O   ASN B 329      66.619 -21.646 -47.218  1.00 94.83           O  
ATOM   2230  CB  ASN B 329      66.332 -21.787 -43.920  1.00 86.17           C  
ATOM   2231  HB1 ASN B 329      66.837 -22.727 -44.244  1.00  0.00           H  
ATOM   2232  HB2 ASN B 329      65.272 -21.965 -43.623  1.00  0.00           H  
ATOM   2233  HB3 ASN B 329      66.719 -21.424 -42.939  1.00  0.00           H  
ATOM   2234  N   LEU B 330      64.544 -21.201 -46.465  1.00144.52           N  
ATOM   2235  HN  LEU B 330      63.952 -20.952 -45.672  1.00  0.00           H  
ATOM   2236  CA  LEU B 330      63.941 -21.527 -47.752  1.00128.20           C  
ATOM   2237  HA  LEU B 330      64.373 -22.492 -48.105  1.00  0.00           H  
ATOM   2238  C   LEU B 330      64.249 -20.458 -48.793  1.00123.10           C  
ATOM   2239  O   LEU B 330      64.329 -20.762 -49.988  1.00128.09           O  
ATOM   2240  CB  LEU B 330      62.432 -21.708 -47.596  1.00117.41           C  
ATOM   2241  HB1 LEU B 330      62.207 -22.490 -46.834  1.00  0.00           H  
ATOM   2242  HB2 LEU B 330      61.939 -21.926 -48.572  1.00  0.00           H  
ATOM   2243  HB3 LEU B 330      61.922 -20.744 -47.363  1.00  0.00           H  
ATOM   2244  N   PHE B 331      64.419 -19.209 -48.359  1.00115.07           N  
ATOM   2245  HN  PHE B 331      64.224 -18.993 -47.381  1.00  0.00           H  
ATOM   2246  CA  PHE B 331      64.876 -18.143 -49.242  1.00109.26           C  
ATOM   2247  HA  PHE B 331      64.151 -18.034 -50.082  1.00  0.00           H  
ATOM   2248  C   PHE B 331      66.243 -18.502 -49.812  1.00121.33           C  
ATOM   2249  O   PHE B 331      67.201 -18.710 -49.062  1.00126.05           O  
ATOM   2250  CB  PHE B 331      64.935 -16.826 -48.462  1.00104.96           C  
ATOM   2251  HB1 PHE B 331      65.625 -16.921 -47.591  1.00  0.00           H  
ATOM   2252  HB2 PHE B 331      63.974 -16.649 -47.926  1.00  0.00           H  
ATOM   2253  CG  PHE B 331      65.302 -15.623 -49.294  1.00 98.86           C  
ATOM   2254  CD1 PHE B 331      64.316 -14.799 -49.812  1.00 97.55           C  
ATOM   2255  HD1 PHE B 331      63.255 -15.031 -49.618  1.00  0.00           H  
ATOM   2256  CD2 PHE B 331      66.630 -15.301 -49.533  1.00103.68           C  
ATOM   2257  HD2 PHE B 331      67.428 -15.935 -49.113  1.00  0.00           H  
ATOM   2258  CE1 PHE B 331      64.645 -13.685 -50.572  1.00 87.91           C  
ATOM   2259  HE1 PHE B 331      63.848 -13.043 -50.984  1.00  0.00           H  
ATOM   2260  CE2 PHE B 331      66.966 -14.191 -50.294  1.00106.00           C  
ATOM   2261  HE2 PHE B 331      68.026 -13.955 -50.486  1.00  0.00           H  
ATOM   2262  CZ  PHE B 331      65.972 -13.380 -50.813  1.00 92.78           C  
ATOM   2263  HZ  PHE B 331      66.237 -12.495 -51.416  1.00  0.00           H  
ATOM   2264  N   LYS B 332      66.334 -18.586 -51.139  1.00125.21           N  
ATOM   2265  HN  LYS B 332      65.525 -18.355 -51.715  1.00  0.00           H  
ATOM   2266  CA  LYS B 332      67.579 -19.005 -51.779  1.00136.88           C  
ATOM   2267  HA  LYS B 332      68.435 -18.545 -51.233  1.00  0.00           H  
ATOM   2268  C   LYS B 332      67.593 -18.510 -53.214  1.00140.59           C  
ATOM   2269  O   LYS B 332      66.693 -18.849 -53.991  1.00138.17           O  
ATOM   2270  CB  LYS B 332      67.728 -20.526 -51.734  1.00142.68           C  
ATOM   2271  HB1 LYS B 332      67.718 -20.890 -50.680  1.00  0.00           H  
ATOM   2272  HB2 LYS B 332      68.636 -20.869 -52.282  1.00  0.00           H  
ATOM   2273  HB3 LYS B 332      66.956 -21.036 -52.356  1.00  0.00           H  
ATOM   2274  N   GLN B 333      68.617 -17.726 -53.564  1.00144.80           N  
ATOM   2275  HN  GLN B 333      69.304 -17.477 -52.852  1.00  0.00           H  
ATOM   2276  CA  GLN B 333      68.799 -17.207 -54.921  1.00142.38           C  
ATOM   2277  HA  GLN B 333      69.559 -16.392 -54.875  1.00  0.00           H  
ATOM   2278  C   GLN B 333      67.505 -16.609 -55.464  1.00132.28           C  
ATOM   2279  O   GLN B 333      67.123 -16.844 -56.613  1.00132.39           O  
ATOM   2280  CB  GLN B 333      69.333 -18.292 -55.857  1.00147.04           C  
ATOM   2281  HB1 GLN B 333      69.472 -17.897 -56.890  1.00  0.00           H  
ATOM   2282  HB2 GLN B 333      68.684 -19.199 -55.847  1.00  0.00           H  
ATOM   2283  HB3 GLN B 333      70.270 -18.750 -55.463  1.00  0.00           H  
ATOM   2284  N   LEU B 334      66.818 -15.846 -54.617  1.00121.84           N  
ATOM   2285  HN  LEU B 334      67.192 -15.669 -53.685  1.00  0.00           H  
ATOM   2286  CA  LEU B 334      65.543 -15.260 -54.999  1.00110.11           C  
ATOM   2287  HA  LEU B 334      64.815 -16.082 -55.189  1.00  0.00           H  
ATOM   2288  C   LEU B 334      65.711 -14.449 -56.282  1.00102.58           C  
ATOM   2289  O   LEU B 334      66.730 -13.766 -56.451  1.00110.92           O  
ATOM   2290  CB  LEU B 334      65.001 -14.376 -53.876  1.00103.00           C  
ATOM   2291  HB1 LEU B 334      64.878 -14.968 -52.939  1.00  0.00           H  
ATOM   2292  HB2 LEU B 334      64.055 -13.864 -54.170  1.00  0.00           H  
ATOM   2293  HB3 LEU B 334      65.635 -13.473 -53.716  1.00  0.00           H  
ATOM   2294  N   PRO B 335      64.728 -14.484 -57.193  1.00 92.38           N  
ATOM   2295  CA  PRO B 335      64.982 -14.127 -58.597  1.00 87.30           C  
ATOM   2296  HA  PRO B 335      65.575 -14.939 -59.079  1.00  0.00           H  
ATOM   2297  C   PRO B 335      65.685 -12.798 -58.818  1.00 90.98           C  
ATOM   2298  O   PRO B 335      65.240 -11.743 -58.356  1.00 88.72           O  
ATOM   2299  CB  PRO B 335      63.573 -14.107 -59.200  1.00 77.93           C  
ATOM   2300  HB1 PRO B 335      63.121 -13.090 -59.272  1.00  0.00           H  
ATOM   2301  HB2 PRO B 335      63.540 -14.333 -60.291  1.00  0.00           H  
ATOM   2302  CG  PRO B 335      62.806 -15.052 -58.362  1.00 74.66           C  
ATOM   2303  HG1 PRO B 335      61.701 -14.933 -58.449  1.00  0.00           H  
ATOM   2304  HG2 PRO B 335      62.853 -16.107 -58.719  1.00  0.00           H  
ATOM   2305  CD  PRO B 335      63.323 -14.864 -56.972  1.00 81.25           C  
ATOM   2306  HD1 PRO B 335      63.178 -15.740 -56.298  1.00  0.00           H  
ATOM   2307  HD2 PRO B 335      62.738 -14.147 -56.350  1.00  0.00           H  
ATOM   2308  N   GLU B 336      66.810 -12.866 -59.525  1.00 91.56           N  
ATOM   2309  HN  GLU B 336      67.187 -13.789 -59.740  1.00  0.00           H  
ATOM   2310  CA  GLU B 336      67.537 -11.697 -60.011  1.00 90.09           C  
ATOM   2311  HA  GLU B 336      66.897 -10.794 -59.881  1.00  0.00           H  
ATOM   2312  C   GLU B 336      67.767 -11.928 -61.498  1.00 91.91           C  
ATOM   2313  O   GLU B 336      68.864 -12.324 -61.917  1.00 98.44           O  
ATOM   2314  CB  GLU B 336      68.845 -11.491 -59.248  1.00 95.43           C  
ATOM   2315  HB1 GLU B 336      69.400 -10.598 -59.619  1.00  0.00           H  
ATOM   2316  HB2 GLU B 336      69.481 -12.406 -59.275  1.00  0.00           H  
ATOM   2317  HB3 GLU B 336      68.670 -11.434 -58.148  1.00  0.00           H  
ATOM   2318  N   PRO B 337      66.744 -11.701 -62.327  1.00 80.37           N  
ATOM   2319  CA  PRO B 337      66.841 -12.070 -63.751  1.00 82.02           C  
ATOM   2320  HA  PRO B 337      67.005 -13.170 -63.835  1.00  0.00           H  
ATOM   2321  C   PRO B 337      67.932 -11.341 -64.520  1.00 90.56           C  
ATOM   2322  O   PRO B 337      68.236 -11.755 -65.647  1.00 91.24           O  
ATOM   2323  CB  PRO B 337      65.451 -11.723 -64.301  1.00 73.12           C  
ATOM   2324  HB1 PRO B 337      65.461 -11.353 -65.353  1.00  0.00           H  
ATOM   2325  HB2 PRO B 337      64.803 -12.612 -64.484  1.00  0.00           H  
ATOM   2326  CG  PRO B 337      64.875 -10.743 -63.317  1.00 69.28           C  
ATOM   2327  HG1 PRO B 337      65.068  -9.677 -63.582  1.00  0.00           H  
ATOM   2328  HG2 PRO B 337      63.762 -10.686 -63.342  1.00  0.00           H  
ATOM   2329  CD  PRO B 337      65.425 -11.139 -61.987  1.00 73.30           C  
ATOM   2330  HD1 PRO B 337      64.768 -11.819 -61.396  1.00  0.00           H  
ATOM   2331  HD2 PRO B 337      65.449 -10.320 -61.231  1.00  0.00           H  
ATOM   2332  N   LEU B 338      68.517 -10.286 -63.957  1.00106.92           N  
ATOM   2333  HN  LEU B 338      68.198  -9.989 -63.035  1.00  0.00           H  
ATOM   2334  CA  LEU B 338      69.595  -9.531 -64.595  1.00112.66           C  
ATOM   2335  HA  LEU B 338      69.829  -8.651 -63.951  1.00  0.00           H  
ATOM   2336  C   LEU B 338      69.182  -9.014 -65.968  1.00112.18           C  
ATOM   2337  HC  LEU B 338      69.913  -9.019 -66.794  1.00  0.00           H  
ATOM   2338  O   LEU B 338      68.042  -8.591 -66.166  1.00106.71           O  
ATOM   2339  CB  LEU B 338      70.855 -10.387 -64.702  1.00121.00           C  
ATOM   2340  HB1 LEU B 338      71.157 -10.765 -63.698  1.00  0.00           H  
ATOM   2341  HB2 LEU B 338      71.686  -9.840 -65.206  1.00  0.00           H  
ATOM   2342  HB3 LEU B 338      70.731 -11.216 -65.437  1.00  0.00           H  
TER    2343      LEU B 338 
CONECT    1    4
CONECT    1    3
CONECT    1    2
CONECT    5    6
CONECT    9   12
CONECT    9   11
CONECT    9   10
CONECT   13   14
CONECT   15   16
CONECT   19   22
CONECT   19   21
CONECT   19   20
CONECT   23   24
CONECT   25   26
CONECT   29   31
CONECT   29   30
CONECT   32   33
CONECT   34   35
CONECT   36   37
CONECT   40   42
CONECT   40   41
CONECT   46   47
CONECT   48   49
CONECT   52   55
CONECT   52   54
CONECT   52   53
CONECT   56   57
CONECT   58   59
CONECT   62   64
CONECT   62   63
CONECT   66   67
CONECT   68   69
CONECT   70   71
CONECT   72   73
CONECT   75   76
CONECT   77   78
CONECT   79   80
CONECT   83   85
CONECT   83   84
CONECT   86   88
CONECT   86   87
CONECT   89   91
CONECT   89   90
CONECT   92   94
CONECT   92   93
CONECT   95   98
CONECT   95   97
CONECT   95   96
CONECT   99  100
CONECT  101  102
CONECT  105  106
CONECT  107  109
CONECT  107  108
CONECT  110  113
CONECT  110  112
CONECT  110  111
CONECT  114  117
CONECT  114  116
CONECT  114  115
CONECT  118  119
CONECT  120  121
CONECT  124  126
CONECT  124  125
CONECT  127  129
CONECT  127  128
CONECT  130  132
CONECT  130  131
CONECT  133  134
CONECT  136  138
CONECT  136  137
CONECT  139  141
CONECT  139  140
CONECT  142  143
CONECT  144  145
CONECT  148  150
CONECT  148  149
CONECT  151  153
CONECT  151  152
CONECT  154  156
CONECT  154  155
CONECT  157  158
CONECT  160  162
CONECT  160  161
CONECT  163  165
CONECT  163  164
CONECT  166  167
CONECT  168  169
CONECT  172  175
CONECT  172  174
CONECT  172  173
CONECT  176  177
CONECT  178  179
CONECT  182  184
CONECT  182  183
CONECT  185  187
CONECT  185  186
CONECT  188  190
CONECT  188  189
CONECT  191  192
CONECT  194  196
CONECT  194  195
CONECT  197  199
CONECT  197  198
CONECT  200  201
CONECT  202  203
CONECT  206  208
CONECT  206  207
CONECT  210  212
CONECT  210  211
CONECT  214  215
CONECT  216  217
CONECT  220  222
CONECT  220  221
CONECT  224  226
CONECT  224  225
CONECT  228  229
CONECT  230  231
CONECT  234  235
CONECT  236  238
CONECT  236  237
CONECT  239  242
CONECT  239  241
CONECT  239  240
CONECT  243  246
CONECT  243  245
CONECT  243  244
CONECT  247  248
CONECT  249  250
CONECT  253  256
CONECT  253  255
CONECT  253  254
CONECT  257  258
CONECT  259  260
CONECT  263  264
CONECT  265  268
CONECT  265  267
CONECT  265  266
CONECT  269  272
CONECT  269  271
CONECT  269  270
CONECT  274  275
CONECT  276  277
CONECT  280  282
CONECT  280  281
CONECT  283  285
CONECT  283  284
CONECT  286  288
CONECT  286  287
CONECT  289  291
CONECT  289  290
CONECT  292  294
CONECT  292  293
CONECT  295  297
CONECT  295  296
CONECT  298  299
CONECT  300  301
CONECT  304  306
CONECT  304  305
CONECT  307  309
CONECT  307  308
CONECT  310  312
CONECT  310  311
CONECT  313  315
CONECT  313  314
CONECT  316  317
CONECT  318  319
CONECT  322  324
CONECT  322  323
CONECT  325  327
CONECT  325  326
CONECT  328  330
CONECT  328  329
CONECT  331  333
CONECT  331  332
CONECT  334  337
CONECT  334  336
CONECT  334  335
CONECT  338  339
CONECT  340  341
CONECT  344  346
CONECT  344  345
CONECT  347  348
CONECT  349  350
CONECT  351  352
CONECT  355  357
CONECT  355  356
CONECT  358  360
CONECT  358  359
CONECT  361  363
CONECT  361  362
CONECT  364  365
CONECT  367  369
CONECT  367  368
CONECT  370  372
CONECT  370  371
CONECT  373  374
CONECT  375  376
CONECT  379  381
CONECT  379  380
CONECT  385  386
CONECT  387  388
CONECT  391  393
CONECT  391  392
CONECT  394  396
CONECT  394  395
CONECT  397  399
CONECT  397  398
CONECT  400  402
CONECT  400  401
CONECT  403  406
CONECT  403  405
CONECT  403  404
CONECT  407  408
CONECT  409  410
CONECT  413  416
CONECT  413  415
CONECT  413  414
CONECT  417  418
CONECT  419  420
CONECT  423  425
CONECT  423  424
CONECT  426  428
CONECT  426  427
CONECT  429  431
CONECT  429  430
CONECT  432  434
CONECT  432  433
CONECT  435  438
CONECT  435  437
CONECT  435  436
CONECT  439  440
CONECT  441  442
CONECT  445  447
CONECT  445  446
CONECT  448  450
CONECT  448  449
CONECT  452  455
CONECT  452  454
CONECT  452  453
CONECT  456  457
CONECT  458  459
CONECT  462  464
CONECT  462  463
CONECT  465  467
CONECT  465  466
CONECT  468  470
CONECT  468  469
CONECT  471  472
CONECT  474  476
CONECT  474  475
CONECT  477  479
CONECT  477  478
CONECT  480  481
CONECT  482  483
CONECT  486  488
CONECT  486  487
CONECT  490  492
CONECT  490  491
CONECT  494  495
CONECT  496  497
CONECT  500  502
CONECT  500  501
CONECT  503  504
CONECT  505  508
CONECT  505  507
CONECT  505  506
CONECT  509  512
CONECT  509  511
CONECT  509  510
CONECT  513  514
CONECT  515  516
CONECT  519  521
CONECT  519  520
CONECT  522  524
CONECT  522  523
CONECT  528  529
CONECT  530  531
CONECT  534  535
CONECT  536  539
CONECT  536  538
CONECT  536  537
CONECT  540  541
CONECT  542  543
CONECT  544  545
CONECT  548  550
CONECT  548  549
CONECT  551  553
CONECT  551  552
CONECT  555  557
CONECT  555  556
CONECT  559  560
CONECT  561  562
CONECT  565  567
CONECT  565  566
CONECT  569  570
CONECT  571  572
CONECT  573  574
CONECT  575  576
CONECT  577  578
CONECT  579  580
CONECT  583  585
CONECT  583  584
CONECT  586  588
CONECT  586  587
CONECT  589  591
CONECT  589  590
CONECT  592  594
CONECT  592  593
CONECT  595  598
CONECT  595  597
CONECT  595  596
CONECT  599  600
CONECT  601  602
CONECT  605  606
CONECT  607  610
CONECT  607  609
CONECT  607  608
CONECT  611  614
CONECT  611  613
CONECT  611  612
CONECT  615  616
CONECT  617  618
CONECT  621  623
CONECT  621  622
CONECT  624  625
CONECT  626  629
CONECT  626  628
CONECT  626  627
CONECT  630  633
CONECT  630  632
CONECT  630  631
CONECT  634  635
CONECT  636  637
CONECT  640  642
CONECT  640  641
CONECT  643  645
CONECT  643  644
CONECT  649  650
CONECT  651  652
CONECT  655  657
CONECT  655  656
CONECT  658  659
CONECT  660  663
CONECT  660  662
CONECT  660  661
CONECT  664  667
CONECT  664  666
CONECT  664  665
CONECT  668  669
CONECT  670  671
CONECT  674  675
CONECT  676  679
CONECT  676  678
CONECT  676  677
CONECT  680  681
CONECT  682  683
CONECT  684  685
CONECT  688  691
CONECT  688  690
CONECT  688  689
CONECT  692  693
CONECT  694  695
CONECT  698  700
CONECT  698  699
CONECT  701  703
CONECT  701  702
CONECT  708  709
CONECT  710  711
CONECT  714  716
CONECT  714  715
CONECT  717  719
CONECT  717  718
CONECT  722  724
CONECT  722  723
CONECT  725  727
CONECT  725  726
CONECT  730  731
CONECT  732  733
CONECT  736  738
CONECT  736  737
CONECT  739  741
CONECT  739  740
CONECT  745  746
CONECT  747  748
CONECT  751  753
CONECT  751  752
CONECT  754  756
CONECT  754  755
CONECT  757  759
CONECT  757  758
CONECT  760  761
CONECT  763  765
CONECT  763  764
CONECT  766  768
CONECT  766  767
CONECT  769  770
CONECT  771  772
CONECT  775  777
CONECT  775  776
CONECT  778  779
CONECT  780  783
CONECT  780  782
CONECT  780  781
CONECT  784  787
CONECT  784  786
CONECT  784  785
CONECT  788  789
CONECT  790  791
CONECT  794  796
CONECT  794  795
CONECT  797  799
CONECT  797  798
CONECT  801  803
CONECT  801  802
CONECT  805  806
CONECT  807  808
CONECT  811  813
CONECT  811  812
CONECT  814  816
CONECT  814  815
CONECT  817  819
CONECT  817  818
CONECT  820  822
CONECT  820  821
CONECT  823  826
CONECT  823  825
CONECT  823  824
CONECT  827  828
CONECT  829  830
CONECT  833  835
CONECT  833  834
CONECT  836  838
CONECT  836  837
CONECT  839  841
CONECT  839  840
CONECT  842  844
CONECT  842  843
CONECT  845  848
CONECT  845  847
CONECT  845  846
CONECT  849  850
CONECT  851  852
CONECT  855  856
CONECT  857  860
CONECT  857  859
CONECT  857  858
CONECT  861  864
CONECT  861  863
CONECT  861  862
CONECT  865  866
CONECT  867  868
CONECT  871  873
CONECT  871  872
CONECT  874  876
CONECT  874  875
CONECT  880  881
CONECT  882  883
CONECT  886  888
CONECT  886  887
CONECT  889  891
CONECT  889  890
CONECT  893  895
CONECT  893  894
CONECT  897  898
CONECT  899  900
CONECT  903  905
CONECT  903  904
CONECT  906  907
CONECT  908  911
CONECT  908  910
CONECT  908  909
CONECT  912  915
CONECT  912  914
CONECT  912  913
CONECT  916  917
CONECT  918  919
CONECT  922  924
CONECT  922  923
CONECT  925  926
CONECT  927  928
CONECT  929  930
CONECT  933  935
CONECT  933  934
CONECT  936  938
CONECT  936  937
CONECT  939  941
CONECT  939  940
CONECT  942  943
CONECT  945  947
CONECT  945  946
CONECT  948  950
CONECT  948  949
CONECT  951  952
CONECT  953  954
CONECT  957  959
CONECT  957  958
CONECT  960  962
CONECT  960  961
CONECT  966  967
CONECT  968  969
CONECT  972  974
CONECT  972  973
CONECT  975  976
CONECT  977  980
CONECT  977  979
CONECT  977  978
CONECT  981  984
CONECT  981  983
CONECT  981  982
CONECT  985  986
CONECT  987  988
CONECT  991  993
CONECT  991  992
CONECT  994  995
CONECT  996  997
CONECT  998  999
CONECT 1002 1003
CONECT 1004 1007
CONECT 1004 1006
CONECT 1004 1005
CONECT 1008 1009
CONECT 1010 1011
CONECT 1012 1013
CONECT 1016 1018
CONECT 1016 1017
CONECT 1019 1020
CONECT 1021 1024
CONECT 1021 1023
CONECT 1021 1022
CONECT 1025 1028
CONECT 1025 1027
CONECT 1025 1026
CONECT 1029 1030
CONECT 1031 1032
CONECT 1033 1034
CONECT 1035 1036
CONECT 1041 1043
CONECT 1041 1042
CONECT 1044 1046
CONECT 1044 1045
CONECT 1047 1049
CONECT 1047 1048
CONECT 1050 1052
CONECT 1050 1051
CONECT 1053 1055
CONECT 1053 1054
CONECT 1056 1058
CONECT 1056 1057
CONECT 1059 1060
CONECT 1061 1062
CONECT 1065 1067
CONECT 1065 1066
CONECT 1068 1070
CONECT 1068 1069
CONECT 1071 1073
CONECT 1071 1072
CONECT 1074 1076
CONECT 1074 1075
CONECT 1078 1079
CONECT 1082 1085
CONECT 1082 1084
CONECT 1082 1083
CONECT 1086 1087
CONECT 1088 1089
CONECT 1092 1095
CONECT 1092 1094
CONECT 1092 1093
CONECT 1096 1097
CONECT 1098 1099
CONECT 1102 1104
CONECT 1102 1103
CONECT 1106 1107
CONECT 1108 1109
CONECT 1110 1111
CONECT 1112 1113
CONECT 1114 1115
CONECT 1116 1117
CONECT 1118 1119
CONECT 1122 1125
CONECT 1122 1124
CONECT 1122 1123
CONECT 1126 1127
CONECT 1128 1129
CONECT 1132 1135
CONECT 1132 1134
CONECT 1132 1133
CONECT 1136 1137
CONECT 1138 1139
CONECT 1142 1144
CONECT 1142 1143
CONECT 1145 1146
CONECT 1147 1150
CONECT 1147 1149
CONECT 1147 1148
CONECT 1151 1154
CONECT 1151 1153
CONECT 1151 1152
CONECT 1156 1157
CONECT 1160 1162
CONECT 1160 1161
CONECT 1163 1165
CONECT 1163 1164
CONECT 1166 1168
CONECT 1166 1167
CONECT 1169 1170
CONECT 1171 1172
CONECT 1175 1177
CONECT 1175 1176
CONECT 1178 1180
CONECT 1178 1179
CONECT 1185 1186
CONECT 1189 1191
CONECT 1189 1190
CONECT 1192 1194
CONECT 1192 1193
CONECT 1195 1197
CONECT 1195 1196
CONECT 1198 1199
CONECT 1200 1201
CONECT 1202 1203
CONECT 1205 1208
CONECT 1205 1207
CONECT 1205 1206
CONECT 1209 1212
CONECT 1209 1211
CONECT 1209 1210
CONECT 1213 1214
CONECT 1217 1220
CONECT 1217 1219
CONECT 1217 1218
CONECT 1221 1222
CONECT 1223 1224
CONECT 1227 1230
CONECT 1227 1229
CONECT 1227 1228
CONECT 1231 1232
CONECT 1233 1234
CONECT 1237 1239
CONECT 1237 1238
CONECT 1240 1241
CONECT 1242 1243
CONECT 1244 1245
CONECT 1248 1250
CONECT 1248 1249
CONECT 1254 1255
CONECT 1256 1257
CONECT 1260 1263
CONECT 1260 1262
CONECT 1260 1261
CONECT 1264 1265
CONECT 1266 1267
CONECT 1270 1272
CONECT 1270 1271
CONECT 1274 1275
CONECT 1276 1277
CONECT 1278 1279
CONECT 1280 1281
CONECT 1283 1284
CONECT 1285 1286
CONECT 1287 1288
CONECT 1291 1293
CONECT 1291 1292
CONECT 1294 1296
CONECT 1294 1295
CONECT 1297 1299
CONECT 1297 1298
CONECT 1300 1302
CONECT 1300 1301
CONECT 1303 1306
CONECT 1303 1305
CONECT 1303 1304
CONECT 1307 1308
CONECT 1309 1310
CONECT 1313 1314
CONECT 1315 1317
CONECT 1315 1316
CONECT 1318 1321
CONECT 1318 1320
CONECT 1318 1319
CONECT 1322 1325
CONECT 1322 1324
CONECT 1322 1323
CONECT 1326 1327
CONECT 1328 1329
CONECT 1332 1334
CONECT 1332 1333
CONECT 1335 1337
CONECT 1335 1336
CONECT 1338 1340
CONECT 1338 1339
CONECT 1341 1342
CONECT 1344 1346
CONECT 1344 1345
CONECT 1347 1349
CONECT 1347 1348
CONECT 1350 1351
CONECT 1352 1353
CONECT 1356 1358
CONECT 1356 1357
CONECT 1359 1361
CONECT 1359 1360
CONECT 1362 1364
CONECT 1362 1363
CONECT 1365 1366
CONECT 1368 1370
CONECT 1368 1369
CONECT 1371 1373
CONECT 1371 1372
CONECT 1374 1375
CONECT 1376 1377
CONECT 1380 1382
CONECT 1380 1381
CONECT 1383 1385
CONECT 1383 1384
CONECT 1389 1390
CONECT 1391 1392
CONECT 1395 1397
CONECT 1395 1396
CONECT 1398 1400
CONECT 1398 1399
CONECT 1401 1403
CONECT 1401 1402
CONECT 1404 1405
CONECT 1407 1409
CONECT 1407 1408
CONECT 1410 1412
CONECT 1410 1411
CONECT 1413 1414
CONECT 1415 1416
CONECT 1419 1421
CONECT 1419 1420
CONECT 1423 1425
CONECT 1423 1424
CONECT 1427 1428
CONECT 1429 1430
CONECT 1433 1435
CONECT 1433 1434
CONECT 1437 1439
CONECT 1437 1438
CONECT 1441 1442
CONECT 1443 1444
CONECT 1447 1448
CONECT 1449 1451
CONECT 1449 1450
CONECT 1452 1455
CONECT 1452 1454
CONECT 1452 1453
CONECT 1456 1459
CONECT 1456 1458
CONECT 1456 1457
CONECT 1460 1461
CONECT 1462 1463
CONECT 1466 1469
CONECT 1466 1468
CONECT 1466 1467
CONECT 1470 1471
CONECT 1472 1473
CONECT 1476 1477
CONECT 1478 1481
CONECT 1478 1480
CONECT 1478 1479
CONECT 1482 1485
CONECT 1482 1484
CONECT 1482 1483
CONECT 1486 1487
CONECT 1488 1489
CONECT 1492 1494
CONECT 1492 1493
CONECT 1495 1497
CONECT 1495 1496
CONECT 1498 1500
CONECT 1498 1499
CONECT 1501 1502
CONECT 1504 1506
CONECT 1504 1505
CONECT 1507 1509
CONECT 1507 1508
CONECT 1510 1511
CONECT 1512 1513
CONECT 1516 1518
CONECT 1516 1517
CONECT 1519 1521
CONECT 1519 1520
CONECT 1522 1524
CONECT 1522 1523
CONECT 1525 1527
CONECT 1525 1526
CONECT 1528 1531
CONECT 1528 1530
CONECT 1528 1529
CONECT 1532 1533
CONECT 1534 1535
CONECT 1538 1540
CONECT 1538 1539
CONECT 1541 1542
CONECT 1543 1544
CONECT 1545 1546
CONECT 1549 1551
CONECT 1549 1550
CONECT 1552 1554
CONECT 1552 1553
CONECT 1555 1557
CONECT 1555 1556
CONECT 1558 1559
CONECT 1561 1563
CONECT 1561 1562
CONECT 1564 1566
CONECT 1564 1565
CONECT 1567 1568
CONECT 1569 1570
CONECT 1573 1575
CONECT 1573 1574
CONECT 1579 1580
CONECT 1581 1582
CONECT 1585 1587
CONECT 1585 1586
CONECT 1588 1590
CONECT 1588 1589
CONECT 1591 1593
CONECT 1591 1592
CONECT 1594 1596
CONECT 1594 1595
CONECT 1597 1600
CONECT 1597 1599
CONECT 1597 1598
CONECT 1601 1602
CONECT 1603 1604
CONECT 1607 1610
CONECT 1607 1609
CONECT 1607 1608
CONECT 1611 1612
CONECT 1613 1614
CONECT 1617 1619
CONECT 1617 1618
CONECT 1620 1622
CONECT 1620 1621
CONECT 1623 1625
CONECT 1623 1624
CONECT 1626 1628
CONECT 1626 1627
CONECT 1629 1632
CONECT 1629 1631
CONECT 1629 1630
CONECT 1633 1634
CONECT 1635 1636
CONECT 1639 1641
CONECT 1639 1640
CONECT 1642 1644
CONECT 1642 1643
CONECT 1646 1649
CONECT 1646 1648
CONECT 1646 1647
CONECT 1650 1651
CONECT 1652 1653
CONECT 1656 1658
CONECT 1656 1657
CONECT 1659 1661
CONECT 1659 1660
CONECT 1662 1664
CONECT 1662 1663
CONECT 1665 1666
CONECT 1668 1670
CONECT 1668 1669
CONECT 1671 1673
CONECT 1671 1672
CONECT 1674 1675
CONECT 1676 1677
CONECT 1680 1682
CONECT 1680 1681
CONECT 1684 1686
CONECT 1684 1685
CONECT 1688 1689
CONECT 1690 1691
CONECT 1694 1696
CONECT 1694 1695
CONECT 1697 1698
CONECT 1699 1702
CONECT 1699 1701
CONECT 1699 1700
CONECT 1703 1706
CONECT 1703 1705
CONECT 1703 1704
CONECT 1707 1708
CONECT 1709 1710
CONECT 1713 1715
CONECT 1713 1714
CONECT 1716 1718
CONECT 1716 1717
CONECT 1722 1723
CONECT 1724 1725
CONECT 1728 1729
CONECT 1730 1733
CONECT 1730 1732
CONECT 1730 1731
CONECT 1734 1735
CONECT 1736 1737
CONECT 1738 1739
CONECT 1742 1744
CONECT 1742 1743
CONECT 1745 1747
CONECT 1745 1746
CONECT 1749 1751
CONECT 1749 1750
CONECT 1753 1754
CONECT 1755 1756
CONECT 1759 1761
CONECT 1759 1760
CONECT 1763 1764
CONECT 1765 1766
CONECT 1767 1768
CONECT 1769 1770
CONECT 1771 1772
CONECT 1773 1774
CONECT 1777 1779
CONECT 1777 1778
CONECT 1780 1782
CONECT 1780 1781
CONECT 1783 1785
CONECT 1783 1784
CONECT 1786 1788
CONECT 1786 1787
CONECT 1789 1792
CONECT 1789 1791
CONECT 1789 1790
CONECT 1793 1794
CONECT 1795 1796
CONECT 1799 1800
CONECT 1801 1804
CONECT 1801 1803
CONECT 1801 1802
CONECT 1805 1808
CONECT 1805 1807
CONECT 1805 1806
CONECT 1809 1810
CONECT 1811 1812
CONECT 1815 1817
CONECT 1815 1816
CONECT 1818 1819
CONECT 1820 1823
CONECT 1820 1822
CONECT 1820 1821
CONECT 1824 1827
CONECT 1824 1826
CONECT 1824 1825
CONECT 1828 1829
CONECT 1830 1831
CONECT 1834 1836
CONECT 1834 1835
CONECT 1837 1839
CONECT 1837 1838
CONECT 1843 1844
CONECT 1845 1846
CONECT 1849 1851
CONECT 1849 1850
CONECT 1852 1853
CONECT 1854 1857
CONECT 1854 1856
CONECT 1854 1855
CONECT 1858 1861
CONECT 1858 1860
CONECT 1858 1859
CONECT 1862 1863
CONECT 1864 1865
CONECT 1868 1869
CONECT 1870 1873
CONECT 1870 1872
CONECT 1870 1871
CONECT 1874 1875
CONECT 1876 1877
CONECT 1878 1879
CONECT 1882 1885
CONECT 1882 1884
CONECT 1882 1883
CONECT 1886 1887
CONECT 1888 1889
CONECT 1892 1894
CONECT 1892 1893
CONECT 1895 1897
CONECT 1895 1896
CONECT 1902 1903
CONECT 1904 1905
CONECT 1908 1910
CONECT 1908 1909
CONECT 1911 1913
CONECT 1911 1912
CONECT 1916 1918
CONECT 1916 1917
CONECT 1919 1921
CONECT 1919 1920
CONECT 1924 1925
CONECT 1926 1927
CONECT 1930 1932
CONECT 1930 1931
CONECT 1933 1935
CONECT 1933 1934
CONECT 1939 1940
CONECT 1941 1942
CONECT 1945 1947
CONECT 1945 1946
CONECT 1948 1950
CONECT 1948 1949
CONECT 1951 1953
CONECT 1951 1952
CONECT 1954 1955
CONECT 1957 1959
CONECT 1957 1958
CONECT 1960 1962
CONECT 1960 1961
CONECT 1963 1964
CONECT 1965 1966
CONECT 1969 1971
CONECT 1969 1970
CONECT 1972 1973
CONECT 1974 1977
CONECT 1974 1976
CONECT 1974 1975
CONECT 1978 1981
CONECT 1978 1980
CONECT 1978 1979
CONECT 1982 1983
CONECT 1984 1985
CONECT 1988 1990
CONECT 1988 1989
CONECT 1991 1993
CONECT 1991 1992
CONECT 1995 1997
CONECT 1995 1996
CONECT 1999 2000
CONECT 2001 2002
CONECT 2005 2007
CONECT 2005 2006
CONECT 2008 2010
CONECT 2008 2009
CONECT 2011 2013
CONECT 2011 2012
CONECT 2014 2016
CONECT 2014 2015
CONECT 2017 2020
CONECT 2017 2019
CONECT 2017 2018
CONECT 2021 2022
CONECT 2023 2024
CONECT 2027 2029
CONECT 2027 2028
CONECT 2030 2032
CONECT 2030 2031
CONECT 2033 2035
CONECT 2033 2034
CONECT 2036 2038
CONECT 2036 2037
CONECT 2039 2042
CONECT 2039 2041
CONECT 2039 2040
CONECT 2043 2044
CONECT 2045 2046
CONECT 2049 2050
CONECT 2051 2054
CONECT 2051 2053
CONECT 2051 2052
CONECT 2055 2058
CONECT 2055 2057
CONECT 2055 2056
CONECT 2059 2060
CONECT 2061 2062
CONECT 2065 2067
CONECT 2065 2066
CONECT 2068 2070
CONECT 2068 2069
CONECT 2074 2075
CONECT 2076 2077
CONECT 2080 2082
CONECT 2080 2081
CONECT 2083 2085
CONECT 2083 2084
CONECT 2087 2089
CONECT 2087 2088
CONECT 2091 2092
CONECT 2093 2094
CONECT 2097 2099
CONECT 2097 2098
CONECT 2100 2101
CONECT 2102 2105
CONECT 2102 2104
CONECT 2102 2103
CONECT 2106 2109
CONECT 2106 2108
CONECT 2106 2107
CONECT 2110 2111
CONECT 2112 2113
CONECT 2116 2118
CONECT 2116 2117
CONECT 2119 2120
CONECT 2121 2122
CONECT 2123 2124
CONECT 2127 2129
CONECT 2127 2128
CONECT 2130 2132
CONECT 2130 2131
CONECT 2133 2135
CONECT 2133 2134
CONECT 2136 2137
CONECT 2139 2141
CONECT 2139 2140
CONECT 2142 2144
CONECT 2142 2143
CONECT 2145 2146
CONECT 2147 2148
CONECT 2151 2153
CONECT 2151 2152
CONECT 2154 2156
CONECT 2154 2155
CONECT 2160 2161
CONECT 2162 2163
CONECT 2166 2168
CONECT 2166 2167
CONECT 2169 2170
CONECT 2171 2174
CONECT 2171 2173
CONECT 2171 2172
CONECT 2175 2178
CONECT 2175 2177
CONECT 2175 2176
CONECT 2179 2180
CONECT 2181 2182
CONECT 2185 2187
CONECT 2185 2186
CONECT 2188 2189
CONECT 2190 2191
CONECT 2192 2193
CONECT 2196 2197
CONECT 2198 2201
CONECT 2198 2200
CONECT 2198 2199
CONECT 2202 2203
CONECT 2204 2205
CONECT 2206 2207
CONECT 2210 2213
CONECT 2210 2212
CONECT 2210 2211
CONECT 2214 2215
CONECT 2216 2217
CONECT 2220 2223
CONECT 2220 2222
CONECT 2220 2221
CONECT 2224 2225
CONECT 2226 2227
CONECT 2230 2233
CONECT 2230 2232
CONECT 2230 2231
CONECT 2234 2235
CONECT 2236 2237
CONECT 2240 2243
CONECT 2240 2242
CONECT 2240 2241
CONECT 2244 2245
CONECT 2246 2247
CONECT 2250 2252
CONECT 2250 2251
CONECT 2254 2255
CONECT 2256 2257
CONECT 2258 2259
CONECT 2260 2261
CONECT 2262 2263
CONECT 2264 2265
CONECT 2266 2267
CONECT 2270 2273
CONECT 2270 2272
CONECT 2270 2271
CONECT 2274 2275
CONECT 2276 2277
CONECT 2280 2283
CONECT 2280 2282
CONECT 2280 2281
CONECT 2284 2285
CONECT 2286 2287
CONECT 2290 2293
CONECT 2290 2292
CONECT 2290 2291
CONECT 2295 2296
CONECT 2299 2301
CONECT 2299 2300
CONECT 2302 2304
CONECT 2302 2303
CONECT 2305 2307
CONECT 2305 2306
CONECT 2308 2309
CONECT 2310 2311
CONECT 2314 2317
CONECT 2314 2316
CONECT 2314 2315
CONECT 2319 2320
CONECT 2323 2325
CONECT 2323 2324
CONECT 2326 2328
CONECT 2326 2327
CONECT 2329 2331
CONECT 2329 2330
CONECT 2332 2333
CONECT 2334 2335
CONECT 2336 2337
CONECT 2339 2342
CONECT 2339 2341
CONECT 2339 2340
