# Supplementary material for: Astragalus in Acute Pancreatitis: Insights from Network Pharmacology, Molecular Docking, and Meta-Analysis Validation
Source: Curr Issues Mol Biol. 2025 May 21;47(5):379. doi: 10.3390/cimb47050379 (PMC12109879; doi:10.3390/cimb47050379)
Supplement: Supplementary file 1 [file cimb-47-00379-s001.zip › Original Data/Network Pharmacology/5 Molecular Docking/Calycosin/IL6/6mg1.pdbqt]

REMARK   4 XXXX COMPLIES WITH FORMAT V. 2.0
ATOM      1  N   LYS A 269      65.335 -20.291  34.565  1.00 83.26    -0.067 N 
ATOM      2  HN1 LYS A 269      64.958 -19.355  34.713  1.00  0.00     0.275 HD
ATOM      3  HN2 LYS A 269      64.625 -20.935  34.216  1.00  0.00     0.275 HD
ATOM      4  HN3 LYS A 269      65.973 -20.321  33.769  1.00  0.00     0.275 HD
ATOM      5  CA  LYS A 269      65.965 -20.789  35.783  1.00 89.23     0.270 C 
ATOM      6  C   LYS A 269      67.064 -19.844  36.257  1.00 86.63     0.248 C 
ATOM      7  O   LYS A 269      67.118 -18.682  35.844  1.00 86.90    -0.271 OA
ATOM      8  CB  LYS A 269      66.529 -22.188  35.562  1.00 88.79     0.050 C 
ATOM      9  N   HIS A 270      67.942 -20.352  37.125  1.00 84.92    -0.346 N 
ATOM     10  HN  HIS A 270      67.863 -21.331  37.399  1.00  0.00     0.163 HD
ATOM     11  CA  HIS A 270      69.009 -19.540  37.688  1.00 83.32     0.172 C 
ATOM     12  C   HIS A 270      70.358 -20.244  37.749  1.00 79.66     0.240 C 
ATOM     13  O   HIS A 270      71.325 -19.633  38.215  1.00 83.07    -0.271 OA
ATOM     14  CB  HIS A 270      68.625 -19.060  39.098  1.00 86.29     0.042 C 
ATOM     15  N   SER A 271      70.460 -21.493  37.301  1.00 74.06    -0.344 N 
ATOM     16  HN  SER A 271      69.634 -21.968  36.937  1.00  0.00     0.163 HD
ATOM     17  CA  SER A 271      71.739 -22.187  37.326  1.00 69.67     0.200 C 
ATOM     18  C   SER A 271      72.716 -21.541  36.348  1.00 77.87     0.243 C 
ATOM     19  O   SER A 271      72.331 -20.814  35.428  1.00 73.24    -0.271 OA
ATOM     20  CB  SER A 271      71.562 -23.666  36.981  1.00 65.87     0.199 C 
ATOM     21  OG  SER A 271      71.312 -23.839  35.596  1.00 60.51    -0.398 OA
ATOM     22  HG  SER A 271      71.202 -24.758  35.382  1.00  0.00     0.209 HD
ATOM     23  N   ASP A 272      74.004 -21.816  36.562  1.00 85.99    -0.345 N 
ATOM     24  HN  ASP A 272      74.276 -22.415  37.342  1.00  0.00     0.163 HD
ATOM     25  CA  ASP A 272      75.022 -21.259  35.680  1.00 87.59     0.186 C 
ATOM     26  C   ASP A 272      74.965 -21.886  34.293  1.00 76.56     0.241 C 
ATOM     27  O   ASP A 272      75.204 -21.197  33.293  1.00 79.14    -0.271 OA
ATOM     28  CB  ASP A 272      76.407 -21.436  36.298  1.00 94.70     0.147 C 
ATOM     29  CG  ASP A 272      77.514 -20.928  35.397  1.00 99.51     0.175 C 
ATOM     30  OD1 ASP A 272      78.061 -21.736  34.617  1.00100.03    -0.648 OA
ATOM     31  OD2 ASP A 272      77.821 -19.716  35.453  1.00102.33    -0.648 OA
ATOM     32  N   GLU A 273      74.644 -23.180  34.209  1.00 58.79    -0.346 N 
ATOM     33  HN  GLU A 273      74.543 -23.735  35.059  1.00  0.00     0.163 HD
ATOM     34  CA  GLU A 273      74.437 -23.802  32.906  1.00 51.52     0.172 C 
ATOM     35  C   GLU A 273      73.261 -23.165  32.174  1.00 50.46     0.240 C 
ATOM     36  O   GLU A 273      73.292 -23.022  30.946  1.00 44.85    -0.271 OA
ATOM     37  CB  GLU A 273      74.213 -25.304  33.068  1.00 49.27     0.042 C 
ATOM     38  N   TYR A 274      72.215 -22.772  32.910  1.00 43.20    -0.346 N 
ATOM     39  HN  TYR A 274      72.207 -22.937  33.917  1.00  0.00     0.163 HD
ATOM     40  CA  TYR A 274      71.085 -22.106  32.268  1.00 51.43     0.180 C 
ATOM     41  C   TYR A 274      71.506 -20.777  31.652  1.00 46.82     0.241 C 
ATOM     42  O   TYR A 274      71.096 -20.442  30.533  1.00 40.42    -0.271 OA
ATOM     43  CB  TYR A 274      69.949 -21.893  33.269  1.00 47.03     0.073 C 
ATOM     44  CG  TYR A 274      68.910 -20.894  32.802  1.00 44.15    -0.056 A 
ATOM     45  CD1 TYR A 274      68.980 -19.556  33.184  1.00 51.55     0.010 A 
ATOM     46  CD2 TYR A 274      67.859 -21.280  31.982  1.00 44.83     0.010 A 
ATOM     47  CE1 TYR A 274      68.039 -18.633  32.759  1.00 48.97     0.037 A 
ATOM     48  CE2 TYR A 274      66.913 -20.363  31.550  1.00 53.81     0.037 A 
ATOM     49  CZ  TYR A 274      67.005 -19.038  31.946  1.00 53.57     0.065 A 
ATOM     50  OH  TYR A 274      66.072 -18.116  31.516  1.00 50.66    -0.361 OA
ATOM     51  HH  TYR A 274      66.135 -17.208  31.787  1.00  0.00     0.217 HD
ATOM     52  N   LYS A 275      72.325 -20.006  32.369  1.00 46.79    -0.346 N 
ATOM     53  HN  LYS A 275      72.689 -20.340  33.261  1.00  0.00     0.163 HD
ATOM     54  CA  LYS A 275      72.700 -18.685  31.877  1.00 41.89     0.176 C 
ATOM     55  C   LYS A 275      73.572 -18.783  30.632  1.00 37.43     0.241 C 
ATOM     56  O   LYS A 275      73.399 -18.002  29.689  1.00 37.45    -0.271 OA
ATOM     57  CB  LYS A 275      73.404 -17.906  32.989  1.00 47.73     0.035 C 
ATOM     58  CG  LYS A 275      72.484 -17.574  34.157  1.00 51.45     0.004 C 
ATOM     59  CD  LYS A 275      73.210 -16.825  35.265  1.00 62.61     0.027 C 
ATOM     60  CE  LYS A 275      74.279 -17.684  35.905  1.00 63.77     0.229 C 
ATOM     61  NZ  LYS A 275      74.863 -17.029  37.109  1.00 65.08    -0.079 N 
ATOM     62  HZ1 LYS A 275      75.584 -17.608  37.540  1.00  0.00     0.274 HD
ATOM     63  HZ2 LYS A 275      74.140 -16.773  37.781  1.00  0.00     0.274 HD
ATOM     64  HZ3 LYS A 275      75.215 -16.097  36.892  1.00  0.00     0.274 HD
ATOM     65  N   ILE A 276      74.488 -19.755  30.595  1.00 37.29    -0.346 N 
ATOM     66  HN  ILE A 276      74.589 -20.389  31.388  1.00  0.00     0.163 HD
ATOM     67  CA  ILE A 276      75.346 -19.912  29.420  1.00 37.91     0.180 C 
ATOM     68  C   ILE A 276      74.543 -20.398  28.219  1.00 39.10     0.241 C 
ATOM     69  O   ILE A 276      74.741 -19.925  27.087  1.00 36.84    -0.271 OA
ATOM     70  CB  ILE A 276      76.515 -20.860  29.747  1.00 45.70     0.013 C 
ATOM     71  CG1 ILE A 276      77.515 -20.162  30.672  1.00 50.28     0.002 C 
ATOM     72  CG2 ILE A 276      77.199 -21.343  28.459  1.00 45.34     0.012 C 
ATOM     73  CD1 ILE A 276      78.640 -21.055  31.128  1.00 54.22     0.005 C 
ATOM     74  N   ARG A 277      73.625 -21.343  28.432  1.00 33.62    -0.346 N 
ATOM     75  HN  ARG A 277      73.497 -21.732  29.366  1.00  0.00     0.163 HD
ATOM     76  CA  ARG A 277      72.804 -21.817  27.320  1.00 38.05     0.176 C 
ATOM     77  C   ARG A 277      71.913 -20.703  26.773  1.00 32.46     0.241 C 
ATOM     78  O   ARG A 277      71.694 -20.616  25.557  1.00 28.39    -0.271 OA
ATOM     79  CB  ARG A 277      71.965 -23.016  27.757  1.00 45.88     0.036 C 
ATOM     80  CG  ARG A 277      72.775 -24.276  28.032  1.00 56.23     0.023 C 
ATOM     81  CD  ARG A 277      71.862 -25.427  28.421  1.00 63.41     0.138 C 
ATOM     82  NE  ARG A 277      70.813 -25.647  27.428  1.00 71.14    -0.227 N 
ATOM     83  HE  ARG A 277      70.873 -25.135  26.548  1.00  0.00     0.177 HD
ATOM     84  CZ  ARG A 277      69.785 -26.472  27.600  1.00 77.80     0.665 C 
ATOM     85  NH1 ARG A 277      69.665 -27.153  28.731  1.00 83.55    -0.235 N 
ATOM     86 1HH1 ARG A 277      70.365 -27.045  29.465  1.00  0.00     0.174 HD
ATOM     87 2HH1 ARG A 277      68.876 -27.786  28.863  1.00  0.00     0.174 HD
ATOM     88  NH2 ARG A 277      68.874 -26.613  26.646  1.00 74.70    -0.235 N 
ATOM     89 1HH2 ARG A 277      68.966 -26.089  25.776  1.00  0.00     0.174 HD
ATOM     90 2HH2 ARG A 277      68.085 -27.246  26.778  1.00  0.00     0.174 HD
ATOM     91  N   ARG A 278      71.396 -19.839  27.658  1.00 33.19    -0.346 N 
ATOM     92  HN  ARG A 278      71.561 -19.980  28.655  1.00  0.00     0.163 HD
ATOM     93  CA  ARG A 278      70.600 -18.699  27.212  1.00 36.08     0.176 C 
ATOM     94  C   ARG A 278      71.454 -17.702  26.449  1.00 31.81     0.241 C 
ATOM     95  O   ARG A 278      71.030 -17.182  25.414  1.00 30.84    -0.271 OA
ATOM     96  CB  ARG A 278      69.937 -18.013  28.408  1.00 41.30     0.036 C 
ATOM     97  CG  ARG A 278      68.671 -18.698  28.927  1.00 44.08     0.023 C 
ATOM     98  CD  ARG A 278      67.377 -18.056  28.378  1.00 45.26     0.138 C 
ATOM     99  NE  ARG A 278      67.498 -17.435  27.051  1.00 38.54    -0.227 N 
ATOM    100  HE  ARG A 278      67.843 -16.476  27.012  1.00  0.00     0.177 HD
ATOM    101  CZ  ARG A 278      67.193 -18.025  25.891  1.00 40.70     0.665 C 
ATOM    102  NH1 ARG A 278      66.757 -19.278  25.873  1.00 40.50    -0.235 N 
ATOM    103 1HH1 ARG A 278      66.524 -19.728  24.988  1.00  0.00     0.174 HD
ATOM    104 2HH1 ARG A 278      66.657 -19.783  26.753  1.00  0.00     0.174 HD
ATOM    105  NH2 ARG A 278      67.323 -17.367  24.745  1.00 35.66    -0.235 N 
ATOM    106 1HH2 ARG A 278      67.090 -17.817  23.860  1.00  0.00     0.174 HD
ATOM    107 2HH2 ARG A 278      67.658 -16.404  24.759  1.00  0.00     0.174 HD
ATOM    108  N   GLU A 279      72.655 -17.409  26.955  1.00 33.10    -0.346 N 
ATOM    109  HN  GLU A 279      72.952 -17.813  27.843  1.00  0.00     0.163 HD
ATOM    110  CA  GLU A 279      73.539 -16.505  26.224  1.00 36.18     0.172 C 
ATOM    111  C   GLU A 279      73.825 -17.037  24.830  1.00 30.68     0.240 C 
ATOM    112  O   GLU A 279      73.747 -16.293  23.842  1.00 32.01    -0.271 OA
ATOM    113  CB  GLU A 279      74.842 -16.307  26.997  1.00 38.87     0.042 C 
ATOM    114  N   ARG A 280      74.115 -18.334  24.728  1.00 31.02    -0.346 N 
ATOM    115  HN  ARG A 280      74.157 -18.912  25.567  1.00  0.00     0.163 HD
ATOM    116  CA  ARG A 280      74.373 -18.931  23.421  1.00 32.85     0.176 C 
ATOM    117  C   ARG A 280      73.138 -18.880  22.534  1.00 35.50     0.241 C 
ATOM    118  O   ARG A 280      73.241 -18.591  21.333  1.00 28.02    -0.271 OA
ATOM    119  CB  ARG A 280      74.862 -20.363  23.596  1.00 31.31     0.036 C 
ATOM    120  CG  ARG A 280      76.243 -20.449  24.192  1.00 31.50     0.023 C 
ATOM    121  CD  ARG A 280      76.571 -21.878  24.553  1.00 34.69     0.138 C 
ATOM    122  NE  ARG A 280      77.898 -22.009  25.141  1.00 31.64    -0.227 N 
ATOM    123  HE  ARG A 280      78.462 -21.167  25.258  1.00  0.00     0.177 HD
ATOM    124  CZ  ARG A 280      78.409 -23.171  25.532  1.00 32.42     0.665 C 
ATOM    125  NH1 ARG A 280      77.694 -24.273  25.407  1.00 33.64    -0.235 N 
ATOM    126 1HH1 ARG A 280      76.761 -24.231  24.998  1.00  0.00     0.174 HD
ATOM    127 2HH1 ARG A 280      78.086 -25.165  25.707  1.00  0.00     0.174 HD
ATOM    128  NH2 ARG A 280      79.622 -23.225  26.064  1.00 36.08    -0.235 N 
ATOM    129 1HH2 ARG A 280      80.175 -22.373  26.161  1.00  0.00     0.174 HD
ATOM    130 2HH2 ARG A 280      80.014 -24.117  26.364  1.00  0.00     0.174 HD
ATOM    131  N   ASN A 281      71.956 -19.133  23.097  1.00 26.49    -0.346 N 
ATOM    132  HN  ASN A 281      71.889 -19.357  24.090  1.00  0.00     0.163 HD
ATOM    133  CA  ASN A 281      70.763 -19.082  22.264  1.00 35.69     0.185 C 
ATOM    134  C   ASN A 281      70.491 -17.663  21.783  1.00 35.21     0.241 C 
ATOM    135  O   ASN A 281      70.179 -17.456  20.607  1.00 27.36    -0.271 OA
ATOM    136  CB  ASN A 281      69.556 -19.641  23.009  1.00 36.22     0.137 C 
ATOM    137  CG  ASN A 281      68.318 -19.665  22.140  1.00 35.89     0.217 C 
ATOM    138  ND2 ASN A 281      68.388 -20.412  21.036  1.00 30.52    -0.370 N 
ATOM    139 1HD2 ASN A 281      69.212 -20.966  20.801  1.00  0.00     0.159 HD
ATOM    140 2HD2 ASN A 281      67.553 -20.428  20.450  1.00  0.00     0.159 HD
ATOM    141  OD1 ASN A 281      67.325 -18.997  22.423  1.00 32.69    -0.274 OA
ATOM    142  N   ASN A 282      70.655 -16.667  22.661  1.00 32.19    -0.346 N 
ATOM    143  HN  ASN A 282      70.899 -16.871  23.630  1.00  0.00     0.163 HD
ATOM    144  CA  ASN A 282      70.482 -15.285  22.221  1.00 34.69     0.185 C 
ATOM    145  C   ASN A 282      71.411 -14.944  21.058  1.00 31.26     0.241 C 
ATOM    146  O   ASN A 282      70.998 -14.275  20.100  1.00 36.07    -0.271 OA
ATOM    147  CB  ASN A 282      70.709 -14.341  23.397  1.00 32.55     0.137 C 
ATOM    148  CG  ASN A 282      69.646 -14.501  24.486  1.00 36.49     0.217 C 
ATOM    149  ND2 ASN A 282      69.961 -14.050  25.687  1.00 37.75    -0.370 N 
ATOM    150 1HD2 ASN A 282      70.873 -13.646  25.901  1.00  0.00     0.159 HD
ATOM    151 2HD2 ASN A 282      69.252 -14.157  26.413  1.00  0.00     0.159 HD
ATOM    152  OD1 ASN A 282      68.543 -14.990  24.227  1.00 35.87    -0.274 OA
ATOM    153  N   ILE A 283      72.656 -15.420  21.108  1.00 31.46    -0.346 N 
ATOM    154  HN  ILE A 283      72.965 -15.921  21.941  1.00  0.00     0.163 HD
ATOM    155  CA  ILE A 283      73.588 -15.240  19.995  1.00 32.92     0.180 C 
ATOM    156  C   ILE A 283      73.033 -15.884  18.724  1.00 35.58     0.241 C 
ATOM    157  O   ILE A 283      73.014 -15.268  17.646  1.00 34.92    -0.271 OA
ATOM    158  CB  ILE A 283      74.965 -15.818  20.368  1.00 40.15     0.013 C 
ATOM    159  CG1 ILE A 283      75.676 -14.958  21.430  1.00 30.80     0.002 C 
ATOM    160  CG2 ILE A 283      75.826 -16.032  19.121  1.00 34.85     0.012 C 
ATOM    161  CD1 ILE A 283      76.812 -15.712  22.120  1.00 33.18     0.005 C 
ATOM    162  N   ALA A 284      72.561 -17.129  18.832  1.00 30.20    -0.346 N 
ATOM    163  HN  ALA A 284      72.567 -17.593  19.740  1.00  0.00     0.163 HD
ATOM    164  CA  ALA A 284      72.034 -17.837  17.661  1.00 38.38     0.172 C 
ATOM    165  C   ALA A 284      70.793 -17.150  17.103  1.00 27.66     0.240 C 
ATOM    166  O   ALA A 284      70.604 -17.083  15.881  1.00 25.63    -0.271 OA
ATOM    167  CB  ALA A 284      71.716 -19.282  18.033  1.00 36.70     0.042 C 
ATOM    168  N   VAL A 285      69.923 -16.657  17.985  1.00 29.36    -0.346 N 
ATOM    169  HN  VAL A 285      70.114 -16.743  18.983  1.00  0.00     0.163 HD
ATOM    170  CA  VAL A 285      68.701 -15.996  17.539  1.00 29.95     0.174 C 
ATOM    171  C   VAL A 285      69.035 -14.715  16.772  1.00 33.94     0.224 C 
ATOM    172  O   VAL A 285      68.478 -14.446  15.695  1.00 31.13    -0.277 OA
ATOM    173  CB  VAL A 285      67.771 -15.736  18.736  1.00 34.81     0.009 C 
ATOM    174  CG1 VAL A 285      66.592 -14.891  18.310  1.00 30.32     0.012 C 
ATOM    175  CG2 VAL A 285      67.273 -17.058  19.330  1.00 33.89     0.012 C 
ATOM    176  N   ARG A 286      69.967 -13.911  17.296  1.00 30.95    -0.225 NA
ATOM    177  CA AARG A 286      70.402 -12.720  16.571  0.50 37.64     0.151 C 
ATOM    178  CA BARG A 286      70.388 -12.719  16.568  0.50 37.72     0.151 C 
ATOM    179  C   ARG A 286      70.974 -13.079  15.205  1.00 33.91     0.178 C 
ATOM    180  O   ARG A 286      70.677 -12.423  14.199  1.00 37.57    -0.280 OA
ATOM    181  CB AARG A 286      71.431 -11.947  17.395  0.50 40.49     0.031 C 
ATOM    182  CB BARG A 286      71.385 -11.920  17.408  0.50 41.04     0.031 C 
ATOM    183  CG AARG A 286      70.821 -11.100  18.505  0.50 45.42     0.022 C 
ATOM    184  CG BARG A 286      70.761 -11.318  18.673  0.50 43.17     0.022 C 
ATOM    185  CD AARG A 286      71.850 -10.165  19.130  0.50 49.02     0.138 C 
ATOM    186  CD BARG A 286      71.653 -10.263  19.312  0.50 48.30     0.138 C 
ATOM    187  NE AARG A 286      72.385 -10.699  20.377  0.50 47.97    -0.227 N 
ATOM    188  HE AARG A 286      71.819 -10.591  21.219  1.00  0.00     0.177 HD
ATOM    189  NE BARG A 286      72.802 -10.851  19.988  0.50 42.33    -0.227 N 
ATOM    190  HE BARG A 286      73.646 -11.017  19.440  1.00  0.00     0.177 HD
ATOM    191  CZ AARG A 286      73.557 -11.317  20.497  0.50 46.37     0.665 C 
ATOM    192  CZ BARG A 286      72.817 -11.185  21.277  0.50 43.61     0.665 C 
ATOM    193  NH1AARG A 286      74.348 -11.482  19.442  0.50 32.63    -0.235 N 
ATOM    194 1HH1AARG A 286      75.247 -11.956  19.534  1.00  0.00     0.174 HD
ATOM    195 2HH1AARG A 286      74.053 -11.136  18.529  1.00  0.00     0.174 HD
ATOM    196  NH1BARG A 286      71.745 -10.983  22.030  0.50 47.92    -0.235 N 
ATOM    197 1HH1BARG A 286      71.756 -11.239  23.017  1.00  0.00     0.174 HD
ATOM    198 2HH1BARG A 286      70.908 -10.572  21.617  1.00  0.00     0.174 HD
ATOM    199  NH2AARG A 286      73.941 -11.767  21.684  0.50 45.29    -0.235 N 
ATOM    200 1HH2AARG A 286      74.840 -12.241  21.776  1.00  0.00     0.174 HD
ATOM    201 2HH2AARG A 286      73.334 -11.640  22.494  1.00  0.00     0.174 HD
ATOM    202  NH2BARG A 286      73.905 -11.719  21.814  0.50 45.07    -0.235 N 
ATOM    203 1HH2BARG A 286      73.916 -11.975  22.801  1.00  0.00     0.174 HD
ATOM    204 2HH2BARG A 286      74.730 -11.874  21.235  1.00  0.00     0.174 HD
ATOM    205  N   LYS A 287      71.796 -14.131  15.150  1.00 32.59    -0.352 N 
ATOM    206  HN  LYS A 287      72.029 -14.627  16.010  1.00  0.00     0.163 HD
ATOM    207  CA  LYS A 287      72.368 -14.586  13.888  1.00 38.15     0.176 C 
ATOM    208  C   LYS A 287      71.281 -15.052  12.923  1.00 36.37     0.241 C 
ATOM    209  O   LYS A 287      71.283 -14.684  11.739  1.00 35.03    -0.271 OA
ATOM    210  CB  LYS A 287      73.375 -15.710  14.168  1.00 37.02     0.035 C 
ATOM    211  CG  LYS A 287      74.057 -16.276  12.925  1.00 37.25     0.004 C 
ATOM    212  CD  LYS A 287      74.982 -17.452  13.267  1.00 38.96     0.027 C 
ATOM    213  CE  LYS A 287      75.620 -18.015  11.996  1.00 43.89     0.229 C 
ATOM    214  NZ  LYS A 287      76.538 -19.166  12.245  1.00 41.63    -0.079 N 
ATOM    215  HZ1 LYS A 287      76.963 -19.541  11.397  1.00  0.00     0.274 HD
ATOM    216  HZ2 LYS A 287      76.060 -19.902  12.764  1.00  0.00     0.274 HD
ATOM    217  HZ3 LYS A 287      77.254 -18.914  12.926  1.00  0.00     0.274 HD
ATOM    218  N   SER A 288      70.325 -15.838  13.418  1.00 29.52    -0.344 N 
ATOM    219  HN  SER A 288      70.326 -16.073  14.411  1.00  0.00     0.163 HD
ATOM    220  CA  SER A 288      69.276 -16.365  12.549  1.00 35.70     0.200 C 
ATOM    221  C   SER A 288      68.383 -15.252  12.008  1.00 34.71     0.243 C 
ATOM    222  O   SER A 288      67.975 -15.285  10.833  1.00 33.62    -0.271 OA
ATOM    223  CB  SER A 288      68.459 -17.403  13.318  1.00 32.88     0.199 C 
ATOM    224  OG  SER A 288      67.363 -17.879  12.556  1.00 30.05    -0.398 OA
ATOM    225  HG  SER A 288      66.855 -18.524  13.034  1.00  0.00     0.209 HD
ATOM    226  N   ARG A 289      68.086 -14.254  12.840  1.00 28.65    -0.346 N 
ATOM    227  HN  ARG A 289      68.452 -14.273  13.792  1.00  0.00     0.163 HD
ATOM    228  CA  ARG A 289      67.249 -13.134  12.421  1.00 34.12     0.176 C 
ATOM    229  C   ARG A 289      67.965 -12.264  11.397  1.00 33.55     0.241 C 
ATOM    230  O   ARG A 289      67.348 -11.802  10.431  1.00 37.21    -0.271 OA
ATOM    231  CB  ARG A 289      66.821 -12.323  13.652  1.00 38.99     0.036 C 
ATOM    232  CG  ARG A 289      65.811 -13.087  14.489  1.00 34.74     0.023 C 
ATOM    233  CD  ARG A 289      65.294 -12.356  15.702  1.00 42.61     0.138 C 
ATOM    234  NE  ARG A 289      64.170 -13.113  16.247  1.00 35.33    -0.227 N 
ATOM    235  HE  ARG A 289      63.627 -13.678  15.594  1.00  0.00     0.177 HD
ATOM    236  CZ  ARG A 289      63.798 -13.127  17.515  1.00 33.36     0.665 C 
ATOM    237  NH1 ARG A 289      62.755 -13.863  17.864  1.00 43.73    -0.235 N 
ATOM    238 1HH1 ARG A 289      62.468 -13.874  18.843  1.00  0.00     0.174 HD
ATOM    239 2HH1 ARG A 289      62.240 -14.388  17.157  1.00  0.00     0.174 HD
ATOM    240  NH2 ARG A 289      64.471 -12.441  18.438  1.00 36.40    -0.235 N 
ATOM    241 1HH2 ARG A 289      64.184 -12.452  19.417  1.00  0.00     0.174 HD
ATOM    242 2HH2 ARG A 289      65.275 -11.874  18.169  1.00  0.00     0.174 HD
ATOM    243  N   ASP A 290      69.273 -12.057  11.573  1.00 36.26    -0.346 N 
ATOM    244  HN  ASP A 290      69.730 -12.411  12.413  1.00  0.00     0.163 HD
ATOM    245  CA  ASP A 290      70.058 -11.330  10.577  1.00 47.64     0.186 C 
ATOM    246  C   ASP A 290      70.087 -12.076   9.245  1.00 42.88     0.241 C 
ATOM    247  O   ASP A 290      69.991 -11.460   8.167  1.00 37.71    -0.271 OA
ATOM    248  CB  ASP A 290      71.474 -11.101  11.111  1.00 48.38     0.147 C 
ATOM    249  CG  ASP A 290      72.343 -10.292  10.158  1.00 63.17     0.175 C 
ATOM    250  OD1 ASP A 290      71.995  -9.129   9.868  1.00 66.21    -0.648 OA
ATOM    251  OD2 ASP A 290      73.386 -10.813   9.711  1.00 65.73    -0.648 OA
ATOM    252  N   LYS A 291      70.199 -13.406   9.298  1.00 33.81    -0.346 N 
ATOM    253  HN  LYS A 291      70.289 -13.867  10.203  1.00  0.00     0.163 HD
ATOM    254  CA  LYS A 291      70.194 -14.210   8.078  1.00 33.38     0.176 C 
ATOM    255  C   LYS A 291      68.859 -14.096   7.354  1.00 40.27     0.241 C 
ATOM    256  O   LYS A 291      68.817 -14.011   6.119  1.00 39.05    -0.271 OA
ATOM    257  CB  LYS A 291      70.502 -15.665   8.423  1.00 33.45     0.035 C 
ATOM    258  CG  LYS A 291      70.468 -16.616   7.237  1.00 47.62     0.004 C 
ATOM    259  CD  LYS A 291      70.709 -18.044   7.699  1.00 56.58     0.027 C 
ATOM    260  CE  LYS A 291      70.322 -19.056   6.635  1.00 60.31     0.229 C 
ATOM    261  NZ  LYS A 291      70.450 -20.443   7.158  1.00 59.88    -0.079 N 
ATOM    262  HZ1 LYS A 291      70.190 -21.123   6.443  1.00  0.00     0.274 HD
ATOM    263  HZ2 LYS A 291      69.916 -20.574   8.017  1.00  0.00     0.274 HD
ATOM    264  HZ3 LYS A 291      71.383 -20.623   7.529  1.00  0.00     0.274 HD
ATOM    265  N   ALA A 292      67.756 -14.074   8.110  1.00 33.91    -0.346 N 
ATOM    266  HN  ALA A 292      67.834 -14.165   9.123  1.00  0.00     0.163 HD
ATOM    267  CA  ALA A 292      66.442 -13.920   7.494  1.00 40.73     0.172 C 
ATOM    268  C   ALA A 292      66.284 -12.545   6.859  1.00 41.73     0.240 C 
ATOM    269  O   ALA A 292      65.680 -12.422   5.785  1.00 41.49    -0.271 OA
ATOM    270  CB  ALA A 292      65.337 -14.164   8.521  1.00 45.51     0.042 C 
ATOM    271  N   LYS A 293      66.820 -11.500   7.496  1.00 37.13    -0.346 N 
ATOM    272  HN  LYS A 293      67.253 -11.627   8.411  1.00  0.00     0.163 HD
ATOM    273  CA  LYS A 293      66.786 -10.175   6.882  1.00 38.89     0.176 C 
ATOM    274  C   LYS A 293      67.521 -10.175   5.547  1.00 37.39     0.241 C 
ATOM    275  O   LYS A 293      67.066  -9.553   4.579  1.00 43.15    -0.271 OA
ATOM    276  CB  LYS A 293      67.396  -9.139   7.816  1.00 45.10     0.035 C 
ATOM    277  CG  LYS A 293      66.677  -9.013   9.147  1.00 54.25     0.004 C 
ATOM    278  CD  LYS A 293      67.485  -8.175  10.129  1.00 64.25     0.027 C 
ATOM    279  CE  LYS A 293      67.307  -8.675  11.558  1.00 63.16     0.229 C 
ATOM    280  NZ  LYS A 293      68.347  -8.112  12.460  1.00 62.28    -0.079 N 
ATOM    281  HZ1 LYS A 293      68.228  -8.447  13.416  1.00  0.00     0.274 HD
ATOM    282  HZ2 LYS A 293      68.366  -7.093  12.419  1.00  0.00     0.274 HD
ATOM    283  HZ3 LYS A 293      69.287  -8.300  12.112  1.00  0.00     0.274 HD
ATOM    284  N   MET A 294      68.656 -10.876   5.473  1.00 34.71    -0.346 N 
ATOM    285  HN  MET A 294      69.000 -11.374   6.294  1.00  0.00     0.163 HD
ATOM    286  CA  MET A 294      69.406 -10.932   4.223  1.00 40.57     0.177 C 
ATOM    287  C   MET A 294      68.655 -11.730   3.166  1.00 47.96     0.241 C 
ATOM    288  O   MET A 294      68.686 -11.377   1.980  1.00 41.94    -0.271 OA
ATOM    289  CB  MET A 294      70.795 -11.519   4.462  1.00 49.12     0.045 C 
ATOM    290  CG  MET A 294      71.689 -10.646   5.334  1.00 56.42     0.076 C 
ATOM    291  SD  MET A 294      71.883  -8.961   4.699  1.00 71.81    -0.173 SA
ATOM    292  CE  MET A 294      70.865  -8.027   5.842  1.00 78.50     0.089 C 
ATOM    293  N   ARG A 295      67.971 -12.803   3.570  1.00 39.17    -0.346 N 
ATOM    294  HN  ARG A 295      68.003 -13.097   4.546  1.00  0.00     0.163 HD
ATOM    295  CA  ARG A 295      67.176 -13.551   2.600  1.00 42.81     0.176 C 
ATOM    296  C   ARG A 295      66.059 -12.692   2.022  1.00 43.12     0.241 C 
ATOM    297  O   ARG A 295      65.829 -12.699   0.808  1.00 39.19    -0.271 OA
ATOM    298  CB  ARG A 295      66.607 -14.816   3.235  1.00 45.28     0.036 C 
ATOM    299  CG  ARG A 295      67.644 -15.894   3.482  1.00 58.81     0.023 C 
ATOM    300  CD  ARG A 295      66.989 -17.259   3.586  1.00 68.53     0.138 C 
ATOM    301  NE  ARG A 295      65.829 -17.238   4.474  1.00 70.96    -0.227 N 
ATOM    302  HE  ARG A 295      64.914 -17.061   4.059  1.00  0.00     0.177 HD
ATOM    303  CZ  ARG A 295      65.888 -17.434   5.787  1.00 68.18     0.665 C 
ATOM    304  NH1 ARG A 295      67.055 -17.663   6.376  1.00 58.40    -0.235 N 
ATOM    305 1HH1 ARG A 295      67.909 -17.690   5.819  1.00  0.00     0.174 HD
ATOM    306 2HH1 ARG A 295      67.100 -17.813   7.384  1.00  0.00     0.174 HD
ATOM    307  NH2 ARG A 295      64.778 -17.399   6.511  1.00 68.82    -0.235 N 
ATOM    308 1HH2 ARG A 295      63.881 -17.223   6.058  1.00  0.00     0.174 HD
ATOM    309 2HH2 ARG A 295      64.823 -17.549   7.519  1.00  0.00     0.174 HD
ATOM    310  N   ASN A 296      65.361 -11.935   2.872  1.00 40.67    -0.346 N 
ATOM    311  HN  ASN A 296      65.579 -11.956   3.868  1.00  0.00     0.163 HD
ATOM    312  CA  ASN A 296      64.286 -11.077   2.381  1.00 43.28     0.185 C 
ATOM    313  C   ASN A 296      64.818 -10.007   1.439  1.00 44.88     0.241 C 
ATOM    314  O   ASN A 296      64.177  -9.686   0.431  1.00 42.01    -0.271 OA
ATOM    315  CB  ASN A 296      63.540 -10.439   3.552  1.00 51.17     0.137 C 
ATOM    316  CG  ASN A 296      62.733 -11.448   4.347  1.00 58.55     0.217 C 
ATOM    317  ND2 ASN A 296      62.460 -11.127   5.608  1.00 62.64    -0.370 N 
ATOM    318 1HD2 ASN A 296      62.774 -10.255   6.034  1.00  0.00     0.159 HD
ATOM    319 2HD2 ASN A 296      61.917 -11.805   6.143  1.00  0.00     0.159 HD
ATOM    320  OD1 ASN A 296      62.354 -12.499   3.834  1.00 57.84    -0.274 OA
ATOM    321  N   LEU A 297      65.986  -9.439   1.749  1.00 36.08    -0.346 N 
ATOM    322  HN  LEU A 297      66.449  -9.669   2.628  1.00  0.00     0.163 HD
ATOM    323  CA  LEU A 297      66.598  -8.489   0.828  1.00 43.03     0.177 C 
ATOM    324  C   LEU A 297      66.936  -9.155  -0.498  1.00 42.99     0.241 C 
ATOM    325  O   LEU A 297      66.758  -8.557  -1.568  1.00 41.70    -0.271 OA
ATOM    326  CB  LEU A 297      67.845  -7.877   1.457  1.00 49.24     0.038 C 
ATOM    327  CG  LEU A 297      67.576  -6.910   2.613  1.00 52.55    -0.020 C 
ATOM    328  CD1 LEU A 297      68.879  -6.429   3.226  1.00 54.10     0.009 C 
ATOM    329  CD2 LEU A 297      66.730  -5.733   2.140  1.00 51.41     0.009 C 
ATOM    330  N   GLU A 298      67.410 -10.400  -0.451  1.00 37.46    -0.346 N 
ATOM    331  HN  GLU A 298      67.557 -10.855   0.450  1.00  0.00     0.163 HD
ATOM    332  CA  GLU A 298      67.718 -11.112  -1.685  1.00 44.45     0.177 C 
ATOM    333  C   GLU A 298      66.456 -11.390  -2.491  1.00 48.33     0.241 C 
ATOM    334  O   GLU A 298      66.474 -11.332  -3.729  1.00 37.32    -0.271 OA
ATOM    335  CB  GLU A 298      68.460 -12.409  -1.369  1.00 41.81     0.045 C 
ATOM    336  CG  GLU A 298      69.902 -12.190  -0.960  1.00 52.29     0.116 C 
ATOM    337  CD  GLU A 298      70.474 -13.369  -0.208  1.00 71.29     0.172 C 
ATOM    338  OE1 GLU A 298      70.913 -13.181   0.949  1.00 79.75    -0.648 OA
ATOM    339  OE2 GLU A 298      70.472 -14.485  -0.768  1.00 74.48    -0.648 OA
ATOM    340  N   THR A 299      65.348 -11.673  -1.807  1.00 41.88    -0.344 N 
ATOM    341  HN  THR A 299      65.381 -11.747  -0.790  1.00  0.00     0.163 HD
ATOM    342  CA  THR A 299      64.090 -11.877  -2.513  1.00 44.22     0.205 C 
ATOM    343  C   THR A 299      63.612 -10.585  -3.168  1.00 47.94     0.243 C 
ATOM    344  O   THR A 299      63.132 -10.605  -4.308  1.00 40.82    -0.271 OA
ATOM    345  CB  THR A 299      63.044 -12.436  -1.550  1.00 47.28     0.146 C 
ATOM    346  CG2 THR A 299      61.731 -12.675  -2.271  1.00 45.08     0.042 C 
ATOM    347  OG1 THR A 299      63.511 -13.687  -1.036  1.00 41.75    -0.393 OA
ATOM    348  HG1 THR A 299      64.333 -13.537  -0.584  1.00  0.00     0.210 HD
ATOM    349  N   GLN A 300      63.769  -9.448  -2.485  1.00 38.95    -0.346 N 
ATOM    350  HN  GLN A 300      64.110  -9.471  -1.524  1.00  0.00     0.163 HD
ATOM    351  CA  GLN A 300      63.451  -8.171  -3.119  1.00 43.10     0.177 C 
ATOM    352  C   GLN A 300      64.335  -7.928  -4.336  1.00 44.08     0.241 C 
ATOM    353  O   GLN A 300      63.849  -7.510  -5.399  1.00 41.37    -0.271 OA
ATOM    354  CB  GLN A 300      63.593  -7.034  -2.107  1.00 46.50     0.044 C 
ATOM    355  CG  GLN A 300      62.638  -7.153  -0.933  1.00 57.33     0.105 C 
ATOM    356  CD  GLN A 300      61.191  -7.275  -1.369  1.00 69.52     0.215 C 
ATOM    357  NE2 GLN A 300      60.788  -6.449  -2.332  1.00 73.02    -0.370 N 
ATOM    358 1HE2 GLN A 300      59.815  -6.531  -2.625  1.00  0.00     0.159 HD
ATOM    359 2HE2 GLN A 300      61.408  -5.765  -2.765  1.00  0.00     0.159 HD
ATOM    360  OE1 GLN A 300      60.443  -8.100  -0.847  1.00 75.16    -0.274 OA
ATOM    361  N   HIS A 301      65.635  -8.216  -4.212  1.00 37.87    -0.346 N 
ATOM    362  HN  HIS A 301      65.999  -8.547  -3.319  1.00  0.00     0.163 HD
ATOM    363  CA  HIS A 301      66.534  -8.058  -5.351  1.00 44.34     0.182 C 
ATOM    364  C   HIS A 301      66.107  -8.929  -6.527  1.00 44.83     0.241 C 
ATOM    365  O   HIS A 301      66.159  -8.489  -7.682  1.00 38.22    -0.271 OA
ATOM    366  CB  HIS A 301      67.965  -8.391  -4.941  1.00 47.87     0.093 C 
ATOM    367  CG  HIS A 301      68.972  -8.114  -6.010  1.00 53.94     0.028 A 
ATOM    368  CD2 HIS A 301      69.548  -6.957  -6.413  1.00 57.35     0.114 A 
ATOM    369  ND1 HIS A 301      69.493  -9.103  -6.817  1.00 54.42    -0.354 N 
ATOM    370  HD1 HIS A 301      69.252 -10.093  -6.767  1.00  0.00     0.166 HD
ATOM    371  CE1 HIS A 301      70.353  -8.568  -7.666  1.00 60.97     0.180 A 
ATOM    372  NE2 HIS A 301      70.403  -7.267  -7.442  1.00 63.32    -0.360 N 
ATOM    373  HE2 HIS A 301      70.983  -6.600  -7.951  1.00  0.00     0.166 HD
ATOM    374  N   LYS A 302      65.676 -10.163  -6.252  1.00 39.07    -0.346 N 
ATOM    375  HN  LYS A 302      65.656 -10.485  -5.284  1.00  0.00     0.163 HD
ATOM    376  CA  LYS A 302      65.233 -11.058  -7.318  1.00 41.72     0.176 C 
ATOM    377  C   LYS A 302      64.014 -10.498  -8.042  1.00 40.49     0.241 C 
ATOM    378  O   LYS A 302      63.918 -10.584  -9.276  1.00 35.70    -0.271 OA
ATOM    379  CB  LYS A 302      64.928 -12.435  -6.730  1.00 46.64     0.035 C 
ATOM    380  CG  LYS A 302      64.520 -13.498  -7.736  1.00 54.83     0.004 C 
ATOM    381  CD  LYS A 302      64.348 -14.844  -7.039  1.00 62.57     0.027 C 
ATOM    382  CE  LYS A 302      64.007 -15.955  -8.021  1.00 67.26     0.229 C 
ATOM    383  NZ  LYS A 302      63.826 -17.269  -7.328  1.00 69.95    -0.079 N 
ATOM    384  HZ1 LYS A 302      63.597 -18.014  -7.986  1.00  0.00     0.274 HD
ATOM    385  HZ2 LYS A 302      63.132 -17.204  -6.583  1.00  0.00     0.274 HD
ATOM    386  HZ3 LYS A 302      64.642 -17.508  -6.764  1.00  0.00     0.274 HD
ATOM    387  N   VAL A 303      63.072  -9.921  -7.291  1.00 37.07    -0.346 N 
ATOM    388  HN  VAL A 303      63.181  -9.899  -6.277  1.00  0.00     0.163 HD
ATOM    389  CA  VAL A 303      61.889  -9.322  -7.902  1.00 37.50     0.180 C 
ATOM    390  C   VAL A 303      62.294  -8.211  -8.861  1.00 39.39     0.241 C 
ATOM    391  O   VAL A 303      61.790  -8.136  -9.989  1.00 38.90    -0.271 OA
ATOM    392  CB  VAL A 303      60.915  -8.827  -6.812  1.00 41.98     0.009 C 
ATOM    393  CG1 VAL A 303      59.859  -7.912  -7.412  1.00 43.14     0.012 C 
ATOM    394  CG2 VAL A 303      60.249 -10.018  -6.142  1.00 36.11     0.012 C 
ATOM    395  N   LEU A 304      63.244  -7.365  -8.451  1.00 33.90    -0.346 N 
ATOM    396  HN  LEU A 304      63.631  -7.458  -7.512  1.00  0.00     0.163 HD
ATOM    397  CA  LEU A 304      63.735  -6.307  -9.333  1.00 40.98     0.177 C 
ATOM    398  C   LEU A 304      64.406  -6.875 -10.579  1.00 38.42     0.241 C 
ATOM    399  O   LEU A 304      64.202  -6.366 -11.691  1.00 38.54    -0.271 OA
ATOM    400  CB  LEU A 304      64.714  -5.415  -8.576  1.00 49.85     0.038 C 
ATOM    401  CG  LEU A 304      64.119  -4.591  -7.436  1.00 52.96    -0.020 C 
ATOM    402  CD1 LEU A 304      65.224  -3.998  -6.578  1.00 58.83     0.009 C 
ATOM    403  CD2 LEU A 304      63.220  -3.498  -7.992  1.00 50.39     0.009 C 
ATOM    404  N   GLU A 305      65.242  -7.903 -10.410  1.00 38.77    -0.346 N 
ATOM    405  HN  GLU A 305      65.404  -8.274  -9.474  1.00  0.00     0.163 HD
ATOM    406  CA  GLU A 305      65.926  -8.500 -11.556  1.00 43.07     0.177 C 
ATOM    407  C   GLU A 305      64.937  -9.119 -12.534  1.00 39.01     0.241 C 
ATOM    408  O   GLU A 305      65.056  -8.930 -13.755  1.00 37.35    -0.271 OA
ATOM    409  CB  GLU A 305      66.934  -9.545 -11.070  1.00 42.15     0.045 C 
ATOM    410  CG  GLU A 305      68.074  -8.961 -10.254  1.00 57.76     0.116 C 
ATOM    411  CD  GLU A 305      68.990  -8.080 -11.083  1.00 75.87     0.172 C 
ATOM    412  OE1 GLU A 305      69.640  -8.601 -12.013  1.00 82.01    -0.648 OA
ATOM    413  OE2 GLU A 305      69.054  -6.863 -10.810  1.00 81.34    -0.648 OA
ATOM    414  N   LEU A 306      63.946  -9.853 -12.024  1.00 32.19    -0.346 N 
ATOM    415  HN  LEU A 306      63.873  -9.986 -11.015  1.00  0.00     0.163 HD
ATOM    416  CA  LEU A 306      62.967 -10.465 -12.918  1.00 38.52     0.177 C 
ATOM    417  C   LEU A 306      62.123  -9.405 -13.617  1.00 39.57     0.241 C 
ATOM    418  O   LEU A 306      61.806  -9.539 -14.807  1.00 33.01    -0.271 OA
ATOM    419  CB  LEU A 306      62.086 -11.443 -12.141  1.00 35.43     0.038 C 
ATOM    420  CG  LEU A 306      62.780 -12.745 -11.724  1.00 38.84    -0.020 C 
ATOM    421  CD1 LEU A 306      61.935 -13.489 -10.701  1.00 42.99     0.009 C 
ATOM    422  CD2 LEU A 306      63.079 -13.633 -12.939  1.00 40.90     0.009 C 
ATOM    423  N   THR A 307      61.769  -8.335 -12.900  1.00 37.21    -0.344 N 
ATOM    424  HN  THR A 307      62.006  -8.290 -11.909  1.00  0.00     0.163 HD
ATOM    425  CA  THR A 307      61.045  -7.229 -13.523  1.00 41.94     0.205 C 
ATOM    426  C   THR A 307      61.856  -6.591 -14.647  1.00 37.13     0.243 C 
ATOM    427  O   THR A 307      61.308  -6.259 -15.705  1.00 37.59    -0.271 OA
ATOM    428  CB  THR A 307      60.681  -6.192 -12.460  1.00 37.59     0.146 C 
ATOM    429  CG2 THR A 307      59.876  -5.050 -13.075  1.00 38.14     0.042 C 
ATOM    430  OG1 THR A 307      59.911  -6.825 -11.430  1.00 37.94    -0.393 OA
ATOM    431  HG1 THR A 307      59.685  -6.181 -10.770  1.00  0.00     0.210 HD
ATOM    432  N   ALA A 308      63.164  -6.421 -14.446  1.00 37.20    -0.346 N 
ATOM    433  HN  ALA A 308      63.582  -6.694 -13.556  1.00  0.00     0.163 HD
ATOM    434  CA  ALA A 308      63.998  -5.846 -15.495  1.00 42.27     0.172 C 
ATOM    435  C   ALA A 308      64.101  -6.778 -16.699  1.00 41.15     0.240 C 
ATOM    436  O   ALA A 308      63.998  -6.330 -17.849  1.00 40.04    -0.271 OA
ATOM    437  CB  ALA A 308      65.382  -5.527 -14.934  1.00 49.70     0.042 C 
ATOM    438  N   GLU A 309      64.303  -8.078 -16.451  1.00 37.19    -0.347 N 
ATOM    439  HN  GLU A 309      64.412  -8.398 -15.489  1.00  0.00     0.163 HD
ATOM    440  CA  GLU A 309      64.368  -9.042 -17.545  1.00 48.71     0.171 C 
ATOM    441  C   GLU A 309      63.033  -9.147 -18.272  1.00 38.90     0.224 C 
ATOM    442  O   GLU A 309      63.010  -9.312 -19.491  1.00 35.98    -0.277 OA
ATOM    443  CB  GLU A 309      64.817 -10.404 -17.004  1.00 50.09     0.045 C 
ATOM    444  CG  GLU A 309      64.915 -11.519 -18.034  1.00 58.83     0.116 C 
ATOM    445  CD  GLU A 309      66.064 -11.348 -19.025  1.00 68.55     0.172 C 
ATOM    446  OE1 GLU A 309      66.912 -10.447 -18.837  1.00 71.24    -0.648 OA
ATOM    447  OE2 GLU A 309      66.119 -12.129 -20.000  1.00 70.54    -0.648 OA
ATOM    448  N   ASN A 310      61.918  -9.030 -17.547  1.00 42.07    -0.225 NA
ATOM    449  CA AASN A 310      60.595  -9.053 -18.169  0.50 41.51     0.159 C 
ATOM    450  CA BASN A 310      60.626  -9.087 -18.220  0.50 41.32     0.159 C 
ATOM    451  C   ASN A 310      60.412  -7.873 -19.115  1.00 37.16     0.179 C 
ATOM    452  O   ASN A 310      59.886  -8.014 -20.231  1.00 35.32    -0.280 OA
ATOM    453  CB AASN A 310      59.542  -9.037 -17.057  0.50 38.20     0.131 C 
ATOM    454  CB BASN A 310      59.499  -9.227 -17.202  0.50 38.30     0.131 C 
ATOM    455  CG AASN A 310      58.134  -8.866 -17.566  0.50 35.60     0.217 C 
ATOM    456  CG BASN A 310      59.278 -10.668 -16.789  0.50 38.10     0.217 C 
ATOM    457  ND2AASN A 310      57.654  -7.628 -17.576  0.50 41.35    -0.370 N 
ATOM    458 1HD2AASN A 310      58.205  -6.822 -17.283  1.00  0.00     0.159 HD
ATOM    459 2HD2AASN A 310      56.701  -7.512 -17.921  1.00  0.00     0.159 HD
ATOM    460  ND2BASN A 310      58.270 -10.902 -15.959  0.50 36.50    -0.370 N 
ATOM    461 1HD2BASN A 310      57.659 -10.162 -15.613  1.00  0.00     0.159 HD
ATOM    462 2HD2BASN A 310      58.121 -11.872 -15.681  1.00  0.00     0.159 HD
ATOM    463  OD1AASN A 310      57.470  -9.837 -17.919  0.50 39.29    -0.274 OA
ATOM    464  OD1BASN A 310      60.015 -11.560 -17.206  0.50 30.51    -0.274 OA
ATOM    465  N   GLU A 311      60.846  -6.692 -18.681  1.00 36.48    -0.352 N 
ATOM    466  HN  GLU A 311      61.244  -6.608 -17.746  1.00  0.00     0.163 HD
ATOM    467  CA  GLU A 311      60.753  -5.520 -19.541  1.00 43.82     0.176 C 
ATOM    468  C   GLU A 311      61.679  -5.625 -20.750  1.00 40.81     0.241 C 
ATOM    469  O   GLU A 311      61.306  -5.189 -21.842  1.00 38.58    -0.271 OA
ATOM    470  CB  GLU A 311      61.048  -4.265 -18.724  1.00 52.35     0.045 C 
ATOM    471  CG  GLU A 311      59.926  -3.910 -17.760  1.00 68.41     0.116 C 
ATOM    472  CD  GLU A 311      60.404  -3.124 -16.550  1.00 89.45     0.172 C 
ATOM    473  OE1 GLU A 311      61.626  -2.890 -16.429  1.00 98.36    -0.648 OA
ATOM    474  OE2 GLU A 311      59.555  -2.744 -15.715  1.00 91.99    -0.648 OA
ATOM    475  N   ARG A 312      62.870  -6.210 -20.586  1.00 36.96    -0.346 N 
ATOM    476  HN  ARG A 312      63.157  -6.516 -19.656  1.00  0.00     0.163 HD
ATOM    477  CA  ARG A 312      63.765  -6.417 -21.720  1.00 44.49     0.176 C 
ATOM    478  C   ARG A 312      63.138  -7.350 -22.754  1.00 47.46     0.241 C 
ATOM    479  O   ARG A 312      63.127  -7.050 -23.954  1.00 40.12    -0.271 OA
ATOM    480  CB  ARG A 312      65.106  -6.974 -21.233  1.00 45.61     0.036 C 
ATOM    481  CG  ARG A 312      66.136  -7.157 -22.335  1.00 55.29     0.023 C 
ATOM    482  CD  ARG A 312      67.360  -7.933 -21.848  1.00 58.34     0.138 C 
ATOM    483  NE  ARG A 312      67.080  -9.354 -21.647  1.00 52.90    -0.227 N 
ATOM    484  HE  ARG A 312      66.801  -9.659 -20.715  1.00  0.00     0.177 HD
ATOM    485  CZ  ARG A 312      67.167 -10.274 -22.605  1.00 65.79     0.665 C 
ATOM    486  NH1 ARG A 312      67.518  -9.923 -23.838  1.00 64.85    -0.235 N 
ATOM    487 1HH1 ARG A 312      67.726  -8.946 -24.045  1.00  0.00     0.174 HD
ATOM    488 2HH1 ARG A 312      67.585 -10.628 -24.572  1.00  0.00     0.174 HD
ATOM    489  NH2 ARG A 312      66.897 -11.545 -22.336  1.00 62.75    -0.235 N 
ATOM    490 1HH2 ARG A 312      66.628 -11.814 -21.390  1.00  0.00     0.174 HD
ATOM    491 2HH2 ARG A 312      66.964 -12.250 -23.070  1.00  0.00     0.174 HD
ATOM    492  N   LEU A 313      62.598  -8.486 -22.300  1.00 38.97    -0.346 N 
ATOM    493  HN  LEU A 313      62.576  -8.673 -21.297  1.00  0.00     0.163 HD
ATOM    494  CA  LEU A 313      62.038  -9.463 -23.235  1.00 39.65     0.177 C 
ATOM    495  C   LEU A 313      60.797  -8.921 -23.936  1.00 35.75     0.241 C 
ATOM    496  O   LEU A 313      60.599  -9.165 -25.131  1.00 37.51    -0.271 OA
ATOM    497  CB  LEU A 313      61.709 -10.759 -22.494  1.00 46.42     0.038 C 
ATOM    498  CG  LEU A 313      62.898 -11.596 -22.029  1.00 43.02    -0.020 C 
ATOM    499  CD1 LEU A 313      62.452 -12.497 -20.898  1.00 39.19     0.009 C 
ATOM    500  CD2 LEU A 313      63.430 -12.408 -23.195  1.00 47.09     0.009 C 
ATOM    501  N   GLN A 314      59.934  -8.208 -23.203  1.00 34.78    -0.346 N 
ATOM    502  HN  GLN A 314      60.105  -8.060 -22.208  1.00  0.00     0.163 HD
ATOM    503  CA  GLN A 314      58.746  -7.643 -23.835  1.00 38.27     0.177 C 
ATOM    504  C   GLN A 314      59.121  -6.599 -24.879  1.00 36.29     0.241 C 
ATOM    505  O   GLN A 314      58.491  -6.524 -25.943  1.00 33.61    -0.271 OA
ATOM    506  CB  GLN A 314      57.821  -7.043 -22.785  1.00 36.24     0.044 C 
ATOM    507  CG  GLN A 314      56.539  -6.447 -23.325  1.00 45.48     0.105 C 
ATOM    508  CD  GLN A 314      55.682  -5.846 -22.225  1.00 66.90     0.215 C 
ATOM    509  NE2 GLN A 314      54.845  -4.879 -22.583  1.00 71.31    -0.370 N 
ATOM    510 1HE2 GLN A 314      54.269  -4.475 -21.844  1.00  0.00     0.159 HD
ATOM    511 2HE2 GLN A 314      54.765  -4.550 -23.545  1.00  0.00     0.159 HD
ATOM    512  OE1 GLN A 314      55.779  -6.244 -21.062  1.00 71.71    -0.274 OA
ATOM    513  N   LYS A 315      60.141  -5.784 -24.605  1.00 36.57    -0.346 N 
ATOM    514  HN  LYS A 315      60.607  -5.822 -23.698  1.00  0.00     0.163 HD
ATOM    515  CA  LYS A 315      60.580  -4.834 -25.629  1.00 42.76     0.176 C 
ATOM    516  C   LYS A 315      61.168  -5.553 -26.842  1.00 40.77     0.241 C 
ATOM    517  O   LYS A 315      60.938  -5.142 -27.989  1.00 43.04    -0.271 OA
ATOM    518  CB  LYS A 315      61.582  -3.847 -25.032  1.00 50.00     0.035 C 
ATOM    519  CG  LYS A 315      60.941  -2.871 -24.052  1.00 54.26     0.004 C 
ATOM    520  CD  LYS A 315      61.951  -1.888 -23.490  1.00 64.11     0.027 C 
ATOM    521  CE  LYS A 315      61.261  -0.833 -22.642  1.00 71.38     0.229 C 
ATOM    522  NZ  LYS A 315      62.237  -0.054 -21.831  1.00 81.39    -0.079 N 
ATOM    523  HZ1 LYS A 315      61.774   0.654 -21.262  1.00  0.00     0.274 HD
ATOM    524  HZ2 LYS A 315      62.964   0.357 -22.417  1.00  0.00     0.274 HD
ATOM    525  HZ3 LYS A 315      62.820  -0.667 -21.261  1.00  0.00     0.274 HD
ATOM    526  N   LYS A 316      61.916  -6.635 -26.609  1.00 41.04    -0.346 N 
ATOM    527  HN  LYS A 316      62.147  -6.886 -25.648  1.00  0.00     0.163 HD
ATOM    528  CA  LYS A 316      62.409  -7.464 -27.704  1.00 48.78     0.176 C 
ATOM    529  C   LYS A 316      61.260  -8.021 -28.542  1.00 44.77     0.241 C 
ATOM    530  O   LYS A 316      61.304  -7.973 -29.776  1.00 44.86    -0.271 OA
ATOM    531  CB  LYS A 316      63.277  -8.587 -27.133  1.00 49.66     0.035 C 
ATOM    532  CG  LYS A 316      64.058  -9.385 -28.153  1.00 58.67     0.004 C 
ATOM    533  CD  LYS A 316      65.118  -8.538 -28.846  1.00 68.31     0.027 C 
ATOM    534  CE  LYS A 316      66.019  -9.397 -29.715  1.00 67.66     0.229 C 
ATOM    535  NZ  LYS A 316      67.100  -8.602 -30.365  1.00 74.42    -0.079 N 
ATOM    536  HZ1 LYS A 316      67.705  -9.179 -30.949  1.00  0.00     0.274 HD
ATOM    537  HZ2 LYS A 316      67.641  -8.081 -29.675  1.00  0.00     0.274 HD
ATOM    538  HZ3 LYS A 316      66.715  -7.819 -30.894  1.00  0.00     0.274 HD
ATOM    539  N   VAL A 317      60.210  -8.533 -27.894  1.00 39.56    -0.346 N 
ATOM    540  HN  VAL A 317      60.214  -8.570 -26.875  1.00  0.00     0.163 HD
ATOM    541  CA  VAL A 317      59.054  -9.041 -28.634  1.00 41.67     0.180 C 
ATOM    542  C   VAL A 317      58.443  -7.939 -29.492  1.00 44.60     0.241 C 
ATOM    543  O   VAL A 317      58.158  -8.133 -30.684  1.00 42.21    -0.271 OA
ATOM    544  CB  VAL A 317      58.014  -9.636 -27.668  1.00 43.31     0.009 C 
ATOM    545  CG1 VAL A 317      56.732  -9.947 -28.413  1.00 42.97     0.012 C 
ATOM    546  CG2 VAL A 317      58.555 -10.895 -26.996  1.00 46.11     0.012 C 
ATOM    547  N   GLU A 318      58.235  -6.761 -28.897  1.00 36.51    -0.346 N 
ATOM    548  HN  GLU A 318      58.501  -6.634 -27.921  1.00  0.00     0.163 HD
ATOM    549  CA  GLU A 318      57.629  -5.653 -29.633  1.00 38.69     0.177 C 
ATOM    550  C   GLU A 318      58.523  -5.198 -30.782  1.00 43.93     0.241 C 
ATOM    551  O   GLU A 318      58.032  -4.899 -31.876  1.00 44.32    -0.271 OA
ATOM    552  CB  GLU A 318      57.331  -4.500 -28.673  1.00 41.62     0.045 C 
ATOM    553  CG  GLU A 318      56.288  -4.866 -27.609  1.00 33.00     0.116 C 
ATOM    554  CD  GLU A 318      56.171  -3.838 -26.486  1.00 45.59     0.172 C 
ATOM    555  OE1 GLU A 318      55.235  -3.959 -25.668  1.00 44.33    -0.648 OA
ATOM    556  OE2 GLU A 318      57.008  -2.916 -26.415  1.00 51.04    -0.648 OA
ATOM    557  N   GLN A 319      59.838  -5.159 -30.554  1.00 43.69    -0.346 N 
ATOM    558  HN  GLN A 319      60.192  -5.382 -29.624  1.00  0.00     0.163 HD
ATOM    559  CA  GLN A 319      60.776  -4.804 -31.611  1.00 56.14     0.177 C 
ATOM    560  C   GLN A 319      60.626  -5.734 -32.809  1.00 52.02     0.241 C 
ATOM    561  O   GLN A 319      60.538  -5.284 -33.960  1.00 51.97    -0.271 OA
ATOM    562  CB  GLN A 319      62.202  -4.855 -31.066  1.00 59.34     0.044 C 
ATOM    563  CG  GLN A 319      63.273  -4.572 -32.111  1.00 72.07     0.105 C 
ATOM    564  CD  GLN A 319      64.673  -4.797 -31.579  1.00 83.60     0.215 C 
ATOM    565  NE2 GLN A 319      65.579  -3.877 -31.890  1.00 88.13    -0.370 N 
ATOM    566 1HE2 GLN A 319      65.361  -3.061 -32.462  1.00  0.00     0.159 HD
ATOM    567 2HE2 GLN A 319      66.522  -4.029 -31.532  1.00  0.00     0.159 HD
ATOM    568  OE1 GLN A 319      64.937  -5.783 -30.887  1.00 86.53    -0.274 OA
ATOM    569  N   LEU A 320      60.574  -7.043 -32.551  1.00 49.91    -0.346 N 
ATOM    570  HN  LEU A 320      60.652  -7.377 -31.590  1.00  0.00     0.163 HD
ATOM    571  CA  LEU A 320      60.405  -7.997 -33.643  1.00 56.57     0.177 C 
ATOM    572  C   LEU A 320      59.080  -7.786 -34.361  1.00 57.30     0.241 C 
ATOM    573  O   LEU A 320      59.004  -7.921 -35.587  1.00 52.04    -0.271 OA
ATOM    574  CB  LEU A 320      60.514  -9.423 -33.109  1.00 54.52     0.038 C 
ATOM    575  CG  LEU A 320      61.842  -9.675 -32.397  1.00 56.25    -0.020 C 
ATOM    576  CD1 LEU A 320      61.890 -11.063 -31.767  1.00 66.68     0.009 C 
ATOM    577  CD2 LEU A 320      63.011  -9.446 -33.339  1.00 70.52     0.009 C 
ATOM    578  N   SER A 321      58.025  -7.457 -33.616  1.00 51.06    -0.344 N 
ATOM    579  HN  SER A 321      58.118  -7.405 -32.602  1.00  0.00     0.163 HD
ATOM    580  CA  SER A 321      56.737  -7.170 -34.242  1.00 52.31     0.200 C 
ATOM    581  C   SER A 321      56.814  -5.937 -35.135  1.00 53.31     0.243 C 
ATOM    582  O   SER A 321      56.325  -5.949 -36.273  1.00 58.25    -0.271 OA
ATOM    583  CB  SER A 321      55.664  -6.991 -33.165  1.00 56.64     0.199 C 
ATOM    584  OG  SER A 321      54.456  -6.504 -33.730  1.00 58.14    -0.398 OA
ATOM    585  HG  SER A 321      53.790  -6.393 -33.062  1.00  0.00     0.209 HD
ATOM    586  N   ARG A 322      57.418  -4.854 -34.637  1.00 47.16    -0.346 N 
ATOM    587  HN  ARG A 322      57.810  -4.878 -33.695  1.00  0.00     0.163 HD
ATOM    588  CA  ARG A 322      57.519  -3.635 -35.438  1.00 53.86     0.176 C 
ATOM    589  C   ARG A 322      58.345  -3.864 -36.694  1.00 64.58     0.241 C 
ATOM    590  O   ARG A 322      58.032  -3.323 -37.762  1.00 71.44    -0.271 OA
ATOM    591  CB  ARG A 322      58.123  -2.501 -34.610  1.00 57.72     0.036 C 
ATOM    592  CG  ARG A 322      57.191  -1.926 -33.571  1.00 54.62     0.023 C 
ATOM    593  CD  ARG A 322      57.739  -0.624 -33.018  1.00 57.47     0.138 C 
ATOM    594  NE  ARG A 322      57.116  -0.284 -31.747  1.00 63.43    -0.227 N 
ATOM    595  HE  ARG A 322      56.230   0.221 -31.765  1.00  0.00     0.177 HD
ATOM    596  CZ  ARG A 322      57.637  -0.595 -30.566  1.00 67.87     0.665 C 
ATOM    597  NH1 ARG A 322      58.793  -1.245 -30.505  1.00 69.67    -0.235 N 
ATOM    598 1HH1 ARG A 322      59.276  -1.505 -31.365  1.00  0.00     0.174 HD
ATOM    599 2HH1 ARG A 322      59.193  -1.484 -29.598  1.00  0.00     0.174 HD
ATOM    600  NH2 ARG A 322      57.009  -0.257 -29.448  1.00 69.28    -0.235 N 
ATOM    601 1HH2 ARG A 322      56.121   0.242 -29.495  1.00  0.00     0.174 HD
ATOM    602 2HH2 ARG A 322      57.409  -0.496 -28.541  1.00  0.00     0.174 HD
ATOM    603  N   GLU A 323      59.407  -4.664 -36.591  1.00 59.31    -0.346 N 
ATOM    604  HN  GLU A 323      59.649  -5.085 -35.694  1.00  0.00     0.163 HD
ATOM    605  CA  GLU A 323      60.219  -4.932 -37.771  1.00 62.26     0.177 C 
ATOM    606  C   GLU A 323      59.492  -5.826 -38.763  1.00 62.25     0.241 C 
ATOM    607  O   GLU A 323      59.763  -5.759 -39.968  1.00 61.53    -0.271 OA
ATOM    608  CB  GLU A 323      61.549  -5.554 -37.362  1.00 63.06     0.045 C 
ATOM    609  CG  GLU A 323      62.445  -4.603 -36.595  1.00 72.66     0.116 C 
ATOM    610  CD  GLU A 323      63.546  -5.317 -35.846  1.00 74.86     0.172 C 
ATOM    611  OE1 GLU A 323      63.397  -6.531 -35.593  1.00 80.68    -0.648 OA
ATOM    612  OE2 GLU A 323      64.558  -4.666 -35.512  1.00 81.08    -0.648 OA
ATOM    613  N   LEU A 324      58.571  -6.668 -38.293  1.00 55.02    -0.346 N 
ATOM    614  HN  LEU A 324      58.395  -6.737 -37.291  1.00  0.00     0.163 HD
ATOM    615  CA  LEU A 324      57.821  -7.487 -39.236  1.00 62.83     0.177 C 
ATOM    616  C   LEU A 324      56.669  -6.717 -39.864  1.00 66.04     0.241 C 
ATOM    617  O   LEU A 324      56.347  -6.950 -41.030  1.00 56.93    -0.271 OA
ATOM    618  CB  LEU A 324      57.314  -8.756 -38.555  1.00 54.44     0.038 C 
ATOM    619  CG  LEU A 324      58.439  -9.700 -38.126  1.00 53.05    -0.020 C 
ATOM    620  CD1 LEU A 324      57.898 -10.771 -37.202  1.00 50.89     0.009 C 
ATOM    621  CD2 LEU A 324      59.125 -10.319 -39.334  1.00 68.54     0.009 C 
ATOM    622  N   SER A 325      56.053  -5.793 -39.119  1.00 60.89    -0.344 N 
ATOM    623  HN  SER A 325      56.308  -5.680 -38.138  1.00  0.00     0.163 HD
ATOM    624  CA  SER A 325      55.018  -4.945 -39.702  1.00 63.14     0.200 C 
ATOM    625  C   SER A 325      55.573  -4.107 -40.848  1.00 71.37     0.243 C 
ATOM    626  O   SER A 325      54.974  -4.038 -41.928  1.00 60.12    -0.271 OA
ATOM    627  CB  SER A 325      54.407  -4.051 -38.626  1.00 67.81     0.199 C 
ATOM    628  OG  SER A 325      53.549  -4.796 -37.778  1.00 69.97    -0.398 OA
ATOM    629  HG  SER A 325      53.169  -4.240 -37.108  1.00  0.00     0.209 HD
ATOM    630  N   THR A 326      56.717  -3.449 -40.626  1.00 76.74    -0.344 N 
ATOM    631  HN  THR A 326      57.145  -3.469 -39.701  1.00  0.00     0.163 HD
ATOM    632  CA  THR A 326      57.352  -2.702 -41.708  1.00 84.54     0.205 C 
ATOM    633  C   THR A 326      57.763  -3.624 -42.848  1.00 85.22     0.243 C 
ATOM    634  O   THR A 326      57.781  -3.211 -44.012  1.00 92.81    -0.271 OA
ATOM    635  CB  THR A 326      58.565  -1.938 -41.179  1.00 87.12     0.146 C 
ATOM    636  CG2 THR A 326      58.120  -0.724 -40.378  1.00 80.68     0.042 C 
ATOM    637  OG1 THR A 326      59.348  -2.801 -40.344  1.00 90.87    -0.393 OA
ATOM    638  HG1 THR A 326      60.102  -2.326 -40.015  1.00  0.00     0.210 HD
ATOM    639  N   LEU A 327      58.077  -4.879 -42.532  1.00 85.03    -0.345 N 
ATOM    640  HN  LEU A 327      58.038  -5.174 -41.556  1.00  0.00     0.163 HD
ATOM    641  CA  LEU A 327      58.476  -5.839 -43.554  1.00 79.48     0.189 C 
ATOM    642  C   LEU A 327      57.296  -6.258 -44.422  1.00 82.49     0.244 C 
ATOM    643  O   LEU A 327      57.475  -6.587 -45.601  1.00 95.01    -0.258 OA
ATOM    644  CB  LEU A 327      59.099  -7.055 -42.874  1.00 78.99     0.040 C 
ATOM    645  CG  LEU A 327      60.184  -7.848 -43.609  1.00 84.11    -0.020 C 
ATOM    646  CD1 LEU A 327      61.554  -7.228 -43.378  1.00 88.92     0.009 C 
ATOM    647  CD2 LEU A 327      60.154  -9.286 -43.138  1.00 82.14     0.009 C 
ATOM    648  N  AARG A 328      56.090  -6.216 -43.865  0.50 74.71    -0.338 N 
ATOM    649  H  AARG A 328      56.021  -5.903 -42.897  1.00  0.00     0.164 HD
ATOM    650  N  BARG A 328      56.085  -6.240 -43.871  0.50 74.72    -0.338 N 
ATOM    651  H  BARG A 328      55.993  -5.975 -42.890  1.00  0.00     0.164 HD
ATOM    652  CA AARG A 328      54.862  -6.589 -44.552  0.50 70.72     0.172 C 
ATOM    653  CA BARG A 328      54.884  -6.586 -44.623  0.50 70.91     0.172 C 
ATOM    654  C  AARG A 328      54.123  -5.390 -45.129  0.50 72.89     0.230 C 
ATOM    655  C  BARG A 328      54.162  -5.366 -45.175  0.50 73.25     0.230 C 
ATOM    656  O  AARG A 328      53.468  -5.517 -46.171  0.50 68.90    -0.277 OA
ATOM    657  O  BARG A 328      53.531  -5.455 -46.235  0.50 68.78    -0.277 OA
ATOM    658  CB AARG A 328      53.949  -7.349 -43.579  0.50 71.36     0.036 C 
ATOM    659  CB BARG A 328      53.914  -7.394 -43.752  0.50 71.36     0.036 C 
ATOM    660  CG AARG A 328      52.534  -7.604 -44.042  0.50 66.36     0.023 C 
ATOM    661  CG BARG A 328      53.534  -8.727 -44.357  0.50 73.02     0.023 C 
ATOM    662  CD AARG A 328      51.746  -8.322 -42.955  0.50 55.24     0.138 C 
ATOM    663  CD BARG A 328      54.767  -9.585 -44.553  0.50 73.80     0.138 C 
ATOM    664  NE AARG A 328      51.750  -7.582 -41.698  0.50 51.95    -0.227 N 
ATOM    665  HE AARG A 328      51.162  -6.751 -41.636  1.00  0.00     0.177 HD
ATOM    666  NE BARG A 328      55.112 -10.348 -43.356  0.50 62.36    -0.227 N 
ATOM    667  HE BARG A 328      54.393 -10.478 -42.644  1.00  0.00     0.177 HD
ATOM    668  CZ AARG A 328      52.466  -7.915 -40.627  0.50 49.69     0.665 C 
ATOM    669  CZ BARG A 328      56.308 -10.882 -43.143  0.50 62.17     0.665 C 
ATOM    670  NH1AARG A 328      53.244  -8.990 -40.643  0.50 53.29    -0.235 N 
ATOM    671 1HH1AARG A 328      53.793  -9.245 -39.822  1.00  0.00     0.174 HD
ATOM    672 2HH1AARG A 328      53.295  -9.566 -41.484  1.00  0.00     0.174 HD
ATOM    673  NH1BARG A 328      56.548 -11.575 -42.044  0.50 58.05    -0.235 N 
ATOM    674 1HH1BARG A 328      55.805 -11.703 -41.357  1.00  0.00     0.174 HD
ATOM    675 2HH1BARG A 328      57.467 -11.985 -41.880  1.00  0.00     0.174 HD
ATOM    676  NH2AARG A 328      52.400  -7.168 -39.536  0.50 43.47    -0.235 N 
ATOM    677 1HH2AARG A 328      52.949  -7.423 -38.715  1.00  0.00     0.174 HD
ATOM    678 2HH2AARG A 328      51.802  -6.342 -39.524  1.00  0.00     0.174 HD
ATOM    679  NH2BARG A 328      57.272 -10.716 -44.034  0.50 64.34    -0.235 N 
ATOM    680 1HH2BARG A 328      57.087 -10.181 -44.882  1.00  0.00     0.174 HD
ATOM    681 2HH2BARG A 328      58.191 -11.126 -43.870  1.00  0.00     0.174 HD
ATOM    682  N   ASN A 329      54.232  -4.229 -44.476  1.00 88.96    -0.172 NA
ATOM    683  CA  ASN A 329      53.589  -3.010 -44.965  1.00 92.63     0.162 C 
ATOM    684  C   ASN A 329      54.082  -2.632 -46.357  1.00 94.13     0.236 C 
ATOM    685  O   ASN A 329      53.282  -2.406 -47.272  1.00105.61    -0.272 OA
ATOM    686  CB  ASN A 329      53.830  -1.863 -43.978  1.00 93.26     0.037 C 
ATOM    687  N   LEU A 330      55.402  -2.552 -46.536  1.00153.31    -0.347 N 
ATOM    688  HN  LEU A 330      56.026  -2.748 -45.754  1.00  0.00     0.163 HD
ATOM    689  CA  LEU A 330      55.968  -2.189 -47.830  1.00138.06     0.172 C 
ATOM    690  C   LEU A 330      55.927  -3.335 -48.833  1.00128.30     0.240 C 
ATOM    691  O   LEU A 330      55.999  -3.086 -50.041  1.00128.54    -0.271 OA
ATOM    692  CB  LEU A 330      57.411  -1.705 -47.652  1.00136.80     0.042 C 
ATOM    693  N   PHE A 331      55.803  -4.578 -48.355  1.00123.38    -0.346 N 
ATOM    694  HN  PHE A 331      55.717  -4.708 -47.347  1.00  0.00     0.163 HD
ATOM    695  CA  PHE A 331      55.786  -5.756 -49.218  1.00120.84     0.180 C 
ATOM    696  C   PHE A 331      54.684  -5.721 -50.274  1.00128.08     0.241 C 
ATOM    697  O   PHE A 331      54.829  -6.374 -51.314  1.00116.45    -0.271 OA
ATOM    698  CB  PHE A 331      55.628  -7.014 -48.346  1.00115.40     0.073 C 
ATOM    699  CG  PHE A 331      55.164  -8.237 -49.101  1.00110.41    -0.056 A 
ATOM    700  CD1 PHE A 331      56.080  -9.098 -49.681  1.00111.58     0.007 A 
ATOM    701  CD2 PHE A 331      53.811  -8.526 -49.226  1.00109.23     0.007 A 
ATOM    702  CE1 PHE A 331      55.658 -10.216 -50.381  1.00103.47     0.001 A 
ATOM    703  CE2 PHE A 331      53.384  -9.636 -49.925  1.00105.43     0.001 A 
ATOM    704  CZ  PHE A 331      54.309 -10.486 -50.502  1.00102.31     0.000 A 
ATOM    705  N   LYS A 332      53.649  -4.893 -50.079  1.00140.92    -0.346 N 
ATOM    706  HN  LYS A 332      53.821  -4.023 -49.574  1.00  0.00     0.163 HD
ATOM    707  CA  LYS A 332      52.287  -5.158 -50.545  1.00147.09     0.172 C 
ATOM    708  C   LYS A 332      52.192  -6.081 -51.758  1.00145.90     0.240 C 
ATOM    709  O   LYS A 332      51.660  -7.192 -51.665  1.00145.21    -0.271 OA
ATOM    710  CB  LYS A 332      51.601  -3.823 -50.853  1.00151.56     0.042 C 
ATOM    711  N   GLN A 333      52.710  -5.650 -52.902  1.00144.94    -0.346 N 
ATOM    712  HN  GLN A 333      53.241  -4.779 -52.908  1.00  0.00     0.163 HD
ATOM    713  CA  GLN A 333      52.542  -6.387 -54.155  1.00138.75     0.172 C 
ATOM    714  C   GLN A 333      53.848  -7.095 -54.503  1.00129.48     0.240 C 
ATOM    715  O   GLN A 333      54.760  -6.495 -55.077  1.00135.41    -0.271 OA
ATOM    716  CB  GLN A 333      52.103  -5.452 -55.278  1.00141.03     0.042 C 
ATOM    717  N   LEU A 334      53.934  -8.375 -54.154  1.00115.62    -0.346 N 
ATOM    718  HN  LEU A 334      53.231  -8.773 -53.532  1.00  0.00     0.163 HD
ATOM    719  CA  LEU A 334      55.015  -9.219 -54.645  1.00107.07     0.177 C 
ATOM    720  C   LEU A 334      54.710  -9.617 -56.082  1.00 99.99     0.243 C 
ATOM    721  O   LEU A 334      53.669 -10.235 -56.330  1.00 97.96    -0.271 OA
ATOM    722  CB  LEU A 334      55.173 -10.466 -53.787  1.00100.75     0.038 C 
ATOM    723  CG  LEU A 334      55.936 -11.639 -54.415  1.00 96.34    -0.020 C 
ATOM    724  CD1 LEU A 334      57.383 -11.691 -53.948  1.00 97.74     0.009 C 
ATOM    725  CD2 LEU A 334      55.229 -12.957 -54.132  1.00 93.24     0.009 C 
ATOM    726  N   PRO A 335      55.592  -9.302 -57.046  1.00101.32    -0.337 N 
ATOM    727  CA  PRO A 335      55.268  -9.470 -58.473  1.00100.94     0.179 C 
ATOM    728  C   PRO A 335      54.520 -10.744 -58.837  1.00 97.02     0.241 C 
ATOM    729  O   PRO A 335      54.905 -11.849 -58.443  1.00 94.49    -0.271 OA
ATOM    730  CB  PRO A 335      56.651  -9.441 -59.135  1.00102.53     0.037 C 
ATOM    731  CG  PRO A 335      57.453  -8.559 -58.254  1.00105.83     0.022 C 
ATOM    732  CD  PRO A 335      56.945  -8.753 -56.849  1.00104.28     0.127 C 
ATOM    733  N   GLU A 336      53.430 -10.579 -59.581  1.00 97.21    -0.346 N 
ATOM    734  HN  GLU A 336      53.113  -9.627 -59.766  1.00  0.00     0.163 HD
ATOM    735  CA  GLU A 336      52.660 -11.685 -60.149  1.00 94.68     0.177 C 
ATOM    736  C   GLU A 336      52.571 -11.473 -61.653  1.00 96.02     0.243 C 
ATOM    737  O   GLU A 336      51.539 -11.030 -62.172  1.00 97.45    -0.271 OA
ATOM    738  CB  GLU A 336      51.269 -11.778 -59.523  1.00 94.52     0.045 C 
ATOM    739  CG  GLU A 336      51.196 -12.666 -58.303  1.00 92.61     0.116 C 
ATOM    740  CD  GLU A 336      49.776 -13.075 -57.981  1.00 98.32     0.172 C 
ATOM    741  OE1 GLU A 336      48.926 -12.179 -57.790  1.00100.61    -0.648 OA
ATOM    742  OE2 GLU A 336      49.505 -14.294 -57.938  1.00 96.83    -0.648 OA
ATOM    743  N   PRO A 337      53.647 -11.779 -62.383  1.00 96.20    -0.337 N 
ATOM    744  CA  PRO A 337      53.680 -11.460 -63.825  1.00 98.52     0.179 C 
ATOM    745  C   PRO A 337      52.492 -11.986 -64.614  1.00100.98     0.241 C 
ATOM    746  O   PRO A 337      51.921 -11.253 -65.432  1.00101.01    -0.271 OA
ATOM    747  CB  PRO A 337      55.000 -12.097 -64.285  1.00 98.56     0.037 C 
ATOM    748  CG  PRO A 337      55.378 -13.063 -63.212  1.00 96.65     0.022 C 
ATOM    749  CD  PRO A 337      54.856 -12.489 -61.944  1.00 94.89     0.127 C 
ATOM    750  N   LEU A 338      52.103 -13.237 -64.396  1.00102.47    -0.349 N 
ATOM    751  HN  LEU A 338      52.598 -13.804 -63.707  1.00  0.00     0.163 HD
ATOM    752  CA  LEU A 338      50.981 -13.813 -65.124  1.00102.85     0.142 C 
ATOM    753  C   LEU A 338      49.673 -13.614 -64.364  1.00101.04     0.255 C 
ATOM    754  O   LEU A 338      49.270 -12.483 -64.089  1.00105.37    -0.305 OA
ATOM    755  CB  LEU A 338      51.222 -15.298 -65.386  1.00102.84     0.039 C 
TER     756      LEU A 338 
ATOM    756  N   LYS B 269      54.125  -5.013  35.374  1.00 70.97    -0.067 N 
ATOM    757  HN1 LYS B 269      54.122  -4.207  34.749  1.00  0.00     0.275 HD
ATOM    758  HN2 LYS B 269      54.266  -5.887  34.867  1.00  0.00     0.275 HD
ATOM    759  HN3 LYS B 269      54.962  -5.039  35.957  1.00  0.00     0.275 HD
ATOM    760  CA  LYS B 269      52.904  -5.040  36.174  1.00 80.78     0.270 C 
ATOM    761  C   LYS B 269      52.735  -3.751  36.977  1.00 91.95     0.248 C 
ATOM    762  O   LYS B 269      52.813  -3.759  38.208  1.00 94.56    -0.271 OA
ATOM    763  CB  LYS B 269      52.908  -6.248  37.111  1.00 90.51     0.050 C 
ATOM    764  N   HIS B 270      52.495  -2.643  36.272  1.00 93.94    -0.346 N 
ATOM    765  HN  HIS B 270      52.373  -2.704  35.261  1.00  0.00     0.163 HD
ATOM    766  CA  HIS B 270      52.405  -1.345  36.935  1.00 96.43     0.172 C 
ATOM    767  C   HIS B 270      51.014  -1.098  37.508  1.00 92.14     0.240 C 
ATOM    768  O   HIS B 270      50.877  -0.674  38.661  1.00101.20    -0.271 OA
ATOM    769  CB  HIS B 270      52.785  -0.230  35.959  1.00 94.91     0.042 C 
ATOM    770  N   SER B 271      49.974  -1.354  36.719  1.00 77.24    -0.344 N 
ATOM    771  HN  SER B 271      50.136  -1.791  35.812  1.00  0.00     0.163 HD
ATOM    772  CA  SER B 271      48.610  -1.028  37.115  1.00 70.51     0.200 C 
ATOM    773  C   SER B 271      47.645  -1.868  36.288  1.00 76.55     0.243 C 
ATOM    774  O   SER B 271      48.052  -2.702  35.474  1.00 73.54    -0.271 OA
ATOM    775  CB  SER B 271      48.330   0.465  36.930  1.00 67.51     0.199 C 
ATOM    776  OG  SER B 271      48.493   0.834  35.569  1.00 63.73    -0.398 OA
ATOM    777  HG  SER B 271      48.319   1.761  35.454  1.00  0.00     0.209 HD
ATOM    778  N   ASP B 272      46.348  -1.634  36.505  1.00 78.76    -0.345 N 
ATOM    779  HN  ASP B 272      46.065  -1.010  37.260  1.00  0.00     0.163 HD
ATOM    780  CA  ASP B 272      45.335  -2.266  35.668  1.00 78.39     0.186 C 
ATOM    781  C   ASP B 272      45.370  -1.705  34.253  1.00 71.83     0.241 C 
ATOM    782  O   ASP B 272      45.195  -2.447  33.277  1.00 68.28    -0.271 OA
ATOM    783  CB  ASP B 272      43.950  -2.075  36.282  1.00 84.04     0.147 C 
ATOM    784  CG  ASP B 272      42.865  -2.794  35.506  1.00 88.46     0.175 C 
ATOM    785  OD1 ASP B 272      43.181  -3.792  34.822  1.00 88.40    -0.648 OA
ATOM    786  OD2 ASP B 272      41.697  -2.358  35.577  1.00 89.83    -0.648 OA
ATOM    787  N   GLU B 273      45.588  -0.392  34.124  1.00 60.16    -0.346 N 
ATOM    788  HN  GLU B 273      45.611   0.202  34.953  1.00  0.00     0.163 HD
ATOM    789  CA  GLU B 273      45.793   0.194  32.805  1.00 50.96     0.172 C 
ATOM    790  C   GLU B 273      46.991  -0.430  32.105  1.00 50.03     0.240 C 
ATOM    791  O   GLU B 273      46.988  -0.562  30.875  1.00 44.27    -0.271 OA
ATOM    792  CB  GLU B 273      45.977   1.706  32.922  1.00 49.33     0.042 C 
ATOM    793  N   TYR B 274      48.019  -0.822  32.864  1.00 45.21    -0.346 N 
ATOM    794  HN  TYR B 274      48.011  -0.639  33.867  1.00  0.00     0.163 HD
ATOM    795  CA  TYR B 274      49.153  -1.511  32.258  1.00 49.65     0.180 C 
ATOM    796  C   TYR B 274      48.726  -2.841  31.651  1.00 48.22     0.241 C 
ATOM    797  O   TYR B 274      49.139  -3.188  30.537  1.00 42.59    -0.271 OA
ATOM    798  CB  TYR B 274      50.260  -1.730  33.289  1.00 48.96     0.073 C 
ATOM    799  CG  TYR B 274      51.327  -2.707  32.837  1.00 46.40    -0.056 A 
ATOM    800  CD1 TYR B 274      51.262  -4.053  33.189  1.00 56.38     0.010 A 
ATOM    801  CD2 TYR B 274      52.401  -2.290  32.066  1.00 48.89     0.010 A 
ATOM    802  CE1 TYR B 274      52.229  -4.958  32.772  1.00 51.06     0.037 A 
ATOM    803  CE2 TYR B 274      53.377  -3.186  31.654  1.00 58.26     0.037 A 
ATOM    804  CZ  TYR B 274      53.288  -4.519  32.016  1.00 55.43     0.065 A 
ATOM    805  OH  TYR B 274      54.247  -5.421  31.598  1.00 56.08    -0.361 OA
ATOM    806  HH  TYR B 274      54.980  -5.117  31.075  1.00  0.00     0.217 HD
ATOM    807  N   LYS B 275      47.902  -3.602  32.373  1.00 42.67    -0.346 N 
ATOM    808  HN  LYS B 275      47.541  -3.261  33.264  1.00  0.00     0.163 HD
ATOM    809  CA  LYS B 275      47.518  -4.924  31.886  1.00 41.27     0.176 C 
ATOM    810  C   LYS B 275      46.666  -4.823  30.628  1.00 35.68     0.241 C 
ATOM    811  O   LYS B 275      46.857  -5.598  29.685  1.00 36.16    -0.271 OA
ATOM    812  CB  LYS B 275      46.787  -5.685  32.992  1.00 46.38     0.035 C 
ATOM    813  CG  LYS B 275      47.698  -6.111  34.134  1.00 45.86     0.004 C 
ATOM    814  CD  LYS B 275      46.928  -6.850  35.210  1.00 61.54     0.027 C 
ATOM    815  CE  LYS B 275      45.873  -5.962  35.834  1.00 59.44     0.229 C 
ATOM    816  NZ  LYS B 275      45.309  -6.571  37.068  1.00 63.26    -0.079 N 
ATOM    817  HZ1 LYS B 275      44.598  -5.973  37.489  1.00  0.00     0.274 HD
ATOM    818  HZ2 LYS B 275      46.042  -6.806  37.737  1.00  0.00     0.274 HD
ATOM    819  HZ3 LYS B 275      44.950  -7.509  36.891  1.00  0.00     0.274 HD
ATOM    820  N   ILE B 276      45.743  -3.861  30.584  1.00 34.48    -0.346 N 
ATOM    821  HN  ILE B 276      45.626  -3.234  31.380  1.00  0.00     0.163 HD
ATOM    822  CA  ILE B 276      44.897  -3.701  29.399  1.00 33.02     0.180 C 
ATOM    823  C   ILE B 276      45.708  -3.193  28.210  1.00 35.03     0.241 C 
ATOM    824  O   ILE B 276      45.499  -3.629  27.065  1.00 31.12    -0.271 OA
ATOM    825  CB  ILE B 276      43.714  -2.770  29.720  1.00 44.78     0.013 C 
ATOM    826  CG1 ILE B 276      42.780  -3.431  30.736  1.00 46.22     0.002 C 
ATOM    827  CG2 ILE B 276      42.953  -2.406  28.434  1.00 44.83     0.012 C 
ATOM    828  CD1 ILE B 276      41.717  -2.507  31.266  1.00 50.79     0.005 C 
ATOM    829  N   ARG B 277      46.631  -2.257  28.448  1.00 33.61    -0.346 N 
ATOM    830  HN  ARG B 277      46.746  -1.879  29.388  1.00  0.00     0.163 HD
ATOM    831  CA  ARG B 277      47.476  -1.776  27.356  1.00 40.56     0.176 C 
ATOM    832  C   ARG B 277      48.334  -2.902  26.789  1.00 37.47     0.241 C 
ATOM    833  O   ARG B 277      48.506  -3.009  25.566  1.00 29.20    -0.271 OA
ATOM    834  CB  ARG B 277      48.357  -0.621  27.833  1.00 45.92     0.036 C 
ATOM    835  CG  ARG B 277      47.639   0.715  27.967  1.00 55.30     0.023 C 
ATOM    836  CD  ARG B 277      48.632   1.837  28.255  1.00 62.98     0.138 C 
ATOM    837  NE  ARG B 277      49.627   1.978  27.192  1.00 67.32    -0.227 N 
ATOM    838  HE  ARG B 277      49.496   1.432  26.341  1.00  0.00     0.177 HD
ATOM    839  CZ  ARG B 277      50.691   2.772  27.264  1.00 70.19     0.665 C 
ATOM    840  NH1 ARG B 277      50.905   3.498  28.352  1.00 76.89    -0.235 N 
ATOM    841 1HH1 ARG B 277      51.721   4.107  28.407  1.00  0.00     0.174 HD
ATOM    842 2HH1 ARG B 277      50.248   3.444  29.131  1.00  0.00     0.174 HD
ATOM    843  NH2 ARG B 277      51.545   2.842  26.251  1.00 69.02    -0.235 N 
ATOM    844 1HH2 ARG B 277      52.361   3.451  26.306  1.00  0.00     0.174 HD
ATOM    845 2HH2 ARG B 277      51.380   2.283  25.414  1.00  0.00     0.174 HD
ATOM    846  N   ARG B 278      48.871  -3.758  27.666  1.00 33.51    -0.346 N 
ATOM    847  HN  ARG B 278      48.718  -3.621  28.665  1.00  0.00     0.163 HD
ATOM    848  CA  ARG B 278      49.674  -4.886  27.205  1.00 36.36     0.176 C 
ATOM    849  C   ARG B 278      48.819  -5.899  26.461  1.00 32.81     0.241 C 
ATOM    850  O   ARG B 278      49.237  -6.429  25.428  1.00 32.77    -0.271 OA
ATOM    851  CB  ARG B 278      50.379  -5.541  28.393  1.00 42.66     0.036 C 
ATOM    852  CG  ARG B 278      51.634  -4.804  28.860  1.00 42.95     0.023 C 
ATOM    853  CD  ARG B 278      52.929  -5.459  28.333  1.00 48.24     0.138 C 
ATOM    854  NE  ARG B 278      52.787  -6.125  27.037  1.00 42.07    -0.227 N 
ATOM    855  HE  ARG B 278      52.442  -7.085  27.035  1.00  0.00     0.177 HD
ATOM    856  CZ  ARG B 278      53.076  -5.569  25.856  1.00 42.76     0.665 C 
ATOM    857  NH1 ARG B 278      53.514  -4.316  25.800  1.00 43.41    -0.235 N 
ATOM    858 1HH1 ARG B 278      53.734  -3.892  24.899  1.00  0.00     0.174 HD
ATOM    859 2HH1 ARG B 278      53.628  -3.789  26.666  1.00  0.00     0.174 HD
ATOM    860  NH2 ARG B 278      52.927  -6.257  24.727  1.00 38.65    -0.235 N 
ATOM    861 1HH2 ARG B 278      53.147  -5.833  23.826  1.00  0.00     0.174 HD
ATOM    862 2HH2 ARG B 278      52.591  -7.219  24.770  1.00  0.00     0.174 HD
ATOM    863  N   GLU B 279      47.615  -6.175  26.965  1.00 33.63    -0.346 N 
ATOM    864  HN  GLU B 279      47.325  -5.758  27.849  1.00  0.00     0.163 HD
ATOM    865  CA  GLU B 279      46.713  -7.074  26.251  1.00 38.00     0.177 C 
ATOM    866  C   GLU B 279      46.430  -6.554  24.847  1.00 31.54     0.241 C 
ATOM    867  O   GLU B 279      46.515  -7.300  23.863  1.00 30.97    -0.271 OA
ATOM    868  CB  GLU B 279      45.414  -7.243  27.041  1.00 41.60     0.045 C 
ATOM    869  CG  GLU B 279      44.318  -8.008  26.304  1.00 47.31     0.116 C 
ATOM    870  CD  GLU B 279      43.095  -7.145  26.025  1.00 57.26     0.172 C 
ATOM    871  OE1 GLU B 279      43.148  -5.931  26.314  1.00 58.34    -0.648 OA
ATOM    872  OE2 GLU B 279      42.083  -7.678  25.519  1.00 63.00    -0.648 OA
ATOM    873  N   ARG B 280      46.124  -5.263  24.734  1.00 28.67    -0.346 N 
ATOM    874  HN  ARG B 280      46.077  -4.679  25.569  1.00  0.00     0.163 HD
ATOM    875  CA  ARG B 280      45.854  -4.675  23.422  1.00 29.96     0.176 C 
ATOM    876  C   ARG B 280      47.088  -4.709  22.531  1.00 33.12     0.241 C 
ATOM    877  O   ARG B 280      46.980  -4.949  21.320  1.00 29.07    -0.271 OA
ATOM    878  CB  ARG B 280      45.343  -3.248  23.590  1.00 30.60     0.036 C 
ATOM    879  CG  ARG B 280      43.937  -3.165  24.148  1.00 30.72     0.023 C 
ATOM    880  CD  ARG B 280      43.624  -1.730  24.556  1.00 37.10     0.138 C 
ATOM    881  NE  ARG B 280      42.302  -1.595  25.158  1.00 38.02    -0.227 N 
ATOM    882  HE  ARG B 280      41.733  -2.435  25.267  1.00  0.00     0.177 HD
ATOM    883  CZ  ARG B 280      41.799  -0.435  25.572  1.00 40.79     0.665 C 
ATOM    884  NH1 ARG B 280      40.590  -0.383  26.112  1.00 45.04    -0.235 N 
ATOM    885 1HH1 ARG B 280      40.204   0.506  26.429  1.00  0.00     0.174 HD
ATOM    886 2HH1 ARG B 280      40.041  -1.237  26.211  1.00  0.00     0.174 HD
ATOM    887  NH2 ARG B 280      42.511   0.672  25.443  1.00 38.01    -0.235 N 
ATOM    888 1HH2 ARG B 280      42.125   1.561  25.760  1.00  0.00     0.174 HD
ATOM    889 2HH2 ARG B 280      43.442   0.632  25.027  1.00  0.00     0.174 HD
ATOM    890  N   ASN B 281      48.273  -4.491  23.103  1.00 28.16    -0.346 N 
ATOM    891  HN  ASN B 281      48.340  -4.287  24.100  1.00  0.00     0.163 HD
ATOM    892  CA  ASN B 281      49.468  -4.550  22.275  1.00 35.67     0.185 C 
ATOM    893  C   ASN B 281      49.736  -5.971  21.798  1.00 34.32     0.241 C 
ATOM    894  O   ASN B 281      50.086  -6.178  20.632  1.00 28.78    -0.271 OA
ATOM    895  CB  ASN B 281      50.681  -4.003  23.017  1.00 35.59     0.137 C 
ATOM    896  CG  ASN B 281      51.911  -3.989  22.142  1.00 32.08     0.217 C 
ATOM    897  ND2 ASN B 281      51.818  -3.282  21.011  1.00 30.15    -0.370 N 
ATOM    898 1HD2 ASN B 281      52.649  -3.273  20.420  1.00  0.00     0.159 HD
ATOM    899 2HD2 ASN B 281      50.988  -2.739  20.773  1.00  0.00     0.159 HD
ATOM    900  OD1 ASN B 281      52.911  -4.644  22.429  1.00 33.34    -0.274 OA
ATOM    901  N   ASN B 282      49.552  -6.965  22.671  1.00 30.99    -0.346 N 
ATOM    902  HN  ASN B 282      49.289  -6.762  23.635  1.00  0.00     0.163 HD
ATOM    903  CA  ASN B 282      49.731  -8.347  22.230  1.00 32.19     0.185 C 
ATOM    904  C   ASN B 282      48.809  -8.679  21.057  1.00 30.72     0.241 C 
ATOM    905  O   ASN B 282      49.229  -9.334  20.098  1.00 35.29    -0.271 OA
ATOM    906  CB  ASN B 282      49.502  -9.293  23.403  1.00 34.45     0.137 C 
ATOM    907  CG  ASN B 282      50.561  -9.133  24.491  1.00 37.77     0.217 C 
ATOM    908  ND2 ASN B 282      50.236  -9.551  25.699  1.00 39.97    -0.370 N 
ATOM    909 1HD2 ASN B 282      50.944  -9.444  26.426  1.00  0.00     0.159 HD
ATOM    910 2HD2 ASN B 282      49.317  -9.934  25.920  1.00  0.00     0.159 HD
ATOM    911  OD1 ASN B 282      51.674  -8.669  24.223  1.00 38.79    -0.274 OA
ATOM    912  N   ILE B 283      47.564  -8.199  21.102  1.00 30.35    -0.346 N 
ATOM    913  HN  ILE B 283      47.254  -7.701  21.936  1.00  0.00     0.163 HD
ATOM    914  CA  ILE B 283      46.632  -8.369  19.985  1.00 31.66     0.180 C 
ATOM    915  C   ILE B 283      47.185  -7.709  18.724  1.00 34.16     0.241 C 
ATOM    916  O   ILE B 283      47.193  -8.304  17.632  1.00 33.51    -0.271 OA
ATOM    917  CB  ILE B 283      45.254  -7.796  20.362  1.00 39.27     0.013 C 
ATOM    918  CG1 ILE B 283      44.515  -8.691  21.372  1.00 32.80     0.002 C 
ATOM    919  CG2 ILE B 283      44.416  -7.504  19.097  1.00 34.33     0.012 C 
ATOM    920  CD1 ILE B 283      43.381  -7.947  22.070  1.00 34.42     0.005 C 
ATOM    921  N   ALA B 284      47.642  -6.461  18.852  1.00 31.57    -0.346 N 
ATOM    922  HN  ALA B 284      47.623  -6.011  19.767  1.00  0.00     0.163 HD
ATOM    923  CA  ALA B 284      48.170  -5.729  17.700  1.00 38.79     0.172 C 
ATOM    924  C   ALA B 284      49.401  -6.419  17.129  1.00 28.95     0.240 C 
ATOM    925  O   ALA B 284      49.583  -6.473  15.906  1.00 27.10    -0.271 OA
ATOM    926  CB  ALA B 284      48.506  -4.296  18.111  1.00 34.77     0.042 C 
ATOM    927  N   VAL B 285      50.265  -6.938  18.000  1.00 27.91    -0.346 N 
ATOM    928  HN  VAL B 285      50.069  -6.884  19.000  1.00  0.00     0.163 HD
ATOM    929  CA  VAL B 285      51.488  -7.582  17.537  1.00 31.44     0.180 C 
ATOM    930  C   VAL B 285      51.167  -8.865  16.768  1.00 32.79     0.241 C 
ATOM    931  O   VAL B 285      51.709  -9.110  15.680  1.00 31.22    -0.271 OA
ATOM    932  CB  VAL B 285      52.435  -7.845  18.719  1.00 36.31     0.009 C 
ATOM    933  CG1 VAL B 285      53.575  -8.766  18.299  1.00 32.30     0.012 C 
ATOM    934  CG2 VAL B 285      52.976  -6.530  19.278  1.00 38.69     0.012 C 
ATOM    935  N   ARG B 286      50.286  -9.705  17.320  1.00 30.05    -0.346 N 
ATOM    936  HN  ARG B 286      49.899  -9.507  18.243  1.00  0.00     0.163 HD
ATOM    937  CA  ARG B 286      49.879 -10.908  16.597  1.00 38.44     0.176 C 
ATOM    938  C   ARG B 286      49.280 -10.565  15.234  1.00 34.45     0.241 C 
ATOM    939  O   ARG B 286      49.595 -11.219  14.229  1.00 37.20    -0.271 OA
ATOM    940  CB  ARG B 286      48.897 -11.719  17.445  1.00 40.47     0.036 C 
ATOM    941  CG  ARG B 286      49.546 -12.376  18.673  1.00 44.24     0.023 C 
ATOM    942  CD  ARG B 286      48.622 -13.385  19.351  1.00 57.65     0.138 C 
ATOM    943  NE  ARG B 286      47.474 -12.753  20.000  1.00 53.55    -0.227 N 
ATOM    944  HE  ARG B 286      46.638 -12.591  19.439  1.00  0.00     0.177 HD
ATOM    945  CZ  ARG B 286      47.451 -12.376  21.275  1.00 54.94     0.665 C 
ATOM    946  NH1 ARG B 286      46.364 -11.813  21.782  1.00 49.84    -0.235 N 
ATOM    947 1HH1 ARG B 286      46.346 -11.524  22.760  1.00  0.00     0.174 HD
ATOM    948 2HH1 ARG B 286      45.546 -11.669  21.189  1.00  0.00     0.174 HD
ATOM    949  NH2 ARG B 286      48.513 -12.563  22.045  1.00 61.79    -0.235 N 
ATOM    950 1HH2 ARG B 286      48.495 -12.274  23.023  1.00  0.00     0.174 HD
ATOM    951 2HH2 ARG B 286      49.350 -12.996  21.655  1.00  0.00     0.174 HD
ATOM    952  N   LYS B 287      48.432  -9.534  15.173  1.00 33.16    -0.346 N 
ATOM    953  HN  LYS B 287      48.181  -9.044  16.031  1.00  0.00     0.163 HD
ATOM    954  CA  LYS B 287      47.856  -9.093  13.904  1.00 34.91     0.176 C 
ATOM    955  C   LYS B 287      48.945  -8.612  12.949  1.00 35.16     0.241 C 
ATOM    956  O   LYS B 287      48.976  -9.001  11.771  1.00 35.29    -0.271 OA
ATOM    957  CB  LYS B 287      46.825  -7.986  14.165  1.00 39.48     0.035 C 
ATOM    958  CG  LYS B 287      46.238  -7.338  12.902  1.00 38.90     0.004 C 
ATOM    959  CD  LYS B 287      45.275  -6.194  13.256  1.00 39.76     0.027 C 
ATOM    960  CE  LYS B 287      44.668  -5.569  11.995  1.00 45.56     0.229 C 
ATOM    961  NZ  LYS B 287      43.772  -4.401  12.270  1.00 42.40    -0.079 N 
ATOM    962  HZ1 LYS B 287      43.368  -3.985  11.431  1.00  0.00     0.274 HD
ATOM    963  HZ2 LYS B 287      44.261  -3.695  12.821  1.00  0.00     0.274 HD
ATOM    964  HZ3 LYS B 287      43.040  -4.658  12.932  1.00  0.00     0.274 HD
ATOM    965  N   SER B 288      49.870  -7.790  13.452  1.00 29.77    -0.344 N 
ATOM    966  HN  SER B 288      49.827  -7.527  14.437  1.00  0.00     0.163 HD
ATOM    967  CA  SER B 288      50.940  -7.264  12.612  1.00 32.73     0.200 C 
ATOM    968  C   SER B 288      51.810  -8.379  12.043  1.00 33.18     0.243 C 
ATOM    969  O   SER B 288      52.171  -8.350  10.852  1.00 30.78    -0.271 OA
ATOM    970  CB  SER B 288      51.792  -6.283  13.414  1.00 29.22     0.199 C 
ATOM    971  OG  SER B 288      52.802  -5.720  12.591  1.00 30.19    -0.398 OA
ATOM    972  HG  SER B 288      53.332  -5.110  13.090  1.00  0.00     0.209 HD
ATOM    973  N   ARG B 289      52.133  -9.380  12.868  1.00 31.75    -0.346 N 
ATOM    974  HN  ARG B 289      51.773  -9.371  13.822  1.00  0.00     0.163 HD
ATOM    975  CA  ARG B 289      52.988 -10.488  12.441  1.00 37.47     0.176 C 
ATOM    976  C   ARG B 289      52.292 -11.371  11.417  1.00 35.59     0.241 C 
ATOM    977  O   ARG B 289      52.934 -11.844  10.472  1.00 39.55    -0.271 OA
ATOM    978  CB  ARG B 289      53.437 -11.310  13.657  1.00 40.30     0.036 C 
ATOM    979  CG  ARG B 289      54.506 -10.575  14.464  1.00 37.10     0.023 C 
ATOM    980  CD  ARG B 289      54.961 -11.234  15.735  1.00 43.05     0.138 C 
ATOM    981  NE  ARG B 289      56.090 -10.463  16.246  1.00 35.51    -0.227 N 
ATOM    982  HE  ARG B 289      56.617  -9.909  15.571  1.00  0.00     0.177 HD
ATOM    983  CZ  ARG B 289      56.491 -10.418  17.505  1.00 36.74     0.665 C 
ATOM    984  NH1 ARG B 289      55.851 -11.093  18.457  1.00 42.83    -0.235 N 
ATOM    985 1HH1 ARG B 289      56.160 -11.058  19.428  1.00  0.00     0.174 HD
ATOM    986 2HH1 ARG B 289      55.044 -11.672  18.224  1.00  0.00     0.174 HD
ATOM    987  NH2 ARG B 289      57.538  -9.667  17.807  1.00 42.42    -0.235 N 
ATOM    988 1HH2 ARG B 289      57.847  -9.632  18.778  1.00  0.00     0.174 HD
ATOM    989 2HH2 ARG B 289      58.028  -9.150  17.077  1.00  0.00     0.174 HD
ATOM    990  N   ASP B 290      50.979 -11.566  11.562  1.00 36.58    -0.346 N 
ATOM    991  HN  ASP B 290      50.505 -11.198  12.387  1.00  0.00     0.163 HD
ATOM    992  CA  ASP B 290      50.211 -12.298  10.559  1.00 47.04     0.186 C 
ATOM    993  C   ASP B 290      50.173 -11.543   9.235  1.00 43.28     0.241 C 
ATOM    994  O   ASP B 290      50.280 -12.150   8.155  1.00 35.90    -0.271 OA
ATOM    995  CB  ASP B 290      48.797 -12.559  11.088  1.00 46.22     0.147 C 
ATOM    996  CG  ASP B 290      47.908 -13.267  10.079  1.00 60.29     0.175 C 
ATOM    997  OD1 ASP B 290      47.309 -12.579   9.229  1.00 67.99    -0.648 OA
ATOM    998  OD2 ASP B 290      47.810 -14.512  10.134  1.00 63.94    -0.648 OA
ATOM    999  N   LYS B 291      50.037 -10.217   9.298  1.00 37.41    -0.346 N 
ATOM   1000  HN  LYS B 291      49.925  -9.765  10.206  1.00  0.00     0.163 HD
ATOM   1001  CA  LYS B 291      50.046  -9.405   8.085  1.00 31.93     0.176 C 
ATOM   1002  C   LYS B 291      51.385  -9.509   7.366  1.00 39.94     0.241 C 
ATOM   1003  O   LYS B 291      51.432  -9.591   6.130  1.00 41.67    -0.271 OA
ATOM   1004  CB  LYS B 291      49.736  -7.952   8.439  1.00 34.85     0.035 C 
ATOM   1005  CG  LYS B 291      49.791  -6.990   7.250  1.00 45.76     0.004 C 
ATOM   1006  CD  LYS B 291      49.601  -5.554   7.716  1.00 52.70     0.027 C 
ATOM   1007  CE  LYS B 291      49.988  -4.553   6.637  1.00 54.97     0.229 C 
ATOM   1008  NZ  LYS B 291      49.893  -3.158   7.147  1.00 51.69    -0.079 N 
ATOM   1009  HZ1 LYS B 291      50.152  -2.487   6.424  1.00  0.00     0.274 HD
ATOM   1010  HZ2 LYS B 291      50.444  -3.029   7.996  1.00  0.00     0.274 HD
ATOM   1011  HZ3 LYS B 291      48.969  -2.959   7.531  1.00  0.00     0.274 HD
ATOM   1012  N   ALA B 292      52.485  -9.527   8.126  1.00 35.20    -0.346 N 
ATOM   1013  HN  ALA B 292      52.402  -9.437   9.139  1.00  0.00     0.163 HD
ATOM   1014  CA  ALA B 292      53.802  -9.675   7.518  1.00 41.65     0.172 C 
ATOM   1015  C   ALA B 292      53.960 -11.043   6.867  1.00 42.86     0.240 C 
ATOM   1016  O   ALA B 292      54.551 -11.153   5.785  1.00 40.85    -0.271 OA
ATOM   1017  CB  ALA B 292      54.899  -9.444   8.559  1.00 42.81     0.042 C 
ATOM   1018  N   LYS B 293      53.434 -12.095   7.503  1.00 35.87    -0.346 N 
ATOM   1019  HN  LYS B 293      52.989 -11.968   8.412  1.00  0.00     0.163 HD
ATOM   1020  CA  LYS B 293      53.493 -13.424   6.902  1.00 37.36     0.176 C 
ATOM   1021  C   LYS B 293      52.759 -13.452   5.568  1.00 38.76     0.241 C 
ATOM   1022  O   LYS B 293      53.251 -14.031   4.592  1.00 42.66    -0.271 OA
ATOM   1023  CB  LYS B 293      52.903 -14.462   7.847  1.00 45.42     0.035 C 
ATOM   1024  CG  LYS B 293      53.820 -14.836   9.000  1.00 55.85     0.004 C 
ATOM   1025  CD  LYS B 293      53.356 -16.121   9.673  1.00 64.21     0.027 C 
ATOM   1026  CE  LYS B 293      54.319 -16.558  10.766  1.00 69.51     0.229 C 
ATOM   1027  NZ  LYS B 293      53.897 -17.849  11.378  1.00 75.22    -0.079 N 
ATOM   1028  HZ1 LYS B 293      54.543 -18.142  12.111  1.00  0.00     0.274 HD
ATOM   1029  HZ2 LYS B 293      53.778 -18.576  10.672  1.00  0.00     0.274 HD
ATOM   1030  HZ3 LYS B 293      52.938 -17.804  11.721  1.00  0.00     0.274 HD
ATOM   1031  N   MET B 294      51.582 -12.821   5.505  1.00 34.46    -0.346 N 
ATOM   1032  HN  MET B 294      51.200 -12.370   6.336  1.00  0.00     0.163 HD
ATOM   1033  CA  MET B 294      50.843 -12.778   4.247  1.00 37.42     0.177 C 
ATOM   1034  C   MET B 294      51.570 -11.946   3.203  1.00 46.58     0.241 C 
ATOM   1035  O   MET B 294      51.530 -12.275   2.010  1.00 42.83    -0.271 OA
ATOM   1036  CB  MET B 294      49.434 -12.236   4.483  1.00 47.01     0.045 C 
ATOM   1037  CG  MET B 294      48.589 -13.104   5.412  1.00 52.49     0.076 C 
ATOM   1038  SD  MET B 294      48.379 -14.805   4.823  1.00 67.74    -0.173 SA
ATOM   1039  CE  MET B 294      49.529 -15.702   5.867  1.00 76.94     0.089 C 
ATOM   1040  N   ARG B 295      52.242 -10.875   3.627  1.00 36.70    -0.346 N 
ATOM   1041  HN  ARG B 295      52.210 -10.613   4.612  1.00  0.00     0.163 HD
ATOM   1042  CA  ARG B 295      53.022 -10.076   2.690  1.00 43.25     0.176 C 
ATOM   1043  C   ARG B 295      54.163 -10.895   2.093  1.00 46.04     0.241 C 
ATOM   1044  O   ARG B 295      54.404 -10.846   0.881  1.00 39.50    -0.271 OA
ATOM   1045  CB  ARG B 295      53.549  -8.828   3.396  1.00 41.84     0.036 C 
ATOM   1046  CG  ARG B 295      53.949  -7.699   2.469  1.00 54.46     0.023 C 
ATOM   1047  CD  ARG B 295      54.024  -6.373   3.216  1.00 61.00     0.138 C 
ATOM   1048  NE  ARG B 295      54.972  -6.412   4.327  1.00 64.59    -0.227 N 
ATOM   1049  HE  ARG B 295      55.961  -6.516   4.101  1.00  0.00     0.177 HD
ATOM   1050  CZ  ARG B 295      54.638  -6.322   5.613  1.00 66.77     0.665 C 
ATOM   1051  NH1 ARG B 295      55.583  -6.369   6.542  1.00 65.91    -0.235 N 
ATOM   1052 1HH1 ARG B 295      55.327  -6.300   7.527  1.00  0.00     0.174 HD
ATOM   1053 2HH1 ARG B 295      56.558  -6.480   6.264  1.00  0.00     0.174 HD
ATOM   1054  NH2 ARG B 295      53.367  -6.177   5.976  1.00 60.29    -0.235 N 
ATOM   1055 1HH2 ARG B 295      53.111  -6.108   6.961  1.00  0.00     0.174 HD
ATOM   1056 2HH2 ARG B 295      52.640  -6.141   5.261  1.00  0.00     0.174 HD
ATOM   1057  N   ASN B 296      54.856 -11.676   2.924  1.00 41.12    -0.346 N 
ATOM   1058  HN  ASN B 296      54.621 -11.694   3.916  1.00  0.00     0.163 HD
ATOM   1059  CA  ASN B 296      55.948 -12.504   2.422  1.00 43.77     0.185 C 
ATOM   1060  C   ASN B 296      55.442 -13.571   1.463  1.00 43.33     0.241 C 
ATOM   1061  O   ASN B 296      56.098 -13.866   0.458  1.00 43.11    -0.271 OA
ATOM   1062  CB  ASN B 296      56.706 -13.141   3.587  1.00 51.89     0.137 C 
ATOM   1063  CG  ASN B 296      57.550 -12.139   4.347  1.00 60.58     0.217 C 
ATOM   1064  ND2 ASN B 296      57.791 -12.414   5.626  1.00 62.45    -0.370 N 
ATOM   1065 1HD2 ASN B 296      58.359 -11.739   6.138  1.00  0.00     0.159 HD
ATOM   1066 2HD2 ASN B 296      57.432 -13.251   6.085  1.00  0.00     0.159 HD
ATOM   1067  OD1 ASN B 296      57.983 -11.130   3.793  1.00 58.74    -0.274 OA
ATOM   1068  N   LEU B 297      54.285 -14.170   1.756  1.00 37.34    -0.346 N 
ATOM   1069  HN  LEU B 297      53.819 -13.976   2.642  1.00  0.00     0.163 HD
ATOM   1070  CA  LEU B 297      53.690 -15.103   0.804  1.00 46.08     0.177 C 
ATOM   1071  C   LEU B 297      53.377 -14.414  -0.517  1.00 44.46     0.241 C 
ATOM   1072  O   LEU B 297      53.584 -14.991  -1.594  1.00 40.17    -0.271 OA
ATOM   1073  CB  LEU B 297      52.427 -15.724   1.393  1.00 49.37     0.038 C 
ATOM   1074  CG  LEU B 297      52.662 -16.821   2.431  1.00 58.33    -0.020 C 
ATOM   1075  CD1 LEU B 297      51.345 -17.256   3.057  1.00 61.84     0.009 C 
ATOM   1076  CD2 LEU B 297      53.381 -18.004   1.796  1.00 57.58     0.009 C 
ATOM   1077  N   GLU B 298      52.884 -13.176  -0.455  1.00 39.68    -0.346 N 
ATOM   1078  HN  GLU B 298      52.697 -12.754   0.455  1.00  0.00     0.163 HD
ATOM   1079  CA  GLU B 298      52.609 -12.417  -1.670  1.00 43.72     0.177 C 
ATOM   1080  C   GLU B 298      53.875 -12.199  -2.486  1.00 46.89     0.241 C 
ATOM   1081  O   GLU B 298      53.844 -12.252  -3.724  1.00 39.77    -0.271 OA
ATOM   1082  CB  GLU B 298      51.974 -11.075  -1.318  1.00 45.67     0.045 C 
ATOM   1083  CG  GLU B 298      50.497 -11.135  -1.017  1.00 55.59     0.116 C 
ATOM   1084  CD  GLU B 298      49.968  -9.805  -0.529  1.00 71.52     0.172 C 
ATOM   1085  OE1 GLU B 298      49.387  -9.767   0.575  1.00 79.84    -0.648 OA
ATOM   1086  OE2 GLU B 298      50.152  -8.793  -1.240  1.00 78.97    -0.648 OA
ATOM   1087  N   THR B 299      54.997 -11.943  -1.814  1.00 40.99    -0.344 N 
ATOM   1088  HN  THR B 299      54.981 -11.874  -0.796  1.00  0.00     0.163 HD
ATOM   1089  CA  THR B 299      56.247 -11.762  -2.541  1.00 45.34     0.205 C 
ATOM   1090  C   THR B 299      56.692 -13.064  -3.195  1.00 47.56     0.243 C 
ATOM   1091  O   THR B 299      57.145 -13.061  -4.347  1.00 43.17    -0.271 OA
ATOM   1092  CB  THR B 299      57.321 -11.215  -1.606  1.00 49.59     0.146 C 
ATOM   1093  CG2 THR B 299      58.628 -11.025  -2.354  1.00 48.55     0.042 C 
ATOM   1094  OG1 THR B 299      56.895  -9.944  -1.105  1.00 43.51    -0.393 OA
ATOM   1095  HG1 THR B 299      57.564  -9.603  -0.523  1.00  0.00     0.210 HD
ATOM   1096  N   GLN B 300      56.539 -14.191  -2.494  1.00 36.96    -0.346 N 
ATOM   1097  HN  GLN B 300      56.216 -14.149  -1.528  1.00  0.00     0.163 HD
ATOM   1098  CA  GLN B 300      56.834 -15.483  -3.109  1.00 41.35     0.177 C 
ATOM   1099  C   GLN B 300      55.955 -15.722  -4.331  1.00 44.72     0.241 C 
ATOM   1100  O   GLN B 300      56.445 -16.143  -5.392  1.00 39.40    -0.271 OA
ATOM   1101  CB  GLN B 300      56.652 -16.599  -2.082  1.00 44.29     0.044 C 
ATOM   1102  CG  GLN B 300      57.569 -16.454  -0.884  1.00 58.69     0.105 C 
ATOM   1103  CD  GLN B 300      59.024 -16.360  -1.289  1.00 69.91     0.215 C 
ATOM   1104  NE2 GLN B 300      59.757 -15.455  -0.653  1.00 74.92    -0.370 N 
ATOM   1105 1HE2 GLN B 300      59.377 -14.855   0.079  1.00  0.00     0.159 HD
ATOM   1106 2HE2 GLN B 300      60.738 -15.392  -0.926  1.00  0.00     0.159 HD
ATOM   1107  OE1 GLN B 300      59.483 -17.085  -2.174  1.00 76.89    -0.274 OA
ATOM   1108  N   HIS B 301      54.655 -15.437  -4.209  1.00 37.84    -0.346 N 
ATOM   1109  HN  HIS B 301      54.289 -15.111  -3.314  1.00  0.00     0.163 HD
ATOM   1110  CA  HIS B 301      53.754 -15.589  -5.349  1.00 45.53     0.182 C 
ATOM   1111  C   HIS B 301      54.171 -14.696  -6.511  1.00 44.47     0.241 C 
ATOM   1112  O   HIS B 301      54.094 -15.104  -7.676  1.00 38.10    -0.271 OA
ATOM   1113  CB  HIS B 301      52.323 -15.276  -4.923  1.00 48.36     0.093 C 
ATOM   1114  CG  HIS B 301      51.311 -15.495  -6.001  1.00 54.74     0.028 A 
ATOM   1115  CD2 HIS B 301      50.664 -16.615  -6.401  1.00 56.51     0.114 A 
ATOM   1116  ND1 HIS B 301      50.861 -14.479  -6.816  1.00 55.65    -0.354 N 
ATOM   1117  HD1 HIS B 301      51.164 -13.506  -6.768  1.00  0.00     0.166 HD
ATOM   1118  CE1 HIS B 301      49.976 -14.962  -7.669  1.00 57.66     0.180 A 
ATOM   1119  NE2 HIS B 301      49.841 -16.256  -7.441  1.00 62.08    -0.360 N 
ATOM   1120  HE2 HIS B 301      49.225 -16.887  -7.954  1.00  0.00     0.166 HD
ATOM   1121  N   LYS B 302      54.620 -13.476  -6.214  1.00 37.05    -0.346 N 
ATOM   1122  HN  LYS B 302      54.659 -13.175  -5.240  1.00  0.00     0.163 HD
ATOM   1123  CA  LYS B 302      55.056 -12.568  -7.269  1.00 41.50     0.176 C 
ATOM   1124  C   LYS B 302      56.274 -13.120  -8.001  1.00 41.30     0.241 C 
ATOM   1125  O   LYS B 302      56.375 -13.008  -9.230  1.00 36.97    -0.271 OA
ATOM   1126  CB  LYS B 302      55.361 -11.198  -6.668  1.00 43.04     0.035 C 
ATOM   1127  CG  LYS B 302      55.738 -10.128  -7.668  1.00 53.47     0.004 C 
ATOM   1128  CD  LYS B 302      55.887  -8.781  -6.974  1.00 63.43     0.027 C 
ATOM   1129  CE  LYS B 302      56.219  -7.675  -7.962  1.00 71.45     0.229 C 
ATOM   1130  NZ  LYS B 302      56.338  -6.344  -7.295  1.00 74.81    -0.079 N 
ATOM   1131  HZ1 LYS B 302      56.561  -5.602  -7.958  1.00  0.00     0.274 HD
ATOM   1132  HZ2 LYS B 302      57.013  -6.372  -6.531  1.00  0.00     0.274 HD
ATOM   1133  HZ3 LYS B 302      55.498  -6.122  -6.760  1.00  0.00     0.274 HD
ATOM   1134  N   VAL B 303      57.208 -13.720  -7.257  1.00 37.54    -0.346 N 
ATOM   1135  HN  VAL B 303      57.097 -13.757  -6.244  1.00  0.00     0.163 HD
ATOM   1136  CA  VAL B 303      58.385 -14.324  -7.875  1.00 35.99     0.180 C 
ATOM   1137  C   VAL B 303      57.975 -15.434  -8.831  1.00 40.73     0.241 C 
ATOM   1138  O   VAL B 303      58.485 -15.521  -9.956  1.00 39.82    -0.271 OA
ATOM   1139  CB  VAL B 303      59.357 -14.827  -6.792  1.00 40.68     0.009 C 
ATOM   1140  CG1 VAL B 303      60.381 -15.775  -7.394  1.00 43.54     0.012 C 
ATOM   1141  CG2 VAL B 303      60.050 -13.646  -6.139  1.00 35.06     0.012 C 
ATOM   1142  N   LEU B 304      57.026 -16.278  -8.419  1.00 33.57    -0.346 N 
ATOM   1143  HN  LEU B 304      56.642 -16.191  -7.478  1.00  0.00     0.163 HD
ATOM   1144  CA  LEU B 304      56.535 -17.326  -9.310  1.00 42.83     0.177 C 
ATOM   1145  C   LEU B 304      55.882 -16.743 -10.559  1.00 39.89     0.241 C 
ATOM   1146  O   LEU B 304      56.111 -17.233 -11.675  1.00 37.63    -0.271 OA
ATOM   1147  CB  LEU B 304      55.549 -18.222  -8.567  1.00 48.67     0.038 C 
ATOM   1148  CG  LEU B 304      56.147 -19.088  -7.459  1.00 56.35    -0.020 C 
ATOM   1149  CD1 LEU B 304      55.049 -19.819  -6.701  1.00 61.26     0.009 C 
ATOM   1150  CD2 LEU B 304      57.155 -20.072  -8.038  1.00 51.79     0.009 C 
ATOM   1151  N   GLU B 305      55.053 -15.708 -10.396  1.00 36.01    -0.346 N 
ATOM   1152  HN  GLU B 305      54.895 -15.324  -9.464  1.00  0.00     0.163 HD
ATOM   1153  CA  GLU B 305      54.371 -15.125 -11.552  1.00 41.24     0.177 C 
ATOM   1154  C   GLU B 305      55.358 -14.501 -12.531  1.00 38.40     0.241 C 
ATOM   1155  O   GLU B 305      55.241 -14.697 -13.749  1.00 37.37    -0.271 OA
ATOM   1156  CB  GLU B 305      53.345 -14.089 -11.091  1.00 40.67     0.045 C 
ATOM   1157  CG  GLU B 305      52.177 -14.689 -10.329  1.00 57.77     0.116 C 
ATOM   1158  CD  GLU B 305      51.277 -15.530 -11.217  1.00 73.35     0.172 C 
ATOM   1159  OE1 GLU B 305      50.665 -14.967 -12.149  1.00 77.91    -0.648 OA
ATOM   1160  OE2 GLU B 305      51.186 -16.755 -10.989  1.00 78.27    -0.648 OA
ATOM   1161  N   LEU B 306      56.334 -13.742 -12.025  1.00 33.16    -0.346 N 
ATOM   1162  HN  LEU B 306      56.387 -13.583 -11.019  1.00  0.00     0.163 HD
ATOM   1163  CA  LEU B 306      57.325 -13.141 -12.912  1.00 40.43     0.177 C 
ATOM   1164  C   LEU B 306      58.158 -14.213 -13.610  1.00 38.56     0.241 C 
ATOM   1165  O   LEU B 306      58.477 -14.089 -14.800  1.00 33.73    -0.271 OA
ATOM   1166  CB  LEU B 306      58.214 -12.180 -12.123  1.00 37.27     0.038 C 
ATOM   1167  CG  LEU B 306      57.552 -10.853 -11.739  1.00 39.40    -0.020 C 
ATOM   1168  CD1 LEU B 306      58.384 -10.125 -10.697  1.00 43.85     0.009 C 
ATOM   1169  CD2 LEU B 306      57.330  -9.971 -12.978  1.00 41.93     0.009 C 
ATOM   1170  N   THR B 307      58.496 -15.285 -12.888  1.00 36.35    -0.344 N 
ATOM   1171  HN  THR B 307      58.236 -15.333 -11.903  1.00  0.00     0.163 HD
ATOM   1172  CA  THR B 307      59.234 -16.388 -13.496  1.00 41.21     0.205 C 
ATOM   1173  C   THR B 307      58.436 -17.037 -14.622  1.00 40.00     0.243 C 
ATOM   1174  O   THR B 307      58.992 -17.355 -15.681  1.00 37.35    -0.271 OA
ATOM   1175  CB  THR B 307      59.603 -17.413 -12.424  1.00 40.93     0.146 C 
ATOM   1176  CG2 THR B 307      60.367 -18.580 -13.034  1.00 39.18     0.042 C 
ATOM   1177  OG1 THR B 307      60.414 -16.777 -11.428  1.00 40.62    -0.393 OA
ATOM   1178  HG1 THR B 307      59.937 -16.049 -11.047  1.00  0.00     0.210 HD
ATOM   1179  N   ALA B 308      57.129 -17.225 -14.427  1.00 38.02    -0.346 N 
ATOM   1180  HN  ALA B 308      56.702 -16.969 -13.537  1.00  0.00     0.163 HD
ATOM   1181  CA  ALA B 308      56.312 -17.799 -15.493  1.00 38.72     0.172 C 
ATOM   1182  C   ALA B 308      56.213 -16.857 -16.688  1.00 38.85     0.240 C 
ATOM   1183  O   ALA B 308      56.287 -17.301 -17.842  1.00 37.74    -0.271 OA
ATOM   1184  CB  ALA B 308      54.922 -18.141 -14.963  1.00 42.58     0.042 C 
ATOM   1185  N   GLU B 309      56.034 -15.556 -16.435  1.00 35.99    -0.347 N 
ATOM   1186  HN  GLU B 309      55.964 -15.232 -15.471  1.00  0.00     0.163 HD
ATOM   1187  CA  GLU B 309      55.939 -14.598 -17.532  1.00 46.92     0.171 C 
ATOM   1188  C   GLU B 309      57.265 -14.493 -18.274  1.00 41.42     0.224 C 
ATOM   1189  O   GLU B 309      57.286 -14.369 -19.501  1.00 35.64    -0.277 OA
ATOM   1190  CB  GLU B 309      55.486 -13.238 -16.990  1.00 48.17     0.045 C 
ATOM   1191  CG  GLU B 309      55.376 -12.113 -18.011  1.00 53.00     0.116 C 
ATOM   1192  CD  GLU B 309      54.305 -12.336 -19.078  1.00 62.73     0.172 C 
ATOM   1193  OE1 GLU B 309      54.368 -11.656 -20.127  1.00 67.57    -0.648 OA
ATOM   1194  OE2 GLU B 309      53.398 -13.173 -18.876  1.00 65.43    -0.648 OA
ATOM   1195  N   ASN B 310      58.383 -14.584 -17.545  1.00 39.29    -0.225 NA
ATOM   1196  CA AASN B 310      59.677 -14.543 -18.215  0.50 39.24     0.159 C 
ATOM   1197  CA BASN B 310      59.706 -14.577 -18.168  0.50 39.45     0.159 C 
ATOM   1198  C   ASN B 310      59.874 -15.756 -19.118  1.00 35.78     0.179 C 
ATOM   1199  O   ASN B 310      60.423 -15.621 -20.222  1.00 37.81    -0.280 OA
ATOM   1200  CB AASN B 310      60.801 -14.428 -17.187  0.50 38.84     0.131 C 
ATOM   1201  CB BASN B 310      60.765 -14.611 -17.062  0.50 38.03     0.131 C 
ATOM   1202  CG AASN B 310      61.055 -12.991 -16.770  0.50 36.90     0.217 C 
ATOM   1203  CG BASN B 310      62.170 -14.789 -17.588  0.50 36.17     0.217 C 
ATOM   1204  ND2AASN B 310      62.068 -12.783 -15.938  0.50 33.59    -0.370 N 
ATOM   1205 1HD2AASN B 310      62.239 -11.817 -15.658  1.00  0.00     0.159 HD
ATOM   1206 2HD2AASN B 310      62.657 -13.540 -15.591  1.00  0.00     0.159 HD
ATOM   1207  ND2BASN B 310      62.640 -16.032 -17.611  0.50 41.37    -0.370 N 
ATOM   1208 1HD2BASN B 310      62.088 -16.835 -17.309  1.00  0.00     0.159 HD
ATOM   1209 2HD2BASN B 310      63.589 -16.152 -17.966  1.00  0.00     0.159 HD
ATOM   1210  OD1AASN B 310      60.344 -12.078 -17.189  0.50 31.64    -0.274 OA
ATOM   1211  OD1BASN B 310      62.834 -13.822 -17.951  0.50 38.30    -0.274 OA
ATOM   1212  N   GLU B 311      59.404 -16.930 -18.696  1.00 35.28    -0.352 N 
ATOM   1213  HN  GLU B 311      58.974 -17.000 -17.774  1.00  0.00     0.163 HD
ATOM   1214  CA  GLU B 311      59.499 -18.114 -19.539  1.00 40.65     0.176 C 
ATOM   1215  C   GLU B 311      58.586 -18.002 -20.753  1.00 40.40     0.241 C 
ATOM   1216  O   GLU B 311      58.957 -18.433 -21.846  1.00 35.17    -0.271 OA
ATOM   1217  CB  GLU B 311      59.168 -19.362 -18.724  1.00 52.70     0.045 C 
ATOM   1218  CG  GLU B 311      60.198 -19.683 -17.656  1.00 68.58     0.116 C 
ATOM   1219  CD  GLU B 311      59.790 -20.858 -16.784  1.00 88.65     0.172 C 
ATOM   1220  OE1 GLU B 311      58.749 -21.488 -17.075  1.00 97.88    -0.648 OA
ATOM   1221  OE2 GLU B 311      60.510 -21.150 -15.805  1.00 89.51    -0.648 OA
ATOM   1222  N   ARG B 312      57.390 -17.430 -20.581  1.00 36.36    -0.346 N 
ATOM   1223  HN  ARG B 312      57.098 -17.134 -19.649  1.00  0.00     0.163 HD
ATOM   1224  CA  ARG B 312      56.500 -17.227 -21.719  1.00 42.52     0.176 C 
ATOM   1225  C   ARG B 312      57.123 -16.282 -22.742  1.00 45.61     0.241 C 
ATOM   1226  O   ARG B 312      57.063 -16.534 -23.953  1.00 41.42    -0.271 OA
ATOM   1227  CB  ARG B 312      55.150 -16.687 -21.240  1.00 41.88     0.036 C 
ATOM   1228  CG  ARG B 312      54.126 -16.502 -22.344  1.00 55.13     0.023 C 
ATOM   1229  CD  ARG B 312      52.909 -15.718 -21.850  1.00 58.20     0.138 C 
ATOM   1230  NE  ARG B 312      53.207 -14.302 -21.639  1.00 54.20    -0.227 N 
ATOM   1231  HE  ARG B 312      53.385 -13.988 -20.685  1.00  0.00     0.177 HD
ATOM   1232  CZ  ARG B 312      53.261 -13.397 -22.614  1.00 63.10     0.665 C 
ATOM   1233  NH1 ARG B 312      53.533 -12.129 -22.330  1.00 66.41    -0.235 N 
ATOM   1234 1HH1 ARG B 312      53.574 -11.436 -23.077  1.00  0.00     0.174 HD
ATOM   1235 2HH1 ARG B 312      53.690 -11.853 -21.361  1.00  0.00     0.174 HD
ATOM   1236  NH2 ARG B 312      53.056 -13.757 -23.877  1.00 55.50    -0.235 N 
ATOM   1237 1HH2 ARG B 312      53.097 -13.064 -24.624  1.00  0.00     0.174 HD
ATOM   1238 2HH2 ARG B 312      52.847 -14.731 -24.095  1.00  0.00     0.174 HD
ATOM   1239  N   LEU B 313      57.736 -15.192 -22.271  1.00 36.08    -0.346 N 
ATOM   1240  HN  LEU B 313      57.811 -15.045 -21.264  1.00  0.00     0.163 HD
ATOM   1241  CA  LEU B 313      58.299 -14.210 -23.195  1.00 41.08     0.177 C 
ATOM   1242  C   LEU B 313      59.529 -14.761 -23.910  1.00 34.24     0.241 C 
ATOM   1243  O   LEU B 313      59.701 -14.548 -25.119  1.00 35.44    -0.271 OA
ATOM   1244  CB  LEU B 313      58.630 -12.925 -22.433  1.00 44.90     0.038 C 
ATOM   1245  CG  LEU B 313      57.425 -12.050 -22.075  1.00 41.81    -0.020 C 
ATOM   1246  CD1 LEU B 313      57.782 -11.138 -20.913  1.00 39.51     0.009 C 
ATOM   1247  CD2 LEU B 313      56.984 -11.241 -23.282  1.00 47.51     0.009 C 
ATOM   1248  N   GLN B 314      60.393 -15.477 -23.183  1.00 32.83    -0.346 N 
ATOM   1249  HN  GLN B 314      60.231 -15.612 -22.185  1.00  0.00     0.163 HD
ATOM   1250  CA  GLN B 314      61.567 -16.065 -23.816  1.00 38.59     0.177 C 
ATOM   1251  C   GLN B 314      61.169 -17.100 -24.861  1.00 33.72     0.241 C 
ATOM   1252  O   GLN B 314      61.805 -17.197 -25.919  1.00 32.21    -0.271 OA
ATOM   1253  CB  GLN B 314      62.478 -16.687 -22.764  1.00 36.61     0.044 C 
ATOM   1254  CG  GLN B 314      63.765 -17.275 -23.311  1.00 47.76     0.105 C 
ATOM   1255  CD  GLN B 314      64.668 -17.813 -22.214  1.00 67.96     0.215 C 
ATOM   1256  NE2 GLN B 314      65.442 -18.845 -22.534  1.00 72.50    -0.370 N 
ATOM   1257 1HE2 GLN B 314      66.048 -19.206 -21.798  1.00  0.00     0.159 HD
ATOM   1258 2HE2 GLN B 314      65.444 -19.263 -23.465  1.00  0.00     0.159 HD
ATOM   1259  OE1 GLN B 314      64.665 -17.308 -21.089  1.00 71.30    -0.274 OA
ATOM   1260  N   LYS B 315      60.123 -17.887 -24.590  1.00 34.09    -0.346 N 
ATOM   1261  HN  LYS B 315      59.668 -17.842 -23.678  1.00  0.00     0.163 HD
ATOM   1262  CA  LYS B 315      59.635 -18.814 -25.614  1.00 40.12     0.176 C 
ATOM   1263  C   LYS B 315      59.114 -18.067 -26.837  1.00 40.35     0.241 C 
ATOM   1264  O   LYS B 315      59.340 -18.492 -27.980  1.00 40.45    -0.271 OA
ATOM   1265  CB  LYS B 315      58.538 -19.715 -25.047  1.00 47.04     0.035 C 
ATOM   1266  CG  LYS B 315      59.002 -20.682 -23.972  1.00 52.13     0.004 C 
ATOM   1267  CD  LYS B 315      60.032 -21.668 -24.499  1.00 62.07     0.027 C 
ATOM   1268  CE  LYS B 315      60.318 -22.736 -23.453  1.00 63.49     0.229 C 
ATOM   1269  NZ  LYS B 315      59.056 -23.398 -23.016  1.00 66.40    -0.079 N 
ATOM   1270  HZ1 LYS B 315      59.248 -24.114 -22.315  1.00  0.00     0.274 HD
ATOM   1271  HZ2 LYS B 315      58.533 -23.774 -23.807  1.00  0.00     0.274 HD
ATOM   1272  HZ3 LYS B 315      58.369 -22.720 -22.686  1.00  0.00     0.274 HD
ATOM   1273  N   LYS B 316      58.403 -16.958 -26.616  1.00 39.89    -0.346 N 
ATOM   1274  HN  LYS B 316      58.211 -16.666 -25.658  1.00  0.00     0.163 HD
ATOM   1275  CA  LYS B 316      57.897 -16.159 -27.725  1.00 48.03     0.176 C 
ATOM   1276  C   LYS B 316      59.040 -15.587 -28.561  1.00 43.77     0.241 C 
ATOM   1277  O   LYS B 316      58.985 -15.601 -29.795  1.00 43.29    -0.271 OA
ATOM   1278  CB  LYS B 316      56.993 -15.051 -27.182  1.00 44.69     0.035 C 
ATOM   1279  CG  LYS B 316      56.074 -14.427 -28.209  1.00 62.64     0.004 C 
ATOM   1280  CD  LYS B 316      55.086 -15.449 -28.749  1.00 69.18     0.027 C 
ATOM   1281  CE  LYS B 316      54.308 -14.896 -29.933  1.00 71.06     0.229 C 
ATOM   1282  NZ  LYS B 316      53.481 -13.717 -29.553  1.00 78.84    -0.079 N 
ATOM   1283  HZ1 LYS B 316      52.959 -13.346 -30.347  1.00  0.00     0.274 HD
ATOM   1284  HZ2 LYS B 316      54.048 -12.993 -29.112  1.00  0.00     0.274 HD
ATOM   1285  HZ3 LYS B 316      52.862 -13.935 -28.772  1.00  0.00     0.274 HD
ATOM   1286  N   VAL B 317      60.099 -15.103 -27.907  1.00 38.08    -0.346 N 
ATOM   1287  HN  VAL B 317      60.094 -15.074 -26.887  1.00  0.00     0.163 HD
ATOM   1288  CA  VAL B 317      61.267 -14.614 -28.640  1.00 39.73     0.180 C 
ATOM   1289  C   VAL B 317      61.865 -15.732 -29.487  1.00 40.64     0.241 C 
ATOM   1290  O   VAL B 317      62.156 -15.552 -30.681  1.00 41.17    -0.271 OA
ATOM   1291  CB  VAL B 317      62.302 -14.031 -27.661  1.00 41.58     0.009 C 
ATOM   1292  CG1 VAL B 317      63.612 -13.762 -28.364  1.00 39.73     0.012 C 
ATOM   1293  CG2 VAL B 317      61.769 -12.752 -27.017  1.00 44.16     0.012 C 
ATOM   1294  N   GLU B 318      62.038 -16.911 -28.885  1.00 34.48    -0.346 N 
ATOM   1295  HN  GLU B 318      61.745 -17.027 -27.915  1.00  0.00     0.163 HD
ATOM   1296  CA  GLU B 318      62.640 -18.037 -29.593  1.00 35.13     0.177 C 
ATOM   1297  C   GLU B 318      61.748 -18.518 -30.731  1.00 40.69     0.241 C 
ATOM   1298  O   GLU B 318      62.248 -18.906 -31.793  1.00 45.44    -0.271 OA
ATOM   1299  CB  GLU B 318      62.936 -19.166 -28.602  1.00 40.03     0.045 C 
ATOM   1300  CG  GLU B 318      64.062 -18.809 -27.626  1.00 32.78     0.116 C 
ATOM   1301  CD  GLU B 318      64.173 -19.768 -26.438  1.00 41.08     0.172 C 
ATOM   1302  OE1 GLU B 318      63.315 -20.661 -26.288  1.00 46.78    -0.648 OA
ATOM   1303  OE2 GLU B 318      65.131 -19.619 -25.651  1.00 44.88    -0.648 OA
ATOM   1304  N   GLN B 319      60.427 -18.491 -30.534  1.00 40.94    -0.346 N 
ATOM   1305  HN  GLN B 319      60.055 -18.215 -29.625  1.00  0.00     0.163 HD
ATOM   1306  CA  GLN B 319      59.513 -18.854 -31.613  1.00 52.80     0.177 C 
ATOM   1307  C   GLN B 319      59.648 -17.894 -32.786  1.00 50.75     0.241 C 
ATOM   1308  O   GLN B 319      59.716 -18.316 -33.950  1.00 49.83    -0.271 OA
ATOM   1309  CB  GLN B 319      58.076 -18.867 -31.092  1.00 61.58     0.044 C 
ATOM   1310  CG  GLN B 319      57.022 -19.001 -32.184  1.00 79.17     0.105 C 
ATOM   1311  CD  GLN B 319      55.610 -18.937 -31.636  1.00 94.80     0.215 C 
ATOM   1312  NE2 GLN B 319      54.900 -17.860 -31.951  1.00100.96    -0.370 N 
ATOM   1313 1HE2 GLN B 319      55.269 -17.111 -32.537  1.00  0.00     0.159 HD
ATOM   1314 2HE2 GLN B 319      53.950 -17.817 -31.582  1.00  0.00     0.159 HD
ATOM   1315  OE1 GLN B 319      55.165 -19.842 -30.929  1.00100.20    -0.274 OA
ATOM   1316  N   LEU B 320      59.695 -16.590 -32.502  1.00 49.36    -0.346 N 
ATOM   1317  HN  LEU B 320      59.629 -16.268 -31.536  1.00  0.00     0.163 HD
ATOM   1318  CA  LEU B 320      59.842 -15.630 -33.594  1.00 53.40     0.177 C 
ATOM   1319  C   LEU B 320      61.176 -15.796 -34.307  1.00 55.35     0.241 C 
ATOM   1320  O   LEU B 320      61.254 -15.612 -35.527  1.00 49.89    -0.271 OA
ATOM   1321  CB  LEU B 320      59.682 -14.205 -33.070  1.00 52.98     0.038 C 
ATOM   1322  CG  LEU B 320      58.295 -13.932 -32.490  1.00 51.85    -0.020 C 
ATOM   1323  CD1 LEU B 320      58.228 -12.537 -31.904  1.00 63.05     0.009 C 
ATOM   1324  CD2 LEU B 320      57.214 -14.137 -33.546  1.00 68.21     0.009 C 
ATOM   1325  N   SER B 321      62.230 -16.151 -33.572  1.00 51.72    -0.344 N 
ATOM   1326  HN  SER B 321      62.139 -16.225 -32.559  1.00  0.00     0.163 HD
ATOM   1327  CA  SER B 321      63.514 -16.435 -34.206  1.00 53.60     0.200 C 
ATOM   1328  C   SER B 321      63.424 -17.649 -35.125  1.00 51.63     0.243 C 
ATOM   1329  O   SER B 321      63.905 -17.615 -36.266  1.00 55.58    -0.271 OA
ATOM   1330  CB  SER B 321      64.585 -16.649 -33.135  1.00 53.39     0.199 C 
ATOM   1331  OG  SER B 321      65.792 -17.120 -33.711  1.00 59.22    -0.398 OA
ATOM   1332  HG  SER B 321      66.457 -17.253 -33.046  1.00  0.00     0.209 HD
ATOM   1333  N   ARG B 322      62.815 -18.738 -34.645  1.00 47.91    -0.346 N 
ATOM   1334  HN  ARG B 322      62.410 -18.722 -33.709  1.00  0.00     0.163 HD
ATOM   1335  CA  ARG B 322      62.726 -19.951 -35.455  1.00 53.87     0.176 C 
ATOM   1336  C   ARG B 322      61.889 -19.722 -36.704  1.00 61.65     0.241 C 
ATOM   1337  O   ARG B 322      62.215 -20.233 -37.785  1.00 70.33    -0.271 OA
ATOM   1338  CB  ARG B 322      62.147 -21.101 -34.629  1.00 55.54     0.036 C 
ATOM   1339  CG  ARG B 322      63.049 -21.583 -33.518  1.00 54.56     0.023 C 
ATOM   1340  CD  ARG B 322      62.619 -22.951 -33.020  1.00 56.45     0.138 C 
ATOM   1341  NE  ARG B 322      63.147 -23.208 -31.689  1.00 60.61    -0.227 N 
ATOM   1342  HE  ARG B 322      64.065 -23.644 -31.608  1.00  0.00     0.177 HD
ATOM   1343  CZ  ARG B 322      62.493 -22.903 -30.573  1.00 63.55     0.665 C 
ATOM   1344  NH1 ARG B 322      61.292 -22.343 -30.646  1.00 67.74    -0.235 N 
ATOM   1345 1HH1 ARG B 322      60.876 -22.149 -31.557  1.00  0.00     0.174 HD
ATOM   1346 2HH1 ARG B 322      60.790 -22.109 -29.789  1.00  0.00     0.174 HD
ATOM   1347  NH2 ARG B 322      63.035 -23.156 -29.388  1.00 68.25    -0.235 N 
ATOM   1348 1HH2 ARG B 322      63.958 -23.586 -29.332  1.00  0.00     0.174 HD
ATOM   1349 2HH2 ARG B 322      62.533 -22.922 -28.531  1.00  0.00     0.174 HD
ATOM   1350  N   GLU B 323      60.806 -18.952 -36.585  1.00 57.65    -0.346 N 
ATOM   1351  HN  GLU B 323      60.547 -18.570 -35.675  1.00  0.00     0.163 HD
ATOM   1352  CA  GLU B 323      59.994 -18.658 -37.760  1.00 61.17     0.177 C 
ATOM   1353  C   GLU B 323      60.695 -17.711 -38.725  1.00 62.22     0.241 C 
ATOM   1354  O   GLU B 323      60.327 -17.664 -39.904  1.00 66.27    -0.271 OA
ATOM   1355  CB  GLU B 323      58.645 -18.079 -37.339  1.00 62.04     0.045 C 
ATOM   1356  CG  GLU B 323      57.754 -19.072 -36.611  1.00 76.14     0.116 C 
ATOM   1357  CD  GLU B 323      56.615 -18.402 -35.867  1.00 80.78     0.172 C 
ATOM   1358  OE1 GLU B 323      56.660 -17.165 -35.701  1.00 82.69    -0.648 OA
ATOM   1359  OE2 GLU B 323      55.676 -19.112 -35.448  1.00 86.33    -0.648 OA
ATOM   1360  N   LEU B 324      61.696 -16.960 -38.263  1.00 53.77    -0.346 N 
ATOM   1361  HN  LEU B 324      61.941 -16.984 -37.273  1.00  0.00     0.163 HD
ATOM   1362  CA  LEU B 324      62.439 -16.104 -39.183  1.00 63.67     0.177 C 
ATOM   1363  C   LEU B 324      63.547 -16.879 -39.881  1.00 65.12     0.241 C 
ATOM   1364  O   LEU B 324      63.759 -16.708 -41.082  1.00 52.96    -0.271 OA
ATOM   1365  CB  LEU B 324      63.018 -14.895 -38.451  1.00 55.93     0.038 C 
ATOM   1366  CG  LEU B 324      62.136 -13.655 -38.255  1.00 59.43    -0.020 C 
ATOM   1367  CD1 LEU B 324      60.688 -14.011 -38.029  1.00 65.54     0.009 C 
ATOM   1368  CD2 LEU B 324      62.632 -12.846 -37.091  1.00 54.69     0.009 C 
ATOM   1369  N   SER B 325      64.253 -17.739 -39.144  1.00 60.61    -0.344 N 
ATOM   1370  HN  SER B 325      64.045 -17.844 -38.151  1.00  0.00     0.163 HD
ATOM   1371  CA  SER B 325      65.320 -18.529 -39.747  1.00 67.76     0.200 C 
ATOM   1372  C   SER B 325      64.779 -19.452 -40.832  1.00 76.20     0.243 C 
ATOM   1373  O   SER B 325      65.359 -19.555 -41.919  1.00 71.55    -0.271 OA
ATOM   1374  CB  SER B 325      66.050 -19.330 -38.669  1.00 74.88     0.199 C 
ATOM   1375  OG  SER B 325      65.156 -20.166 -37.955  1.00 83.34    -0.398 OA
ATOM   1376  HG  SER B 325      65.610 -20.664 -37.285  1.00  0.00     0.209 HD
ATOM   1377  N   THR B 326      63.663 -20.135 -40.558  1.00 74.58    -0.344 N 
ATOM   1378  HN  THR B 326      63.215 -20.042 -39.646  1.00  0.00     0.163 HD
ATOM   1379  CA  THR B 326      63.089 -21.016 -41.572  1.00 75.95     0.205 C 
ATOM   1380  C   THR B 326      62.577 -20.229 -42.772  1.00 81.53     0.243 C 
ATOM   1381  O   THR B 326      62.579 -20.744 -43.896  1.00 85.65    -0.271 OA
ATOM   1382  CB  THR B 326      61.964 -21.862 -40.975  1.00 72.57     0.146 C 
ATOM   1383  CG2 THR B 326      62.526 -22.907 -40.022  1.00 71.06     0.042 C 
ATOM   1384  OG1 THR B 326      61.047 -21.014 -40.272  1.00 75.92    -0.393 OA
ATOM   1385  HG1 THR B 326      60.348 -21.540 -39.901  1.00  0.00     0.210 HD
ATOM   1386  N   LEU B 327      62.145 -18.983 -42.556  1.00 82.09    -0.346 N 
ATOM   1387  HN  LEU B 327      62.119 -18.614 -41.606  1.00  0.00     0.163 HD
ATOM   1388  CA  LEU B 327      61.710 -18.147 -43.670  1.00 80.39     0.172 C 
ATOM   1389  C   LEU B 327      62.873 -17.809 -44.593  1.00 79.96     0.240 C 
ATOM   1390  O   LEU B 327      62.744 -17.891 -45.821  1.00 92.77    -0.271 OA
ATOM   1391  CB  LEU B 327      61.051 -16.873 -43.137  1.00 80.34     0.042 C 
ATOM   1392  N   ARG B 328      64.020 -17.436 -44.025  1.00 69.85    -0.346 N 
ATOM   1393  HN  ARG B 328      64.078 -17.372 -43.009  1.00  0.00     0.163 HD
ATOM   1394  CA  ARG B 328      65.193 -17.118 -44.830  1.00 62.79     0.172 C 
ATOM   1395  C   ARG B 328      65.957 -18.358 -45.276  1.00 70.70     0.240 C 
ATOM   1396  O   ARG B 328      66.708 -18.286 -46.257  1.00 67.42    -0.271 OA
ATOM   1397  CB  ARG B 328      66.132 -16.192 -44.055  1.00 67.59     0.042 C 
ATOM   1398  N   ASN B 329      65.788 -19.489 -44.585  1.00 82.86    -0.346 N 
ATOM   1399  HN  ASN B 329      65.194 -19.493 -43.756  1.00  0.00     0.163 HD
ATOM   1400  CA  ASN B 329      66.449 -20.720 -45.010  1.00 86.34     0.172 C 
ATOM   1401  C   ASN B 329      65.872 -21.229 -46.325  1.00 85.74     0.240 C 
ATOM   1402  O   ASN B 329      66.619 -21.646 -47.218  1.00 94.83    -0.271 OA
ATOM   1403  CB  ASN B 329      66.332 -21.787 -43.920  1.00 86.17     0.042 C 
ATOM   1404  N   LEU B 330      64.544 -21.201 -46.465  1.00144.52    -0.346 N 
ATOM   1405  HN  LEU B 330      63.952 -20.952 -45.672  1.00  0.00     0.163 HD
ATOM   1406  CA  LEU B 330      63.941 -21.527 -47.752  1.00128.20     0.172 C 
ATOM   1407  C   LEU B 330      64.249 -20.458 -48.793  1.00123.10     0.240 C 
ATOM   1408  O   LEU B 330      64.329 -20.762 -49.988  1.00128.09    -0.271 OA
ATOM   1409  CB  LEU B 330      62.432 -21.708 -47.596  1.00117.41     0.042 C 
ATOM   1410  N   PHE B 331      64.419 -19.209 -48.359  1.00115.07    -0.346 N 
ATOM   1411  HN  PHE B 331      64.224 -18.993 -47.381  1.00  0.00     0.163 HD
ATOM   1412  CA  PHE B 331      64.876 -18.143 -49.242  1.00109.26     0.180 C 
ATOM   1413  C   PHE B 331      66.243 -18.502 -49.812  1.00121.33     0.241 C 
ATOM   1414  O   PHE B 331      67.201 -18.710 -49.062  1.00126.05    -0.271 OA
ATOM   1415  CB  PHE B 331      64.935 -16.826 -48.462  1.00104.96     0.073 C 
ATOM   1416  CG  PHE B 331      65.302 -15.623 -49.294  1.00 98.86    -0.056 A 
ATOM   1417  CD1 PHE B 331      64.316 -14.799 -49.812  1.00 97.55     0.007 A 
ATOM   1418  CD2 PHE B 331      66.630 -15.301 -49.533  1.00103.68     0.007 A 
ATOM   1419  CE1 PHE B 331      64.645 -13.685 -50.572  1.00 87.91     0.001 A 
ATOM   1420  CE2 PHE B 331      66.966 -14.191 -50.294  1.00106.00     0.001 A 
ATOM   1421  CZ  PHE B 331      65.972 -13.380 -50.813  1.00 92.78     0.000 A 
ATOM   1422  N   LYS B 332      66.334 -18.586 -51.139  1.00125.21    -0.346 N 
ATOM   1423  HN  LYS B 332      65.525 -18.355 -51.715  1.00  0.00     0.163 HD
ATOM   1424  CA  LYS B 332      67.579 -19.005 -51.779  1.00136.88     0.172 C 
ATOM   1425  C   LYS B 332      67.593 -18.510 -53.214  1.00140.59     0.240 C 
ATOM   1426  O   LYS B 332      66.693 -18.849 -53.991  1.00138.17    -0.271 OA
ATOM   1427  CB  LYS B 332      67.728 -20.526 -51.734  1.00142.68     0.042 C 
ATOM   1428  N   GLN B 333      68.617 -17.726 -53.564  1.00144.80    -0.346 N 
ATOM   1429  HN  GLN B 333      69.304 -17.477 -52.852  1.00  0.00     0.163 HD
ATOM   1430  CA  GLN B 333      68.799 -17.207 -54.921  1.00142.38     0.172 C 
ATOM   1431  C   GLN B 333      67.505 -16.609 -55.464  1.00132.28     0.240 C 
ATOM   1432  O   GLN B 333      67.123 -16.844 -56.613  1.00132.39    -0.271 OA
ATOM   1433  CB  GLN B 333      69.333 -18.292 -55.857  1.00147.04     0.042 C 
ATOM   1434  N   LEU B 334      66.818 -15.846 -54.617  1.00121.84    -0.346 N 
ATOM   1435  HN  LEU B 334      67.192 -15.669 -53.685  1.00  0.00     0.163 HD
ATOM   1436  CA  LEU B 334      65.543 -15.260 -54.999  1.00110.11     0.172 C 
ATOM   1437  C   LEU B 334      65.711 -14.449 -56.282  1.00102.58     0.243 C 
ATOM   1438  O   LEU B 334      66.730 -13.766 -56.451  1.00110.92    -0.271 OA
ATOM   1439  CB  LEU B 334      65.001 -14.376 -53.876  1.00103.00     0.042 C 
ATOM   1440  N   PRO B 335      64.728 -14.484 -57.193  1.00 92.38    -0.337 N 
ATOM   1441  CA  PRO B 335      64.982 -14.127 -58.597  1.00 87.30     0.179 C 
ATOM   1442  C   PRO B 335      65.685 -12.798 -58.818  1.00 90.98     0.241 C 
ATOM   1443  O   PRO B 335      65.240 -11.743 -58.356  1.00 88.72    -0.271 OA
ATOM   1444  CB  PRO B 335      63.573 -14.107 -59.200  1.00 77.93     0.037 C 
ATOM   1445  CG  PRO B 335      62.806 -15.052 -58.362  1.00 74.66     0.022 C 
ATOM   1446  CD  PRO B 335      63.323 -14.864 -56.972  1.00 81.25     0.127 C 
ATOM   1447  N   GLU B 336      66.810 -12.866 -59.525  1.00 91.56    -0.346 N 
ATOM   1448  HN  GLU B 336      67.187 -13.789 -59.740  1.00  0.00     0.163 HD
ATOM   1449  CA  GLU B 336      67.537 -11.697 -60.011  1.00 90.09     0.172 C 
ATOM   1450  C   GLU B 336      67.767 -11.928 -61.498  1.00 91.91     0.243 C 
ATOM   1451  O   GLU B 336      68.864 -12.324 -61.917  1.00 98.44    -0.271 OA
ATOM   1452  CB  GLU B 336      68.845 -11.491 -59.248  1.00 95.43     0.042 C 
ATOM   1453  N   PRO B 337      66.744 -11.701 -62.327  1.00 80.37    -0.337 N 
ATOM   1454  CA  PRO B 337      66.841 -12.070 -63.751  1.00 82.02     0.179 C 
ATOM   1455  C   PRO B 337      67.932 -11.341 -64.520  1.00 90.56     0.241 C 
ATOM   1456  O   PRO B 337      68.236 -11.755 -65.647  1.00 91.24    -0.271 OA
ATOM   1457  CB  PRO B 337      65.451 -11.723 -64.301  1.00 73.12     0.037 C 
ATOM   1458  CG  PRO B 337      64.875 -10.743 -63.317  1.00 69.28     0.022 C 
ATOM   1459  CD  PRO B 337      65.425 -11.139 -61.987  1.00 73.30     0.127 C 
ATOM   1460  N   LEU B 338      68.517 -10.286 -63.957  1.00106.92    -0.349 N 
ATOM   1461  HN  LEU B 338      68.198  -9.989 -63.035  1.00  0.00     0.163 HD
ATOM   1462  CA  LEU B 338      69.595  -9.531 -64.595  1.00112.66     0.142 C 
ATOM   1463  C   LEU B 338      69.182  -9.014 -65.968  1.00112.18     0.255 C 
ATOM   1464  O   LEU B 338      68.042  -8.591 -66.166  1.00106.71    -0.305 OA
ATOM   1465  CB  LEU B 338      70.855 -10.387 -64.702  1.00121.00     0.039 C 
TER    1466      LEU B 338 
