# Supplementary material for: Astragalus in Acute Pancreatitis: Insights from Network Pharmacology, Molecular Docking, and Meta-Analysis Validation
Source: Curr Issues Mol Biol. 2025 May 21;47(5):379. doi: 10.3390/cimb47050379 (PMC12109879; doi:10.3390/cimb47050379)
Supplement: Supplementary file 1 [file cimb-47-00379-s001.zip › Original Data/Network Pharmacology/5 Molecular Docking/Calycosin/IL6/log.txt]

#################################################################
# If you used AutoDock Vina in your work, please cite:          #
#                                                               #
# O. Trott, A. J. Olson,                                        #
# AutoDock Vina: improving the speed and accuracy of docking    #
# with a new scoring function, efficient optimization and       #
# multithreading, Journal of Computational Chemistry 31 (2010)  #
# 455-461                                                       #
#                                                               #
# DOI 10.1002/jcc.21334                                         #
#                                                               #
# Please see http://vina.scripps.edu for more information.      #
#################################################################

WARNING: The search space volume > 27000 Angstrom^3 (See FAQ)
Detected 22 CPUs
WARNING: at low exhaustiveness, it may be impossible to utilize all CPUs
Reading input ... done.
Setting up the scoring function ... done.
Analyzing the binding site ... done.
Using random seed: 913374088
Performing search ... done.
Refining results ... done.

mode |   affinity | dist from best mode
     | (kcal/mol) | rmsd l.b.| rmsd u.b.
-----+------------+----------+----------
   1         -6.2      0.000      0.000
   2         -6.1     14.696     15.152
   3         -5.9      1.599      7.091
   4         -5.8     14.879     15.152
   5         -5.7      1.038      2.314
   6         -5.7      1.027      7.552
   7         -5.6      4.032      6.035
   8         -5.4     15.530     16.001
   9         -5.4      1.559      7.628
  10         -5.4     28.618     29.662
  11         -5.3      1.764      2.295
  12         -5.3     36.870     40.911
  13         -5.2     14.013     18.549
  14         -5.2     26.332     28.529
  15         -5.2     26.710     28.941
  16         -5.2     27.791     31.630
  17         -5.2     39.735     44.501
  18         -5.1     38.343     40.357
  19         -5.1     39.234     40.903
  20         -5.1     27.894     32.158
Writing output ... done.
