# Supplementary material for: Astragalus in Acute Pancreatitis: Insights from Network Pharmacology, Molecular Docking, and Meta-Analysis Validation
Source: Curr Issues Mol Biol. 2025 May 21;47(5):379. doi: 10.3390/cimb47050379 (PMC12109879; doi:10.3390/cimb47050379)
Supplement: Supplementary file 1 [file cimb-47-00379-s001.zip › Original Data/Network Pharmacology/5 Molecular Docking/Calycosin/IL6/output.pdbqt]

MODEL 1
REMARK VINA RESULT:      -6.2      0.000      0.000
REMARK  3 active torsions:
REMARK  status: ('A' for Active; 'I' for Inactive)
REMARK    1  A    between atoms: O_3  and  C_17 
REMARK    2  A    between atoms: O_4  and  C_16 
REMARK    3  A    between atoms: O_5  and  C_19 
ROOT
ATOM      1  O   *** d   1      67.207 -12.922 -13.445  0.00  0.00    -0.321 OA
ATOM      2  O   *** d   1      66.007 -16.084 -11.375  0.00  0.00    -0.286 OA
ATOM      3  C   *** d   1      67.124 -14.097 -11.348  0.00  0.00     0.048 A 
ATOM      4  C   *** d   1      66.234 -15.068 -13.324  0.00  0.00     0.049 A 
ATOM      5  C   *** d   1      67.498 -14.117 -10.032  0.00  0.00    -0.017 A 
ATOM      6  C   *** d   1      66.457 -15.125 -11.973  0.00  0.00     0.197 A 
ATOM      7  C   *** d   1      66.617 -13.991 -14.033  0.00  0.00     0.091 A 
ATOM      8  C   *** d   1      67.479 -13.049 -12.123  0.00  0.00     0.159 A 
ATOM      9  C   *** d   1      67.899 -13.005  -9.374  0.00  0.00     0.052 A 
ATOM     10  C   *** d   1      67.543 -15.210  -9.238  0.00  0.00     0.015 A 
ATOM     11  C   *** d   1      65.626 -16.077 -13.983  0.00  0.00     0.021 A 
ATOM     12  C   *** d   1      66.390 -13.961 -15.359  0.00  0.00     0.074 A 
ATOM     13  C   *** d   1      68.281 -12.948  -8.085  0.00  0.00     0.099 A 
ATOM     14  C   *** d   1      68.290 -14.059  -7.327  0.00  0.00     0.101 A 
ATOM     15  C   *** d   1      67.919 -15.190  -7.950  0.00  0.00     0.040 A 
ATOM     16  C   *** d   1      65.796 -14.962 -16.026  0.00  0.00     0.068 A 
ATOM     17  C   *** d   1      65.413 -16.026 -15.306  0.00  0.00     0.037 A 
ENDROOT
BRANCH  16  18
ATOM     18  O   *** d   1      65.586 -14.890 -17.369  0.00  0.00    -0.361 OA
ATOM     19  H   *** d   1      66.418 -15.087 -17.830  0.00  0.00     0.217 HD
ENDBRANCH  16  18
BRANCH  13  20
ATOM     20  O   *** d   1      68.649 -11.761  -7.524  0.00  0.00    -0.358 OA
ATOM     21  H   *** d   1      67.915 -11.131  -7.606  0.00  0.00     0.217 HD
ENDBRANCH  13  20
BRANCH  14  22
ATOM     22  O   *** d   1      68.692 -13.960  -6.017  0.00  0.00    -0.353 OA
ATOM     23  C   *** d   1      67.805 -14.359  -4.999  0.00  0.00     0.210 C 
ENDBRANCH  14  22
TORSDOF 3
ENDMDL
MODEL 2
REMARK VINA RESULT:      -6.1     14.696     15.152
REMARK  3 active torsions:
REMARK  status: ('A' for Active; 'I' for Inactive)
REMARK    1  A    between atoms: O_3  and  C_17 
REMARK    2  A    between atoms: O_4  and  C_16 
REMARK    3  A    between atoms: O_5  and  C_19 
ROOT
ATOM      1  O   *** d   1      53.128 -10.689 -12.963  0.00  0.00    -0.321 OA
ATOM      2  O   *** d   1      54.146  -7.430 -10.946  0.00  0.00    -0.286 OA
ATOM      3  C   *** d   1      53.107  -9.459 -10.896  0.00  0.00     0.048 A 
ATOM      4  C   *** d   1      54.014  -8.504 -12.872  0.00  0.00     0.049 A 
ATOM      5  C   *** d   1      52.695  -9.420  -9.591  0.00  0.00    -0.017 A 
ATOM      6  C   *** d   1      53.750  -8.421 -11.529  0.00  0.00     0.197 A 
ATOM      7  C   *** d   1      53.693  -9.613 -13.562  0.00  0.00     0.091 A 
ATOM      8  C   *** d   1      52.814 -10.540 -11.652  0.00  0.00     0.159 A 
ATOM      9  C   *** d   1      52.318 -10.530  -8.916  0.00  0.00     0.052 A 
ATOM     10  C   *** d   1      52.585  -8.309  -8.829  0.00  0.00     0.015 A 
ATOM     11  C   *** d   1      54.601  -7.489 -13.541  0.00  0.00     0.021 A 
ATOM     12  C   *** d   1      53.959  -9.668 -14.881  0.00  0.00     0.074 A 
ATOM     13  C   *** d   1      51.903 -10.569  -7.637  0.00  0.00     0.099 A 
ATOM     14  C   *** d   1      51.829  -9.440  -6.909  0.00  0.00     0.101 A 
ATOM     15  C   *** d   1      52.174  -8.312  -7.551  0.00  0.00     0.040 A 
ATOM     16  C   *** d   1      54.533  -8.662 -15.557  0.00  0.00     0.068 A 
ATOM     17  C   *** d   1      54.854  -7.566 -14.856  0.00  0.00     0.037 A 
ENDROOT
BRANCH  16  18
ATOM     18  O   *** d   1      54.783  -8.760 -16.891  0.00  0.00    -0.361 OA
ATOM     19  H   *** d   1      54.068  -9.266 -17.311  0.00  0.00     0.217 HD
ENDBRANCH  16  18
BRANCH  13  20
ATOM     20  O   *** d   1      51.565 -11.754  -7.054  0.00  0.00    -0.358 OA
ATOM     21  H   *** d   1      52.316 -12.365  -7.120  0.00  0.00     0.217 HD
ENDBRANCH  13  20
BRANCH  14  22
ATOM     22  O   *** d   1      51.395  -9.521  -5.608  0.00  0.00    -0.353 OA
ATOM     23  C   *** d   1      52.277  -9.167  -4.570  0.00  0.00     0.210 C 
ENDBRANCH  14  22
TORSDOF 3
ENDMDL
MODEL 3
REMARK VINA RESULT:      -5.9      1.599      7.091
REMARK  3 active torsions:
REMARK  status: ('A' for Active; 'I' for Inactive)
REMARK    1  A    between atoms: O_3  and  C_17 
REMARK    2  A    between atoms: O_4  and  C_16 
REMARK    3  A    between atoms: O_5  and  C_19 
ROOT
ATOM      1  O   *** d   1      67.536 -12.881 -11.049  0.00  0.00    -0.321 OA
ATOM      2  O   *** d   1      66.833 -16.665 -10.093  0.00  0.00    -0.286 OA
ATOM      3  C   *** d   1      66.650 -15.029 -11.671  0.00  0.00     0.048 A 
ATOM      4  C   *** d   1      67.493 -14.646  -9.484  0.00  0.00     0.049 A 
ATOM      5  C   *** d   1      66.010 -15.770 -12.627  0.00  0.00    -0.017 A 
ATOM      6  C   *** d   1      66.963 -15.500 -10.417  0.00  0.00     0.197 A 
ATOM      7  C   *** d   1      67.756 -13.367  -9.803  0.00  0.00     0.091 A 
ATOM      8  C   *** d   1      66.941 -13.733 -11.919  0.00  0.00     0.159 A 
ATOM      9  C   *** d   1      65.958 -15.390 -13.925  0.00  0.00     0.052 A 
ATOM     10  C   *** d   1      65.342 -16.926 -12.417  0.00  0.00     0.015 A 
ATOM     11  C   *** d   1      67.770 -15.056  -8.228  0.00  0.00     0.021 A 
ATOM     12  C   *** d   1      68.273 -12.548  -8.868  0.00  0.00     0.074 A 
ATOM     13  C   *** d   1      65.348 -16.065 -14.917  0.00  0.00     0.099 A 
ATOM     14  C   *** d   1      64.713 -17.223 -14.664  0.00  0.00     0.101 A 
ATOM     15  C   *** d   1      64.723 -17.624 -13.382  0.00  0.00     0.040 A 
ATOM     16  C   *** d   1      68.543 -12.941  -7.614  0.00  0.00     0.068 A 
ATOM     17  C   *** d   1      68.283 -14.222  -7.312  0.00  0.00     0.037 A 
ENDROOT
BRANCH  16  18
ATOM     18  O   *** d   1      69.065 -12.079  -6.700  0.00  0.00    -0.361 OA
ATOM     19  H   *** d   1      68.808 -11.173  -6.936  0.00  0.00     0.217 HD
ENDBRANCH  16  18
BRANCH  13  20
ATOM     20  O   *** d   1      65.378 -15.591 -16.195  0.00  0.00    -0.358 OA
ATOM     21  H   *** d   1      65.913 -14.782 -16.221  0.00  0.00     0.217 HD
ENDBRANCH  13  20
BRANCH  14  22
ATOM     22  O   *** d   1      64.099 -17.878 -15.704  0.00  0.00    -0.353 OA
ATOM     23  C   *** d   1      63.321 -19.019 -15.429  0.00  0.00     0.210 C 
ENDBRANCH  14  22
TORSDOF 3
ENDMDL
MODEL 4
REMARK VINA RESULT:      -5.8     14.879     15.152
REMARK  3 active torsions:
REMARK  status: ('A' for Active; 'I' for Inactive)
REMARK    1  A    between atoms: O_3  and  C_17 
REMARK    2  A    between atoms: O_4  and  C_16 
REMARK    3  A    between atoms: O_5  and  C_19 
ROOT
ATOM      1  O   *** d   1      54.118  -7.716 -12.242  0.00  0.00    -0.321 OA
ATOM      2  O   *** d   1      52.033 -11.058 -11.782  0.00  0.00    -0.286 OA
ATOM      3  C   *** d   1      52.945  -9.224 -10.780  0.00  0.00     0.048 A 
ATOM      4  C   *** d   1      53.250  -9.745 -13.077  0.00  0.00     0.049 A 
ATOM      5  C   *** d   1      52.563  -9.509  -9.497  0.00  0.00    -0.017 A 
ATOM      6  C   *** d   1      52.722 -10.058 -11.851  0.00  0.00     0.197 A 
ATOM      7  C   *** d   1      53.940  -8.603 -13.250  0.00  0.00     0.091 A 
ATOM      8  C   *** d   1      53.647  -8.097 -11.028  0.00  0.00     0.159 A 
ATOM      9  C   *** d   1      52.543  -8.573  -8.521  0.00  0.00     0.052 A 
ATOM     10  C   *** d   1      52.191 -10.723  -9.034  0.00  0.00     0.015 A 
ATOM     11  C   *** d   1      53.095 -10.559 -14.142  0.00  0.00     0.021 A 
ATOM     12  C   *** d   1      54.452  -8.321 -14.463  0.00  0.00     0.074 A 
ATOM     13  C   *** d   1      52.181  -8.779  -7.241  0.00  0.00     0.099 A 
ATOM     14  C   *** d   1      51.798 -10.001  -6.829  0.00  0.00     0.101 A 
ATOM     15  C   *** d   1      51.825 -10.964  -7.765  0.00  0.00     0.040 A 
ATOM     16  C   *** d   1      54.312  -9.127 -15.526  0.00  0.00     0.068 A 
ATOM     17  C   *** d   1      53.616 -10.258 -15.341  0.00  0.00     0.037 A 
ENDROOT
BRANCH  16  18
ATOM     18  O   *** d   1      54.847  -8.803 -16.734  0.00  0.00    -0.361 OA
ATOM     19  H   *** d   1      54.153  -8.421 -17.296  0.00  0.00     0.217 HD
ENDBRANCH  16  18
BRANCH  13  20
ATOM     20  O   *** d   1      52.184  -7.750  -6.347  0.00  0.00    -0.358 OA
ATOM     21  H   *** d   1      52.792  -7.061  -6.659  0.00  0.00     0.217 HD
ENDBRANCH  13  20
BRANCH  14  22
ATOM     22  O   *** d   1      51.441 -10.171  -5.513  0.00  0.00    -0.353 OA
ATOM     23  C   *** d   1      50.690 -11.305  -5.150  0.00  0.00     0.210 C 
ENDBRANCH  14  22
TORSDOF 3
ENDMDL
MODEL 5
REMARK VINA RESULT:      -5.7      1.038      2.314
REMARK  3 active torsions:
REMARK  status: ('A' for Active; 'I' for Inactive)
REMARK    1  A    between atoms: O_3  and  C_17 
REMARK    2  A    between atoms: O_4  and  C_16 
REMARK    3  A    between atoms: O_5  and  C_19 
ROOT
ATOM      1  O   *** d   1      66.093 -15.954 -12.444  0.00  0.00    -0.321 OA
ATOM      2  O   *** d   1      68.293 -12.664 -12.186  0.00  0.00    -0.286 OA
ATOM      3  C   *** d   1      67.305 -14.392 -11.074  0.00  0.00     0.048 A 
ATOM      4  C   *** d   1      67.042 -14.019 -13.405  0.00  0.00     0.049 A 
ATOM      5  C   *** d   1      67.684 -14.033  -9.809  0.00  0.00    -0.017 A 
ATOM      6  C   *** d   1      67.569 -13.641 -12.196  0.00  0.00     0.197 A 
ATOM      7  C   *** d   1      66.313 -15.144 -13.508  0.00  0.00     0.091 A 
ATOM      8  C   *** d   1      66.565 -15.508 -11.254  0.00  0.00     0.159 A 
ATOM      9  C   *** d   1      67.660 -14.900  -8.770  0.00  0.00     0.052 A 
ATOM     10  C   *** d   1      68.095 -12.804  -9.424  0.00  0.00     0.015 A 
ATOM     11  C   *** d   1      67.238 -13.285 -14.520  0.00  0.00     0.021 A 
ATOM     12  C   *** d   1      65.804 -15.490 -14.705  0.00  0.00     0.074 A 
ATOM     13  C   *** d   1      68.016 -14.620  -7.503  0.00  0.00     0.099 A 
ATOM     14  C   *** d   1      68.439 -13.387  -7.171  0.00  0.00     0.101 A 
ATOM     15  C   *** d   1      68.457 -12.490  -8.170  0.00  0.00     0.040 A 
ATOM     16  C   *** d   1      65.984 -14.764 -15.818  0.00  0.00     0.068 A 
ATOM     17  C   *** d   1      66.719 -13.649 -15.702  0.00  0.00     0.037 A 
ENDROOT
BRANCH  16  18
ATOM     18  O   *** d   1      65.450 -15.152 -17.009  0.00  0.00    -0.361 OA
ATOM     19  H   *** d   1      65.076 -16.043 -16.913  0.00  0.00     0.217 HD
ENDBRANCH  16  18
BRANCH  13  20
ATOM     20  O   *** d   1      67.967 -15.585  -6.541  0.00  0.00    -0.358 OA
ATOM     21  H   *** d   1      68.151 -16.447  -6.948  0.00  0.00     0.217 HD
ENDBRANCH  13  20
BRANCH  14  22
ATOM     22  O   *** d   1      68.788 -13.140  -5.865  0.00  0.00    -0.353 OA
ATOM     23  C   *** d   1      70.021 -12.516  -5.594  0.00  0.00     0.210 C 
ENDBRANCH  14  22
TORSDOF 3
ENDMDL
MODEL 6
REMARK VINA RESULT:      -5.7      1.027      7.552
REMARK  3 active torsions:
REMARK  status: ('A' for Active; 'I' for Inactive)
REMARK    1  A    between atoms: O_3  and  C_17 
REMARK    2  A    between atoms: O_4  and  C_16 
REMARK    3  A    between atoms: O_5  and  C_19 
ROOT
ATOM      1  O   *** d   1      66.962 -16.160 -10.113  0.00  0.00    -0.321 OA
ATOM      2  O   *** d   1      67.194 -12.656 -11.955  0.00  0.00    -0.286 OA
ATOM      3  C   *** d   1      66.764 -14.887 -12.144  0.00  0.00     0.048 A 
ATOM      4  C   *** d   1      67.527 -13.869 -10.139  0.00  0.00     0.049 A 
ATOM      5  C   *** d   1      66.504 -14.908 -13.488  0.00  0.00    -0.017 A 
ATOM      6  C   *** d   1      67.171 -13.766 -11.459  0.00  0.00     0.197 A 
ATOM      7  C   *** d   1      67.432 -15.048  -9.498  0.00  0.00     0.091 A 
ATOM      8  C   *** d   1      66.694 -16.036 -11.436  0.00  0.00     0.159 A 
ATOM      9  C   *** d   1      65.850 -15.932 -14.085  0.00  0.00     0.052 A 
ATOM     10  C   *** d   1      66.871 -13.962 -14.380  0.00  0.00     0.015 A 
ATOM     11  C   *** d   1      67.976 -12.804  -9.443  0.00  0.00     0.021 A 
ATOM     12  C   *** d   1      67.791 -15.123  -8.203  0.00  0.00     0.074 A 
ATOM     13  C   *** d   1      65.561 -16.022 -15.395  0.00  0.00     0.099 A 
ATOM     14  C   *** d   1      65.929 -15.045 -16.244  0.00  0.00     0.101 A 
ATOM     15  C   *** d   1      66.600 -14.020 -15.694  0.00  0.00     0.040 A 
ATOM     16  C   *** d   1      68.248 -14.074  -7.504  0.00  0.00     0.068 A 
ATOM     17  C   *** d   1      68.331 -12.903  -8.154  0.00  0.00     0.037 A 
ENDROOT
BRANCH  16  18
ATOM     18  O   *** d   1      68.601 -14.195  -6.195  0.00  0.00    -0.361 OA
ATOM     19  H   *** d   1      68.988 -15.074  -6.052  0.00  0.00     0.217 HD
ENDBRANCH  16  18
BRANCH  13  20
ATOM     20  O   *** d   1      64.878 -17.098 -15.881  0.00  0.00    -0.358 OA
ATOM     21  H   *** d   1      64.650 -17.687 -15.144  0.00  0.00     0.217 HD
ENDBRANCH  13  20
BRANCH  14  22
ATOM     22  O   *** d   1      65.619 -15.178 -17.576  0.00  0.00    -0.353 OA
ATOM     23  C   *** d   1      66.662 -15.356 -18.505  0.00  0.00     0.210 C 
ENDBRANCH  14  22
TORSDOF 3
ENDMDL
MODEL 7
REMARK VINA RESULT:      -5.6      4.032      6.035
REMARK  3 active torsions:
REMARK  status: ('A' for Active; 'I' for Inactive)
REMARK    1  A    between atoms: O_3  and  C_17 
REMARK    2  A    between atoms: O_4  and  C_16 
REMARK    3  A    between atoms: O_5  and  C_19 
ROOT
ATOM      1  O   *** d   1      68.851 -12.244  -6.786  0.00  0.00    -0.321 OA
ATOM      2  O   *** d   1      67.623 -15.850  -7.886  0.00  0.00    -0.286 OA
ATOM      3  C   *** d   1      67.892 -14.365  -6.178  0.00  0.00     0.048 A 
ATOM      4  C   *** d   1      68.648 -13.960  -8.393  0.00  0.00     0.049 A 
ATOM      5  C   *** d   1      67.411 -15.157  -5.171  0.00  0.00    -0.017 A 
ATOM      6  C   *** d   1      68.043 -14.784  -7.479  0.00  0.00     0.197 A 
ATOM      7  C   *** d   1      69.049 -12.726  -8.036  0.00  0.00     0.091 A 
ATOM      8  C   *** d   1      68.319 -13.115  -5.893  0.00  0.00     0.159 A 
ATOM      9  C   *** d   1      67.017 -14.655  -3.978  0.00  0.00     0.052 A 
ATOM     10  C   *** d   1      67.291 -16.503  -5.211  0.00  0.00     0.015 A 
ATOM     11  C   *** d   1      68.858 -14.351  -9.667  0.00  0.00     0.021 A 
ATOM     12  C   *** d   1      69.644 -11.938  -8.951  0.00  0.00     0.074 A 
ATOM     13  C   *** d   1      66.536 -15.370  -2.945  0.00  0.00     0.099 A 
ATOM     14  C   *** d   1      66.414 -16.706  -3.038  0.00  0.00     0.101 A 
ATOM     15  C   *** d   1      66.817 -17.246  -4.200  0.00  0.00     0.040 A 
ATOM     16  C   *** d   1      69.867 -12.319 -10.217  0.00  0.00     0.068 A 
ATOM     17  C   *** d   1      69.456 -13.549 -10.560  0.00  0.00     0.037 A 
ENDROOT
BRANCH  16  18
ATOM     18  O   *** d   1      70.473 -11.490 -11.109  0.00  0.00    -0.361 OA
ATOM     19  H   *** d   1      71.279 -11.127 -10.707  0.00  0.00     0.217 HD
ENDBRANCH  16  18
BRANCH  13  20
ATOM     20  O   *** d   1      66.151 -14.749  -1.793  0.00  0.00    -0.358 OA
ATOM     21  H   *** d   1      66.901 -14.245  -1.439  0.00  0.00     0.217 HD
ENDBRANCH  13  20
BRANCH  14  22
ATOM     22  O   *** d   1      65.924 -17.400  -1.958  0.00  0.00    -0.353 OA
ATOM     23  C   *** d   1      66.804 -18.199  -1.202  0.00  0.00     0.210 C 
ENDBRANCH  14  22
TORSDOF 3
ENDMDL
MODEL 8
REMARK VINA RESULT:      -5.4     15.530     16.001
REMARK  3 active torsions:
REMARK  status: ('A' for Active; 'I' for Inactive)
REMARK    1  A    between atoms: O_3  and  C_17 
REMARK    2  A    between atoms: O_4  and  C_16 
REMARK    3  A    between atoms: O_5  and  C_19 
ROOT
ATOM      1  O   *** d   1      50.415 -11.767 -12.298  0.00  0.00    -0.321 OA
ATOM      2  O   *** d   1      53.641 -10.037 -10.773  0.00  0.00    -0.286 OA
ATOM      3  C   *** d   1      51.548 -10.853 -10.383  0.00  0.00     0.048 A 
ATOM      4  C   *** d   1      52.521 -10.733 -12.546  0.00  0.00     0.049 A 
ATOM      5  C   *** d   1      51.484 -10.559  -9.048  0.00  0.00    -0.017 A 
ATOM      6  C   *** d   1      52.601 -10.506 -11.196  0.00  0.00     0.197 A 
ATOM      7  C   *** d   1      51.442 -11.339 -13.072  0.00  0.00     0.091 A 
ATOM      8  C   *** d   1      50.497 -11.456 -10.981  0.00  0.00     0.159 A 
ATOM      9  C   *** d   1      50.585 -11.139  -8.219  0.00  0.00     0.052 A 
ATOM     10  C   *** d   1      52.261  -9.665  -8.397  0.00  0.00     0.015 A 
ATOM     11  C   *** d   1      53.513 -10.365 -13.385  0.00  0.00     0.021 A 
ATOM     12  C   *** d   1      51.386 -11.547 -14.401  0.00  0.00     0.074 A 
ATOM     13  C   *** d   1      50.463 -10.900  -6.901  0.00  0.00     0.099 A 
ATOM     14  C   *** d   1      51.273 -10.016  -6.290  0.00  0.00     0.101 A 
ATOM     15  C   *** d   1      52.166  -9.402  -7.084  0.00  0.00     0.040 A 
ATOM     16  C   *** d   1      52.360 -11.177 -15.245  0.00  0.00     0.068 A 
ATOM     17  C   *** d   1      53.434 -10.580 -14.706  0.00  0.00     0.037 A 
ENDROOT
BRANCH  16  18
ATOM     18  O   *** d   1      52.262 -11.406 -16.582  0.00  0.00    -0.361 OA
ATOM     19  H   *** d   1      51.554 -12.052 -16.742  0.00  0.00     0.217 HD
ENDBRANCH  16  18
BRANCH  13  20
ATOM     20  O   *** d   1      49.528 -11.561  -6.162  0.00  0.00    -0.358 OA
ATOM     21  H   *** d   1      49.559 -11.236  -5.247  0.00  0.00     0.217 HD
ENDBRANCH  13  20
BRANCH  14  22
ATOM     22  O   *** d   1      51.112  -9.796  -4.943  0.00  0.00    -0.353 OA
ATOM     23  C   *** d   1      52.034  -8.972  -4.271  0.00  0.00     0.210 C 
ENDBRANCH  14  22
TORSDOF 3
ENDMDL
MODEL 9
REMARK VINA RESULT:      -5.4      1.559      7.628
REMARK  3 active torsions:
REMARK  status: ('A' for Active; 'I' for Inactive)
REMARK    1  A    between atoms: O_3  and  C_17 
REMARK    2  A    between atoms: O_4  and  C_16 
REMARK    3  A    between atoms: O_5  and  C_19 
ROOT
ATOM      1  O   *** d   1      67.837 -15.921  -7.934  0.00  0.00    -0.321 OA
ATOM      2  O   *** d   1      67.953 -12.111  -9.026  0.00  0.00    -0.286 OA
ATOM      3  C   *** d   1      67.603 -14.271  -9.668  0.00  0.00     0.048 A 
ATOM      4  C   *** d   1      68.320 -13.655  -7.489  0.00  0.00     0.049 A 
ATOM      5  C   *** d   1      67.351 -14.028 -10.991  0.00  0.00    -0.017 A 
ATOM      6  C   *** d   1      67.967 -13.299  -8.765  0.00  0.00     0.197 A 
ATOM      7  C   *** d   1      68.263 -14.942  -7.101  0.00  0.00     0.091 A 
ATOM      8  C   *** d   1      67.570 -15.541  -9.208  0.00  0.00     0.159 A 
ATOM      9  C   *** d   1      66.736 -14.931 -11.790  0.00  0.00     0.052 A 
ATOM     10  C   *** d   1      67.688 -12.909 -11.669  0.00  0.00     0.015 A 
ATOM     11  C   *** d   1      68.728 -12.738  -6.586  0.00  0.00     0.021 A 
ATOM     12  C   *** d   1      68.619 -15.266  -5.844  0.00  0.00     0.074 A 
ATOM     13  C   *** d   1      66.457 -14.763 -13.095  0.00  0.00     0.099 A 
ATOM     14  C   *** d   1      66.793 -13.623 -13.724  0.00  0.00     0.101 A 
ATOM     15  C   *** d   1      67.425 -12.709 -12.970  0.00  0.00     0.040 A 
ATOM     16  C   *** d   1      69.035 -14.365  -4.942  0.00  0.00     0.068 A 
ATOM     17  C   *** d   1      69.080 -13.085  -5.340  0.00  0.00     0.037 A 
ENDROOT
BRANCH  16  18
ATOM     18  O   *** d   1      69.386 -14.737  -3.681  0.00  0.00    -0.361 OA
ATOM     19  H   *** d   1      68.870 -15.520  -3.426  0.00  0.00     0.217 HD
ENDBRANCH  16  18
BRANCH  13  20
ATOM     20  O   *** d   1      65.815 -15.741 -13.796  0.00  0.00    -0.358 OA
ATOM     21  H   *** d   1      65.000 -15.983 -13.328  0.00  0.00     0.217 HD
ENDBRANCH  13  20
BRANCH  14  22
ATOM     22  O   *** d   1      66.495 -13.494 -15.059  0.00  0.00    -0.353 OA
ATOM     23  C   *** d   1      67.537 -13.237 -15.970  0.00  0.00     0.210 C 
ENDBRANCH  14  22
TORSDOF 3
ENDMDL
MODEL 10
REMARK VINA RESULT:      -5.4     28.618     29.662
REMARK  3 active torsions:
REMARK  status: ('A' for Active; 'I' for Inactive)
REMARK    1  A    between atoms: O_3  and  C_17 
REMARK    2  A    between atoms: O_4  and  C_16 
REMARK    3  A    between atoms: O_5  and  C_19 
ROOT
ATOM      1  O   *** d   1      56.162 -13.188 -39.417  0.00  0.00    -0.321 OA
ATOM      2  O   *** d   1      53.080 -13.981 -37.052  0.00  0.00    -0.286 OA
ATOM      3  C   *** d   1      54.516 -12.401 -37.850  0.00  0.00     0.048 A 
ATOM      4  C   *** d   1      54.698 -14.711 -38.367  0.00  0.00     0.049 A 
ATOM      5  C   *** d   1      54.025 -11.336 -37.144  0.00  0.00    -0.017 A 
ATOM      6  C   *** d   1      54.062 -13.691 -37.708  0.00  0.00     0.197 A 
ATOM      7  C   *** d   1      55.731 -14.452 -39.189  0.00  0.00     0.091 A 
ATOM      8  C   *** d   1      55.558 -12.216 -38.690  0.00  0.00     0.159 A 
ATOM      9  C   *** d   1      54.287 -10.054 -37.488  0.00  0.00     0.052 A 
ATOM     10  C   *** d   1      53.260 -11.409 -36.032  0.00  0.00     0.015 A 
ATOM     11  C   *** d   1      54.314 -15.997 -38.219  0.00  0.00     0.021 A 
ATOM     12  C   *** d   1      56.341 -15.472 -39.820  0.00  0.00     0.074 A 
ATOM     13  C   *** d   1      53.841  -8.960 -36.843  0.00  0.00     0.099 A 
ATOM     14  C   *** d   1      53.065  -9.081 -35.752  0.00  0.00     0.101 A 
ATOM     15  C   *** d   1      52.799 -10.339 -35.364  0.00  0.00     0.040 A 
ATOM     16  C   *** d   1      55.974 -16.753 -39.673  0.00  0.00     0.068 A 
ATOM     17  C   *** d   1      54.939 -16.997 -38.857  0.00  0.00     0.037 A 
ENDROOT
BRANCH  16  18
ATOM     18  O   *** d   1      56.620 -17.754 -40.331  0.00  0.00    -0.361 OA
ATOM     19  H   *** d   1      56.745 -17.494 -41.259  0.00  0.00     0.217 HD
ENDBRANCH  16  18
BRANCH  13  20
ATOM     20  O   *** d   1      54.157  -7.714 -37.296  0.00  0.00    -0.358 OA
ATOM     21  H   *** d   1      53.704  -7.559 -38.140  0.00  0.00     0.217 HD
ENDBRANCH  13  20
BRANCH  14  22
ATOM     22  O   *** d   1      52.635  -7.939 -35.119  0.00  0.00    -0.353 OA
ATOM     23  C   *** d   1      51.272  -7.592 -35.189  0.00  0.00     0.210 C 
ENDBRANCH  14  22
TORSDOF 3
ENDMDL
MODEL 11
REMARK VINA RESULT:      -5.3      1.764      2.295
REMARK  3 active torsions:
REMARK  status: ('A' for Active; 'I' for Inactive)
REMARK    1  A    between atoms: O_3  and  C_17 
REMARK    2  A    between atoms: O_4  and  C_16 
REMARK    3  A    between atoms: O_5  and  C_19 
ROOT
ATOM      1  O   *** d   1      69.412 -13.394 -14.763  0.00  0.00    -0.321 OA
ATOM      2  O   *** d   1      66.184 -13.332 -12.461  0.00  0.00    -0.286 OA
ATOM      3  C   *** d   1      68.450 -13.112 -12.576  0.00  0.00     0.048 A 
ATOM      4  C   *** d   1      67.103 -13.745 -14.427  0.00  0.00     0.049 A 
ATOM      5  C   *** d   1      68.677 -12.878 -11.247  0.00  0.00    -0.017 A 
ATOM      6  C   *** d   1      67.214 -13.403 -13.104  0.00  0.00     0.197 A 
ATOM      7  C   *** d   1      68.187 -13.749 -15.222  0.00  0.00     0.091 A 
ATOM      8  C   *** d   1      69.494 -13.137 -13.434  0.00  0.00     0.159 A 
ATOM      9  C   *** d   1      69.829 -12.332 -10.793  0.00  0.00     0.052 A 
ATOM     10  C   *** d   1      67.831 -13.171 -10.236  0.00  0.00     0.015 A 
ATOM     11  C   *** d   1      65.916 -14.083 -14.973  0.00  0.00     0.021 A 
ATOM     12  C   *** d   1      68.053 -14.092 -16.517  0.00  0.00     0.074 A 
ATOM     13  C   *** d   1      70.123 -12.073  -9.506  0.00  0.00     0.099 A 
ATOM     14  C   *** d   1      69.240 -12.363  -8.534  0.00  0.00     0.101 A 
ATOM     15  C   *** d   1      68.091 -12.928  -8.941  0.00  0.00     0.040 A 
ATOM     16  C   *** d   1      66.880 -14.439 -17.068  0.00  0.00     0.068 A 
ATOM     17  C   *** d   1      65.806 -14.424 -16.265  0.00  0.00     0.037 A 
ENDROOT
BRANCH  16  18
ATOM     18  O   *** d   1      66.790 -14.780 -18.382  0.00  0.00    -0.361 OA
ATOM     19  H   *** d   1      67.125 -15.684 -18.498  0.00  0.00     0.217 HD
ENDBRANCH  16  18
BRANCH  13  20
ATOM     20  O   *** d   1      71.314 -11.501  -9.169  0.00  0.00    -0.358 OA
ATOM     21  H   *** d   1      71.357 -11.405  -8.205  0.00  0.00     0.217 HD
ENDBRANCH  13  20
BRANCH  14  22
ATOM     22  O   *** d   1      69.580 -12.089  -7.231  0.00  0.00    -0.353 OA
ATOM     23  C   *** d   1      68.725 -12.515  -6.197  0.00  0.00     0.210 C 
ENDBRANCH  14  22
TORSDOF 3
ENDMDL
MODEL 12
REMARK VINA RESULT:      -5.3     36.870     40.911
REMARK  3 active torsions:
REMARK  status: ('A' for Active; 'I' for Inactive)
REMARK    1  A    between atoms: O_3  and  C_17 
REMARK    2  A    between atoms: O_4  and  C_16 
REMARK    3  A    between atoms: O_5  and  C_19 
ROOT
ATOM      1  O   *** d   1      71.734 -15.266  29.899  0.00  0.00    -0.321 OA
ATOM      2  O   *** d   1      70.584 -11.481  29.632  0.00  0.00    -0.286 OA
ATOM      3  C   *** d   1      71.828 -13.165  28.731  0.00  0.00     0.048 A 
ATOM      4  C   *** d   1      70.639 -13.370  30.777  0.00  0.00     0.049 A 
ATOM      5  C   *** d   1      72.358 -12.460  27.685  0.00  0.00    -0.017 A 
ATOM      6  C   *** d   1      71.022 -12.613  29.699  0.00  0.00     0.197 A 
ATOM      7  C   *** d   1      71.005 -14.661  30.867  0.00  0.00     0.091 A 
ATOM      8  C   *** d   1      72.157 -14.467  28.888  0.00  0.00     0.159 A 
ATOM      9  C   *** d   1      72.912 -13.065  26.608  0.00  0.00     0.052 A 
ATOM     10  C   *** d   1      72.426 -11.114  27.591  0.00  0.00     0.015 A 
ATOM     11  C   *** d   1      69.888 -12.853  31.772  0.00  0.00     0.021 A 
ATOM     12  C   *** d   1      70.620 -15.380  31.937  0.00  0.00     0.074 A 
ATOM     13  C   *** d   1      73.452 -12.439  25.546  0.00  0.00     0.099 A 
ATOM     14  C   *** d   1      73.478 -11.096  25.487  0.00  0.00     0.101 A 
ATOM     15  C   *** d   1      72.957 -10.457  26.548  0.00  0.00     0.040 A 
ATOM     16  C   *** d   1      69.881 -14.875  32.936  0.00  0.00     0.068 A 
ATOM     17  C   *** d   1      69.518 -13.589  32.830  0.00  0.00     0.037 A 
ENDROOT
BRANCH  16  18
ATOM     18  O   *** d   1      69.515 -15.639  34.001  0.00  0.00    -0.361 OA
ATOM     19  H   *** d   1      69.266 -16.523  33.685  0.00  0.00     0.217 HD
ENDBRANCH  16  18
BRANCH  13  20
ATOM     20  O   *** d   1      73.966 -13.158  24.508  0.00  0.00    -0.358 OA
ATOM     21  H   *** d   1      73.935 -14.102  24.730  0.00  0.00     0.217 HD
ENDBRANCH  13  20
BRANCH  14  22
ATOM     22  O   *** d   1      74.043 -10.495  24.388  0.00  0.00    -0.353 OA
ATOM     23  C   *** d   1      74.272  -9.106  24.410  0.00  0.00     0.210 C 
ENDBRANCH  14  22
TORSDOF 3
ENDMDL
MODEL 13
REMARK VINA RESULT:      -5.2     14.013     18.549
REMARK  3 active torsions:
REMARK  status: ('A' for Active; 'I' for Inactive)
REMARK    1  A    between atoms: O_3  and  C_17 
REMARK    2  A    between atoms: O_4  and  C_16 
REMARK    3  A    between atoms: O_5  and  C_19 
ROOT
ATOM      1  O   *** d   1      57.368 -15.988   6.076  0.00  0.00    -0.321 OA
ATOM      2  O   *** d   1      58.152 -18.870   3.468  0.00  0.00    -0.286 OA
ATOM      3  C   *** d   1      58.901 -16.989   4.516  0.00  0.00     0.048 A 
ATOM      4  C   *** d   1      56.702 -17.845   4.783  0.00  0.00     0.049 A 
ATOM      5  C   *** d   1      60.124 -16.916   3.905  0.00  0.00    -0.017 A 
ATOM      6  C   *** d   1      57.943 -17.926   4.206  0.00  0.00     0.197 A 
ATOM      7  C   *** d   1      56.431 -16.885   5.685  0.00  0.00     0.091 A 
ATOM      8  C   *** d   1      58.558 -16.054   5.429  0.00  0.00     0.159 A 
ATOM      9  C   *** d   1      61.140 -16.175   4.404  0.00  0.00     0.052 A 
ATOM     10  C   *** d   1      60.470 -17.527   2.751  0.00  0.00     0.015 A 
ATOM     11  C   *** d   1      55.720 -18.717   4.471  0.00  0.00     0.021 A 
ATOM     12  C   *** d   1      55.203 -16.825   6.233  0.00  0.00     0.074 A 
ATOM     13  C   *** d   1      62.366 -16.055   3.861  0.00  0.00     0.099 A 
ATOM     14  C   *** d   1      62.672 -16.699   2.720  0.00  0.00     0.101 A 
ATOM     15  C   *** d   1      61.681 -17.429   2.181  0.00  0.00     0.040 A 
ATOM     16  C   *** d   1      54.217 -17.679   5.924  0.00  0.00     0.068 A 
ATOM     17  C   *** d   1      54.503 -18.635   5.028  0.00  0.00     0.037 A 
ENDROOT
BRANCH  16  18
ATOM     18  O   *** d   1      52.989 -17.581   6.502  0.00  0.00    -0.361 OA
ATOM     19  H   *** d   1      53.012 -18.015   7.371  0.00  0.00     0.217 HD
ENDBRANCH  16  18
BRANCH  13  20
ATOM     20  O   *** d   1      63.319 -15.291   4.466  0.00  0.00    -0.358 OA
ATOM     21  H   *** d   1      64.173 -15.750   4.414  0.00  0.00     0.217 HD
ENDBRANCH  13  20
BRANCH  14  22
ATOM     22  O   *** d   1      63.933 -16.546   2.196  0.00  0.00    -0.353 OA
ATOM     23  C   *** d   1      64.187 -16.997   0.886  0.00  0.00     0.210 C 
ENDBRANCH  14  22
TORSDOF 3
ENDMDL
MODEL 14
REMARK VINA RESULT:      -5.2     26.332     28.529
REMARK  3 active torsions:
REMARK  status: ('A' for Active; 'I' for Inactive)
REMARK    1  A    between atoms: O_3  and  C_17 
REMARK    2  A    between atoms: O_4  and  C_16 
REMARK    3  A    between atoms: O_5  and  C_19 
ROOT
ATOM      1  O   *** d   1      69.041  -7.090  17.856  0.00  0.00    -0.321 OA
ATOM      2  O   *** d   1      69.032  -9.825  14.984  0.00  0.00    -0.286 OA
ATOM      3  C   *** d   1      70.269  -8.373  16.233  0.00  0.00     0.048 A 
ATOM      4  C   *** d   1      67.902  -8.522  16.366  0.00  0.00     0.049 A 
ATOM      5  C   *** d   1      71.484  -8.630  15.659  0.00  0.00    -0.017 A 
ATOM      6  C   *** d   1      69.086  -8.934  15.811  0.00  0.00     0.197 A 
ATOM      7  C   *** d   1      67.895  -7.611  17.356  0.00  0.00     0.091 A 
ATOM      8  C   *** d   1      70.184  -7.464  17.230  0.00  0.00     0.159 A 
ATOM      9  C   *** d   1      72.653  -8.291  16.252  0.00  0.00     0.052 A 
ATOM     10  C   *** d   1      71.684  -9.212  14.456  0.00  0.00     0.015 A 
ATOM     11  C   *** d   1      66.717  -9.013  15.947  0.00  0.00     0.021 A 
ATOM     12  C   *** d   1      66.719  -7.221  17.882  0.00  0.00     0.074 A 
ATOM     13  C   *** d   1      73.882  -8.510  15.749  0.00  0.00     0.099 A 
ATOM     14  C   *** d   1      74.033  -9.112  14.556  0.00  0.00     0.101 A 
ATOM     15  C   *** d   1      72.895  -9.445  13.925  0.00  0.00     0.040 A 
ATOM     16  C   *** d   1      65.534  -7.694  17.467  0.00  0.00     0.068 A 
ATOM     17  C   *** d   1      65.557  -8.607  16.485  0.00  0.00     0.037 A 
ENDROOT
BRANCH  16  18
ATOM     18  O   *** d   1      64.369  -7.271  18.027  0.00  0.00    -0.361 OA
ATOM     19  H   *** d   1      63.628  -7.745  17.614  0.00  0.00     0.217 HD
ENDBRANCH  16  18
BRANCH  13  20
ATOM     20  O   *** d   1      74.991  -8.139  16.449  0.00  0.00    -0.358 OA
ATOM     21  H   *** d   1      75.335  -8.909  16.930  0.00  0.00     0.217 HD
ENDBRANCH  13  20
BRANCH  14  22
ATOM     22  O   *** d   1      75.305  -9.313  14.075  0.00  0.00    -0.353 OA
ATOM     23  C   *** d   1      75.471  -9.892  12.803  0.00  0.00     0.210 C 
ENDBRANCH  14  22
TORSDOF 3
ENDMDL
MODEL 15
REMARK VINA RESULT:      -5.2     26.710     28.941
REMARK  3 active torsions:
REMARK  status: ('A' for Active; 'I' for Inactive)
REMARK    1  A    between atoms: O_3  and  C_17 
REMARK    2  A    between atoms: O_4  and  C_16 
REMARK    3  A    between atoms: O_5  and  C_19 
ROOT
ATOM      1  O   *** d   1      71.850  -6.965  16.903  0.00  0.00    -0.321 OA
ATOM      2  O   *** d   1      69.678  -9.595  14.881  0.00  0.00    -0.286 OA
ATOM      3  C   *** d   1      69.800  -8.203  16.682  0.00  0.00     0.048 A 
ATOM      4  C   *** d   1      71.612  -8.572  15.192  0.00  0.00     0.049 A 
ATOM      5  C   *** d   1      68.571  -8.486  17.213  0.00  0.00    -0.017 A 
ATOM      6  C   *** d   1      70.322  -8.834  15.577  0.00  0.00     0.197 A 
ATOM      7  C   *** d   1      72.350  -7.666  15.857  0.00  0.00     0.091 A 
ATOM      8  C   *** d   1      70.600  -7.307  17.301  0.00  0.00     0.159 A 
ATOM      9  C   *** d   1      67.968  -7.679  18.117  0.00  0.00     0.052 A 
ATOM     10  C   *** d   1      67.824  -9.580  16.943  0.00  0.00     0.015 A 
ATOM     11  C   *** d   1      72.177  -9.204  14.142  0.00  0.00     0.021 A 
ATOM     12  C   *** d   1      73.615  -7.430  15.460  0.00  0.00     0.074 A 
ATOM     13  C   *** d   1      66.765  -7.892  18.681  0.00  0.00     0.099 A 
ATOM     14  C   *** d   1      66.047  -8.986  18.366  0.00  0.00     0.101 A 
ATOM     15  C   *** d   1      66.622  -9.824  17.488  0.00  0.00     0.040 A 
ATOM     16  C   *** d   1      74.191  -8.058  14.425  0.00  0.00     0.068 A 
ATOM     17  C   *** d   1      73.440  -8.954  13.767  0.00  0.00     0.037 A 
ENDROOT
BRANCH  16  18
ATOM     18  O   *** d   1      75.474  -7.789  14.059  0.00  0.00    -0.361 OA
ATOM     19  H   *** d   1      75.662  -6.852  14.231  0.00  0.00     0.217 HD
ENDBRANCH  16  18
BRANCH  13  20
ATOM     20  O   *** d   1      66.249  -6.996  19.570  0.00  0.00    -0.358 OA
ATOM     21  H   *** d   1      66.848  -6.235  19.636  0.00  0.00     0.217 HD
ENDBRANCH  13  20
BRANCH  14  22
ATOM     22  O   *** d   1      64.826  -9.169  18.969  0.00  0.00    -0.353 OA
ATOM     23  C   *** d   1      63.655  -8.955  18.217  0.00  0.00     0.210 C 
ENDBRANCH  14  22
TORSDOF 3
ENDMDL
MODEL 16
REMARK VINA RESULT:      -5.2     27.791     31.630
REMARK  3 active torsions:
REMARK  status: ('A' for Active; 'I' for Inactive)
REMARK    1  A    between atoms: O_3  and  C_17 
REMARK    2  A    between atoms: O_4  and  C_16 
REMARK    3  A    between atoms: O_5  and  C_19 
ROOT
ATOM      1  O   *** d   1      67.057  -7.735  19.357  0.00  0.00    -0.321 OA
ATOM      2  O   *** d   1      67.272 -11.575  18.391  0.00  0.00    -0.286 OA
ATOM      3  C   *** d   1      66.852 -10.038  20.021  0.00  0.00     0.048 A 
ATOM      4  C   *** d   1      67.611  -9.461  17.846  0.00  0.00     0.049 A 
ATOM      5  C   *** d   1      66.591 -10.918  21.037  0.00  0.00    -0.017 A 
ATOM      6  C   *** d   1      67.254 -10.417  18.762  0.00  0.00     0.197 A 
ATOM      7  C   *** d   1      67.522  -8.155  18.155  0.00  0.00     0.091 A 
ATOM      8  C   *** d   1      66.787  -8.710  20.260  0.00  0.00     0.159 A 
ATOM      9  C   *** d   1      65.942 -10.551  22.166  0.00  0.00     0.052 A 
ATOM     10  C   *** d   1      66.954 -12.219  21.069  0.00  0.00     0.015 A 
ATOM     11  C   *** d   1      68.057  -9.792  16.616  0.00  0.00     0.021 A 
ATOM     12  C   *** d   1      67.882  -7.236  17.240  0.00  0.00     0.074 A 
ATOM     13  C   *** d   1      65.652 -11.358  23.203  0.00  0.00     0.099 A 
ATOM     14  C   *** d   1      66.015 -12.653  23.182  0.00  0.00     0.101 A 
ATOM     15  C   *** d   1      66.682 -13.051  22.087  0.00  0.00     0.040 A 
ATOM     16  C   *** d   1      68.335  -7.553  16.018  0.00  0.00     0.068 A 
ATOM     17  C   *** d   1      68.413  -8.858  15.721  0.00  0.00     0.037 A 
ENDROOT
BRANCH  16  18
ATOM     18  O   *** d   1      68.689  -6.591  15.124  0.00  0.00    -0.361 OA
ATOM     19  H   *** d   1      68.814  -6.999  14.252  0.00  0.00     0.217 HD
ENDBRANCH  16  18
BRANCH  13  20
ATOM     20  O   *** d   1      64.974 -10.878  24.284  0.00  0.00    -0.358 OA
ATOM     21  H   *** d   1      64.026 -11.048  24.164  0.00  0.00     0.217 HD
ENDBRANCH  13  20
BRANCH  14  22
ATOM     22  O   *** d   1      65.705 -13.441  24.264  0.00  0.00    -0.353 OA
ATOM     23  C   *** d   1      64.852 -14.547  24.081  0.00  0.00     0.210 C 
ENDBRANCH  14  22
TORSDOF 3
ENDMDL
MODEL 17
REMARK VINA RESULT:      -5.2     39.735     44.501
REMARK  3 active torsions:
REMARK  status: ('A' for Active; 'I' for Inactive)
REMARK    1  A    between atoms: O_3  and  C_17 
REMARK    2  A    between atoms: O_4  and  C_16 
REMARK    3  A    between atoms: O_5  and  C_19 
ROOT
ATOM      1  O   *** d   1      69.275 -15.269  35.267  0.00  0.00    -0.321 OA
ATOM      2  O   *** d   1      66.989 -15.283  32.027  0.00  0.00    -0.286 OA
ATOM      3  C   *** d   1      69.101 -15.126  32.873  0.00  0.00     0.048 A 
ATOM      4  C   *** d   1      67.155 -15.251  34.230  0.00  0.00     0.049 A 
ATOM      5  C   *** d   1      69.760 -14.957  31.685  0.00  0.00    -0.017 A 
ATOM      6  C   *** d   1      67.732 -15.206  32.987  0.00  0.00     0.197 A 
ATOM      7  C   *** d   1      67.921 -15.268  35.335  0.00  0.00     0.091 A 
ATOM      8  C   *** d   1      69.805 -15.148  34.026  0.00  0.00     0.159 A 
ATOM      9  C   *** d   1      71.093 -15.155  31.561  0.00  0.00     0.052 A 
ATOM     10  C   *** d   1      69.202 -14.560  30.520  0.00  0.00     0.015 A 
ATOM     11  C   *** d   1      65.815 -15.281  34.386  0.00  0.00     0.021 A 
ATOM     12  C   *** d   1      67.330 -15.309  36.544  0.00  0.00     0.074 A 
ATOM     13  C   *** d   1      71.806 -15.008  30.429  0.00  0.00     0.099 A 
ATOM     14  C   *** d   1      71.205 -14.630  29.287  0.00  0.00     0.101 A 
ATOM     15  C   *** d   1      69.884 -14.403  29.375  0.00  0.00     0.040 A 
ATOM     16  C   *** d   1      66.000 -15.330  36.712  0.00  0.00     0.068 A 
ATOM     17  C   *** d   1      65.249 -15.319  35.601  0.00  0.00     0.037 A 
ENDROOT
BRANCH  16  18
ATOM     18  O   *** d   1      65.445 -15.370  37.954  0.00  0.00    -0.361 OA
ATOM     19  H   *** d   1      65.226 -14.465  38.232  0.00  0.00     0.217 HD
ENDBRANCH  16  18
BRANCH  13  20
ATOM     20  O   *** d   1      73.147 -15.255  30.421  0.00  0.00    -0.358 OA
ATOM     21  H   *** d   1      73.535 -14.871  29.618  0.00  0.00     0.217 HD
ENDBRANCH  13  20
BRANCH  14  22
ATOM     22  O   *** d   1      71.971 -14.487  28.156  0.00  0.00    -0.353 OA
ATOM     23  C   *** d   1      72.531 -13.228  27.865  0.00  0.00     0.210 C 
ENDBRANCH  14  22
TORSDOF 3
ENDMDL
MODEL 18
REMARK VINA RESULT:      -5.1     38.343     40.357
REMARK  3 active torsions:
REMARK  status: ('A' for Active; 'I' for Inactive)
REMARK    1  A    between atoms: O_3  and  C_17 
REMARK    2  A    between atoms: O_4  and  C_16 
REMARK    3  A    between atoms: O_5  and  C_19 
ROOT
ATOM      1  O   *** d   1      60.712 -10.975 -52.925  0.00  0.00    -0.321 OA
ATOM      2  O   *** d   1      59.732 -11.468 -49.114  0.00  0.00    -0.286 OA
ATOM      3  C   *** d   1      60.065  -9.998 -50.824  0.00  0.00     0.048 A 
ATOM      4  C   *** d   1      60.481 -12.329 -51.007  0.00  0.00     0.049 A 
ATOM      5  C   *** d   1      59.804  -8.848 -50.128  0.00  0.00    -0.017 A 
ATOM      6  C   *** d   1      60.089 -11.250 -50.257  0.00  0.00     0.197 A 
ATOM      7  C   *** d   1      60.795 -12.177 -52.306  0.00  0.00     0.091 A 
ATOM      8  C   *** d   1      60.394  -9.921 -52.133  0.00  0.00     0.159 A 
ATOM      9  C   *** d   1      59.518  -7.677 -50.743  0.00  0.00     0.052 A 
ATOM     10  C   *** d   1      59.820  -8.716 -48.784  0.00  0.00     0.015 A 
ATOM     11  C   *** d   1      60.563 -13.567 -50.475  0.00  0.00     0.021 A 
ATOM     12  C   *** d   1      61.181 -13.251 -53.019  0.00  0.00     0.074 A 
ATOM     13  C   *** d   1      59.253  -6.511 -50.127  0.00  0.00     0.099 A 
ATOM     14  C   *** d   1      59.259  -6.432 -48.784  0.00  0.00     0.101 A 
ATOM     15  C   *** d   1      59.561  -7.569 -48.137  0.00  0.00     0.040 A 
ATOM     16  C   *** d   1      61.275 -14.484 -52.500  0.00  0.00     0.068 A 
ATOM     17  C   *** d   1      60.953 -14.622 -51.205  0.00  0.00     0.037 A 
ENDROOT
BRANCH  16  18
ATOM     18  O   *** d   1      61.671 -15.542 -53.258  0.00  0.00    -0.361 OA
ATOM     19  H   *** d   1      60.966 -16.210 -53.263  0.00  0.00     0.217 HD
ENDBRANCH  16  18
BRANCH  13  20
ATOM     20  O   *** d   1      58.958  -5.396 -50.854  0.00  0.00    -0.358 OA
ATOM     21  H   *** d   1      58.005  -5.222 -50.796  0.00  0.00     0.217 HD
ENDBRANCH  13  20
BRANCH  14  22
ATOM     22  O   *** d   1      58.988  -5.221 -48.194  0.00  0.00    -0.353 OA
ATOM     23  C   *** d   1      59.920  -4.678 -47.289  0.00  0.00     0.210 C 
ENDBRANCH  14  22
TORSDOF 3
ENDMDL
MODEL 19
REMARK VINA RESULT:      -5.1     39.234     40.903
REMARK  3 active torsions:
REMARK  status: ('A' for Active; 'I' for Inactive)
REMARK    1  A    between atoms: O_3  and  C_17 
REMARK    2  A    between atoms: O_4  and  C_16 
REMARK    3  A    between atoms: O_5  and  C_19 
ROOT
ATOM      1  O   *** d   1      46.855  -0.056  23.269  0.00  0.00    -0.321 OA
ATOM      2  O   *** d   1      49.851  -1.208  20.940  0.00  0.00    -0.286 OA
ATOM      3  C   *** d   1      49.208  -0.480  23.003  0.00  0.00     0.048 A 
ATOM      4  C   *** d   1      47.722  -0.660  21.159  0.00  0.00     0.049 A 
ATOM      5  C   *** d   1      50.448  -0.458  23.582  0.00  0.00    -0.017 A 
ATOM      6  C   *** d   1      48.984  -0.784  21.680  0.00  0.00     0.197 A 
ATOM      7  C   *** d   1      46.694  -0.291  21.944  0.00  0.00     0.091 A 
ATOM      8  C   *** d   1      48.129  -0.115  23.730  0.00  0.00     0.159 A 
ATOM      9  C   *** d   1      50.621  -0.428  24.924  0.00  0.00     0.052 A 
ATOM     10  C   *** d   1      51.628  -0.438  22.925  0.00  0.00     0.015 A 
ATOM     11  C   *** d   1      47.469  -0.903  19.856  0.00  0.00     0.021 A 
ATOM     12  C   *** d   1      45.466  -0.172  21.407  0.00  0.00     0.074 A 
ATOM     13  C   *** d   1      51.805  -0.404  25.563  0.00  0.00     0.099 A 
ATOM     14  C   *** d   1      52.956  -0.406  24.867  0.00  0.00     0.101 A 
ATOM     15  C   *** d   1      52.826  -0.414  23.530  0.00  0.00     0.040 A 
ATOM     16  C   *** d   1      45.204  -0.402  20.112  0.00  0.00     0.068 A 
ATOM     17  C   *** d   1      46.237  -0.776  19.342  0.00  0.00     0.037 A 
ENDROOT
BRANCH  16  18
ATOM     18  O   *** d   1      43.946  -0.269  19.610  0.00  0.00    -0.361 OA
ATOM     19  H   *** d   1      43.341  -0.834  20.118  0.00  0.00     0.217 HD
ENDBRANCH  16  18
BRANCH  13  20
ATOM     20  O   *** d   1      51.856  -0.394  26.925  0.00  0.00    -0.358 OA
ATOM     21  H   *** d   1      52.783  -0.340  27.207  0.00  0.00     0.217 HD
ENDBRANCH  13  20
BRANCH  14  22
ATOM     22  O   *** d   1      54.144  -0.376  25.557  0.00  0.00    -0.353 OA
ATOM     23  C   *** d   1      55.316  -0.824  24.919  0.00  0.00     0.210 C 
ENDBRANCH  14  22
TORSDOF 3
ENDMDL
MODEL 20
REMARK VINA RESULT:      -5.1     27.894     32.158
REMARK  3 active torsions:
REMARK  status: ('A' for Active; 'I' for Inactive)
REMARK    1  A    between atoms: O_3  and  C_17 
REMARK    2  A    between atoms: O_4  and  C_16 
REMARK    3  A    between atoms: O_5  and  C_19 
ROOT
ATOM      1  O   *** d   1      66.800 -12.011  20.518  0.00  0.00    -0.321 OA
ATOM      2  O   *** d   1      67.891  -8.282  21.313  0.00  0.00    -0.286 OA
ATOM      3  C   *** d   1      67.557  -9.873  19.715  0.00  0.00     0.048 A 
ATOM      4  C   *** d   1      67.351 -10.297  22.043  0.00  0.00     0.049 A 
ATOM      5  C   *** d   1      67.930  -9.124  18.632  0.00  0.00    -0.017 A 
ATOM      6  C   *** d   1      67.630  -9.432  21.015  0.00  0.00     0.197 A 
ATOM      7  C   *** d   1      66.959 -11.557  21.785  0.00  0.00     0.091 A 
ATOM      8  C   *** d   1      67.158 -11.152  19.532  0.00  0.00     0.159 A 
ATOM      9  C   *** d   1      67.599  -9.465  17.365  0.00  0.00     0.052 A 
ATOM     10  C   *** d   1      68.674  -7.997  18.668  0.00  0.00     0.015 A 
ATOM     11  C   *** d   1      67.456  -9.917  23.334  0.00  0.00     0.021 A 
ATOM     12  C   *** d   1      66.696 -12.387  22.811  0.00  0.00     0.074 A 
ATOM     13  C   *** d   1      67.930  -8.780  16.255  0.00  0.00     0.099 A 
ATOM     14  C   *** d   1      68.655  -7.651  16.341  0.00  0.00     0.101 A 
ATOM     15  C   *** d   1      69.022  -7.290  17.581  0.00  0.00     0.040 A 
ATOM     16  C   *** d   1      66.806 -12.024  24.098  0.00  0.00     0.068 A 
ATOM     17  C   *** d   1      67.191 -10.762  24.340  0.00  0.00     0.037 A 
ENDROOT
BRANCH  16  18
ATOM     18  O   *** d   1      66.530 -12.897  25.104  0.00  0.00    -0.361 OA
ATOM     19  H   *** d   1      65.659 -13.298  24.946  0.00  0.00     0.217 HD
ENDBRANCH  16  18
BRANCH  13  20
ATOM     20  O   *** d   1      67.522  -9.213  15.028  0.00  0.00    -0.358 OA
ATOM     21  H   *** d   1      68.181  -9.832  14.675  0.00  0.00     0.217 HD
ENDBRANCH  13  20
BRANCH  14  22
ATOM     22  O   *** d   1      68.976  -6.984  15.183  0.00  0.00    -0.353 OA
ATOM     23  C   *** d   1      70.000  -6.018  15.213  0.00  0.00     0.210 C 
ENDBRANCH  14  22
TORSDOF 3
ENDMDL
