# Supplementary material for: Astragalus in Acute Pancreatitis: Insights from Network Pharmacology, Molecular Docking, and Meta-Analysis Validation
Source: Curr Issues Mol Biol. 2025 May 21;47(5):379. doi: 10.3390/cimb47050379 (PMC12109879; doi:10.3390/cimb47050379)
Supplement: Supplementary file 1 [file cimb-47-00379-s001.zip › Original Data/Network Pharmacology/5 Molecular Docking/Calycosin/MYC/6s9z.pdb]

REMARK   4 XXXX COMPLIES WITH FORMAT V. 2.0
ATOM      1  N   GLY A  -4      33.699  -7.048  -3.537  0.76  7.58           N  
ATOM      2  CA  GLY A  -4      34.104  -7.411  -2.199  0.76  8.25           C  
ATOM      3  C   GLY A  -4      33.000  -7.205  -1.185  0.76  8.81           C  
ATOM      4  O   GLY A  -4      32.379  -6.139  -1.129  0.76  9.89           O  
ATOM      5  HA2 GLY A  -4      34.362  -8.346  -2.184  0.76  9.90           H  
ATOM      6  HA3 GLY A  -4      34.865  -6.869  -1.936  0.76  9.90           H  
ATOM      7  H2  GLY A  -4      33.100  -7.715  -3.885  0.76  9.10           H  
ATOM      8  H3  GLY A  -4      33.257  -6.195  -3.524  0.76  9.10           H  
ATOM      9  N   SER A  -3      32.757  -8.244  -0.388  0.76  9.70           N  
ATOM     10  CA  SER A  -3      31.845  -8.149   0.736  0.76 10.44           C  
ATOM     11  C   SER A  -3      32.393  -7.171   1.776  0.76  8.65           C  
ATOM     12  O   SER A  -3      33.593  -6.886   1.804  0.76  8.52           O  
ATOM     13  CB  SER A  -3      31.679  -9.529   1.366  0.76 13.15           C  
ATOM     14  OG  SER A  -3      31.017 -10.418   0.484  0.76 16.17           O  
ATOM     15  H   SER A  -3      33.113  -9.021  -0.482  0.76 11.64           H  
ATOM     16  HA  SER A  -3      30.980  -7.825   0.440  0.76 12.53           H  
ATOM     17  HB2 SER A  -3      32.556  -9.887   1.574  0.76 15.79           H  
ATOM     18  HB3 SER A  -3      31.155  -9.443   2.178  0.76 15.79           H  
ATOM     19  HG  SER A  -3      30.615 -11.011   0.922  0.76 19.41           H  
ATOM     20  N   PRO A  -2      31.532  -6.657   2.665  0.76  8.63           N  
ATOM     21  CA  PRO A  -2      31.988  -5.602   3.589  0.76  9.23           C  
ATOM     22  C   PRO A  -2      33.177  -5.998   4.439  0.76  7.85           C  
ATOM     23  O   PRO A  -2      34.025  -5.142   4.729  0.76  8.63           O  
ATOM     24  CB  PRO A  -2      30.746  -5.316   4.445  0.76 10.71           C  
ATOM     25  CG  PRO A  -2      29.605  -5.668   3.560  0.76 12.41           C  
ATOM     26  CD  PRO A  -2      30.075  -6.855   2.748  0.76 10.35           C  
ATOM     27  HA  PRO A  -2      32.217  -4.807   3.082  0.76 11.08           H  
ATOM     28  HB2 PRO A  -2      30.755  -5.870   5.241  0.76 12.85           H  
ATOM     29  HB3 PRO A  -2      30.721  -4.379   4.693  0.76 12.85           H  
ATOM     30  HG2 PRO A  -2      28.832  -5.902   4.098  0.76 14.89           H  
ATOM     31  HG3 PRO A  -2      29.393  -4.917   2.984  0.76 14.89           H  
ATOM     32  HD2 PRO A  -2      29.865  -7.687   3.200  0.76 12.42           H  
ATOM     33  HD3 PRO A  -2      29.675  -6.848   1.864  0.76 12.42           H  
ATOM     34  N   GLU A  -1      33.274  -7.267   4.841  0.76  7.40           N  
ATOM     35  CA  GLU A  -1      34.385  -7.680   5.692  0.76  7.77           C  
ATOM     36  C   GLU A  -1      35.744  -7.449   5.045  0.76  7.39           C  
ATOM     37  O   GLU A  -1      36.746  -7.340   5.758  0.76  8.28           O  
ATOM     38  CB  GLU A  -1      34.221  -9.143   6.118  0.76  8.42           C  
ATOM     39  CG  GLU A  -1      34.161 -10.168   4.993  0.76  9.56           C  
ATOM     40  CD  GLU A  -1      32.755 -10.431   4.483  0.76 11.05           C  
ATOM     41  OE1 GLU A  -1      31.879  -9.545   4.634  0.76 11.61           O  
ATOM     42  OE2 GLU A  -1      32.537 -11.532   3.931  0.76 13.87           O  
ATOM     43  H   GLU A  -1      32.721  -7.894   4.638  0.76  8.87           H  
ATOM     44  HA  GLU A  -1      34.364  -7.144   6.499  0.76  9.32           H  
ATOM     45  HB2 GLU A  -1      34.975  -9.380   6.680  0.76 10.11           H  
ATOM     46  HB3 GLU A  -1      33.395  -9.221   6.620  0.76 10.11           H  
ATOM     47  HG2 GLU A  -1      34.691  -9.846   4.247  0.76 11.47           H  
ATOM     48  HG3 GLU A  -1      34.521 -11.009   5.316  0.76 11.47           H  
ATOM     49  N   PHE A   0      35.807  -7.391   3.718  0.76  6.96           N  
ATOM     50  CA  PHE A   0      37.057  -7.102   3.022  0.76  6.71           C  
ATOM     51  C   PHE A   0      37.275  -5.617   2.789  0.76  7.31           C  
ATOM     52  O   PHE A   0      38.387  -5.215   2.421  0.76  8.50           O  
ATOM     53  CB  PHE A   0      37.087  -7.819   1.663  0.76  7.10           C  
ATOM     54  CG  PHE A   0      36.945  -9.304   1.774  0.76  7.06           C  
ATOM     55  CD1 PHE A   0      37.941 -10.062   2.372  0.76  7.42           C  
ATOM     56  CD2 PHE A   0      35.821  -9.950   1.287  0.76  7.56           C  
ATOM     57  CE1 PHE A   0      37.800 -11.429   2.509  0.76  8.67           C  
ATOM     58  CE2 PHE A   0      35.684 -11.322   1.410  0.76  8.50           C  
ATOM     59  CZ  PHE A   0      36.673 -12.063   2.019  0.76  8.41           C  
ATOM     60  H   PHE A   0      35.136  -7.516   3.195  0.76  8.35           H  
ATOM     61  HA  PHE A   0      37.790  -7.439   3.561  0.76  8.05           H  
ATOM     62  HB2 PHE A   0      36.354  -7.490   1.119  0.76  8.52           H  
ATOM     63  HB3 PHE A   0      37.933  -7.632   1.228  0.76  8.52           H  
ATOM     64  HD1 PHE A   0      38.712  -9.645   2.684  0.76  8.91           H  
ATOM     65  HD2 PHE A   0      35.151  -9.456   0.872  0.76  9.07           H  
ATOM     66  HE1 PHE A   0      38.464 -11.925   2.931  0.76 10.41           H  
ATOM     67  HE2 PHE A   0      34.923 -11.744   1.081  0.76 10.19           H  
ATOM     68  HZ  PHE A   0      36.583 -12.985   2.100  0.76 10.09           H  
ATOM     69  N   MET A   1      36.242  -4.801   2.985  0.76  7.17           N  
ATOM     70  CA  MET A   1      36.215  -3.431   2.493  0.76  7.10           C  
ATOM     71  C   MET A   1      36.126  -2.395   3.601  0.76  7.29           C  
ATOM     72  O   MET A   1      36.841  -1.383   3.571  0.76  8.08           O  
ATOM     73  CB  MET A   1      35.008  -3.253   1.553  0.76  7.80           C  
ATOM     74  CG  MET A   1      35.000  -4.190   0.371  0.76  8.73           C  
ATOM     75  SD  MET A   1      36.362  -3.939  -0.765  0.76 10.07           S  
ATOM     76  CE  MET A   1      35.915  -2.336  -1.441  0.76 11.43           C  
ATOM     77  H   MET A   1      35.529  -5.025   3.411  0.76  8.60           H  
ATOM     78  HA  MET A   1      37.034  -3.276   1.997  0.76  8.52           H  
ATOM     79  HB2 MET A   1      34.195  -3.412   2.059  0.76  9.36           H  
ATOM     80  HB3 MET A   1      35.013  -2.346   1.210  0.76  9.36           H  
ATOM     81  HG2 MET A   1      35.051  -5.102   0.696  0.76 10.47           H  
ATOM     82  HG3 MET A   1      34.175  -4.060  -0.123  0.76 10.47           H  
ATOM     83  HE1 MET A   1      36.569  -2.083  -2.111  0.76 13.71           H  
ATOM     84  HE2 MET A   1      35.035  -2.397  -1.844  0.76 13.71           H  
ATOM     85  HE3 MET A   1      35.906  -1.683  -0.724  0.76 13.71           H  
ATOM     86  N   SER A   2      35.220  -2.577   4.553  0.76  9.83           N  
ATOM     87  CA  SER A   2      34.938  -1.518   5.504  0.76 13.89           C  
ATOM     88  C   SER A   2      34.295  -2.133   6.731  0.76 14.26           C  
ATOM     89  O   SER A   2      33.519  -3.085   6.617  0.76 17.17           O  
ATOM     90  CB  SER A   2      33.987  -0.493   4.876  0.76 18.61           C  
ATOM     91  OG  SER A   2      33.313   0.260   5.861  0.76 21.25           O  
ATOM     92  H   SER A   2      34.763  -3.296   4.665  0.76 11.79           H  
ATOM     93  HA  SER A   2      35.758  -1.075   5.775  0.76 16.67           H  
ATOM     94  HB2 SER A   2      34.501   0.111   4.318  0.76 22.33           H  
ATOM     95  HB3 SER A   2      33.330  -0.963   4.339  0.76 22.33           H  
ATOM     96  HG  SER A   2      32.906   0.901   5.504  0.76 25.50           H  
ATOM     97  N   HIS A   3      34.620  -1.577   7.897  0.76 12.41           N  
ATOM     98  CA  HIS A   3      34.086  -2.037   9.170  0.76 14.35           C  
ATOM     99  C   HIS A   3      32.861  -1.251   9.599  0.76 13.64           C  
ATOM    100  O   HIS A   3      32.636  -1.072  10.802  0.76 17.62           O  
ATOM    101  CB  HIS A   3      35.159  -1.982  10.260  0.76 17.62           C  
ATOM    102  CG  HIS A   3      34.768  -2.695  11.519  0.76 19.98           C  
ATOM    103  CD2 HIS A   3      34.645  -4.017  11.782  0.76 20.20           C  
ATOM    104  ND1 HIS A   3      34.417  -2.039  12.680  0.76 21.68           N  
ATOM    105  HD1 HIS A   3      34.399  -1.027  12.804  1.00  0.00           H  
ATOM    106  CE1 HIS A   3      34.107  -2.929  13.607  0.76 21.41           C  
ATOM    107  NE2 HIS A   3      34.235  -4.136  13.087  0.76 20.83           N  
ATOM    108  H   HIS A   3      35.163  -0.914   7.975  0.76 14.90           H  
ATOM    109  HA  HIS A   3      33.826  -2.966   9.065  0.76 17.22           H  
ATOM    110  HB2 HIS A   3      35.969  -2.396   9.923  0.76 21.15           H  
ATOM    111  HB3 HIS A   3      35.330  -1.054  10.485  0.76 21.15           H  
ATOM    112  HD2 HIS A   3      34.808  -4.715  11.189  0.76 24.24           H  
ATOM    113  HE1 HIS A   3      33.843  -2.737  14.478  0.76 25.69           H  
ATOM    114  HE2 HIS A   3      34.086  -4.876  13.498  0.76 25.00           H  
ATOM    115  N   HIS A   4      32.072  -0.759   8.652  1.00 13.17           N  
ATOM    116  CA  HIS A   4      30.783  -0.196   9.003  1.00 13.04           C  
ATOM    117  C   HIS A   4      29.971  -1.273   9.699  1.00 12.27           C  
ATOM    118  O   HIS A   4      30.074  -2.463   9.383  1.00 13.45           O  
ATOM    119  CB  HIS A   4      30.046   0.266   7.751  1.00 15.35           C  
ATOM    120  HB1 HIS A   4      29.055   0.699   8.021  1.00  0.00           H  
ATOM    121  HB2 HIS A   4      29.951  -0.552   6.999  1.00  0.00           H  
ATOM    122  HB3 HIS A   4      30.658   0.975   7.147  1.00  0.00           H  
ATOM    123  H   HIS A   4      32.259  -0.741   7.813  1.00 15.81           H  
ATOM    124  HA  HIS A   4      30.891   0.573   9.584  1.00 15.64           H  
ATOM    125  N   TRP A   5      29.162  -0.859  10.660  1.00 11.38           N  
ATOM    126  CA  TRP A   5      28.479  -1.840  11.486  1.00 10.26           C  
ATOM    127  C   TRP A   5      27.494  -2.664  10.663  1.00  9.62           C  
ATOM    128  O   TRP A   5      26.933  -2.201   9.665  1.00 10.69           O  
ATOM    129  CB  TRP A   5      27.757  -1.142  12.634  1.00 10.44           C  
ATOM    130  CG  TRP A   5      26.544  -0.375  12.225  1.00  9.02           C  
ATOM    131  CD1 TRP A   5      26.483   0.931  11.857  1.00 11.03           C  
ATOM    132  CD2 TRP A   5      25.209  -0.880  12.167  1.00  8.69           C  
ATOM    133  CE2 TRP A   5      24.382   0.178  11.757  1.00 10.34           C  
ATOM    134  CE3 TRP A   5      24.631  -2.125  12.432  1.00  8.68           C  
ATOM    135  NE1 TRP A   5      25.182   1.277  11.573  1.00 12.27           N  
ATOM    136  CZ2 TRP A   5      23.007   0.025  11.602  1.00 11.35           C  
ATOM    137  CZ3 TRP A   5      23.273  -2.277  12.271  1.00  9.42           C  
ATOM    138  CH2 TRP A   5      22.476  -1.208  11.870  1.00 10.80           C  
ATOM    139  H   TRP A   5      28.996  -0.037  10.851  1.00 13.65           H  
ATOM    140  HA  TRP A   5      29.130  -2.453  11.861  1.00 12.31           H  
ATOM    141  HB2 TRP A   5      27.477  -1.812  13.276  1.00 12.53           H  
ATOM    142  HB3 TRP A   5      28.371  -0.517  13.051  1.00 12.53           H  
ATOM    143  HD1 TRP A   5      27.212   1.506  11.804  1.00 13.24           H  
ATOM    144  HE1 TRP A   5      24.914   2.055  11.322  1.00 14.73           H  
ATOM    145  HE3 TRP A   5      25.157  -2.840  12.712  1.00 10.42           H  
ATOM    146  HZ2 TRP A   5      22.470   0.733  11.327  1.00 13.62           H  
ATOM    147  HZ3 TRP A   5      22.882  -3.105  12.433  1.00 11.30           H  
ATOM    148  HH2 TRP A   5      21.559  -1.335  11.781  1.00 12.95           H  
ATOM    149  N   GLY A   6      27.266  -3.886  11.116  1.00  8.74           N  
ATOM    150  CA  GLY A   6      26.269  -4.753  10.520  1.00  8.33           C  
ATOM    151  C   GLY A   6      25.960  -5.912  11.435  1.00  7.43           C  
ATOM    152  O   GLY A   6      25.973  -5.773  12.660  1.00  8.21           O  
ATOM    153  H   GLY A   6      27.683  -4.240  11.779  1.00 10.49           H  
ATOM    154  HA2 GLY A   6      25.453  -4.254  10.360  1.00 10.00           H  
ATOM    155  HA3 GLY A   6      26.598  -5.100   9.676  1.00 10.00           H  
ATOM    156  N   TYR A   7      25.677  -7.065  10.817  1.00  7.69           N  
ATOM    157  CA  TYR A   7      25.233  -8.258  11.528  1.00  8.38           C  
ATOM    158  C   TYR A   7      26.057  -9.482  11.159  1.00 10.35           C  
ATOM    159  O   TYR A   7      25.629 -10.607  11.412  1.00 13.29           O  
ATOM    160  CB  TYR A   7      23.755  -8.517  11.261  1.00  8.33           C  
ATOM    161  CG  TYR A   7      22.862  -7.453  11.825  1.00  6.95           C  
ATOM    162  CD1 TYR A   7      22.509  -7.465  13.171  1.00  6.52           C  
ATOM    163  CD2 TYR A   7      22.358  -6.441  11.029  1.00  7.53           C  
ATOM    164  CE1 TYR A   7      21.667  -6.511  13.694  1.00  6.57           C  
ATOM    165  CE2 TYR A   7      21.518  -5.489  11.539  1.00  7.47           C  
ATOM    166  CZ  TYR A   7      21.177  -5.523  12.877  1.00  6.62           C  
ATOM    167  OH  TYR A   7      20.331  -4.557  13.337  1.00  7.30           O  
ATOM    168  H   TYR A   7      25.737  -7.179   9.967  1.00  9.22           H  
ATOM    169  HA  TYR A   7      25.346  -8.112  12.480  1.00 10.05           H  
ATOM    170  HB2 TYR A   7      23.609  -8.552  10.303  1.00  9.99           H  
ATOM    171  HB3 TYR A   7      23.505  -9.362  11.666  1.00  9.99           H  
ATOM    172  HD1 TYR A   7      22.849  -8.129  13.726  1.00  7.82           H  
ATOM    173  HD2 TYR A   7      22.594  -6.407  10.130  1.00  9.04           H  
ATOM    174  HE1 TYR A   7      21.431  -6.536  14.594  1.00  7.89           H  
ATOM    175  HE2 TYR A   7      21.178  -4.822  10.987  1.00  8.96           H  
ATOM    176  HH  TYR A   7      20.191  -4.664  14.158  1.00  8.76           H  
ATOM    177  N   GLY A   8      27.210  -9.291  10.553  1.00  9.76           N  
ATOM    178  CA  GLY A   8      28.109 -10.391  10.300  1.00 11.65           C  
ATOM    179  C   GLY A   8      29.019 -10.667  11.489  1.00 11.25           C  
ATOM    180  O   GLY A   8      29.082  -9.920  12.466  1.00 12.75           O  
ATOM    181  H   GLY A   8      27.496  -8.528  10.277  1.00 11.71           H  
ATOM    182  HA2 GLY A   8      27.594 -11.192  10.114  1.00 13.98           H  
ATOM    183  HA3 GLY A   8      28.662 -10.186   9.530  1.00 13.98           H  
ATOM    184  N   LYS A   9      29.792 -11.746  11.364  1.00 11.67           N  
ATOM    185  CA  LYS A   9      30.762 -12.094  12.398  1.00 12.67           C  
ATOM    186  C   LYS A   9      31.801 -11.003  12.576  1.00 11.20           C  
ATOM    187  O   LYS A   9      32.319 -10.804  13.683  1.00 12.95           O  
ATOM    188  CB  LYS A   9      31.491 -13.385  12.021  1.00 15.01           C  
ATOM    189  HB1 LYS A   9      30.727 -14.187  11.890  1.00  0.00           H  
ATOM    190  HB2 LYS A   9      32.285 -13.661  12.753  1.00  0.00           H  
ATOM    191  HB3 LYS A   9      32.147 -13.265  11.128  1.00  0.00           H  
ATOM    192  H   LYS A   9      29.775 -12.287  10.696  1.00 14.00           H  
ATOM    193  HA  LYS A   9      30.280 -12.223  13.230  1.00 15.20           H  
ATOM    194  N  AHIS A  10      32.123 -10.285  11.509  0.66 10.09           N  
ATOM    195  N  BHIS A  10      32.150 -10.312  11.488  0.34 10.91           N  
ATOM    196  CA AHIS A  10      33.211  -9.330  11.580  0.66  9.34           C  
ATOM    197  CA BHIS A  10      33.211  -9.319  11.561  0.34 10.42           C  
ATOM    198  C  AHIS A  10      32.756  -7.905  11.852  0.66  8.66           C  
ATOM    199  C  BHIS A  10      32.715  -7.990  12.105  0.34 10.26           C  
ATOM    200  O  AHIS A  10      33.603  -7.044  12.112  0.66  8.91           O  
ATOM    201  O  BHIS A  10      33.475  -7.280  12.769  0.34 10.74           O  
ATOM    202  CB AHIS A  10      34.058  -9.425  10.314  0.66  9.61           C  
ATOM    203  CB BHIS A  10      33.842  -9.104  10.183  0.34 10.40           C  
ATOM    204  CG AHIS A  10      34.574 -10.804  10.066  0.66  9.46           C  
ATOM    205  CG BHIS A  10      32.987  -8.312   9.241  0.34 10.11           C  
ATOM    206  CD2AHIS A  10      34.179 -11.772   9.205  0.66 10.73           C  
ATOM    207  CD2BHIS A  10      33.085  -7.031   8.812  0.34 10.09           C  
ATOM    208  ND1AHIS A  10      35.616 -11.337  10.792  0.66 10.72           N  
ATOM    209  HD1AHIS A  10      36.125 -10.856  11.534  1.00  0.00           H  
ATOM    210  ND1BHIS A  10      31.877  -8.841   8.618  0.34 10.95           N  
ATOM    211  CE1AHIS A  10      35.854 -12.568  10.378  0.66 10.49           C  
ATOM    212  CE1BHIS A  10      31.329  -7.920   7.845  0.34 10.42           C  
ATOM    213  NE2AHIS A  10      34.993 -12.857   9.419  0.66 11.02           N  
ATOM    214  NE2BHIS A  10      32.041  -6.811   7.947  0.34 10.38           N  
ATOM    215  HE2BHIS A  10      31.847  -5.935   7.462  1.00  0.00           H  
ATOM    216  H  AHIS A  10      31.731 -10.335  10.745  0.66 12.11           H  
ATOM    217  H  BHIS A  10      31.792 -10.400  10.711  0.34 13.09           H  
ATOM    218  HA AHIS A  10      33.794  -9.556  12.321  0.66 11.21           H  
ATOM    219  HA BHIS A  10      33.899  -9.657  12.156  0.34 12.51           H  
ATOM    220  HB2AHIS A  10      33.517  -9.165   9.552  0.66 11.53           H  
ATOM    221  HB2BHIS A  10      34.678  -8.626  10.295  0.34 12.48           H  
ATOM    222  HB3AHIS A  10      34.820  -8.830  10.399  0.66 11.53           H  
ATOM    223  HB3BHIS A  10      34.005  -9.969   9.777  0.34 12.48           H  
ATOM    224  HD1BHIS A  10      31.586  -9.644   8.717  0.34 13.13           H  
ATOM    225  HD2AHIS A  10      33.488 -11.712   8.586  0.66 12.88           H  
ATOM    226  HD2BHIS A  10      33.738  -6.415   9.057  0.34 12.11           H  
ATOM    227  HE1AHIS A  10      36.515 -13.135  10.706  0.66 12.59           H  
ATOM    228  HE1BHIS A  10      30.570  -8.032   7.319  0.34 12.51           H  
ATOM    229  HE2AHIS A  10      34.949 -13.605   8.996  0.66 13.23           H  
ATOM    230  N   ASN A  11      31.450  -7.645  11.857  1.00  8.99           N  
ATOM    231  CA  ASN A  11      30.954  -6.302  12.118  1.00  9.34           C  
ATOM    232  C   ASN A  11      29.689  -6.288  12.965  1.00  9.04           C  
ATOM    233  O   ASN A  11      29.029  -5.244  13.051  1.00  9.41           O  
ATOM    234  CB  ASN A  11      30.715  -5.539  10.811  1.00  9.17           C  
ATOM    235  CG  ASN A  11      29.641  -6.173   9.957  1.00 10.27           C  
ATOM    236  ND2 ASN A  11      29.351  -5.557   8.822  1.00 13.93           N  
ATOM    237  OD1 ASN A  11      29.065  -7.195  10.318  1.00 10.58           O  
ATOM    238  H  AASN A  11      30.836  -8.229  11.711  0.66 10.78           H  
ATOM    239  H  BASN A  11      30.859  -8.179  11.534  0.34 10.78           H  
ATOM    240  HA  ASN A  11      31.637  -5.825  12.613  1.00 11.21           H  
ATOM    241  HB2 ASN A  11      30.437  -4.633  11.019  1.00 11.01           H  
ATOM    242  HB3 ASN A  11      31.537  -5.525  10.297  1.00 11.01           H  
ATOM    243 1HD2 ASN A  11      28.747  -5.878   8.301  1.00 16.72           H  
ATOM    244 2HD2 ASN A  11      29.767  -4.836   8.606  1.00 16.72           H  
ATOM    245  N   GLY A  12      29.349  -7.407  13.596  1.00  8.99           N  
ATOM    246  CA  GLY A  12      28.090  -7.569  14.269  1.00  9.01           C  
ATOM    247  C   GLY A  12      28.096  -7.054  15.691  1.00  7.73           C  
ATOM    248  O   GLY A  12      29.029  -6.371  16.141  1.00  7.53           O  
ATOM    249  H   GLY A  12      29.853  -8.103  13.643  1.00 10.79           H  
ATOM    250  HA2 GLY A  12      27.404  -7.090  13.778  1.00 10.81           H  
ATOM    251  HA3 GLY A  12      27.862  -8.512  14.292  1.00 10.81           H  
ATOM    252  N   PRO A  13      27.031  -7.403  16.426  1.00  7.13           N  
ATOM    253  CA  PRO A  13      26.804  -6.842  17.766  1.00  7.18           C  
ATOM    254  C   PRO A  13      27.973  -6.902  18.730  1.00  7.31           C  
ATOM    255  O   PRO A  13      28.082  -6.009  19.577  1.00  8.07           O  
ATOM    256  CB  PRO A  13      25.606  -7.659  18.265  1.00  7.90           C  
ATOM    257  CG  PRO A  13      24.802  -7.909  17.017  1.00  7.85           C  
ATOM    258  CD  PRO A  13      25.847  -8.141  15.940  1.00  8.21           C  
ATOM    259  HA  PRO A  13      26.562  -5.907  17.670  1.00  8.61           H  
ATOM    260  HB2 PRO A  13      25.908  -8.491  18.662  1.00  9.48           H  
ATOM    261  HB3 PRO A  13      25.098  -7.147  18.914  1.00  9.48           H  
ATOM    262  HG2 PRO A  13      24.240  -8.691  17.133  1.00  9.42           H  
ATOM    263  HG3 PRO A  13      24.255  -7.135  16.812  1.00  9.42           H  
ATOM    264  HD2 PRO A  13      26.045  -9.087  15.854  1.00  9.86           H  
ATOM    265  HD3 PRO A  13      25.547  -7.786  15.089  1.00  9.86           H  
ATOM    266  N   GLU A  14      28.845  -7.909  18.653  1.00  8.26           N  
ATOM    267  CA  GLU A  14      29.983  -7.995  19.569  1.00  9.44           C  
ATOM    268  C   GLU A  14      31.067  -6.977  19.254  1.00  8.31           C  
ATOM    269  O   GLU A  14      31.961  -6.758  20.083  1.00 10.27           O  
ATOM    270  CB  GLU A  14      30.579  -9.399  19.522  1.00 13.10           C  
ATOM    271  CG  GLU A  14      29.596 -10.476  19.929  1.00 18.86           C  
ATOM    272  CD  GLU A  14      28.965 -10.192  21.277  1.00 24.24           C  
ATOM    273  OE1 GLU A  14      29.722 -10.010  22.253  1.00 25.97           O  
ATOM    274  OE2 GLU A  14      27.714 -10.123  21.351  1.00 27.02           O  
ATOM    275  H   GLU A  14      28.802  -8.551  18.083  1.00  9.92           H  
ATOM    276  HA  GLU A  14      29.667  -7.825  20.471  1.00 11.33           H  
ATOM    277  HB2 GLU A  14      30.870  -9.586  18.616  1.00 15.72           H  
ATOM    278  HB3 GLU A  14      31.335  -9.440  20.129  1.00 15.72           H  
ATOM    279  HG2 GLU A  14      28.888 -10.528  19.268  1.00 22.63           H  
ATOM    280  HG3 GLU A  14      30.060 -11.326  19.985  1.00 22.63           H  
ATOM    281  N  AHIS A  15      31.031  -6.382  18.060  0.77  7.33           N  
ATOM    282  N  BHIS A  15      31.004  -6.340  18.091  0.23  8.04           N  
ATOM    283  CA AHIS A  15      31.994  -5.371  17.658  0.77  6.97           C  
ATOM    284  CA BHIS A  15      32.001  -5.368  17.685  0.23  7.69           C  
ATOM    285  C  AHIS A  15      31.514  -3.947  17.892  0.77  6.63           C  
ATOM    286  C  BHIS A  15      31.485  -3.940  17.718  0.23  7.24           C  
ATOM    287  O  AHIS A  15      32.343  -3.029  17.926  0.77  6.40           O  
ATOM    288  O  BHIS A  15      32.266  -3.012  17.480  0.23  6.75           O  
ATOM    289  CB AHIS A  15      32.296  -5.478  16.157  0.77  7.86           C  
ATOM    290  CB BHIS A  15      32.489  -5.697  16.272  0.23  7.84           C  
ATOM    291  CG AHIS A  15      33.128  -6.659  15.776  0.77  7.72           C  
ATOM    292  CG BHIS A  15      32.967  -7.104  16.121  0.23  8.25           C  
ATOM    293  CD2AHIS A  15      32.768  -7.898  15.369  0.77  8.79           C  
ATOM    294  CD2BHIS A  15      32.308  -8.247  15.811  0.23  8.11           C  
ATOM    295  ND1AHIS A  15      34.507  -6.633  15.772  0.77  8.01           N  
ATOM    296  HD1AHIS A  15      35.086  -5.834  16.032  1.00  0.00           H  
ATOM    297  ND1BHIS A  15      34.283  -7.458  16.310  0.23  8.41           N  
ATOM    298  HD1BHIS A  15      35.036  -6.818  16.562  1.00  0.00           H  
ATOM    299  CE1AHIS A  15      34.956  -7.809  15.377  0.77  8.65           C  
ATOM    300  CE1BHIS A  15      34.418  -8.756  16.114  0.23  8.07           C  
ATOM    301  NE2AHIS A  15      33.924  -8.598  15.139  0.77  9.25           N  
ATOM    302  NE2BHIS A  15      33.235  -9.260  15.812  0.23  8.02           N  
ATOM    303  H  AHIS A  15      30.443  -6.554  17.456  0.77  8.80           H  
ATOM    304  H  BHIS A  15      30.381  -6.458  17.510  0.23  9.65           H  
ATOM    305  HA AHIS A  15      32.805  -5.530  18.166  0.77  8.37           H  
ATOM    306  HA BHIS A  15      32.762  -5.417  18.284  0.23  9.22           H  
ATOM    307  HB2AHIS A  15      31.456  -5.544  15.677  0.77  9.43           H  
ATOM    308  HB2BHIS A  15      31.757  -5.564  15.649  0.23  9.41           H  
ATOM    309  HB3AHIS A  15      32.775  -4.681  15.881  0.77  9.43           H  
ATOM    310  HB3BHIS A  15      33.226  -5.107  16.049  0.23  9.41           H  
ATOM    311  HD2AHIS A  15      31.900  -8.214  15.264  0.77 10.55           H  
ATOM    312  HD2BHIS A  15      31.399  -8.329  15.631  0.23  9.73           H  
ATOM    313  HE1AHIS A  15      35.851  -8.044  15.281  0.77 10.38           H  
ATOM    314  HE1BHIS A  15      35.213  -9.236  16.178  0.23  9.69           H  
ATOM    315  HE2AHIS A  15      33.969  -9.417  14.882  0.77 11.10           H  
ATOM    316  HE2BHIS A  15      33.072 -10.087  15.643  0.23  9.62           H  
ATOM    317  N   TRP A  16      30.197  -3.734  18.003  1.00  6.48           N  
ATOM    318  CA  TRP A  16      29.647  -2.387  17.921  1.00  6.20           C  
ATOM    319  C   TRP A  16      30.250  -1.442  18.953  1.00  6.17           C  
ATOM    320  O   TRP A  16      30.353  -0.243  18.682  1.00  7.01           O  
ATOM    321  CB  TRP A  16      28.128  -2.430  18.076  1.00  6.11           C  
ATOM    322  CG  TRP A  16      27.405  -3.102  16.940  1.00  6.22           C  
ATOM    323  CD1 TRP A  16      27.932  -3.510  15.746  1.00  7.08           C  
ATOM    324  CD2 TRP A  16      26.013  -3.439  16.902  1.00  5.81           C  
ATOM    325  CE2 TRP A  16      25.758  -4.041  15.653  1.00  5.88           C  
ATOM    326  CE3 TRP A  16      24.955  -3.281  17.806  1.00  5.88           C  
ATOM    327  NE1 TRP A  16      26.945  -4.090  14.970  1.00  7.12           N  
ATOM    328  CZ2 TRP A  16      24.491  -4.495  15.292  1.00  6.27           C  
ATOM    329  CZ3 TRP A  16      23.697  -3.713  17.443  1.00  6.11           C  
ATOM    330  CH2 TRP A  16      23.474  -4.313  16.202  1.00  6.55           C  
ATOM    331  H  ATRP A  16      29.609  -4.349  18.125  0.77  7.78           H  
ATOM    332  H  BTRP A  16      29.638  -4.342  18.240  0.23  7.78           H  
ATOM    333  HA  TRP A  16      29.858  -2.032  17.043  1.00  7.44           H  
ATOM    334  HB2 TRP A  16      27.913  -2.916  18.888  1.00  7.33           H  
ATOM    335  HB3 TRP A  16      27.797  -1.520  18.136  1.00  7.33           H  
ATOM    336  HD1 TRP A  16      28.821  -3.412  15.493  1.00  8.49           H  
ATOM    337  HE1 TRP A  16      27.058  -4.426  14.186  1.00  8.55           H  
ATOM    338  HE3 TRP A  16      25.099  -2.890  18.637  1.00  7.05           H  
ATOM    339  HZ2 TRP A  16      24.339  -4.904  14.470  1.00  7.52           H  
ATOM    340  HZ3 TRP A  16      22.987  -3.604  18.034  1.00  7.34           H  
ATOM    341  HH2 TRP A  16      22.615  -4.597  15.984  1.00  7.86           H  
ATOM    342  N   HIS A  17      30.616  -1.953  20.134  1.00  6.45           N  
ATOM    343  CA  HIS A  17      31.092  -1.080  21.202  1.00  6.49           C  
ATOM    344  C   HIS A  17      32.340  -0.293  20.819  1.00  6.90           C  
ATOM    345  O   HIS A  17      32.601   0.757  21.416  1.00  7.73           O  
ATOM    346  CB  HIS A  17      31.380  -1.877  22.470  1.00  7.25           C  
ATOM    347  CG  HIS A  17      32.590  -2.735  22.358  1.00  7.65           C  
ATOM    348  CD2 HIS A  17      32.792  -3.917  21.731  1.00  8.80           C  
ATOM    349  ND1 HIS A  17      33.807  -2.366  22.892  1.00  9.62           N  
ATOM    350  HD1 HIS A  17      33.987  -1.509  23.416  1.00  0.00           H  
ATOM    351  CE1 HIS A  17      34.701  -3.297  22.618  1.00 10.68           C  
ATOM    352  NE2 HIS A  17      34.115  -4.250  21.917  1.00 10.11           N  
ATOM    353  H   HIS A  17      30.598  -2.789  20.336  1.00  7.74           H  
ATOM    354  HA  HIS A  17      30.381  -0.448  21.393  1.00  7.79           H  
ATOM    355  HB2 HIS A  17      31.518  -1.260  23.205  1.00  8.70           H  
ATOM    356  HB3 HIS A  17      30.622  -2.453  22.658  1.00  8.70           H  
ATOM    357  HD2 HIS A  17      32.157  -4.411  21.263  1.00 10.55           H  
ATOM    358  HE1 HIS A  17      35.594  -3.284  22.876  1.00 12.82           H  
ATOM    359  HE2 HIS A  17      34.497  -4.962  21.624  1.00 12.13           H  
ATOM    360  N   LYS A  18      33.122  -0.771  19.849  1.00  7.07           N  
ATOM    361  CA  LYS A  18      34.361  -0.080  19.504  1.00  8.04           C  
ATOM    362  C   LYS A  18      34.088   1.277  18.879  1.00  8.41           C  
ATOM    363  O   LYS A  18      34.781   2.254  19.170  1.00 12.20           O  
ATOM    364  CB  LYS A  18      35.230  -0.958  18.606  1.00  8.15           C  
ATOM    365  CG  LYS A  18      35.745  -2.204  19.329  1.00  8.26           C  
ATOM    366  CD  LYS A  18      36.530  -3.123  18.418  1.00  8.52           C  
ATOM    367  CE  LYS A  18      35.617  -4.004  17.607  1.00  8.51           C  
ATOM    368  NZ  LYS A  18      36.354  -4.751  16.559  1.00  8.82           N  
ATOM    369  H   LYS A  18      32.961  -1.477  19.385  1.00  8.48           H  
ATOM    370  HA  LYS A  18      34.866   0.078  20.317  1.00  9.65           H  
ATOM    371  HB2 LYS A  18      34.706  -1.247  17.842  1.00  9.78           H  
ATOM    372  HB3 LYS A  18      35.997  -0.444  18.307  1.00  9.78           H  
ATOM    373  HG2 LYS A  18      36.328  -1.931  20.054  1.00  9.91           H  
ATOM    374  HG3 LYS A  18      34.990  -2.702  19.679  1.00  9.91           H  
ATOM    375  HD2 LYS A  18      37.064  -2.591  17.806  1.00 10.23           H  
ATOM    376  HD3 LYS A  18      37.107  -3.691  18.953  1.00 10.23           H  
ATOM    377  HE2 LYS A  18      35.190  -4.647  18.194  1.00 10.22           H  
ATOM    378  HE3 LYS A  18      34.946  -3.454  17.173  1.00 10.22           H  
ATOM    379  HZ1 LYS A  18      36.438  -5.605  16.795  1.00 10.59           H  
ATOM    380  HZ2 LYS A  18      35.913  -4.707  15.787  1.00 10.59           H  
ATOM    381  HZ3 LYS A  18      37.165  -4.401  16.448  1.00 10.59           H  
ATOM    382  N  AASP A  19      33.081   1.364  18.018  0.46  7.89           N  
ATOM    383  N  BASP A  19      33.066   1.363  18.033  0.54  8.07           N  
ATOM    384  CA AASP A  19      32.702   2.657  17.465  0.46  7.86           C  
ATOM    385  CA BASP A  19      32.682   2.629  17.428  0.54  8.37           C  
ATOM    386  C  AASP A  19      31.617   3.342  18.279  0.46  7.07           C  
ATOM    387  C  BASP A  19      31.520   3.305  18.140  0.54  7.35           C  
ATOM    388  O  AASP A  19      31.538   4.576  18.279  0.46  8.22           O  
ATOM    389  O  BASP A  19      31.291   4.498  17.915  0.54  8.05           O  
ATOM    390  CB AASP A  19      32.243   2.501  16.014  0.46  9.14           C  
ATOM    391  CB BASP A  19      32.326   2.427  15.953  0.54  9.97           C  
ATOM    392  CG AASP A  19      33.405   2.512  15.031  0.46 11.34           C  
ATOM    393  CG BASP A  19      33.534   2.061  15.114  0.54 11.55           C  
ATOM    394  OD1AASP A  19      34.533   2.876  15.427  0.46 13.25           O  
ATOM    395  OD1BASP A  19      33.750   0.851  14.858  0.54 12.69           O  
ATOM    396  OD2AASP A  19      33.187   2.163  13.856  0.46 12.84           O  
ATOM    397  OD2BASP A  19      34.273   2.997  14.733  0.54 11.47           O  
ATOM    398  H  AASP A  19      32.610   0.700  17.743  0.46  9.46           H  
ATOM    399  H  BASP A  19      32.578   0.697  17.792  0.54  9.68           H  
ATOM    400  HA AASP A  19      33.479   3.237  17.460  0.46  9.43           H  
ATOM    401  HA BASP A  19      33.439   3.235  17.464  0.54 10.04           H  
ATOM    402  HB2AASP A  19      31.776   1.656  15.918  0.46 10.97           H  
ATOM    403  HB2BASP A  19      31.678   1.708  15.879  0.54 11.96           H  
ATOM    404  HB3AASP A  19      31.651   3.235  15.788  0.46 10.97           H  
ATOM    405  HB3BASP A  19      31.951   3.249  15.601  0.54 11.96           H  
ATOM    406  N   PHE A  20      30.795   2.570  18.985  1.00  7.15           N  
ATOM    407  CA  PHE A  20      29.636   3.084  19.715  1.00  6.87           C  
ATOM    408  C   PHE A  20      29.745   2.605  21.157  1.00  7.48           C  
ATOM    409  O   PHE A  20      29.099   1.626  21.552  1.00  7.45           O  
ATOM    410  CB  PHE A  20      28.338   2.605  19.047  1.00  7.16           C  
ATOM    411  CG  PHE A  20      28.269   2.967  17.596  1.00  7.77           C  
ATOM    412  CD1 PHE A  20      27.849   4.228  17.210  1.00  9.65           C  
ATOM    413  CD2 PHE A  20      28.681   2.069  16.621  1.00  8.66           C  
ATOM    414  CE1 PHE A  20      27.826   4.579  15.880  1.00 10.68           C  
ATOM    415  CE2 PHE A  20      28.665   2.418  15.295  1.00 10.12           C  
ATOM    416  CZ  PHE A  20      28.236   3.674  14.925  1.00 10.81           C  
ATOM    417  H  APHE A  20      30.891   1.718  19.059  0.46  8.59           H  
ATOM    418  H  BPHE A  20      30.961   1.744  19.158  0.54  8.59           H  
ATOM    419  HA  PHE A  20      29.634   4.054  19.721  1.00  8.24           H  
ATOM    420  HB2 PHE A  20      28.283   1.639  19.119  1.00  8.59           H  
ATOM    421  HB3 PHE A  20      27.582   3.015  19.495  1.00  8.59           H  
ATOM    422  HD1 PHE A  20      27.581   4.843  17.854  1.00 11.58           H  
ATOM    423  HD2 PHE A  20      28.971   1.221  16.870  1.00 10.40           H  
ATOM    424  HE1 PHE A  20      27.534   5.425  15.626  1.00 12.82           H  
ATOM    425  HE2 PHE A  20      28.943   1.810  14.648  1.00 12.14           H  
ATOM    426  HZ  PHE A  20      28.222   3.913  14.026  1.00 12.97           H  
ATOM    427  N  APRO A  21      30.580   3.257  21.972  0.60  8.02           N  
ATOM    428  N  BPRO A  21      30.563   3.281  21.973  0.40  7.77           N  
ATOM    429  CA APRO A  21      30.832   2.732  23.327  0.60  8.48           C  
ATOM    430  CA BPRO A  21      30.793   2.809  23.349  0.40  8.11           C  
ATOM    431  C  APRO A  21      29.599   2.643  24.213  0.60  7.75           C  
ATOM    432  C  BPRO A  21      29.540   2.713  24.204  0.40  7.35           C  
ATOM    433  O  APRO A  21      29.610   1.858  25.171  0.60  8.06           O  
ATOM    434  O  BPRO A  21      29.548   1.968  25.192  0.40  8.26           O  
ATOM    435  CB APRO A  21      31.896   3.686  23.899  0.60 10.14           C  
ATOM    436  CB BPRO A  21      31.792   3.834  23.909  0.40  9.53           C  
ATOM    437  CG APRO A  21      31.898   4.858  22.986  0.60  9.95           C  
ATOM    438  CG BPRO A  21      32.518   4.330  22.696  0.40  9.25           C  
ATOM    439  CD APRO A  21      31.494   4.356  21.637  0.60  9.27           C  
ATOM    440  CD BPRO A  21      31.495   4.357  21.595  0.40  8.60           C  
ATOM    441  HA APRO A  21      31.218   1.845  23.258  0.60 10.17           H  
ATOM    442  HA BPRO A  21      31.211   1.934  23.325  0.40  9.73           H  
ATOM    443  HB2APRO A  21      31.652   3.949  24.800  0.60 12.16           H  
ATOM    444  HB2BPRO A  21      31.318   4.554  24.354  0.40 11.44           H  
ATOM    445  HB3APRO A  21      32.762   3.249  23.903  0.60 12.16           H  
ATOM    446  HB3BPRO A  21      32.400   3.403  24.530  0.40 11.44           H  
ATOM    447  HG2APRO A  21      31.264   5.519  23.307  0.60 11.94           H  
ATOM    448  HG2BPRO A  21      32.866   5.220  22.864  0.40 11.10           H  
ATOM    449  HG3APRO A  21      32.789   5.241  22.954  0.60 11.94           H  
ATOM    450  HG3BPRO A  21      33.244   3.725  22.478  0.40 11.10           H  
ATOM    451  HD2APRO A  21      31.039   5.046  21.130  0.60 11.12           H  
ATOM    452  HD2BPRO A  21      31.040   5.213  21.567  0.40 10.32           H  
ATOM    453  HD3APRO A  21      32.262   4.031  21.141  0.60 11.12           H  
ATOM    454  HD3BPRO A  21      31.907   4.171  20.737  0.40 10.32           H  
ATOM    455  N  AILE A  22      28.538   3.395  23.916  0.60  7.05           N  
ATOM    456  N  BILE A  22      28.469   3.429  23.859  0.40  6.61           N  
ATOM    457  CA AILE A  22      27.294   3.274  24.659  0.60  6.95           C  
ATOM    458  CA BILE A  22      27.214   3.307  24.585  0.40  6.66           C  
ATOM    459  C  AILE A  22      26.686   1.885  24.530  0.60  6.51           C  
ATOM    460  C  BILE A  22      26.627   1.907  24.474  0.40  6.55           C  
ATOM    461  O  AILE A  22      25.775   1.549  25.286  0.60  7.06           O  
ATOM    462  O  BILE A  22      25.674   1.586  25.187  0.40  6.88           O  
ATOM    463  CB AILE A  22      26.311   4.387  24.234  0.60  7.39           C  
ATOM    464  CB BILE A  22      26.224   4.392  24.103  0.40  6.82           C  
ATOM    465  CG1AILE A  22      25.283   4.646  25.340  0.60  8.13           C  
ATOM    466  CG1BILE A  22      25.112   4.626  25.135  0.40  7.38           C  
ATOM    467  CG2AILE A  22      25.634   4.035  22.921  0.60  7.76           C  
ATOM    468  CG2BILE A  22      25.641   4.020  22.744  0.40  7.72           C  
ATOM    469  CD1AILE A  22      24.338   5.778  25.041  0.60  9.99           C  
ATOM    470  CD1BILE A  22      25.596   5.199  26.457  0.40  8.89           C  
ATOM    471  H  AILE A  22      28.518   3.981  23.287  0.60  8.47           H  
ATOM    472  H  BILE A  22      28.447   3.991  23.208  0.40  7.93           H  
ATOM    473  HA AILE A  22      27.471   3.411  25.603  0.60  8.34           H  
ATOM    474  HA BILE A  22      27.370   3.469  25.529  0.40  8.00           H  
ATOM    475  HB AILE A  22      26.814   5.205  24.097  0.60  8.86           H  
ATOM    476  HB BILE A  22      26.715   5.223  24.008  0.40  8.18           H  
ATOM    477 2HG1AILE A  22      24.752   3.844  25.467  0.60  9.76           H  
ATOM    478 2HG1BILE A  22      24.470   5.250  24.762  0.40  8.86           H  
ATOM    479 3HG1AILE A  22      25.755   4.864  26.159  0.60  9.76           H  
ATOM    480 3HG1BILE A  22      24.681   3.778  25.323  0.40  8.86           H  
ATOM    481 1HG2AILE A  22      25.203   4.827  22.565  0.60  9.32           H  
ATOM    482 1HG2BILE A  22      25.189   4.793  22.372  0.40  9.26           H  
ATOM    483 2HG2AILE A  22      26.304   3.714  22.297  0.60  9.32           H  
ATOM    484 2HG2BILE A  22      26.362   3.743  22.157  0.40  9.26           H  
ATOM    485 3HG2AILE A  22      24.973   3.343  23.082  0.60  9.32           H  
ATOM    486 3HG2BILE A  22      25.011   3.292  22.860  0.40  9.26           H  
ATOM    487 1HD1AILE A  22      23.823   5.979  25.838  0.60 11.99           H  
ATOM    488 1HD1BILE A  22      24.839   5.571  26.936  0.40 10.66           H  
ATOM    489 2HD1AILE A  22      24.852   6.556  24.775  0.60 11.99           H  
ATOM    490 2HD1BILE A  22      26.001   4.489  26.979  0.40 10.66           H  
ATOM    491 3HD1AILE A  22      23.744   5.512  24.322  0.60 11.99           H  
ATOM    492 3HD1BILE A  22      26.249   5.893  26.280  0.40 10.66           H  
ATOM    493  N   ALA A  23      27.180   1.061  23.597  1.00  6.60           N  
ATOM    494  CA  ALA A  23      26.755  -0.333  23.524  1.00  6.78           C  
ATOM    495  C   ALA A  23      26.856  -1.044  24.869  1.00  7.06           C  
ATOM    496  O   ALA A  23      26.137  -2.023  25.096  1.00  7.63           O  
ATOM    497  CB  ALA A  23      27.605  -1.089  22.508  1.00  7.02           C  
ATOM    498  H  AALA A  23      27.758   1.286  23.002  0.60  7.91           H  
ATOM    499  H  BALA A  23      27.799   1.270  23.039  0.40  7.91           H  
ATOM    500  HA  ALA A  23      25.827  -0.341  23.239  1.00  8.14           H  
ATOM    501  HB1 ALA A  23      27.321  -2.015  22.484  1.00  8.42           H  
ATOM    502  HB2 ALA A  23      27.487  -0.684  21.634  1.00  8.42           H  
ATOM    503  HB3 ALA A  23      28.537  -1.035  22.774  1.00  8.42           H  
ATOM    504  N   LYS A  24      27.758  -0.590  25.749  1.00  7.87           N  
ATOM    505  CA  LYS A  24      27.931  -1.132  27.090  1.00  8.60           C  
ATOM    506  C   LYS A  24      27.326  -0.231  28.158  1.00  8.72           C  
ATOM    507  O   LYS A  24      27.717  -0.309  29.327  1.00 10.38           O  
ATOM    508  CB  LYS A  24      29.413  -1.375  27.380  1.00 10.29           C  
ATOM    509  CG  LYS A  24      30.048  -2.412  26.483  1.00 11.53           C  
ATOM    510  CD  LYS A  24      31.434  -2.740  26.980  1.00 14.26           C  
ATOM    511  CE  LYS A  24      32.265  -3.492  25.962  1.00 16.80           C  
ATOM    512  NZ  LYS A  24      31.707  -4.816  25.641  1.00 19.00           N  
ATOM    513  H   LYS A  24      28.299   0.057  25.580  1.00  9.44           H  
ATOM    514  HA  LYS A  24      27.479  -1.989  27.133  1.00 10.32           H  
ATOM    515  HB2 LYS A  24      29.895  -0.542  27.257  1.00 12.34           H  
ATOM    516  HB3 LYS A  24      29.505  -1.680  28.296  1.00 12.34           H  
ATOM    517  HG2 LYS A  24      29.515  -3.222  26.491  1.00 13.84           H  
ATOM    518  HG3 LYS A  24      30.115  -2.067  25.579  1.00 13.84           H  
ATOM    519  HD2 LYS A  24      31.897  -1.915  27.192  1.00 17.11           H  
ATOM    520  HD3 LYS A  24      31.362  -3.293  27.773  1.00 17.11           H  
ATOM    521  HE2 LYS A  24      32.305  -2.976  25.142  1.00 20.16           H  
ATOM    522  HE3 LYS A  24      33.159  -3.621  26.316  1.00 20.16           H  
ATOM    523  HZ1 LYS A  24      32.241  -5.241  25.070  1.00 22.80           H  
ATOM    524  HZ2 LYS A  24      31.631  -5.303  26.382  1.00 22.80           H  
ATOM    525  HZ3 LYS A  24      30.902  -4.726  25.271  1.00 22.80           H  
ATOM    526  N   GLY A  25      26.346   0.585  27.778  1.00  8.32           N  
ATOM    527  CA  GLY A  25      25.739   1.557  28.659  1.00  8.58           C  
ATOM    528  C   GLY A  25      24.752   0.950  29.640  1.00  8.49           C  
ATOM    529  O   GLY A  25      24.595  -0.264  29.758  1.00  9.06           O  
ATOM    530  H   GLY A  25      26.008   0.589  26.988  1.00  9.99           H  
ATOM    531  HA2 GLY A  25      26.435   2.001  29.169  1.00 10.29           H  
ATOM    532  HA3 GLY A  25      25.268   2.216  28.127  1.00 10.29           H  
ATOM    533  N   GLU A  26      24.071   1.836  30.359  1.00  8.05           N  
ATOM    534  CA  GLU A  26      23.225   1.449  31.478  1.00  8.83           C  
ATOM    535  C   GLU A  26      21.772   1.183  31.106  1.00  8.06           C  
ATOM    536  O   GLU A  26      21.016   0.698  31.947  1.00  9.86           O  
ATOM    537  HO1 GLU A  26      21.355   0.434  32.872  1.00  0.00           H  
ATOM    538  HO2 GLU A  26      20.036   0.564  31.698  1.00  0.00           H  
ATOM    539  CB  GLU A  26      23.284   2.522  32.575  1.00 10.70           C  
ATOM    540  CG  GLU A  26      24.671   2.692  33.170  1.00 13.68           C  
ATOM    541  CD  GLU A  26      25.197   1.402  33.786  1.00 16.81           C  
ATOM    542  OE1 GLU A  26      24.542   0.867  34.706  1.00 18.47           O  
ATOM    543  OE2 GLU A  26      26.244   0.904  33.320  1.00 20.18           O  
ATOM    544  H   GLU A  26      24.084   2.684  30.213  1.00  9.66           H  
ATOM    545  HA  GLU A  26      23.575   0.620  31.840  1.00 10.59           H  
ATOM    546  HB2 GLU A  26      23.015   3.374  32.197  1.00 12.84           H  
ATOM    547  HB3 GLU A  26      22.680   2.272  33.292  1.00 12.84           H  
ATOM    548  HG2 GLU A  26      25.286   2.965  32.470  1.00 16.42           H  
ATOM    549  HG3 GLU A  26      24.639   3.367  33.865  1.00 16.42           H  
ATOM    550  N  AARG A  27      21.330   1.528  29.898  0.42  7.09           N  
ATOM    551  N  BARG A  27      21.417   1.410  29.846  0.32  6.75           N  
ATOM    552  N  CARG A  27      21.321   1.502  29.902  0.26  7.37           N  
ATOM    553  CA AARG A  27      19.939   1.265  29.503  0.42  7.45           C  
ATOM    554  CA BARG A  27      20.036   1.446  29.392  0.32  6.98           C  
ATOM    555  CA CARG A  27      19.944   1.168  29.540  0.26  7.33           C  
ATOM    556  C  AARG A  27      19.876   0.797  28.043  0.42  6.22           C  
ATOM    557  H  AARG A  27      20.494  -0.062  27.733  1.00  0.00           H  
ATOM    558  C  BARG A  27      19.926   0.848  27.988  0.32  6.36           C  
ATOM    559  H  BARG A  27      20.484  -0.072  27.746  1.00  0.00           H  
ATOM    560  C  CARG A  27      19.874   0.781  28.064  0.26  6.40           C  
ATOM    561  O  AARG A  27      19.163   1.344  27.208  0.42  6.91           O  
ATOM    562  O  BARG A  27      19.223   1.377  27.121  0.32  7.36           O  
ATOM    563  O  CARG A  27      19.174   1.374  27.250  0.26  6.77           O  
ATOM    564  CB AARG A  27      18.992   2.437  29.799  0.42  8.36           C  
ATOM    565  CB BARG A  27      19.525   2.889  29.433  0.32  7.22           C  
ATOM    566  CB CARG A  27      18.941   2.244  29.953  0.26  7.92           C  
ATOM    567  CG AARG A  27      19.397   3.772  29.184  0.42  8.34           C  
ATOM    568  CG BARG A  27      18.062   3.096  29.108  0.32  8.20           C  
ATOM    569  CG CARG A  27      19.152   3.588  29.303  0.26  8.29           C  
ATOM    570  CD AARG A  27      18.351   4.894  29.390  0.42  7.77           C  
ATOM    571  CD BARG A  27      17.679   4.567  29.209  0.32  8.08           C  
ATOM    572  CD CARG A  27      17.872   4.091  28.673  0.26  8.91           C  
ATOM    573  NE AARG A  27      17.226   4.799  28.461  0.42  6.40           N  
ATOM    574  NE BARG A  27      16.499   4.869  28.403  0.32  6.91           N  
ATOM    575  NE CARG A  27      17.526   5.437  29.107  0.26  7.65           N  
ATOM    576  CZ AARG A  27      16.198   5.640  28.416  0.42  6.54           C  
ATOM    577  CZ BARG A  27      15.905   6.056  28.341  0.32  7.35           C  
ATOM    578  CZ CARG A  27      16.436   6.079  28.702  0.26  7.41           C  
ATOM    579  NH1AARG A  27      16.117   6.674  29.248  0.42  7.49           N  
ATOM    580  NH1BARG A  27      14.835   6.217  27.581  0.32  7.41           N  
ATOM    581  NH1CARG A  27      16.182   7.306  29.133  0.26  7.43           N  
ATOM    582  NH2AARG A  27      15.244   5.445  27.521  0.42  7.47           N  
ATOM    583  NH2BARG A  27      16.375   7.087  29.030  0.32  6.81           N  
ATOM    584  NH2CARG A  27      15.595   5.492  27.861  0.26  7.22           N  
ATOM    585  H  AARG A  27      21.808   1.912  29.295  0.42  8.51           H  
ATOM    586  H  BARG A  27      21.981   1.552  29.213  0.32  8.10           H  
ATOM    587  H  CARG A  27      21.778   1.900  29.292  0.26  8.84           H  
ATOM    588  HA AARG A  27      19.628   0.527  30.051  0.42  8.94           H  
ATOM    589  HA BARG A  27      19.477   0.903  29.970  0.32  8.37           H  
ATOM    590  HA CARG A  27      19.686   0.380  30.043  0.26  8.79           H  
ATOM    591  HB2AARG A  27      18.113   2.214  29.455  0.42 10.03           H  
ATOM    592  HB2BARG A  27      19.669   3.234  30.328  0.32  8.66           H  
ATOM    593  HB2CARG A  27      18.050   1.942  29.715  0.26  9.50           H  
ATOM    594  HB3AARG A  27      18.950   2.561  30.760  0.42 10.03           H  
ATOM    595  HB3BARG A  27      20.035   3.408  28.792  0.32  8.66           H  
ATOM    596  HB3CARG A  27      19.003   2.371  30.912  0.26  9.50           H  
ATOM    597  HG2AARG A  27      20.228   4.064  29.591  0.42 10.01           H  
ATOM    598  HG2BARG A  27      17.887   2.795  28.203  0.32  9.84           H  
ATOM    599  HG2CARG A  27      19.438   4.229  29.972  0.26  9.94           H  
ATOM    600  HG3AARG A  27      19.518   3.653  28.230  0.42 10.01           H  
ATOM    601  HG3BARG A  27      17.518   2.594  29.735  0.32  9.84           H  
ATOM    602  HG3CARG A  27      19.826   3.509  28.609  0.26  9.94           H  
ATOM    603  HD2AARG A  27      17.999   4.837  30.292  0.42  9.32           H  
ATOM    604  HD2BARG A  27      17.481   4.785  30.133  0.32  9.70           H  
ATOM    605  HD2CARG A  27      17.977   4.103  27.708  0.26 10.69           H  
ATOM    606  HD3AARG A  27      18.779   5.754  29.255  0.42  9.32           H  
ATOM    607  HD3BARG A  27      18.414   5.113  28.889  0.32  9.70           H  
ATOM    608  HD3CARG A  27      17.144   3.499  28.919  0.26 10.69           H  
ATOM    609  HE AARG A  27      17.230   4.148  27.900  0.42  7.68           H  
ATOM    610  HE BARG A  27      16.163   4.231  27.935  0.32  8.30           H  
ATOM    611  HE CARG A  27      18.056   5.837  29.653  0.26  9.18           H  
ATOM    612 HH11AARG A  27      16.737   6.808  29.829  0.42  8.98           H  
ATOM    613 HH11BARG A  27      14.525   5.554  27.129  0.32  8.90           H  
ATOM    614 HH11CARG A  27      16.724   7.691  29.678  0.26  8.91           H  
ATOM    615 HH12AARG A  27      15.445   7.209  29.205  0.42  8.98           H  
ATOM    616 HH12BARG A  27      14.448   6.984  27.539  0.32  8.90           H  
ATOM    617 HH12CARG A  27      15.475   7.717  28.868  0.26  8.91           H  
ATOM    618 HH21AARG A  27      15.294   4.780  26.978  0.42  8.96           H  
ATOM    619 HH21BARG A  27      17.071   6.991  29.525  0.32  8.17           H  
ATOM    620 HH21CARG A  27      15.755   4.696  27.578  0.26  8.66           H  
ATOM    621 HH22AARG A  27      14.574   5.983  27.482  0.42  8.96           H  
ATOM    622 HH22BARG A  27      15.982   7.850  28.982  0.32  8.17           H  
ATOM    623 HH22CARG A  27      14.889   5.908  27.599  0.26  8.66           H  
ATOM    624  N   GLN A  28      20.615  -0.268  27.740  1.00  6.08           N  
ATOM    625  CA  GLN A  28      20.657  -0.827  26.399  1.00  5.23           C  
ATOM    626  C   GLN A  28      19.517  -1.812  26.154  1.00  5.21           C  
ATOM    627  O   GLN A  28      19.004  -2.469  27.072  1.00  5.97           O  
ATOM    628  CB  GLN A  28      22.014  -1.498  26.164  1.00  5.53           C  
ATOM    629  CG  GLN A  28      23.144  -0.483  26.032  1.00  5.84           C  
ATOM    630  CD  GLN A  28      23.013   0.303  24.747  1.00  5.32           C  
ATOM    631  NE2 GLN A  28      22.661   1.583  24.844  1.00  5.56           N  
ATOM    632  OE1 GLN A  28      23.187  -0.254  23.667  1.00  5.79           O  
ATOM    633  H  AGLN A  28      21.108  -0.689  28.305  0.42  7.29           H  
ATOM    634  H  BGLN A  28      21.060  -0.710  28.328  0.32  7.29           H  
ATOM    635  H  CGLN A  28      21.120  -0.687  28.296  0.26  7.29           H  
ATOM    636  HA  GLN A  28      20.544  -0.116  25.750  1.00  6.28           H  
ATOM    637  HB2 GLN A  28      22.215  -2.079  26.915  1.00  6.63           H  
ATOM    638  HB3 GLN A  28      21.975  -2.016  25.345  1.00  6.63           H  
ATOM    639  HG2 GLN A  28      23.111   0.137  26.778  1.00  7.01           H  
ATOM    640  HG3 GLN A  28      23.996  -0.947  26.024  1.00  7.01           H  
ATOM    641 1HE2 GLN A  28      22.517   1.932  25.616  1.00  6.67           H  
ATOM    642 2HE2 GLN A  28      22.577   2.060  24.134  1.00  6.67           H  
ATOM    643  N   SER A  29      19.150  -1.917  24.886  1.00  4.93           N  
ATOM    644  CA  SER A  29      18.114  -2.815  24.410  1.00  4.76           C  
ATOM    645  C   SER A  29      18.655  -3.693  23.294  1.00  4.87           C  
ATOM    646  O   SER A  29      19.621  -3.330  22.615  1.00  5.47           O  
ATOM    647  CB  SER A  29      16.940  -1.987  23.872  1.00  4.88           C  
ATOM    648  OG  SER A  29      16.343  -1.237  24.913  1.00  4.98           O  
ATOM    649  H   SER A  29      19.506  -1.456  24.253  1.00  5.92           H  
ATOM    650  HA  SER A  29      17.818  -3.395  25.129  1.00  5.72           H  
ATOM    651  HB2 SER A  29      17.267  -1.379  23.190  1.00  5.85           H  
ATOM    652  HB3 SER A  29      16.278  -2.585  23.492  1.00  5.85           H  
ATOM    653  HG  SER A  29      15.832  -1.728  25.364  1.00  5.98           H  
ATOM    654  N   PRO A  30      18.021  -4.840  23.046  1.00  4.85           N  
ATOM    655  CA  PRO A  30      16.863  -5.389  23.740  1.00  4.94           C  
ATOM    656  C   PRO A  30      17.264  -6.046  25.062  1.00  5.15           C  
ATOM    657  O   PRO A  30      18.450  -6.071  25.413  1.00  5.55           O  
ATOM    658  CB  PRO A  30      16.352  -6.441  22.750  1.00  5.07           C  
ATOM    659  CG  PRO A  30      17.643  -6.999  22.191  1.00  5.08           C  
ATOM    660  CD  PRO A  30      18.526  -5.774  22.021  1.00  5.18           C  
ATOM    661  HA  PRO A  30      16.178  -4.720  23.895  1.00  5.93           H  
ATOM    662  HB2 PRO A  30      15.837  -7.123  23.210  1.00  6.09           H  
ATOM    663  HB3 PRO A  30      15.812  -6.027  22.059  1.00  6.09           H  
ATOM    664  HG2 PRO A  30      18.034  -7.629  22.816  1.00  6.10           H  
ATOM    665  HG3 PRO A  30      17.479  -7.434  21.340  1.00  6.10           H  
ATOM    666  HD2 PRO A  30      19.456  -5.994  22.184  1.00  6.22           H  
ATOM    667  HD3 PRO A  30      18.425  -5.397  21.133  1.00  6.22           H  
ATOM    668  N   VAL A  31      16.263  -6.583  25.759  1.00  5.20           N  
ATOM    669  CA  VAL A  31      16.441  -7.332  26.994  1.00  5.69           C  
ATOM    670  C   VAL A  31      15.539  -8.557  26.939  1.00  5.69           C  
ATOM    671  O   VAL A  31      14.576  -8.617  26.171  1.00  5.94           O  
ATOM    672  CB  VAL A  31      16.107  -6.482  28.255  1.00  5.91           C  
ATOM    673  CG1 VAL A  31      17.047  -5.278  28.354  1.00  6.89           C  
ATOM    674  CG2 VAL A  31      14.648  -6.035  28.242  1.00  6.24           C  
ATOM    675  H   VAL A  31      15.438  -6.523  25.523  1.00  6.24           H  
ATOM    676  HA  VAL A  31      17.363  -7.624  27.064  1.00  6.83           H  
ATOM    677  HB  VAL A  31      16.237  -7.032  29.043  1.00  7.09           H  
ATOM    678 1HG1 VAL A  31      16.824  -4.767  29.147  1.00  8.27           H  
ATOM    679 2HG1 VAL A  31      17.962  -5.595  28.411  1.00  8.27           H  
ATOM    680 3HG1 VAL A  31      16.938  -4.726  27.563  1.00  8.27           H  
ATOM    681 1HG2 VAL A  31      14.512  -5.382  28.947  1.00  7.48           H  
ATOM    682 2HG2 VAL A  31      14.446  -5.638  27.380  1.00  7.48           H  
ATOM    683 3HG2 VAL A  31      14.080  -6.806  28.393  1.00  7.48           H  
ATOM    684  N   ASP A  32      15.853  -9.529  27.793  1.00  5.82           N  
ATOM    685  CA  ASP A  32      14.932 -10.613  28.082  1.00  6.07           C  
ATOM    686  C   ASP A  32      13.874 -10.097  29.047  1.00  6.16           C  
ATOM    687  O   ASP A  32      14.188  -9.430  30.044  1.00  7.69           O  
ATOM    688  CB  ASP A  32      15.666 -11.802  28.703  1.00  7.07           C  
ATOM    689  CG  ASP A  32      14.739 -12.956  29.004  1.00  7.60           C  
ATOM    690  OD1 ASP A  32      14.092 -13.444  28.057  1.00  7.56           O  
ATOM    691  OD2 ASP A  32      14.660 -13.359  30.193  1.00  9.65           O  
ATOM    692  H   ASP A  32      16.599  -9.580  28.219  1.00  6.98           H  
ATOM    693  HA  ASP A  32      14.514 -10.922  27.264  1.00  7.29           H  
ATOM    694  HB2 ASP A  32      16.345 -12.114  28.085  1.00  8.49           H  
ATOM    695  HB3 ASP A  32      16.078 -11.521  29.535  1.00  8.49           H  
ATOM    696  N   ILE A  33      12.622 -10.415  28.745  1.00  6.09           N  
ATOM    697  CA  ILE A  33      11.481 -10.096  29.582  1.00  6.31           C  
ATOM    698  C   ILE A  33      11.187 -11.343  30.403  1.00  7.10           C  
ATOM    699  O   ILE A  33      10.626 -12.323  29.905  1.00  7.95           O  
ATOM    700  CB  ILE A  33      10.275  -9.656  28.750  1.00  6.84           C  
ATOM    701  CG1 ILE A  33      10.626  -8.426  27.913  1.00  7.63           C  
ATOM    702  CG2 ILE A  33       9.085  -9.413  29.675  1.00  8.11           C  
ATOM    703  CD1 ILE A  33       9.601  -8.099  26.864  1.00  8.87           C  
ATOM    704  H   ILE A  33      12.402 -10.835  28.028  1.00  7.31           H  
ATOM    705  HA  ILE A  33      11.710  -9.374  30.188  1.00  7.57           H  
ATOM    706  HB  ILE A  33      10.032 -10.358  28.126  1.00  8.21           H  
ATOM    707 2HG1 ILE A  33      10.703  -7.659  28.502  1.00  9.15           H  
ATOM    708 3HG1 ILE A  33      11.471  -8.585  27.463  1.00  9.15           H  
ATOM    709 1HG2 ILE A  33       8.364  -9.013  29.164  1.00  9.73           H  
ATOM    710 2HG2 ILE A  33       8.796 -10.261  30.048  1.00  9.73           H  
ATOM    711 3HG2 ILE A  33       9.356  -8.814  30.388  1.00  9.73           H  
ATOM    712 1HD1 ILE A  33       9.956  -7.411  26.279  1.00 10.64           H  
ATOM    713 2HD1 ILE A  33       9.406  -8.899  26.352  1.00 10.64           H  
ATOM    714 3HD1 ILE A  33       8.795  -7.779  27.299  1.00 10.64           H  
ATOM    715  N  AASP A  34      11.572 -11.314  31.678  0.52  8.66           N  
ATOM    716  N  BASP A  34      11.616 -11.310  31.661  0.48  8.17           N  
ATOM    717  CA AASP A  34      11.245 -12.391  32.608  0.52 10.06           C  
ATOM    718  CA BASP A  34      11.354 -12.382  32.614  0.48  9.09           C  
ATOM    719  C  AASP A  34       9.809 -12.176  33.071  0.52  8.81           C  
ATOM    720  C  BASP A  34      10.013 -12.061  33.257  0.48 10.05           C  
ATOM    721  O  AASP A  34       9.527 -11.243  33.829  0.52  9.02           O  
ATOM    722  O  BASP A  34       9.907 -11.161  34.094  0.48 11.12           O  
ATOM    723  CB AASP A  34      12.216 -12.366  33.785  0.52 12.57           C  
ATOM    724  CB BASP A  34      12.477 -12.457  33.638  0.48  8.69           C  
ATOM    725  CG AASP A  34      12.016 -13.533  34.736  0.52 15.50           C  
ATOM    726  CG BASP A  34      12.352 -13.657  34.544  0.48  9.28           C  
ATOM    727  OD1AASP A  34      10.883 -13.742  35.217  0.52 16.76           O  
ATOM    728  OD1BASP A  34      11.993 -13.476  35.732  0.48  9.60           O  
ATOM    729  OD2AASP A  34      13.001 -14.252  34.996  0.52 17.51           O  
ATOM    730  OD2BASP A  34      12.590 -14.785  34.065  0.48  8.68           O  
ATOM    731  H  AASP A  34      12.027 -10.676  32.030  0.52 10.39           H  
ATOM    732  H  BASP A  34      12.072 -10.662  31.994  0.48  9.80           H  
ATOM    733  HA AASP A  34      11.316 -13.256  32.175  0.52 12.07           H  
ATOM    734  HA BASP A  34      11.300 -13.243  32.170  0.48 10.91           H  
ATOM    735  HB2AASP A  34      13.124 -12.408  33.447  0.52 15.08           H  
ATOM    736  HB2BASP A  34      13.327 -12.518  33.174  0.48 10.42           H  
ATOM    737  HB3AASP A  34      12.085 -11.546  34.285  0.52 15.08           H  
ATOM    738  HB3BASP A  34      12.457 -11.660  34.190  0.48 10.42           H  
ATOM    739  N  ATHR A  35       8.891 -13.013  32.585  0.52  8.67           N  
ATOM    740  H  ATHR A  35       9.178 -13.846  32.070  1.00  0.00           H  
ATOM    741  N  BTHR A  35       8.978 -12.780  32.831  0.48 10.83           N  
ATOM    742  H  BTHR A  35       9.138 -13.597  32.242  1.00  0.00           H  
ATOM    743  CA ATHR A  35       7.474 -12.731  32.794  0.52  8.31           C  
ATOM    744  CA BTHR A  35       7.619 -12.411  33.198  0.48 12.16           C  
ATOM    745  C  ATHR A  35       7.092 -12.760  34.268  0.52  8.32           C  
ATOM    746  C  BTHR A  35       7.377 -12.509  34.695  0.48 13.45           C  
ATOM    747  O  ATHR A  35       6.240 -11.973  34.694  0.52  9.72           O  
ATOM    748  O  BTHR A  35       6.488 -11.821  35.207  0.48 14.21           O  
ATOM    749  CB ATHR A  35       6.607 -13.703  31.991  0.52  9.15           C  
ATOM    750  CB BTHR A  35       6.625 -13.280  32.428  0.48 12.85           C  
ATOM    751  CG2ATHR A  35       6.906 -13.575  30.490  0.52  9.67           C  
ATOM    752  CG2BTHR A  35       6.855 -13.145  30.921  0.48 13.50           C  
ATOM    753  OG1ATHR A  35       6.847 -15.047  32.429  0.52 10.04           O  
ATOM    754  OG1BTHR A  35       6.775 -14.647  32.829  0.48 12.81           O  
ATOM    755  HA ATHR A  35       7.294 -11.836  32.464  0.52  9.97           H  
ATOM    756  HA BTHR A  35       7.460 -11.488  32.946  0.48 14.59           H  
ATOM    757  HB ATHR A  35       5.671 -13.493  32.129  0.52 10.98           H  
ATOM    758  HB BTHR A  35       5.719 -12.993  32.619  0.48 15.42           H  
ATOM    759  HG1ATHR A  35       6.402 -15.585  31.963  0.52 12.05           H  
ATOM    760  HG1BTHR A  35       7.553 -14.913  32.659  0.48 15.38           H  
ATOM    761 1HG2ATHR A  35       6.330 -14.170  29.985  0.52 11.61           H  
ATOM    762 1HG2BTHR A  35       6.151 -13.603  30.435  0.48 16.20           H  
ATOM    763 2HG2ATHR A  35       6.751 -12.664  30.197  0.52 11.61           H  
ATOM    764 2HG2BTHR A  35       6.855 -12.209  30.667  0.48 16.20           H  
ATOM    765 3HG2ATHR A  35       7.831 -13.809  30.315  0.52 11.61           H  
ATOM    766 3HG2BTHR A  35       7.709 -13.536  30.679  0.48 16.20           H  
ATOM    767  N  AHIS A  36       7.714 -13.635  35.065  0.52  7.65           N  
ATOM    768  N  BHIS A  36       8.153 -13.323  35.408  0.48 13.54           N  
ATOM    769  CA AHIS A  36       7.326 -13.760  36.465  0.52  7.97           C  
ATOM    770  CA BHIS A  36       8.022 -13.459  36.853  0.48 14.75           C  
ATOM    771  C  AHIS A  36       7.873 -12.639  37.336  0.52  9.28           C  
ATOM    772  C  BHIS A  36       8.826 -12.415  37.622  0.48 15.33           C  
ATOM    773  O  AHIS A  36       7.349 -12.421  38.433  0.52 10.75           O  
ATOM    774  O  BHIS A  36       8.808 -12.420  38.857  0.48 16.86           O  
ATOM    775  CB AHIS A  36       7.727 -15.130  37.014  0.52  8.86           C  
ATOM    776  CB BHIS A  36       8.433 -14.869  37.285  0.48 15.15           C  
ATOM    777  CG AHIS A  36       6.871 -16.246  36.504  0.52  8.90           C  
ATOM    778  CG BHIS A  36       7.572 -15.948  36.705  0.48 16.34           C  
ATOM    779  CD2AHIS A  36       7.143 -17.260  35.651  0.52  9.79           C  
ATOM    780  CD2BHIS A  36       6.337 -16.386  37.049  0.48 17.25           C  
ATOM    781  ND1AHIS A  36       5.552 -16.399  36.874  0.52 10.62           N  
ATOM    782  ND1BHIS A  36       7.964 -16.716  35.631  0.48 16.36           N  
ATOM    783  CE1AHIS A  36       5.050 -17.462  36.273  0.52 10.87           C  
ATOM    784  CE1BHIS A  36       7.008 -17.580  35.337  0.48 17.00           C  
ATOM    785  NE2AHIS A  36       5.992 -17.996  35.516  0.52 10.46           N  
ATOM    786  HE2AHIS A  36       5.882 -18.821  34.927  1.00  0.00           H  
ATOM    787  NE2BHIS A  36       6.011 -17.402  36.185  0.48 17.01           N  
ATOM    788  HE2BHIS A  36       5.140 -17.933  36.196  1.00  0.00           H  
ATOM    789  H  AHIS A  36       8.352 -14.156  34.820  0.52  9.18           H  
ATOM    790  H  BHIS A  36       8.773 -13.815  35.070  0.48 16.25           H  
ATOM    791  HA AHIS A  36       6.359 -13.711  36.524  0.52  9.56           H  
ATOM    792  HA BHIS A  36       7.091 -13.340  37.097  0.48 17.69           H  
ATOM    793  HB2AHIS A  36       8.643 -15.315  36.756  0.52 10.64           H  
ATOM    794  HB2BHIS A  36       9.345 -15.031  36.997  0.48 18.18           H  
ATOM    795  HB3AHIS A  36       7.651 -15.115  37.981  0.52 10.64           H  
ATOM    796  HB3BHIS A  36       8.375 -14.930  38.251  0.48 18.18           H  
ATOM    797  HD1AHIS A  36       5.124 -15.883  37.413  0.52 12.74           H  
ATOM    798  HD1BHIS A  36       8.714 -16.645  35.216  0.48 19.63           H  
ATOM    799  HD2AHIS A  36       7.958 -17.427  35.234  0.52 11.74           H  
ATOM    800  HD2BHIS A  36       5.809 -16.059  37.742  0.48 20.70           H  
ATOM    801  HE1AHIS A  36       4.181 -17.781  36.367  0.52 13.04           H  
ATOM    802  HE1BHIS A  36       7.033 -18.206  34.649  0.48 20.40           H  
ATOM    803  N  ATHR A  37       8.899 -11.915  36.886  0.52  9.60           N  
ATOM    804  N  BTHR A  37       9.535 -11.530  36.922  0.48 14.50           N  
ATOM    805  CA ATHR A  37       9.453 -10.834  37.688  0.52 10.33           C  
ATOM    806  CA BTHR A  37      10.173 -10.372  37.528  0.48 14.20           C  
ATOM    807  C  ATHR A  37       9.082  -9.441  37.194  0.52 10.64           C  
ATOM    808  C  BTHR A  37       9.579  -9.066  37.033  0.48 13.91           C  
ATOM    809  O  ATHR A  37       9.394  -8.462  37.877  0.52 12.01           O  
ATOM    810  O  BTHR A  37       9.914  -8.007  37.573  0.48 15.00           O  
ATOM    811  CB ATHR A  37      10.978 -10.979  37.855  0.52 11.46           C  
ATOM    812  CB BTHR A  37      11.680 -10.382  37.238  0.48 15.30           C  
ATOM    813  CG2ATHR A  37      11.307 -12.218  38.690  0.52 12.06           C  
ATOM    814  CG2BTHR A  37      12.411  -9.341  38.076  0.48 16.18           C  
ATOM    815  OG1ATHR A  37      11.625 -11.068  36.581  0.52 11.95           O  
ATOM    816  OG1BTHR A  37      12.204 -11.673  37.555  0.48 16.96           O  
ATOM    817  H  ATHR A  37       9.284 -12.032  36.126  0.52 11.52           H  
ATOM    818  H  BTHR A  37       9.661 -11.583  36.074  0.48 17.40           H  
ATOM    819  HA ATHR A  37       9.087 -10.909  38.584  0.52 12.40           H  
ATOM    820  HA BTHR A  37      10.069 -10.410  38.492  0.48 17.04           H  
ATOM    821  HB ATHR A  37      11.319 -10.195  38.314  0.52 13.75           H  
ATOM    822  HB BTHR A  37      11.826 -10.175  36.302  0.48 18.36           H  
ATOM    823  HG1ATHR A  37      12.457 -11.112  36.684  0.52 14.34           H  
ATOM    824  HG1BTHR A  37      11.898 -12.246  37.023  0.48 20.35           H  
ATOM    825 1HG2ATHR A  37      12.266 -12.292  38.812  0.52 14.47           H  
ATOM    826 1HG2BTHR A  37      13.368  -9.484  38.023  0.48 19.41           H  
ATOM    827 2HG2ATHR A  37      10.883 -12.153  39.561  0.52 14.47           H  
ATOM    828 2HG2BTHR A  37      12.207  -8.450  37.750  0.48 19.41           H  
ATOM    829 3HG2ATHR A  37      10.984 -13.015  38.242  0.52 14.47           H  
ATOM    830 3HG2BTHR A  37      12.134  -9.407  39.004  0.48 19.41           H  
ATOM    831  N  AALA A  38       8.411  -9.317  36.054  0.52 10.17           N  
ATOM    832  N  BALA A  38       8.729  -9.111  36.014  0.48 12.51           N  
ATOM    833  CA AALA A  38       7.901  -8.014  35.647  0.52  9.90           C  
ATOM    834  CA BALA A  38       7.967  -7.936  35.635  0.48 10.84           C  
ATOM    835  C  AALA A  38       6.728  -7.658  36.549  0.52 10.35           C  
ATOM    836  C  BALA A  38       6.963  -7.629  36.733  0.48 10.23           C  
ATOM    837  O  AALA A  38       5.846  -8.490  36.782  0.52 12.00           O  
ATOM    838  O  BALA A  38       6.502  -8.519  37.452  0.48 11.13           O  
ATOM    839  CB AALA A  38       7.459  -8.046  34.185  0.52 10.36           C  
ATOM    840  CB BALA A  38       7.229  -8.168  34.317  0.48 10.75           C  
ATOM    841  H  AALA A  38       8.241  -9.960  35.508  0.52 12.20           H  
ATOM    842  H  BALA A  38       8.579  -9.806  35.530  0.48 15.01           H  
ATOM    843  HA AALA A  38       8.591  -7.338  35.727  0.52 11.88           H  
ATOM    844  HA BALA A  38       8.560  -7.180  35.507  0.48 13.01           H  
ATOM    845  HB1AALA A  38       7.137  -7.166  33.933  0.52 12.44           H  
ATOM    846  HB1BALA A  38       6.721  -7.371  34.096  0.48 12.89           H  
ATOM    847  HB2AALA A  38       8.217  -8.291  33.631  0.52 12.44           H  
ATOM    848  HB2BALA A  38       7.877  -8.352  33.620  0.48 12.89           H  
ATOM    849  HB3AALA A  38       6.750  -8.700  34.083  0.52 12.44           H  
ATOM    850  HB3BALA A  38       6.630  -8.924  34.420  0.48 12.89           H  
ATOM    851  N  ALYS A  39       6.721  -6.440  37.083  0.52  9.82           N  
ATOM    852  N  BLYS A  39       6.617  -6.354  36.847  0.48  9.85           N  
ATOM    853  CA ALYS A  39       5.713  -6.050  38.058  0.52 10.83           C  
ATOM    854  CA BLYS A  39       5.775  -5.855  37.925  0.48 10.05           C  
ATOM    855  C  ALYS A  39       4.553  -5.319  37.392  0.52  9.96           C  
ATOM    856  C  BLYS A  39       4.516  -5.256  37.316  0.48  9.97           C  
ATOM    857  O  ALYS A  39       4.759  -4.357  36.648  0.52  8.59           O  
ATOM    858  O  BLYS A  39       4.607  -4.325  36.512  0.48  9.56           O  
ATOM    859  CB ALYS A  39       6.301  -5.177  39.166  0.52 11.94           C  
ATOM    860  CB BLYS A  39       6.543  -4.785  38.708  0.48 10.73           C  
ATOM    861  CG ALYS A  39       5.325  -4.947  40.321  0.52 12.83           C  
ATOM    862  CG BLYS A  39       5.769  -4.110  39.823  0.48 12.50           C  
ATOM    863  CD ALYS A  39       5.917  -4.055  41.406  0.52 13.82           C  
ATOM    864  CD BLYS A  39       5.564  -5.041  41.006  0.48 13.61           C  
ATOM    865  CE ALYS A  39       4.946  -3.824  42.558  0.52 14.77           C  
ATOM    866  HE1ALYS A  39       4.688  -4.815  42.999  1.00  0.00           H  
ATOM    867  HE2ALYS A  39       4.045  -3.242  42.252  1.00  0.00           H  
ATOM    868  HE3ALYS A  39       5.339  -3.105  43.314  1.00  0.00           H  
ATOM    869  CE BLYS A  39       4.868  -4.347  42.152  0.48 14.27           C  
ATOM    870  HE1BLYS A  39       5.495  -3.482  42.469  1.00  0.00           H  
ATOM    871  HE2BLYS A  39       4.633  -5.039  42.994  1.00  0.00           H  
ATOM    872  HE3BLYS A  39       3.822  -4.051  41.904  1.00  0.00           H  
ATOM    873  H  ALYS A  39       7.290  -5.823  36.894  0.52 11.79           H  
ATOM    874  H  BLYS A  39       6.865  -5.741  36.297  0.48 11.82           H  
ATOM    875  HA ALYS A  39       5.365  -6.863  38.457  0.52 13.00           H  
ATOM    876  HA BLYS A  39       5.513  -6.575  38.520  0.48 12.06           H  
ATOM    877  HB2ALYS A  39       7.091  -5.610  39.523  0.52 14.33           H  
ATOM    878  HB2BLYS A  39       7.322  -5.202  39.109  0.48 12.88           H  
ATOM    879  HB3ALYS A  39       6.535  -4.312  38.795  0.52 14.33           H  
ATOM    880  HB3BLYS A  39       6.820  -4.093  38.088  0.48 12.88           H  
ATOM    881  HG2ALYS A  39       4.524  -4.517  39.981  0.52 15.40           H  
ATOM    882  HG2BLYS A  39       6.261  -3.332  40.130  0.48 15.00           H  
ATOM    883  HG3ALYS A  39       5.098  -5.800  40.721  0.52 15.40           H  
ATOM    884  HG3BLYS A  39       4.897  -3.842  39.492  0.48 15.00           H  
ATOM    885  HD2ALYS A  39       6.715  -4.476  41.763  0.52 16.58           H  
ATOM    886  HD2BLYS A  39       5.018  -5.794  40.730  0.48 16.34           H  
ATOM    887  HD3ALYS A  39       6.141  -3.193  41.022  0.52 16.58           H  
ATOM    888  HD3BLYS A  39       6.427  -5.355  41.320  0.48 16.34           H  
ATOM    889  N   TYR A  40       3.339  -5.761  37.708  1.00 10.90           N  
ATOM    890  CA  TYR A  40       2.111  -5.094  37.292  1.00 11.57           C  
ATOM    891  C   TYR A  40       2.059  -3.718  37.935  1.00 11.71           C  
ATOM    892  O   TYR A  40       2.265  -3.573  39.150  1.00 13.72           O  
ATOM    893  CB  TYR A  40       0.889  -5.911  37.719  1.00 14.34           C  
ATOM    894  CG  TYR A  40      -0.430  -5.181  37.567  1.00 15.61           C  
ATOM    895  CD1 TYR A  40      -0.880  -4.774  36.319  1.00 15.68           C  
ATOM    896  CD2 TYR A  40      -1.232  -4.914  38.668  1.00 17.63           C  
ATOM    897  CE1 TYR A  40      -2.086  -4.108  36.177  1.00 17.18           C  
ATOM    898  CE2 TYR A  40      -2.437  -4.254  38.533  1.00 19.09           C  
ATOM    899  CZ  TYR A  40      -2.858  -3.857  37.286  1.00 19.04           C  
ATOM    900  OH  TYR A  40      -4.056  -3.205  37.150  1.00 20.87           O  
ATOM    901  H  ATYR A  40       3.195  -6.467  38.177  0.52 13.08           H  
ATOM    902  H  BTYR A  40       3.235  -6.461  38.196  0.48 13.08           H  
ATOM    903  HA  TYR A  40       2.090  -5.008  36.326  1.00 13.88           H  
ATOM    904  HB2 TYR A  40       0.846  -6.712  37.174  1.00 17.21           H  
ATOM    905  HB3 TYR A  40       0.986  -6.150  38.653  1.00 17.21           H  
ATOM    906  HD1 TYR A  40      -0.363  -4.950  35.566  1.00 18.81           H  
ATOM    907  HD2 TYR A  40      -0.952  -5.185  39.513  1.00 21.16           H  
ATOM    908  HE1 TYR A  40      -2.372  -3.833  35.336  1.00 20.61           H  
ATOM    909  HE2 TYR A  40      -2.961  -4.079  39.281  1.00 22.91           H  
ATOM    910  HH  TYR A  40      -4.211  -3.055  36.338  1.00 25.05           H  
ATOM    911  N   ASP A  41       1.802  -2.703  37.125  1.00 12.01           N  
ATOM    912  CA  ASP A  41       1.757  -1.323  37.603  1.00 14.52           C  
ATOM    913  C   ASP A  41       0.366  -0.774  37.321  1.00 16.33           C  
ATOM    914  O   ASP A  41       0.045  -0.445  36.164  1.00 15.85           O  
ATOM    915  CB  ASP A  41       2.829  -0.503  36.893  1.00 16.45           C  
ATOM    916  CG  ASP A  41       2.879   0.924  37.366  1.00 19.72           C  
ATOM    917  OD1 ASP A  41       1.957   1.353  38.088  1.00 19.48           O  
ATOM    918  OD2 ASP A  41       3.842   1.623  36.992  1.00 22.05           O  
ATOM    919  H   ASP A  41       1.648  -2.785  36.283  1.00 14.41           H  
ATOM    920  HA  ASP A  41       1.918  -1.277  38.558  1.00 17.43           H  
ATOM    921  HB2 ASP A  41       3.696  -0.904  37.060  1.00 19.74           H  
ATOM    922  HB3 ASP A  41       2.644  -0.497  35.941  1.00 19.74           H  
ATOM    923  N   PRO A  42      -0.501  -0.673  38.334  1.00 18.37           N  
ATOM    924  CA  PRO A  42      -1.872  -0.200  38.085  1.00 20.11           C  
ATOM    925  C   PRO A  42      -1.957   1.268  37.704  1.00 21.17           C  
ATOM    926  O   PRO A  42      -3.040   1.720  37.313  1.00 23.53           O  
ATOM    927  CB  PRO A  42      -2.590  -0.486  39.409  1.00 21.31           C  
ATOM    928  CG  PRO A  42      -1.516  -0.467  40.420  1.00 21.47           C  
ATOM    929  CD  PRO A  42      -0.287  -1.011  39.752  1.00 20.30           C  
ATOM    930  HA  PRO A  42      -2.286  -0.728  37.385  1.00 24.13           H  
ATOM    931  HB2 PRO A  42      -3.249   0.203  39.586  1.00 25.57           H  
ATOM    932  HB3 PRO A  42      -3.020  -1.355  39.373  1.00 25.57           H  
ATOM    933  HG2 PRO A  42      -1.366   0.445  40.716  1.00 25.77           H  
ATOM    934  HG3 PRO A  42      -1.769  -1.023  41.173  1.00 25.77           H  
ATOM    935  HD2 PRO A  42       0.512  -0.580  40.094  1.00 24.36           H  
ATOM    936  HD3 PRO A  42      -0.224  -1.971  39.873  1.00 24.36           H  
ATOM    937  N   SER A  43      -0.866   2.026  37.807  1.00 20.40           N  
ATOM    938  CA  SER A  43      -0.856   3.404  37.334  1.00 21.18           C  
ATOM    939  C   SER A  43      -0.639   3.511  35.829  1.00 18.57           C  
ATOM    940  O   SER A  43      -0.836   4.595  35.268  1.00 20.31           O  
ATOM    941  CB  SER A  43       0.217   4.215  38.067  1.00 23.10           C  
ATOM    942  OG  SER A  43       1.516   3.959  37.561  1.00 24.43           O  
ATOM    943  H   SER A  43      -0.120   1.763  38.146  1.00 24.48           H  
ATOM    944  HA  SER A  43      -1.716   3.802  37.540  1.00 25.42           H  
ATOM    945  HB2 SER A  43       0.021   5.159  37.958  1.00 27.72           H  
ATOM    946  HB3 SER A  43       0.197   3.978  39.008  1.00 27.72           H  
ATOM    947  HG  SER A  43       1.715   3.151  37.677  1.00 29.32           H  
ATOM    948  N  ALEU A  44      -0.279   2.416  35.155  0.73 16.86           N  
ATOM    949  N  BLEU A  44      -0.187   2.449  35.177  0.27 17.37           N  
ATOM    950  CA ALEU A  44      -0.099   2.435  33.707  0.73 14.30           C  
ATOM    951  CA BLEU A  44      -0.110   2.492  33.730  0.27 15.84           C  
ATOM    952  C  ALEU A  44      -1.440   2.531  32.990  0.73 14.38           C  
ATOM    953  C  BLEU A  44      -1.492   2.791  33.171  0.27 15.42           C  
ATOM    954  O  ALEU A  44      -2.381   1.796  33.302  0.73 16.49           O  
ATOM    955  O  BLEU A  44      -2.517   2.523  33.806  0.27 15.91           O  
ATOM    956  CB ALEU A  44       0.603   1.161  33.254  0.73 11.84           C  
ATOM    957  CB BLEU A  44       0.418   1.168  33.188  0.27 14.79           C  
ATOM    958  CG ALEU A  44       2.103   1.109  33.514  0.73  9.71           C  
ATOM    959  CG BLEU A  44       1.894   0.924  33.506  0.27 13.85           C  
ATOM    960  CD1ALEU A  44       2.616  -0.281  33.197  0.73  9.63           C  
ATOM    961  CD1BLEU A  44       2.335  -0.447  33.027  0.27 13.56           C  
ATOM    962  CD2ALEU A  44       2.834   2.162  32.678  0.73  9.57           C  
ATOM    963  CD2BLEU A  44       2.769   2.014  32.894  0.27 13.93           C  
ATOM    964  H  ALEU A  44      -0.133   1.649  35.515  0.73 20.24           H  
ATOM    965  H  BLEU A  44       0.073   1.714  35.540  0.27 20.85           H  
ATOM    966  HA ALEU A  44       0.438   3.209  33.474  0.73 17.16           H  
ATOM    967  HA BLEU A  44       0.503   3.186  33.440  0.27 19.01           H  
ATOM    968  HB2ALEU A  44       0.203   0.411  33.721  0.73 14.21           H  
ATOM    969  HB2BLEU A  44      -0.095   0.443  33.580  0.27 17.75           H  
ATOM    970  HB3ALEU A  44       0.472   1.065  32.298  0.73 14.21           H  
ATOM    971  HB3BLEU A  44       0.316   1.162  32.223  0.27 17.75           H  
ATOM    972  HG ALEU A  44       2.282   1.305  34.447  0.73 11.66           H  
ATOM    973  HG BLEU A  44       2.010   0.954  34.469  0.27 16.61           H  
ATOM    974 1HD1ALEU A  44       3.553  -0.335  33.443  0.73 11.56           H  
ATOM    975 1HD1BLEU A  44       3.278  -0.562  33.221  0.27 16.27           H  
ATOM    976 2HD1ALEU A  44       2.104  -0.930  33.703  0.73 11.56           H  
ATOM    977 2HD1BLEU A  44       1.817  -1.125  33.489  0.27 16.27           H  
ATOM    978 3HD1ALEU A  44       2.514  -0.446  32.247  0.73 11.56           H  
ATOM    979 3HD1BLEU A  44       2.184  -0.511  32.070  0.27 16.27           H  
ATOM    980 1HD2ALEU A  44       3.789   1.997  32.727  0.73 11.48           H  
ATOM    981 1HD2BLEU A  44       3.692   1.716  32.896  0.27 16.72           H  
ATOM    982 2HD2ALEU A  44       2.534   2.098  31.758  0.73 11.48           H  
ATOM    983 2HD2BLEU A  44       2.477   2.180  31.984  0.27 16.72           H  
ATOM    984 3HD2ALEU A  44       2.632   3.042  33.031  0.73 11.48           H  
ATOM    985 3HD2BLEU A  44       2.682   2.823  33.423  0.27 16.72           H  
ATOM    986  N   LYS A  45      -1.514   3.407  32.007  1.00 14.03           N  
ATOM    987  CA  LYS A  45      -2.743   3.639  31.285  1.00 13.00           C  
ATOM    988  C   LYS A  45      -2.832   2.714  30.083  1.00 10.91           C  
ATOM    989  O   LYS A  45      -1.829   2.161  29.619  1.00 10.58           O  
ATOM    990  CB  LYS A  45      -2.784   5.084  30.786  1.00 14.41           C  
ATOM    991  CG  LYS A  45      -2.801   6.118  31.896  1.00 16.30           C  
ATOM    992  HG1 LYS A  45      -2.831   7.172  31.532  1.00  0.00           H  
ATOM    993  HG2 LYS A  45      -1.939   5.966  32.586  1.00  0.00           H  
ATOM    994  HG3 LYS A  45      -3.643   5.923  32.601  1.00  0.00           H  
ATOM    995  H  ALYS A  45      -0.853   3.887  31.736  0.73 16.84           H  
ATOM    996  H  BLYS A  45      -0.813   3.705  31.608  0.27 16.84           H  
ATOM    997  HA  LYS A  45      -3.502   3.479  31.867  1.00 15.60           H  
ATOM    998  HB2 LYS A  45      -1.998   5.248  30.242  1.00 17.29           H  
ATOM    999  HB3 LYS A  45      -3.587   5.207  30.256  1.00 17.29           H  
ATOM   1000  N   PRO A  46      -4.029   2.530  29.543  1.00 10.91           N  
ATOM   1001  CA  PRO A  46      -4.135   1.843  28.260  1.00 10.52           C  
ATOM   1002  C   PRO A  46      -3.352   2.610  27.213  1.00  8.61           C  
ATOM   1003  O   PRO A  46      -3.289   3.838  27.233  1.00  9.82           O  
ATOM   1004  CB  PRO A  46      -5.638   1.873  27.962  1.00 12.53           C  
ATOM   1005  CG  PRO A  46      -6.298   2.133  29.280  1.00 13.91           C  
ATOM   1006  CD  PRO A  46      -5.336   2.991  30.034  1.00 12.74           C  
ATOM   1007  HA  PRO A  46      -3.836   0.922  28.315  1.00 12.62           H  
ATOM   1008  HB2 PRO A  46      -5.835   2.583  27.331  1.00 15.04           H  
ATOM   1009  HB3 PRO A  46      -5.918   1.019  27.597  1.00 15.04           H  
ATOM   1010  HG2 PRO A  46      -7.140   2.595  29.143  1.00 16.69           H  
ATOM   1011  HG3 PRO A  46      -6.452   1.295  29.744  1.00 16.69           H  
ATOM   1012  HD2 PRO A  46      -5.472   3.929  29.829  1.00 15.29           H  
ATOM   1013  HD3 PRO A  46      -5.417   2.845  30.990  1.00 15.29           H  
ATOM   1014  N  ALEU A  47      -2.783   1.874  26.274  0.57  9.25           N  
ATOM   1015  N  BLEU A  47      -2.725   1.869  26.311  0.43  9.08           N  
ATOM   1016  CA ALEU A  47      -2.078   2.490  25.165  0.57  9.11           C  
ATOM   1017  CA BLEU A  47      -2.128   2.503  25.154  0.43  8.81           C  
ATOM   1018  C  ALEU A  47      -3.086   3.072  24.180  0.57  9.09           C  
ATOM   1019  C  BLEU A  47      -3.207   3.214  24.357  0.43  8.33           C  
ATOM   1020  O  ALEU A  47      -4.095   2.435  23.865  0.57  9.28           O  
ATOM   1021  O  BLEU A  47      -4.365   2.796  24.325  0.43  8.28           O  
ATOM   1022  CB ALEU A  47      -1.231   1.426  24.479  0.57 10.04           C  
ATOM   1023  CB BLEU A  47      -1.474   1.463  24.252  0.43  9.80           C  
ATOM   1024  CG ALEU A  47      -0.255   1.910  23.418  0.57 10.17           C  
ATOM   1025  CG BLEU A  47      -0.227   0.783  24.794  0.43 10.38           C  
ATOM   1026  CD1ALEU A  47       0.813   2.772  24.078  0.57 11.02           C  
ATOM   1027  CD1BLEU A  47       0.265  -0.266  23.811  0.43 10.96           C  
ATOM   1028  CD2ALEU A  47       0.351   0.717  22.691  0.57 10.51           C  
ATOM   1029  CD2BLEU A  47       0.849   1.813  25.075  0.43  9.92           C  
ATOM   1030  H  ALEU A  47      -2.790   1.014  26.255  0.57 11.10           H  
ATOM   1031  H  BLEU A  47      -2.635   1.014  26.348  0.43 10.90           H  
ATOM   1032  HA ALEU A  47      -1.501   3.207  25.472  0.57 10.94           H  
ATOM   1033  HA BLEU A  47      -1.452   3.134  25.445  0.43 10.58           H  
ATOM   1034  HB2ALEU A  47      -0.709   0.973  25.160  0.57 12.05           H  
ATOM   1035  HB2BLEU A  47      -2.125   0.766  24.076  0.43 11.76           H  
ATOM   1036  HB3ALEU A  47      -1.831   0.798  24.047  0.57 12.05           H  
ATOM   1037  HB3BLEU A  47      -1.223   1.900  23.423  0.43 11.76           H  
ATOM   1038  HG ALEU A  47      -0.708   2.453  22.754  0.57 12.21           H  
ATOM   1039  HG BLEU A  47      -0.436   0.335  25.629  0.43 12.46           H  
ATOM   1040 1HD1ALEU A  47       1.612   2.762  23.528  0.57 13.22           H  
ATOM   1041 1HD1BLEU A  47       1.079  -0.666  24.157  0.43 13.15           H  
ATOM   1042 2HD1ALEU A  47       0.480   3.679  24.162  0.57 13.22           H  
ATOM   1043 2HD1BLEU A  47      -0.419  -0.946  23.706  0.43 13.15           H  
ATOM   1044 3HD1ALEU A  47       1.012   2.410  24.956  0.57 13.22           H  
ATOM   1045 3HD1BLEU A  47       0.442   0.159  22.957  0.43 13.15           H  
ATOM   1046 1HD2ALEU A  47       0.978   1.038  22.023  0.57 12.61           H  
ATOM   1047 1HD2BLEU A  47       1.632   1.363  25.429  0.43 11.90           H  
ATOM   1048 2HD2ALEU A  47       0.813   0.156  23.334  0.57 12.61           H  
ATOM   1049 2HD2BLEU A  47       1.075   2.267  24.248  0.43 11.90           H  
ATOM   1050 3HD2ALEU A  47      -0.359   0.213  22.263  0.57 12.61           H  
ATOM   1051 3HD2BLEU A  47       0.513   2.452  25.723  0.43 11.90           H  
ATOM   1052  N   SER A  48      -2.810   4.289  23.696  1.00  7.96           N  
ATOM   1053  CA  SER A  48      -3.643   4.960  22.703  1.00  7.57           C  
ATOM   1054  C   SER A  48      -2.879   4.979  21.382  1.00  7.54           C  
ATOM   1055  O   SER A  48      -1.891   5.708  21.240  1.00  8.62           O  
ATOM   1056  CB  SER A  48      -3.976   6.375  23.168  1.00  8.75           C  
ATOM   1057  OG  SER A  48      -4.657   7.098  22.166  1.00 10.78           O  
ATOM   1058  H  ASER A  48      -2.127   4.753  23.936  0.57  9.55           H  
ATOM   1059  H  BSER A  48      -2.042   4.660  23.805  0.43  9.55           H  
ATOM   1060  HA  SER A  48      -4.470   4.472  22.571  1.00  9.08           H  
ATOM   1061  HB2 SER A  48      -4.541   6.321  23.955  1.00 10.49           H  
ATOM   1062  HB3 SER A  48      -3.151   6.837  23.383  1.00 10.49           H  
ATOM   1063  HG  SER A  48      -4.166   7.186  21.491  1.00 12.94           H  
ATOM   1064  N   VAL A  49      -3.324   4.160  20.435  1.00  7.73           N  
ATOM   1065  CA  VAL A  49      -2.729   4.065  19.106  1.00  8.12           C  
ATOM   1066  C   VAL A  49      -3.718   4.707  18.134  1.00  8.43           C  
ATOM   1067  O   VAL A  49      -4.822   4.189  17.953  1.00  9.82           O  
ATOM   1068  CB  VAL A  49      -2.475   2.596  18.724  1.00  9.29           C  
ATOM   1069  CG1 VAL A  49      -1.858   2.522  17.351  1.00 11.69           C  
ATOM   1070  CG2 VAL A  49      -1.608   1.902  19.746  1.00 10.33           C  
ATOM   1071  H   VAL A  49      -3.993   3.631  20.543  1.00  9.27           H  
ATOM   1072  HA  VAL A  49      -1.890   4.551  19.078  1.00  9.75           H  
ATOM   1073  HB  VAL A  49      -3.324   2.127  18.708  1.00 11.15           H  
ATOM   1074 1HG1 VAL A  49      -1.588   1.607  17.176  1.00 14.03           H  
ATOM   1075 2HG1 VAL A  49      -2.513   2.805  16.695  1.00 14.03           H  
ATOM   1076 3HG1 VAL A  49      -1.085   3.106  17.321  1.00 14.03           H  
ATOM   1077 1HG2 VAL A  49      -1.386   1.016  19.421  1.00 12.40           H  
ATOM   1078 2HG2 VAL A  49      -0.798   2.420  19.876  1.00 12.40           H  
ATOM   1079 3HG2 VAL A  49      -2.096   1.836  20.581  1.00 12.40           H  
ATOM   1080  N  ASER A  50      -3.327   5.813  17.500  0.67  7.79           N  
ATOM   1081  N  BSER A  50      -3.360   5.851  17.551  0.33  8.04           N  
ATOM   1082  CA ASER A  50      -4.201   6.565  16.595  0.67  7.86           C  
ATOM   1083  CA BSER A  50      -4.221   6.545  16.592  0.33  7.90           C  
ATOM   1084  C  ASER A  50      -3.561   6.599  15.215  0.67  7.16           C  
ATOM   1085  C  BSER A  50      -3.507   6.548  15.249  0.33  7.68           C  
ATOM   1086  O  ASER A  50      -2.816   7.527  14.896  0.67  8.14           O  
ATOM   1087  O  BSER A  50      -2.651   7.401  14.998  0.33  8.29           O  
ATOM   1088  CB ASER A  50      -4.447   7.978  17.117  0.67 10.22           C  
ATOM   1089  CB BSER A  50      -4.543   7.969  17.034  0.33  8.74           C  
ATOM   1090  OG ASER A  50      -5.147   7.948  18.348  0.67 12.10           O  
ATOM   1091  OG BSER A  50      -5.381   8.605  16.081  0.33  9.78           O  
ATOM   1092  H  ASER A  50      -2.543   6.156  17.579  0.67  9.35           H  
ATOM   1093  H  BSER A  50      -2.612   6.250  17.697  0.33  9.65           H  
ATOM   1094  HA ASER A  50      -5.049   6.098  16.529  0.67  9.43           H  
ATOM   1095  HA BSER A  50      -5.055   6.057  16.517  0.33  9.48           H  
ATOM   1096  HB2ASER A  50      -3.593   8.418  17.251  0.67 12.27           H  
ATOM   1097  HB2BSER A  50      -4.999   7.940  17.890  0.33 10.49           H  
ATOM   1098  HB3ASER A  50      -4.974   8.467  16.467  0.67 12.27           H  
ATOM   1099  HB3BSER A  50      -3.717   8.471  17.115  0.33 10.49           H  
ATOM   1100  HG ASER A  50      -4.727   7.481  18.906  0.67 14.53           H  
ATOM   1101  HG BSER A  50      -4.986   8.658  15.342  0.33 11.73           H  
ATOM   1102  N   TYR A  51      -3.860   5.594  14.394  1.00  7.85           N  
ATOM   1103  CA  TYR A  51      -3.245   5.452  13.090  1.00  7.44           C  
ATOM   1104  C   TYR A  51      -4.217   5.636  11.928  1.00  7.87           C  
ATOM   1105  O   TYR A  51      -3.818   5.446  10.780  1.00  8.35           O  
ATOM   1106  CB  TYR A  51      -2.602   4.071  12.971  1.00  7.70           C  
ATOM   1107  CG  TYR A  51      -1.336   3.797  13.761  1.00  6.86           C  
ATOM   1108  CD1 TYR A  51      -0.596   4.794  14.392  1.00  7.17           C  
ATOM   1109  CD2 TYR A  51      -0.864   2.501  13.833  1.00  6.46           C  
ATOM   1110  CE1 TYR A  51       0.590   4.489  15.081  1.00  6.68           C  
ATOM   1111  CE2 TYR A  51       0.304   2.183  14.499  1.00  6.32           C  
ATOM   1112  CZ  TYR A  51       1.034   3.172  15.108  1.00  6.19           C  
ATOM   1113  OH  TYR A  51       2.186   2.802  15.763  1.00  7.10           O  
ATOM   1114  H  ATYR A  51      -4.427   4.974  14.580  0.67  9.42           H  
ATOM   1115  H  BTYR A  51      -4.467   5.006  14.555  0.33  9.42           H  
ATOM   1116  HA  TYR A  51      -2.558   6.132  13.007  1.00  8.93           H  
ATOM   1117  HB2 TYR A  51      -3.256   3.416  13.260  1.00  9.24           H  
ATOM   1118  HB3 TYR A  51      -2.381   3.929  12.037  1.00  9.24           H  
ATOM   1119  HD1 TYR A  51      -0.891   5.675  14.356  1.00  8.61           H  
ATOM   1120  HD2 TYR A  51      -1.347   1.822  13.420  1.00  7.75           H  
ATOM   1121  HE1 TYR A  51       1.071   5.158  15.513  1.00  8.01           H  
ATOM   1122  HE2 TYR A  51       0.595   1.300  14.534  1.00  7.58           H  
ATOM   1123  HH  TYR A  51       2.296   3.282  16.444  1.00  8.52           H  
ATOM   1124  N  AASP A  52      -5.471   6.018  12.179  0.46  9.54           N  
ATOM   1125  N  BASP A  52      -5.475   5.987  12.193  0.54  9.20           N  
ATOM   1126  CA AASP A  52      -6.438   6.053  11.082  0.46 10.59           C  
ATOM   1127  CA BASP A  52      -6.459   6.096  11.119  0.54 10.08           C  
ATOM   1128  C  AASP A  52      -6.081   7.087  10.012  0.46  9.91           C  
ATOM   1129  C  BASP A  52      -5.990   7.035  10.009  0.54  9.18           C  
ATOM   1130  O  AASP A  52      -6.448   6.908   8.843  0.46 10.91           O  
ATOM   1131  O  BASP A  52      -6.165   6.738   8.819  0.54  9.72           O  
ATOM   1132  CB AASP A  52      -7.858   6.266  11.611  0.46 12.29           C  
ATOM   1133  CB BASP A  52      -7.792   6.556  11.711  0.54 11.61           C  
ATOM   1134  CG AASP A  52      -8.001   7.545  12.407  0.46 14.86           C  
ATOM   1135  CG BASP A  52      -8.890   6.632  10.686  0.54 13.47           C  
ATOM   1136  OD1AASP A  52      -7.492   7.603  13.543  0.46 16.62           O  
ATOM   1137  OD1BASP A  52      -9.229   5.581  10.099  0.54 14.93           O  
ATOM   1138  OD2AASP A  52      -8.624   8.493  11.889  0.46 16.87           O  
ATOM   1139  OD2BASP A  52      -9.417   7.742  10.484  0.54 14.15           O  
ATOM   1140  H  AASP A  52      -5.777   6.252  12.948  0.46 11.45           H  
ATOM   1141  H  BASP A  52      -5.781   6.165  12.977  0.54 11.05           H  
ATOM   1142  HA AASP A  52      -6.423   5.185  10.648  0.46 12.70           H  
ATOM   1143  HA BASP A  52      -6.588   5.226  10.711  0.54 12.09           H  
ATOM   1144  HB2AASP A  52      -8.471   6.310  10.861  0.46 14.75           H  
ATOM   1145  HB2BASP A  52      -8.066   5.929  12.398  0.54 13.93           H  
ATOM   1146  HB3AASP A  52      -8.094   5.525  12.190  0.46 14.75           H  
ATOM   1147  HB3BASP A  52      -7.679   7.440  12.094  0.54 13.93           H  
ATOM   1148  N   GLN A  53      -5.374   8.160  10.374  1.00  8.50           N  
ATOM   1149  CA  GLN A  53      -4.966   9.177   9.414  1.00  8.44           C  
ATOM   1150  C   GLN A  53      -3.510   9.042   8.971  1.00  6.91           C  
ATOM   1151  O   GLN A  53      -2.963   9.959   8.344  1.00  7.57           O  
ATOM   1152  CB  GLN A  53      -5.254  10.568   9.967  1.00 10.51           C  
ATOM   1153  CG  GLN A  53      -6.747  10.822  10.137  1.00 12.01           C  
ATOM   1154  CD  GLN A  53      -7.516  10.687   8.822  1.00 12.15           C  
ATOM   1155  NE2 GLN A  53      -8.509   9.813   8.797  1.00 14.37           N  
ATOM   1156  OE1 GLN A  53      -7.201  11.346   7.840  1.00 12.44           O  
ATOM   1157  H  AGLN A  53      -5.119   8.319  11.179  0.46 10.20           H  
ATOM   1158  H  BGLN A  53      -5.180   8.357  11.188  0.54 10.20           H  
ATOM   1159  HA  GLN A  53      -5.501   9.068   8.612  1.00 10.13           H  
ATOM   1160  HB2 GLN A  53      -4.831  10.658  10.836  1.00 12.61           H  
ATOM   1161  HB3 GLN A  53      -4.902  11.233   9.356  1.00 12.61           H  
ATOM   1162  HG2 GLN A  53      -7.109  10.178  10.766  1.00 14.41           H  
ATOM   1163  HG3 GLN A  53      -6.880  11.723  10.472  1.00 14.41           H  
ATOM   1164 1HE2 GLN A  53      -8.695   9.353   9.499  1.00 17.25           H  
ATOM   1165 2HE2 GLN A  53      -8.968   9.704   8.078  1.00 17.25           H  
ATOM   1166  N   ALA A  54      -2.891   7.896   9.226  1.00  6.69           N  
ATOM   1167  CA  ALA A  54      -1.501   7.692   8.859  1.00  5.94           C  
ATOM   1168  C   ALA A  54      -1.298   7.837   7.356  1.00  5.90           C  
ATOM   1169  O   ALA A  54      -2.139   7.433   6.545  1.00  7.62           O  
ATOM   1170  CB  ALA A  54      -1.058   6.300   9.279  1.00  6.61           C  
ATOM   1171  H   ALA A  54      -3.257   7.219   9.612  1.00  8.03           H  
ATOM   1172  HA  ALA A  54      -0.958   8.358   9.309  1.00  7.13           H  
ATOM   1173  HB1 ALA A  54      -0.119   6.189   9.062  1.00  7.94           H  
ATOM   1174  HB2 ALA A  54      -1.190   6.201  10.235  1.00  7.94           H  
ATOM   1175  HB3 ALA A  54      -1.587   5.642   8.802  1.00  7.94           H  
ATOM   1176  N   THR A  55      -0.131   8.360   6.990  1.00  5.37           N  
ATOM   1177  CA  THR A  55       0.279   8.510   5.601  1.00  4.99           C  
ATOM   1178  C   THR A  55       1.586   7.758   5.392  1.00  4.50           C  
ATOM   1179  O   THR A  55       2.674   8.302   5.603  1.00  4.95           O  
ATOM   1180  CB  THR A  55       0.468   9.981   5.242  1.00  5.64           C  
ATOM   1181  CG2 THR A  55       0.736  10.144   3.764  1.00  6.67           C  
ATOM   1182  OG1 THR A  55      -0.661  10.756   5.648  1.00  6.22           O  
ATOM   1183  H   THR A  55       0.457   8.643   7.549  1.00  6.44           H  
ATOM   1184  HA  THR A  55      -0.408   8.117   5.041  1.00  5.99           H  
ATOM   1185  HB  THR A  55       1.241  10.324   5.717  1.00  6.77           H  
ATOM   1186  HG1 THR A  55      -1.368  10.410   5.355  1.00  7.47           H  
ATOM   1187 1HG2 THR A  55       0.757  11.086   3.533  1.00  8.01           H  
ATOM   1188 2HG2 THR A  55       1.590   9.745   3.536  1.00  8.01           H  
ATOM   1189 3HG2 THR A  55       0.038   9.710   3.250  1.00  8.01           H  
ATOM   1190  N   SER A  56       1.485   6.495   4.983  1.00  5.12           N  
ATOM   1191  CA  SER A  56       2.662   5.762   4.553  1.00  4.77           C  
ATOM   1192  C   SER A  56       3.161   6.350   3.240  1.00  4.95           C  
ATOM   1193  O   SER A  56       2.390   6.913   2.456  1.00  5.73           O  
ATOM   1194  CB  SER A  56       2.352   4.281   4.376  1.00  5.25           C  
ATOM   1195  OG  SER A  56       1.461   4.052   3.303  1.00  5.12           O  
ATOM   1196  H   SER A  56       0.752   6.047   4.948  1.00  6.14           H  
ATOM   1197  HA  SER A  56       3.359   5.828   5.224  1.00  5.72           H  
ATOM   1198  HB2 SER A  56       3.180   3.809   4.199  1.00  6.30           H  
ATOM   1199  HB3 SER A  56       1.947   3.948   5.192  1.00  6.30           H  
ATOM   1200  HG  SER A  56       1.860   4.156   2.571  1.00  6.15           H  
ATOM   1201  N   LEU A  57       4.471   6.226   3.013  1.00  4.84           N  
ATOM   1202  CA  LEU A  57       5.102   6.867   1.861  1.00  5.53           C  
ATOM   1203  C   LEU A  57       5.924   5.911   1.008  1.00  5.08           C  
ATOM   1204  O   LEU A  57       5.686   5.792  -0.200  1.00  6.71           O  
ATOM   1205  CB  LEU A  57       5.989   8.025   2.305  1.00  6.74           C  
ATOM   1206  CG  LEU A  57       5.225   9.168   2.972  1.00  8.59           C  
ATOM   1207  CD1 LEU A  57       6.204  10.189   3.502  1.00 10.52           C  
ATOM   1208  CD2 LEU A  57       4.214   9.823   2.019  1.00  9.92           C  
ATOM   1209  H   LEU A  57       5.012   5.778   3.509  1.00  5.81           H  
ATOM   1210  HA  LEU A  57       4.380   7.199   1.304  1.00  6.64           H  
ATOM   1211  HB2 LEU A  57       6.639   7.691   2.943  1.00  8.08           H  
ATOM   1212  HB3 LEU A  57       6.442   8.385   1.527  1.00  8.08           H  
ATOM   1213  HG  LEU A  57       4.711   8.808   3.711  1.00 10.31           H  
ATOM   1214 1HD1 LEU A  57       5.713  10.893   3.954  1.00 12.62           H  
ATOM   1215 2HD1 LEU A  57       6.807   9.755   4.125  1.00 12.62           H  
ATOM   1216 3HD1 LEU A  57       6.706  10.560   2.760  1.00 12.62           H  
ATOM   1217 1HD2 LEU A  57       3.852  10.618   2.440  1.00 11.90           H  
ATOM   1218 2HD2 LEU A  57       4.666  10.063   1.194  1.00 11.90           H  
ATOM   1219 3HD2 LEU A  57       3.500   9.193   1.833  1.00 11.90           H  
ATOM   1220  N  AARG A  58       6.838   5.169   1.621  0.63  5.45           N  
ATOM   1221  N  BARG A  58       6.973   5.328   1.588  0.37  6.46           N  
ATOM   1222  CA AARG A  58       7.908   4.535   0.867  0.63  5.68           C  
ATOM   1223  CA BARG A  58       7.932   4.527   0.846  0.37  5.67           C  
ATOM   1224  C  AARG A  58       8.450   3.382   1.692  0.63  4.96           C  
ATOM   1225  C  BARG A  58       8.300   3.309   1.675  0.37  4.17           C  
ATOM   1226  O  AARG A  58       8.457   3.444   2.924  0.63  4.74           O  
ATOM   1227  O  BARG A  58       8.071   3.264   2.886  0.37  3.67           O  
ATOM   1228  CB AARG A  58       9.002   5.581   0.613  0.63  8.24           C  
ATOM   1229  CB BARG A  58       9.250   5.279   0.578  0.37  8.02           C  
ATOM   1230  CG AARG A  58      10.093   5.155  -0.334  0.63  8.58           C  
ATOM   1231  CG BARG A  58       9.147   6.621  -0.121  0.37  8.48           C  
ATOM   1232  CD AARG A  58      11.175   6.220  -0.521  0.63 10.02           C  
ATOM   1233  CD BARG A  58      10.537   7.112  -0.565  0.37  8.75           C  
ATOM   1234  NE AARG A  58      12.021   6.367   0.666  0.63 10.89           N  
ATOM   1235  NE BARG A  58      11.518   7.067   0.521  0.37  7.94           N  
ATOM   1236  CZ AARG A  58      13.313   6.693   0.657  0.63 10.31           C  
ATOM   1237  CZ BARG A  58      12.835   7.163   0.369  0.37  8.60           C  
ATOM   1238  NH1AARG A  58      13.954   6.906  -0.485  0.63 11.50           N  
ATOM   1239  NH1BARG A  58      13.370   7.320  -0.833  0.37  9.15           N  
ATOM   1240  NH2AARG A  58      13.971   6.785   1.805  0.63 11.23           N  
ATOM   1241  NH2BARG A  58      13.615   7.092   1.435  0.37  8.48           N  
ATOM   1242  H  AARG A  58       6.859   5.019   2.468  0.63  6.54           H  
ATOM   1243  H  BARG A  58       7.150   5.386   2.428  0.37  7.75           H  
ATOM   1244  HA AARG A  58       7.595   4.170   0.025  0.63  6.82           H  
ATOM   1245  HA BARG A  58       7.516   4.274   0.007  0.37  6.80           H  
ATOM   1246  HB2AARG A  58       8.586   6.373   0.237  0.63  9.89           H  
ATOM   1247  HB2BARG A  58       9.682   5.438   1.432  0.37  9.63           H  
ATOM   1248  HB3AARG A  58       9.422   5.797   1.460  0.63  9.89           H  
ATOM   1249  HB3BARG A  58       9.810   4.713   0.023  0.37  9.63           H  
ATOM   1250  HG2AARG A  58      10.519   4.356   0.014  0.63 10.29           H  
ATOM   1251  HG2BARG A  58       8.585   6.535  -0.907  0.37 10.17           H  
ATOM   1252  HG3AARG A  58       9.703   4.971  -1.203  0.63 10.29           H  
ATOM   1253  HG3BARG A  58       8.768   7.276   0.487  0.37 10.17           H  
ATOM   1254  HD2AARG A  58      11.742   5.970  -1.267  0.63 12.02           H  
ATOM   1255  HD2BARG A  58      10.858   6.548  -1.285  0.37 10.50           H  
ATOM   1256  HD3AARG A  58      10.752   7.075  -0.698  0.63 12.02           H  
ATOM   1257  HD3BARG A  58      10.467   8.031  -0.869  0.37 10.50           H  
ATOM   1258  HE AARG A  58      11.654   6.231   1.432  0.63 13.07           H  
ATOM   1259  HE BARG A  58      11.218   6.971   1.322  0.37  9.53           H  
ATOM   1260 HH11AARG A  58      13.535   6.833  -1.233  0.63 13.80           H  
ATOM   1261 HH11BARG A  58      12.864   7.361  -1.528  0.37 10.97           H  
ATOM   1262 HH12AARG A  58      14.787   7.116  -0.477  0.63 13.80           H  
ATOM   1263 HH12BARG A  58      14.224   7.380  -0.919  0.37 10.97           H  
ATOM   1264 HH21AARG A  58      13.564   6.634   2.548  0.63 13.47           H  
ATOM   1265 HH21BARG A  58      13.268   6.986   2.215  0.37 10.18           H  
ATOM   1266 HH22AARG A  58      14.805   6.995   1.807  0.63 13.47           H  
ATOM   1267 HH22BARG A  58      14.468   7.153   1.349  0.37 10.18           H  
ATOM   1268  N   ILE A  59       8.907   2.339   1.000  1.00  4.87           N  
ATOM   1269  CA  ILE A  59       9.606   1.231   1.636  1.00  4.72           C  
ATOM   1270  C   ILE A  59      11.027   1.228   1.078  1.00  5.09           C  
ATOM   1271  O   ILE A  59      11.228   1.341  -0.138  1.00  5.83           O  
ATOM   1272  CB  ILE A  59       8.844  -0.096   1.443  1.00  4.82           C  
ATOM   1273  CG1 ILE A  59       9.451  -1.205   2.309  1.00  5.61           C  
ATOM   1274  CG2 ILE A  59       8.731  -0.499  -0.026  1.00  6.06           C  
ATOM   1275  CD1 ILE A  59       8.598  -2.467   2.331  1.00  6.25           C  
ATOM   1276  H  AILE A  59       8.821   2.253   0.149  0.63  5.84           H  
ATOM   1277  H  BILE A  59       8.927   2.301   0.142  0.37  5.84           H  
ATOM   1278  HA  ILE A  59       9.681   1.353   2.595  1.00  5.67           H  
ATOM   1279  HB  ILE A  59       7.934   0.049   1.747  1.00  5.78           H  
ATOM   1280 2HG1 ILE A  59      10.324  -1.438   1.957  1.00  6.73           H  
ATOM   1281 3HG1 ILE A  59       9.536  -0.884   3.220  1.00  6.73           H  
ATOM   1282 1HG2 ILE A  59       8.101  -1.233  -0.104  1.00  7.28           H  
ATOM   1283 2HG2 ILE A  59       8.417   0.262  -0.539  1.00  7.28           H  
ATOM   1284 3HG2 ILE A  59       9.604  -0.776  -0.346  1.00  7.28           H  
ATOM   1285 1HD1 ILE A  59       8.939  -3.067   3.012  1.00  7.51           H  
ATOM   1286 2HD1 ILE A  59       7.681  -2.225   2.533  1.00  7.51           H  
ATOM   1287 3HD1 ILE A  59       8.644  -2.894   1.461  1.00  7.51           H  
ATOM   1288  N   LEU A  60      12.017   1.171   1.984  1.00  5.68           N  
ATOM   1289  CA  LEU A  60      13.428   1.356   1.656  1.00  6.24           C  
ATOM   1290  C   LEU A  60      14.235   0.194   2.224  1.00  5.38           C  
ATOM   1291  O   LEU A  60      14.139  -0.085   3.419  1.00  6.01           O  
ATOM   1292  CB  LEU A  60      13.952   2.675   2.285  1.00  6.99           C  
ATOM   1293  CG  LEU A  60      15.469   2.899   2.257  1.00  8.00           C  
ATOM   1294  CD1 LEU A  60      15.961   3.136   0.842  1.00  8.90           C  
ATOM   1295  CD2 LEU A  60      15.853   4.040   3.181  1.00  9.33           C  
ATOM   1296  H   LEU A  60      11.886   1.022   2.821  1.00  6.82           H  
ATOM   1297  HA  LEU A  60      13.538   1.376   0.693  1.00  7.49           H  
ATOM   1298  HB2 LEU A  60      13.547   3.415   1.807  1.00  8.39           H  
ATOM   1299  HB3 LEU A  60      13.680   2.691   3.216  1.00  8.39           H  
ATOM   1300  HG  LEU A  60      15.913   2.099   2.578  1.00  9.60           H  
ATOM   1301 1HD1 LEU A  60      16.927   3.229   0.854  1.00 10.68           H  
ATOM   1302 2HD1 LEU A  60      15.709   2.380   0.289  1.00 10.68           H  
ATOM   1303 3HD1 LEU A  60      15.555   3.948   0.498  1.00 10.68           H  
ATOM   1304 1HD2 LEU A  60      16.813   4.172   3.138  1.00 11.20           H  
ATOM   1305 2HD2 LEU A  60      15.395   4.846   2.896  1.00 11.20           H  
ATOM   1306 3HD2 LEU A  60      15.591   3.813   4.087  1.00 11.20           H  
ATOM   1307  N   ASN A  61      15.091  -0.426   1.401  1.00  5.22           N  
ATOM   1308  CA  ASN A  61      16.118  -1.354   1.894  1.00  5.53           C  
ATOM   1309  C   ASN A  61      17.338  -0.502   2.247  1.00  5.68           C  
ATOM   1310  O   ASN A  61      17.964   0.073   1.356  1.00  6.37           O  
ATOM   1311  CB  ASN A  61      16.450  -2.383   0.812  1.00  5.64           C  
ATOM   1312  CG  ASN A  61      17.524  -3.345   1.241  1.00  6.07           C  
ATOM   1313  ND2 ASN A  61      17.516  -4.536   0.653  1.00  6.26           N  
ATOM   1314  OD1 ASN A  61      18.364  -3.026   2.078  1.00  6.33           O  
ATOM   1315  H   ASN A  61      15.097  -0.324   0.547  1.00  6.27           H  
ATOM   1316  HA  ASN A  61      15.816  -1.833   2.681  1.00  6.63           H  
ATOM   1317  HB2 ASN A  61      15.652  -2.894   0.606  1.00  6.77           H  
ATOM   1318  HB3 ASN A  61      16.761  -1.919   0.019  1.00  6.77           H  
ATOM   1319 1HD2 ASN A  61      18.109  -5.123   0.863  1.00  7.52           H  
ATOM   1320 2HD2 ASN A  61      16.919  -4.721   0.063  1.00  7.52           H  
ATOM   1321  N  AASN A  62      17.644  -0.383   3.542  0.60  5.68           N  
ATOM   1322  N  BASN A  62      17.660  -0.375   3.534  0.40  6.13           N  
ATOM   1323  CA AASN A  62      18.740   0.464   4.002  0.60  6.48           C  
ATOM   1324  CA BASN A  62      18.767   0.487   3.935  0.40  7.16           C  
ATOM   1325  C  AASN A  62      20.021  -0.315   4.288  0.60  6.97           C  
ATOM   1326  C  BASN A  62      20.074  -0.270   4.142  0.40  7.41           C  
ATOM   1327  O  AASN A  62      20.946   0.233   4.902  0.60  7.78           O  
ATOM   1328  O  BASN A  62      21.070   0.335   4.559  0.40  7.70           O  
ATOM   1329  CB AASN A  62      18.318   1.313   5.206  0.60  6.83           C  
ATOM   1330  CB BASN A  62      18.412   1.312   5.172  0.40  7.60           C  
ATOM   1331  CG AASN A  62      17.960   0.484   6.409  0.60  7.32           C  
ATOM   1332  CG BASN A  62      18.243   0.467   6.406  0.40  7.86           C  
ATOM   1333  ND2AASN A  62      17.103   1.030   7.266  0.60  7.90           N  
ATOM   1334  ND2BASN A  62      17.954   1.119   7.520  0.40  9.55           N  
ATOM   1335  OD1AASN A  62      18.440  -0.636   6.572  0.60  6.66           O  
ATOM   1336  OD1BASN A  62      18.377  -0.754   6.368  0.40  7.20           O  
ATOM   1337  H  AASN A  62      17.225  -0.787   4.176  0.60  6.81           H  
ATOM   1338  H  BASN A  62      17.256  -0.772   4.181  0.40  7.35           H  
ATOM   1339  HA AASN A  62      18.950   1.090   3.292  0.60  7.77           H  
ATOM   1340  HA BASN A  62      18.916   1.121   3.216  0.40  8.59           H  
ATOM   1341  HB2AASN A  62      19.052   1.898   5.453  0.60  8.19           H  
ATOM   1342  HB2BASN A  62      19.123   1.950   5.341  0.40  9.13           H  
ATOM   1343  HB3AASN A  62      17.541   1.841   4.964  0.60  8.19           H  
ATOM   1344  HB3BASN A  62      17.578   1.779   5.012  0.40  9.13           H  
ATOM   1345 1HD2AASN A  62      16.866   0.598   7.971  0.60  9.48           H  
ATOM   1346 1HD2BASN A  62      17.846   0.686   8.256  0.40 11.46           H  
ATOM   1347 2HD2AASN A  62      16.787   1.816   7.117  0.60  9.48           H  
ATOM   1348 2HD2BASN A  62      17.874   1.975   7.509  0.40 11.46           H  
ATOM   1349  N   GLY A  63      20.101  -1.565   3.829  1.00  7.11           N  
ATOM   1350  CA  GLY A  63      21.280  -2.381   4.019  1.00  7.71           C  
ATOM   1351  C   GLY A  63      21.349  -3.091   5.351  1.00  7.46           C  
ATOM   1352  O   GLY A  63      22.276  -3.885   5.561  1.00  9.31           O  
ATOM   1353  H  AGLY A  63      19.471  -1.962   3.399  0.60  8.53           H  
ATOM   1354  H  BGLY A  63      19.433  -1.994   3.500  0.40  8.53           H  
ATOM   1355  HA2 GLY A  63      21.307  -3.055   3.322  1.00  9.26           H  
ATOM   1356  HA3 GLY A  63      22.065  -1.816   3.943  1.00  9.26           H  
ATOM   1357  N  AHIS A  64      20.366  -2.862   6.238  0.64  6.97           N  
ATOM   1358  N  BHIS A  64      20.459  -2.796   6.279  0.36  8.33           N  
ATOM   1359  CA AHIS A  64      20.303  -3.459   7.572  0.64  7.28           C  
ATOM   1360  CA BHIS A  64      20.342  -3.673   7.432  0.36  8.99           C  
ATOM   1361  C  AHIS A  64      18.941  -4.086   7.847  0.64  7.63           C  
ATOM   1362  C  BHIS A  64      18.951  -4.258   7.593  0.36  6.96           C  
ATOM   1363  O  AHIS A  64      18.833  -5.032   8.633  0.64  9.34           O  
ATOM   1364  O  BHIS A  64      18.843  -5.432   7.946  0.36  5.77           O  
ATOM   1365  CB AHIS A  64      20.522  -2.406   8.652  0.64  8.10           C  
ATOM   1366  CB BHIS A  64      20.895  -3.059   8.739  0.36 10.32           C  
ATOM   1367  CG AHIS A  64      21.798  -1.662   8.516  0.64  9.38           C  
ATOM   1368  CG BHIS A  64      20.400  -1.684   9.058  0.36 11.14           C  
ATOM   1369  CD2AHIS A  64      22.034  -0.362   8.234  0.64 11.40           C  
ATOM   1370  CD2BHIS A  64      20.840  -0.462   8.674  0.36 11.83           C  
ATOM   1371  ND1AHIS A  64      23.030  -2.244   8.714  0.64 10.69           N  
ATOM   1372  HD1AHIS A  64      23.189  -3.223   8.951  1.00  0.00           H  
ATOM   1373  ND1BHIS A  64      19.363  -1.457   9.939  0.36 12.81           N  
ATOM   1374  HD1BHIS A  64      18.832  -2.181  10.423  1.00  0.00           H  
ATOM   1375  CE1AHIS A  64      23.974  -1.333   8.548  0.64 11.96           C  
ATOM   1376  CE1BHIS A  64      19.165  -0.158  10.058  0.36 12.88           C  
ATOM   1377  NE2AHIS A  64      23.395  -0.186   8.246  0.64 12.60           N  
ATOM   1378  NE2BHIS A  64      20.047   0.469   9.301  0.36 12.69           N  
ATOM   1379  H  AHIS A  64      19.699  -2.342   6.080  0.64  8.36           H  
ATOM   1380  H  BHIS A  64      19.930  -2.118   6.265  0.36  9.99           H  
ATOM   1381  HA AHIS A  64      20.997  -4.136   7.609  0.64  8.74           H  
ATOM   1382  HA BHIS A  64      20.941  -4.423   7.295  0.36 10.79           H  
ATOM   1383  HB2AHIS A  64      19.798  -1.762   8.610  0.64  9.72           H  
ATOM   1384  HB2BHIS A  64      20.644  -3.635   9.478  0.36 12.38           H  
ATOM   1385  HB3AHIS A  64      20.526  -2.844   9.518  0.64  9.72           H  
ATOM   1386  HB3BHIS A  64      21.861  -3.010   8.670  0.36 12.38           H  
ATOM   1387  HD2AHIS A  64      21.393   0.291   8.065  0.64 13.68           H  
ATOM   1388  HD2BHIS A  64      21.547  -0.287   8.096  0.36 14.19           H  
ATOM   1389  HE1AHIS A  64      24.890  -1.477   8.630  0.64 14.35           H  
ATOM   1390  HE1BHIS A  64      18.515   0.247  10.585  0.36 15.45           H  
ATOM   1391  HE2AHIS A  64      23.804   0.553   8.082  0.64 15.12           H  
ATOM   1392  HE2BHIS A  64      20.115   1.322   9.214  0.36 15.22           H  
ATOM   1393  N   ALA A  65      17.901  -3.500   7.266  1.00  6.65           N  
ATOM   1394  CA  ALA A  65      16.525  -3.968   7.304  1.00  6.50           C  
ATOM   1395  C   ALA A  65      15.799  -3.249   6.171  1.00  5.71           C  
ATOM   1396  O   ALA A  65      16.423  -2.638   5.303  1.00  6.78           O  
ATOM   1397  CB  ALA A  65      15.878  -3.695   8.667  1.00  8.30           C  
ATOM   1398  H  AALA A  65      17.974  -2.775   6.810  0.64  7.98           H  
ATOM   1399  H  BALA A  65      17.968  -2.682   7.010  0.36  7.98           H  
ATOM   1400  HA  ALA A  65      16.505  -4.927   7.159  1.00  7.80           H  
ATOM   1401  HB1 ALA A  65      14.981  -4.065   8.670  1.00  9.95           H  
ATOM   1402  HB2 ALA A  65      16.412  -4.115   9.360  1.00  9.95           H  
ATOM   1403  HB3 ALA A  65      15.841  -2.737   8.813  1.00  9.95           H  
ATOM   1404  N   PHE A  66      14.477  -3.308   6.177  1.00  5.53           N  
ATOM   1405  CA  PHE A  66      13.683  -2.410   5.347  1.00  6.00           C  
ATOM   1406  C   PHE A  66      12.810  -1.539   6.240  1.00  5.76           C  
ATOM   1407  O   PHE A  66      12.239  -2.011   7.230  1.00  6.56           O  
ATOM   1408  CB  PHE A  66      12.847  -3.140   4.256  1.00  6.69           C  
ATOM   1409  CG  PHE A  66      11.842  -4.102   4.798  1.00  6.40           C  
ATOM   1410  CD1 PHE A  66      12.159  -5.439   4.963  1.00  6.87           C  
ATOM   1411  CD2 PHE A  66      10.577  -3.664   5.155  1.00  6.44           C  
ATOM   1412  CE1 PHE A  66      11.229  -6.326   5.475  1.00  7.61           C  
ATOM   1413  CE2 PHE A  66       9.654  -4.532   5.684  1.00  7.34           C  
ATOM   1414  CZ  PHE A  66       9.962  -5.864   5.830  1.00  7.56           C  
ATOM   1415  H   PHE A  66      14.017  -3.857   6.653  1.00  6.63           H  
ATOM   1416  HA  PHE A  66      14.284  -1.831   4.852  1.00  7.20           H  
ATOM   1417  HB2 PHE A  66      12.368  -2.475   3.737  1.00  8.03           H  
ATOM   1418  HB3 PHE A  66      13.451  -3.637   3.683  1.00  8.03           H  
ATOM   1419  HD1 PHE A  66      13.005  -5.744   4.728  1.00  8.25           H  
ATOM   1420  HD2 PHE A  66      10.350  -2.770   5.034  1.00  7.73           H  
ATOM   1421  HE1 PHE A  66      11.447  -7.224   5.581  1.00  9.13           H  
ATOM   1422  HE2 PHE A  66       8.818  -4.218   5.945  1.00  8.81           H  
ATOM   1423  HZ  PHE A  66       9.327  -6.455   6.164  1.00  9.07           H  
ATOM   1424  N   ASN A  67      12.716  -0.262   5.898  1.00  5.66           N  
ATOM   1425  CA  ASN A  67      11.880   0.670   6.635  1.00  5.44           C  
ATOM   1426  C   ASN A  67      10.672   1.047   5.791  1.00  4.94           C  
ATOM   1427  O   ASN A  67      10.820   1.402   4.622  1.00  6.05           O  
ATOM   1428  CB  ASN A  67      12.646   1.951   6.975  1.00  7.18           C  
ATOM   1429  CG  ASN A  67      13.665   1.757   8.087  1.00  9.68           C  
ATOM   1430  ND2 ASN A  67      14.348   2.822   8.428  1.00 12.88           N  
ATOM   1431  OD1 ASN A  67      13.840   0.670   8.622  1.00 10.24           O  
ATOM   1432  H   ASN A  67      13.133   0.091   5.234  1.00  6.79           H  
ATOM   1433  HA  ASN A  67      11.586   0.241   7.453  1.00  6.52           H  
ATOM   1434  HB2 ASN A  67      13.120   2.254   6.185  1.00  8.62           H  
ATOM   1435  HB3 ASN A  67      12.015   2.629   7.263  1.00  8.62           H  
ATOM   1436 1HD2 ASN A  67      14.939   2.773   9.051  1.00 15.46           H  
ATOM   1437 2HD2 ASN A  67      14.206   3.570   8.028  1.00 15.46           H  
ATOM   1438  N   VAL A  68       9.495   1.015   6.400  1.00  4.53           N  
ATOM   1439  CA  VAL A  68       8.300   1.637   5.841  1.00  4.73           C  
ATOM   1440  C   VAL A  68       8.177   2.998   6.507  1.00  4.53           C  
ATOM   1441  O   VAL A  68       8.015   3.083   7.730  1.00  5.27           O  
ATOM   1442  CB  VAL A  68       7.048   0.773   6.038  1.00  4.85           C  
ATOM   1443  CG1 VAL A  68       5.808   1.542   5.572  1.00  6.06           C  
ATOM   1444  CG2 VAL A  68       7.197  -0.538   5.290  1.00  5.68           C  
ATOM   1445  H   VAL A  68       9.359   0.630   7.157  1.00  5.43           H  
ATOM   1446  HA  VAL A  68       8.398   1.759   4.883  1.00  5.68           H  
ATOM   1447  HB  VAL A  68       6.936   0.566   6.979  1.00  5.83           H  
ATOM   1448 1HG1 VAL A  68       5.052   0.935   5.544  1.00  7.27           H  
ATOM   1449 2HG1 VAL A  68       5.630   2.263   6.196  1.00  7.27           H  
ATOM   1450 3HG1 VAL A  68       5.974   1.904   4.687  1.00  7.27           H  
ATOM   1451 1HG2 VAL A  68       6.400  -1.072   5.428  1.00  6.81           H  
ATOM   1452 2HG2 VAL A  68       7.311  -0.351   4.345  1.00  6.81           H  
ATOM   1453 3HG2 VAL A  68       7.974  -1.009   5.630  1.00  6.81           H  
ATOM   1454  N  AGLU A  69       8.263   4.044   5.698  0.63  4.26           N  
ATOM   1455  N  BGLU A  69       8.272   4.055   5.709  0.37  4.65           N  
ATOM   1456  CA AGLU A  69       8.333   5.421   6.147  0.63  4.37           C  
ATOM   1457  CA BGLU A  69       8.351   5.418   6.205  0.37  5.26           C  
ATOM   1458  C  AGLU A  69       6.956   6.066   6.113  0.63  4.42           C  
ATOM   1459  C  BGLU A  69       7.013   6.132   6.067  0.37  4.58           C  
ATOM   1460  O  AGLU A  69       6.121   5.741   5.261  0.63  5.19           O  
ATOM   1461  O  BGLU A  69       6.269   5.919   5.103  0.37  5.04           O  
ATOM   1462  CB AGLU A  69       9.271   6.190   5.222  0.63  5.23           C  
ATOM   1463  CB BGLU A  69       9.423   6.189   5.437  0.37  6.90           C  
ATOM   1464  CG AGLU A  69      10.671   5.610   5.198  0.63  6.33           C  
ATOM   1465  CG BGLU A  69      10.816   5.631   5.624  0.37  7.85           C  
ATOM   1466  CD AGLU A  69      11.531   6.150   4.090  0.63  8.52           C  
ATOM   1467  CD BGLU A  69      11.842   6.328   4.764  0.37  9.23           C  
ATOM   1468  OE1AGLU A  69      10.995   6.828   3.189  0.63  9.24           O  
ATOM   1469  OE1BGLU A  69      11.453   7.132   3.886  0.37 10.71           O  
ATOM   1470  OE2AGLU A  69      12.753   5.896   4.128  0.63 10.00           O  
ATOM   1471  OE2BGLU A  69      13.043   6.067   4.963  0.37 10.61           O  
ATOM   1472  H  AGLU A  69       8.283   3.975   4.841  0.63  5.12           H  
ATOM   1473  H  BGLU A  69       8.292   4.004   4.851  0.37  5.58           H  
ATOM   1474  HA AGLU A  69       8.656   5.462   7.060  0.63  5.24           H  
ATOM   1475  HA BGLU A  69       8.580   5.404   7.148  0.37  6.32           H  
ATOM   1476  HB2AGLU A  69       8.918   6.161   4.319  0.63  6.27           H  
ATOM   1477  HB2BGLU A  69       9.214   6.157   4.490  0.37  8.28           H  
ATOM   1478  HB3AGLU A  69       9.331   7.109   5.525  0.63  6.27           H  
ATOM   1479  HB3BGLU A  69       9.428   7.109   5.745  0.37  8.28           H  
ATOM   1480  HG2AGLU A  69      11.109   5.816   6.039  0.63  7.59           H  
ATOM   1481  HG2BGLU A  69      11.079   5.738   6.551  0.37  9.41           H  
ATOM   1482  HG3AGLU A  69      10.610   4.649   5.083  0.63  7.59           H  
ATOM   1483  HG3BGLU A  69      10.815   4.690   5.386  0.37  9.41           H  
ATOM   1484  N   PHE A  70       6.744   7.014   7.036  1.00  4.44           N  
ATOM   1485  CA  PHE A  70       5.501   7.761   7.164  1.00  4.53           C  
ATOM   1486  C   PHE A  70       5.770   9.255   7.177  1.00  4.77           C  
ATOM   1487  O   PHE A  70       6.829   9.720   7.589  1.00  5.69           O  
ATOM   1488  CB  PHE A  70       4.781   7.379   8.479  1.00  4.66           C  
ATOM   1489  CG  PHE A  70       4.200   5.997   8.426  1.00  4.54           C  
ATOM   1490  CD1 PHE A  70       4.999   4.876   8.571  1.00  5.35           C  
ATOM   1491  CD2 PHE A  70       2.865   5.821   8.146  1.00  4.92           C  
ATOM   1492  CE1 PHE A  70       4.465   3.604   8.431  1.00  5.63           C  
ATOM   1493  CE2 PHE A  70       2.317   4.556   8.017  1.00  5.41           C  
ATOM   1494  CZ  PHE A  70       3.119   3.448   8.157  1.00  6.05           C  
ATOM   1495  H  APHE A  70       7.333   7.245   7.619  0.63  5.32           H  
ATOM   1496  H  BPHE A  70       7.301   7.202   7.664  0.37  5.32           H  
ATOM   1497  HA  PHE A  70       4.934   7.566   6.401  1.00  5.43           H  
ATOM   1498  HB2 PHE A  70       5.417   7.411   9.210  1.00  5.60           H  
ATOM   1499  HB3 PHE A  70       4.058   8.005   8.640  1.00  5.60           H  
ATOM   1500  HD1 PHE A  70       5.903   4.977   8.765  1.00  6.42           H  
ATOM   1501  HD2 PHE A  70       2.319   6.566   8.041  1.00  5.90           H  
ATOM   1502  HE1 PHE A  70       5.011   2.857   8.520  1.00  6.76           H  
ATOM   1503  HE2 PHE A  70       1.410   4.456   7.836  1.00  6.49           H  
ATOM   1504  HZ  PHE A  70       2.757   2.596   8.069  1.00  7.26           H  
ATOM   1505  N   ASP A  71       4.761  10.022   6.777  1.00  4.99           N  
ATOM   1506  CA  ASP A  71       4.791  11.469   6.956  1.00  4.95           C  
ATOM   1507  C   ASP A  71       4.650  11.772   8.440  1.00  5.01           C  
ATOM   1508  O   ASP A  71       3.599  11.502   9.036  1.00  5.96           O  
ATOM   1509  CB  ASP A  71       3.640  12.121   6.194  1.00  5.81           C  
ATOM   1510  CG  ASP A  71       3.565  13.624   6.398  1.00  5.63           C  
ATOM   1511  OD1 ASP A  71       4.581  14.228   6.819  1.00  6.31           O  
ATOM   1512  OD2 ASP A  71       2.472  14.180   6.150  1.00  6.68           O  
ATOM   1513  H   ASP A  71       4.047   9.728   6.398  1.00  5.99           H  
ATOM   1514  HA  ASP A  71       5.630  11.818   6.618  1.00  5.95           H  
ATOM   1515  HB2 ASP A  71       3.756  11.954   5.245  1.00  6.98           H  
ATOM   1516  HB3 ASP A  71       2.803  11.736   6.498  1.00  6.98           H  
ATOM   1517  N   ASP A  72       5.698  12.339   9.029  1.00  5.31           N  
ATOM   1518  CA  ASP A  72       5.730  12.711  10.438  1.00  5.43           C  
ATOM   1519  C   ASP A  72       5.738  14.225  10.634  1.00  5.66           C  
ATOM   1520  O   ASP A  72       6.188  14.709  11.672  1.00  6.67           O  
ATOM   1521  CB  ASP A  72       6.923  12.073  11.148  1.00  5.73           C  
ATOM   1522  CG  ASP A  72       8.248  12.586  10.636  1.00  6.61           C  
ATOM   1523  OD1 ASP A  72       8.260  13.233   9.566  1.00  7.88           O  
ATOM   1524  OD2 ASP A  72       9.275  12.336  11.319  1.00  7.89           O  
ATOM   1525  H   ASP A  72       6.429  12.525   8.617  1.00  6.37           H  
ATOM   1526  HA  ASP A  72       4.924  12.366  10.854  1.00  6.51           H  
ATOM   1527  HB2 ASP A  72       6.870  12.272  12.096  1.00  6.88           H  
ATOM   1528  HB3 ASP A  72       6.899  11.114  11.008  1.00  6.88           H  
ATOM   1529  N   SER A  73       5.194  14.974   9.677  1.00  5.99           N  
ATOM   1530  CA  SER A  73       5.166  16.432   9.764  1.00  6.20           C  
ATOM   1531  C   SER A  73       3.917  16.974  10.456  1.00  6.53           C  
ATOM   1532  O   SER A  73       3.828  18.186  10.687  1.00  7.36           O  
ATOM   1533  CB  SER A  73       5.281  17.046   8.372  1.00  6.44           C  
ATOM   1534  OG  SER A  73       4.141  16.774   7.585  1.00  7.24           O  
ATOM   1535  H   SER A  73       4.833  14.659   8.963  1.00  7.19           H  
ATOM   1536  HA  SER A  73       5.934  16.720  10.282  1.00  7.44           H  
ATOM   1537  HB2 SER A  73       5.377  18.007   8.462  1.00  7.73           H  
ATOM   1538  HB3 SER A  73       6.061  16.674   7.931  1.00  7.73           H  
ATOM   1539  HG  SER A  73       4.065  15.946   7.465  1.00  8.69           H  
ATOM   1540  N  AGLN A  74       2.966  16.098  10.798  0.63  6.57           N  
ATOM   1541  N  BGLN A  74       2.951  16.115  10.760  0.37  7.12           N  
ATOM   1542  CA AGLN A  74       1.769  16.428  11.559  0.63  6.77           C  
ATOM   1543  CA BGLN A  74       1.757  16.505  11.488  0.37  7.60           C  
ATOM   1544  C  AGLN A  74       1.439  15.235  12.442  0.63  6.59           C  
ATOM   1545  C  BGLN A  74       1.354  15.333  12.362  0.37  7.66           C  
ATOM   1546  O  AGLN A  74       1.984  14.145  12.259  0.63  6.29           O  
ATOM   1547  O  BGLN A  74       1.687  14.182  12.069  0.37  7.37           O  
ATOM   1548  CB AGLN A  74       0.557  16.694  10.666  0.63  7.72           C  
ATOM   1549  CB BGLN A  74       0.584  16.843  10.561  0.37  8.83           C  
ATOM   1550  CG AGLN A  74       0.733  17.825   9.704  0.63  8.44           C  
ATOM   1551  CG BGLN A  74       0.779  18.084   9.727  0.37  9.67           C  
ATOM   1552  CD AGLN A  74      -0.545  18.105   8.975  0.63 10.45           C  
ATOM   1553  CD BGLN A  74      -0.484  18.462   8.989  0.37 10.64           C  
ATOM   1554  NE2AGLN A  74      -1.439  18.841   9.626  0.63 10.19           N  
ATOM   1555  NE2BGLN A  74      -0.330  19.129   7.853  0.37  9.99           N  
ATOM   1556  OE1AGLN A  74      -0.745  17.652   7.846  0.63 12.75           O  
ATOM   1557  OE1BGLN A  74      -1.589  18.147   9.429  0.37 11.53           O  
ATOM   1558  H  AGLN A  74       2.998  15.264  10.588  0.63  7.89           H  
ATOM   1559  H  BGLN A  74       2.966  15.281  10.550  0.37  8.54           H  
ATOM   1560  HA AGLN A  74       1.958  17.222  12.084  0.63  8.12           H  
ATOM   1561  HA BGLN A  74       1.957  17.287  12.025  0.37  9.12           H  
ATOM   1562  HB2AGLN A  74       0.373  15.894  10.149  0.63  9.26           H  
ATOM   1563  HB2BGLN A  74       0.448  16.101   9.953  0.37 10.59           H  
ATOM   1564  HB3AGLN A  74      -0.203  16.905  11.231  0.63  9.26           H  
ATOM   1565  HB3BGLN A  74      -0.209  16.978  11.104  0.37 10.59           H  
ATOM   1566  HG2AGLN A  74       0.994  18.624  10.187  0.63 10.13           H  
ATOM   1567  HG2BGLN A  74       1.027  18.823  10.305  0.37 11.61           H  
ATOM   1568  HG3AGLN A  74       1.415  17.594   9.053  0.63 10.13           H  
ATOM   1569  HG3BGLN A  74       1.478  17.924   9.074  0.37 11.61           H  
ATOM   1570 1HE2AGLN A  74      -1.267  19.126  10.418  0.63 12.23           H  
ATOM   1571 1HE2BGLN A  74       0.459  19.325   7.573  0.37 11.99           H  
ATOM   1572 2HE2AGLN A  74      -2.191  19.032   9.254  0.63 12.23           H  
ATOM   1573 2HE2BGLN A  74      -1.020  19.366   7.397  0.37 11.99           H  
ATOM   1574  N  AASP A  75       0.498  15.436  13.374  0.63  7.36           N  
ATOM   1575  N  BASP A  75       0.632  15.636  13.437  0.37  8.46           N  
ATOM   1576  CA AASP A  75       0.073  14.407  14.330  0.63  7.62           C  
ATOM   1577  CA BASP A  75      -0.002  14.595  14.238  0.37  9.42           C  
ATOM   1578  C  AASP A  75      -0.944  13.429  13.710  0.63  8.51           C  
ATOM   1579  C  BASP A  75      -1.067  13.907  13.388  0.37  9.63           C  
ATOM   1580  O  AASP A  75      -2.035  13.212  14.235  0.63 10.73           O  
ATOM   1581  O  BASP A  75      -2.176  14.419  13.220  0.37 11.42           O  
ATOM   1582  CB AASP A  75      -0.543  15.070  15.565  0.63  8.63           C  
ATOM   1583  CB BASP A  75      -0.603  15.194  15.508  0.37 10.49           C  
ATOM   1584  CG AASP A  75       0.479  15.724  16.510  0.63  9.50           C  
ATOM   1585  CG BASP A  75       0.455  15.673  16.494  0.37 11.28           C  
ATOM   1586  OD1AASP A  75       1.671  15.853  16.175  0.63  8.83           O  
ATOM   1587  OD1BASP A  75       1.591  15.149  16.459  0.37 11.97           O  
ATOM   1588  OD2AASP A  75       0.058  16.124  17.621  0.63 10.30           O  
ATOM   1589  OD2BASP A  75       0.143  16.570  17.309  0.37 11.50           O  
ATOM   1590  H  AASP A  75       0.081  16.181  13.475  0.63  8.83           H  
ATOM   1591  H  BASP A  75       0.494  16.435  13.721  0.37 10.15           H  
ATOM   1592  HA AASP A  75       0.862  13.902  14.580  0.63  9.14           H  
ATOM   1593  HA BASP A  75       0.660  13.936  14.499  0.37 11.30           H  
ATOM   1594  HB2AASP A  75      -1.155  15.762  15.272  0.63 10.36           H  
ATOM   1595  HB2BASP A  75      -1.156  15.954  15.268  0.37 12.59           H  
ATOM   1596  HB3AASP A  75      -1.022  14.396  16.072  0.63 10.36           H  
ATOM   1597  HB3BASP A  75      -1.141  14.519  15.951  0.37 12.59           H  
ATOM   1598  N  ALYS A  76      -0.555  12.813  12.578  0.63  7.95           N  
ATOM   1599  N  BLYS A  76      -0.717  12.754  12.821  0.37  8.12           N  
ATOM   1600  CA ALYS A  76      -1.418  11.909  11.812  0.63  8.04           C  
ATOM   1601  CA BLYS A  76      -1.643  11.945  12.046  0.37  7.85           C  
ATOM   1602  C  ALYS A  76      -1.481  10.505  12.398  0.63  7.41           C  
ATOM   1603  C  BLYS A  76      -1.456  10.453  12.279  0.37  6.45           C  
ATOM   1604  O  ALYS A  76      -2.517   9.833  12.306  0.63  9.54           O  
ATOM   1605  O  BLYS A  76      -2.325   9.680  11.869  0.37  5.55           O  
ATOM   1606  CB ALYS A  76      -0.877  11.782  10.385  0.63  8.38           C  
ATOM   1607  CB BLYS A  76      -1.512  12.261  10.544  0.37  7.70           C  
ATOM   1608  CG ALYS A  76      -1.038  13.019   9.555  0.63  8.33           C  
ATOM   1609  CG BLYS A  76      -0.093  12.084  10.010  0.37  7.09           C  
ATOM   1610  CD ALYS A  76      -0.365  12.851   8.213  0.63  8.11           C  
ATOM   1611  CD BLYS A  76      -0.024  12.076   8.488  0.37  7.96           C  
ATOM   1612  CE ALYS A  76      -0.751  13.945   7.242  0.63  7.96           C  
ATOM   1613  CE BLYS A  76      -0.392  13.422   7.890  0.37  7.77           C  
ATOM   1614  NZ ALYS A  76      -0.192  13.650   5.903  0.63  7.58           N  
ATOM   1615  NZ BLYS A  76      -0.225  13.432   6.410  0.37  6.25           N  
ATOM   1616  H  ALYS A  76       0.225  12.907  12.227  0.63  9.54           H  
ATOM   1617  H  BLYS A  76       0.071  12.413  12.874  0.37  9.74           H  
ATOM   1618  HA ALYS A  76      -2.309  12.291  11.817  0.63  9.65           H  
ATOM   1619  HA BLYS A  76      -2.555  12.169  12.290  0.37  9.42           H  
ATOM   1620  HB2ALYS A  76       0.070  11.579  10.429  0.63 10.06           H  
ATOM   1621  HB2BLYS A  76      -2.094  11.666  10.047  0.37  9.24           H  
ATOM   1622  HB3ALYS A  76      -1.351  11.064   9.937  0.63 10.06           H  
ATOM   1623  HB3BLYS A  76      -1.774  13.183  10.394  0.37  9.24           H  
ATOM   1624  HG2ALYS A  76      -1.982  13.191   9.407  0.63 10.00           H  
ATOM   1625  HG2BLYS A  76       0.458  12.816  10.330  0.37  8.50           H  
ATOM   1626  HG3ALYS A  76      -0.632  13.772  10.012  0.63 10.00           H  
ATOM   1627  HG3BLYS A  76       0.261  11.239  10.329  0.37  8.50           H  
ATOM   1628  HD2ALYS A  76       0.597  12.880   8.333  0.63  9.73           H  
ATOM   1629  HD2BLYS A  76       0.880  11.859   8.211  0.37  9.55           H  
ATOM   1630  HD3ALYS A  76      -0.627  12.000   7.829  0.63  9.73           H  
ATOM   1631  HD3BLYS A  76      -0.644  11.413   8.145  0.37  9.55           H  
ATOM   1632  HE2ALYS A  76      -1.718  13.994   7.172  0.63  9.55           H  
ATOM   1633  HE2BLYS A  76      -1.320  13.619   8.093  0.37  9.33           H  
ATOM   1634  HE3ALYS A  76      -0.397  14.794   7.547  0.63  9.55           H  
ATOM   1635  HE3BLYS A  76       0.182  14.107   8.266  0.37  9.33           H  
ATOM   1636  HZ1ALYS A  76      -0.462  14.264   5.318  0.63  9.10           H  
ATOM   1637  HZ1BLYS A  76      -0.494  14.213   6.078  0.37  7.50           H  
ATOM   1638  HZ2ALYS A  76       0.697  13.655   5.937  0.63  9.10           H  
ATOM   1639  HZ2BLYS A  76       0.631  13.309   6.199  0.37  7.50           H  
ATOM   1640  HZ3ALYS A  76      -0.466  12.849   5.628  0.63  9.10           H  
ATOM   1641  HZ3BLYS A  76      -0.709  12.781   6.044  0.37  7.50           H  
ATOM   1642  N   ALA A  77      -0.362  10.016  12.910  1.00  7.53           N  
ATOM   1643  CA  ALA A  77      -0.219   8.623  13.324  1.00  7.18           C  
ATOM   1644  C   ALA A  77       0.555   8.690  14.632  1.00  6.36           C  
ATOM   1645  O   ALA A  77       1.785   8.817  14.627  1.00  7.56           O  
ATOM   1646  CB  ALA A  77       0.518   7.816  12.271  1.00  8.15           C  
ATOM   1647  H  AALA A  77       0.350  10.482  13.032  0.63  9.03           H  
ATOM   1648  H  BALA A  77       0.312  10.511  13.110  0.37  9.03           H  
ATOM   1649  HA  ALA A  77      -1.081   8.201  13.465  1.00  8.62           H  
ATOM   1650  HB1 ALA A  77       0.586   6.896  12.569  1.00  9.78           H  
ATOM   1651  HB2 ALA A  77       0.023   7.859  11.438  1.00  9.78           H  
ATOM   1652  HB3 ALA A  77       1.404   8.191  12.150  1.00  9.78           H  
ATOM   1653  N   VAL A  78      -0.172   8.650  15.744  1.00  7.03           N  
ATOM   1654  CA  VAL A  78       0.440   8.982  17.017  1.00  7.23           C  
ATOM   1655  C   VAL A  78       0.169   7.934  18.073  1.00  6.85           C  
ATOM   1656  O   VAL A  78      -0.874   7.268  18.096  1.00  8.08           O  
ATOM   1657  CB  VAL A  78       0.058  10.372  17.551  1.00  9.69           C  
ATOM   1658  CG1 VAL A  78       0.488  11.467  16.587  1.00 10.32           C  
ATOM   1659  CG2 VAL A  78      -1.405  10.433  17.829  1.00 11.32           C  
ATOM   1660  H   VAL A  78      -1.005   8.436  15.782  1.00  8.44           H  
ATOM   1661  HA  VAL A  78       1.394   8.972  16.843  1.00  8.68           H  
ATOM   1662  HB  VAL A  78       0.527  10.529  18.385  1.00 11.62           H  
ATOM   1663 1HG1 VAL A  78       0.205  12.326  16.937  1.00 12.39           H  
ATOM   1664 2HG1 VAL A  78       1.453  11.448  16.498  1.00 12.39           H  
ATOM   1665 3HG1 VAL A  78       0.073  11.309  15.724  1.00 12.39           H  
ATOM   1666 1HG2 VAL A  78      -1.645  11.345  18.059  1.00 13.58           H  
ATOM   1667 2HG2 VAL A  78      -1.889  10.154  17.037  1.00 13.58           H  
ATOM   1668 3HG2 VAL A  78      -1.611   9.841  18.569  1.00 13.58           H  
ATOM   1669  N  ALEU A  79       1.147   7.808  18.950  0.55  6.26           N  
ATOM   1670  N  BLEU A  79       1.156   7.772  18.953  0.45  6.68           N  
ATOM   1671  CA ALEU A  79       1.118   6.935  20.101  0.55  6.45           C  
ATOM   1672  CA BLEU A  79       0.997   7.064  20.211  0.45  7.47           C  
ATOM   1673  C  ALEU A  79       1.172   7.828  21.335  0.55  6.65           C  
ATOM   1674  C  BLEU A  79       0.813   8.069  21.335  0.45  6.62           C  
ATOM   1675  O  ALEU A  79       2.001   8.747  21.417  0.55  6.58           O  
ATOM   1676  O  BLEU A  79       1.527   9.078  21.419  0.45  7.00           O  
ATOM   1677  CB ALEU A  79       2.334   6.017  20.032  0.55  6.54           C  
ATOM   1678  CB BLEU A  79       2.226   6.240  20.578  0.45  8.47           C  
ATOM   1679  CG ALEU A  79       2.431   4.998  21.157  0.55  7.01           C  
ATOM   1680  CG BLEU A  79       2.535   4.951  19.843  0.45  8.88           C  
ATOM   1681  CD1ALEU A  79       1.328   3.975  21.026  0.55  9.15           C  
ATOM   1682  CD1BLEU A  79       3.672   4.251  20.584  0.45  8.40           C  
ATOM   1683  CD2ALEU A  79       3.795   4.325  21.151  0.55  7.66           C  
ATOM   1684  CD2BLEU A  79       1.328   4.046  19.722  0.45  9.80           C  
ATOM   1685  H  ALEU A  79       1.884   8.248  18.895  0.55  7.51           H  
ATOM   1686  H  BLEU A  79       1.951   8.076  18.836  0.45  8.02           H  
ATOM   1687  HA ALEU A  79       0.316   6.392  20.149  0.55  7.74           H  
ATOM   1688  HA BLEU A  79       0.230   6.477  20.120  0.45  8.96           H  
ATOM   1689  HB2ALEU A  79       2.301   5.526  19.196  0.55  7.85           H  
ATOM   1690  HB2BLEU A  79       3.000   6.812  20.453  0.45 10.17           H  
ATOM   1691  HB3ALEU A  79       3.134   6.564  20.063  0.55  7.85           H  
ATOM   1692  HB3BLEU A  79       2.139   6.000  21.514  0.45 10.17           H  
ATOM   1693  HG ALEU A  79       2.327   5.450  22.009  0.55  8.41           H  
ATOM   1694  HG BLEU A  79       2.798   5.152  18.931  0.45 10.66           H  
ATOM   1695 1HD1ALEU A  79       1.597   3.161  21.481  0.55 10.98           H  
ATOM   1696 1HD1BLEU A  79       4.283   3.868  19.935  0.45 10.09           H  
ATOM   1697 2HD1ALEU A  79       0.520   4.328  21.430  0.55 10.98           H  
ATOM   1698 2HD1BLEU A  79       4.137   4.900  21.134  0.45 10.09           H  
ATOM   1699 3HD1ALEU A  79       1.176   3.793  20.086  0.55 10.98           H  
ATOM   1700 3HD1BLEU A  79       3.300   3.550  21.143  0.45 10.09           H  
ATOM   1701 1HD2ALEU A  79       3.830   3.676  21.871  0.55  9.19           H  
ATOM   1702 1HD2BLEU A  79       1.587   3.236  19.255  0.45 11.77           H  
ATOM   1703 2HD2ALEU A  79       3.924   3.881  20.298  0.55  9.19           H  
ATOM   1704 2HD2BLEU A  79       1.008   3.827  20.611  0.45 11.77           H  
ATOM   1705 3HD2ALEU A  79       4.481   5.000  21.280  0.55  9.19           H  
ATOM   1706 3HD2BLEU A  79       0.635   4.507  19.225  0.45 11.77           H  
ATOM   1707  N  ALYS A  80       0.261   7.584  22.270  0.55  7.37           N  
ATOM   1708  N  BLYS A  80      -0.129   7.758  22.210  0.45  7.23           N  
ATOM   1709  CA ALYS A  80       0.230   8.291  23.545  0.55  8.98           C  
ATOM   1710  CA BLYS A  80      -0.317   8.466  23.459  0.45  6.96           C  
ATOM   1711  C  ALYS A  80      -0.378   7.350  24.581  0.55  8.63           C  
ATOM   1712  C  BLYS A  80      -0.636   7.432  24.523  0.45  7.82           C  
ATOM   1713  O  ALYS A  80      -0.594   6.165  24.313  0.55  8.79           O  
ATOM   1714  O  BLYS A  80      -0.847   6.251  24.231  0.45  7.20           O  
ATOM   1715  CB ALYS A  80      -0.505   9.632  23.422  0.55 11.30           C  
ATOM   1716  CB BLYS A  80      -1.451   9.487  23.344  0.45  7.71           C  
ATOM   1717  CG ALYS A  80      -1.948   9.520  23.000  0.55 12.73           C  
ATOM   1718  CG BLYS A  80      -1.196  10.554  22.289  0.45  8.97           C  
ATOM   1719  CD ALYS A  80      -2.520  10.889  22.674  0.55 13.34           C  
ATOM   1720  HD1ALYS A  80      -2.445  11.530  23.583  1.00  0.00           H  
ATOM   1721  HD2ALYS A  80      -3.559  10.834  22.274  1.00  0.00           H  
ATOM   1722  HD3ALYS A  80      -2.037  11.353  21.783  1.00  0.00           H  
ATOM   1723  CD BLYS A  80      -2.387  11.477  22.123  0.45 10.45           C  
ATOM   1724  HD1BLYS A  80      -2.586  11.969  23.104  1.00  0.00           H  
ATOM   1725  HD2BLYS A  80      -3.283  10.954  21.715  1.00  0.00           H  
ATOM   1726  HD3BLYS A  80      -2.250  12.210  21.294  1.00  0.00           H  
ATOM   1727  H  ALYS A  80      -0.364   6.999  22.188  0.55  8.84           H  
ATOM   1728  H  BLYS A  80      -0.692   7.118  22.097  0.45  8.68           H  
ATOM   1729  HA ALYS A  80       1.138   8.496  23.820  0.55 10.78           H  
ATOM   1730  HA BLYS A  80       0.492   8.941  23.707  0.45  8.36           H  
ATOM   1731  HB2ALYS A  80      -0.486  10.075  24.284  0.55 13.56           H  
ATOM   1732  HB2BLYS A  80      -2.268   9.022  23.106  0.45  9.25           H  
ATOM   1733  HB3ALYS A  80      -0.049  10.174  22.760  0.55 13.56           H  
ATOM   1734  HB3BLYS A  80      -1.559   9.932  24.199  0.45  9.25           H  
ATOM   1735  HG2ALYS A  80      -2.013   8.962  22.209  0.55 15.28           H  
ATOM   1736  HG2BLYS A  80      -0.432  11.090  22.554  0.45 10.77           H  
ATOM   1737  HG3ALYS A  80      -2.468   9.133  23.722  0.55 15.28           H  
ATOM   1738  HG3BLYS A  80      -1.023  10.126  21.436  0.45 10.77           H  
ATOM   1739  N   GLY A  81      -0.653   7.878  25.770  1.00  9.36           N  
ATOM   1740  CA  GLY A  81      -1.107   7.019  26.839  1.00  9.30           C  
ATOM   1741  C   GLY A  81      -0.066   5.979  27.209  1.00  8.91           C  
ATOM   1742  O   GLY A  81       1.140   6.172  27.050  1.00  8.78           O  
ATOM   1743  H  AGLY A  81      -0.586   8.711  25.973  0.55 11.23           H  
ATOM   1744  H  BGLY A  81      -0.410   8.665  26.017  0.45 11.23           H  
ATOM   1745  HA2 GLY A  81      -1.300   7.554  27.625  1.00 11.15           H  
ATOM   1746  HA3 GLY A  81      -1.916   6.560  26.564  1.00 11.15           H  
ATOM   1747  N   GLY A  82      -0.545   4.858  27.729  1.00 10.54           N  
ATOM   1748  CA  GLY A  82       0.364   3.846  28.207  1.00 10.92           C  
ATOM   1749  C   GLY A  82       1.258   4.425  29.286  1.00 11.18           C  
ATOM   1750  O   GLY A  82       0.774   5.090  30.204  1.00 12.50           O  
ATOM   1751  H   GLY A  82      -1.380   4.668  27.811  1.00 12.65           H  
ATOM   1752  HA2 GLY A  82      -0.136   3.101  28.576  1.00 13.10           H  
ATOM   1753  HA3 GLY A  82       0.916   3.526  27.477  1.00 13.10           H  
ATOM   1754  N   PRO A  83       2.578   4.230  29.181  1.00  9.89           N  
ATOM   1755  CA  PRO A  83       3.514   4.851  30.127  1.00 10.57           C  
ATOM   1756  C   PRO A  83       3.895   6.280  29.774  1.00  9.75           C  
ATOM   1757  O   PRO A  83       4.671   6.898  30.509  1.00 13.58           O  
ATOM   1758  CB  PRO A  83       4.751   3.951  29.999  1.00 10.87           C  
ATOM   1759  CG  PRO A  83       4.753   3.588  28.538  1.00  9.60           C  
ATOM   1760  CD  PRO A  83       3.285   3.403  28.186  1.00  9.64           C  
ATOM   1761  HA  PRO A  83       3.156   4.814  31.027  1.00 12.68           H  
ATOM   1762  HB2 PRO A  83       5.552   4.440  30.245  1.00 13.04           H  
ATOM   1763  HB3 PRO A  83       4.657   3.165  30.560  1.00 13.04           H  
ATOM   1764  HG2 PRO A  83       5.148   4.305  28.018  1.00 11.52           H  
ATOM   1765  HG3 PRO A  83       5.250   2.766  28.401  1.00 11.52           H  
ATOM   1766  HD2 PRO A  83       3.105   3.719  27.286  1.00 11.56           H  
ATOM   1767  HD3 PRO A  83       3.027   2.472  28.267  1.00 11.56           H  
ATOM   1768  N   LEU A  84       3.402   6.814  28.668  1.00  7.38           N  
ATOM   1769  CA  LEU A  84       3.928   8.038  28.086  1.00  7.81           C  
ATOM   1770  C   LEU A  84       3.210   9.270  28.614  1.00  8.97           C  
ATOM   1771  O   LEU A  84       2.034   9.223  28.960  1.00 10.92           O  
ATOM   1772  CB  LEU A  84       3.716   7.993  26.575  1.00  7.06           C  
ATOM   1773  CG  LEU A  84       4.281   6.768  25.851  1.00  7.11           C  
ATOM   1774  CD1 LEU A  84       3.813   6.712  24.408  1.00  7.62           C  
ATOM   1775  CD2 LEU A  84       5.790   6.744  25.938  1.00  7.49           C  
ATOM   1776  H   LEU A  84       2.746   6.477  28.225  1.00  8.86           H  
ATOM   1777  HA  LEU A  84       4.868   8.116  28.310  1.00  9.37           H  
ATOM   1778  HB2 LEU A  84       2.761   8.012  26.403  1.00  8.48           H  
ATOM   1779  HB3 LEU A  84       4.139   8.775  26.187  1.00  8.48           H  
ATOM   1780  HG  LEU A  84       3.946   5.970  26.290  1.00  8.53           H  
ATOM   1781 1HD1 LEU A  84       4.144   5.897  24.000  1.00  9.15           H  
ATOM   1782 2HD1 LEU A  84       2.843   6.721  24.390  1.00  9.15           H  
ATOM   1783 3HD1 LEU A  84       4.160   7.484  23.934  1.00  9.15           H  
ATOM   1784 1HD2 LEU A  84       6.122   5.968  25.459  1.00  8.99           H  
ATOM   1785 2HD2 LEU A  84       6.142   7.554  25.538  1.00  8.99           H  
ATOM   1786 3HD2 LEU A  84       6.052   6.694  26.870  1.00  8.99           H  
ATOM   1787  N  AASP A  85       3.928  10.390  28.593  0.29  9.18           N  
ATOM   1788  N  BASP A  85       3.927  10.388  28.692  0.71  9.47           N  
ATOM   1789  CA AASP A  85       3.350  11.723  28.690  0.29 10.08           C  
ATOM   1790  CA BASP A  85       3.300  11.639  29.112  0.71 11.19           C  
ATOM   1791  C  AASP A  85       3.551  12.420  27.350  0.29 10.76           C  
ATOM   1792  C  BASP A  85       3.296  12.678  27.997  0.71 11.82           C  
ATOM   1793  O  AASP A  85       4.654  12.397  26.791  0.29 12.49           O  
ATOM   1794  O  BASP A  85       3.161  13.876  28.266  0.71 13.75           O  
ATOM   1795  CB AASP A  85       4.016  12.527  29.808  0.29 11.42           C  
ATOM   1796  HB1AASP A  85       3.573  13.548  29.882  1.00  0.00           H  
ATOM   1797  HB2AASP A  85       5.123  12.566  29.683  1.00  0.00           H  
ATOM   1798  HB3AASP A  85       3.975  11.988  30.783  1.00  0.00           H  
ATOM   1799  CB BASP A  85       3.930  12.190  30.394  0.71 13.33           C  
ATOM   1800  CG BASP A  85       5.312  12.780  30.169  0.71 15.19           C  
ATOM   1801  OD1BASP A  85       5.882  12.587  29.070  0.71 15.11           O  
ATOM   1802  OD2BASP A  85       5.824  13.452  31.095  0.71 17.33           O  
ATOM   1803  H  AASP A  85       4.785  10.402  28.520  0.29 11.01           H  
ATOM   1804  H  BASP A  85       4.766  10.447  28.510  0.71 11.36           H  
ATOM   1805  HA AASP A  85       2.401  11.668  28.886  0.29 12.10           H  
ATOM   1806  HA BASP A  85       2.374  11.451  29.329  0.71 13.43           H  
ATOM   1807  HB2BASP A  85       3.360  12.890  30.750  0.71 15.99           H  
ATOM   1808  HB3BASP A  85       4.013  11.470  31.039  0.71 15.99           H  
ATOM   1809  N  AGLY A  86       2.486  13.011  26.827  0.29 10.22           N  
ATOM   1810  N  BGLY A  86       3.424  12.236  26.748  0.71 10.65           N  
ATOM   1811  CA AGLY A  86       2.562  13.710  25.562  0.29 10.64           C  
ATOM   1812  CA BGLY A  86       3.455  13.116  25.604  0.71 10.56           C  
ATOM   1813  C  AGLY A  86       2.211  12.821  24.384  0.29 10.49           C  
ATOM   1814  C  BGLY A  86       2.884  12.426  24.387  0.71  9.04           C  
ATOM   1815  O  AGLY A  86       1.531  11.797  24.504  0.29 10.56           O  
ATOM   1816  O  BGLY A  86       2.373  11.308  24.462  0.71  9.75           O  
ATOM   1817  H  AGLY A  86       1.706  13.019  27.189  0.29 12.26           H  
ATOM   1818  H  BGLY A  86       3.496  11.405  26.540  0.71 12.78           H  
ATOM   1819  HA2AGLY A  86       1.946  14.460  25.573  0.29 12.77           H  
ATOM   1820  HA2BGLY A  86       2.931  13.911  25.788  0.71 12.68           H  
ATOM   1821  HA3AGLY A  86       3.464  14.044  25.435  0.29 12.77           H  
ATOM   1822  HA3BGLY A  86       4.370  13.377  25.415  0.71 12.68           H  
ATOM   1823  N  ATHR A  87       2.710  13.225  23.219  0.29  9.43           N  
ATOM   1824  N  BTHR A  87       2.965  13.128  23.260  0.71  8.63           N  
ATOM   1825  CA ATHR A  87       2.354  12.604  21.953  0.29  8.74           C  
ATOM   1826  CA BTHR A  87       2.448  12.671  21.980  0.71  7.79           C  
ATOM   1827  C  ATHR A  87       3.617  12.263  21.178  0.29  7.60           C  
ATOM   1828  C  BTHR A  87       3.632  12.297  21.103  0.71  6.95           C  
ATOM   1829  O  ATHR A  87       4.575  13.039  21.163  0.29  8.07           O  
ATOM   1830  O  BTHR A  87       4.551  13.100  20.932  0.71  7.86           O  
ATOM   1831  CB ATHR A  87       1.479  13.558  21.133  0.29  9.84           C  
ATOM   1832  CB BTHR A  87       1.665  13.803  21.312  0.71 10.19           C  
ATOM   1833  CG2ATHR A  87       1.149  12.965  19.773  0.29 10.19           C  
ATOM   1834  CG2BTHR A  87       1.169  13.393  19.940  0.71 10.43           C  
ATOM   1835  OG1ATHR A  87       0.265  13.817  21.850  0.29 10.33           O  
ATOM   1836  OG1BTHR A  87       0.546  14.155  22.132  0.71 11.84           O  
ATOM   1837  H  ATHR A  87       3.269  13.874  23.137  0.29 11.32           H  
ATOM   1838  H  BTHR A  87       3.332  13.904  23.213  0.71 10.35           H  
ATOM   1839  HA ATHR A  87       1.871  11.777  22.106  0.29 10.49           H  
ATOM   1840  HA BTHR A  87       1.871  11.899  22.094  0.71  9.35           H  
ATOM   1841  HB ATHR A  87       1.957  14.388  20.984  0.29 11.81           H  
ATOM   1842  HB BTHR A  87       2.249  14.569  21.202  0.71 12.23           H  
ATOM   1843  HG1ATHR A  87      -0.212  14.358  21.420  0.29 12.40           H  
ATOM   1844  HG1BTHR A  87       0.132  14.801  21.790  0.71 14.20           H  
ATOM   1845 1HG2ATHR A  87       0.474  13.504  19.331  0.29 12.22           H  
ATOM   1846 1HG2BTHR A  87       0.559  14.064  19.593  0.71 12.51           H  
ATOM   1847 2HG2ATHR A  87       1.945  12.943  19.219  0.29 12.22           H  
ATOM   1848 2HG2BTHR A  87       1.917  13.303  19.329  0.71 12.51           H  
ATOM   1849 3HG2ATHR A  87       0.813  12.062  19.877  0.29 12.22           H  
ATOM   1850 3HG2BTHR A  87       0.704  12.544  19.995  0.71 12.51           H  
ATOM   1851  N   TYR A  88       3.607  11.097  20.530  1.00  6.34           N  
ATOM   1852  CA  TYR A  88       4.731  10.613  19.741  1.00  6.25           C  
ATOM   1853  C   TYR A  88       4.276  10.263  18.327  1.00  6.24           C  
ATOM   1854  O   TYR A  88       3.345   9.472  18.153  1.00  7.58           O  
ATOM   1855  CB  TYR A  88       5.356   9.397  20.409  1.00  6.83           C  
ATOM   1856  CG  TYR A  88       6.042   9.630  21.747  1.00  5.84           C  
ATOM   1857  CD1 TYR A  88       5.328   9.941  22.901  1.00  6.25           C  
ATOM   1858  CD2 TYR A  88       7.412   9.483  21.858  1.00  6.05           C  
ATOM   1859  CE1 TYR A  88       5.988  10.110  24.120  1.00  6.87           C  
ATOM   1860  CE2 TYR A  88       8.073   9.637  23.060  1.00  5.85           C  
ATOM   1861  CZ  TYR A  88       7.363   9.938  24.195  1.00  5.70           C  
ATOM   1862  OH  TYR A  88       8.018  10.075  25.401  1.00  6.55           O  
ATOM   1863  H  ATYR A  88       2.939  10.556  20.534  0.29  7.61           H  
ATOM   1864  H  BTYR A  88       2.948  10.547  20.585  0.71  7.61           H  
ATOM   1865  HA  TYR A  88       5.396  11.315  19.664  1.00  7.50           H  
ATOM   1866  HB2 TYR A  88       4.656   8.744  20.560  1.00  8.20           H  
ATOM   1867  HB3 TYR A  88       6.025   9.035  19.807  1.00  8.20           H  
ATOM   1868  HD1 TYR A  88       4.404  10.037  22.859  1.00  7.51           H  
ATOM   1869  HD2 TYR A  88       7.905   9.274  21.097  1.00  7.26           H  
ATOM   1870  HE1 TYR A  88       5.505  10.338  24.882  1.00  8.24           H  
ATOM   1871  HE2 TYR A  88       8.997   9.536  23.100  1.00  7.02           H  
ATOM   1872  HH  TYR A  88       8.813   9.812  25.328  1.00  7.86           H  
ATOM   1873  N   ARG A  89       4.949  10.830  17.325  1.00  6.38           N  
ATOM   1874  CA  ARG A  89       4.598  10.632  15.925  1.00  6.02           C  
ATOM   1875  C   ARG A  89       5.347   9.447  15.341  1.00  5.41           C  
ATOM   1876  O   ARG A  89       6.565   9.340  15.490  1.00  5.16           O  
ATOM   1877  CB  ARG A  89       4.972  11.860  15.081  1.00  6.82           C  
ATOM   1878  CG  ARG A  89       4.140  13.100  15.324  1.00  7.37           C  
ATOM   1879  CD  ARG A  89       4.515  14.214  14.350  1.00  8.39           C  
ATOM   1880  NE  ARG A  89       3.863  15.478  14.651  1.00  7.99           N  
ATOM   1881  CZ  ARG A  89       4.286  16.668  14.261  1.00  9.68           C  
ATOM   1882  NH1 ARG A  89       5.351  16.770  13.489  1.00  9.81           N  
ATOM   1883  NH2 ARG A  89       3.621  17.755  14.642  1.00 12.66           N  
ATOM   1884  H   ARG A  89       5.628  11.346  17.436  1.00  7.65           H  
ATOM   1885  HA  ARG A  89       3.642  10.475  15.881  1.00  7.22           H  
ATOM   1886  HB2 ARG A  89       5.895  12.090  15.272  1.00  8.18           H  
ATOM   1887  HB3 ARG A  89       4.875  11.627  14.145  1.00  8.18           H  
ATOM   1888  HG2 ARG A  89       3.202  12.889  15.200  1.00  8.84           H  
ATOM   1889  HG3 ARG A  89       4.293  13.419  16.227  1.00  8.84           H  
ATOM   1890  HD2 ARG A  89       5.474  14.357  14.388  1.00 10.07           H  
ATOM   1891  HD3 ARG A  89       4.254  13.950  13.454  1.00 10.07           H  
ATOM   1892  HE  ARG A  89       3.143  15.449  15.121  1.00  9.58           H  
ATOM   1893 HH11 ARG A  89       5.771  16.062  13.239  1.00 11.77           H  
ATOM   1894 HH12 ARG A  89       5.626  17.545  13.236  1.00 11.77           H  
ATOM   1895 HH21 ARG A  89       2.923  17.680  15.138  1.00 15.19           H  
ATOM   1896 HH22 ARG A  89       3.890  18.533  14.393  1.00 15.19           H  
ATOM   1897  N   LEU A  90       4.623   8.614  14.590  1.00  5.34           N  
ATOM   1898  CA  LEU A  90       5.221   7.505  13.868  1.00  5.24           C  
ATOM   1899  C   LEU A  90       6.086   8.031  12.728  1.00  5.34           C  
ATOM   1900  O   LEU A  90       5.615   8.784  11.869  1.00  6.56           O  
ATOM   1901  CB  LEU A  90       4.097   6.635  13.300  1.00  5.60           C  
ATOM   1902  CG  LEU A  90       4.522   5.421  12.467  1.00  5.53           C  
ATOM   1903  CD1 LEU A  90       5.314   4.413  13.293  1.00  6.61           C  
ATOM   1904  CD2 LEU A  90       3.262   4.781  11.881  1.00  6.75           C  
ATOM   1905  H   LEU A  90       3.772   8.674  14.485  1.00  6.41           H  
ATOM   1906  HA  LEU A  90       5.780   6.978  14.459  1.00  6.28           H  
ATOM   1907  HB2 LEU A  90       3.573   6.299  14.044  1.00  6.71           H  
ATOM   1908  HB3 LEU A  90       3.545   7.192  12.730  1.00  6.71           H  
ATOM   1909  HG  LEU A  90       5.113   5.704  11.751  1.00  6.64           H  
ATOM   1910 1HD1 LEU A  90       5.537   3.653  12.734  1.00  7.93           H  
ATOM   1911 2HD1 LEU A  90       6.125   4.837  13.615  1.00  7.93           H  
ATOM   1912 3HD1 LEU A  90       4.771   4.124  14.043  1.00  7.93           H  
ATOM   1913 1HD2 LEU A  90       3.521   4.050  11.299  1.00  8.10           H  
ATOM   1914 2HD2 LEU A  90       2.711   4.447  12.606  1.00  8.10           H  
ATOM   1915 3HD2 LEU A  90       2.774   5.450  11.376  1.00  8.10           H  
ATOM   1916  N   ILE A  91       7.348   7.612  12.701  1.00  5.04           N  
ATOM   1917  CA  ILE A  91       8.252   7.973  11.622  1.00  5.22           C  
ATOM   1918  C   ILE A  91       8.502   6.803  10.667  1.00  4.54           C  
ATOM   1919  O   ILE A  91       8.530   6.989   9.448  1.00  4.90           O  
ATOM   1920  CB  ILE A  91       9.562   8.610  12.149  1.00  5.60           C  
ATOM   1921  CG1 ILE A  91      10.505   8.973  11.005  1.00  6.89           C  
ATOM   1922  CG2 ILE A  91      10.261   7.742  13.177  1.00  6.32           C  
ATOM   1923  CD1 ILE A  91      11.648   9.888  11.447  1.00  8.44           C  
ATOM   1924  H   ILE A  91       7.704   7.113  13.304  1.00  6.05           H  
ATOM   1925  HA  ILE A  91       7.825   8.661  11.089  1.00  6.27           H  
ATOM   1926  HB  ILE A  91       9.303   9.430  12.599  1.00  6.72           H  
ATOM   1927 2HG1 ILE A  91      10.894   8.160  10.645  1.00  8.27           H  
ATOM   1928 3HG1 ILE A  91      10.002   9.434  10.315  1.00  8.27           H  
ATOM   1929 1HG2 ILE A  91      11.078   8.182  13.460  1.00  7.58           H  
ATOM   1930 2HG2 ILE A  91       9.672   7.617  13.937  1.00  7.58           H  
ATOM   1931 3HG2 ILE A  91      10.471   6.884  12.776  1.00  7.58           H  
ATOM   1932 1HD1 ILE A  91      12.101  10.231  10.661  1.00 10.13           H  
ATOM   1933 2HD1 ILE A  91      11.283  10.622  11.965  1.00 10.13           H  
ATOM   1934 3HD1 ILE A  91      12.270   9.378  11.990  1.00 10.13           H  
ATOM   1935  N  AGLN A  92       8.695   5.592  11.189  0.67  4.88           N  
ATOM   1936  N  BGLN A  92       8.624   5.586  11.192  0.33  4.40           N  
ATOM   1937  CA AGLN A  92       8.863   4.415  10.342  0.67  4.69           C  
ATOM   1938  CA BGLN A  92       8.899   4.421  10.359  0.33  4.34           C  
ATOM   1939  C  AGLN A  92       8.623   3.170  11.180  0.67  4.32           C  
ATOM   1940  C  BGLN A  92       8.645   3.169  11.183  0.33  4.35           C  
ATOM   1941  O  AGLN A  92       8.638   3.218  12.417  0.67  5.08           O  
ATOM   1942  O  BGLN A  92       8.680   3.206  12.417  0.33  5.01           O  
ATOM   1943  CB AGLN A  92      10.247   4.335   9.674  0.67  5.82           C  
ATOM   1944  CB BGLN A  92      10.349   4.423   9.862  0.33  4.94           C  
ATOM   1945  CG AGLN A  92      11.453   4.582  10.579  0.67  6.34           C  
ATOM   1946  CG BGLN A  92      11.389   4.481  10.976  0.33  4.92           C  
ATOM   1947  CD AGLN A  92      12.029   3.352  11.265  0.67  6.47           C  
ATOM   1948  CD BGLN A  92      12.142   3.185  11.164  0.33  6.01           C  
ATOM   1949  NE2AGLN A  92      13.100   3.570  12.031  0.67  7.52           N  
ATOM   1950  NE2BGLN A  92      13.467   3.259  11.096  0.33  8.49           N  
ATOM   1951  OE1AGLN A  92      11.540   2.228  11.120  0.67  6.50           O  
ATOM   1952  OE1BGLN A  92      11.549   2.130  11.385  0.33  4.81           O  
ATOM   1953  H  AGLN A  92       8.733   5.427  12.033  0.67  5.85           H  
ATOM   1954  H  BGLN A  92       8.552   5.410  12.030  0.33  5.28           H  
ATOM   1955  HA AGLN A  92       8.199   4.462   9.637  0.67  5.63           H  
ATOM   1956  HA BGLN A  92       8.299   4.422   9.597  0.33  5.20           H  
ATOM   1957  HB2AGLN A  92      10.350   3.447   9.299  0.67  6.98           H  
ATOM   1958  HB2BGLN A  92      10.505   3.611   9.355  0.33  5.93           H  
ATOM   1959  HB3AGLN A  92      10.279   5.000   8.968  0.67  6.98           H  
ATOM   1960  HB3BGLN A  92      10.482   5.199   9.295  0.33  5.93           H  
ATOM   1961  HG2AGLN A  92      12.162   4.969  10.042  0.67  7.61           H  
ATOM   1962  HG2BGLN A  92      12.035   5.173  10.766  0.33  5.91           H  
ATOM   1963  HG3AGLN A  92      11.188   5.202  11.276  0.67  7.61           H  
ATOM   1964  HG3BGLN A  92      10.941   4.688  11.812  0.33  5.91           H  
ATOM   1965 1HE2AGLN A  92      13.417   4.365  12.109  0.67  9.03           H  
ATOM   1966 1HE2BGLN A  92      13.848   4.016  10.952  0.33 10.18           H  
ATOM   1967 2HE2AGLN A  92      13.472   2.915  12.446  0.67  9.03           H  
ATOM   1968 2HE2BGLN A  92      13.943   2.550  11.196  0.33 10.18           H  
ATOM   1969  N   PHE A  93       8.387   2.062  10.489  1.00  4.22           N  
ATOM   1970  CA  PHE A  93       8.495   0.761  11.110  1.00  4.31           C  
ATOM   1971  C   PHE A  93       9.440  -0.114  10.305  1.00  4.14           C  
ATOM   1972  O   PHE A  93       9.674   0.090   9.113  1.00  4.49           O  
ATOM   1973  CB  PHE A  93       7.139   0.070  11.354  1.00  4.47           C  
ATOM   1974  CG  PHE A  93       6.392  -0.399  10.121  1.00  4.40           C  
ATOM   1975  CD1 PHE A  93       6.751  -1.564   9.454  1.00  4.79           C  
ATOM   1976  CD2 PHE A  93       5.281   0.297   9.676  1.00  4.54           C  
ATOM   1977  CE1 PHE A  93       6.030  -2.003   8.349  1.00  5.06           C  
ATOM   1978  CE2 PHE A  93       4.553  -0.145   8.574  1.00  4.90           C  
ATOM   1979  CZ  PHE A  93       4.933  -1.291   7.917  1.00  4.78           C  
ATOM   1980  H  APHE A  93       8.163   2.043   9.659  0.67  5.07           H  
ATOM   1981  H  BPHE A  93       8.150   2.047   9.663  0.33  5.07           H  
ATOM   1982  HA  PHE A  93       8.883   0.876  11.992  1.00  5.18           H  
ATOM   1983  HB2 PHE A  93       7.293  -0.711  11.908  1.00  5.36           H  
ATOM   1984  HB3 PHE A  93       6.560   0.696  11.817  1.00  5.36           H  
ATOM   1985  HD1 PHE A  93       7.482  -2.057   9.751  1.00  5.75           H  
ATOM   1986  HD2 PHE A  93       5.017   1.070  10.120  1.00  5.45           H  
ATOM   1987  HE1 PHE A  93       6.288  -2.776   7.901  1.00  6.07           H  
ATOM   1988  HE2 PHE A  93       3.812   0.335   8.283  1.00  5.88           H  
ATOM   1989  HZ  PHE A  93       4.448  -1.586   7.180  1.00  5.73           H  
ATOM   1990  N   HIS A  94       9.975  -1.115  10.988  1.00  4.24           N  
ATOM   1991  CA  HIS A  94      10.863  -2.101  10.389  1.00  4.45           C  
ATOM   1992  C   HIS A  94      10.785  -3.366  11.233  1.00  3.87           C  
ATOM   1993  O   HIS A  94      10.163  -3.388  12.302  1.00  4.85           O  
ATOM   1994  CB  HIS A  94      12.305  -1.575  10.338  1.00  4.87           C  
ATOM   1995  CG  HIS A  94      12.863  -1.300  11.700  1.00  4.39           C  
ATOM   1996  CD2 HIS A  94      13.461  -2.116  12.608  1.00  4.79           C  
ATOM   1997  ND1 HIS A  94      12.713  -0.084  12.325  1.00  4.86           N  
ATOM   1998  CE1 HIS A  94      13.227  -0.161  13.546  1.00  4.81           C  
ATOM   1999  NE2 HIS A  94      13.686  -1.384  13.750  1.00  4.49           N  
ATOM   2000  HE2 HIS A  94      14.129  -1.724  14.604  1.00  0.00           H  
ATOM   2001  H   HIS A  94       9.835  -1.251  11.826  1.00  5.09           H  
ATOM   2002  HA  HIS A  94      10.573  -2.304   9.486  1.00  5.34           H  
ATOM   2003  HB2 HIS A  94      12.869  -2.239   9.910  1.00  5.84           H  
ATOM   2004  HB3 HIS A  94      12.323  -0.748   9.831  1.00  5.84           H  
ATOM   2005  HD1 HIS A  94      12.346   0.614  11.980  1.00  5.83           H  
ATOM   2006  HD2 HIS A  94      13.679  -3.011  12.480  1.00  5.75           H  
ATOM   2007  HE1 HIS A  94      13.258   0.535  14.162  1.00  5.78           H  
ATOM   2008  N   PHE A  95      11.449  -4.413  10.751  1.00  4.13           N  
ATOM   2009  CA  PHE A  95      11.485  -5.693  11.429  1.00  4.44           C  
ATOM   2010  C   PHE A  95      12.936  -6.136  11.624  1.00  4.38           C  
ATOM   2011  O   PHE A  95      13.858  -5.656  10.965  1.00  5.11           O  
ATOM   2012  CB  PHE A  95      10.774  -6.791  10.607  1.00  4.81           C  
ATOM   2013  CG  PHE A  95       9.324  -6.501  10.272  1.00  4.43           C  
ATOM   2014  CD1 PHE A  95       8.995  -5.637   9.231  1.00  5.01           C  
ATOM   2015  CD2 PHE A  95       8.299  -7.150  10.952  1.00  5.34           C  
ATOM   2016  CE1 PHE A  95       7.671  -5.413   8.898  1.00  5.83           C  
ATOM   2017  CE2 PHE A  95       6.969  -6.922  10.606  1.00  6.06           C  
ATOM   2018  CZ  PHE A  95       6.658  -6.054   9.579  1.00  5.78           C  
ATOM   2019  H   PHE A  95      11.895  -4.400  10.016  1.00  4.96           H  
ATOM   2020  HA  PHE A  95      11.054  -5.591  12.292  1.00  5.33           H  
ATOM   2021  HB2 PHE A  95      11.250  -6.905   9.770  1.00  5.77           H  
ATOM   2022  HB3 PHE A  95      10.796  -7.617  11.115  1.00  5.77           H  
ATOM   2023  HD1 PHE A  95       9.669  -5.208   8.756  1.00  6.01           H  
ATOM   2024  HD2 PHE A  95       8.502  -7.739  11.642  1.00  6.41           H  
ATOM   2025  HE1 PHE A  95       7.463  -4.824   8.209  1.00  7.00           H  
ATOM   2026  HE2 PHE A  95       6.288  -7.356  11.068  1.00  7.27           H  
ATOM   2027  HZ  PHE A  95       5.771  -5.902   9.347  1.00  6.94           H  
ATOM   2028  N   HIS A  96      13.088  -7.090  12.535  1.00  4.38           N  
ATOM   2029  CA  HIS A  96      14.285  -7.890  12.726  1.00  4.44           C  
ATOM   2030  C   HIS A  96      13.855  -9.344  12.608  1.00  4.34           C  
ATOM   2031  O   HIS A  96      12.790  -9.711  13.106  1.00  4.80           O  
ATOM   2032  CB  HIS A  96      14.891  -7.642  14.124  1.00  4.97           C  
ATOM   2033  CG  HIS A  96      15.169  -6.193  14.394  1.00  4.80           C  
ATOM   2034  CD2 HIS A  96      14.357  -5.184  14.799  1.00  4.76           C  
ATOM   2035  ND1 HIS A  96      16.402  -5.621  14.185  1.00  5.93           N  
ATOM   2036  CE1 HIS A  96      16.339  -4.330  14.474  1.00  5.52           C  
ATOM   2037  NE2 HIS A  96      15.108  -4.035  14.848  1.00  4.91           N  
ATOM   2038  HE2 HIS A  96      14.772  -3.113  15.126  1.00  0.00           H  
ATOM   2039  H   HIS A  96      12.468  -7.304  13.091  1.00  5.25           H  
ATOM   2040  HA  HIS A  96      14.965  -7.682  12.066  1.00  5.33           H  
ATOM   2041  HB2 HIS A  96      14.269  -7.958  14.797  1.00  5.96           H  
ATOM   2042  HB3 HIS A  96      15.730  -8.125  14.193  1.00  5.96           H  
ATOM   2043  HD1 HIS A  96      17.103  -6.036  13.909  1.00  7.11           H  
ATOM   2044  HD2 HIS A  96      13.454  -5.257  15.007  1.00  5.71           H  
ATOM   2045  HE1 HIS A  96      17.048  -3.730  14.423  1.00  6.62           H  
ATOM   2046  N   TRP A  97      14.668 -10.175  11.958  1.00  4.36           N  
ATOM   2047  CA  TRP A  97      14.275 -11.557  11.726  1.00  4.58           C  
ATOM   2048  C   TRP A  97      15.495 -12.459  11.618  1.00  4.62           C  
ATOM   2049  O   TRP A  97      16.642 -12.015  11.518  1.00  5.07           O  
ATOM   2050  CB  TRP A  97      13.371 -11.685  10.493  1.00  4.72           C  
ATOM   2051  CG  TRP A  97      14.028 -11.289   9.214  1.00  4.66           C  
ATOM   2052  CD1 TRP A  97      14.720 -12.103   8.368  1.00  4.94           C  
ATOM   2053  CD2 TRP A  97      14.064  -9.976   8.640  1.00  4.64           C  
ATOM   2054  CE2 TRP A  97      14.784 -10.073   7.429  1.00  4.82           C  
ATOM   2055  CE3 TRP A  97      13.565  -8.726   9.031  1.00  4.80           C  
ATOM   2056  NE1 TRP A  97      15.157 -11.386   7.284  1.00  5.28           N  
ATOM   2057  CZ2 TRP A  97      14.970  -8.985   6.577  1.00  5.14           C  
ATOM   2058  CZ3 TRP A  97      13.774  -7.638   8.199  1.00  4.82           C  
ATOM   2059  CH2 TRP A  97      14.466  -7.778   6.985  1.00  5.27           C  
ATOM   2060  H   TRP A  97      15.441  -9.962  11.647  1.00  5.24           H  
ATOM   2061  HA  TRP A  97      13.780 -11.859  12.504  1.00  5.49           H  
ATOM   2062  HB2 TRP A  97      13.092 -12.610  10.407  1.00  5.66           H  
ATOM   2063  HB3 TRP A  97      12.596 -11.115  10.615  1.00  5.66           H  
ATOM   2064  HD1 TRP A  97      14.873 -13.010   8.506  1.00  5.93           H  
ATOM   2065  HE1 TRP A  97      15.595 -11.708   6.618  1.00  6.34           H  
ATOM   2066  HE3 TRP A  97      13.103  -8.628   9.832  1.00  5.76           H  
ATOM   2067  HZ2 TRP A  97      15.418  -9.075   5.766  1.00  6.16           H  
ATOM   2068  HZ3 TRP A  97      13.451  -6.802   8.449  1.00  5.78           H  
ATOM   2069  HH2 TRP A  97      14.584  -7.032   6.443  1.00  6.32           H  
ATOM   2070  N   GLY A  98      15.221 -13.765  11.637  1.00  5.19           N  
ATOM   2071  CA  GLY A  98      16.258 -14.762  11.669  1.00  5.44           C  
ATOM   2072  C   GLY A  98      16.466 -15.460  10.334  1.00  5.38           C  
ATOM   2073  O   GLY A  98      15.746 -15.260   9.361  1.00  6.25           O  
ATOM   2074  H   GLY A  98      14.425 -14.091  11.631  1.00  6.22           H  
ATOM   2075  HA2 GLY A  98      17.095 -14.341  11.923  1.00  6.53           H  
ATOM   2076  HA3 GLY A  98      16.031 -15.435  12.330  1.00  6.53           H  
ATOM   2077  N   SER A  99      17.482 -16.322  10.320  1.00  6.35           N  
ATOM   2078  CA  SER A  99      17.688 -17.255   9.221  1.00  7.14           C  
ATOM   2079  C   SER A  99      16.804 -18.494   9.341  1.00  7.41           C  
ATOM   2080  O   SER A  99      16.667 -19.240   8.366  1.00  9.09           O  
ATOM   2081  CB  SER A  99      19.167 -17.657   9.156  1.00  8.01           C  
ATOM   2082  OG  SER A  99      19.629 -18.139  10.403  1.00  8.73           O  
ATOM   2083  H   SER A  99      18.071 -16.385  10.944  1.00  7.62           H  
ATOM   2084  HA  SER A  99      17.467 -16.820   8.383  1.00  8.57           H  
ATOM   2085  HB2 SER A  99      19.273 -18.356   8.492  1.00  9.61           H  
ATOM   2086  HB3 SER A  99      19.692 -16.880   8.907  1.00  9.61           H  
ATOM   2087  HG  SER A  99      19.712 -17.503  10.945  1.00 10.47           H  
ATOM   2088  N   LEU A 100      16.235 -18.731  10.519  1.00  7.72           N  
ATOM   2089  CA  LEU A 100      15.438 -19.900  10.866  1.00  9.04           C  
ATOM   2090  C   LEU A 100      14.295 -19.411  11.748  1.00  7.62           C  
ATOM   2091  O   LEU A 100      14.423 -18.388  12.410  1.00  7.26           O  
ATOM   2092  HO1 LEU A 100      13.658 -18.061  13.000  1.00  0.00           H  
ATOM   2093  HO2 LEU A 100      15.303 -17.874  12.360  1.00  0.00           H  
ATOM   2094  CB  LEU A 100      16.285 -20.882  11.694  1.00 12.31           C  
ATOM   2095  CG  LEU A 100      17.619 -21.308  11.090  1.00 13.57           C  
ATOM   2096  CD1 LEU A 100      18.587 -21.863  12.141  1.00 16.91           C  
ATOM   2097  CD2 LEU A 100      17.333 -22.340  10.039  1.00 15.33           C  
ATOM   2098  H   LEU A 100      16.301 -18.188  11.183  1.00  9.27           H  
ATOM   2099  HA  LEU A 100      15.094 -20.343  10.075  1.00 10.84           H  
ATOM   2100  HB2 LEU A 100      16.479 -20.464  12.548  1.00 14.78           H  
ATOM   2101  HB3 LEU A 100      15.763 -21.688  11.830  1.00 14.78           H  
ATOM   2102  HG  LEU A 100      18.063 -20.538  10.703  1.00 16.29           H  
ATOM   2103 1HD1 LEU A 100      19.419 -22.107  11.706  1.00 20.29           H  
ATOM   2104 2HD1 LEU A 100      18.751 -21.180  12.810  1.00 20.29           H  
ATOM   2105 3HD1 LEU A 100      18.188 -22.644  12.556  1.00 20.29           H  
ATOM   2106 1HD2 LEU A 100      18.165 -22.592   9.609  1.00 18.40           H  
ATOM   2107 2HD2 LEU A 100      16.931 -23.116  10.460  1.00 18.40           H  
ATOM   2108 3HD2 LEU A 100      16.723 -21.965   9.386  1.00 18.40           H  
ATOM   2109  N  AASP A 101      13.192 -20.169  11.762  0.40  8.45           N  
ATOM   2110  N  BASP A 101      13.191 -20.160  11.789  0.42  8.30           N  
ATOM   2111  N  CASP A 101      13.188 -20.160  11.762  0.17  8.08           N  
ATOM   2112  CA AASP A 101      11.985 -19.738  12.464  0.40  8.66           C  
ATOM   2113  CA BASP A 101      12.016 -19.669  12.507  0.42  8.50           C  
ATOM   2114  CA CASP A 101      12.005 -19.729  12.507  0.17  8.27           C  
ATOM   2115  C  AASP A 101      12.188 -19.623  13.979  0.40  8.62           C  
ATOM   2116  H  AASP A 101      13.015 -20.158  14.476  1.00  0.00           H  
ATOM   2117  C  BASP A 101      12.271 -19.519  14.001  0.42  8.50           C  
ATOM   2118  C  CASP A 101      12.301 -19.501  13.982  0.17  8.56           C  
ATOM   2119  H  CASP A 101      13.057 -20.120  14.494  1.00  0.00           H  
ATOM   2120  O  AASP A 101      11.410 -18.921  14.634  0.40  9.08           O  
ATOM   2121  O  BASP A 101      11.604 -18.717  14.662  0.42  8.99           O  
ATOM   2122  O  CASP A 101      11.696 -18.624  14.608  0.17  8.69           O  
ATOM   2123  CB AASP A 101      10.802 -20.687  12.155  0.40  9.82           C  
ATOM   2124  CB BASP A 101      10.823 -20.597  12.307  0.42  9.69           C  
ATOM   2125  CB CASP A 101      10.901 -20.778  12.395  0.17  8.80           C  
ATOM   2126  CG AASP A 101      10.214 -20.522  10.723  0.40  9.73           C  
ATOM   2127  CG BASP A 101      10.509 -20.853  10.856  0.42  9.72           C  
ATOM   2128  CG CASP A 101      10.099 -20.651  11.128  0.17  8.37           C  
ATOM   2129  OD1AASP A 101      10.638 -19.600   9.996  0.40  9.83           O  
ATOM   2130  OD1BASP A 101      10.614 -19.924  10.021  0.42  9.32           O  
ATOM   2131  OD1CASP A 101      10.476 -19.846  10.252  0.17  7.94           O  
ATOM   2132  OD2AASP A 101       9.317 -21.321  10.332  0.40  8.81           O  
ATOM   2133  OD2BASP A 101      10.139 -22.007  10.564  0.42  9.28           O  
ATOM   2134  OD2CASP A 101       9.081 -21.364  11.015  0.17  7.49           O  
ATOM   2135  H  AASP A 101      13.120 -20.933  11.374  0.40 10.13           H  
ATOM   2136  H  BASP A 101      13.100 -20.932  11.422  0.42  9.96           H  
ATOM   2137  H  CASP A 101      13.097 -20.912  11.355  0.17  9.69           H  
ATOM   2138  HA AASP A 101      11.748 -18.858  12.132  0.40 10.39           H  
ATOM   2139  HA BASP A 101      11.800 -18.800  12.134  0.42 10.20           H  
ATOM   2140  HA CASP A 101      11.702 -18.895  12.115  0.17  9.92           H  
ATOM   2141  HB2AASP A 101      11.106 -21.604  12.244  0.40 11.78           H  
ATOM   2142  HB2BASP A 101      11.014 -21.451  12.727  0.42 11.63           H  
ATOM   2143  HB2CASP A 101      11.303 -21.661  12.408  0.17 10.56           H  
ATOM   2144  HB3AASP A 101      10.089 -20.511  12.788  0.40 11.78           H  
ATOM   2145  HB3BASP A 101      10.040 -20.195  12.715  0.42 11.63           H  
ATOM   2146  HB3CASP A 101      10.294 -20.678  13.145  0.17 10.56           H  
ATOM   2147  N   GLY A 102      13.203 -20.289  14.553  1.00  9.08           N  
ATOM   2148  CA  GLY A 102      13.476 -20.271  15.979  1.00 10.54           C  
ATOM   2149  C   GLY A 102      14.317 -19.128  16.496  1.00  8.58           C  
ATOM   2150  O   GLY A 102      14.668 -19.115  17.682  1.00  9.44           O  
ATOM   2151  H  AGLY A 102      13.762 -20.771  14.112  0.40 10.90           H  
ATOM   2152  H  BGLY A 102      13.698 -20.837  14.112  0.42 10.90           H  
ATOM   2153  H  CGLY A 102      13.684 -20.857  14.122  0.17 10.90           H  
ATOM   2154  HA2 GLY A 102      12.628 -20.240  16.449  1.00 12.64           H  
ATOM   2155  HA3 GLY A 102      13.935 -21.094  16.209  1.00 12.64           H  
ATOM   2156  N  AGLN A 103      14.648 -18.159  15.649  0.59  7.38           N  
ATOM   2157  N  BGLN A 103      14.663 -18.162  15.654  0.41  7.70           N  
ATOM   2158  CA AGLN A 103      15.383 -16.989  16.087  0.59  6.70           C  
ATOM   2159  CA BGLN A 103      15.346 -16.977  16.136  0.41  7.22           C  
ATOM   2160  C  AGLN A 103      14.941 -15.820  15.225  0.59  5.54           C  
ATOM   2161  C  BGLN A 103      15.017 -15.826  15.203  0.41  6.36           C  
ATOM   2162  O  AGLN A 103      14.347 -15.999  14.159  0.59  5.80           O  
ATOM   2163  O  BGLN A 103      14.570 -16.026  14.071  0.41  6.35           O  
ATOM   2164  CB AGLN A 103      16.895 -17.201  15.986  0.59  7.22           C  
ATOM   2165  CB BGLN A 103      16.859 -17.185  16.258  0.41  7.58           C  
ATOM   2166  CG AGLN A 103      17.382 -17.422  14.569  0.59  6.99           C  
ATOM   2167  CG BGLN A 103      17.581 -17.424  14.943  0.41  8.16           C  
ATOM   2168  CD AGLN A 103      18.670 -18.213  14.515  0.59  8.20           C  
ATOM   2169  CD BGLN A 103      19.043 -17.752  15.154  0.41  9.10           C  
ATOM   2170  NE2AGLN A 103      19.632 -17.718  13.751  0.59  8.95           N  
ATOM   2171  NE2BGLN A 103      19.890 -17.324  14.233  0.41  8.06           N  
ATOM   2172  OE1AGLN A 103      18.803 -19.256  15.156  0.59 10.93           O  
ATOM   2173  OE1BGLN A 103      19.406 -18.378  16.144  0.41  9.79           O  
ATOM   2174  H  AGLN A 103      14.455 -18.159  14.811  0.59  8.85           H  
ATOM   2175  H  BGLN A 103      14.514 -18.172  14.807  0.41  9.24           H  
ATOM   2176  HA AGLN A 103      15.178 -16.791  17.014  0.59  8.04           H  
ATOM   2177  HA BGLN A 103      15.023 -16.752  17.023  0.41  8.66           H  
ATOM   2178  HB2AGLN A 103      17.344 -16.416  16.335  0.59  8.67           H  
ATOM   2179  HB2BGLN A 103      17.247 -16.393  16.664  0.41  9.09           H  
ATOM   2180  HB3AGLN A 103      17.136 -17.982  16.508  0.59  8.67           H  
ATOM   2181  HB3BGLN A 103      17.019 -17.958  16.822  0.41  9.09           H  
ATOM   2182  HG2AGLN A 103      16.707 -17.912  14.074  0.59  8.39           H  
ATOM   2183  HG2BGLN A 103      17.166 -18.169  14.481  0.41  9.79           H  
ATOM   2184  HG3AGLN A 103      17.540 -16.561  14.150  0.59  8.39           H  
ATOM   2185  HG3BGLN A 103      17.526 -16.623  14.398  0.41  9.79           H  
ATOM   2186 1HE2AGLN A 103      19.505 -16.985  13.320  0.59 10.74           H  
ATOM   2187 1HE2BGLN A 103      19.601 -16.882  13.555  0.41  9.67           H  
ATOM   2188 2HE2AGLN A 103      20.384 -18.130  13.686  0.59 10.74           H  
ATOM   2189 2HE2BGLN A 103      20.731 -17.489  14.312  0.41  9.67           H  
ATOM   2190  N   GLY A 104      15.241 -14.618  15.700  1.00  5.77           N  
ATOM   2191  CA  GLY A 104      14.948 -13.423  14.942  1.00  5.28           C  
ATOM   2192  C   GLY A 104      14.488 -12.261  15.792  1.00  5.23           C  
ATOM   2193  O   GLY A 104      14.774 -11.106  15.469  1.00  5.79           O  
ATOM   2194  H  AGLY A 104      15.615 -14.472  16.461  0.59  6.92           H  
ATOM   2195  H  BGLY A 104      15.565 -14.466  16.482  0.41  6.92           H  
ATOM   2196  HA2 GLY A 104      15.747 -13.149  14.464  1.00  6.34           H  
ATOM   2197  HA3 GLY A 104      14.249 -13.621  14.299  1.00  6.34           H  
ATOM   2198  N   SER A 105      13.754 -12.535  16.875  1.00  5.40           N  
ATOM   2199  CA  SER A 105      13.368 -11.442  17.749  1.00  5.17           C  
ATOM   2200  C   SER A 105      14.577 -10.915  18.528  1.00  5.00           C  
ATOM   2201  O   SER A 105      15.589 -11.593  18.740  1.00  6.04           O  
ATOM   2202  CB  SER A 105      12.219 -11.828  18.686  1.00  5.29           C  
ATOM   2203  OG  SER A 105      12.569 -12.802  19.648  1.00  5.64           O  
ATOM   2204  H   SER A 105      13.481 -13.316  17.110  1.00  6.48           H  
ATOM   2205  HA  SER A 105      13.032 -10.714  17.204  1.00  6.20           H  
ATOM   2206  HB2 SER A 105      11.928 -11.030  19.154  1.00  6.34           H  
ATOM   2207  HB3 SER A 105      11.493 -12.180  18.147  1.00  6.34           H  
ATOM   2208  HG  SER A 105      13.064 -12.461  20.234  1.00  6.77           H  
ATOM   2209  N   GLU A 106      14.447  -9.663  18.941  1.00  5.06           N  
ATOM   2210  CA  GLU A 106      15.448  -8.967  19.738  1.00  5.25           C  
ATOM   2211  C   GLU A 106      15.119  -9.115  21.220  1.00  4.99           C  
ATOM   2212  O   GLU A 106      15.901  -9.688  21.991  1.00  5.61           O  
ATOM   2213  CB  GLU A 106      15.528  -7.514  19.281  1.00  5.06           C  
ATOM   2214  CG  GLU A 106      16.050  -7.427  17.867  1.00  6.59           C  
ATOM   2215  CD  GLU A 106      16.680  -6.090  17.550  1.00  4.93           C  
ATOM   2216  OE1 GLU A 106      16.038  -5.064  17.827  1.00  5.14           O  
ATOM   2217  OE2 GLU A 106      17.809  -6.088  17.009  1.00  6.07           O  
ATOM   2218  H   GLU A 106      13.762  -9.174  18.766  1.00  6.07           H  
ATOM   2219  HA  GLU A 106      16.332  -9.344  19.604  1.00  6.29           H  
ATOM   2220  HB2 GLU A 106      14.644  -7.117  19.309  1.00  6.08           H  
ATOM   2221  HB3 GLU A 106      16.130  -7.024  19.863  1.00  6.08           H  
ATOM   2222  HG2 GLU A 106      16.723  -8.113  17.736  1.00  7.91           H  
ATOM   2223  HG3 GLU A 106      15.314  -7.564  17.250  1.00  7.91           H  
ATOM   2224  N   HIS A 107      13.955  -8.625  21.626  1.00  4.86           N  
ATOM   2225  CA  HIS A 107      13.454  -9.023  22.925  1.00  4.99           C  
ATOM   2226  C   HIS A 107      13.160 -10.516  22.919  1.00  4.91           C  
ATOM   2227  O   HIS A 107      12.826 -11.109  21.889  1.00  5.42           O  
ATOM   2228  CB  HIS A 107      12.222  -8.216  23.308  1.00  4.97           C  
ATOM   2229  CG  HIS A 107      12.523  -6.755  23.459  1.00  4.83           C  
ATOM   2230  CD2 HIS A 107      12.974  -6.049  24.531  1.00  4.90           C  
ATOM   2231  ND1 HIS A 107      12.479  -5.867  22.410  1.00  5.04           N  
ATOM   2232  CE1 HIS A 107      12.864  -4.674  22.847  1.00  5.26           C  
ATOM   2233  NE2 HIS A 107      13.169  -4.751  24.132  1.00  5.09           N  
ATOM   2234  HE2 HIS A 107      13.491  -3.983  24.721  1.00  0.00           H  
ATOM   2235  H   HIS A 107      13.458  -8.081  21.183  1.00  5.84           H  
ATOM   2236  HA  HIS A 107      14.119  -8.844  23.608  1.00  5.99           H  
ATOM   2237  HB2 HIS A 107      11.550  -8.316  22.616  1.00  5.97           H  
ATOM   2238  HB3 HIS A 107      11.879  -8.543  24.154  1.00  5.97           H  
ATOM   2239  HD1 HIS A 107      12.241  -6.054  21.605  1.00  6.05           H  
ATOM   2240  HD2 HIS A 107      13.124  -6.388  25.385  1.00  5.89           H  
ATOM   2241  HE1 HIS A 107      12.912  -3.903  22.329  1.00  6.32           H  
ATOM   2242  N   THR A 108      13.289 -11.116  24.100  1.00  5.66           N  
ATOM   2243  CA  THR A 108      12.893 -12.494  24.339  1.00  5.98           C  
ATOM   2244  C   THR A 108      11.938 -12.491  25.527  1.00  6.27           C  
ATOM   2245  O   THR A 108      11.875 -11.523  26.289  1.00  6.42           O  
ATOM   2246  CB  THR A 108      14.118 -13.401  24.559  1.00  6.50           C  
ATOM   2247  CG2 THR A 108      14.937 -13.474  23.292  1.00  7.46           C  
ATOM   2248  OG1 THR A 108      14.942 -12.905  25.620  1.00  6.97           O  
ATOM   2249  H   THR A 108      13.613 -10.731  24.797  1.00  6.79           H  
ATOM   2250  HA  THR A 108      12.421 -12.873  23.581  1.00  7.18           H  
ATOM   2251  HB  THR A 108      13.811 -14.290  24.798  1.00  7.80           H  
ATOM   2252  HG1 THR A 108      14.532 -12.958  26.351  1.00  8.37           H  
ATOM   2253 1HG2 THR A 108      15.677 -14.090  23.410  1.00  8.95           H  
ATOM   2254 2HG2 THR A 108      14.385 -13.783  22.557  1.00  8.95           H  
ATOM   2255 3HG2 THR A 108      15.289 -12.597  23.074  1.00  8.95           H  
ATOM   2256  N   VAL A 109      11.172 -13.569  25.655  1.00  6.87           N  
ATOM   2257  CA  VAL A 109      10.179 -13.695  26.719  1.00  7.16           C  
ATOM   2258  C   VAL A 109      10.489 -14.999  27.428  1.00  7.49           C  
ATOM   2259  O   VAL A 109      10.365 -16.076  26.838  1.00  8.43           O  
ATOM   2260  CB  VAL A 109       8.743 -13.686  26.180  1.00  8.45           C  
ATOM   2261  CG1 VAL A 109       7.745 -13.859  27.312  1.00 10.76           C  
ATOM   2262  CG2 VAL A 109       8.470 -12.382  25.446  1.00  8.91           C  
ATOM   2263  H   VAL A 109      11.209 -14.249  25.131  1.00  8.24           H  
ATOM   2264  HA  VAL A 109      10.264 -12.962  27.348  1.00  8.60           H  
ATOM   2265  HB  VAL A 109       8.636 -14.425  25.561  1.00 10.14           H  
ATOM   2266 1HG1 VAL A 109       6.848 -13.735  26.964  1.00 12.91           H  
ATOM   2267 2HG1 VAL A 109       7.837 -14.752  27.680  1.00 12.91           H  
ATOM   2268 3HG1 VAL A 109       7.928 -13.198  27.998  1.00 12.91           H  
ATOM   2269 1HG2 VAL A 109       7.555 -12.385  25.125  1.00 10.69           H  
ATOM   2270 2HG2 VAL A 109       8.604 -11.641  26.058  1.00 10.69           H  
ATOM   2271 3HG2 VAL A 109       9.083 -12.307  24.698  1.00 10.69           H  
ATOM   2272  N   ASP A 110      10.954 -14.907  28.668  1.00  7.61           N  
ATOM   2273  CA  ASP A 110      11.388 -16.103  29.395  1.00  8.78           C  
ATOM   2274  C   ASP A 110      12.381 -16.901  28.556  1.00  8.64           C  
ATOM   2275  O   ASP A 110      12.351 -18.141  28.497  1.00  9.94           O  
ATOM   2276  CB  ASP A 110      10.198 -16.954  29.838  1.00 10.13           C  
ATOM   2277  CG  ASP A 110       9.321 -16.235  30.824  1.00 10.61           C  
ATOM   2278  OD1 ASP A 110       9.847 -15.359  31.543  1.00 10.65           O  
ATOM   2279  OD2 ASP A 110       8.121 -16.558  30.908  1.00 13.11           O  
ATOM   2280  H   ASP A 110      11.029 -14.173  29.109  1.00  9.13           H  
ATOM   2281  HA  ASP A 110      11.845 -15.828  30.205  1.00 10.53           H  
ATOM   2282  HB2 ASP A 110       9.661 -17.179  29.063  1.00 12.15           H  
ATOM   2283  HB3 ASP A 110      10.526 -17.764  30.260  1.00 12.15           H  
ATOM   2284  N   LYS A 111      13.270 -16.161  27.898  1.00  7.97           N  
ATOM   2285  CA  LYS A 111      14.354 -16.655  27.057  1.00  8.94           C  
ATOM   2286  C   LYS A 111      13.862 -17.202  25.719  1.00  8.64           C  
ATOM   2287  O   LYS A 111      14.691 -17.579  24.887  1.00 10.80           O  
ATOM   2288  CB  LYS A 111      15.279 -17.660  27.770  1.00 11.35           C  
ATOM   2289  CG  LYS A 111      15.961 -17.104  29.038  1.00 14.60           C  
ATOM   2290  CD  LYS A 111      16.931 -15.957  28.734  1.00 17.00           C  
ATOM   2291  CE  LYS A 111      17.590 -15.361  29.985  1.00 19.57           C  
ATOM   2292  NZ  LYS A 111      18.682 -16.196  30.575  1.00 21.74           N  
ATOM   2293  H   LYS A 111      13.261 -15.302  27.928  1.00  9.56           H  
ATOM   2294  HA  LYS A 111      14.924 -15.900  26.843  1.00 10.73           H  
ATOM   2295  HB2 LYS A 111      14.754 -18.432  28.033  1.00 13.62           H  
ATOM   2296  HB3 LYS A 111      15.978 -17.929  27.153  1.00 13.62           H  
ATOM   2297  HG2 LYS A 111      15.281 -16.768  29.643  1.00 17.52           H  
ATOM   2298  HG3 LYS A 111      16.463 -17.815  29.466  1.00 17.52           H  
ATOM   2299  HD2 LYS A 111      17.637 -16.289  28.157  1.00 20.40           H  
ATOM   2300  HD3 LYS A 111      16.445 -15.246  28.288  1.00 20.40           H  
ATOM   2301  HE2 LYS A 111      17.974 -14.501  29.752  1.00 23.49           H  
ATOM   2302  HE3 LYS A 111      16.910 -15.247  30.668  1.00 23.49           H  
ATOM   2303  HZ1 LYS A 111      19.054 -15.770  31.262  1.00 26.09           H  
ATOM   2304  HZ2 LYS A 111      18.352 -16.972  30.860  1.00 26.09           H  
ATOM   2305  HZ3 LYS A 111      19.308 -16.356  29.962  1.00 26.09           H  
ATOM   2306  N   LYS A 112      12.557 -17.228  25.470  1.00  9.17           N  
ATOM   2307  CA  LYS A 112      12.043 -17.706  24.199  1.00  9.50           C  
ATOM   2308  C   LYS A 112      12.200 -16.644  23.125  1.00  8.36           C  
ATOM   2309  O   LYS A 112      11.968 -15.450  23.363  1.00  8.14           O  
ATOM   2310  CB  LYS A 112      10.568 -18.077  24.332  1.00 13.14           C  
ATOM   2311  CG  LYS A 112      10.271 -19.109  25.401  1.00 15.52           C  
ATOM   2312  CD  LYS A 112      11.023 -20.407  25.180  1.00 19.06           C  
ATOM   2313  CE  LYS A 112      10.793 -21.376  26.332  1.00 21.22           C  
ATOM   2314  NZ  LYS A 112      11.482 -20.918  27.567  1.00 22.65           N  
ATOM   2315  H   LYS A 112      11.951 -16.972  26.024  1.00 11.01           H  
ATOM   2316  HA  LYS A 112      12.540 -18.494  23.931  1.00 11.40           H  
ATOM   2317  HB2 LYS A 112      10.067 -17.276  24.551  1.00 15.77           H  
ATOM   2318  HB3 LYS A 112      10.263 -18.437  23.484  1.00 15.77           H  
ATOM   2319  HG2 LYS A 112      10.531 -18.755  26.266  1.00 18.62           H  
ATOM   2320  HG3 LYS A 112       9.322 -19.308  25.396  1.00 18.62           H  
ATOM   2321  HD2 LYS A 112      10.713 -20.824  24.361  1.00 22.87           H  
ATOM   2322  HD3 LYS A 112      11.974 -20.223  25.119  1.00 22.87           H  
ATOM   2323  HE2 LYS A 112       9.843 -21.437  26.516  1.00 25.47           H  
ATOM   2324  HE3 LYS A 112      11.142 -22.249  26.093  1.00 25.47           H  
ATOM   2325  HZ1 LYS A 112      12.350 -20.799  27.406  1.00 27.19           H  
ATOM   2326  HZ2 LYS A 112      11.132 -20.148  27.844  1.00 27.19           H  
ATOM   2327  HZ3 LYS A 112      11.389 -21.525  28.211  1.00 27.19           H  
ATOM   2328  N  ALYS A 113      12.542 -17.101  21.922  0.44  8.22           N  
ATOM   2329  N  BLYS A 113      12.619 -17.093  21.949  0.56  8.21           N  
ATOM   2330  CA ALYS A 113      12.784 -16.248  20.768  0.44  7.73           C  
ATOM   2331  CA BLYS A 113      12.765 -16.251  20.778  0.56  7.62           C  
ATOM   2332  C  ALYS A 113      11.704 -16.458  19.713  0.44  7.29           C  
ATOM   2333  C  BLYS A 113      11.571 -16.447  19.853  0.56  7.12           C  
ATOM   2334  O  ALYS A 113      11.411 -17.595  19.324  0.44  7.45           O  
ATOM   2335  O  BLYS A 113      11.047 -17.556  19.714  0.56  7.88           O  
ATOM   2336  CB ALYS A 113      14.144 -16.571  20.147  0.44  8.04           C  
ATOM   2337  CB BLYS A 113      14.047 -16.617  20.024  0.56  7.86           C  
ATOM   2338  CG ALYS A 113      15.328 -16.183  20.999  0.44  8.66           C  
ATOM   2339  CG BLYS A 113      15.338 -16.328  20.786  0.56  7.76           C  
ATOM   2340  CD ALYS A 113      16.619 -16.746  20.432  0.44  8.89           C  
ATOM   2341  CD BLYS A 113      16.567 -16.872  20.054  0.56  8.16           C  
ATOM   2342  CE ALYS A 113      17.830 -16.169  21.138  0.44 10.33           C  
ATOM   2343  CE BLYS A 113      17.876 -16.293  20.585  0.56  9.82           C  
ATOM   2344  NZ ALYS A 113      19.067 -16.888  20.762  0.44 10.91           N  
ATOM   2345  NZ BLYS A 113      18.340 -16.907  21.860  0.56 10.74           N  
ATOM   2346  H  ALYS A 113      12.643 -17.937  21.745  0.44  9.87           H  
ATOM   2347  H  BLYS A 113      12.832 -17.913  21.803  0.56  9.85           H  
ATOM   2348  HA ALYS A 113      12.757 -15.321  21.054  0.44  9.28           H  
ATOM   2349  HA BLYS A 113      12.806 -15.319  21.044  0.56  9.14           H  
ATOM   2350  HB2ALYS A 113      14.194 -17.527  19.994  0.44  9.65           H  
ATOM   2351  HB2BLYS A 113      14.030 -17.567  19.829  0.56  9.43           H  
ATOM   2352  HB3ALYS A 113      14.220 -16.095  19.305  0.44  9.65           H  
ATOM   2353  HB3BLYS A 113      14.075 -16.110  19.198  0.56  9.43           H  
ATOM   2354  HG2ALYS A 113      15.401 -15.216  21.028  0.44 10.40           H  
ATOM   2355  HG2BLYS A 113      15.443 -15.368  20.883  0.56  9.31           H  
ATOM   2356  HG3ALYS A 113      15.209 -16.534  21.896  0.44 10.40           H  
ATOM   2357  HG3BLYS A 113      15.295 -16.747  21.659  0.56  9.31           H  
ATOM   2358  HD2ALYS A 113      16.628 -17.709  20.546  0.44 10.67           H  
ATOM   2359  HD2BLYS A 113      16.599 -17.835  20.164  0.56  9.79           H  
ATOM   2360  HD3ALYS A 113      16.681 -16.523  19.490  0.44 10.67           H  
ATOM   2361  HD3BLYS A 113      16.500 -16.647  19.113  0.56  9.79           H  
ATOM   2362  HE2ALYS A 113      17.932 -15.236  20.893  0.44 12.40           H  
ATOM   2363  HE2BLYS A 113      18.570 -16.434  19.922  0.56 11.79           H  
ATOM   2364  HE3ALYS A 113      17.710 -16.248  22.098  0.44 12.40           H  
ATOM   2365  HE3BLYS A 113      17.756 -15.343  20.742  0.56 11.79           H  
ATOM   2366  HZ1ALYS A 113      19.767 -16.530  21.179  0.44 13.09           H  
ATOM   2367  HZ1BLYS A 113      19.113 -16.544  22.110  0.56 12.89           H  
ATOM   2368  HZ2ALYS A 113      19.003 -17.746  20.991  0.44 13.09           H  
ATOM   2369  HZ2BLYS A 113      17.736 -16.771  22.500  0.56 12.89           H  
ATOM   2370  HZ3ALYS A 113      19.196 -16.833  19.883  0.44 13.09           H  
ATOM   2371  HZ3BLYS A 113      18.454 -17.783  21.752  0.56 12.89           H  
ATOM   2372  N   TYR A 114      11.151 -15.362  19.226  1.00  6.62           N  
ATOM   2373  CA  TYR A 114      10.189 -15.386  18.143  1.00  6.69           C  
ATOM   2374  C   TYR A 114      10.933 -15.307  16.810  1.00  6.27           C  
ATOM   2375  O   TYR A 114      12.132 -15.032  16.749  1.00  6.65           O  
ATOM   2376  CB  TYR A 114       9.182 -14.257  18.315  1.00  6.37           C  
ATOM   2377  CG  TYR A 114       8.231 -14.458  19.480  1.00  6.56           C  
ATOM   2378  CD1 TYR A 114       7.021 -15.099  19.286  1.00  7.49           C  
ATOM   2379  CD2 TYR A 114       8.536 -14.001  20.753  1.00  8.46           C  
ATOM   2380  CE1 TYR A 114       6.125 -15.269  20.321  1.00 10.03           C  
ATOM   2381  CE2 TYR A 114       7.647 -14.164  21.797  1.00 10.89           C  
ATOM   2382  CZ  TYR A 114       6.443 -14.795  21.571  1.00 12.34           C  
ATOM   2383  OH  TYR A 114       5.570 -14.952  22.619  1.00 17.32           O  
ATOM   2384  H  ATYR A 114      11.322 -14.570  19.514  0.44  7.94           H  
ATOM   2385  H  BTYR A 114      11.421 -14.569  19.418  0.56  7.94           H  
ATOM   2386  HA  TYR A 114       9.681 -16.213  18.146  1.00  8.03           H  
ATOM   2387  HB2 TYR A 114       9.664 -13.430  18.467  1.00  7.65           H  
ATOM   2388  HB3 TYR A 114       8.650 -14.189  17.508  1.00  7.65           H  
ATOM   2389  HD1 TYR A 114       6.807 -15.421  18.441  1.00  8.99           H  
ATOM   2390  HD2 TYR A 114       9.350 -13.580  20.906  1.00 10.16           H  
ATOM   2391  HE1 TYR A 114       5.314 -15.701  20.175  1.00 12.04           H  
ATOM   2392  HE2 TYR A 114       7.859 -13.850  22.646  1.00 13.07           H  
ATOM   2393  HH  TYR A 114       4.889 -15.374  22.365  1.00 20.79           H  
ATOM   2394  N   ALA A 115      10.200 -15.591  15.733  1.00  6.09           N  
ATOM   2395  CA  ALA A 115      10.793 -15.614  14.399  1.00  5.79           C  
ATOM   2396  C   ALA A 115      11.162 -14.226  13.911  1.00  5.54           C  
ATOM   2397  O   ALA A 115      12.028 -14.085  13.034  1.00  5.96           O  
ATOM   2398  CB  ALA A 115       9.806 -16.240  13.421  1.00  6.67           C  
ATOM   2399  H   ALA A 115       9.360 -15.773  15.749  1.00  7.31           H  
ATOM   2400  HA  ALA A 115      11.600 -16.151  14.422  1.00  6.95           H  
ATOM   2401  HB1 ALA A 115      10.193 -16.232  12.532  1.00  8.00           H  
ATOM   2402  HB2 ALA A 115       9.626 -17.153  13.695  1.00  8.00           H  
ATOM   2403  HB3 ALA A 115       8.984 -15.725  13.428  1.00  8.00           H  
ATOM   2404  N   ALA A 116      10.512 -13.196  14.438  1.00  5.83           N  
ATOM   2405  CA  ALA A 116      10.794 -11.832  14.030  1.00  4.96           C  
ATOM   2406  C   ALA A 116      10.189 -10.895  15.062  1.00  4.72           C  
ATOM   2407  O   ALA A 116       9.439 -11.312  15.954  1.00  5.13           O  
ATOM   2408  CB  ALA A 116      10.268 -11.543  12.622  1.00  5.08           C  
ATOM   2409  H   ALA A 116       9.899 -13.264  15.038  1.00  7.00           H  
ATOM   2410  HA  ALA A 116      11.753 -11.689  14.017  1.00  5.95           H  
ATOM   2411  HB1 ALA A 116      10.443 -10.614  12.404  1.00  6.09           H  
ATOM   2412  HB2 ALA A 116      10.723 -12.122  11.990  1.00  6.09           H  
ATOM   2413  HB3 ALA A 116       9.314 -11.714  12.600  1.00  6.09           H  
ATOM   2414  N   GLU A 117      10.529  -9.619  14.928  1.00  4.51           N  
ATOM   2415  CA  GLU A 117      10.014  -8.584  15.804  1.00  4.34           C  
ATOM   2416  C   GLU A 117       9.836  -7.316  14.987  1.00  4.35           C  
ATOM   2417  O   GLU A 117      10.741  -6.916  14.254  1.00  5.06           O  
ATOM   2418  CB  GLU A 117      10.975  -8.359  16.978  1.00  4.55           C  
ATOM   2419  CG  GLU A 117      10.471  -7.396  18.037  1.00  4.87           C  
ATOM   2420  CD  GLU A 117      11.382  -7.331  19.259  1.00  4.53           C  
ATOM   2421  OE1 GLU A 117      12.010  -8.360  19.578  1.00  5.21           O  
ATOM   2422  OE2 GLU A 117      11.459  -6.246  19.883  1.00  5.29           O  
ATOM   2423  H   GLU A 117      11.066  -9.325  14.324  1.00  5.41           H  
ATOM   2424  HA  GLU A 117       9.148  -8.832  16.163  1.00  5.20           H  
ATOM   2425  HB2 GLU A 117      11.136  -9.211  17.411  1.00  5.46           H  
ATOM   2426  HB3 GLU A 117      11.806  -8.000  16.630  1.00  5.46           H  
ATOM   2427  HG2 GLU A 117      10.417  -6.506  17.656  1.00  5.85           H  
ATOM   2428  HG3 GLU A 117       9.593  -7.684  18.333  1.00  5.85           H  
ATOM   2429  N   LEU A 118       8.669  -6.708  15.117  1.00  4.07           N  
ATOM   2430  CA  LEU A 118       8.284  -5.466  14.464  1.00  3.87           C  
ATOM   2431  C   LEU A 118       8.497  -4.308  15.433  1.00  3.85           C  
ATOM   2432  O   LEU A 118       8.078  -4.382  16.594  1.00  4.32           O  
ATOM   2433  CB  LEU A 118       6.803  -5.567  14.090  1.00  4.54           C  
ATOM   2434  CG  LEU A 118       6.068  -4.289  13.693  1.00  4.83           C  
ATOM   2435  CD1 LEU A 118       6.677  -3.615  12.478  1.00  5.18           C  
ATOM   2436  CD2 LEU A 118       4.603  -4.641  13.412  1.00  5.56           C  
ATOM   2437  H   LEU A 118       8.037  -7.016  15.613  1.00  4.89           H  
ATOM   2438  HA  LEU A 118       8.819  -5.299  13.673  1.00  4.64           H  
ATOM   2439  HB2 LEU A 118       6.732  -6.173  13.336  1.00  5.45           H  
ATOM   2440  HB3 LEU A 118       6.332  -5.932  14.855  1.00  5.45           H  
ATOM   2441  HG  LEU A 118       6.137  -3.651  14.421  1.00  5.80           H  
ATOM   2442 1HD1 LEU A 118       6.155  -2.827  12.259  1.00  6.21           H  
ATOM   2443 2HD1 LEU A 118       7.590  -3.359  12.684  1.00  6.21           H  
ATOM   2444 3HD1 LEU A 118       6.667  -4.236  11.734  1.00  6.21           H  
ATOM   2445 1HD2 LEU A 118       4.116  -3.828  13.208  1.00  6.68           H  
ATOM   2446 2HD2 LEU A 118       4.563  -5.249  12.657  1.00  6.68           H  
ATOM   2447 3HD2 LEU A 118       4.224  -5.065  14.198  1.00  6.68           H  
ATOM   2448  N   HIS A 119       9.145  -3.247  14.955  1.00  3.72           N  
ATOM   2449  CA  HIS A 119       9.365  -2.015  15.708  1.00  4.01           C  
ATOM   2450  C   HIS A 119       8.697  -0.861  14.986  1.00  3.99           C  
ATOM   2451  O   HIS A 119       9.090  -0.520  13.861  1.00  4.62           O  
ATOM   2452  CB  HIS A 119      10.864  -1.723  15.831  1.00  4.25           C  
ATOM   2453  CG  HIS A 119      11.556  -2.694  16.711  1.00  4.05           C  
ATOM   2454  CD2 HIS A 119      11.036  -3.543  17.627  1.00  4.47           C  
ATOM   2455  ND1 HIS A 119      12.925  -2.900  16.699  1.00  4.28           N  
ATOM   2456  HD1 HIS A 119      13.601  -2.414  16.109  1.00  0.00           H  
ATOM   2457  CE1 HIS A 119      13.201  -3.841  17.591  1.00  4.51           C  
ATOM   2458  NE2 HIS A 119      12.080  -4.240  18.172  1.00  4.70           N  
ATOM   2459  H   HIS A 119       9.480  -3.217  14.164  1.00  4.47           H  
ATOM   2460  HA  HIS A 119       8.971  -2.108  16.589  1.00  4.82           H  
ATOM   2461  HB2 HIS A 119      11.269  -1.770  14.951  1.00  5.10           H  
ATOM   2462  HB3 HIS A 119      10.985  -0.836  16.204  1.00  5.10           H  
ATOM   2463  HD2 HIS A 119      10.137  -3.636  17.846  1.00  5.37           H  
ATOM   2464  HE1 HIS A 119      14.050  -4.170  17.780  1.00  5.42           H  
ATOM   2465  HE2 HIS A 119      12.019  -4.837  18.788  1.00  5.64           H  
ATOM   2466  N   LEU A 120       7.693  -0.261  15.634  1.00  3.97           N  
ATOM   2467  CA  LEU A 120       7.055   0.963  15.154  1.00  3.90           C  
ATOM   2468  C   LEU A 120       7.668   2.112  15.952  1.00  3.85           C  
ATOM   2469  O   LEU A 120       7.491   2.192  17.174  1.00  4.20           O  
ATOM   2470  CB  LEU A 120       5.544   0.891  15.315  1.00  4.38           C  
ATOM   2471  CG  LEU A 120       4.875  -0.210  14.477  1.00  5.04           C  
ATOM   2472  CD1 LEU A 120       4.151  -1.203  15.352  1.00  8.55           C  
ATOM   2473  CD2 LEU A 120       3.948   0.402  13.422  1.00  6.53           C  
ATOM   2474  H   LEU A 120       7.359  -0.553  16.371  1.00  4.77           H  
ATOM   2475  HA  LEU A 120       7.229   1.101  14.210  1.00  4.68           H  
ATOM   2476  HB2 LEU A 120       5.339   0.718  16.247  1.00  5.26           H  
ATOM   2477  HB3 LEU A 120       5.162   1.741  15.044  1.00  5.26           H  
ATOM   2478  HG  LEU A 120       5.563  -0.706  14.006  1.00  6.05           H  
ATOM   2479 1HD1 LEU A 120       3.786  -1.907  14.794  1.00 10.26           H  
ATOM   2480 2HD1 LEU A 120       4.779  -1.578  15.990  1.00 10.26           H  
ATOM   2481 3HD1 LEU A 120       3.435  -0.747  15.821  1.00 10.26           H  
ATOM   2482 1HD2 LEU A 120       3.564  -0.311  12.887  1.00  7.84           H  
ATOM   2483 2HD2 LEU A 120       3.243   0.896  13.869  1.00  7.84           H  
ATOM   2484 3HD2 LEU A 120       4.463   0.999  12.857  1.00  7.84           H  
ATOM   2485  N   VAL A 121       8.433   2.956  15.275  1.00  4.11           N  
ATOM   2486  CA  VAL A 121       9.281   3.966  15.910  1.00  4.32           C  
ATOM   2487  C   VAL A 121       8.572   5.310  15.886  1.00  4.29           C  
ATOM   2488  O   VAL A 121       8.160   5.780  14.821  1.00  4.79           O  
ATOM   2489  CB  VAL A 121      10.638   4.059  15.189  1.00  5.01           C  
ATOM   2490  CG1 VAL A 121      11.522   5.112  15.844  1.00  5.47           C  
ATOM   2491  CG2 VAL A 121      11.329   2.717  15.163  1.00  5.44           C  
ATOM   2492  H   VAL A 121       8.482   2.968  14.416  1.00  4.94           H  
ATOM   2493  HA  VAL A 121       9.422   3.721  16.837  1.00  5.19           H  
ATOM   2494  HB  VAL A 121      10.482   4.327  14.270  1.00  6.01           H  
ATOM   2495 1HG1 VAL A 121      12.392   5.106  15.415  1.00  6.57           H  
ATOM   2496 2HG1 VAL A 121      11.107   5.983  15.739  1.00  6.57           H  
ATOM   2497 3HG1 VAL A 121      11.617   4.903  16.787  1.00  6.57           H  
ATOM   2498 1HG2 VAL A 121      12.223   2.829  14.802  1.00  6.53           H  
ATOM   2499 2HG2 VAL A 121      11.379   2.370  16.067  1.00  6.53           H  
ATOM   2500 3HG2 VAL A 121      10.820   2.111  14.603  1.00  6.53           H  
ATOM   2501  N   HIS A 122       8.462   5.936  17.057  1.00  4.22           N  
ATOM   2502  CA  HIS A 122       7.767   7.204  17.210  1.00  4.64           C  
ATOM   2503  C   HIS A 122       8.656   8.179  17.989  1.00  4.67           C  
ATOM   2504  O   HIS A 122       9.390   7.765  18.889  1.00  5.19           O  
ATOM   2505  CB  HIS A 122       6.447   7.062  17.998  1.00  4.74           C  
ATOM   2506  CG  HIS A 122       5.549   5.946  17.552  1.00  4.59           C  
ATOM   2507  CD2 HIS A 122       4.339   5.949  16.931  1.00  5.44           C  
ATOM   2508  ND1 HIS A 122       5.820   4.627  17.829  1.00  4.75           N  
ATOM   2509  CE1 HIS A 122       4.834   3.873  17.363  1.00  5.20           C  
ATOM   2510  NE2 HIS A 122       3.918   4.650  16.812  1.00  5.45           N  
ATOM   2511  HE2 HIS A 122       3.051   4.338  16.375  1.00  0.00           H  
ATOM   2512  H   HIS A 122       8.791   5.636  17.792  1.00  5.07           H  
ATOM   2513  HA  HIS A 122       7.574   7.552  16.325  1.00  5.57           H  
ATOM   2514  HB2 HIS A 122       6.663   6.904  18.930  1.00  5.69           H  
ATOM   2515  HB3 HIS A 122       5.947   7.888  17.909  1.00  5.69           H  
ATOM   2516  HD1 HIS A 122       6.518   4.337  18.239  1.00  5.70           H  
ATOM   2517  HD2 HIS A 122       3.877   6.701  16.639  1.00  6.52           H  
ATOM   2518  HE1 HIS A 122       4.794   2.946  17.416  1.00  6.25           H  
ATOM   2519  N   TRP A 123       8.541   9.476  17.682  1.00  4.54           N  
ATOM   2520  CA  TRP A 123       9.316  10.497  18.379  1.00  4.84           C  
ATOM   2521  C   TRP A 123       8.413  11.538  19.035  1.00  4.98           C  
ATOM   2522  O   TRP A 123       7.318  11.855  18.558  1.00  5.30           O  
ATOM   2523  CB  TRP A 123      10.381  11.152  17.466  1.00  5.24           C  
ATOM   2524  CG  TRP A 123       9.852  11.784  16.228  1.00  5.01           C  
ATOM   2525  CD1 TRP A 123       9.708  11.196  15.004  1.00  5.64           C  
ATOM   2526  CD2 TRP A 123       9.411  13.144  16.064  1.00  5.40           C  
ATOM   2527  CE2 TRP A 123       8.989  13.286  14.730  1.00  5.85           C  
ATOM   2528  CE3 TRP A 123       9.325  14.248  16.917  1.00  6.42           C  
ATOM   2529  NE1 TRP A 123       9.185  12.087  14.103  1.00  6.04           N  
ATOM   2530  CZ2 TRP A 123       8.496  14.489  14.230  1.00  6.61           C  
ATOM   2531  CZ3 TRP A 123       8.824  15.436  16.420  1.00  7.58           C  
ATOM   2532  CH2 TRP A 123       8.409  15.545  15.098  1.00  7.44           C  
ATOM   2533  H   TRP A 123       8.019   9.785  17.073  1.00  5.45           H  
ATOM   2534  HA  TRP A 123       9.798  10.072  19.106  1.00  5.81           H  
ATOM   2535  HB2 TRP A 123      10.836  11.843  17.972  1.00  6.29           H  
ATOM   2536  HB3 TRP A 123      11.014  10.468  17.194  1.00  6.29           H  
ATOM   2537  HD1 TRP A 123       9.933  10.315  14.810  1.00  6.77           H  
ATOM   2538  HE1 TRP A 123       9.009  11.918  13.279  1.00  7.25           H  
ATOM   2539  HE3 TRP A 123       9.600  14.184  17.804  1.00  7.71           H  
ATOM   2540  HZ2 TRP A 123       8.236  14.572  13.341  1.00  7.93           H  
ATOM   2541  HZ3 TRP A 123       8.763  16.176  16.981  1.00  9.10           H  
ATOM   2542  HH2 TRP A 123       8.065  16.354  14.795  1.00  8.93           H  
ATOM   2543  N   ASN A 124       8.913  12.078  20.148  1.00  5.11           N  
ATOM   2544  CA  ASN A 124       8.143  12.945  21.027  1.00  5.38           C  
ATOM   2545  C   ASN A 124       8.032  14.334  20.406  1.00  5.79           C  
ATOM   2546  O   ASN A 124       9.043  15.005  20.168  1.00  6.20           O  
ATOM   2547  CB  ASN A 124       8.867  13.010  22.371  1.00  5.97           C  
ATOM   2548  CG  ASN A 124       8.045  13.650  23.449  1.00  6.48           C  
ATOM   2549  ND2 ASN A 124       8.233  13.182  24.676  1.00  7.47           N  
ATOM   2550  OD1 ASN A 124       7.275  14.568  23.203  1.00  7.32           O  
ATOM   2551  H   ASN A 124       9.719  11.951  20.420  1.00  6.13           H  
ATOM   2552  HA  ASN A 124       7.243  12.606  21.152  1.00  6.45           H  
ATOM   2553  HB2 ASN A 124       9.084  12.109  22.656  1.00  7.16           H  
ATOM   2554  HB3 ASN A 124       9.679  13.530  22.267  1.00  7.16           H  
ATOM   2555 1HD2 ASN A 124       7.789  13.511  25.335  1.00  8.96           H  
ATOM   2556 2HD2 ASN A 124       8.800  12.550  24.813  1.00  8.96           H  
ATOM   2557  N   THR A 125       6.800  14.776  20.145  1.00  6.48           N  
ATOM   2558  CA  THR A 125       6.615  16.012  19.389  1.00  7.52           C  
ATOM   2559  C   THR A 125       7.146  17.241  20.109  1.00  7.06           C  
ATOM   2560  O   THR A 125       7.378  18.262  19.451  1.00  8.86           O  
ATOM   2561  CB  THR A 125       5.150  16.228  19.008  1.00  8.90           C  
ATOM   2562  CG2 THR A 125       4.642  15.113  18.118  1.00  9.82           C  
ATOM   2563  OG1 THR A 125       4.358  16.321  20.190  1.00 10.13           O  
ATOM   2564  H   THR A 125       6.072  14.388  20.389  1.00  7.77           H  
ATOM   2565  HA  THR A 125       7.115  15.912  18.564  1.00  9.03           H  
ATOM   2566  HB  THR A 125       5.067  17.053  18.505  1.00 10.68           H  
ATOM   2567  HG1 THR A 125       4.445  15.624  20.650  1.00 12.16           H  
ATOM   2568 1HG2 THR A 125       3.722  15.285  17.863  1.00 11.78           H  
ATOM   2569 2HG2 THR A 125       5.186  15.055  17.316  1.00 11.78           H  
ATOM   2570 3HG2 THR A 125       4.686  14.266  18.589  1.00 11.78           H  
ATOM   2571  N   LYS A 127       7.369  17.184  21.424  1.00  7.87           N  
ATOM   2572  CA  LYS A 127       7.892  18.382  22.067  1.00  8.68           C  
ATOM   2573  C   LYS A 127       9.311  18.699  21.623  1.00  7.37           C  
ATOM   2574  O   LYS A 127       9.769  19.829  21.850  1.00  8.95           O  
ATOM   2575  CB  LYS A 127       7.742  18.279  23.570  1.00 12.23           C  
ATOM   2576  CG  LYS A 127       8.683  17.368  24.229  1.00 12.12           C  
ATOM   2577  CD  LYS A 127       8.274  17.172  25.671  1.00 14.64           C  
ATOM   2578  CE  LYS A 127       9.230  16.252  26.356  1.00 15.69           C  
ATOM   2579  NZ  LYS A 127       8.765  15.868  27.695  1.00 17.81           N  
ATOM   2580  H   LYS A 127       7.232  16.504  21.932  1.00  9.45           H  
ATOM   2581  HA  LYS A 127       7.361  19.154  21.817  1.00 10.42           H  
ATOM   2582  HB2 LYS A 127       7.876  19.161  23.952  1.00 14.68           H  
ATOM   2583  HB3 LYS A 127       6.846  17.964  23.768  1.00 14.68           H  
ATOM   2584  HG2 LYS A 127       8.674  16.507  23.782  1.00 14.54           H  
ATOM   2585  HG3 LYS A 127       9.576  17.745  24.206  1.00 14.54           H  
ATOM   2586  HD2 LYS A 127       8.281  18.026  26.132  1.00 17.57           H  
ATOM   2587  HD3 LYS A 127       7.386  16.783  25.709  1.00 17.57           H  
ATOM   2588  HE2 LYS A 127       9.330  15.445  25.827  1.00 18.83           H  
ATOM   2589  HE3 LYS A 127      10.088  16.695  26.450  1.00 18.83           H  
ATOM   2590  HZ1 LYS A 127       9.357  15.325  28.079  1.00 21.37           H  
ATOM   2591  HZ2 LYS A 127       8.666  16.592  28.202  1.00 21.37           H  
ATOM   2592  HZ3 LYS A 127       7.983  15.447  27.636  1.00 21.37           H  
ATOM   2593  N   TYR A 128       9.999  17.756  20.978  1.00  6.95           N  
ATOM   2594  CA  TYR A 128      11.356  17.980  20.505  1.00  7.22           C  
ATOM   2595  C   TYR A 128      11.421  18.356  19.033  1.00  7.23           C  
ATOM   2596  O   TYR A 128      12.512  18.621  18.525  1.00  8.12           O  
ATOM   2597  CB  TYR A 128      12.245  16.779  20.822  1.00  7.29           C  
ATOM   2598  CG  TYR A 128      12.302  16.499  22.307  1.00  7.47           C  
ATOM   2599  CD1 TYR A 128      12.665  17.487  23.208  1.00  8.43           C  
ATOM   2600  CD2 TYR A 128      11.950  15.268  22.811  1.00  7.01           C  
ATOM   2601  CE1 TYR A 128      12.692  17.239  24.561  1.00  9.78           C  
ATOM   2602  CE2 TYR A 128      11.983  15.006  24.166  1.00  7.49           C  
ATOM   2603  CZ  TYR A 128      12.356  16.005  25.041  1.00  9.07           C  
ATOM   2604  OH  TYR A 128      12.398  15.791  26.397  1.00 10.35           O  
ATOM   2605  H   TYR A 128       9.693  16.971  20.803  1.00  8.34           H  
ATOM   2606  HA  TYR A 128      11.736  18.727  20.994  1.00  8.66           H  
ATOM   2607  HB2 TYR A 128      11.891  15.993  20.377  1.00  8.75           H  
ATOM   2608  HB3 TYR A 128      13.146  16.958  20.512  1.00  8.75           H  
ATOM   2609  HD1 TYR A 128      12.893  18.332  22.894  1.00 10.12           H  
ATOM   2610  HD2 TYR A 128      11.683  14.597  22.226  1.00  8.41           H  
ATOM   2611  HE1 TYR A 128      12.941  17.913  25.151  1.00 11.73           H  
ATOM   2612  HE2 TYR A 128      11.757  14.162  24.487  1.00  8.99           H  
ATOM   2613  HH  TYR A 128      12.174  15.000  26.571  1.00 12.42           H  
ATOM   2614  N   GLY A 129      10.286  18.406  18.340  1.00  7.43           N  
ATOM   2615  CA  GLY A 129      10.225  19.026  17.030  1.00  7.92           C  
ATOM   2616  C   GLY A 129      10.664  18.191  15.844  1.00  8.34           C  
ATOM   2617  O   GLY A 129      10.088  18.319  14.753  1.00  8.86           O  
ATOM   2618  H   GLY A 129       9.536  18.084  18.612  1.00  8.91           H  
ATOM   2619  HA2 GLY A 129       9.307  19.293  16.865  1.00  9.51           H  
ATOM   2620  HA3 GLY A 129      10.786  19.817  17.044  1.00  9.51           H  
ATOM   2621  N  AASP A 130      11.751  17.419  15.995  0.66  8.32           N  
ATOM   2622  N  BASP A 130      11.636  17.321  16.026  0.34  8.40           N  
ATOM   2623  CA AASP A 130      12.229  16.532  14.930  0.66  8.88           C  
ATOM   2624  CA BASP A 130      11.913  16.359  14.978  0.34  8.13           C  
ATOM   2625  C  AASP A 130      12.916  15.306  15.532  0.66  7.55           C  
ATOM   2626  C  BASP A 130      12.641  15.182  15.596  0.34  7.77           C  
ATOM   2627  O  AASP A 130      13.365  15.323  16.682  0.66  7.11           O  
ATOM   2628  O  BASP A 130      12.901  15.139  16.802  0.34  7.14           O  
ATOM   2629  CB AASP A 130      13.106  17.256  13.875  0.66  8.47           C  
ATOM   2630  CB BASP A 130      12.680  17.001  13.824  0.34  8.73           C  
ATOM   2631  CG AASP A 130      14.499  17.659  14.376  0.66  8.72           C  
ATOM   2632  CG BASP A 130      13.986  17.584  14.260  0.34  9.07           C  
ATOM   2633  OD1AASP A 130      15.328  16.771  14.668  0.66  8.87           O  
ATOM   2634  OD1BASP A 130      14.367  17.351  15.426  0.34  9.11           O  
ATOM   2635  OD2AASP A 130      14.794  18.879  14.389  0.66  9.41           O  
ATOM   2636  OD2BASP A 130      14.626  18.270  13.438  0.34 10.19           O  
ATOM   2637  H  AASP A 130      12.229  17.393  16.710  0.66  9.99           H  
ATOM   2638  H  BASP A 130      12.134  17.269  16.725  0.34 10.08           H  
ATOM   2639  HA AASP A 130      11.457  16.200  14.447  0.66 10.66           H  
ATOM   2640  HA BASP A 130      11.078  16.024  14.614  0.34  9.76           H  
ATOM   2641  HB2AASP A 130      13.227  16.664  13.115  0.66 10.17           H  
ATOM   2642  HB2BASP A 130      12.860  16.328  13.149  0.34 10.47           H  
ATOM   2643  HB3AASP A 130      12.650  18.065  13.595  0.66 10.17           H  
ATOM   2644  HB3BASP A 130      12.143  17.715  13.445  0.34 10.47           H  
ATOM   2645  N   PHE A 131      12.960  14.221  14.747  1.00  7.57           N  
ATOM   2646  CA  PHE A 131      13.566  12.987  15.214  1.00  6.53           C  
ATOM   2647  C   PHE A 131      14.991  13.212  15.702  1.00  6.76           C  
ATOM   2648  O   PHE A 131      15.410  12.641  16.716  1.00  6.80           O  
ATOM   2649  CB  PHE A 131      13.539  11.973  14.071  1.00  7.03           C  
ATOM   2650  CG  PHE A 131      14.189  10.670  14.408  1.00  7.16           C  
ATOM   2651  CD1 PHE A 131      13.469   9.664  15.017  1.00  7.74           C  
ATOM   2652  CD2 PHE A 131      15.525  10.442  14.132  1.00 10.09           C  
ATOM   2653  CE1 PHE A 131      14.047   8.447  15.326  1.00  9.33           C  
ATOM   2654  CE2 PHE A 131      16.118   9.226  14.449  1.00 11.64           C  
ATOM   2655  CZ  PHE A 131      15.367   8.229  15.048  1.00 11.18           C  
ATOM   2656  H  APHE A 131      12.646  14.181  13.947  0.66  9.08           H  
ATOM   2657  H  BPHE A 131      12.837  14.257  13.896  0.34  9.08           H  
ATOM   2658  HA  PHE A 131      13.058  12.637  15.963  1.00  7.83           H  
ATOM   2659  HB2 PHE A 131      12.615  11.791  13.837  1.00  8.44           H  
ATOM   2660  HB3 PHE A 131      14.006  12.349  13.309  1.00  8.44           H  
ATOM   2661  HD1 PHE A 131      12.574   9.807  15.224  1.00  9.29           H  
ATOM   2662  HD2 PHE A 131      16.033  11.109  13.730  1.00 12.11           H  
ATOM   2663  HE1 PHE A 131      13.538   7.778  15.722  1.00 11.19           H  
ATOM   2664  HE2 PHE A 131      17.017   9.082  14.260  1.00 13.97           H  
ATOM   2665  HZ  PHE A 131      15.760   7.414  15.262  1.00 13.42           H  
ATOM   2666  N   GLY A 132      15.765  14.020  14.978  1.00  7.97           N  
ATOM   2667  CA  GLY A 132      17.156  14.210  15.360  1.00  8.66           C  
ATOM   2668  C   GLY A 132      17.320  14.855  16.725  1.00  8.60           C  
ATOM   2669  O   GLY A 132      18.230  14.509  17.485  1.00 10.23           O  
ATOM   2670  H   GLY A 132      15.514  14.457  14.281  1.00  9.57           H  
ATOM   2671  HA2 GLY A 132      17.601  13.348  15.377  1.00 10.39           H  
ATOM   2672  HA3 GLY A 132      17.590  14.777  14.704  1.00 10.39           H  
ATOM   2673  N   LYS A 133      16.445  15.802  17.059  1.00  8.18           N  
ATOM   2674  CA  LYS A 133      16.480  16.379  18.400  1.00  7.85           C  
ATOM   2675  C   LYS A 133      15.953  15.396  19.437  1.00  7.67           C  
ATOM   2676  O   LYS A 133      16.451  15.348  20.570  1.00  8.78           O  
ATOM   2677  CB  LYS A 133      15.671  17.669  18.441  1.00  9.23           C  
ATOM   2678  CG  LYS A 133      16.299  18.817  17.696  1.00 12.03           C  
ATOM   2679  CD  LYS A 133      17.573  19.284  18.391  1.00 13.26           C  
ATOM   2680  HD1 LYS A 133      18.038  20.134  17.839  1.00  0.00           H  
ATOM   2681  HD2 LYS A 133      18.293  18.445  18.538  1.00  0.00           H  
ATOM   2682  HD3 LYS A 133      17.389  19.539  19.461  1.00  0.00           H  
ATOM   2683  H   LYS A 133      15.837  16.120  16.542  1.00  9.81           H  
ATOM   2684  HA  LYS A 133      17.401  16.592  18.618  1.00  9.42           H  
ATOM   2685  HB2 LYS A 133      14.801  17.502  18.046  1.00 11.07           H  
ATOM   2686  HB3 LYS A 133      15.568  17.940  19.367  1.00 11.07           H  
ATOM   2687  HG2 LYS A 133      16.525  18.533  16.796  1.00 14.43           H  
ATOM   2688  HG3 LYS A 133      15.677  19.560  17.663  1.00 14.43           H  
ATOM   2689  N   ALA A 134      14.947  14.599  19.066  1.00  6.84           N  
ATOM   2690  CA  ALA A 134      14.372  13.638  20.002  1.00  7.04           C  
ATOM   2691  C   ALA A 134      15.412  12.619  20.457  1.00  6.94           C  
ATOM   2692  O   ALA A 134      15.389  12.192  21.618  1.00  7.78           O  
ATOM   2693  CB  ALA A 134      13.176  12.940  19.357  1.00  6.36           C  
ATOM   2694  H   ALA A 134      14.584  14.596  18.286  1.00  8.21           H  
ATOM   2695  HA  ALA A 134      14.052  14.108  20.788  1.00  8.45           H  
ATOM   2696  HB1 ALA A 134      12.808  12.299  19.985  1.00  7.63           H  
ATOM   2697  HB2 ALA A 134      12.506  13.604  19.132  1.00  7.63           H  
ATOM   2698  HB3 ALA A 134      13.472  12.483  18.554  1.00  7.63           H  
ATOM   2699  N   VAL A 135      16.351  12.239  19.579  1.00  7.55           N  
ATOM   2700  CA  VAL A 135      17.365  11.258  19.959  1.00  7.99           C  
ATOM   2701  C   VAL A 135      18.536  11.899  20.698  1.00  8.54           C  
ATOM   2702  O   VAL A 135      19.603  11.298  20.827  1.00 10.62           O  
ATOM   2703  CB  VAL A 135      17.830  10.362  18.788  1.00  7.95           C  
ATOM   2704  CG1 VAL A 135      16.637   9.651  18.173  1.00  9.97           C  
ATOM   2705  CG2 VAL A 135      18.574  11.152  17.761  1.00  9.34           C  
ATOM   2706  H   VAL A 135      16.416  12.533  18.773  1.00  9.06           H  
ATOM   2707  HA  VAL A 135      16.932  10.673  20.599  1.00  9.59           H  
ATOM   2708  HB  VAL A 135      18.443   9.693  19.131  1.00  9.54           H  
ATOM   2709 1HG1 VAL A 135      16.954   9.017  17.512  1.00 11.96           H  
ATOM   2710 2HG1 VAL A 135      16.152   9.186  18.872  1.00 11.96           H  
ATOM   2711 3HG1 VAL A 135      16.061  10.308  17.751  1.00 11.96           H  
ATOM   2712 1HG2 VAL A 135      18.772  10.579  17.004  1.00 11.20           H  
ATOM   2713 2HG2 VAL A 135      18.024  11.899  17.477  1.00 11.20           H  
ATOM   2714 3HG2 VAL A 135      19.399  11.480  18.152  1.00 11.20           H  
ATOM   2715  N   GLN A 136      18.340  13.106  21.210  1.00  9.17           N  
ATOM   2716  CA  GLN A 136      19.237  13.689  22.195  1.00  9.78           C  
ATOM   2717  C   GLN A 136      18.570  13.773  23.562  1.00  8.90           C  
ATOM   2718  O   GLN A 136      19.063  14.492  24.434  1.00 10.71           O  
ATOM   2719  CB  GLN A 136      19.688  15.075  21.739  1.00 11.67           C  
ATOM   2720  CG  GLN A 136      20.361  15.033  20.382  1.00 14.53           C  
ATOM   2721  CD  GLN A 136      20.748  16.398  19.876  1.00 19.51           C  
ATOM   2722  NE2 GLN A 136      20.453  16.660  18.620  1.00 21.80           N  
ATOM   2723  OE1 GLN A 136      21.320  17.207  20.605  1.00 23.18           O  
ATOM   2724  H   GLN A 136      17.682  13.617  20.998  1.00 11.00           H  
ATOM   2725  HA  GLN A 136      20.029  13.134  22.277  1.00 11.73           H  
ATOM   2726  HB2 GLN A 136      18.914  15.657  21.676  1.00 14.01           H  
ATOM   2727  HB3 GLN A 136      20.321  15.432  22.381  1.00 14.01           H  
ATOM   2728  HG2 GLN A 136      21.167  14.498  20.446  1.00 17.44           H  
ATOM   2729  HG3 GLN A 136      19.750  14.639  19.739  1.00 17.44           H  
ATOM   2730 1HE2 GLN A 136      20.061  16.066  18.137  1.00 26.15           H  
ATOM   2731 2HE2 GLN A 136      20.653  17.425  18.281  1.00 26.15           H  
ATOM   2732  N  AGLN A 137      17.477  13.042  23.764  0.60  7.74           N  
ATOM   2733  N  BGLN A 137      17.453  13.059  23.766  0.40  8.57           N  
ATOM   2734  CA AGLN A 137      16.684  13.173  24.974  0.60  7.04           C  
ATOM   2735  CA BGLN A 137      16.642  13.207  24.971  0.40  8.24           C  
ATOM   2736  C  AGLN A 137      16.357  11.809  25.560  0.60  6.34           C  
ATOM   2737  C  BGLN A 137      16.263  11.851  25.557  0.40  7.80           C  
ATOM   2738  O  AGLN A 137      16.146  10.839  24.823  0.60  6.18           O  
ATOM   2739  O  BGLN A 137      15.902  10.934  24.815  0.40  7.65           O  
ATOM   2740  CB AGLN A 137      15.375  13.913  24.682  0.60  7.27           C  
ATOM   2741  CB BGLN A 137      15.345  13.976  24.667  0.40  8.92           C  
ATOM   2742  CG AGLN A 137      15.590  15.312  24.146  0.60  9.77           C  
ATOM   2743  CG BGLN A 137      15.488  15.108  23.670  0.40 10.85           C  
ATOM   2744  CD AGLN A 137      16.157  16.245  25.186  0.60 11.59           C  
ATOM   2745  CD BGLN A 137      16.357  16.238  24.176  0.40 11.60           C  
ATOM   2746  NE2AGLN A 137      16.829  17.293  24.738  0.60 12.40           N  
ATOM   2747  NE2BGLN A 137      16.846  17.054  23.251  0.40 12.04           N  
ATOM   2748  OE1AGLN A 137      16.003  16.018  26.385  0.60 12.81           O  
ATOM   2749  OE1BGLN A 137      16.583  16.383  25.381  0.40 12.37           O  
ATOM   2750  H  AGLN A 137      17.176  12.459  23.208  0.60  9.29           H  
ATOM   2751  H  BGLN A 137      17.146  12.477  23.212  0.40 10.29           H  
ATOM   2752  HA AGLN A 137      17.194  13.666  25.636  0.60  8.45           H  
ATOM   2753  HA BGLN A 137      17.167  13.689  25.629  0.40  9.88           H  
ATOM   2754  HB2AGLN A 137      14.872  13.413  24.020  0.60  8.72           H  
ATOM   2755  HB2BGLN A 137      14.695  13.352  24.308  0.40 10.71           H  
ATOM   2756  HB3AGLN A 137      14.864  13.984  25.504  0.60  8.72           H  
ATOM   2757  HB3BGLN A 137      15.015  14.359  25.495  0.40 10.71           H  
ATOM   2758  HG2AGLN A 137      16.213  15.274  23.403  0.60 11.73           H  
ATOM   2759  HG2BGLN A 137      15.891  14.762  22.858  0.40 13.02           H  
ATOM   2760  HG3AGLN A 137      14.740  15.672  23.848  0.60 11.73           H  
ATOM   2761  HG3BGLN A 137      14.610  15.470  23.476  0.40 13.02           H  
ATOM   2762 1HE2AGLN A 137      16.924  17.413  23.891  0.60 14.88           H  
ATOM   2763 1HE2BGLN A 137      16.663  16.922  22.421  0.40 14.45           H  
ATOM   2764 2HE2AGLN A 137      17.171  17.854  25.293  0.60 14.88           H  
ATOM   2765 2HE2BGLN A 137      17.347  17.714  23.481  0.40 14.45           H  
ATOM   2766  N   PRO A 138      16.259  11.721  26.891  1.00  7.28           N  
ATOM   2767  CA  PRO A 138      15.973  10.417  27.510  1.00  7.81           C  
ATOM   2768  C   PRO A 138      14.541   9.960  27.325  1.00  7.11           C  
ATOM   2769  O   PRO A 138      14.258   8.784  27.563  1.00  9.54           O  
ATOM   2770  CB  PRO A 138      16.302  10.649  28.990  1.00 10.26           C  
ATOM   2771  CG  PRO A 138      16.129  12.124  29.180  1.00 11.17           C  
ATOM   2772  CD  PRO A 138      16.584  12.752  27.896  1.00  9.39           C  
ATOM   2773  HA  PRO A 138      16.571   9.741  27.155  1.00  9.38           H  
ATOM   2774  HB2 PRO A 138      15.687  10.149  29.550  1.00 12.31           H  
ATOM   2775  HB3 PRO A 138      17.214  10.377  29.176  1.00 12.31           H  
ATOM   2776  HG2 PRO A 138      15.195  12.326  29.349  1.00 13.41           H  
ATOM   2777  HG3 PRO A 138      16.674  12.426  29.923  1.00 13.41           H  
ATOM   2778  HD2 PRO A 138      16.099  13.573  27.720  1.00 11.27           H  
ATOM   2779  HD3 PRO A 138      17.538  12.928  27.915  1.00 11.27           H  
ATOM   2780  N   ASP A 139      13.624  10.864  26.953  1.00  6.41           N  
ATOM   2781  CA  ASP A 139      12.236  10.551  26.640  1.00  6.19           C  
ATOM   2782  C   ASP A 139      11.915  10.923  25.199  1.00  5.71           C  
ATOM   2783  O   ASP A 139      10.787  11.305  24.873  1.00  6.18           O  
ATOM   2784  CB  ASP A 139      11.270  11.227  27.609  1.00  7.60           C  
ATOM   2785  CG  ASP A 139      11.326  12.741  27.555  1.00  8.27           C  
ATOM   2786  OD1 ASP A 139      12.281  13.289  26.967  1.00  8.51           O  
ATOM   2787  OD2 ASP A 139      10.402  13.377  28.117  1.00 11.50           O  
ATOM   2788  H   ASP A 139      13.797  11.703  26.873  1.00  7.69           H  
ATOM   2789  HA  ASP A 139      12.106   9.595  26.745  1.00  7.42           H  
ATOM   2790  HB2 ASP A 139      10.365  10.955  27.390  1.00  9.12           H  
ATOM   2791  HB3 ASP A 139      11.489  10.953  28.513  1.00  9.12           H  
ATOM   2792  N   GLY A 140      12.902  10.794  24.311  1.00  5.42           N  
ATOM   2793  CA  GLY A 140      12.696  11.244  22.947  1.00  5.26           C  
ATOM   2794  C   GLY A 140      11.885  10.312  22.072  1.00  4.78           C  
ATOM   2795  O   GLY A 140      11.210  10.781  21.144  1.00  5.05           O  
ATOM   2796  H   GLY A 140      13.677  10.458  24.473  1.00  6.51           H  
ATOM   2797  HA2 GLY A 140      12.237  12.099  22.970  1.00  6.31           H  
ATOM   2798  HA3 GLY A 140      13.562  11.362  22.527  1.00  6.31           H  
ATOM   2799  N   LEU A 141      11.958   9.001  22.315  1.00  4.46           N  
ATOM   2800  CA  LEU A 141      11.347   8.019  21.432  1.00  4.61           C  
ATOM   2801  C   LEU A 141      10.428   7.098  22.214  1.00  4.88           C  
ATOM   2802  O   LEU A 141      10.642   6.830  23.397  1.00  5.04           O  
ATOM   2803  CB  LEU A 141      12.396   7.154  20.707  1.00  5.16           C  
ATOM   2804  CG  LEU A 141      13.420   7.876  19.832  1.00  6.35           C  
ATOM   2805  CD1 LEU A 141      14.318   6.851  19.156  1.00  7.99           C  
ATOM   2806  CD2 LEU A 141      12.763   8.769  18.788  1.00  6.91           C  
ATOM   2807  H   LEU A 141      12.362   8.658  22.993  1.00  5.35           H  
ATOM   2808  HA  LEU A 141      10.821   8.498  20.773  1.00  5.53           H  
ATOM   2809  HB2 LEU A 141      12.897   6.667  21.381  1.00  6.19           H  
ATOM   2810  HB3 LEU A 141      11.923   6.532  20.132  1.00  6.19           H  
ATOM   2811  HG  LEU A 141      13.951   8.456  20.399  1.00  7.62           H  
ATOM   2812 1HD1 LEU A 141      15.002   7.316  18.650  1.00  9.58           H  
ATOM   2813 2HD1 LEU A 141      14.729   6.295  19.835  1.00  9.58           H  
ATOM   2814 3HD1 LEU A 141      13.781   6.304  18.561  1.00  9.58           H  
ATOM   2815 1HD2 LEU A 141      13.451   9.141  18.214  1.00  8.29           H  
ATOM   2816 2HD2 LEU A 141      12.145   8.238  18.262  1.00  8.29           H  
ATOM   2817 3HD2 LEU A 141      12.286   9.483  19.238  1.00  8.29           H  
ATOM   2818  N   ALA A 142       9.429   6.566  21.509  1.00  4.85           N  
ATOM   2819  CA  ALA A 142       8.597   5.478  22.004  1.00  5.02           C  
ATOM   2820  C   ALA A 142       8.540   4.457  20.891  1.00  4.92           C  
ATOM   2821  O   ALA A 142       8.179   4.794  19.762  1.00  5.54           O  
ATOM   2822  CB  ALA A 142       7.202   5.968  22.368  1.00  6.25           C  
ATOM   2823  H   ALA A 142       9.210   6.828  20.720  1.00  5.82           H  
ATOM   2824  HA  ALA A 142       8.978   5.079  22.802  1.00  6.02           H  
ATOM   2825  HB1 ALA A 142       6.685   5.223  22.714  1.00  7.50           H  
ATOM   2826  HB2 ALA A 142       7.276   6.661  23.044  1.00  7.50           H  
ATOM   2827  HB3 ALA A 142       6.775   6.326  21.574  1.00  7.50           H  
ATOM   2828  N   VAL A 143       8.945   3.229  21.182  1.00  5.07           N  
ATOM   2829  CA  VAL A 143       8.939   2.170  20.182  1.00  4.83           C  
ATOM   2830  C   VAL A 143       7.965   1.103  20.639  1.00  4.40           C  
ATOM   2831  O   VAL A 143       8.085   0.565  21.749  1.00  5.06           O  
ATOM   2832  CB  VAL A 143      10.337   1.594  19.904  1.00  5.68           C  
ATOM   2833  CG1 VAL A 143      10.255   0.541  18.806  1.00  5.74           C  
ATOM   2834  CG2 VAL A 143      11.292   2.690  19.481  1.00  6.48           C  
ATOM   2835  H   VAL A 143       9.230   2.983  21.955  1.00  6.08           H  
ATOM   2836  HA  VAL A 143       8.617   2.534  19.342  1.00  5.79           H  
ATOM   2837  HB  VAL A 143      10.673   1.187  20.718  1.00  6.81           H  
ATOM   2838 1HG1 VAL A 143      11.153   0.270  18.561  1.00  6.89           H  
ATOM   2839 2HG1 VAL A 143       9.757  -0.222  19.137  1.00  6.89           H  
ATOM   2840 3HG1 VAL A 143       9.804   0.922  18.036  1.00  6.89           H  
ATOM   2841 1HG2 VAL A 143      12.155   2.296  19.280  1.00  7.77           H  
ATOM   2842 2HG2 VAL A 143      10.938   3.130  18.692  1.00  7.77           H  
ATOM   2843 3HG2 VAL A 143      11.381   3.329  20.205  1.00  7.77           H  
ATOM   2844  N  ALEU A 144       7.017   0.788  19.763  0.78  4.46           N  
ATOM   2845  N  BLEU A 144       6.945   0.870  19.809  0.22  4.67           N  
ATOM   2846  CA ALEU A 144       6.050  -0.272  19.974  0.78  4.41           C  
ATOM   2847  CA BLEU A 144       6.073  -0.283  19.941  0.22  5.10           C  
ATOM   2848  C  ALEU A 144       6.620  -1.525  19.321  0.78  4.47           C  
ATOM   2849  C  BLEU A 144       6.794  -1.478  19.352  0.22  4.72           C  
ATOM   2850  O  ALEU A 144       6.824  -1.560  18.097  0.78  5.15           O  
ATOM   2851  O  BLEU A 144       7.225  -1.450  18.193  0.22  4.66           O  
ATOM   2852  CB ALEU A 144       4.727   0.171  19.362  0.78  6.31           C  
ATOM   2853  CB BLEU A 144       4.777  -0.073  19.167  0.22  6.41           C  
ATOM   2854  CG ALEU A 144       3.566  -0.791  19.500  0.78  6.03           C  
ATOM   2855  CG BLEU A 144       3.691   0.816  19.753  0.22  6.39           C  
ATOM   2856  CD1ALEU A 144       3.278  -1.071  20.947  0.78  7.69           C  
ATOM   2857  CD1BLEU A 144       2.477   0.776  18.847  0.22  7.25           C  
ATOM   2858  CD2ALEU A 144       2.334  -0.220  18.803  0.78  6.33           C  
ATOM   2859  CD2BLEU A 144       3.318   0.398  21.167  0.22  7.18           C  
ATOM   2860  H  ALEU A 144       6.912   1.191  19.010  0.78  5.35           H  
ATOM   2861  H  BLEU A 144       6.739   1.380  19.149  0.22  5.61           H  
ATOM   2862  HA ALEU A 144       5.902  -0.472  20.912  0.78  5.30           H  
ATOM   2863  HA BLEU A 144       5.862  -0.425  20.877  0.22  6.12           H  
ATOM   2864  HB2ALEU A 144       4.462   1.001  19.787  0.78  7.57           H  
ATOM   2865  HB2BLEU A 144       5.013   0.315  18.310  0.22  7.69           H  
ATOM   2866  HB3ALEU A 144       4.867   0.314  18.413  0.78  7.57           H  
ATOM   2867  HB3BLEU A 144       4.374  -0.945  19.036  0.22  7.69           H  
ATOM   2868  HG ALEU A 144       3.793  -1.635  19.079  0.78  7.24           H  
ATOM   2869  HG BLEU A 144       4.022   1.725  19.813  0.22  7.67           H  
ATOM   2870 1HD1ALEU A 144       2.464  -1.595  21.011  0.78  9.23           H  
ATOM   2871 1HD1BLEU A 144       1.695   1.048  19.354  0.22  8.70           H  
ATOM   2872 2HD1ALEU A 144       4.021  -1.565  21.327  0.78  9.23           H  
ATOM   2873 2HD1BLEU A 144       2.617   1.385  18.105  0.22  8.70           H  
ATOM   2874 3HD1ALEU A 144       3.166  -0.229  21.415  0.78  9.23           H  
ATOM   2875 3HD1BLEU A 144       2.359  -0.128  18.516  0.22  8.70           H  
ATOM   2876 1HD2ALEU A 144       1.606  -0.856  18.877  0.78  7.60           H  
ATOM   2877 1HD2BLEU A 144       2.517   0.874  21.436  0.22  8.61           H  
ATOM   2878 2HD2ALEU A 144       2.088   0.615  19.230  0.78  7.60           H  
ATOM   2879 2HD2BLEU A 144       3.155  -0.558  21.182  0.22  8.61           H  
ATOM   2880 3HD2ALEU A 144       2.544  -0.065  17.869  0.78  7.60           H  
ATOM   2881 3HD2BLEU A 144       4.050   0.618  21.765  0.22  8.61           H  
ATOM   2882  N   GLY A 145       6.929  -2.527  20.148  1.00  4.63           N  
ATOM   2883  CA  GLY A 145       7.528  -3.769  19.702  1.00  4.51           C  
ATOM   2884  C   GLY A 145       6.480  -4.871  19.718  1.00  4.60           C  
ATOM   2885  O   GLY A 145       5.739  -5.017  20.693  1.00  5.48           O  
ATOM   2886  H  AGLY A 145       6.792  -2.503  20.997  0.78  5.55           H  
ATOM   2887  H  BGLY A 145       6.674  -2.542  20.970  0.22  5.55           H  
ATOM   2888  HA2 GLY A 145       7.870  -3.668  18.800  1.00  5.41           H  
ATOM   2889  HA3 GLY A 145       8.259  -4.016  20.291  1.00  5.41           H  
ATOM   2890  N   ILE A 146       6.439  -5.627  18.625  1.00  4.15           N  
ATOM   2891  CA  ILE A 146       5.441  -6.670  18.428  1.00  4.53           C  
ATOM   2892  C   ILE A 146       6.152  -7.922  17.941  1.00  4.54           C  
ATOM   2893  O   ILE A 146       6.889  -7.886  16.947  1.00  5.08           O  
ATOM   2894  CB  ILE A 146       4.361  -6.212  17.421  1.00  5.04           C  
ATOM   2895  CG1 ILE A 146       3.724  -4.905  17.912  1.00  6.45           C  
ATOM   2896  CG2 ILE A 146       3.320  -7.296  17.236  1.00  6.79           C  
ATOM   2897  CD1 ILE A 146       2.660  -4.328  16.989  1.00  6.22           C  
ATOM   2898  H   ILE A 146       6.992  -5.552  17.971  1.00  4.98           H  
ATOM   2899  HA  ILE A 146       5.007  -6.885  19.268  1.00  5.44           H  
ATOM   2900  HB  ILE A 146       4.774  -6.050  16.559  1.00  6.04           H  
ATOM   2901 2HG1 ILE A 146       3.306  -5.070  18.771  1.00  7.75           H  
ATOM   2902 3HG1 ILE A 146       4.422  -4.238  18.004  1.00  7.75           H  
ATOM   2903 1HG2 ILE A 146       2.687  -7.013  16.558  1.00  8.15           H  
ATOM   2904 2HG2 ILE A 146       3.761  -8.113  16.957  1.00  8.15           H  
ATOM   2905 3HG2 ILE A 146       2.860  -7.440  18.078  1.00  8.15           H  
ATOM   2906 1HD1 ILE A 146       2.396  -3.455  17.319  1.00  7.46           H  
ATOM   2907 2HD1 ILE A 146       3.027  -4.246  16.095  1.00  7.46           H  
ATOM   2908 3HD1 ILE A 146       1.894  -4.923  16.979  1.00  7.46           H  
ATOM   2909  N   PHE A 147       5.934  -9.030  18.633  1.00  4.60           N  
ATOM   2910  CA  PHE A 147       6.545 -10.290  18.255  1.00  4.76           C  
ATOM   2911  C   PHE A 147       5.779 -10.943  17.114  1.00  5.06           C  
ATOM   2912  O   PHE A 147       4.553 -10.853  17.041  1.00  5.57           O  
ATOM   2913  CB  PHE A 147       6.532 -11.235  19.458  1.00  5.33           C  
ATOM   2914  CG  PHE A 147       7.380 -10.763  20.605  1.00  5.09           C  
ATOM   2915  CD1 PHE A 147       8.744 -10.632  20.457  1.00  5.94           C  
ATOM   2916  CD2 PHE A 147       6.822 -10.474  21.845  1.00  5.86           C  
ATOM   2917  CE1 PHE A 147       9.545 -10.228  21.513  1.00  5.96           C  
ATOM   2918  CE2 PHE A 147       7.626 -10.067  22.908  1.00  6.05           C  
ATOM   2919  CZ  PHE A 147       8.985  -9.960  22.745  1.00  6.38           C  
ATOM   2920  H   PHE A 147       5.432  -9.077  19.330  1.00  5.51           H  
ATOM   2921  HA  PHE A 147       7.458 -10.136  17.964  1.00  5.71           H  
ATOM   2922  HB2 PHE A 147       5.621 -11.321  19.778  1.00  6.39           H  
ATOM   2923  HB3 PHE A 147       6.868 -12.101  19.178  1.00  6.39           H  
ATOM   2924  HD1 PHE A 147       9.134 -10.817  19.633  1.00  7.13           H  
ATOM   2925  HD2 PHE A 147       5.904 -10.553  21.966  1.00  7.03           H  
ATOM   2926  HE1 PHE A 147      10.462 -10.138  21.392  1.00  7.15           H  
ATOM   2927  HE2 PHE A 147       7.241  -9.868  23.731  1.00  7.26           H  
ATOM   2928  HZ  PHE A 147       9.524  -9.708  23.460  1.00  7.66           H  
ATOM   2929  N   LEU A 148       6.515 -11.647  16.253  1.00  5.25           N  
ATOM   2930  CA  LEU A 148       5.950 -12.436  15.160  1.00  5.28           C  
ATOM   2931  C   LEU A 148       6.215 -13.912  15.427  1.00  5.43           C  
ATOM   2932  O   LEU A 148       7.374 -14.337  15.495  1.00  6.20           O  
ATOM   2933  CB  LEU A 148       6.557 -12.057  13.805  1.00  5.49           C  
ATOM   2934  CG  LEU A 148       6.012 -10.791  13.132  1.00  5.76           C  
ATOM   2935  CD1 LEU A 148       6.265  -9.519  13.948  1.00  6.70           C  
ATOM   2936  CD2 LEU A 148       6.592 -10.645  11.733  1.00  6.33           C  
ATOM   2937  H   LEU A 148       7.374 -11.683  16.283  1.00  6.30           H  
ATOM   2938  HA  LEU A 148       4.994 -12.272  15.134  1.00  6.34           H  
ATOM   2939  HB2 LEU A 148       7.509 -11.925  13.930  1.00  6.58           H  
ATOM   2940  HB3 LEU A 148       6.402 -12.793  13.192  1.00  6.58           H  
ATOM   2941  HG  LEU A 148       5.049 -10.889  13.072  1.00  6.91           H  
ATOM   2942 1HD1 LEU A 148       5.980  -8.750  13.431  1.00  8.04           H  
ATOM   2943 2HD1 LEU A 148       5.759  -9.568  14.774  1.00  8.04           H  
ATOM   2944 3HD1 LEU A 148       7.213  -9.454  14.145  1.00  8.04           H  
ATOM   2945 1HD2 LEU A 148       6.138  -9.919  11.277  1.00  7.60           H  
ATOM   2946 2HD2 LEU A 148       7.540 -10.450  11.803  1.00  7.60           H  
ATOM   2947 3HD2 LEU A 148       6.460 -11.474  11.248  1.00  7.60           H  
ATOM   2948  N  ALYS A 149       5.157 -14.682  15.641  0.58  6.36           N  
ATOM   2949  N  BLYS A 149       5.129 -14.683  15.477  0.42  6.08           N  
ATOM   2950  CA ALYS A 149       5.288 -16.128  15.707  0.58  7.31           C  
ATOM   2951  CA BLYS A 149       5.125 -16.112  15.755  0.42  6.63           C  
ATOM   2952  C  ALYS A 149       4.822 -16.728  14.387  0.58  6.43           C  
ATOM   2953  C  BLYS A 149       4.625 -16.842  14.513  0.42  6.14           C  
ATOM   2954  O  ALYS A 149       4.004 -16.157  13.665  0.58  7.14           O  
ATOM   2955  O  BLYS A 149       3.554 -16.504  13.992  0.42  5.94           O  
ATOM   2956  CB ALYS A 149       4.514 -16.741  16.880  0.58 10.73           C  
ATOM   2957  CB BLYS A 149       4.158 -16.380  16.915  0.42  8.87           C  
ATOM   2958  CG ALYS A 149       3.010 -16.716  16.738  0.58 11.58           C  
ATOM   2959  CG BLYS A 149       3.963 -17.842  17.251  0.42  9.54           C  
ATOM   2960  CD ALYS A 149       2.334 -17.353  17.942  0.58 12.42           C  
ATOM   2961  CD BLYS A 149       2.896 -18.025  18.327  0.42 11.29           C  
ATOM   2962  HD1BLYS A 149       3.221 -17.475  19.241  1.00  0.00           H  
ATOM   2963  HD2BLYS A 149       2.670 -19.098  18.529  1.00  0.00           H  
ATOM   2964  HD3BLYS A 149       1.881 -17.719  17.981  1.00  0.00           H  
ATOM   2965  CE ALYS A 149       0.897 -17.699  17.635  0.58 13.92           C  
ATOM   2966  HE1ALYS A 149       0.360 -16.761  17.359  1.00  0.00           H  
ATOM   2967  HE2ALYS A 149       0.401 -18.247  18.469  1.00  0.00           H  
ATOM   2968  HE3ALYS A 149       0.804 -18.491  16.856  1.00  0.00           H  
ATOM   2969  H  ALYS A 149       4.356 -14.390  15.751  0.58  7.63           H  
ATOM   2970  H  BLYS A 149       4.336 -14.378  15.345  0.42  7.30           H  
ATOM   2971  HA ALYS A 149       6.219 -16.357  15.855  0.58  8.77           H  
ATOM   2972  HA BLYS A 149       6.015 -16.432  15.972  0.42  7.95           H  
ATOM   2973  HB2ALYS A 149       4.781 -17.669  16.972  0.58 12.87           H  
ATOM   2974  HB2BLYS A 149       4.500 -15.941  17.709  0.42 10.65           H  
ATOM   2975  HB3ALYS A 149       4.738 -16.250  17.686  0.58 12.87           H  
ATOM   2976  HB3BLYS A 149       3.289 -16.016  16.682  0.42 10.65           H  
ATOM   2977  HG2ALYS A 149       2.709 -15.797  16.668  0.58 13.89           H  
ATOM   2978  HG2BLYS A 149       3.680 -18.320  16.456  0.42 11.45           H  
ATOM   2979  HG3ALYS A 149       2.753 -17.211  15.944  0.58 13.89           H  
ATOM   2980  HG3BLYS A 149       4.797 -18.211  17.581  0.42 11.45           H  
ATOM   2981  HD2ALYS A 149       2.801 -18.169  18.182  0.58 14.90           H  
ATOM   2982  HD3ALYS A 149       2.347 -16.732  18.687  0.58 14.90           H  
ATOM   2983  N   VAL A 150       5.364 -17.864  14.063  1.00  7.11           N  
ATOM   2984  CA  VAL A 150       5.030 -18.553  12.821  1.00  6.84           C  
ATOM   2985  C   VAL A 150       3.827 -19.459  13.044  1.00  7.87           C  
ATOM   2986  O   VAL A 150       3.832 -20.341  13.912  1.00 10.68           O  
ATOM   2987  CB  VAL A 150       6.240 -19.325  12.276  1.00  7.52           C  
ATOM   2988  CG1 VAL A 150       5.841 -20.222  11.113  1.00 10.34           C  
ATOM   2989  CG2 VAL A 150       7.297 -18.349  11.825  1.00  9.65           C  
ATOM   2990  H  AVAL A 150       5.943 -18.278  14.547  0.58  8.53           H  
ATOM   2991  H  BVAL A 150       6.061 -18.173  14.461  0.42  8.53           H  
ATOM   2992  HA  VAL A 150       4.775 -17.892  12.158  1.00  8.21           H  
ATOM   2993  HB  VAL A 150       6.594 -19.890  12.980  1.00  9.03           H  
ATOM   2994 1HG1 VAL A 150       6.643 -20.567  10.690  1.00 12.41           H  
ATOM   2995 2HG1 VAL A 150       5.303 -20.956  11.450  1.00 12.41           H  
ATOM   2996 3HG1 VAL A 150       5.328 -19.702  10.475  1.00 12.41           H  
ATOM   2997 1HG2 VAL A 150       8.077 -18.843  11.527  1.00 11.58           H  
ATOM   2998 2HG2 VAL A 150       6.944 -17.817  11.095  1.00 11.58           H  
ATOM   2999 3HG2 VAL A 150       7.534 -17.774  12.569  1.00 11.58           H  
ATOM   3000  N   GLY A 151       2.806 -19.269  12.217  1.00  7.01           N  
ATOM   3001  CA  GLY A 151       1.584 -20.047  12.242  1.00  7.68           C  
ATOM   3002  C   GLY A 151       0.730 -19.621  11.064  1.00  6.34           C  
ATOM   3003  O   GLY A 151       1.158 -19.729   9.914  1.00  7.18           O  
ATOM   3004  H   GLY A 151       2.800 -18.666  11.604  1.00  8.41           H  
ATOM   3005  HA2 GLY A 151       1.785 -20.993  12.171  1.00  9.21           H  
ATOM   3006  HA3 GLY A 151       1.100 -19.888  13.068  1.00  9.21           H  
ATOM   3007  N  ASER A 152      -0.463 -19.102  11.338  0.55  6.43           N  
ATOM   3008  N  BSER A 152      -0.469 -19.113  11.323  0.45  6.49           N  
ATOM   3009  CA ASER A 152      -1.333 -18.598  10.286  0.55  6.91           C  
ATOM   3010  CA BSER A 152      -1.322 -18.633  10.246  0.45  6.97           C  
ATOM   3011  C  ASER A 152      -0.796 -17.283   9.721  0.55  6.06           C  
ATOM   3012  C  BSER A 152      -0.834 -17.282   9.729  0.45  6.31           C  
ATOM   3013  O  ASER A 152      -0.112 -16.518  10.402  0.55  6.58           O  
ATOM   3014  O  BSER A 152      -0.221 -16.494  10.452  0.45  6.82           O  
ATOM   3015  CB ASER A 152      -2.731 -18.361  10.851  0.55  9.16           C  
ATOM   3016  CB BSER A 152      -2.764 -18.497  10.731  0.45  9.61           C  
ATOM   3017  OG ASER A 152      -3.231 -19.528  11.475  0.55 10.68           O  
ATOM   3018  OG BSER A 152      -2.852 -17.573  11.799  0.45 12.01           O  
ATOM   3019  H  ASER A 152      -0.792 -19.031  12.129  0.55  7.72           H  
ATOM   3020  H  BSER A 152      -0.809 -19.035  12.109  0.45  7.79           H  
ATOM   3021  HA ASER A 152      -1.380 -19.246   9.566  0.55  8.29           H  
ATOM   3022  HA BSER A 152      -1.300 -19.268   9.514  0.45  8.36           H  
ATOM   3023  HB2ASER A 152      -2.689 -17.647  11.507  0.55 10.99           H  
ATOM   3024  HB2BSER A 152      -3.315 -18.185   9.997  0.45 11.53           H  
ATOM   3025  HB3ASER A 152      -3.325 -18.111  10.127  0.55 10.99           H  
ATOM   3026  HB3BSER A 152      -3.077 -19.363  11.037  0.45 11.53           H  
ATOM   3027  HG ASER A 152      -3.997 -19.382  11.787  0.55 12.81           H  
ATOM   3028  HG BSER A 152      -2.387 -17.836  12.446  0.45 14.41           H  
ATOM   3029  N   ALA A 153      -1.133 -17.017   8.459  1.00  6.20           N  
ATOM   3030  CA  ALA A 153      -0.714 -15.788   7.797  1.00  6.57           C  
ATOM   3031  C   ALA A 153      -1.380 -14.569   8.424  1.00  6.04           C  
ATOM   3032  O   ALA A 153      -2.514 -14.619   8.908  1.00  6.95           O  
ATOM   3033  CB  ALA A 153      -1.081 -15.843   6.313  1.00  7.97           C  
ATOM   3034  H  AALA A 153      -1.606 -17.536   7.963  0.55  7.44           H  
ATOM   3035  H  BALA A 153      -1.586 -17.543   7.951  0.45  7.44           H  
ATOM   3036  HA  ALA A 153       0.247 -15.694   7.888  1.00  7.88           H  
ATOM   3037  HB1 ALA A 153      -0.845 -14.999   5.898  1.00  9.56           H  
ATOM   3038  HB2 ALA A 153      -0.590 -16.567   5.893  1.00  9.56           H  
ATOM   3039  HB3 ALA A 153      -2.035 -15.998   6.229  1.00  9.56           H  
ATOM   3040  N   LYS A 154      -0.660 -13.445   8.378  1.00  5.56           N  
ATOM   3041  CA  LYS A 154      -1.162 -12.153   8.835  1.00  5.69           C  
ATOM   3042  C   LYS A 154      -1.578 -11.353   7.606  1.00  5.15           C  
ATOM   3043  O   LYS A 154      -0.705 -10.871   6.867  1.00  5.29           O  
ATOM   3044  CB  LYS A 154      -0.069 -11.411   9.603  1.00  5.72           C  
ATOM   3045  CG  LYS A 154      -0.539 -10.136  10.297  1.00  6.46           C  
ATOM   3046  CD  LYS A 154      -1.440 -10.430  11.484  1.00  7.01           C  
ATOM   3047  CE  LYS A 154      -1.623  -9.208  12.372  1.00  7.39           C  
ATOM   3048  NZ  LYS A 154      -2.636  -9.474  13.439  1.00  7.42           N  
ATOM   3049  H   LYS A 154       0.145 -13.407   8.078  1.00  6.67           H  
ATOM   3050  HA  LYS A 154      -1.928 -12.270   9.418  1.00  6.83           H  
ATOM   3051  HB2 LYS A 154       0.285 -12.003  10.285  1.00  6.86           H  
ATOM   3052  HB3 LYS A 154       0.633 -11.165   8.981  1.00  6.86           H  
ATOM   3053  HG2 LYS A 154       0.233  -9.644  10.618  1.00  7.75           H  
ATOM   3054  HG3 LYS A 154      -1.038  -9.595   9.666  1.00  7.75           H  
ATOM   3055  HD2 LYS A 154      -2.312 -10.705  11.163  1.00  8.41           H  
ATOM   3056  HD3 LYS A 154      -1.044 -11.136  12.018  1.00  8.41           H  
ATOM   3057  HE2 LYS A 154      -0.780  -8.987  12.797  1.00  8.87           H  
ATOM   3058  HE3 LYS A 154      -1.931  -8.461  11.836  1.00  8.87           H  
ATOM   3059  HZ1 LYS A 154      -2.741  -8.750  13.946  1.00  8.90           H  
ATOM   3060  HZ2 LYS A 154      -3.419  -9.683  13.070  1.00  8.90           H  
ATOM   3061  HZ3 LYS A 154      -2.368 -10.150  13.952  1.00  8.90           H  
ATOM   3062  N  APRO A 155      -2.871 -11.185   7.324  0.75  5.65           N  
ATOM   3063  N  BPRO A 155      -2.879 -11.200   7.335  0.25  5.86           N  
ATOM   3064  CA APRO A 155      -3.230 -10.553   6.040  0.75  5.78           C  
ATOM   3065  CA BPRO A 155      -3.283 -10.548   6.077  0.25  6.26           C  
ATOM   3066  C  APRO A 155      -2.743  -9.124   5.922  0.75  5.45           C  
ATOM   3067  C  BPRO A 155      -2.748  -9.137   5.932  0.25  5.70           C  
ATOM   3068  O  APRO A 155      -2.360  -8.702   4.823  0.75  5.81           O  
ATOM   3069  O  BPRO A 155      -2.361  -8.732   4.829  0.25  5.57           O  
ATOM   3070  CB APRO A 155      -4.762 -10.682   5.986  0.75  6.33           C  
ATOM   3071  CB BPRO A 155      -4.818 -10.593   6.134  0.25  7.06           C  
ATOM   3072  CG APRO A 155      -5.171 -10.872   7.408  0.75  6.98           C  
ATOM   3073  CG BPRO A 155      -5.138 -11.711   7.083  0.25  7.08           C  
ATOM   3074  CD APRO A 155      -4.059 -11.659   8.057  0.75  7.08           C  
ATOM   3075  CD BPRO A 155      -4.037 -11.700   8.100  0.25  6.58           C  
ATOM   3076  HA APRO A 155      -2.867 -11.063   5.300  0.75  6.94           H  
ATOM   3077  HA BPRO A 155      -2.983 -11.076   5.320  0.25  7.51           H  
ATOM   3078  HB2APRO A 155      -5.151  -9.875   5.616  0.75  7.59           H  
ATOM   3079  HB2BPRO A 155      -5.161  -9.748   6.465  0.25  8.48           H  
ATOM   3080  HB3APRO A 155      -5.012 -11.448   5.446  0.75  7.59           H  
ATOM   3081  HB3BPRO A 155      -5.176 -10.774   5.251  0.25  8.48           H  
ATOM   3082  HG2APRO A 155      -5.274 -10.008   7.836  0.75  8.37           H  
ATOM   3083  HG2BPRO A 155      -5.997 -11.550   7.503  0.25  8.49           H  
ATOM   3084  HG3APRO A 155      -6.006 -11.363   7.446  0.75  8.37           H  
ATOM   3085  HG3BPRO A 155      -5.156 -12.554   6.603  0.25  8.49           H  
ATOM   3086  HD2APRO A 155      -3.991 -11.453   9.003  0.75  8.49           H  
ATOM   3087  HD2BPRO A 155      -4.250 -11.104   8.834  0.25  7.89           H  
ATOM   3088  HD3APRO A 155      -4.188 -12.612   7.934  0.75  8.49           H  
ATOM   3089  HD3BPRO A 155      -3.868 -12.594   8.437  0.25  7.89           H  
ATOM   3090  N   GLY A 156      -2.699  -8.381   7.025  1.00  5.38           N  
ATOM   3091  CA  GLY A 156      -2.234  -7.014   6.978  1.00  6.25           C  
ATOM   3092  C   GLY A 156      -0.747  -6.864   6.736  1.00  6.08           C  
ATOM   3093  O   GLY A 156      -0.278  -5.739   6.520  1.00  7.82           O  
ATOM   3094  H  AGLY A 156      -2.933  -8.651   7.807  0.75  6.46           H  
ATOM   3095  H  BGLY A 156      -2.932  -8.644   7.810  0.25  6.46           H  
ATOM   3096  HA2 GLY A 156      -2.699  -6.550   6.264  1.00  7.50           H  
ATOM   3097  HA3 GLY A 156      -2.442  -6.584   7.822  1.00  7.50           H  
ATOM   3098  N   LEU A 157      -0.002  -7.960   6.785  1.00  5.30           N  
ATOM   3099  CA  LEU A 157       1.413  -7.971   6.452  1.00  5.46           C  
ATOM   3100  C   LEU A 157       1.647  -8.271   4.978  1.00  4.96           C  
ATOM   3101  O   LEU A 157       2.741  -8.020   4.466  1.00  5.40           O  
ATOM   3102  CB  LEU A 157       2.117  -9.022   7.324  1.00  5.44           C  
ATOM   3103  CG  LEU A 157       3.626  -9.192   7.142  1.00  5.87           C  
ATOM   3104  CD1 LEU A 157       4.377  -7.912   7.475  1.00  7.00           C  
ATOM   3105  CD2 LEU A 157       4.120 -10.327   8.017  1.00  6.64           C  
ATOM   3106  H   LEU A 157      -0.303  -8.732   7.016  1.00  6.36           H  
ATOM   3107  HA  LEU A 157       1.815  -7.108   6.640  1.00  6.55           H  
ATOM   3108  HB2 LEU A 157       1.971  -8.782   8.253  1.00  6.53           H  
ATOM   3109  HB3 LEU A 157       1.712  -9.883   7.137  1.00  6.53           H  
ATOM   3110  HG  LEU A 157       3.805  -9.400   6.212  1.00  7.05           H  
ATOM   3111 1HD1 LEU A 157       5.328  -8.065   7.361  1.00  8.39           H  
ATOM   3112 2HD1 LEU A 157       4.082  -7.208   6.877  1.00  8.39           H  
ATOM   3113 3HD1 LEU A 157       4.189  -7.665   8.394  1.00  8.39           H  
ATOM   3114 1HD2 LEU A 157       5.081 -10.410   7.913  1.00  7.97           H  
ATOM   3115 2HD2 LEU A 157       3.903 -10.130   8.941  1.00  7.97           H  
ATOM   3116 3HD2 LEU A 157       3.686 -11.149   7.742  1.00  7.97           H  
ATOM   3117  N   GLN A 158       0.652  -8.814   4.269  1.00  5.02           N  
ATOM   3118  CA  GLN A 158       0.948  -9.333   2.942  1.00  4.70           C  
ATOM   3119  C   GLN A 158       1.396  -8.243   1.973  1.00  4.87           C  
ATOM   3120  O   GLN A 158       2.266  -8.506   1.135  1.00  5.10           O  
ATOM   3121  CB  GLN A 158      -0.217 -10.150   2.393  1.00  5.55           C  
ATOM   3122  CG  GLN A 158       0.167 -10.932   1.156  1.00  5.60           C  
ATOM   3123  CD  GLN A 158       1.257 -11.965   1.412  1.00  6.85           C  
ATOM   3124  NE2 GLN A 158       2.017 -12.282   0.374  1.00  7.93           N  
ATOM   3125  OE1 GLN A 158       1.380 -12.511   2.508  1.00  8.54           O  
ATOM   3126  H   GLN A 158      -0.166  -8.888   4.526  1.00  6.02           H  
ATOM   3127  HA  GLN A 158       1.693  -9.949   3.023  1.00  5.64           H  
ATOM   3128  HB2 GLN A 158      -0.512 -10.779   3.070  1.00  6.66           H  
ATOM   3129  HB3 GLN A 158      -0.943  -9.550   2.159  1.00  6.66           H  
ATOM   3130  HG2 GLN A 158      -0.616 -11.400   0.825  1.00  6.72           H  
ATOM   3131  HG3 GLN A 158       0.494 -10.315   0.483  1.00  6.72           H  
ATOM   3132 1HE2 GLN A 158       1.880 -11.910  -0.389  1.00  9.52           H  
ATOM   3133 2HE2 GLN A 158       2.647 -12.861   0.463  1.00  9.52           H  
ATOM   3134  N   LYS A 159       0.867  -7.021   2.072  1.00  4.91           N  
ATOM   3135  CA  LYS A 159       1.342  -5.963   1.180  1.00  5.06           C  
ATOM   3136  C   LYS A 159       2.839  -5.730   1.348  1.00  5.09           C  
ATOM   3137  O   LYS A 159       3.535  -5.404   0.375  1.00  5.91           O  
ATOM   3138  CB  LYS A 159       0.588  -4.660   1.431  1.00  5.49           C  
ATOM   3139  CG  LYS A 159      -0.713  -4.550   0.685  1.00  6.38           C  
ATOM   3140  CD  LYS A 159      -1.335  -3.200   0.887  1.00  7.70           C  
ATOM   3141  CE  LYS A 159      -2.317  -2.887  -0.249  1.00  9.29           C  
ATOM   3142  NZ  LYS A 159      -2.693  -1.459  -0.302  1.00  9.78           N  
ATOM   3143  H   LYS A 159       0.253  -6.786   2.627  1.00  5.90           H  
ATOM   3144  HA  LYS A 159       1.168  -6.242   0.268  1.00  6.07           H  
ATOM   3145  HB2 LYS A 159       0.391  -4.592   2.379  1.00  6.59           H  
ATOM   3146  HB3 LYS A 159       1.149  -3.918   1.156  1.00  6.59           H  
ATOM   3147  HG2 LYS A 159      -0.553  -4.675  -0.263  1.00  7.66           H  
ATOM   3148  HG3 LYS A 159      -1.330  -5.224   1.010  1.00  7.66           H  
ATOM   3149  HD2 LYS A 159      -1.821  -3.188   1.727  1.00  9.23           H  
ATOM   3150  HD3 LYS A 159      -0.644  -2.520   0.894  1.00  9.23           H  
ATOM   3151  HE2 LYS A 159      -1.905  -3.120  -1.096  1.00 11.15           H  
ATOM   3152  HE3 LYS A 159      -3.126  -3.406  -0.120  1.00 11.15           H  
ATOM   3153  HZ1 LYS A 159      -3.313  -1.331  -0.928  1.00 11.73           H  
ATOM   3154  HZ2 LYS A 159      -3.019  -1.201   0.485  1.00 11.73           H  
ATOM   3155  HZ3 LYS A 159      -1.980  -0.963  -0.496  1.00 11.73           H  
ATOM   3156  N   VAL A 160       3.344  -5.831   2.580  1.00  4.89           N  
ATOM   3157  CA  VAL A 160       4.781  -5.681   2.817  1.00  5.36           C  
ATOM   3158  C   VAL A 160       5.538  -6.806   2.124  1.00  5.52           C  
ATOM   3159  O   VAL A 160       6.509  -6.580   1.399  1.00  7.28           O  
ATOM   3160  CB  VAL A 160       5.069  -5.652   4.331  1.00  6.01           C  
ATOM   3161  CG1 VAL A 160       6.562  -5.657   4.586  1.00  7.62           C  
ATOM   3162  CG2 VAL A 160       4.415  -4.442   4.974  1.00  7.38           C  
ATOM   3163  H   VAL A 160       2.882  -5.985   3.289  1.00  5.86           H  
ATOM   3164  HA  VAL A 160       5.079  -4.838   2.441  1.00  6.44           H  
ATOM   3165  HB  VAL A 160       4.693  -6.448   4.739  1.00  7.21           H  
ATOM   3166 1HG1 VAL A 160       6.724  -5.437   5.517  1.00  9.15           H  
ATOM   3167 2HG1 VAL A 160       6.914  -6.540   4.389  1.00  9.15           H  
ATOM   3168 3HG1 VAL A 160       6.983  -4.998   4.013  1.00  9.15           H  
ATOM   3169 1HG2 VAL A 160       4.587  -4.459   5.928  1.00  8.86           H  
ATOM   3170 2HG2 VAL A 160       4.789  -3.636   4.584  1.00  8.86           H  
ATOM   3171 3HG2 VAL A 160       3.459  -4.475   4.810  1.00  8.86           H  
ATOM   3172  N   VAL A 161       5.097  -8.046   2.346  1.00  5.59           N  
ATOM   3173  CA  VAL A 161       5.725  -9.223   1.739  1.00  6.33           C  
ATOM   3174  C   VAL A 161       5.761  -9.095   0.222  1.00  5.95           C  
ATOM   3175  O   VAL A 161       6.770  -9.409  -0.429  1.00  6.64           O  
ATOM   3176  CB  VAL A 161       4.950 -10.494   2.178  1.00  6.66           C  
ATOM   3177  CG1 VAL A 161       5.392 -11.730   1.408  1.00  7.30           C  
ATOM   3178  CG2 VAL A 161       5.113 -10.693   3.673  1.00  7.90           C  
ATOM   3179  H   VAL A 161       4.427  -8.237   2.851  1.00  6.71           H  
ATOM   3180  HA  VAL A 161       6.642  -9.287   2.047  1.00  7.59           H  
ATOM   3181  HB  VAL A 161       4.009 -10.369   1.976  1.00  7.99           H  
ATOM   3182 1HG1 VAL A 161       5.005 -12.517   1.824  1.00  8.76           H  
ATOM   3183 2HG1 VAL A 161       5.086 -11.657   0.490  1.00  8.76           H  
ATOM   3184 3HG1 VAL A 161       6.360 -11.787   1.430  1.00  8.76           H  
ATOM   3185 1HG2 VAL A 161       4.689 -11.528   3.928  1.00  9.48           H  
ATOM   3186 2HG2 VAL A 161       6.058 -10.724   3.886  1.00  9.48           H  
ATOM   3187 3HG2 VAL A 161       4.692  -9.953   4.138  1.00  9.48           H  
ATOM   3188  N   ASP A 162       4.651  -8.649  -0.364  1.00  5.70           N  
ATOM   3189  CA  ASP A 162       4.509  -8.697  -1.811  1.00  6.24           C  
ATOM   3190  C   ASP A 162       5.452  -7.742  -2.525  1.00  6.21           C  
ATOM   3191  O   ASP A 162       5.809  -7.993  -3.681  1.00  7.54           O  
ATOM   3192  CB  ASP A 162       3.060  -8.390  -2.200  1.00  6.41           C  
ATOM   3193  CG  ASP A 162       2.784  -8.700  -3.645  1.00  5.94           C  
ATOM   3194  OD1 ASP A 162       2.622  -7.753  -4.440  1.00  7.13           O  
ATOM   3195  OD2 ASP A 162       2.770  -9.903  -3.985  1.00  6.53           O  
ATOM   3196  H   ASP A 162       3.975  -8.317   0.050  1.00  6.84           H  
ATOM   3197  HA  ASP A 162       4.729  -9.595  -2.105  1.00  7.49           H  
ATOM   3198  HB2 ASP A 162       2.464  -8.928  -1.656  1.00  7.69           H  
ATOM   3199  HB3 ASP A 162       2.884  -7.448  -2.054  1.00  7.69           H  
ATOM   3200  N   VAL A 163       5.822  -6.623  -1.879  1.00  6.14           N  
ATOM   3201  CA  VAL A 163       6.620  -5.590  -2.532  1.00  6.80           C  
ATOM   3202  C   VAL A 163       8.113  -5.858  -2.421  1.00  6.28           C  
ATOM   3203  O   VAL A 163       8.909  -5.153  -3.054  1.00  7.10           O  
ATOM   3204  CB  VAL A 163       6.242  -4.205  -1.946  1.00  8.12           C  
ATOM   3205  CG1 VAL A 163       6.862  -3.991  -0.583  1.00  8.51           C  
ATOM   3206  CG2 VAL A 163       6.605  -3.064  -2.894  1.00 10.10           C  
ATOM   3207  H   VAL A 163       5.621  -6.446  -1.062  1.00  7.37           H  
ATOM   3208  HA  VAL A 163       6.425  -5.571  -3.482  1.00  8.16           H  
ATOM   3209  HB  VAL A 163       5.278  -4.194  -1.837  1.00  9.74           H  
ATOM   3210 1HG1 VAL A 163       6.417  -3.247  -0.146  1.00 10.22           H  
ATOM   3211 2HG1 VAL A 163       6.752  -4.797  -0.055  1.00 10.22           H  
ATOM   3212 3HG1 VAL A 163       7.805  -3.793  -0.692  1.00 10.22           H  
ATOM   3213 1HG2 VAL A 163       6.292  -2.227  -2.515  1.00 12.12           H  
ATOM   3214 2HG2 VAL A 163       7.568  -3.037  -3.002  1.00 12.12           H  
ATOM   3215 3HG2 VAL A 163       6.179  -3.218  -3.752  1.00 12.12           H  
ATOM   3216  N   LEU A 164       8.530  -6.848  -1.634  1.00  6.43           N  
ATOM   3217  CA  LEU A 164       9.954  -6.979  -1.332  1.00  6.47           C  
ATOM   3218  C   LEU A 164      10.789  -7.280  -2.575  1.00  7.24           C  
ATOM   3219  O   LEU A 164      11.977  -6.933  -2.603  1.00  7.60           O  
ATOM   3220  CB  LEU A 164      10.185  -8.023  -0.239  1.00  7.45           C  
ATOM   3221  CG  LEU A 164       9.554  -7.673   1.119  1.00  7.74           C  
ATOM   3222  CD1 LEU A 164       9.858  -8.764   2.129  1.00  9.53           C  
ATOM   3223  CD2 LEU A 164       9.993  -6.328   1.646  1.00  7.99           C  
ATOM   3224  H   LEU A 164       8.024  -7.442  -1.271  1.00  7.72           H  
ATOM   3225  HA  LEU A 164      10.265  -6.128  -0.984  1.00  7.77           H  
ATOM   3226  HB2 LEU A 164       9.803  -8.865  -0.532  1.00  8.93           H  
ATOM   3227  HB3 LEU A 164      11.140  -8.121  -0.103  1.00  8.93           H  
ATOM   3228  HG  LEU A 164       8.595  -7.611   0.988  1.00  9.28           H  
ATOM   3229 1HD1 LEU A 164       9.422  -8.548   2.968  1.00 11.44           H  
ATOM   3230 2HD1 LEU A 164       9.524  -9.610   1.791  1.00 11.44           H  
ATOM   3231 3HD1 LEU A 164      10.818  -8.816   2.259  1.00 11.44           H  
ATOM   3232 1HD2 LEU A 164       9.761  -6.266   2.586  1.00  9.59           H  
ATOM   3233 2HD2 LEU A 164      10.953  -6.244   1.536  1.00  9.59           H  
ATOM   3234 3HD2 LEU A 164       9.541  -5.630   1.147  1.00  9.59           H  
ATOM   3235  N   ASP A 165      10.193  -7.909  -3.605  1.00  8.75           N  
ATOM   3236  CA  ASP A 165      10.921  -8.171  -4.849  1.00  9.95           C  
ATOM   3237  C   ASP A 165      11.476  -6.899  -5.456  1.00  9.03           C  
ATOM   3238  O   ASP A 165      12.455  -6.943  -6.212  1.00 11.16           O  
ATOM   3239  CB  ASP A 165      10.005  -8.793  -5.919  1.00 11.16           C  
ATOM   3240  CG  ASP A 165       9.222  -9.972  -5.419  1.00 11.53           C  
ATOM   3241  OD1 ASP A 165       8.242  -9.745  -4.673  1.00 10.90           O  
ATOM   3242  OD2 ASP A 165       9.584 -11.116  -5.772  1.00 13.25           O  
ATOM   3243  H   ASP A 165       9.379  -8.188  -3.605  1.00 10.50           H  
ATOM   3244  HA  ASP A 165      11.632  -8.790  -4.621  1.00 11.94           H  
ATOM   3245  HB2 ASP A 165       9.373  -8.121  -6.219  1.00 13.39           H  
ATOM   3246  HB3 ASP A 165      10.550  -9.092  -6.663  1.00 13.39           H  
ATOM   3247  N  ASER A 166      10.855  -5.767  -5.170  0.69  7.53           N  
ATOM   3248  N  BSER A 166      10.834  -5.764  -5.174  0.31  8.50           N  
ATOM   3249  CA ASER A 166      11.241  -4.517  -5.798  0.69  7.74           C  
ATOM   3250  CA BSER A 166      11.210  -4.492  -5.770  0.31  8.51           C  
ATOM   3251  C  ASER A 166      12.253  -3.718  -4.986  0.69  6.75           C  
ATOM   3252  C  BSER A 166      12.375  -3.824  -5.056  0.31  7.77           C  
ATOM   3253  O  ASER A 166      12.677  -2.646  -5.433  0.69  7.14           O  
ATOM   3254  O  BSER A 166      13.018  -2.946  -5.640  0.31  8.62           O  
ATOM   3255  CB ASER A 166      10.004  -3.677  -6.076  0.69  9.34           C  
ATOM   3256  CB BSER A 166      10.016  -3.536  -5.746  0.31  9.68           C  
ATOM   3257  OG ASER A 166       9.487  -3.164  -4.871  0.69  9.25           O  
ATOM   3258  OG BSER A 166       8.903  -4.068  -6.444  0.31 10.51           O  
ATOM   3259  H  ASER A 166      10.204  -5.697  -4.612  0.69  9.03           H  
ATOM   3260  H  BSER A 166      10.168  -5.708  -4.632  0.31 10.20           H  
ATOM   3261  HA ASER A 166      11.660  -4.714  -6.650  0.69  9.29           H  
ATOM   3262  HA BSER A 166      11.468  -4.654  -6.691  0.31 10.21           H  
ATOM   3263  HB2ASER A 166      10.244  -2.940  -6.659  0.69 11.21           H  
ATOM   3264  HB2BSER A 166       9.760  -3.380  -4.823  0.31 11.62           H  
ATOM   3265  HB3ASER A 166       9.331  -4.231  -6.502  0.69 11.21           H  
ATOM   3266  HB3BSER A 166      10.276  -2.700  -6.164  0.31 11.62           H  
ATOM   3267  HG ASER A 166       9.279  -3.795  -4.357  0.69 11.11           H  
ATOM   3268  HG BSER A 166       8.262  -3.526  -6.419  0.31 12.61           H  
ATOM   3269  N   ILE A 167      12.656  -4.211  -3.812  1.00  6.29           N  
ATOM   3270  CA  ILE A 167      13.682  -3.551  -2.997  1.00  6.28           C  
ATOM   3271  C   ILE A 167      14.715  -4.568  -2.520  1.00  5.92           C  
ATOM   3272  O   ILE A 167      15.124  -4.560  -1.359  1.00  6.01           O  
ATOM   3273  CB  ILE A 167      13.076  -2.752  -1.823  1.00  6.43           C  
ATOM   3274  CG1 ILE A 167      12.232  -3.634  -0.895  1.00  6.64           C  
ATOM   3275  CG2 ILE A 167      12.248  -1.582  -2.355  1.00  7.42           C  
ATOM   3276  CD1 ILE A 167      12.191  -3.108   0.537  1.00  8.56           C  
ATOM   3277  H  AILE A 167      12.348  -4.933  -3.462  0.69  7.55           H  
ATOM   3278  H  BILE A 167      12.263  -4.862  -3.411  0.31  7.55           H  
ATOM   3279  HA  ILE A 167      14.144  -2.916  -3.565  1.00  7.53           H  
ATOM   3280  HB  ILE A 167      13.814  -2.409  -1.295  1.00  7.72           H  
ATOM   3281 2HG1 ILE A 167      11.323  -3.666  -1.230  1.00  7.97           H  
ATOM   3282 3HG1 ILE A 167      12.611  -4.527  -0.877  1.00  7.97           H  
ATOM   3283 1HG2 ILE A 167      11.875  -1.093  -1.606  1.00  8.90           H  
ATOM   3284 2HG2 ILE A 167      12.823  -1.000  -2.877  1.00  8.90           H  
ATOM   3285 3HG2 ILE A 167      11.535  -1.929  -2.913  1.00  8.90           H  
ATOM   3286 1HD1 ILE A 167      11.521  -3.601   1.036  1.00 10.28           H  
ATOM   3287 2HD1 ILE A 167      13.063  -3.230   0.944  1.00 10.28           H  
ATOM   3288 3HD1 ILE A 167      11.963  -2.165   0.521  1.00 10.28           H  
ATOM   3289  N   LYS A 168      15.166  -5.435  -3.428  1.00  6.22           N  
ATOM   3290  CA  LYS A 168      15.983  -6.569  -3.012  1.00  6.67           C  
ATOM   3291  C   LYS A 168      17.284  -6.129  -2.358  1.00  6.23           C  
ATOM   3292  O   LYS A 168      17.752  -6.770  -1.411  1.00  6.79           O  
ATOM   3293  CB  LYS A 168      16.293  -7.475  -4.206  1.00  7.89           C  
ATOM   3294  CG  LYS A 168      17.063  -8.739  -3.810  1.00  9.54           C  
ATOM   3295  CD  LYS A 168      17.337  -9.635  -5.009  1.00 12.89           C  
ATOM   3296  CE  LYS A 168      18.021 -10.938  -4.608  1.00 16.39           C  
ATOM   3297  NZ  LYS A 168      18.166 -11.873  -5.762  1.00 19.78           N  
ATOM   3298  H   LYS A 168      15.015  -5.389  -4.274  1.00  7.46           H  
ATOM   3299  HA  LYS A 168      15.470  -7.075  -2.363  1.00  8.01           H  
ATOM   3300  HB2 LYS A 168      15.460  -7.748  -4.620  1.00  9.47           H  
ATOM   3301  HB3 LYS A 168      16.834  -6.982  -4.844  1.00  9.47           H  
ATOM   3302  HG2 LYS A 168      17.914  -8.486  -3.420  1.00 11.45           H  
ATOM   3303  HG3 LYS A 168      16.540  -9.244  -3.168  1.00 11.45           H  
ATOM   3304  HD2 LYS A 168      16.497  -9.855  -5.441  1.00 15.46           H  
ATOM   3305  HD3 LYS A 168      17.918  -9.168  -5.630  1.00 15.46           H  
ATOM   3306  HE2 LYS A 168      18.907 -10.741  -4.265  1.00 19.67           H  
ATOM   3307  HE3 LYS A 168      17.492 -11.379  -3.925  1.00 19.67           H  
ATOM   3308  HZ1 LYS A 168      18.570 -12.621  -5.499  1.00 23.74           H  
ATOM   3309  HZ2 LYS A 168      17.364 -12.079  -6.090  1.00 23.74           H  
ATOM   3310  HZ3 LYS A 168      18.651 -11.493  -6.404  1.00 23.74           H  
ATOM   3311  N   THR A 169      17.902  -5.068  -2.873  1.00  6.42           N  
ATOM   3312  CA  THR A 169      19.251  -4.682  -2.507  1.00  6.41           C  
ATOM   3313  C   THR A 169      19.292  -3.305  -1.853  1.00  6.24           C  
ATOM   3314  O   THR A 169      18.399  -2.466  -2.003  1.00  6.39           O  
ATOM   3315  CB  THR A 169      20.179  -4.723  -3.733  1.00  7.52           C  
ATOM   3316  CG2 THR A 169      20.427  -6.161  -4.164  1.00  8.53           C  
ATOM   3317  OG1 THR A 169      19.583  -3.998  -4.815  1.00  7.87           O  
ATOM   3318  H   THR A 169      17.545  -4.544  -3.454  1.00  7.71           H  
ATOM   3319  HA  THR A 169      19.582  -5.305  -1.841  1.00  7.69           H  
ATOM   3320  HB  THR A 169      21.031  -4.318  -3.508  1.00  9.02           H  
ATOM   3321  HG1 THR A 169      19.536  -3.182  -4.622  1.00  9.45           H  
ATOM   3322 1HG2 THR A 169      21.018  -6.180  -4.933  1.00 10.24           H  
ATOM   3323 2HG2 THR A 169      20.837  -6.659  -3.439  1.00 10.24           H  
ATOM   3324 3HG2 THR A 169      19.588  -6.586  -4.401  1.00 10.24           H  
ATOM   3325  N  ALYS A 170      20.385  -3.094  -1.123  0.45  7.07           N  
ATOM   3326  N  BLYS A 170      20.384  -3.095  -1.122  0.55  7.04           N  
ATOM   3327  CA ALYS A 170      20.600  -1.872  -0.365  0.45  7.43           C  
ATOM   3328  CA BLYS A 170      20.622  -1.867  -0.380  0.55  7.23           C  
ATOM   3329  C  ALYS A 170      20.493  -0.652  -1.267  0.45  7.20           C  
ATOM   3330  C  BLYS A 170      20.490  -0.651  -1.282  0.55  6.98           C  
ATOM   3331  O  ALYS A 170      21.113  -0.589  -2.332  0.45  8.59           O  
ATOM   3332  O  BLYS A 170      21.092  -0.586  -2.359  0.55  8.61           O  
ATOM   3333  CB ALYS A 170      21.990  -1.923   0.273  0.45  8.63           C  
ATOM   3334  CB BLYS A 170      22.037  -1.925   0.204  0.55  8.50           C  
ATOM   3335  CG ALYS A 170      22.375  -0.683   1.063  0.45  9.87           C  
ATOM   3336  CG BLYS A 170      22.463  -0.690   0.973  0.55 10.27           C  
ATOM   3337  CD ALYS A 170      23.744  -0.833   1.732  0.45 11.04           C  
ATOM   3338  CD BLYS A 170      23.884  -0.826   1.512  0.55 11.95           C  
ATOM   3339  CE ALYS A 170      24.870  -0.962   0.717  0.45 12.22           C  
ATOM   3340  HE1ALYS A 170      25.867  -1.071   1.204  1.00  0.00           H  
ATOM   3341  HE2ALYS A 170      24.864  -0.110  -0.002  1.00  0.00           H  
ATOM   3342  HE3ALYS A 170      24.676  -1.797   0.004  1.00  0.00           H  
ATOM   3343  CE BLYS A 170      24.308   0.421   2.268  0.55 14.01           C  
ATOM   3344  HE1BLYS A 170      25.346   0.322   2.662  1.00  0.00           H  
ATOM   3345  HE2BLYS A 170      23.585   0.674   3.078  1.00  0.00           H  
ATOM   3346  HE3BLYS A 170      24.193   1.337   1.643  1.00  0.00           H  
ATOM   3347  H  ALYS A 170      21.031  -3.658  -1.050  0.45  8.48           H  
ATOM   3348  H  BLYS A 170      21.021  -3.667  -1.038  0.55  8.45           H  
ATOM   3349  HA ALYS A 170      19.926  -1.793   0.328  0.45  8.92           H  
ATOM   3350  HA BLYS A 170      19.972  -1.780   0.335  0.55  8.67           H  
ATOM   3351  HB2ALYS A 170      22.022  -2.678   0.881  0.45 10.36           H  
ATOM   3352  HB2BLYS A 170      22.087  -2.679   0.813  0.55 10.20           H  
ATOM   3353  HB3ALYS A 170      22.648  -2.037  -0.431  0.45 10.36           H  
ATOM   3354  HB3BLYS A 170      22.665  -2.046  -0.525  0.55 10.20           H  
ATOM   3355  HG2ALYS A 170      22.413   0.078   0.463  0.45 11.84           H  
ATOM   3356  HG2BLYS A 170      22.433   0.080   0.385  0.55 12.32           H  
ATOM   3357  HG3ALYS A 170      21.715  -0.528   1.756  0.45 11.84           H  
ATOM   3358  HG3BLYS A 170      21.865  -0.557   1.725  0.55 12.32           H  
ATOM   3359  HD2ALYS A 170      23.918  -0.051   2.279  0.45 13.24           H  
ATOM   3360  HD2BLYS A 170      23.928  -1.582   2.118  0.55 14.34           H  
ATOM   3361  HD3ALYS A 170      23.742  -1.631   2.284  0.45 13.24           H  
ATOM   3362  HD3BLYS A 170      24.498  -0.958   0.772  0.55 14.34           H  
ATOM   3363  N   GLY A 171      19.723   0.332  -0.818  1.00  7.29           N  
ATOM   3364  CA  GLY A 171      19.547   1.571  -1.533  1.00  8.50           C  
ATOM   3365  C   GLY A 171      18.329   1.611  -2.425  1.00  8.08           C  
ATOM   3366  O   GLY A 171      17.993   2.692  -2.938  1.00 10.18           O  
ATOM   3367  H  AGLY A 171      19.283   0.297  -0.079  0.45  8.74           H  
ATOM   3368  H  BGLY A 171      19.290   0.295  -0.075  0.55  8.74           H  
ATOM   3369  HA2 GLY A 171      19.470   2.294  -0.891  1.00 10.20           H  
ATOM   3370  HA3 GLY A 171      20.327   1.724  -2.089  1.00 10.20           H  
ATOM   3371  N   LYS A 172      17.672   0.481  -2.646  1.00  6.88           N  
ATOM   3372  CA  LYS A 172      16.443   0.472  -3.420  1.00  6.97           C  
ATOM   3373  C   LYS A 172      15.257   0.845  -2.547  1.00  6.14           C  
ATOM   3374  O   LYS A 172      15.166   0.447  -1.380  1.00  6.85           O  
ATOM   3375  CB  LYS A 172      16.208  -0.906  -4.043  1.00  7.45           C  
ATOM   3376  CG  LYS A 172      17.231  -1.276  -5.110  1.00  9.48           C  
ATOM   3377  CD  LYS A 172      16.776  -2.434  -6.002  1.00 13.74           C  
ATOM   3378  CE  LYS A 172      15.706  -2.014  -7.020  1.00 17.36           C  
ATOM   3379  NZ  LYS A 172      15.268  -3.139  -7.905  1.00 19.77           N  
ATOM   3380  H   LYS A 172      17.918  -0.292  -2.359  1.00  8.25           H  
ATOM   3381  HA  LYS A 172      16.516   1.124  -4.134  1.00  8.37           H  
ATOM   3382  HB2 LYS A 172      16.252  -1.576  -3.343  1.00  8.94           H  
ATOM   3383  HB3 LYS A 172      15.331  -0.915  -4.457  1.00  8.94           H  
ATOM   3384  HG2 LYS A 172      17.387  -0.506  -5.678  1.00 11.37           H  
ATOM   3385  HG3 LYS A 172      18.057  -1.541  -4.676  1.00 11.37           H  
ATOM   3386  HD2 LYS A 172      17.540  -2.774  -6.494  1.00 16.48           H  
ATOM   3387  HD3 LYS A 172      16.402  -3.135  -5.445  1.00 16.48           H  
ATOM   3388  HE2 LYS A 172      14.927  -1.688  -6.542  1.00 20.84           H  
ATOM   3389  HE3 LYS A 172      16.066  -1.312  -7.584  1.00 20.84           H  
ATOM   3390  HZ1 LYS A 172      14.645  -2.854  -8.473  1.00 23.72           H  
ATOM   3391  HZ2 LYS A 172      15.961  -3.450  -8.368  1.00 23.72           H  
ATOM   3392  HZ3 LYS A 172      14.930  -3.799  -7.413  1.00 23.72           H  
ATOM   3393  N   SER A 173      14.333   1.588  -3.144  1.00  6.63           N  
ATOM   3394  CA  SER A 173      13.089   1.961  -2.499  1.00  6.60           C  
ATOM   3395  C   SER A 173      11.949   1.827  -3.496  1.00  6.66           C  
ATOM   3396  O   SER A 173      12.155   1.771  -4.711  1.00  8.19           O  
ATOM   3397  CB  SER A 173      13.154   3.384  -1.937  1.00  8.14           C  
ATOM   3398  OG  SER A 173      13.376   4.345  -2.951  1.00 10.28           O  
ATOM   3399  H   SER A 173      14.409   1.895  -3.944  1.00  7.96           H  
ATOM   3400  HA  SER A 173      12.910   1.356  -1.762  1.00  7.92           H  
ATOM   3401  HB2 SER A 173      12.313   3.584  -1.497  1.00  9.77           H  
ATOM   3402  HB3 SER A 173      13.882   3.434  -1.297  1.00  9.77           H  
ATOM   3403  HG  SER A 173      12.721   4.363  -3.477  1.00 12.34           H  
ATOM   3404  N   ALA A 174      10.736   1.792  -2.957  1.00  6.34           N  
ATOM   3405  CA  ALA A 174       9.535   1.717  -3.774  1.00  7.05           C  
ATOM   3406  C   ALA A 174       8.424   2.508  -3.106  1.00  5.79           C  
ATOM   3407  O   ALA A 174       8.391   2.657  -1.886  1.00  6.04           O  
ATOM   3408  CB  ALA A 174       9.078   0.262  -3.962  1.00  8.23           C  
ATOM   3409  H   ALA A 174      10.581   1.811  -2.111  1.00  7.61           H  
ATOM   3410  HA  ALA A 174       9.716   2.108  -4.643  1.00  8.46           H  
ATOM   3411  HB1 ALA A 174       8.281   0.251  -4.515  1.00  9.88           H  
ATOM   3412  HB2 ALA A 174       9.788  -0.238  -4.393  1.00  9.88           H  
ATOM   3413  HB3 ALA A 174       8.882  -0.122  -3.093  1.00  9.88           H  
ATOM   3414  N  AASP A 175       7.509   3.026  -3.921  0.65  6.40           N  
ATOM   3415  N  BASP A 175       7.492   2.980  -3.926  0.35  6.08           N  
ATOM   3416  CA AASP A 175       6.302   3.631  -3.383  0.65  6.58           C  
ATOM   3417  CA BASP A 175       6.286   3.616  -3.418  0.35  5.98           C  
ATOM   3418  C  AASP A 175       5.606   2.639  -2.460  0.65  5.96           C  
ATOM   3419  C  BASP A 175       5.531   2.655  -2.505  0.35  5.72           C  
ATOM   3420  O  AASP A 175       5.468   1.458  -2.776  0.65  7.46           O  
ATOM   3421  O  BASP A 175       5.267   1.509  -2.876  0.35  6.21           O  
ATOM   3422  CB AASP A 175       5.360   4.026  -4.530  0.65  7.84           C  
ATOM   3423  CB BASP A 175       5.411   3.994  -4.613  0.35  6.54           C  
ATOM   3424  CG AASP A 175       4.164   4.856  -4.065  0.65  7.07           C  
ATOM   3425  CG BASP A 175       4.294   4.941  -4.251  0.35  5.75           C  
ATOM   3426  OD1AASP A 175       4.176   6.089  -4.255  0.65  8.72           O  
ATOM   3427  OD1BASP A 175       3.663   4.742  -3.195  0.35  6.35           O  
ATOM   3428  OD2AASP A 175       3.212   4.277  -3.505  0.65  6.90           O  
ATOM   3429  OD2BASP A 175       4.053   5.883  -5.032  0.35  6.12           O  
ATOM   3430  H  AASP A 175       7.565   3.038  -4.779  0.65  7.68           H  
ATOM   3431  H  BASP A 175       7.535   2.944  -4.784  0.35  7.30           H  
ATOM   3432  HA AASP A 175       6.524   4.432  -2.883  0.65  7.90           H  
ATOM   3433  HA BASP A 175       6.505   4.410  -2.907  0.35  7.18           H  
ATOM   3434  HB2AASP A 175       5.856   4.553  -5.177  0.65  9.41           H  
ATOM   3435  HB2BASP A 175       5.963   4.426  -5.284  0.35  7.84           H  
ATOM   3436  HB3AASP A 175       5.020   3.220  -4.949  0.65  9.41           H  
ATOM   3437  HB3BASP A 175       5.013   3.189  -4.980  0.35  7.84           H  
ATOM   3438  N   PHE A 176       5.168   3.125  -1.310  1.00  5.31           N  
ATOM   3439  CA  PHE A 176       4.415   2.300  -0.377  1.00  5.14           C  
ATOM   3440  C   PHE A 176       3.324   3.133   0.262  1.00  4.99           C  
ATOM   3441  O   PHE A 176       3.030   3.004   1.457  1.00  6.00           O  
ATOM   3442  CB  PHE A 176       5.308   1.598   0.648  1.00  5.41           C  
ATOM   3443  CG  PHE A 176       4.734   0.295   1.143  1.00  5.10           C  
ATOM   3444  CD1 PHE A 176       4.555  -0.771   0.278  1.00  6.15           C  
ATOM   3445  CD2 PHE A 176       4.360   0.141   2.465  1.00  5.31           C  
ATOM   3446  CE1 PHE A 176       4.030  -1.967   0.725  1.00  6.76           C  
ATOM   3447  CE2 PHE A 176       3.849  -1.060   2.931  1.00  6.02           C  
ATOM   3448  CZ  PHE A 176       3.681  -2.110   2.052  1.00  5.99           C  
ATOM   3449  H  APHE A 176       5.296   3.933  -1.045  0.65  6.37           H  
ATOM   3450  H  BPHE A 176       5.348   3.915  -1.022  0.35  6.37           H  
ATOM   3451  HA  PHE A 176       3.985   1.582  -0.867  1.00  6.17           H  
ATOM   3452  HB2 PHE A 176       6.167   1.410   0.240  1.00  6.50           H  
ATOM   3453  HB3 PHE A 176       5.426   2.182   1.414  1.00  6.50           H  
ATOM   3454  HD1 PHE A 176       4.793  -0.680  -0.617  1.00  7.38           H  
ATOM   3455  HD2 PHE A 176       4.452   0.857   3.051  1.00  6.37           H  
ATOM   3456  HE1 PHE A 176       3.912  -2.674   0.133  1.00  8.11           H  
ATOM   3457  HE2 PHE A 176       3.623  -1.158   3.828  1.00  7.23           H  
ATOM   3458  HZ  PHE A 176       3.330  -2.916   2.354  1.00  7.19           H  
ATOM   3459  N   THR A 177       2.681   3.959  -0.556  1.00  5.51           N  
ATOM   3460  CA  THR A 177       1.543   4.743  -0.121  1.00  5.23           C  
ATOM   3461  C   THR A 177       0.318   3.855   0.102  1.00  5.03           C  
ATOM   3462  O   THR A 177       0.222   2.725  -0.389  1.00  6.26           O  
ATOM   3463  CB  THR A 177       1.234   5.875  -1.112  1.00  5.49           C  
ATOM   3464  CG2 THR A 177       2.341   6.927  -1.105  1.00  5.98           C  
ATOM   3465  OG1 THR A 177       1.037   5.359  -2.438  1.00  6.29           O  
ATOM   3466  H   THR A 177       2.891   4.083  -1.381  1.00  6.61           H  
ATOM   3467  HA  THR A 177       1.754   5.162   0.727  1.00  6.28           H  
ATOM   3468  HB  THR A 177       0.412   6.311  -0.838  1.00  6.59           H  
ATOM   3469  HG1 THR A 177       1.734   4.971  -2.702  1.00  7.55           H  
ATOM   3470 1HG2 THR A 177       2.150   7.614  -1.763  1.00  7.17           H  
ATOM   3471 2HG2 THR A 177       2.402   7.338  -0.229  1.00  7.17           H  
ATOM   3472 3HG2 THR A 177       3.192   6.514  -1.320  1.00  7.17           H  
ATOM   3473  N  AASN A 178      -0.619   4.370   0.895  0.53  4.92           N  
ATOM   3474  N  BASN A 178      -0.629   4.407   0.870  0.47  5.07           N  
ATOM   3475  CA AASN A 178      -1.924   3.750   1.080  0.53  5.84           C  
ATOM   3476  CA BASN A 178      -1.917   3.777   1.168  0.47  6.49           C  
ATOM   3477  C  AASN A 178      -1.873   2.464   1.905  0.53  6.27           C  
ATOM   3478  C  BASN A 178      -1.761   2.395   1.786  0.47  6.10           C  
ATOM   3479  O  AASN A 178      -2.779   1.630   1.814  0.53  6.66           O  
ATOM   3480  O  BASN A 178      -2.454   1.440   1.428  0.47  6.50           O  
ATOM   3481  CB AASN A 178      -2.619   3.558  -0.277  0.53  5.83           C  
ATOM   3482  CB BASN A 178      -2.847   3.772  -0.036  0.47  7.77           C  
ATOM   3483  CG AASN A 178      -2.694   4.868  -1.052  0.53  6.17           C  
ATOM   3484  CG BASN A 178      -3.056   5.161  -0.569  0.47  7.19           C  
ATOM   3485  ND2AASN A 178      -1.890   5.010  -2.100  0.53  6.70           N  
ATOM   3486  ND2BASN A 178      -2.553   5.406  -1.762  0.47  7.32           N  
ATOM   3487  OD1AASN A 178      -3.445   5.759  -0.675  0.53  6.62           O  
ATOM   3488  OD1BASN A 178      -3.626   6.021   0.102  0.47  6.79           O  
ATOM   3489  H  AASN A 178      -0.517   5.095   1.346  0.53  5.90           H  
ATOM   3490  H  BASN A 178      -0.544   5.177   1.244  0.47  6.08           H  
ATOM   3491  HA AASN A 178      -2.486   4.343   1.603  0.53  7.00           H  
ATOM   3492  HA BASN A 178      -2.351   4.317   1.846  0.47  7.79           H  
ATOM   3493  HB2AASN A 178      -2.119   2.918  -0.806  0.53  7.00           H  
ATOM   3494  HB2BASN A 178      -2.460   3.229  -0.740  0.47  9.32           H  
ATOM   3495  HB3AASN A 178      -3.523   3.236  -0.132  0.53  7.00           H  
ATOM   3496  HB3BASN A 178      -3.709   3.412   0.225  0.47  9.32           H  
ATOM   3497 1HD2AASN A 178      -1.906   5.736  -2.559  0.53  8.03           H  
ATOM   3498 1HD2BASN A 178      -2.644   6.185  -2.115  0.47  8.79           H  
ATOM   3499 2HD2AASN A 178      -1.352   4.375  -2.318  0.53  8.03           H  
ATOM   3500 2HD2BASN A 178      -2.134   4.787  -2.188  0.47  8.79           H  
ATOM   3501  N   PHE A 179      -0.846   2.311   2.739  1.00  5.45           N  
ATOM   3502  CA  PHE A 179      -0.703   1.154   3.607  1.00  5.87           C  
ATOM   3503  C   PHE A 179      -1.186   1.508   5.012  1.00  5.67           C  
ATOM   3504  O   PHE A 179      -0.840   2.562   5.551  1.00  6.67           O  
ATOM   3505  CB  PHE A 179       0.750   0.683   3.669  1.00  6.07           C  
ATOM   3506  CG  PHE A 179       0.939  -0.474   4.611  1.00  5.27           C  
ATOM   3507  CD1 PHE A 179       0.583  -1.748   4.224  1.00  5.70           C  
ATOM   3508  CD2 PHE A 179       1.411  -0.282   5.901  1.00  5.37           C  
ATOM   3509  CE1 PHE A 179       0.703  -2.833   5.097  1.00  5.66           C  
ATOM   3510  CE2 PHE A 179       1.541  -1.360   6.785  1.00  5.58           C  
ATOM   3511  CZ  PHE A 179       1.181  -2.629   6.375  1.00  5.16           C  
ATOM   3512  H  APHE A 179      -0.206   2.880   2.818  0.53  6.54           H  
ATOM   3513  H  BPHE A 179      -0.277   2.933   2.907  0.47  6.54           H  
ATOM   3514  HA  PHE A 179      -1.247   0.430   3.260  1.00  7.04           H  
ATOM   3515  HB2 PHE A 179       1.029   0.400   2.784  1.00  7.29           H  
ATOM   3516  HB3 PHE A 179       1.308   1.415   3.974  1.00  7.29           H  
ATOM   3517  HD1 PHE A 179       0.256  -1.888   3.364  1.00  6.84           H  
ATOM   3518  HD2 PHE A 179       1.644   0.573   6.182  1.00  6.44           H  
ATOM   3519  HE1 PHE A 179       0.463  -3.687   4.818  1.00  6.79           H  
ATOM   3520  HE2 PHE A 179       1.869  -1.222   7.645  1.00  6.69           H  
ATOM   3521  HZ  PHE A 179       1.261  -3.346   6.961  1.00  6.19           H  
ATOM   3522  N   ASP A 180      -1.977   0.616   5.606  1.00  6.17           N  
ATOM   3523  CA  ASP A 180      -2.575   0.836   6.920  1.00  6.10           C  
ATOM   3524  C   ASP A 180      -1.823   0.027   7.975  1.00  5.77           C  
ATOM   3525  O   ASP A 180      -1.996  -1.200   8.047  1.00  6.57           O  
ATOM   3526  CB  ASP A 180      -4.038   0.410   6.889  1.00  7.39           C  
ATOM   3527  CG  ASP A 180      -4.776   0.736   8.165  1.00  8.29           C  
ATOM   3528  OD1 ASP A 180      -4.131   1.141   9.161  1.00  7.25           O  
ATOM   3529  OD2 ASP A 180      -6.018   0.593   8.154  1.00 12.14           O  
ATOM   3530  H   ASP A 180      -2.188  -0.143   5.260  1.00  7.40           H  
ATOM   3531  HA  ASP A 180      -2.507   1.776   7.152  1.00  7.31           H  
ATOM   3532  HB2 ASP A 180      -4.485   0.869   6.161  1.00  8.86           H  
ATOM   3533  HB3 ASP A 180      -4.084  -0.550   6.755  1.00  8.86           H  
ATOM   3534  N   PRO A 181      -1.011   0.652   8.831  1.00  5.52           N  
ATOM   3535  CA  PRO A 181      -0.254  -0.123   9.828  1.00  6.03           C  
ATOM   3536  C   PRO A 181      -1.117  -0.732  10.914  1.00  5.52           C  
ATOM   3537  O   PRO A 181      -0.622  -1.592  11.651  1.00  5.95           O  
ATOM   3538  CB  PRO A 181       0.731   0.905  10.403  1.00  6.74           C  
ATOM   3539  CG  PRO A 181       0.046   2.217  10.213  1.00  6.53           C  
ATOM   3540  CD  PRO A 181      -0.707   2.094   8.907  1.00  6.19           C  
ATOM   3541  HA  PRO A 181       0.248  -0.829   9.391  1.00  7.24           H  
ATOM   3542  HB2 PRO A 181       0.889   0.725  11.343  1.00  8.09           H  
ATOM   3543  HB3 PRO A 181       1.568   0.874   9.914  1.00  8.09           H  
ATOM   3544  HG2 PRO A 181      -0.565   2.379  10.950  1.00  7.84           H  
ATOM   3545  HG3 PRO A 181       0.704   2.928  10.166  1.00  7.84           H  
ATOM   3546  HD2 PRO A 181      -1.523   2.619   8.927  1.00  7.43           H  
ATOM   3547  HD3 PRO A 181      -0.153   2.371   8.161  1.00  7.43           H  
ATOM   3548  N   ARG A 182      -2.395  -0.359  11.019  1.00  5.86           N  
ATOM   3549  CA  ARG A 182      -3.258  -1.004  12.002  1.00  5.73           C  
ATOM   3550  C   ARG A 182      -3.387  -2.497  11.747  1.00  5.69           C  
ATOM   3551  O   ARG A 182      -3.657  -3.261  12.680  1.00  6.97           O  
ATOM   3552  CB  ARG A 182      -4.635  -0.361  11.992  1.00  6.25           C  
ATOM   3553  CG  ARG A 182      -4.596   1.073  12.488  1.00  7.38           C  
ATOM   3554  CD  ARG A 182      -5.945   1.747  12.413  1.00  9.05           C  
ATOM   3555  NE  ARG A 182      -6.392   1.845  11.035  1.00  9.11           N  
ATOM   3556  CZ  ARG A 182      -7.542   2.386  10.665  1.00 12.51           C  
ATOM   3557  NH1 ARG A 182      -8.356   2.895  11.578  1.00 15.03           N  
ATOM   3558  NH2 ARG A 182      -7.871   2.420   9.382  1.00 14.72           N  
ATOM   3559  H   ARG A 182      -2.775   0.250  10.545  1.00  7.03           H  
ATOM   3560  HA  ARG A 182      -2.868  -0.879  12.881  1.00  6.88           H  
ATOM   3561  HB2 ARG A 182      -4.979  -0.360  11.085  1.00  7.50           H  
ATOM   3562  HB3 ARG A 182      -5.227  -0.867  12.570  1.00  7.50           H  
ATOM   3563  HG2 ARG A 182      -4.307   1.081  13.414  1.00  8.86           H  
ATOM   3564  HG3 ARG A 182      -3.975   1.581  11.942  1.00  8.86           H  
ATOM   3565  HD2 ARG A 182      -6.594   1.228  12.913  1.00 10.86           H  
ATOM   3566  HD3 ARG A 182      -5.881   2.642  12.782  1.00 10.86           H  
ATOM   3567  HE  ARG A 182      -5.878   1.532  10.421  1.00 10.93           H  
ATOM   3568 HH11 ARG A 182      -8.137   2.874  12.409  1.00 18.04           H  
ATOM   3569 HH12 ARG A 182      -9.104   3.247  11.339  1.00 18.04           H  
ATOM   3570 HH21 ARG A 182      -7.338   2.091   8.793  1.00 17.66           H  
ATOM   3571 HH22 ARG A 182      -8.618   2.771   9.139  1.00 17.66           H  
ATOM   3572  N   GLY A 183      -3.203  -2.936  10.499  1.00  6.10           N  
ATOM   3573  CA  GLY A 183      -3.274  -4.347  10.172  1.00  6.86           C  
ATOM   3574  C   GLY A 183      -2.114  -5.183  10.672  1.00  5.99           C  
ATOM   3575  O   GLY A 183      -2.116  -6.406  10.503  1.00  7.44           O  
ATOM   3576  H   GLY A 183      -3.036  -2.428   9.826  1.00  7.32           H  
ATOM   3577  HA2 GLY A 183      -4.087  -4.713  10.553  1.00  8.23           H  
ATOM   3578  HA3 GLY A 183      -3.308  -4.440   9.207  1.00  8.23           H  
ATOM   3579  N   LEU A 184      -1.124  -4.564  11.307  1.00  5.41           N  
ATOM   3580  CA  LEU A 184       0.009  -5.277  11.874  1.00  5.42           C  
ATOM   3581  C   LEU A 184      -0.134  -5.537  13.370  1.00  5.69           C  
ATOM   3582  O   LEU A 184       0.731  -6.190  13.956  1.00  8.00           O  
ATOM   3583  CB  LEU A 184       1.300  -4.500  11.621  1.00  5.67           C  
ATOM   3584  CG  LEU A 184       1.655  -4.301  10.150  1.00  6.47           C  
ATOM   3585  CD1 LEU A 184       2.839  -3.376  10.032  1.00  8.58           C  
ATOM   3586  CD2 LEU A 184       1.930  -5.620   9.450  1.00  8.27           C  
ATOM   3587  H   LEU A 184      -1.087  -3.713  11.422  1.00  6.49           H  
ATOM   3588  HA  LEU A 184       0.079  -6.135  11.429  1.00  6.50           H  
ATOM   3589  HB2 LEU A 184       1.212  -3.621  12.021  1.00  6.80           H  
ATOM   3590  HB3 LEU A 184       2.033  -4.981  12.035  1.00  6.80           H  
ATOM   3591  HG  LEU A 184       0.896  -3.900   9.699  1.00  7.77           H  
ATOM   3592 1HD1 LEU A 184       3.062  -3.267   9.094  1.00 10.30           H  
ATOM   3593 2HD1 LEU A 184       2.608  -2.517  10.419  1.00 10.30           H  
ATOM   3594 3HD1 LEU A 184       3.590  -3.762  10.508  1.00 10.30           H  
ATOM   3595 1HD2 LEU A 184       2.260  -5.440   8.556  1.00  9.93           H  
ATOM   3596 2HD2 LEU A 184       2.595  -6.113   9.955  1.00  9.93           H  
ATOM   3597 3HD2 LEU A 184       1.106  -6.129   9.402  1.00  9.93           H  
ATOM   3598  N  ALEU A 185      -1.177  -5.026  13.997  0.67  5.50           N  
ATOM   3599  N  BLEU A 185      -1.196  -5.047  13.997  0.33  5.98           N  
ATOM   3600  CA ALEU A 185      -1.348  -5.137  15.434  0.67  6.09           C  
ATOM   3601  CA BLEU A 185      -1.284  -5.171  15.443  0.33  6.49           C  
ATOM   3602  C  ALEU A 185      -2.018  -6.465  15.808  0.67  6.11           C  
ATOM   3603  C  BLEU A 185      -2.078  -6.410  15.851  0.33  6.54           C  
ATOM   3604  O  ALEU A 185      -2.745  -7.056  15.001  0.67  6.60           O  
ATOM   3605  O  BLEU A 185      -2.962  -6.867  15.118  0.33  6.65           O  
ATOM   3606  CB ALEU A 185      -2.196  -3.962  15.942  0.67  6.88           C  
ATOM   3607  CB BLEU A 185      -1.958  -3.938  16.038  0.33  6.95           C  
ATOM   3608  CG ALEU A 185      -1.710  -2.541  15.586  0.67  7.19           C  
ATOM   3609  CG BLEU A 185      -0.991  -2.835  16.463  0.33  7.14           C  
ATOM   3610  CD1ALEU A 185      -2.694  -1.481  16.056  0.67  8.93           C  
ATOM   3611  CD1BLEU A 185      -0.165  -2.352  15.280  0.33  6.95           C  
ATOM   3612  CD2ALEU A 185      -0.316  -2.299  16.170  0.67  8.55           C  
ATOM   3613  CD2BLEU A 185      -1.755  -1.692  17.088  0.33  7.93           C  
ATOM   3614  H  ALEU A 185      -1.815  -4.602  13.607  0.67  6.60           H  
ATOM   3615  H  BLEU A 185      -1.858  -4.649  13.619  0.33  7.17           H  
ATOM   3616  HA ALEU A 185      -0.484  -5.111  15.875  0.67  7.31           H  
ATOM   3617  HA BLEU A 185      -0.389  -5.252  15.807  0.33  7.79           H  
ATOM   3618  HB2ALEU A 185      -3.088  -4.057  15.572  0.67  8.26           H  
ATOM   3619  HB2BLEU A 185      -2.558  -3.563  15.374  0.33  8.34           H  
ATOM   3620  HB3ALEU A 185      -2.231  -4.016  16.910  0.67  8.26           H  
ATOM   3621  HB3BLEU A 185      -2.460  -4.208  16.823  0.33  8.34           H  
ATOM   3622  HG ALEU A 185      -1.654  -2.462  14.621  0.67  8.63           H  
ATOM   3623  HG BLEU A 185      -0.374  -3.188  17.123  0.33  8.57           H  
ATOM   3624 1HD1ALEU A 185      -2.343  -0.604  15.836  0.67 10.71           H  
ATOM   3625 1HD1BLEU A 185       0.357  -1.581  15.553  0.33  8.34           H  
ATOM   3626 2HD1ALEU A 185      -3.544  -1.618  15.608  0.67 10.71           H  
ATOM   3627 2HD1BLEU A 185       0.426  -3.066  14.994  0.33  8.34           H  
ATOM   3628 3HD1ALEU A 185      -2.810  -1.560  17.015  0.67 10.71           H  
ATOM   3629 3HD1BLEU A 185      -0.762  -2.107  14.557  0.33  8.34           H  
ATOM   3630 1HD2ALEU A 185      -0.041  -1.391  15.966  0.67 10.26           H  
ATOM   3631 1HD2BLEU A 185      -1.126  -1.077  17.497  0.33  9.51           H  
ATOM   3632 2HD2ALEU A 185      -0.350  -2.426  17.131  0.67 10.26           H  
ATOM   3633 2HD2BLEU A 185      -2.262  -1.237  16.398  0.33  9.51           H  
ATOM   3634 3HD2ALEU A 185       0.306  -2.930  15.774  0.67 10.26           H  
ATOM   3635 3HD2BLEU A 185      -2.357  -2.046  17.762  0.33  9.51           H  
ATOM   3636  N   PRO A 186      -1.788  -6.952  17.026  1.00  6.03           N  
ATOM   3637  CA  PRO A 186      -2.595  -8.043  17.575  1.00  6.42           C  
ATOM   3638  C   PRO A 186      -3.902  -7.467  18.119  1.00  6.32           C  
ATOM   3639  O   PRO A 186      -4.152  -6.270  18.049  1.00  6.87           O  
ATOM   3640  CB  PRO A 186      -1.710  -8.584  18.699  1.00  7.47           C  
ATOM   3641  CG  PRO A 186      -1.015  -7.354  19.204  1.00  7.18           C  
ATOM   3642  CD  PRO A 186      -0.759  -6.497  17.976  1.00  6.46           C  
ATOM   3643  HA  PRO A 186      -2.768  -8.745  16.928  1.00  7.71           H  
ATOM   3644  HB2 PRO A 186      -2.253  -8.993  19.390  1.00  8.97           H  
ATOM   3645  HB3 PRO A 186      -1.076  -9.230  18.349  1.00  8.97           H  
ATOM   3646  HG2 PRO A 186      -1.587  -6.889  19.835  1.00  8.62           H  
ATOM   3647  HG3 PRO A 186      -0.181  -7.600  19.632  1.00  8.62           H  
ATOM   3648  HD2 PRO A 186      -0.872  -5.556  18.182  1.00  7.75           H  
ATOM   3649  HD3 PRO A 186       0.130  -6.656  17.624  1.00  7.75           H  
ATOM   3650  N  AGLU A 187      -4.748  -8.348  18.658  0.73  7.04           N  
ATOM   3651  N  BGLU A 187      -4.718  -8.363  18.684  0.27  7.12           N  
ATOM   3652  CA AGLU A 187      -6.027  -7.912  19.218  0.73  7.67           C  
ATOM   3653  CA BGLU A 187      -6.024  -7.994  19.226  0.27  7.57           C  
ATOM   3654  C  AGLU A 187      -5.825  -7.091  20.486  0.73  7.27           C  
ATOM   3655  C  BGLU A 187      -5.882  -7.166  20.500  0.27  7.55           C  
ATOM   3656  O  AGLU A 187      -6.397  -6.003  20.639  0.73  8.77           O  
ATOM   3657  O  BGLU A 187      -6.558  -6.144  20.669  0.27  8.45           O  
ATOM   3658  CB AGLU A 187      -6.893  -9.120  19.542  0.73  9.63           C  
ATOM   3659  CB BGLU A 187      -6.818  -9.275  19.501  0.27  8.84           C  
ATOM   3660  CG AGLU A 187      -7.542  -9.759  18.356  0.73 11.04           C  
ATOM   3661  CG BGLU A 187      -8.101  -9.103  20.303  0.27  9.92           C  
ATOM   3662  CD AGLU A 187      -8.371 -10.950  18.760  0.73 13.94           C  
ATOM   3663  CD BGLU A 187      -8.565 -10.401  20.943  0.27 11.05           C  
ATOM   3664  OE1AGLU A 187      -8.501 -11.221  19.965  0.73 15.24           O  
ATOM   3665  OE1BGLU A 187      -8.236 -11.490  20.423  0.27 11.73           O  
ATOM   3666  OE2AGLU A 187      -8.910 -11.624  17.883  0.73 15.07           O  
ATOM   3667  OE2BGLU A 187      -9.243 -10.327  21.986  0.27 11.31           O  
ATOM   3668  H  AGLU A 187      -4.608  -9.194  18.711  0.73  8.44           H  
ATOM   3669  H  BGLU A 187      -4.536  -9.200  18.766  0.27  8.54           H  
ATOM   3670  HA AGLU A 187      -6.475  -7.365  18.554  0.73  9.20           H  
ATOM   3671  HA BGLU A 187      -6.504  -7.453  18.578  0.27  9.08           H  
ATOM   3672  HB2AGLU A 187      -6.339  -9.792  19.969  0.73 11.56           H  
ATOM   3673  HB2BGLU A 187      -7.062  -9.670  18.650  0.27 10.61           H  
ATOM   3674  HB3AGLU A 187      -7.599  -8.840  20.146  0.73 11.56           H  
ATOM   3675  HB3BGLU A 187      -6.249  -9.884  19.998  0.27 10.61           H  
ATOM   3676  HG2AGLU A 187      -8.124  -9.115  17.922  0.73 13.24           H  
ATOM   3677  HG2BGLU A 187      -7.949  -8.456  21.009  0.27 11.90           H  
ATOM   3678  HG3AGLU A 187      -6.858 -10.058  17.737  0.73 13.24           H  
ATOM   3679  HG3BGLU A 187      -8.804  -8.790  19.712  0.27 11.90           H  
ATOM   3680  N   SER A 188      -5.027  -7.608  21.415  1.00  7.18           N  
ATOM   3681  CA  SER A 188      -4.821  -6.959  22.701  1.00  7.36           C  
ATOM   3682  C   SER A 188      -3.693  -5.944  22.636  1.00  7.51           C  
ATOM   3683  O   SER A 188      -2.688  -6.150  21.951  1.00  9.04           O  
ATOM   3684  CB  SER A 188      -4.426  -8.004  23.749  1.00  8.72           C  
ATOM   3685  OG  SER A 188      -4.145  -7.400  25.007  1.00  9.20           O  
ATOM   3686  H  ASER A 188      -4.590  -8.343  21.321  0.73  8.61           H  
ATOM   3687  H  BSER A 188      -4.538  -8.307  21.310  0.27  8.61           H  
ATOM   3688  HA  SER A 188      -5.642  -6.508  22.951  1.00  8.83           H  
ATOM   3689  HB2 SER A 188      -5.159  -8.630  23.860  1.00 10.46           H  
ATOM   3690  HB3 SER A 188      -3.634  -8.472  23.443  1.00 10.46           H  
ATOM   3691  HG  SER A 188      -3.853  -7.977  25.543  1.00 11.04           H  
ATOM   3692  N  ALEU A 189      -3.859  -4.844  23.375  0.70  7.29           N  
ATOM   3693  N  BLEU A 189      -3.834  -4.867  23.403  0.30  7.69           N  
ATOM   3694  CA ALEU A 189      -2.813  -3.843  23.540  0.70  8.52           C  
ATOM   3695  CA BLEU A 189      -2.740  -3.925  23.597  0.30  8.41           C  
ATOM   3696  C  ALEU A 189      -2.106  -3.943  24.889  0.70  8.01           C  
ATOM   3697  C  BLEU A 189      -2.196  -3.968  25.027  0.30  7.91           C  
ATOM   3698  O  ALEU A 189      -1.374  -3.023  25.253  0.70  8.28           O  
ATOM   3699  O  BLEU A 189      -1.687  -2.967  25.533  0.30  7.74           O  
ATOM   3700  CB ALEU A 189      -3.365  -2.424  23.331  0.70  9.36           C  
ATOM   3701  CB BLEU A 189      -3.132  -2.514  23.152  0.30  9.25           C  
ATOM   3702  CG ALEU A 189      -3.786  -2.044  21.908  0.70 10.02           C  
ATOM   3703  CG BLEU A 189      -3.544  -2.373  21.677  0.30  9.66           C  
ATOM   3704  CD1ALEU A 189      -4.272  -0.610  21.870  0.70 10.95           C  
ATOM   3705  CD1BLEU A 189      -3.668  -0.912  21.296  0.30 10.22           C  
ATOM   3706  CD2ALEU A 189      -2.641  -2.227  20.928  0.70 10.22           C  
ATOM   3707  CD2BLEU A 189      -2.571  -3.078  20.735  0.30 10.46           C  
ATOM   3708  H  ALEU A 189      -4.585  -4.655  23.797  0.70  8.75           H  
ATOM   3709  H  BLEU A 189      -4.557  -4.662  23.822  0.30  9.23           H  
ATOM   3710  HA ALEU A 189      -2.151  -3.992  22.847  0.70 10.23           H  
ATOM   3711  HA BLEU A 189      -2.004  -4.182  23.020  0.30 10.09           H  
ATOM   3712  HB2ALEU A 189      -4.149  -2.322  23.894  0.70 11.23           H  
ATOM   3713  HB2BLEU A 189      -3.884  -2.223  23.692  0.30 11.10           H  
ATOM   3714  HB3ALEU A 189      -2.679  -1.794  23.601  0.70 11.23           H  
ATOM   3715  HB3BLEU A 189      -2.373  -1.928  23.298  0.30 11.10           H  
ATOM   3716  HG ALEU A 189      -4.508  -2.630  21.635  0.70 12.02           H  
ATOM   3717  HG BLEU A 189      -4.407  -2.803  21.572  0.30 11.59           H  
ATOM   3718 1HD1ALEU A 189      -4.461  -0.365  20.951  0.70 13.15           H  
ATOM   3719 1HD1BLEU A 189      -3.905  -0.850  20.358  0.30 12.26           H  
ATOM   3720 2HD1ALEU A 189      -5.078  -0.536  22.405  0.70 13.15           H  
ATOM   3721 2HD1BLEU A 189      -4.358  -0.502  21.840  0.30 12.26           H  
ATOM   3722 3HD1ALEU A 189      -3.582  -0.033  22.231  0.70 13.15           H  
ATOM   3723 3HD1BLEU A 189      -2.818  -0.472  21.453  0.30 12.26           H  
ATOM   3724 1HD2ALEU A 189      -2.863  -1.780  20.096  0.70 12.26           H  
ATOM   3725 1HD2BLEU A 189      -2.736  -2.777  19.828  0.30 12.55           H  
ATOM   3726 2HD2ALEU A 189      -1.836  -1.841  21.307  0.70 12.26           H  
ATOM   3727 2HD2BLEU A 189      -1.663  -2.858  20.996  0.30 12.55           H  
ATOM   3728 3HD2ALEU A 189      -2.510  -3.175  20.769  0.70 12.26           H  
ATOM   3729 3HD2BLEU A 189      -2.710  -4.036  20.796  0.30 12.55           H  
ATOM   3730  N  AASP A 190      -2.297  -5.032  25.635  0.70  7.28           N  
ATOM   3731  N  BASP A 190      -2.297  -5.125  25.687  0.30  7.65           N  
ATOM   3732  CA AASP A 190      -1.562  -5.211  26.884  0.70  7.28           C  
ATOM   3733  CA BASP A 190      -1.534  -5.357  26.907  0.30  7.46           C  
ATOM   3734  C  AASP A 190      -0.063  -5.282  26.598  0.70  6.23           C  
ATOM   3735  C  BASP A 190      -0.052  -5.261  26.578  0.30  6.76           C  
ATOM   3736  O  AASP A 190       0.369  -5.824  25.577  0.70  6.54           O  
ATOM   3737  O  BASP A 190       0.381  -5.660  25.494  0.30  6.98           O  
ATOM   3738  CB AASP A 190      -2.021  -6.490  27.579  0.70  8.68           C  
ATOM   3739  CB BASP A 190      -1.826  -6.756  27.457  0.30  8.71           C  
ATOM   3740  CG AASP A 190      -3.462  -6.422  28.079  0.70 10.81           C  
ATOM   3741  CG BASP A 190      -3.203  -6.868  28.093  0.30 10.32           C  
ATOM   3742  OD1AASP A 190      -4.133  -5.379  27.931  0.70 13.09           O  
ATOM   3743  OD1BASP A 190      -3.712  -5.853  28.607  0.30 11.71           O  
ATOM   3744  OD2AASP A 190      -3.917  -7.439  28.624  0.70 11.81           O  
ATOM   3745  OD2BASP A 190      -3.769  -7.980  28.089  0.30 10.84           O  
ATOM   3746  H  AASP A 190      -2.839  -5.671  25.442  0.70  8.74           H  
ATOM   3747  H  BASP A 190      -2.796  -5.783  25.448  0.30  9.18           H  
ATOM   3748  HA AASP A 190      -1.729  -4.464  27.480  0.70  8.73           H  
ATOM   3749  HA BASP A 190      -1.775  -4.705  27.583  0.30  8.96           H  
ATOM   3750  HB2AASP A 190      -1.957  -7.228  26.953  0.70 10.41           H  
ATOM   3751  HB2BASP A 190      -1.779  -7.396  26.730  0.30 10.45           H  
ATOM   3752  HB3AASP A 190      -1.448  -6.655  28.344  0.70 10.41           H  
ATOM   3753  HB3BASP A 190      -1.166  -6.973  28.133  0.30 10.45           H  
ATOM   3754  N   TYR A 191       0.741  -4.743  27.517  1.00  6.26           N  
ATOM   3755  CA  TYR A 191       2.140  -4.508  27.212  1.00  5.88           C  
ATOM   3756  C   TYR A 191       3.034  -4.586  28.441  1.00  5.66           C  
ATOM   3757  O   TYR A 191       2.592  -4.467  29.587  1.00  6.57           O  
ATOM   3758  CB  TYR A 191       2.328  -3.137  26.522  1.00  6.26           C  
ATOM   3759  CG  TYR A 191       1.921  -1.955  27.388  1.00  6.40           C  
ATOM   3760  CD1 TYR A 191       2.825  -1.354  28.260  1.00  6.75           C  
ATOM   3761  CD2 TYR A 191       0.624  -1.450  27.347  1.00  7.12           C  
ATOM   3762  CE1 TYR A 191       2.440  -0.288  29.066  1.00  6.98           C  
ATOM   3763  CE2 TYR A 191       0.236  -0.392  28.155  1.00  7.15           C  
ATOM   3764  CZ  TYR A 191       1.147   0.188  29.013  1.00  7.11           C  
ATOM   3765  OH  TYR A 191       0.806   1.233  29.841  1.00  8.34           O  
ATOM   3766  H  ATYR A 191       0.498  -4.511  28.309  0.70  7.51           H  
ATOM   3767  H  BTYR A 191       0.494  -4.528  28.312  0.30  7.51           H  
ATOM   3768  HA  TYR A 191       2.426  -5.230  26.630  1.00  7.06           H  
ATOM   3769  HB2 TYR A 191       3.265  -3.029  26.294  1.00  7.51           H  
ATOM   3770  HB3 TYR A 191       1.786  -3.116  25.718  1.00  7.51           H  
ATOM   3771  HD1 TYR A 191       3.699  -1.670  28.303  1.00  8.10           H  
ATOM   3772  HD2 TYR A 191       0.006  -1.831  26.766  1.00  8.54           H  
ATOM   3773  HE1 TYR A 191       3.056   0.104  29.642  1.00  8.37           H  
ATOM   3774  HE2 TYR A 191      -0.637  -0.073  28.118  1.00  8.58           H  
ATOM   3775  HH  TYR A 191      -0.022   1.367  29.808  1.00 10.00           H  
ATOM   3776  N   TRP A 192       4.320  -4.781  28.154  1.00  5.32           N  
ATOM   3777  CA  TRP A 192       5.415  -4.518  29.076  1.00  5.54           C  
ATOM   3778  C   TRP A 192       6.103  -3.224  28.661  1.00  5.45           C  
ATOM   3779  O   TRP A 192       6.130  -2.874  27.479  1.00  5.92           O  
ATOM   3780  CB  TRP A 192       6.449  -5.638  29.027  1.00  6.13           C  
ATOM   3781  CG  TRP A 192       5.966  -6.993  29.459  1.00  6.26           C  
ATOM   3782  CD1 TRP A 192       5.738  -7.416  30.749  1.00  7.27           C  
ATOM   3783  CD2 TRP A 192       5.699  -8.127  28.620  1.00  6.53           C  
ATOM   3784  CE2 TRP A 192       5.321  -9.192  29.459  1.00  7.27           C  
ATOM   3785  CE3 TRP A 192       5.773  -8.357  27.242  1.00  7.33           C  
ATOM   3786  NE1 TRP A 192       5.335  -8.733  30.753  1.00  8.22           N  
ATOM   3787  CZ2 TRP A 192       5.003 -10.456  28.959  1.00  8.75           C  
ATOM   3788  CZ3 TRP A 192       5.463  -9.622  26.748  1.00  8.61           C  
ATOM   3789  CH2 TRP A 192       5.080 -10.651  27.607  1.00  9.03           C  
ATOM   3790  H   TRP A 192       4.593  -5.080  27.395  1.00  6.39           H  
ATOM   3791  HA  TRP A 192       5.071  -4.448  29.981  1.00  6.64           H  
ATOM   3792  HB2 TRP A 192       6.763  -5.723  28.113  1.00  7.35           H  
ATOM   3793  HB3 TRP A 192       7.186  -5.397  29.610  1.00  7.35           H  
ATOM   3794  HD1 TRP A 192       5.841  -6.888  31.508  1.00  8.72           H  
ATOM   3795  HE1 TRP A 192       5.126  -9.192  31.450  1.00  9.86           H  
ATOM   3796  HE3 TRP A 192       6.025  -7.674  26.664  1.00  8.80           H  
ATOM   3797  HZ2 TRP A 192       4.746 -11.145  29.528  1.00 10.50           H  
ATOM   3798  HZ3 TRP A 192       5.514  -9.783  25.834  1.00 10.34           H  
ATOM   3799  HH2 TRP A 192       4.872 -11.486  27.254  1.00 10.83           H  
ATOM   3800  N   THR A 193       6.705  -2.533  29.628  1.00  5.37           N  
ATOM   3801  CA  THR A 193       7.433  -1.316  29.307  1.00  5.02           C  
ATOM   3802  C   THR A 193       8.678  -1.185  30.175  1.00  4.93           C  
ATOM   3803  O   THR A 193       8.694  -1.595  31.349  1.00  5.86           O  
ATOM   3804  CB  THR A 193       6.515  -0.075  29.439  1.00  5.42           C  
ATOM   3805  CG2 THR A 193       5.997   0.136  30.850  1.00  6.70           C  
ATOM   3806  OG1 THR A 193       7.209   1.106  29.044  1.00  5.56           O  
ATOM   3807  H   THR A 193       6.703  -2.748  30.461  1.00  6.45           H  
ATOM   3808  HA  THR A 193       7.755  -1.360  28.393  1.00  6.02           H  
ATOM   3809  HB  THR A 193       5.751  -0.233  28.862  1.00  6.51           H  
ATOM   3810  HG1 THR A 193       7.492   1.023  28.258  1.00  6.68           H  
ATOM   3811 1HG2 THR A 193       5.349   0.857  30.861  1.00  8.03           H  
ATOM   3812 2HG2 THR A 193       5.572  -0.675  31.172  1.00  8.03           H  
ATOM   3813 3HG2 THR A 193       6.731   0.363  31.442  1.00  8.03           H  
ATOM   3814  N   TYR A 194       9.717  -0.587  29.596  1.00  5.00           N  
ATOM   3815  CA  TYR A 194      10.952  -0.309  30.319  1.00  5.09           C  
ATOM   3816  C   TYR A 194      11.729   0.739  29.532  1.00  4.81           C  
ATOM   3817  O   TYR A 194      11.502   0.907  28.327  1.00  4.94           O  
ATOM   3818  CB  TYR A 194      11.787  -1.602  30.514  1.00  5.45           C  
ATOM   3819  CG  TYR A 194      12.487  -2.054  29.253  1.00  4.67           C  
ATOM   3820  CD1 TYR A 194      11.815  -2.771  28.266  1.00  5.23           C  
ATOM   3821  CD2 TYR A 194      13.814  -1.732  29.032  1.00  5.40           C  
ATOM   3822  CE1 TYR A 194      12.451  -3.128  27.077  1.00  5.12           C  
ATOM   3823  CE2 TYR A 194      14.458  -2.087  27.863  1.00  5.09           C  
ATOM   3824  CZ  TYR A 194      13.768  -2.775  26.880  1.00  5.19           C  
ATOM   3825  OH  TYR A 194      14.449  -3.097  25.728  1.00  5.26           O  
ATOM   3826  H   TYR A 194       9.730  -0.331  28.775  1.00  6.00           H  
ATOM   3827  HA  TYR A 194      10.755   0.055  31.196  1.00  6.11           H  
ATOM   3828  HB2 TYR A 194      12.464  -1.439  31.189  1.00  6.54           H  
ATOM   3829  HB3 TYR A 194      11.197  -2.316  30.800  1.00  6.54           H  
ATOM   3830  HD1 TYR A 194      10.928  -3.016  28.401  1.00  6.28           H  
ATOM   3831  HD2 TYR A 194      14.284  -1.266  29.685  1.00  6.48           H  
ATOM   3832  HE1 TYR A 194      11.989  -3.601  26.422  1.00  6.15           H  
ATOM   3833  HE2 TYR A 194      15.352  -1.865  27.736  1.00  6.10           H  
ATOM   3834  HH  TYR A 194      13.995  -2.880  25.055  1.00  6.31           H  
ATOM   3835  N   PRO A 195      12.662   1.440  30.183  1.00  4.98           N  
ATOM   3836  CA  PRO A 195      13.504   2.421  29.482  1.00  5.32           C  
ATOM   3837  C   PRO A 195      14.697   1.733  28.832  1.00  4.82           C  
ATOM   3838  O   PRO A 195      15.431   0.993  29.488  1.00  5.44           O  
ATOM   3839  CB  PRO A 195      13.963   3.358  30.607  1.00  6.01           C  
ATOM   3840  CG  PRO A 195      13.993   2.464  31.836  1.00  6.30           C  
ATOM   3841  CD  PRO A 195      12.837   1.517  31.647  1.00  6.05           C  
ATOM   3842  HA  PRO A 195      12.993   2.910  28.818  1.00  6.39           H  
ATOM   3843  HB2 PRO A 195      14.844   3.712  30.409  1.00  7.22           H  
ATOM   3844  HB3 PRO A 195      13.330   4.085  30.717  1.00  7.22           H  
ATOM   3845  HG2 PRO A 195      14.834   1.982  31.876  1.00  7.55           H  
ATOM   3846  HG3 PRO A 195      13.879   2.997  32.638  1.00  7.55           H  
ATOM   3847  HD2 PRO A 195      13.049   0.643  32.011  1.00  7.26           H  
ATOM   3848  HD3 PRO A 195      12.037   1.867  32.068  1.00  7.26           H  
ATOM   3849  N   GLY A 196      14.920   2.007  27.553  1.00  4.75           N  
ATOM   3850  CA  GLY A 196      16.008   1.395  26.817  1.00  4.81           C  
ATOM   3851  C   GLY A 196      16.550   2.269  25.715  1.00  4.84           C  
ATOM   3852  O   GLY A 196      16.585   3.501  25.812  1.00  5.20           O  
ATOM   3853  H   GLY A 196      14.446   2.553  27.086  1.00  5.70           H  
ATOM   3854  HA2 GLY A 196      16.734   1.197  27.429  1.00  5.77           H  
ATOM   3855  HA3 GLY A 196      15.697   0.567  26.419  1.00  5.77           H  
ATOM   3856  N   SER A 197      16.977   1.606  24.647  1.00  4.95           N  
ATOM   3857  CA  SER A 197      17.777   2.236  23.608  1.00  5.31           C  
ATOM   3858  C   SER A 197      17.294   1.811  22.233  1.00  4.94           C  
ATOM   3859  O   SER A 197      16.552   0.836  22.079  1.00  5.11           O  
ATOM   3860  CB  SER A 197      19.265   1.868  23.745  1.00  5.37           C  
ATOM   3861  OG  SER A 197      19.508   0.518  23.370  1.00  5.07           O  
ATOM   3862  H   SER A 197      16.813   0.775  24.500  1.00  5.94           H  
ATOM   3863  HA  SER A 197      17.662   3.196  23.689  1.00  6.37           H  
ATOM   3864  HB2 SER A 197      19.786   2.451  23.171  1.00  6.44           H  
ATOM   3865  HB3 SER A 197      19.532   1.988  24.670  1.00  6.44           H  
ATOM   3866  HG  SER A 197      19.474   0.441  22.534  1.00  6.08           H  
ATOM   3867  N   LEU A 198      17.793   2.515  21.220  1.00  5.38           N  
ATOM   3868  CA  LEU A 198      17.813   1.954  19.876  1.00  5.97           C  
ATOM   3869  C   LEU A 198      18.591   0.641  19.909  1.00  4.94           C  
ATOM   3870  O   LEU A 198      19.591   0.529  20.622  1.00  5.73           O  
ATOM   3871  CB  LEU A 198      18.531   2.904  18.917  1.00  7.34           C  
ATOM   3872  CG  LEU A 198      17.906   4.279  18.714  1.00 10.17           C  
ATOM   3873  CD1 LEU A 198      18.774   5.112  17.784  1.00 13.13           C  
ATOM   3874  CD2 LEU A 198      16.484   4.141  18.181  1.00 11.92           C  
ATOM   3875  H   LEU A 198      18.121   3.307  21.285  1.00  6.46           H  
ATOM   3876  HA  LEU A 198      16.906   1.814  19.563  1.00  7.16           H  
ATOM   3877  HB2 LEU A 198      19.429   3.048  19.255  1.00  8.80           H  
ATOM   3878  HB3 LEU A 198      18.569   2.478  18.046  1.00  8.80           H  
ATOM   3879  HG  LEU A 198      17.852   4.746  19.563  1.00 12.21           H  
ATOM   3880 1HD1 LEU A 198      18.370   5.987  17.675  1.00 15.76           H  
ATOM   3881 2HD1 LEU A 198      19.658   5.202  18.174  1.00 15.76           H  
ATOM   3882 3HD1 LEU A 198      18.835   4.666  16.925  1.00 15.76           H  
ATOM   3883 1HD2 LEU A 198      16.162   5.015  17.911  1.00 14.30           H  
ATOM   3884 2HD2 LEU A 198      16.489   3.540  17.420  1.00 14.30           H  
ATOM   3885 3HD2 LEU A 198      15.918   3.782  18.882  1.00 14.30           H  
ATOM   3886  N   THR A 199      18.174  -0.351  19.112  1.00  5.41           N  
ATOM   3887  CA  THR A 199      18.896  -1.619  19.069  1.00  5.13           C  
ATOM   3888  C   THR A 199      19.888  -1.690  17.919  1.00  5.08           C  
ATOM   3889  O   THR A 199      20.545  -2.722  17.758  1.00  5.68           O  
ATOM   3890  CB  THR A 199      17.959  -2.821  18.987  1.00  5.13           C  
ATOM   3891  CG2 THR A 199      16.939  -2.821  20.113  1.00  6.26           C  
ATOM   3892  OG1 THR A 199      17.311  -2.811  17.720  1.00  5.39           O  
ATOM   3893  H   THR A 199      17.487  -0.309  18.596  1.00  6.49           H  
ATOM   3894  HA  THR A 199      19.373  -1.698  19.910  1.00  6.15           H  
ATOM   3895  HB  THR A 199      18.471  -3.639  19.083  1.00  6.15           H  
ATOM   3896  HG1 THR A 199      16.807  -3.479  17.650  1.00  6.47           H  
ATOM   3897 1HG2 THR A 199      16.367  -3.602  20.043  1.00  7.52           H  
ATOM   3898 2HG2 THR A 199      17.391  -2.839  20.971  1.00  7.52           H  
ATOM   3899 3HG2 THR A 199      16.389  -2.023  20.064  1.00  7.52           H  
ATOM   3900  N   THR A 200      20.011  -0.627  17.140  1.00  5.81           N  
ATOM   3901  CA  THR A 200      21.032  -0.487  16.120  1.00  6.07           C  
ATOM   3902  C   THR A 200      21.906   0.707  16.458  1.00  6.10           C  
ATOM   3903  O   THR A 200      21.417   1.680  17.046  1.00  6.41           O  
ATOM   3904  CB  THR A 200      20.385  -0.240  14.750  1.00  7.37           C  
ATOM   3905  CG2 THR A 200      19.677  -1.476  14.257  1.00  7.83           C  
ATOM   3906  OG1 THR A 200      19.429   0.828  14.841  1.00  9.33           O  
ATOM   3907  H   THR A 200      19.491   0.056  17.186  1.00  6.97           H  
ATOM   3908  HA  THR A 200      21.577  -1.288  16.072  1.00  7.28           H  
ATOM   3909  HB  THR A 200      21.082  -0.004  14.117  1.00  8.84           H  
ATOM   3910  HG1 THR A 200      19.826   1.564  14.921  1.00 11.19           H  
ATOM   3911 1HG2 THR A 200      19.301  -1.315  13.377  1.00  9.39           H  
ATOM   3912 2HG2 THR A 200      20.301  -2.216  14.202  1.00  9.39           H  
ATOM   3913 3HG2 THR A 200      18.961  -1.713  14.867  1.00  9.39           H  
ATOM   3914  N   PRO A 201      23.178   0.679  16.079  1.00  6.22           N  
ATOM   3915  CA  PRO A 201      23.992   1.882  16.155  1.00  6.61           C  
ATOM   3916  C   PRO A 201      23.239   3.059  15.566  1.00  7.10           C  
ATOM   3917  O   PRO A 201      22.640   2.953  14.488  1.00  8.58           O  
ATOM   3918  CB  PRO A 201      25.236   1.501  15.332  1.00  7.86           C  
ATOM   3919  CG  PRO A 201      25.358   0.022  15.590  1.00  7.89           C  
ATOM   3920  CD  PRO A 201      23.934  -0.453  15.515  1.00  7.51           C  
ATOM   3921  HA  PRO A 201      24.264   2.092  17.062  1.00  7.93           H  
ATOM   3922  HB2 PRO A 201      25.090   1.688  14.391  1.00  9.43           H  
ATOM   3923  HB3 PRO A 201      26.015   1.984  15.649  1.00  9.43           H  
ATOM   3924  HG2 PRO A 201      25.907  -0.396  14.909  1.00  9.47           H  
ATOM   3925  HG3 PRO A 201      25.739  -0.138  16.468  1.00  9.47           H  
ATOM   3926  HD2 PRO A 201      23.672  -0.621  14.597  1.00  9.02           H  
ATOM   3927  HD3 PRO A 201      23.807  -1.254  16.048  1.00  9.02           H  
ATOM   3928  N   PRO A 202      23.269   4.224  16.223  1.00  7.51           N  
ATOM   3929  CA  PRO A 202      24.143   4.607  17.342  1.00  7.35           C  
ATOM   3930  C   PRO A 202      23.698   4.196  18.763  1.00  6.10           C  
ATOM   3931  O   PRO A 202      24.323   4.653  19.727  1.00  7.01           O  
ATOM   3932  CB  PRO A 202      24.217   6.129  17.196  1.00 10.11           C  
ATOM   3933  CG  PRO A 202      22.865   6.493  16.618  1.00 11.54           C  
ATOM   3934  CD  PRO A 202      22.543   5.384  15.671  1.00  9.85           C  
ATOM   3935  HA  PRO A 202      25.011   4.196  17.209  1.00  8.82           H  
ATOM   3936  HB2 PRO A 202      24.354   6.544  18.062  1.00 12.13           H  
ATOM   3937  HB3 PRO A 202      24.935   6.374  16.593  1.00 12.13           H  
ATOM   3938  HG2 PRO A 202      22.205   6.547  17.327  1.00 13.85           H  
ATOM   3939  HG3 PRO A 202      22.921   7.342  16.153  1.00 13.85           H  
ATOM   3940  HD2 PRO A 202      21.588   5.215  15.654  1.00 11.82           H  
ATOM   3941  HD3 PRO A 202      22.859   5.593  14.778  1.00 11.82           H  
ATOM   3942  N   LEU A 203      22.689   3.335  18.902  1.00  5.90           N  
ATOM   3943  CA  LEU A 203      22.371   2.692  20.192  1.00  5.64           C  
ATOM   3944  C   LEU A 203      21.973   3.711  21.261  1.00  5.79           C  
ATOM   3945  O   LEU A 203      22.159   3.491  22.458  1.00  6.20           O  
ATOM   3946  CB  LEU A 203      23.510   1.786  20.681  1.00  5.73           C  
ATOM   3947  CG  LEU A 203      23.885   0.645  19.732  1.00  5.97           C  
ATOM   3948  CD1 LEU A 203      25.176  -0.005  20.194  1.00  6.84           C  
ATOM   3949  CD2 LEU A 203      22.769  -0.383  19.620  1.00  6.46           C  
ATOM   3950  H   LEU A 203      22.165   3.101  18.262  1.00  7.09           H  
ATOM   3951  HA  LEU A 203      21.599   2.121  20.052  1.00  6.76           H  
ATOM   3952  HB2 LEU A 203      24.302   2.331  20.808  1.00  6.87           H  
ATOM   3953  HB3 LEU A 203      23.244   1.388  21.525  1.00  6.87           H  
ATOM   3954  HG  LEU A 203      24.019   1.009  18.843  1.00  7.16           H  
ATOM   3955 1HD1 LEU A 203      25.446  -0.669  19.541  1.00  8.21           H  
ATOM   3956 2HD1 LEU A 203      25.861   0.677  20.276  1.00  8.21           H  
ATOM   3957 3HD1 LEU A 203      25.026  -0.428  21.054  1.00  8.21           H  
ATOM   3958 1HD2 LEU A 203      23.068  -1.114  19.058  1.00  7.75           H  
ATOM   3959 2HD2 LEU A 203      22.554  -0.714  20.507  1.00  7.75           H  
ATOM   3960 3HD2 LEU A 203      21.989   0.039  19.227  1.00  7.75           H  
ATOM   3961  N   LEU A 204      21.374   4.819  20.833  1.00  6.79           N  
ATOM   3962  CA  LEU A 204      21.102   5.929  21.731  1.00  7.28           C  
ATOM   3963  C   LEU A 204      20.006   5.572  22.729  1.00  6.26           C  
ATOM   3964  O   LEU A 204      19.013   4.910  22.400  1.00  6.24           O  
ATOM   3965  CB  LEU A 204      20.712   7.166  20.923  1.00  9.33           C  
ATOM   3966  CG  LEU A 204      21.787   7.628  19.926  1.00 12.19           C  
ATOM   3967  CD1 LEU A 204      21.236   8.724  19.046  1.00 12.67           C  
ATOM   3968  CD2 LEU A 204      23.055   8.072  20.624  1.00 14.13           C  
ATOM   3969  H   LEU A 204      21.115   4.951  20.023  1.00  8.15           H  
ATOM   3970  HA  LEU A 204      21.902   6.135  22.240  1.00  8.74           H  
ATOM   3971  HB2 LEU A 204      19.907   6.967  20.420  1.00 11.19           H  
ATOM   3972  HB3 LEU A 204      20.546   7.898  21.538  1.00 11.19           H  
ATOM   3973  HG  LEU A 204      22.033   6.876  19.365  1.00 14.62           H  
ATOM   3974 1HD1 LEU A 204      21.917   8.988  18.407  1.00 15.20           H  
ATOM   3975 2HD1 LEU A 204      20.455   8.390  18.577  1.00 15.20           H  
ATOM   3976 3HD1 LEU A 204      20.990   9.481  19.600  1.00 15.20           H  
ATOM   3977 1HD2 LEU A 204      23.673   8.422  19.963  1.00 16.96           H  
ATOM   3978 2HD2 LEU A 204      22.835   8.762  21.269  1.00 16.96           H  
ATOM   3979 3HD2 LEU A 204      23.450   7.310  21.075  1.00 16.96           H  
ATOM   3980  N   GLU A 205      20.196   6.033  23.958  1.00  6.18           N  
ATOM   3981  CA  GLU A 205      19.379   5.629  25.108  1.00  6.14           C  
ATOM   3982  C   GLU A 205      18.202   6.583  25.294  1.00  5.89           C  
ATOM   3983  O   GLU A 205      18.091   7.310  26.279  1.00  6.99           O  
ATOM   3984  HO1 GLU A 205      18.788   7.344  27.023  1.00  0.00           H  
ATOM   3985  HO2 GLU A 205      17.260   7.898  26.340  1.00  0.00           H  
ATOM   3986  CB  GLU A 205      20.270   5.518  26.345  1.00  6.88           C  
ATOM   3987  CG  GLU A 205      21.194   4.322  26.217  1.00  6.87           C  
ATOM   3988  CD  GLU A 205      22.128   4.081  27.397  1.00  6.72           C  
ATOM   3989  OE1 GLU A 205      22.423   5.046  28.146  1.00  7.96           O  
ATOM   3990  OE2 GLU A 205      22.560   2.916  27.554  1.00  7.12           O  
ATOM   3991  H   GLU A 205      20.811   6.598  24.164  1.00  7.42           H  
ATOM   3992  HA  GLU A 205      18.990   4.757  24.938  1.00  7.37           H  
ATOM   3993  HB2 GLU A 205      20.809   6.320  26.432  1.00  8.25           H  
ATOM   3994  HB3 GLU A 205      19.718   5.402  27.134  1.00  8.25           H  
ATOM   3995  HG2 GLU A 205      20.649   3.525  26.115  1.00  8.24           H  
ATOM   3996  HG3 GLU A 205      21.749   4.448  25.432  1.00  8.24           H  
ATOM   3997  N  ACYS A 206      17.281   6.538  24.312  0.59  4.83           N  
ATOM   3998  N  BCYS A 206      17.312   6.593  24.298  0.15  6.14           N  
ATOM   3999  N  CCYS A 206      17.293   6.543  24.315  0.26  5.83           N  
ATOM   4000  CA ACYS A 206      16.219   7.527  24.191  0.59  4.28           C  
ATOM   4001  CA BCYS A 206      16.218   7.555  24.287  0.15  6.05           C  
ATOM   4002  CA CCYS A 206      16.234   7.534  24.210  0.26  5.72           C  
ATOM   4003  C  ACYS A 206      14.827   6.922  24.265  0.59  4.75           C  
ATOM   4004  H  ACYS A 206      14.698   5.831  24.367  1.00  0.00           H  
ATOM   4005  C  BCYS A 206      14.863   6.897  24.061  0.15  5.66           C  
ATOM   4006  C  CCYS A 206      14.851   6.910  24.126  0.26  5.46           C  
ATOM   4007  O  ACYS A 206      13.842   7.665  24.210  0.59  5.21           O  
ATOM   4008  O  BCYS A 206      13.927   7.573  23.622  0.15  5.18           O  
ATOM   4009  O  CCYS A 206      13.888   7.623  23.823  0.26  5.03           O  
ATOM   4010  CB ACYS A 206      16.335   8.278  22.853  0.59  5.50           C  
ATOM   4011  CB BCYS A 206      16.451   8.665  23.252  0.15  6.80           C  
ATOM   4012  CB CCYS A 206      16.454   8.397  22.964  0.26  7.13           C  
ATOM   4013  SG ACYS A 206      18.003   8.876  22.452  0.59  5.95           S  
ATOM   4014  SG BCYS A 206      17.539   8.277  21.882  0.15  6.65           S  
ATOM   4015  SG CCYS A 206      16.644   7.415  21.454  0.26  7.87           S  
ATOM   4016  H  ACYS A 206      17.259   5.932  23.702  0.59  5.79           H  
ATOM   4017  H  BCYS A 206      17.324   6.056  23.626  0.15  7.37           H  
ATOM   4018  H  CCYS A 206      17.273   5.944  23.698  0.26  7.00           H  
ATOM   4019  HA ACYS A 206      16.322   8.163  24.916  0.59  5.14           H  
ATOM   4020  HA BCYS A 206      16.191   7.975  25.161  0.15  7.26           H  
ATOM   4021  HA CCYS A 206      16.261   8.097  25.000  0.26  6.86           H  
ATOM   4022  HB2ACYS A 206      16.061   7.680  22.140  0.59  6.60           H  
ATOM   4023  HB2BCYS A 206      15.592   8.906  22.872  0.15  8.16           H  
ATOM   4024  HB2CCYS A 206      15.690   8.983  22.846  0.26  8.55           H  
ATOM   4025  HB3ACYS A 206      15.749   9.050  22.882  0.59  6.60           H  
ATOM   4026  HB3BCYS A 206      16.836   9.427  23.712  0.15  8.16           H  
ATOM   4027  HB3CCYS A 206      17.260   8.924  23.083  0.26  8.55           H  
ATOM   4028  HG CCYS A 206      17.621   6.726  21.557  0.26  9.44           H  
ATOM   4029  N   VAL A 207      14.721   5.607  24.359  1.00  5.17           N  
ATOM   4030  CA  VAL A 207      13.499   4.884  24.032  1.00  5.22           C  
ATOM   4031  C   VAL A 207      12.725   4.476  25.278  1.00  4.84           C  
ATOM   4032  O   VAL A 207      13.255   3.787  26.156  1.00  6.11           O  
ATOM   4033  CB  VAL A 207      13.797   3.643  23.179  1.00  5.09           C  
ATOM   4034  CG1 VAL A 207      12.506   2.909  22.853  1.00  5.11           C  
ATOM   4035  CG2 VAL A 207      14.563   3.982  21.908  1.00  5.89           C  
ATOM   4036  H  AVAL A 207      15.361   5.094  24.619  0.59  6.20           H  
ATOM   4037  H  BVAL A 207      15.320   5.131  24.752  0.15  6.20           H  
ATOM   4038  H  CVAL A 207      15.334   5.117  24.710  0.26  6.20           H  
ATOM   4039  HA  VAL A 207      12.936   5.506  23.545  1.00  6.27           H  
ATOM   4040  HB  VAL A 207      14.370   3.056  23.697  1.00  6.10           H  
ATOM   4041 1HG1 VAL A 207      12.673   2.278  22.135  1.00  6.13           H  
ATOM   4042 2HG1 VAL A 207      12.202   2.437  23.644  1.00  6.13           H  
ATOM   4043 3HG1 VAL A 207      11.837   3.554  22.576  1.00  6.13           H  
ATOM   4044 1HG2 VAL A 207      14.709   3.169  21.400  1.00  7.07           H  
ATOM   4045 2HG2 VAL A 207      14.043   4.611  21.384  1.00  7.07           H  
ATOM   4046 3HG2 VAL A 207      15.415   4.379  22.149  1.00  7.07           H  
ATOM   4047  N   THR A 208      11.437   4.819  25.307  1.00  4.48           N  
ATOM   4048  CA  THR A 208      10.476   4.117  26.151  1.00  4.79           C  
ATOM   4049  C   THR A 208       9.968   2.944  25.322  1.00  4.54           C  
ATOM   4050  O   THR A 208       9.273   3.135  24.310  1.00  4.64           O  
ATOM   4051  CB  THR A 208       9.320   5.013  26.586  1.00  5.42           C  
ATOM   4052  CG2 THR A 208       8.322   4.236  27.448  1.00  6.36           C  
ATOM   4053  OG1 THR A 208       9.832   6.116  27.332  1.00  6.33           O  
ATOM   4054  H   THR A 208      11.096   5.459  24.844  1.00  5.37           H  
ATOM   4055  HA  THR A 208      10.911   3.811  26.963  1.00  5.75           H  
ATOM   4056  HB  THR A 208       8.852   5.338  25.801  1.00  6.50           H  
ATOM   4057  HG1 THR A 208      10.349   6.572  26.853  1.00  7.59           H  
ATOM   4058 1HG2 THR A 208       7.630   4.833  27.773  1.00  7.64           H  
ATOM   4059 2HG2 THR A 208       7.910   3.531  26.924  1.00  7.64           H  
ATOM   4060 3HG2 THR A 208       8.777   3.839  28.206  1.00  7.64           H  
ATOM   4061  N   TRP A 209      10.357   1.736  25.717  1.00  4.26           N  
ATOM   4062  CA  TRP A 209       9.928   0.534  25.021  1.00  4.53           C  
ATOM   4063  C   TRP A 209       8.554   0.128  25.509  1.00  4.22           C  
ATOM   4064  O   TRP A 209       8.291   0.106  26.716  1.00  5.10           O  
ATOM   4065  CB  TRP A 209      10.919  -0.620  25.254  1.00  4.76           C  
ATOM   4066  CG  TRP A 209      12.065  -0.545  24.300  1.00  4.67           C  
ATOM   4067  CD1 TRP A 209      13.289   0.018  24.510  1.00  5.28           C  
ATOM   4068  CD2 TRP A 209      12.044  -0.973  22.943  1.00  4.48           C  
ATOM   4069  CE2 TRP A 209      13.293  -0.648  22.379  1.00  4.92           C  
ATOM   4070  CE3 TRP A 209      11.087  -1.606  22.138  1.00  4.88           C  
ATOM   4071  NE1 TRP A 209      14.038  -0.044  23.358  1.00  5.66           N  
ATOM   4072  CZ2 TRP A 209      13.607  -0.933  21.050  1.00  5.58           C  
ATOM   4073  CZ3 TRP A 209      11.405  -1.900  20.839  1.00  5.54           C  
ATOM   4074  CH2 TRP A 209      12.651  -1.559  20.300  1.00  5.91           C  
ATOM   4075  H   TRP A 209      10.873   1.587  26.389  1.00  5.11           H  
ATOM   4076  HA  TRP A 209       9.892   0.708  24.067  1.00  5.43           H  
ATOM   4077  HB2 TRP A 209      11.267  -0.567  26.158  1.00  5.72           H  
ATOM   4078  HB3 TRP A 209      10.464  -1.466  25.123  1.00  5.72           H  
ATOM   4079  HD1 TRP A 209      13.575   0.389  25.313  1.00  6.33           H  
ATOM   4080  HE1 TRP A 209      14.842   0.247  23.267  1.00  6.79           H  
ATOM   4081  HE3 TRP A 209      10.250  -1.823  22.481  1.00  5.86           H  
ATOM   4082  HZ2 TRP A 209      14.434  -0.707  20.689  1.00  6.70           H  
ATOM   4083  HZ3 TRP A 209      10.781  -2.335  20.304  1.00  6.65           H  
ATOM   4084  HH2 TRP A 209      12.832  -1.763  19.411  1.00  7.10           H  
ATOM   4085  N   ILE A 210       7.696  -0.243  24.564  1.00  4.31           N  
ATOM   4086  CA  ILE A 210       6.354  -0.737  24.837  1.00  4.59           C  
ATOM   4087  C   ILE A 210       6.249  -2.013  24.011  1.00  4.57           C  
ATOM   4088  O   ILE A 210       6.123  -1.944  22.790  1.00  5.06           O  
ATOM   4089  CB  ILE A 210       5.293   0.292  24.442  1.00  5.05           C  
ATOM   4090  CG1 ILE A 210       5.485   1.582  25.244  1.00  6.51           C  
ATOM   4091  CG2 ILE A 210       3.890  -0.274  24.655  1.00  5.64           C  
ATOM   4092  CD1 ILE A 210       4.698   2.785  24.737  1.00  7.85           C  
ATOM   4093  H   ILE A 210       7.878  -0.216  23.724  1.00  5.17           H  
ATOM   4094  HA  ILE A 210       6.226  -0.953  25.774  1.00  5.50           H  
ATOM   4095  HB  ILE A 210       5.397   0.496  23.499  1.00  6.05           H  
ATOM   4096 2HG1 ILE A 210       5.207   1.419  26.159  1.00  7.81           H  
ATOM   4097 3HG1 ILE A 210       6.425   1.820  25.220  1.00  7.81           H  
ATOM   4098 1HG2 ILE A 210       3.238   0.369  24.336  1.00  6.77           H  
ATOM   4099 2HG2 ILE A 210       3.805  -1.104  24.159  1.00  6.77           H  
ATOM   4100 3HG2 ILE A 210       3.756  -0.439  25.601  1.00  6.77           H  
ATOM   4101 1HD1 ILE A 210       4.919   3.558  25.280  1.00  9.42           H  
ATOM   4102 2HD1 ILE A 210       4.937   2.951  23.812  1.00  9.42           H  
ATOM   4103 3HD1 ILE A 210       3.750   2.593  24.805  1.00  9.42           H  
ATOM   4104  N   VAL A 211       6.350  -3.171  24.661  1.00  4.58           N  
ATOM   4105  CA  VAL A 211       6.407  -4.460  23.988  1.00  4.72           C  
ATOM   4106  C   VAL A 211       5.081  -5.154  24.242  1.00  4.94           C  
ATOM   4107  O   VAL A 211       4.706  -5.394  25.395  1.00  5.51           O  
ATOM   4108  CB  VAL A 211       7.595  -5.299  24.479  1.00  5.46           C  
ATOM   4109  CG1 VAL A 211       7.595  -6.665  23.806  1.00  6.31           C  
ATOM   4110  CG2 VAL A 211       8.899  -4.566  24.199  1.00  6.17           C  
ATOM   4111  H   VAL A 211       6.387  -3.233  25.518  1.00  5.50           H  
ATOM   4112  HA  VAL A 211       6.510  -4.337  23.032  1.00  5.66           H  
ATOM   4113  HB  VAL A 211       7.517  -5.436  25.436  1.00  6.55           H  
ATOM   4114 1HG1 VAL A 211       8.409  -7.135  24.046  1.00  7.57           H  
ATOM   4115 2HG1 VAL A 211       6.822  -7.166  24.108  1.00  7.57           H  
ATOM   4116 3HG1 VAL A 211       7.555  -6.542  22.844  1.00  7.57           H  
ATOM   4117 1HG2 VAL A 211       9.641  -5.123  24.480  1.00  7.41           H  
ATOM   4118 2HG2 VAL A 211       8.962  -4.386  23.248  1.00  7.41           H  
ATOM   4119 3HG2 VAL A 211       8.905  -3.732  24.695  1.00  7.41           H  
ATOM   4120  N   LEU A 212       4.345  -5.444  23.171  1.00  5.20           N  
ATOM   4121  CA  LEU A 212       3.032  -6.051  23.332  1.00  5.42           C  
ATOM   4122  C   LEU A 212       3.145  -7.502  23.789  1.00  5.64           C  
ATOM   4123  O   LEU A 212       3.988  -8.267  23.310  1.00  6.30           O  
ATOM   4124  CB  LEU A 212       2.220  -5.955  22.039  1.00  5.73           C  
ATOM   4125  CG  LEU A 212       1.881  -4.530  21.595  1.00  6.22           C  
ATOM   4126  CD1 LEU A 212       0.881  -4.577  20.437  1.00  7.64           C  
ATOM   4127  CD2 LEU A 212       1.329  -3.687  22.729  1.00  7.29           C  
ATOM   4128  H   LEU A 212       4.581  -5.302  22.356  1.00  6.24           H  
ATOM   4129  HA  LEU A 212       2.550  -5.563  24.018  1.00  6.50           H  
ATOM   4130  HB2 LEU A 212       2.729  -6.370  21.326  1.00  6.87           H  
ATOM   4131  HB3 LEU A 212       1.382  -6.427  22.168  1.00  6.87           H  
ATOM   4132  HG  LEU A 212       2.700  -4.101  21.301  1.00  7.46           H  
ATOM   4133 1HD1 LEU A 212       0.717  -3.673  20.125  1.00  9.16           H  
ATOM   4134 2HD1 LEU A 212       1.254  -5.113  19.720  1.00  9.16           H  
ATOM   4135 3HD1 LEU A 212       0.054  -4.974  20.751  1.00  9.16           H  
ATOM   4136 1HD2 LEU A 212       0.936  -2.880  22.361  1.00  8.75           H  
ATOM   4137 2HD2 LEU A 212       0.652  -4.198  23.201  1.00  8.75           H  
ATOM   4138 3HD2 LEU A 212       2.052  -3.457  23.333  1.00  8.75           H  
ATOM   4139  N  ALYS A 213       2.254  -7.869  24.716  0.70  6.44           N  
ATOM   4140  N  BLYS A 213       2.272  -7.894  24.719  0.30  6.45           N  
ATOM   4141  CA ALYS A 213       2.187  -9.221  25.257  0.70  7.73           C  
ATOM   4142  CA BLYS A 213       2.299  -9.269  25.205  0.30  7.90           C  
ATOM   4143  C  ALYS A 213       1.780 -10.244  24.199  0.70  6.75           C  
ATOM   4144  C  BLYS A 213       1.855 -10.257  24.131  0.30  6.92           C  
ATOM   4145  O  ALYS A 213       2.284 -11.373  24.195  0.70  8.47           O  
ATOM   4146  O  BLYS A 213       2.400 -11.363  24.037  0.30  8.55           O  
ATOM   4147  CB ALYS A 213       1.173  -9.213  26.411  0.70 12.08           C  
ATOM   4148  CB BLYS A 213       1.422  -9.409  26.447  0.30 12.06           C  
ATOM   4149  CG ALYS A 213       0.626 -10.547  26.875  0.70 16.10           C  
ATOM   4150  CG BLYS A 213       1.440 -10.800  27.056  0.30 15.75           C  
ATOM   4151  HG1BLYS A 213       0.800 -10.902  27.963  1.00  0.00           H  
ATOM   4152  HG2BLYS A 213       2.486 -11.119  27.275  1.00  0.00           H  
ATOM   4153  HG3BLYS A 213       1.166 -11.566  26.294  1.00  0.00           H  
ATOM   4154  CD ALYS A 213      -0.647 -10.345  27.709  0.70 19.21           C  
ATOM   4155  CE ALYS A 213      -1.905 -10.297  26.843  0.70 21.21           C  
ATOM   4156  NZ ALYS A 213      -3.139 -10.141  27.663  0.70 22.66           N  
ATOM   4157  H  ALYS A 213       1.666  -7.340  25.054  0.70  7.73           H  
ATOM   4158  H  BLYS A 213       1.670  -7.394  25.076  0.30  7.74           H  
ATOM   4159  HA ALYS A 213       3.061  -9.488  25.582  0.70  9.27           H  
ATOM   4160  HA BLYS A 213       3.212  -9.485  25.452  0.30  9.47           H  
ATOM   4161  HB2ALYS A 213       1.602  -8.804  27.179  0.70 14.50           H  
ATOM   4162  HB2BLYS A 213       1.735  -8.786  27.122  0.30 14.47           H  
ATOM   4163  HB3ALYS A 213       0.412  -8.680  26.133  0.70 14.50           H  
ATOM   4164  HB3BLYS A 213       0.505  -9.203  26.206  0.30 14.47           H  
ATOM   4165  HG2ALYS A 213       0.408 -11.094  26.105  0.70 19.33           H  
ATOM   4166  HG3ALYS A 213       1.288 -10.996  27.424  0.70 19.33           H  
ATOM   4167  HD2ALYS A 213      -0.739 -11.082  28.333  0.70 23.05           H  
ATOM   4168  HD3ALYS A 213      -0.581  -9.507  28.193  0.70 23.05           H  
ATOM   4169  HE2ALYS A 213      -1.846  -9.542  26.237  0.70 25.45           H  
ATOM   4170  HE3ALYS A 213      -1.978 -11.122  26.339  0.70 25.45           H  
ATOM   4171  HZ1ALYS A 213      -3.838  -9.982  27.134  0.70 27.19           H  
ATOM   4172  HZ2ALYS A 213      -3.292 -10.884  28.127  0.70 27.19           H  
ATOM   4173  HZ3ALYS A 213      -3.045  -9.460  28.229  0.70 27.19           H  
ATOM   4174  N  AGLU A 214       0.835  -9.885  23.332  0.67  6.11           N  
ATOM   4175  N  BGLU A 214       0.864  -9.887  23.324  0.33  6.48           N  
ATOM   4176  CA AGLU A 214       0.285 -10.823  22.366  0.67  6.00           C  
ATOM   4177  CA BGLU A 214       0.333 -10.800  22.320  0.33  6.43           C  
ATOM   4178  C  AGLU A 214       1.109 -10.763  21.089  0.67  5.66           C  
ATOM   4179  C  BGLU A 214       1.185 -10.745  21.058  0.33  5.81           C  
ATOM   4180  O  AGLU A 214       1.183  -9.693  20.466  0.67  6.28           O  
ATOM   4181  O  BGLU A 214       1.276  -9.682  20.431  0.33  5.92           O  
ATOM   4182  CB AGLU A 214      -1.161 -10.464  22.055  0.67  6.61           C  
ATOM   4183  CB BGLU A 214      -1.102 -10.432  21.963  0.33  7.09           C  
ATOM   4184  CG AGLU A 214      -1.881 -11.434  21.138  0.67  7.28           C  
ATOM   4185  CG BGLU A 214      -2.145 -10.900  22.956  0.33  7.85           C  
ATOM   4186  CD AGLU A 214      -3.279 -10.941  20.723  0.67  9.73           C  
ATOM   4187  CD BGLU A 214      -3.556 -10.851  22.380  0.33  8.96           C  
ATOM   4188  OE1AGLU A 214      -3.974 -10.301  21.539  0.67  8.55           O  
ATOM   4189  OE1BGLU A 214      -3.730 -10.377  21.232  0.33  9.13           O  
ATOM   4190  OE2AGLU A 214      -3.666 -11.130  19.546  0.67 12.24           O  
ATOM   4191  OE2BGLU A 214      -4.494 -11.299  23.070  0.33 10.16           O  
ATOM   4192  H  AGLU A 214       0.496  -9.096  23.285  0.67  7.33           H  
ATOM   4193  H  BGLU A 214       0.484  -9.116  23.339  0.33  7.78           H  
ATOM   4194  HA AGLU A 214       0.317 -11.726  22.720  0.67  7.20           H  
ATOM   4195  HA BGLU A 214       0.350 -11.702  22.677  0.33  7.71           H  
ATOM   4196  HB2AGLU A 214      -1.655 -10.431  22.889  0.67  7.93           H  
ATOM   4197  HB2BGLU A 214      -1.166  -9.466  21.905  0.33  8.51           H  
ATOM   4198  HB3AGLU A 214      -1.175  -9.594  21.626  0.67  7.93           H  
ATOM   4199  HB3BGLU A 214      -1.317 -10.831  21.105  0.33  8.51           H  
ATOM   4200  HG2AGLU A 214      -1.355 -11.556  20.332  0.67  8.73           H  
ATOM   4201  HG2BGLU A 214      -1.954 -11.816  23.210  0.33  9.42           H  
ATOM   4202  HG3AGLU A 214      -1.988 -12.282  21.597  0.67  8.73           H  
ATOM   4203  HG3BGLU A 214      -2.118 -10.326  23.738  0.33  9.42           H  
ATOM   4204  N  APRO A 215       1.727 -11.864  20.653  0.67  6.31           N  
ATOM   4205  N  BPRO A 215       1.811 -11.848  20.647  0.33  5.76           N  
ATOM   4206  CA APRO A 215       2.375 -11.865  19.339  0.67  6.49           C  
ATOM   4207  CA BPRO A 215       2.456 -11.878  19.329  0.33  6.02           C  
ATOM   4208  C  APRO A 215       1.325 -11.774  18.246  0.67  6.15           C  
ATOM   4209  C  BPRO A 215       1.421 -11.955  18.219  0.33  5.88           C  
ATOM   4210  O  APRO A 215       0.140 -12.047  18.459  0.67  7.76           O  
ATOM   4211  O  BPRO A 215       0.329 -12.503  18.395  0.33  5.60           O  
ATOM   4212  CB APRO A 215       3.083 -13.223  19.295  0.67  6.99           C  
ATOM   4213  CB BPRO A 215       3.292 -13.166  19.371  0.33  6.50           C  
ATOM   4214  CG APRO A 215       2.233 -14.105  20.122  0.67  8.82           C  
ATOM   4215  CG BPRO A 215       3.326 -13.579  20.813  0.33  6.34           C  
ATOM   4216  CD APRO A 215       1.679 -13.224  21.229  0.67  7.96           C  
ATOM   4217  CD BPRO A 215       2.055 -13.088  21.402  0.33  6.61           C  
ATOM   4218  HA APRO A 215       3.027 -11.152  19.256  0.67  7.79           H  
ATOM   4219  HA BPRO A 215       3.033 -11.109  19.205  0.33  7.23           H  
ATOM   4220  HB2APRO A 215       3.134 -13.543  18.380  0.67  8.38           H  
ATOM   4221  HB2BPRO A 215       2.869 -13.848  18.826  0.33  7.80           H  
ATOM   4222  HB3APRO A 215       3.975 -13.146  19.669  0.67  8.38           H  
ATOM   4223  HB3BPRO A 215       4.186 -12.986  19.043  0.33  7.80           H  
ATOM   4224  HG2APRO A 215       1.516 -14.470  19.581  0.67 10.58           H  
ATOM   4225  HG2BPRO A 215       3.383 -14.546  20.876  0.33  7.61           H  
ATOM   4226  HG3APRO A 215       2.769 -14.825  20.491  0.67 10.58           H  
ATOM   4227  HG3BPRO A 215       4.089 -13.173  21.253  0.33  7.61           H  
ATOM   4228  HD2APRO A 215       0.767 -13.474  21.443  0.67  9.56           H  
ATOM   4229  HD2BPRO A 215       1.338 -13.726  21.265  0.33  7.93           H  
ATOM   4230  HD3APRO A 215       2.234 -13.280  22.023  0.67  9.56           H  
ATOM   4231  HD3BPRO A 215       2.159 -12.904  22.349  0.33  7.93           H  
ATOM   4232  N   ILE A 216       1.778 -11.415  17.055  1.00  6.12           N  
ATOM   4233  CA  ILE A 216       0.986 -11.631  15.858  1.00  5.95           C  
ATOM   4234  C   ILE A 216       1.446 -12.933  15.230  1.00  6.00           C  
ATOM   4235  O   ILE A 216       2.620 -13.312  15.306  1.00  7.24           O  
ATOM   4236  CB  ILE A 216       1.035 -10.454  14.859  1.00  6.35           C  
ATOM   4237  CG1 ILE A 216       2.456 -10.151  14.372  1.00  6.41           C  
ATOM   4238  CG2 ILE A 216       0.401  -9.233  15.496  1.00  6.74           C  
ATOM   4239  CD1 ILE A 216       2.496  -9.225  13.154  1.00  7.08           C  
ATOM   4240  H  AILE A 216       2.541 -11.044  16.916  0.67  7.34           H  
ATOM   4241  H  BILE A 216       2.473 -10.922  16.939  0.33  7.34           H  
ATOM   4242  HA  ILE A 216       0.055 -11.707  16.119  1.00  7.14           H  
ATOM   4243  HB  ILE A 216       0.532 -10.712  14.071  1.00  7.62           H  
ATOM   4244 2HG1 ILE A 216       2.948  -9.721  15.089  1.00  7.70           H  
ATOM   4245 3HG1 ILE A 216       2.888 -10.984  14.127  1.00  7.70           H  
ATOM   4246 1HG2 ILE A 216       0.396  -8.508  14.851  1.00  8.09           H  
ATOM   4247 2HG2 ILE A 216      -0.507  -9.449  15.758  1.00  8.09           H  
ATOM   4248 3HG2 ILE A 216       0.919  -8.979  16.275  1.00  8.09           H  
ATOM   4249 1HD1 ILE A 216       3.412  -9.149  12.845  1.00  8.50           H  
ATOM   4250 2HD1 ILE A 216       1.940  -9.601  12.453  1.00  8.50           H  
ATOM   4251 3HD1 ILE A 216       2.159  -8.352  13.410  1.00  8.50           H  
ATOM   4252  N  ASER A 217       0.504 -13.652  14.635  0.58  6.31           N  
ATOM   4253  N  BSER A 217       0.513 -13.608  14.576  0.42  6.39           N  
ATOM   4254  CA ASER A 217       0.832 -14.829  13.850  0.58  6.60           C  
ATOM   4255  CA BSER A 217       0.797 -14.825  13.838  0.42  6.21           C  
ATOM   4256  C  ASER A 217       1.080 -14.410  12.409  0.58  5.96           C  
ATOM   4257  C  BSER A 217       1.029 -14.480  12.374  0.42  6.04           C  
ATOM   4258  O  ASER A 217       0.298 -13.649  11.834  0.58  6.50           O  
ATOM   4259  O  BSER A 217       0.182 -13.840  11.742  0.42  6.22           O  
ATOM   4260  CB ASER A 217      -0.301 -15.852  13.904  0.58  9.23           C  
ATOM   4261  CB BSER A 217      -0.380 -15.788  13.962  0.42  7.59           C  
ATOM   4262  OG ASER A 217      -0.346 -16.500  15.164  0.58 11.49           O  
ATOM   4263  OG BSER A 217      -0.157 -16.944  13.188  0.42  8.24           O  
ATOM   4264  H  ASER A 217      -0.337 -13.475  14.672  0.58  7.58           H  
ATOM   4265  H  BSER A 217      -0.313 -13.373  14.545  0.42  7.67           H  
ATOM   4266  HA ASER A 217       1.632 -15.246  14.206  0.58  7.92           H  
ATOM   4267  HA BSER A 217       1.597 -15.251  14.186  0.42  7.45           H  
ATOM   4268  HB2ASER A 217      -1.144 -15.396  13.755  0.58 11.08           H  
ATOM   4269  HB2BSER A 217      -0.484 -16.044  14.892  0.42  9.11           H  
ATOM   4270  HB3ASER A 217      -0.158 -16.518  13.213  0.58 11.08           H  
ATOM   4271  HB3BSER A 217      -1.185 -15.346  13.648  0.42  9.11           H  
ATOM   4272  HG ASER A 217      -0.974 -17.058  15.179  0.58 13.79           H  
ATOM   4273  HG BSER A 217      -0.176 -16.751  12.371  0.42  9.88           H  
ATOM   4274  N   VAL A 218       2.173 -14.907  11.841  1.00  5.66           N  
ATOM   4275  CA  VAL A 218       2.510 -14.730  10.438  1.00  5.74           C  
ATOM   4276  C   VAL A 218       2.808 -16.110   9.874  1.00  5.34           C  
ATOM   4277  O   VAL A 218       3.150 -17.030  10.611  1.00  6.11           O  
ATOM   4278  CB  VAL A 218       3.718 -13.792  10.246  1.00  6.10           C  
ATOM   4279  CG1 VAL A 218       3.444 -12.453  10.919  1.00  6.45           C  
ATOM   4280  CG2 VAL A 218       4.995 -14.417  10.776  1.00  7.30           C  
ATOM   4281  H  AVAL A 218       2.759 -15.370  12.268  0.58  6.79           H  
ATOM   4282  H  BVAL A 218       2.785 -15.313  12.288  0.42  6.79           H  
ATOM   4283  HA  VAL A 218       1.760 -14.344   9.960  1.00  6.89           H  
ATOM   4284  HB  VAL A 218       3.850 -13.640   9.297  1.00  7.32           H  
ATOM   4285 1HG1 VAL A 218       4.180 -11.849  10.732  1.00  7.74           H  
ATOM   4286 2HG1 VAL A 218       2.618 -12.086  10.566  1.00  7.74           H  
ATOM   4287 3HG1 VAL A 218       3.363 -12.591  11.875  1.00  7.74           H  
ATOM   4288 1HG2 VAL A 218       5.696 -13.747  10.780  1.00  8.76           H  
ATOM   4289 2HG2 VAL A 218       4.838 -14.738  11.678  1.00  8.76           H  
ATOM   4290 3HG2 VAL A 218       5.247 -15.156  10.201  1.00  8.76           H  
ATOM   4291  N   SER A 219       2.707 -16.261   8.565  1.00  5.75           N  
ATOM   4292  CA  SER A 219       3.020 -17.568   8.005  1.00  5.72           C  
ATOM   4293  C   SER A 219       4.512 -17.703   7.728  1.00  5.81           C  
ATOM   4294  O   SER A 219       5.236 -16.722   7.535  1.00  5.56           O  
ATOM   4295  CB  SER A 219       2.229 -17.866   6.735  1.00  6.16           C  
ATOM   4296  OG  SER A 219       2.624 -16.972   5.715  1.00  6.91           O  
ATOM   4297  H   SER A 219       2.471 -15.652   8.005  1.00  6.89           H  
ATOM   4298  HA  SER A 219       2.765 -18.234   8.662  1.00  6.86           H  
ATOM   4299  HB2 SER A 219       2.407 -18.776   6.452  1.00  7.39           H  
ATOM   4300  HB3 SER A 219       1.282 -17.753   6.913  1.00  7.39           H  
ATOM   4301  HG  SER A 219       2.187 -17.125   5.014  1.00  8.30           H  
ATOM   4302  N  ASER A 220       4.975 -18.956   7.695  0.49  6.66           N  
ATOM   4303  N  BSER A 220       4.954 -18.955   7.690  0.51  6.46           N  
ATOM   4304  CA ASER A 220       6.361 -19.206   7.319  0.49  6.85           C  
ATOM   4305  CA BSER A 220       6.325 -19.253   7.319  0.51  6.18           C  
ATOM   4306  C  ASER A 220       6.674 -18.575   5.970  0.49  6.14           C  
ATOM   4307  C  BSER A 220       6.674 -18.631   5.972  0.51  5.73           C  
ATOM   4308  O  ASER A 220       7.760 -18.022   5.769  0.49  6.46           O  
ATOM   4309  O  BSER A 220       7.790 -18.139   5.773  0.51  6.09           O  
ATOM   4310  CB ASER A 220       6.628 -20.709   7.265  0.49  8.92           C  
ATOM   4311  CB BSER A 220       6.454 -20.768   7.261  0.51  7.51           C  
ATOM   4312  OG ASER A 220       6.800 -21.250   8.563  0.49  9.47           O  
ATOM   4313  OG BSER A 220       7.762 -21.145   6.968  0.51  7.27           O  
ATOM   4314  H  ASER A 220       4.516 -19.659   7.883  0.49  7.99           H  
ATOM   4315  H  BSER A 220       4.479 -19.648   7.874  0.51  7.75           H  
ATOM   4316  HA ASER A 220       6.945 -18.820   7.991  0.49  8.22           H  
ATOM   4317  HA BSER A 220       6.948 -18.895   7.971  0.51  7.41           H  
ATOM   4318  HB2ASER A 220       5.874 -21.147   6.840  0.49 10.71           H  
ATOM   4319  HB2BSER A 220       6.204 -21.139   8.121  0.51  9.01           H  
ATOM   4320  HB3ASER A 220       7.435 -20.866   6.750  0.49 10.71           H  
ATOM   4321  HB3BSER A 220       5.865 -21.108   6.569  0.51  9.01           H  
ATOM   4322  HG ASER A 220       7.523 -20.978   8.894  0.49 11.36           H  
ATOM   4323  HG BSER A 220       8.282 -20.865   7.565  0.51  8.72           H  
ATOM   4324  N   GLU A 221       5.722 -18.640   5.035  1.00  5.91           N  
ATOM   4325  CA  GLU A 221       5.941 -18.067   3.708  1.00  5.80           C  
ATOM   4326  C   GLU A 221       6.192 -16.566   3.768  1.00  5.70           C  
ATOM   4327  O   GLU A 221       6.978 -16.028   2.979  1.00  6.30           O  
ATOM   4328  CB  GLU A 221       4.712 -18.328   2.835  1.00  6.44           C  
ATOM   4329  CG  GLU A 221       4.505 -19.770   2.404  1.00  7.33           C  
ATOM   4330  CD  GLU A 221       3.784 -20.676   3.407  1.00  7.28           C  
ATOM   4331  OE1 GLU A 221       3.603 -20.337   4.602  1.00  8.38           O  
ATOM   4332  OE2 GLU A 221       3.398 -21.772   2.969  1.00  9.06           O  
ATOM   4333  H  AGLU A 221       4.951 -19.005   5.143  0.49  7.10           H  
ATOM   4334  H  BGLU A 221       4.937 -18.973   5.144  0.51  7.10           H  
ATOM   4335  HA  GLU A 221       6.721 -18.494   3.319  1.00  6.96           H  
ATOM   4336  HB2 GLU A 221       3.924 -18.060   3.332  1.00  7.73           H  
ATOM   4337  HB3 GLU A 221       4.793 -17.795   2.028  1.00  7.73           H  
ATOM   4338  HG2 GLU A 221       3.979 -19.770   1.589  1.00  8.80           H  
ATOM   4339  HG3 GLU A 221       5.375 -20.164   2.237  1.00  8.80           H  
ATOM   4340  N   GLN A 222       5.518 -15.869   4.679  1.00  5.31           N  
ATOM   4341  CA  GLN A 222       5.728 -14.437   4.817  1.00  5.33           C  
ATOM   4342  C   GLN A 222       7.147 -14.148   5.302  1.00  5.56           C  
ATOM   4343  O   GLN A 222       7.851 -13.315   4.726  1.00  6.29           O  
ATOM   4344  CB  GLN A 222       4.656 -13.834   5.729  1.00  5.09           C  
ATOM   4345  CG  GLN A 222       3.283 -13.863   5.091  1.00  5.80           C  
ATOM   4346  CD  GLN A 222       2.168 -13.323   5.968  1.00  5.36           C  
ATOM   4347  NE2 GLN A 222       1.340 -12.465   5.382  1.00  5.92           N  
ATOM   4348  OE1 GLN A 222       2.049 -13.665   7.154  1.00  5.73           O  
ATOM   4349  H   GLN A 222       4.940 -16.200   5.223  1.00  6.37           H  
ATOM   4350  HA  GLN A 222       5.628 -14.003   3.955  1.00  6.40           H  
ATOM   4351  HB2 GLN A 222       4.618 -14.343   6.554  1.00  6.10           H  
ATOM   4352  HB3 GLN A 222       4.883 -12.911   5.919  1.00  6.10           H  
ATOM   4353  HG2 GLN A 222       3.305 -13.325   4.284  1.00  6.96           H  
ATOM   4354  HG3 GLN A 222       3.062 -14.782   4.872  1.00  6.96           H  
ATOM   4355 1HE2 GLN A 222       1.455 -12.251   4.557  1.00  7.11           H  
ATOM   4356 2HE2 GLN A 222       0.688 -12.124   5.827  1.00  7.11           H  
ATOM   4357  N  AVAL A 223       7.569 -14.811   6.383  0.57  6.02           N  
ATOM   4358  N  BVAL A 223       7.609 -14.875   6.321  0.43  5.67           N  
ATOM   4359  CA AVAL A 223       8.867 -14.495   6.961  0.57  6.83           C  
ATOM   4360  CA BVAL A 223       8.969 -14.670   6.805  0.43  5.67           C  
ATOM   4361  C  AVAL A 223       9.997 -15.021   6.087  0.57  6.73           C  
ATOM   4362  C  BVAL A 223       9.996 -15.107   5.759  0.43  5.55           C  
ATOM   4363  O  AVAL A 223      11.050 -14.389   5.992  0.57  7.38           O  
ATOM   4364  O  BVAL A 223      11.049 -14.480   5.613  0.43  6.26           O  
ATOM   4365  CB AVAL A 223       8.973 -14.948   8.432  0.57  7.50           C  
ATOM   4366  CB BVAL A 223       9.180 -15.369   8.160  0.43  6.44           C  
ATOM   4367  CG1AVAL A 223       8.841 -16.440   8.567  0.57  9.03           C  
ATOM   4368  CG1BVAL A 223      10.581 -15.092   8.687  0.43  8.29           C  
ATOM   4369  CG2AVAL A 223      10.285 -14.477   9.040  0.57  8.12           C  
ATOM   4370  CG2BVAL A 223       8.131 -14.922   9.176  0.43  6.04           C  
ATOM   4371  H  AVAL A 223       7.131 -15.431   6.787  0.57  7.23           H  
ATOM   4372  H  BVAL A 223       7.163 -15.480   6.739  0.43  6.81           H  
ATOM   4373  HA AVAL A 223       8.951 -13.528   6.983  0.57  8.19           H  
ATOM   4374  HA BVAL A 223       9.095 -13.719   6.951  0.43  6.80           H  
ATOM   4375  HB AVAL A 223       8.238 -14.547   8.921  0.57  9.00           H  
ATOM   4376  HB BVAL A 223       9.081 -16.326   8.032  0.43  7.72           H  
ATOM   4377 1HG1AVAL A 223       8.885 -16.677   9.507  0.57 10.83           H  
ATOM   4378 1HG1BVAL A 223      10.643 -15.409   9.601  0.43  9.95           H  
ATOM   4379 2HG1AVAL A 223       7.989 -16.717   8.195  0.57 10.83           H  
ATOM   4380 2HG1BVAL A 223      11.225 -15.557   8.131  0.43  9.95           H  
ATOM   4381 3HG1AVAL A 223       9.567 -16.866   8.084  0.57 10.83           H  
ATOM   4382 3HG1BVAL A 223      10.746 -14.136   8.656  0.43  9.95           H  
ATOM   4383 1HG2AVAL A 223      10.289 -14.688   9.987  0.57  9.75           H  
ATOM   4384 1HG2BVAL A 223       8.345 -15.307  10.041  0.43  7.25           H  
ATOM   4385 2HG2AVAL A 223      11.019 -14.931   8.597  0.57  9.75           H  
ATOM   4386 2HG2BVAL A 223       8.139 -13.954   9.234  0.43  7.25           H  
ATOM   4387 3HG2AVAL A 223      10.365 -13.519   8.915  0.57  9.75           H  
ATOM   4388 3HG2BVAL A 223       7.258 -15.229   8.885  0.43  7.25           H  
ATOM   4389  N  ALEU A 224       9.801 -16.153   5.407  0.57  6.45           N  
ATOM   4390  N  BLEU A 224       9.708 -16.174   5.007  0.43  6.03           N  
ATOM   4391  CA ALEU A 224      10.882 -16.656   4.568  0.57  6.59           C  
ATOM   4392  CA BLEU A 224      10.645 -16.608   3.971  0.43  6.99           C  
ATOM   4393  C  ALEU A 224      11.167 -15.726   3.391  0.57  6.31           C  
ATOM   4394  C  BLEU A 224      10.911 -15.497   2.956  0.43  6.48           C  
ATOM   4395  O  ALEU A 224      12.309 -15.677   2.914  0.57  6.85           O  
ATOM   4396  O  BLEU A 224      12.025 -15.389   2.425  0.43  7.21           O  
ATOM   4397  CB ALEU A 224      10.624 -18.101   4.133  0.57  7.57           C  
ATOM   4398  CB BLEU A 224      10.122 -17.874   3.285  0.43  8.28           C  
ATOM   4399  CG ALEU A 224       9.613 -18.393   3.029  0.57  8.65           C  
ATOM   4400  CG BLEU A 224      10.315 -19.176   4.071  0.43 10.04           C  
ATOM   4401  CD1ALEU A 224      10.223 -18.193   1.651  0.57  9.24           C  
ATOM   4402  CD1BLEU A 224       9.348 -20.251   3.588  0.43 10.12           C  
ATOM   4403  CD2ALEU A 224       9.073 -19.810   3.175  0.57  9.77           C  
ATOM   4404  CD2BLEU A 224      11.755 -19.655   3.973  0.43 10.39           C  
ATOM   4405  H  ALEU A 224       9.082 -16.626   5.416  0.57  7.74           H  
ATOM   4406  H  BLEU A 224       8.995 -16.651   5.074  0.43  7.23           H  
ATOM   4407  HA ALEU A 224      11.695 -16.690   5.096  0.57  7.90           H  
ATOM   4408  HA BLEU A 224      11.494 -16.832   4.384  0.43  8.39           H  
ATOM   4409  HB2ALEU A 224      11.470 -18.464   3.827  0.57  9.09           H  
ATOM   4410  HB2BLEU A 224       9.171 -17.767   3.130  0.43  9.93           H  
ATOM   4411  HB3ALEU A 224      10.318 -18.586   4.915  0.57  9.09           H  
ATOM   4412  HB3BLEU A 224      10.586 -17.976   2.439  0.43  9.93           H  
ATOM   4413  HG ALEU A 224       8.874 -17.769   3.110  0.57 10.38           H  
ATOM   4414  HG BLEU A 224      10.121 -19.008   5.007  0.43 12.05           H  
ATOM   4415 1HD1ALEU A 224       9.663 -18.631   0.991  0.57 11.08           H  
ATOM   4416 1HD1BLEU A 224       9.523 -21.074   4.071  0.43 12.14           H  
ATOM   4417 2HD1ALEU A 224      10.274 -17.243   1.463  0.57 11.08           H  
ATOM   4418 2HD1BLEU A 224       8.439 -19.957   3.755  0.43 12.14           H  
ATOM   4419 3HD1ALEU A 224      11.112 -18.581   1.640  0.57 11.08           H  
ATOM   4420 3HD1BLEU A 224       9.481 -20.391   2.637  0.43 12.14           H  
ATOM   4421 1HD2ALEU A 224       8.440 -19.983   2.461  0.57 11.73           H  
ATOM   4422 1HD2BLEU A 224      11.849 -20.480   4.473  0.43 12.47           H  
ATOM   4423 2HD2ALEU A 224       9.811 -20.437   3.121  0.57 11.73           H  
ATOM   4424 2HD2BLEU A 224      11.975 -19.806   3.040  0.43 12.47           H  
ATOM   4425 3HD2ALEU A 224       8.631 -19.893   4.035  0.57 11.73           H  
ATOM   4426 3HD2BLEU A 224      12.340 -18.975   4.344  0.43 12.47           H  
ATOM   4427  N  ALYS A 225      10.173 -14.957   2.936  0.57  6.15           N  
ATOM   4428  N  BLYS A 225       9.910 -14.654   2.683  0.43  6.34           N  
ATOM   4429  CA ALYS A 225      10.442 -14.005   1.862  0.57  5.99           C  
ATOM   4430  CA BLYS A 225      10.117 -13.523   1.785  0.43  6.20           C  
ATOM   4431  C  ALYS A 225      11.280 -12.822   2.344  0.57  6.08           C  
ATOM   4432  C  BLYS A 225      11.064 -12.485   2.387  0.43  6.95           C  
ATOM   4433  O  ALYS A 225      12.096 -12.297   1.577  0.57  5.90           O  
ATOM   4434  O  BLYS A 225      11.828 -11.853   1.648  0.43  7.39           O  
ATOM   4435  CB ALYS A 225       9.157 -13.523   1.201  0.57  6.29           C  
ATOM   4436  CB BLYS A 225       8.772 -12.893   1.413  0.43  6.75           C  
ATOM   4437  HB BLYS A 225       8.856 -12.419   0.407  1.00  0.00           H  
ATOM   4438  CG ALYS A 225       9.453 -12.860  -0.137  0.57  8.52           C  
ATOM   4439  CD ALYS A 225       8.192 -12.498  -0.878  0.57  9.17           C  
ATOM   4440  CE ALYS A 225       8.492 -11.828  -2.197  0.57  7.84           C  
ATOM   4441  NZ ALYS A 225       7.266 -11.224  -2.731  0.57  7.73           N  
ATOM   4442  H  ALYS A 225       9.363 -14.968   3.223  0.57  7.38           H  
ATOM   4443  H  BLYS A 225       9.113 -14.717   3.002  0.43  7.61           H  
ATOM   4444  HA ALYS A 225      10.948 -14.471   1.178  0.57  7.19           H  
ATOM   4445  HA BLYS A 225      10.525 -13.844   0.966  0.43  7.44           H  
ATOM   4446  HB2ALYS A 225       8.569 -14.279   1.047  0.57  7.54           H  
ATOM   4447  HB2BLYS A 225       8.086 -13.578   1.385  0.43  8.11           H  
ATOM   4448  HB3ALYS A 225       8.720 -12.875   1.776  0.57  7.54           H  
ATOM   4449  HB3BLYS A 225       8.539 -12.214   2.066  0.43  8.11           H  
ATOM   4450  HG2ALYS A 225       9.960 -12.047   0.015  0.57 10.23           H  
ATOM   4451  HG3ALYS A 225       9.964 -13.472  -0.690  0.57 10.23           H  
ATOM   4452  HD2ALYS A 225       7.682 -13.303  -1.056  0.57 11.00           H  
ATOM   4453  HD3ALYS A 225       7.668 -11.886  -0.338  0.57 11.00           H  
ATOM   4454  HE2ALYS A 225       9.154 -11.130  -2.067  0.57  9.40           H  
ATOM   4455  HE3ALYS A 225       8.821 -12.483  -2.831  0.57  9.40           H  
ATOM   4456  HZ1ALYS A 225       7.443 -10.799  -3.493  0.57  9.28           H  
ATOM   4457  HZ2ALYS A 225       6.659 -11.856  -2.888  0.57  9.28           H  
ATOM   4458  HZ3ALYS A 225       6.933 -10.642  -2.146  0.57  9.28           H  
ATOM   4459  N  APHE A 226      11.104 -12.386   3.600  0.57  5.35           N  
ATOM   4460  N  BPHE A 226      11.043 -12.294   3.713  0.43  6.78           N  
ATOM   4461  CA APHE A 226      12.020 -11.405   4.184  0.57  5.56           C  
ATOM   4462  CA BPHE A 226      12.015 -11.400   4.342  0.43  5.90           C  
ATOM   4463  C  APHE A 226      13.464 -11.861   3.996  0.57  5.62           C  
ATOM   4464  C  BPHE A 226      13.444 -11.855   4.036  0.43  6.00           C  
ATOM   4465  O  APHE A 226      14.375 -11.049   3.795  0.57  5.81           O  
ATOM   4466  O  BPHE A 226      14.326 -11.035   3.756  0.43  6.56           O  
ATOM   4467  CB APHE A 226      11.803 -11.260   5.701  0.57  5.88           C  
ATOM   4468  CB BPHE A 226      11.856 -11.377   5.871  0.43  5.98           C  
ATOM   4469  CG APHE A 226      10.544 -10.551   6.125  0.57  6.87           C  
ATOM   4470  CG BPHE A 226      10.616 -10.674   6.415  0.43  4.49           C  
ATOM   4471  CD1APHE A 226       9.428 -10.430   5.314  0.57  7.98           C  
ATOM   4472  CD1BPHE A 226       9.592 -10.165   5.614  0.43  5.37           C  
ATOM   4473  CD2APHE A 226      10.494 -10.020   7.401  0.57  9.40           C  
ATOM   4474  CD2BPHE A 226      10.493 -10.553   7.790  0.43  4.98           C  
ATOM   4475  CE1APHE A 226       8.298  -9.771   5.774  0.57  9.68           C  
ATOM   4476  CE1BPHE A 226       8.473  -9.538   6.193  0.43  5.67           C  
ATOM   4477  CE2APHE A 226       9.379  -9.365   7.855  0.57 10.21           C  
ATOM   4478  CE2BPHE A 226       9.405  -9.927   8.367  0.43  5.37           C  
ATOM   4479  CZ APHE A 226       8.282  -9.238   7.039  0.57  9.38           C  
ATOM   4480  CZ BPHE A 226       8.388  -9.424   7.576  0.43  5.66           C  
ATOM   4481  H  APHE A 226      10.472 -12.640   4.124  0.57  6.42           H  
ATOM   4482  H  BPHE A 226      10.489 -12.664   4.257  0.43  8.14           H  
ATOM   4483  HA APHE A 226      11.846 -10.555   3.752  0.57  6.67           H  
ATOM   4484  HA BPHE A 226      11.850 -10.509   3.994  0.43  7.08           H  
ATOM   4485  HB2APHE A 226      11.776 -12.148   6.089  0.57  7.06           H  
ATOM   4486  HB2BPHE A 226      11.823 -12.294   6.184  0.43  7.18           H  
ATOM   4487  HB3APHE A 226      12.549 -10.760   6.067  0.57  7.06           H  
ATOM   4488  HB3BPHE A 226      12.627 -10.924   6.247  0.43  7.18           H  
ATOM   4489  HD1APHE A 226       9.437 -10.791   4.457  0.57  9.57           H  
ATOM   4490  HD1BPHE A 226       9.650 -10.240   4.689  0.43  6.45           H  
ATOM   4491  HD2APHE A 226      11.230 -10.109   7.962  0.57 11.28           H  
ATOM   4492  HD2BPHE A 226      11.159 -10.901   8.337  0.43  5.97           H  
ATOM   4493  HE1APHE A 226       7.551  -9.691   5.226  0.57 11.61           H  
ATOM   4494  HE1BPHE A 226       7.794  -9.203   5.653  0.43  6.81           H  
ATOM   4495  HE2APHE A 226       9.366  -9.008   8.713  0.57 12.25           H  
ATOM   4496  HE2BPHE A 226       9.355  -9.844   9.292  0.43  6.44           H  
ATOM   4497  HZ APHE A 226       7.527  -8.789   7.344  0.57 11.26           H  
ATOM   4498  HZ BPHE A 226       7.653  -9.010   7.967  0.43  6.80           H  
ATOM   4499  N   ARG A 227      13.690 -13.165   4.113  1.00  6.02           N  
ATOM   4500  CA  ARG A 227      15.030 -13.729   4.075  1.00  6.53           C  
ATOM   4501  C   ARG A 227      15.617 -13.780   2.675  1.00  7.32           C  
ATOM   4502  O   ARG A 227      16.775 -14.182   2.521  1.00  8.41           O  
ATOM   4503  CB  ARG A 227      15.023 -15.142   4.657  1.00  7.00           C  
ATOM   4504  CG  ARG A 227      14.494 -15.257   6.082  1.00  6.77           C  
ATOM   4505  CD  ARG A 227      14.664 -16.690   6.580  1.00  8.08           C  
ATOM   4506  NE  ARG A 227      14.011 -16.877   7.870  1.00  7.54           N  
ATOM   4507  CZ  ARG A 227      13.023 -17.726   8.119  1.00  7.18           C  
ATOM   4508  NH1 ARG A 227      12.594 -18.563   7.191  1.00  8.76           N  
ATOM   4509  NH2 ARG A 227      12.472 -17.750   9.319  1.00  8.03           N  
ATOM   4510  H  AARG A 227      13.072 -13.753   4.218  0.57  7.22           H  
ATOM   4511  H  BARG A 227      13.076 -13.762   4.190  0.43  7.22           H  
ATOM   4512  HA  ARG A 227      15.605 -13.173   4.623  1.00  7.83           H  
ATOM   4513  HB2 ARG A 227      14.465 -15.702   4.095  1.00  8.40           H  
ATOM   4514  HB3 ARG A 227      15.933 -15.477   4.659  1.00  8.40           H  
ATOM   4515  HG2 ARG A 227      14.990 -14.662   6.665  1.00  8.13           H  
ATOM   4516  HG3 ARG A 227      13.551 -15.030   6.101  1.00  8.13           H  
ATOM   4517  HD2 ARG A 227      14.266 -17.304   5.943  1.00  9.70           H  
ATOM   4518  HD3 ARG A 227      15.609 -16.886   6.683  1.00  9.70           H  
ATOM   4519  HE  ARG A 227      14.291 -16.395   8.525  1.00  9.04           H  
ATOM   4520 HH11 ARG A 227      12.957 -18.563   6.411  1.00 10.51           H  
ATOM   4521 HH12 ARG A 227      11.953 -19.108   7.367  1.00 10.51           H  
ATOM   4522 HH21 ARG A 227      12.754 -17.217   9.932  1.00  9.63           H  
ATOM   4523 HH22 ARG A 227      11.831 -18.298   9.487  1.00  9.63           H  
ATOM   4524  N   LYS A 228      14.846 -13.391   1.654  1.00  6.68           N  
ATOM   4525  CA  LYS A 228      15.360 -13.297   0.293  1.00  7.41           C  
ATOM   4526  C   LYS A 228      15.885 -11.906  -0.030  1.00  6.68           C  
ATOM   4527  O   LYS A 228      16.480 -11.714  -1.094  1.00  8.15           O  
ATOM   4528  CB  LYS A 228      14.281 -13.728  -0.703  1.00 10.25           C  
ATOM   4529  CG  LYS A 228      13.956 -15.225  -0.547  1.00 13.89           C  
ATOM   4530  CD  LYS A 228      12.924 -15.781  -1.517  1.00 17.12           C  
ATOM   4531  CE  LYS A 228      12.688 -17.285  -1.234  1.00 20.57           C  
ATOM   4532  NZ  LYS A 228      11.585 -17.938  -2.022  1.00 22.58           N  
ATOM   4533  H   LYS A 228      14.017 -13.176   1.729  1.00  8.02           H  
ATOM   4534  HA  LYS A 228      16.101 -13.912   0.176  1.00  8.89           H  
ATOM   4535  HB2 LYS A 228      13.472 -13.218  -0.542  1.00 12.30           H  
ATOM   4536  HB3 LYS A 228      14.597 -13.573  -1.607  1.00 12.30           H  
ATOM   4537  HG2 LYS A 228      14.774 -15.730  -0.678  1.00 16.67           H  
ATOM   4538  HG3 LYS A 228      13.615 -15.371   0.349  1.00 16.67           H  
ATOM   4539  HD2 LYS A 228      12.084 -15.309  -1.408  1.00 20.54           H  
ATOM   4540  HD3 LYS A 228      13.243 -15.682  -2.428  1.00 20.54           H  
ATOM   4541  HE2 LYS A 228      13.506 -17.764  -1.437  1.00 24.69           H  
ATOM   4542  HE3 LYS A 228      12.468 -17.387  -0.295  1.00 24.69           H  
ATOM   4543  HZ1 LYS A 228      11.501 -18.791  -1.779  1.00 27.09           H  
ATOM   4544  HZ2 LYS A 228      10.814 -17.519  -1.872  1.00 27.09           H  
ATOM   4545  HZ3 LYS A 228      11.769 -17.902  -2.892  1.00 27.09           H  
ATOM   4546  N   LEU A 229      15.673 -10.935   0.857  1.00  6.23           N  
ATOM   4547  CA  LEU A 229      16.312  -9.642   0.721  1.00  6.08           C  
ATOM   4548  C   LEU A 229      17.829  -9.795   0.834  1.00  5.79           C  
ATOM   4549  O   LEU A 229      18.350 -10.832   1.265  1.00  6.39           O  
ATOM   4550  CB  LEU A 229      15.791  -8.696   1.795  1.00  5.95           C  
ATOM   4551  CG  LEU A 229      14.336  -8.263   1.623  1.00  6.05           C  
ATOM   4552  CD1 LEU A 229      13.825  -7.633   2.897  1.00  7.26           C  
ATOM   4553  CD2 LEU A 229      14.207  -7.298   0.465  1.00  8.13           C  
ATOM   4554  H   LEU A 229      15.163 -11.006   1.546  1.00  7.48           H  
ATOM   4555  HA  LEU A 229      16.111  -9.260  -0.147  1.00  7.29           H  
ATOM   4556  HB2 LEU A 229      15.864  -9.138   2.655  1.00  7.14           H  
ATOM   4557  HB3 LEU A 229      16.336  -7.893   1.787  1.00  7.14           H  
ATOM   4558  HG  LEU A 229      13.790  -9.041   1.429  1.00  7.26           H  
ATOM   4559 1HD1 LEU A 229      12.897  -7.380   2.774  1.00  8.72           H  
ATOM   4560 2HD1 LEU A 229      13.899  -8.276   3.619  1.00  8.72           H  
ATOM   4561 3HD1 LEU A 229      14.358  -6.848   3.097  1.00  8.72           H  
ATOM   4562 1HD2 LEU A 229      13.309  -6.930   0.458  1.00  9.76           H  
ATOM   4563 2HD2 LEU A 229      14.855  -6.585   0.575  1.00  9.76           H  
ATOM   4564 3HD2 LEU A 229      14.376  -7.774  -0.363  1.00  9.76           H  
ATOM   4565  N   ASN A 230      18.537  -8.737   0.450  1.00  6.25           N  
ATOM   4566  CA  ASN A 230      19.990  -8.692   0.471  1.00  6.28           C  
ATOM   4567  C   ASN A 230      20.480  -7.516   1.315  1.00  6.19           C  
ATOM   4568  O   ASN A 230      19.947  -6.405   1.227  1.00  7.09           O  
ATOM   4569  CB  ASN A 230      20.555  -8.469  -0.929  1.00  7.57           C  
ATOM   4570  CG  ASN A 230      20.502  -9.680  -1.816  1.00  8.85           C  
ATOM   4571  ND2 ASN A 230      21.053  -9.514  -2.987  1.00  9.45           N  
ATOM   4572  OD1 ASN A 230      19.990 -10.754  -1.469  1.00 10.82           O  
ATOM   4573  H   ASN A 230      18.182  -8.008   0.163  1.00  7.50           H  
ATOM   4574  HA  ASN A 230      20.304  -9.529   0.846  1.00  7.53           H  
ATOM   4575  HB2 ASN A 230      20.046  -7.766  -1.361  1.00  9.08           H  
ATOM   4576  HB3 ASN A 230      21.485  -8.204  -0.849  1.00  9.08           H  
ATOM   4577 1HD2 ASN A 230      21.064 -10.161  -3.554  1.00 11.33           H  
ATOM   4578 2HD2 ASN A 230      21.406  -8.757  -3.192  1.00 11.33           H  
ATOM   4579  N   PHE A 231      21.538  -7.764   2.100  1.00  6.48           N  
ATOM   4580  CA  PHE A 231      22.246  -6.678   2.770  1.00  6.76           C  
ATOM   4581  C   PHE A 231      23.035  -5.825   1.779  1.00  7.42           C  
ATOM   4582  O   PHE A 231      23.230  -4.625   1.999  1.00  8.63           O  
ATOM   4583  CB  PHE A 231      23.279  -7.254   3.751  1.00  7.49           C  
ATOM   4584  CG  PHE A 231      22.726  -7.849   5.045  1.00  7.28           C  
ATOM   4585  CD1 PHE A 231      21.985  -7.082   5.939  1.00  7.43           C  
ATOM   4586  CD2 PHE A 231      23.038  -9.157   5.400  1.00  8.14           C  
ATOM   4587  CE1 PHE A 231      21.560  -7.616   7.155  1.00  7.34           C  
ATOM   4588  CE2 PHE A 231      22.624  -9.694   6.608  1.00  8.15           C  
ATOM   4589  CZ  PHE A 231      21.885  -8.921   7.491  1.00  7.80           C  
ATOM   4590  H   PHE A 231      21.859  -8.546   2.256  1.00  7.78           H  
ATOM   4591  HA  PHE A 231      21.585  -6.142   3.236  1.00  8.11           H  
ATOM   4592  HB2 PHE A 231      23.765  -7.960   3.297  1.00  8.98           H  
ATOM   4593  HB3 PHE A 231      23.887  -6.541   4.002  1.00  8.98           H  
ATOM   4594  HD1 PHE A 231      21.770  -6.203   5.723  1.00  8.92           H  
ATOM   4595  HD2 PHE A 231      23.534  -9.682   4.814  1.00  9.77           H  
ATOM   4596  HE1 PHE A 231      21.058  -7.096   7.740  1.00  8.81           H  
ATOM   4597  HE2 PHE A 231      22.841 -10.571   6.826  1.00  9.79           H  
ATOM   4598  HZ  PHE A 231      21.609  -9.277   8.305  1.00  9.36           H  
ATOM   4599  N   ASN A 232      23.548  -6.446   0.724  1.00  7.51           N  
ATOM   4600  CA  ASN A 232      24.423  -5.803  -0.233  1.00  7.83           C  
ATOM   4601  C   ASN A 232      23.641  -4.968  -1.233  1.00  7.48           C  
ATOM   4602  O   ASN A 232      22.432  -5.124  -1.417  1.00  7.91           O  
ATOM   4603  CB  ASN A 232      25.165  -6.880  -1.013  1.00  8.96           C  
ATOM   4604  CG  ASN A 232      24.211  -7.895  -1.621  1.00  8.76           C  
ATOM   4605  ND2 ASN A 232      23.920  -7.754  -2.911  1.00 10.09           N  
ATOM   4606  OD1 ASN A 232      23.709  -8.777  -0.923  1.00  8.95           O  
ATOM   4607  H   ASN A 232      23.396  -7.272   0.537  1.00  9.01           H  
ATOM   4608  HA  ASN A 232      25.038  -5.222   0.241  1.00  9.40           H  
ATOM   4609  HB2 ASN A 232      25.666  -6.465  -1.732  1.00 10.75           H  
ATOM   4610  HB3 ASN A 232      25.768  -7.349  -0.416  1.00 10.75           H  
ATOM   4611 1HD2 ASN A 232      23.385  -8.307  -3.294  1.00 12.10           H  
ATOM   4612 2HD2 ASN A 232      24.268  -7.109  -3.362  1.00 12.10           H  
ATOM   4613  N   GLY A 233      24.377  -4.091  -1.913  1.00  8.59           N  
ATOM   4614  CA  GLY A 233      23.850  -3.387  -3.054  1.00  8.57           C  
ATOM   4615  C   GLY A 233      23.879  -4.219  -4.327  1.00  8.47           C  
ATOM   4616  O   GLY A 233      24.536  -5.261  -4.433  1.00 10.01           O  
ATOM   4617  H   GLY A 233      25.191  -3.890  -1.723  1.00 10.30           H  
ATOM   4618  HA2 GLY A 233      22.930  -3.135  -2.877  1.00 10.29           H  
ATOM   4619  HA3 GLY A 233      24.374  -2.585  -3.204  1.00 10.29           H  
ATOM   4620  N  AGLU A 234      23.142  -3.728  -5.321  0.20  8.94           N  
ATOM   4621  N  BGLU A 234      23.129  -3.743  -5.317  0.80  8.49           N  
ATOM   4622  CA AGLU A 234      23.116  -4.363  -6.631  0.20  9.30           C  
ATOM   4623  CA BGLU A 234      23.108  -4.396  -6.617  0.80  8.63           C  
ATOM   4624  C  AGLU A 234      24.521  -4.424  -7.213  0.20  9.57           C  
ATOM   4625  C  BGLU A 234      24.512  -4.434  -7.205  0.80  8.86           C  
ATOM   4626  O  AGLU A 234      25.284  -3.457  -7.144  0.20 10.13           O  
ATOM   4627  O  BGLU A 234      25.267  -3.465  -7.118  0.80 10.52           O  
ATOM   4628  CB AGLU A 234      22.207  -3.560  -7.564  0.20  9.66           C  
ATOM   4629  CB BGLU A 234      22.173  -3.648  -7.570  0.80  9.54           C  
ATOM   4630  CG AGLU A 234      22.088  -4.118  -8.974  0.20 10.33           C  
ATOM   4631  CG BGLU A 234      22.021  -4.327  -8.932  0.80 11.10           C  
ATOM   4632  CD AGLU A 234      21.259  -3.228  -9.884  0.20 10.96           C  
ATOM   4633  CD BGLU A 234      20.884  -3.768  -9.755  0.80 12.66           C  
ATOM   4634  OE1AGLU A 234      20.938  -2.085  -9.484  0.20 11.49           O  
ATOM   4635  OE1BGLU A 234      19.763  -3.663  -9.220  0.80 13.58           O  
ATOM   4636  OE2AGLU A 234      20.928  -3.679 -10.999  0.20 11.25           O  
ATOM   4637  OE2BGLU A 234      21.115  -3.448 -10.936  0.80 14.87           O  
ATOM   4638  H  AGLU A 234      22.647  -3.027  -5.261  0.20 10.73           H  
ATOM   4639  H  BGLU A 234      22.628  -3.046  -5.261  0.80 10.19           H  
ATOM   4640  HA AGLU A 234      22.773  -5.267  -6.554  0.20 11.16           H  
ATOM   4641  HA BGLU A 234      22.781  -5.304  -6.516  0.80 10.36           H  
ATOM   4642  HB2AGLU A 234      21.316  -3.539  -7.182  0.20 11.59           H  
ATOM   4643  HB2BGLU A 234      21.293  -3.592  -7.166  0.80 11.45           H  
ATOM   4644  HB3AGLU A 234      22.559  -2.659  -7.635  0.20 11.59           H  
ATOM   4645  HB3BGLU A 234      22.526  -2.757  -7.720  0.80 11.45           H  
ATOM   4646  HG2AGLU A 234      22.975  -4.199  -9.359  0.20 12.39           H  
ATOM   4647  HG2BGLU A 234      22.841  -4.206  -9.436  0.80 13.32           H  
ATOM   4648  HG3AGLU A 234      21.662  -4.989  -8.936  0.20 12.39           H  
ATOM   4649  HG3BGLU A 234      21.852  -5.272  -8.795  0.80 13.32           H  
ATOM   4650  N   GLY A 235      24.866  -5.572  -7.791  1.00  9.89           N  
ATOM   4651  CA  GLY A 235      26.174  -5.749  -8.391  1.00 10.96           C  
ATOM   4652  C   GLY A 235      27.277  -6.127  -7.427  1.00 10.87           C  
ATOM   4653  O   GLY A 235      28.418  -6.329  -7.862  1.00 12.74           O  
ATOM   4654  H  AGLY A 235      24.355  -6.262  -7.846  0.20 11.87           H  
ATOM   4655  H  BGLY A 235      24.357  -6.263  -7.853  0.80 11.87           H  
ATOM   4656  HA2 GLY A 235      26.115  -6.448  -9.061  1.00 13.15           H  
ATOM   4657  HA3 GLY A 235      26.431  -4.919  -8.823  1.00 13.15           H  
ATOM   4658  N  AGLU A 236      26.980  -6.223  -6.140  0.45 11.63           N  
ATOM   4659  N  BGLU A 236      26.986  -6.210  -6.134  0.55 11.75           N  
ATOM   4660  CA AGLU A 236      27.919  -6.644  -5.119  0.45 12.50           C  
ATOM   4661  CA BGLU A 236      27.933  -6.637  -5.121  0.55 12.77           C  
ATOM   4662  C  AGLU A 236      27.677  -8.099  -4.769  0.45 12.86           C  
ATOM   4663  C  BGLU A 236      27.670  -8.085  -4.747  0.55 12.86           C  
ATOM   4664  O  AGLU A 236      26.624  -8.656  -5.090  0.45 13.09           O  
ATOM   4665  O  BGLU A 236      26.595  -8.621  -5.028  0.55 12.80           O  
ATOM   4666  CB AGLU A 236      27.725  -5.792  -3.862  0.45 12.54           C  
ATOM   4667  CB BGLU A 236      27.789  -5.759  -3.871  0.55 13.02           C  
ATOM   4668  CG AGLU A 236      27.918  -4.313  -4.103  0.45 13.85           C  
ATOM   4669  CG BGLU A 236      28.101  -4.290  -4.113  0.55 14.63           C  
ATOM   4670  CD AGLU A 236      27.480  -3.457  -2.935  0.45 15.26           C  
ATOM   4671  CD BGLU A 236      27.998  -3.441  -2.856  0.55 15.80           C  
ATOM   4672  OE1AGLU A 236      27.133  -4.016  -1.873  0.45 15.15           O  
ATOM   4673  OE1BGLU A 236      27.276  -3.849  -1.920  0.55 16.01           O  
ATOM   4674  OE2AGLU A 236      27.475  -2.219  -3.093  0.45 16.49           O  
ATOM   4675  OE2BGLU A 236      28.633  -2.363  -2.812  0.55 17.77           O  
ATOM   4676  H  AGLU A 236      26.203  -6.040  -5.820  0.45 13.96           H  
ATOM   4677  H  BGLU A 236      26.213  -6.016  -5.809  0.55 14.11           H  
ATOM   4678  HA AGLU A 236      28.831  -6.537  -5.433  0.45 15.00           H  
ATOM   4679  HA BGLU A 236      28.841  -6.554  -5.453  0.55 15.33           H  
ATOM   4680  HB2AGLU A 236      26.823  -5.925  -3.530  0.45 15.05           H  
ATOM   4681  HB2BGLU A 236      26.875  -5.819  -3.552  0.55 15.63           H  
ATOM   4682  HB3AGLU A 236      28.369  -6.071  -3.192  0.45 15.05           H  
ATOM   4683  HB3BGLU A 236      28.399  -6.083  -3.190  0.55 15.63           H  
ATOM   4684  HG2AGLU A 236      28.859  -4.140  -4.263  0.45 16.62           H  
ATOM   4685  HG2BGLU A 236      29.007  -4.213  -4.452  0.55 17.55           H  
ATOM   4686  HG3AGLU A 236      27.396  -4.050  -4.877  0.45 16.62           H  
ATOM   4687  HG3BGLU A 236      27.473  -3.938  -4.763  0.55 17.55           H  
ATOM   4688  N   PRO A 237      28.626  -8.759  -4.110  1.00 12.77           N  
ATOM   4689  CA  PRO A 237      28.390 -10.155  -3.722  1.00 12.93           C  
ATOM   4690  C   PRO A 237      27.150 -10.286  -2.843  1.00 12.30           C  
ATOM   4691  O   PRO A 237      26.917  -9.478  -1.943  1.00 13.16           O  
ATOM   4692  CB  PRO A 237      29.676 -10.540  -2.982  1.00 14.13           C  
ATOM   4693  CG  PRO A 237      30.731  -9.627  -3.564  1.00 15.14           C  
ATOM   4694  CD  PRO A 237      30.003  -8.325  -3.800  1.00 13.88           C  
ATOM   4695  HA  PRO A 237      28.289 -10.722  -4.503  1.00 15.51           H  
ATOM   4696  HB2 PRO A 237      29.570 -10.390  -2.030  1.00 16.96           H  
ATOM   4697  HB3 PRO A 237      29.890 -11.472  -3.149  1.00 16.96           H  
ATOM   4698  HG2 PRO A 237      31.458  -9.512  -2.932  1.00 18.17           H  
ATOM   4699  HG3 PRO A 237      31.069  -9.995  -4.395  1.00 18.17           H  
ATOM   4700  HD2 PRO A 237      30.019  -7.771  -3.004  1.00 16.66           H  
ATOM   4701  HD3 PRO A 237      30.390  -7.843  -4.547  1.00 16.66           H  
ATOM   4702  N   GLU A 238      26.353 -11.320  -3.117  1.00 11.85           N  
ATOM   4703  CA  GLU A 238      25.067 -11.482  -2.443  1.00 12.01           C  
ATOM   4704  C   GLU A 238      25.246 -11.991  -1.020  1.00 10.62           C  
ATOM   4705  O   GLU A 238      25.864 -13.038  -0.789  1.00 11.75           O  
ATOM   4706  CB  GLU A 238      24.132 -12.429  -3.205  1.00 13.42           C  
ATOM   4707  CG  GLU A 238      22.721 -12.533  -2.577  1.00 14.90           C  
ATOM   4708  CD  GLU A 238      21.668 -13.159  -3.498  1.00 16.69           C  
ATOM   4709  OE1 GLU A 238      22.036 -13.775  -4.521  1.00 20.20           O  
ATOM   4710  OE2 GLU A 238      20.459 -13.025  -3.199  1.00 15.63           O  
ATOM   4711  H   GLU A 238      26.535 -11.938  -3.686  1.00 14.22           H  
ATOM   4712  HA  GLU A 238      24.652 -10.606  -2.412  1.00 14.42           H  
ATOM   4713  HB2 GLU A 238      24.031 -12.105  -4.114  1.00 16.11           H  
ATOM   4714  HB3 GLU A 238      24.522 -13.317  -3.210  1.00 16.11           H  
ATOM   4715  HG2 GLU A 238      22.776 -13.081  -1.779  1.00 17.88           H  
ATOM   4716  HG3 GLU A 238      22.417 -11.641  -2.347  1.00 17.88           H  
ATOM   4717  N   GLU A 239      24.662 -11.251  -0.081  1.00  9.49           N  
ATOM   4718  CA  GLU A 239      24.589 -11.623   1.323  1.00  8.96           C  
ATOM   4719  C   GLU A 239      23.127 -11.546   1.728  1.00  7.68           C  
ATOM   4720  O   GLU A 239      22.560 -10.456   1.811  1.00  8.73           O  
ATOM   4721  CB  GLU A 239      25.418 -10.679   2.188  1.00 11.08           C  
ATOM   4722  CG  GLU A 239      26.900 -10.772   1.957  1.00 14.29           C  
ATOM   4723  HG1 GLU A 239      27.506 -10.082   2.589  1.00  0.00           H  
ATOM   4724  HG2 GLU A 239      27.137 -10.621   0.878  1.00  0.00           H  
ATOM   4725  HG3 GLU A 239      27.249 -11.824   2.083  1.00  0.00           H  
ATOM   4726  H   GLU A 239      24.286 -10.495  -0.244  1.00 11.39           H  
ATOM   4727  HA  GLU A 239      24.921 -12.527   1.443  1.00 10.76           H  
ATOM   4728  HB2 GLU A 239      25.147  -9.767   1.999  1.00 13.30           H  
ATOM   4729  HB3 GLU A 239      25.253 -10.888   3.121  1.00 13.30           H  
ATOM   4730  N   LEU A 240      22.518 -12.687   2.009  1.00  7.42           N  
ATOM   4731  CA  LEU A 240      21.116 -12.684   2.376  1.00  6.60           C  
ATOM   4732  C   LEU A 240      20.903 -11.882   3.648  1.00  6.74           C  
ATOM   4733  O   LEU A 240      21.665 -12.004   4.618  1.00  6.84           O  
ATOM   4734  CB  LEU A 240      20.607 -14.109   2.580  1.00  7.99           C  
ATOM   4735  CG  LEU A 240      20.598 -15.002   1.343  1.00 10.02           C  
ATOM   4736  CD1 LEU A 240      20.126 -16.388   1.725  1.00 11.34           C  
ATOM   4737  CD2 LEU A 240      19.708 -14.414   0.263  1.00 11.65           C  
ATOM   4738  H   LEU A 240      22.890 -13.462   1.995  1.00  8.90           H  
ATOM   4739  HA  LEU A 240      20.604 -12.280   1.657  1.00  7.92           H  
ATOM   4740  HB2 LEU A 240      21.173 -14.540   3.240  1.00  9.58           H  
ATOM   4741  HB3 LEU A 240      19.695 -14.061   2.906  1.00  9.58           H  
ATOM   4742  HG  LEU A 240      21.496 -15.065   0.981  1.00 12.03           H  
ATOM   4743 1HD1 LEU A 240      20.139 -16.954   0.937  1.00 13.61           H  
ATOM   4744 2HD1 LEU A 240      20.720 -16.748   2.401  1.00 13.61           H  
ATOM   4745 3HD1 LEU A 240      19.224 -16.329   2.075  1.00 13.61           H  
ATOM   4746 1HD2 LEU A 240      19.576 -15.077  -0.433  1.00 13.97           H  
ATOM   4747 2HD2 LEU A 240      18.855 -14.170   0.654  1.00 13.97           H  
ATOM   4748 3HD2 LEU A 240      20.139 -13.627  -0.108  1.00 13.97           H  
ATOM   4749  N   MET A 241      19.829 -11.092   3.649  1.00  5.75           N  
ATOM   4750  CA  MET A 241      19.456 -10.290   4.809  1.00  5.69           C  
ATOM   4751  C   MET A 241      18.696 -11.195   5.772  1.00  5.29           C  
ATOM   4752  O   MET A 241      17.479 -11.384   5.677  1.00  5.84           O  
ATOM   4753  CB  MET A 241      18.613  -9.102   4.381  1.00  5.94           C  
ATOM   4754  CG  MET A 241      18.278  -8.164   5.520  1.00  6.44           C  
ATOM   4755  SD  MET A 241      17.282  -6.744   5.029  1.00  6.70           S  
ATOM   4756  CE  MET A 241      18.524  -5.671   4.302  1.00  7.55           C  
ATOM   4757  H   MET A 241      19.296 -11.004   2.980  1.00  6.90           H  
ATOM   4758  HA  MET A 241      20.255  -9.953   5.243  1.00  6.82           H  
ATOM   4759  HB2 MET A 241      19.100  -8.597   3.712  1.00  7.13           H  
ATOM   4760  HB3 MET A 241      17.778  -9.428   4.009  1.00  7.13           H  
ATOM   4761  HG2 MET A 241      17.781  -8.655   6.192  1.00  7.72           H  
ATOM   4762  HG3 MET A 241      19.105  -7.827   5.899  1.00  7.72           H  
ATOM   4763  HE1 MET A 241      18.098  -4.854   4.000  1.00  9.06           H  
ATOM   4764  HE2 MET A 241      19.195  -5.465   4.972  1.00  9.06           H  
ATOM   4765  HE3 MET A 241      18.935  -6.127   3.551  1.00  9.06           H  
ATOM   4766  N   VAL A 242      19.455 -11.784   6.702  1.00  5.53           N  
ATOM   4767  CA  VAL A 242      18.962 -12.675   7.744  1.00  5.18           C  
ATOM   4768  C   VAL A 242      19.755 -12.384   9.008  1.00  5.29           C  
ATOM   4769  O   VAL A 242      20.892 -11.917   8.968  1.00  5.62           O  
ATOM   4770  CB  VAL A 242      19.098 -14.168   7.391  1.00  6.36           C  
ATOM   4771  CG1 VAL A 242      18.209 -14.513   6.206  1.00  7.21           C  
ATOM   4772  CG2 VAL A 242      20.542 -14.560   7.137  1.00  7.14           C  
ATOM   4773  H   VAL A 242      20.307 -11.673   6.748  1.00  6.64           H  
ATOM   4774  HA  VAL A 242      18.021 -12.494   7.890  1.00  6.21           H  
ATOM   4775  HB  VAL A 242      18.801 -14.691   8.153  1.00  7.63           H  
ATOM   4776 1HG1 VAL A 242      18.273 -15.465   6.029  1.00  8.65           H  
ATOM   4777 2HG1 VAL A 242      17.293 -14.277   6.418  1.00  8.65           H  
ATOM   4778 3HG1 VAL A 242      18.508 -14.013   5.430  1.00  8.65           H  
ATOM   4779 1HG2 VAL A 242      20.572 -15.485   6.846  1.00  8.56           H  
ATOM   4780 2HG2 VAL A 242      20.909 -13.985   6.448  1.00  8.56           H  
ATOM   4781 3HG2 VAL A 242      21.047 -14.456   7.959  1.00  8.56           H  
ATOM   4782  N   ASP A 243      19.144 -12.713  10.143  1.00  4.95           N  
ATOM   4783  CA  ASP A 243      19.791 -12.578  11.444  1.00  5.11           C  
ATOM   4784  C   ASP A 243      20.236 -11.143  11.710  1.00  4.98           C  
ATOM   4785  O   ASP A 243      21.339 -10.883  12.205  1.00  6.01           O  
ATOM   4786  CB  ASP A 243      20.902 -13.601  11.639  1.00  5.55           C  
ATOM   4787  CG  ASP A 243      20.346 -15.006  11.753  1.00  6.00           C  
ATOM   4788  OD1 ASP A 243      19.309 -15.190  12.434  1.00  5.94           O  
ATOM   4789  OD2 ASP A 243      20.930 -15.937  11.158  1.00  7.55           O  
ATOM   4790  H   ASP A 243      18.343 -13.022  10.186  1.00  5.94           H  
ATOM   4791  HA  ASP A 243      19.133 -12.775  12.129  1.00  6.13           H  
ATOM   4792  HB2 ASP A 243      21.504 -13.571  10.878  1.00  6.66           H  
ATOM   4793  HB3 ASP A 243      21.387 -13.397  12.453  1.00  6.66           H  
ATOM   4794  N  AASN A 244      19.342 -10.205  11.410  0.41  4.77           N  
ATOM   4795  N  BASN A 244      19.351 -10.201  11.392  0.59  4.79           N  
ATOM   4796  CA AASN A 244      19.591  -8.781  11.635  0.41  4.79           C  
ATOM   4797  CA BASN A 244      19.577  -8.777  11.639  0.59  4.52           C  
ATOM   4798  C  AASN A 244      19.029  -8.326  12.982  0.41  4.91           C  
ATOM   4799  C  BASN A 244      18.974  -8.355  12.977  0.59  4.58           C  
ATOM   4800  O  AASN A 244      18.369  -7.294  13.099  0.41  5.85           O  
ATOM   4801  O  BASN A 244      18.228  -7.381  13.081  0.59  5.62           O  
ATOM   4802  CB AASN A 244      19.061  -7.943  10.475  0.41  4.84           C  
ATOM   4803  CB BASN A 244      19.071  -7.919  10.485  0.59  5.03           C  
ATOM   4804  CG AASN A 244      17.567  -8.073  10.276  0.41  4.81           C  
ATOM   4805  CG BASN A 244      17.619  -8.158  10.158  0.59  5.23           C  
ATOM   4806  ND2AASN A 244      16.967  -7.045   9.690  0.41  5.57           N  
ATOM   4807  ND2BASN A 244      17.157  -7.527   9.075  0.59  5.77           N  
ATOM   4808  OD1AASN A 244      16.963  -9.085  10.623  0.41  5.12           O  
ATOM   4809  OD1BASN A 244      16.918  -8.895  10.860  0.59  5.20           O  
ATOM   4810  H  AASN A 244      18.570 -10.369  11.069  0.41  5.72           H  
ATOM   4811  H  BASN A 244      18.592 -10.365  11.021  0.59  5.75           H  
ATOM   4812  HA AASN A 244      20.549  -8.636  11.654  0.41  5.75           H  
ATOM   4813  HA BASN A 244      20.534  -8.624  11.678  0.59  5.42           H  
ATOM   4814  HB2AASN A 244      19.258  -7.009  10.646  0.41  5.81           H  
ATOM   4815  HB2BASN A 244      19.174  -6.984  10.720  0.59  6.03           H  
ATOM   4816  HB3AASN A 244      19.496  -8.229   9.656  0.41  5.81           H  
ATOM   4817  HB3BASN A 244      19.592  -8.121   9.692  0.59  6.03           H  
ATOM   4818 1HD2AASN A 244      16.118  -7.065   9.552  0.41  6.68           H  
ATOM   4819 1HD2BASN A 244      16.336  -7.624   8.839  0.59  6.92           H  
ATOM   4820 2HD2AASN A 244      17.426  -6.359   9.449  0.41  6.68           H  
ATOM   4821 2HD2BASN A 244      17.680  -7.023   8.615  0.59  6.92           H  
ATOM   4822  N   TRP A 245      19.329  -9.112  14.019  1.00  4.74           N  
ATOM   4823  CA  TRP A 245      18.886  -8.877  15.387  1.00  5.02           C  
ATOM   4824  C   TRP A 245      20.082  -8.764  16.326  1.00  4.90           C  
ATOM   4825  O   TRP A 245      21.083  -9.470  16.186  1.00  6.39           O  
ATOM   4826  CB  TRP A 245      17.926  -9.981  15.884  1.00  5.40           C  
ATOM   4827  CG  TRP A 245      18.402 -11.384  15.714  1.00  5.22           C  
ATOM   4828  CD1 TRP A 245      18.355 -12.122  14.570  1.00  5.44           C  
ATOM   4829  CD2 TRP A 245      18.956 -12.247  16.724  1.00  5.79           C  
ATOM   4830  CE2 TRP A 245      19.234 -13.485  16.106  1.00  6.14           C  
ATOM   4831  CE3 TRP A 245      19.233 -12.095  18.095  1.00  6.53           C  
ATOM   4832  NE1 TRP A 245      18.857 -13.383  14.790  1.00  5.65           N  
ATOM   4833  CZ2 TRP A 245      19.785 -14.561  16.807  1.00  7.43           C  
ATOM   4834  CZ3 TRP A 245      19.778 -13.164  18.789  1.00  7.87           C  
ATOM   4835  CH2 TRP A 245      20.050 -14.382  18.142  1.00  8.02           C  
ATOM   4836  H  ATRP A 245      19.812  -9.821  13.947  0.41  5.69           H  
ATOM   4837  H  BTRP A 245      19.848  -9.795  13.951  0.59  5.69           H  
ATOM   4838  HA  TRP A 245      18.408  -8.033  15.411  1.00  6.03           H  
ATOM   4839  HB2 TRP A 245      17.772  -9.844  16.832  1.00  6.48           H  
ATOM   4840  HB3 TRP A 245      17.092  -9.900  15.397  1.00  6.48           H  
ATOM   4841  HD1 TRP A 245      18.029 -11.816  13.754  1.00  6.53           H  
ATOM   4842  HE1 TRP A 245      18.925 -14.005  14.200  1.00  6.78           H  
ATOM   4843  HE3 TRP A 245      19.053 -11.291  18.528  1.00  7.84           H  
ATOM   4844  HZ2 TRP A 245      19.965 -15.370  16.384  1.00  8.92           H  
ATOM   4845  HZ3 TRP A 245      19.966 -13.074  19.695  1.00  9.44           H  
ATOM   4846  HH2 TRP A 245      20.419 -15.083  18.630  1.00  9.63           H  
ATOM   4847  N   ARG A 246      19.937  -7.892  17.307  1.00  5.30           N  
ATOM   4848  CA  ARG A 246      20.858  -7.780  18.436  1.00  5.20           C  
ATOM   4849  C   ARG A 246      20.364  -8.683  19.562  1.00  5.39           C  
ATOM   4850  O   ARG A 246      19.167  -8.679  19.869  1.00  5.75           O  
ATOM   4851  CB  ARG A 246      20.907  -6.340  18.931  1.00  5.21           C  
ATOM   4852  CG  ARG A 246      22.003  -6.096  19.951  1.00  5.80           C  
ATOM   4853  CD  ARG A 246      21.911  -4.734  20.613  1.00  5.85           C  
ATOM   4854  NE  ARG A 246      23.177  -4.415  21.277  1.00  6.21           N  
ATOM   4855  CZ  ARG A 246      23.376  -3.405  22.118  1.00  6.16           C  
ATOM   4856  NH1 ARG A 246      22.382  -2.623  22.503  1.00  6.14           N  
ATOM   4857  NH2 ARG A 246      24.600  -3.188  22.586  1.00  7.21           N  
ATOM   4858  H   ARG A 246      19.289  -7.328  17.352  1.00  6.36           H  
ATOM   4859  HA  ARG A 246      21.754  -8.046  18.178  1.00  6.24           H  
ATOM   4860  HB2 ARG A 246      21.066  -5.753  18.176  1.00  6.26           H  
ATOM   4861  HB3 ARG A 246      20.058  -6.122  19.347  1.00  6.26           H  
ATOM   4862  HG2 ARG A 246      21.941  -6.769  20.647  1.00  6.96           H  
ATOM   4863  HG3 ARG A 246      22.864  -6.154  19.508  1.00  6.96           H  
ATOM   4864  HD2 ARG A 246      21.731  -4.057  19.942  1.00  7.02           H  
ATOM   4865  HD3 ARG A 246      21.204  -4.740  21.277  1.00  7.02           H  
ATOM   4866  HE  ARG A 246      23.850  -4.924  21.108  1.00  7.45           H  
ATOM   4867 HH11 ARG A 246      21.586  -2.763  22.209  1.00  7.37           H  
ATOM   4868 HH12 ARG A 246      22.532  -1.975  23.048  1.00  7.37           H  
ATOM   4869 HH21 ARG A 246      25.249  -3.698  22.344  1.00  8.65           H  
ATOM   4870 HH22 ARG A 246      24.743  -2.538  23.131  1.00  8.65           H  
ATOM   4871  N  APRO A 247      21.235  -9.454  20.206  0.54  5.69           N  
ATOM   4872  N  BPRO A 247      21.235  -9.473  20.189  0.46  5.80           N  
ATOM   4873  CA APRO A 247      20.784 -10.302  21.313  0.54  6.41           C  
ATOM   4874  CA BPRO A 247      20.798 -10.306  21.315  0.46  6.53           C  
ATOM   4875  C  APRO A 247      20.469  -9.480  22.558  0.54  6.39           C  
ATOM   4876  C  BPRO A 247      20.438  -9.469  22.538  0.46  6.56           C  
ATOM   4877  O  APRO A 247      20.832  -8.312  22.697  0.54  6.12           O  
ATOM   4878  O  BPRO A 247      20.740  -8.280  22.643  0.46  6.60           O  
ATOM   4879  CB APRO A 247      21.977 -11.230  21.556  0.54  8.36           C  
ATOM   4880  CB BPRO A 247      22.014 -11.195  21.608  0.46  7.93           C  
ATOM   4881  CG APRO A 247      23.148 -10.425  21.138  0.54  7.91           C  
ATOM   4882  CG BPRO A 247      22.842 -11.150  20.365  0.46  7.20           C  
ATOM   4883  CD APRO A 247      22.679  -9.608  19.961  0.54  7.33           C  
ATOM   4884  CD BPRO A 247      22.620  -9.784  19.791  0.46  6.90           C  
ATOM   4885  HA APRO A 247      20.004 -10.818  21.054  0.54  7.69           H  
ATOM   4886  HA BPRO A 247      20.039 -10.849  21.050  0.46  7.84           H  
ATOM   4887  HB2APRO A 247      22.031 -11.466  22.495  0.54 10.03           H  
ATOM   4888  HB2BPRO A 247      22.506 -10.841  22.365  0.46  9.52           H  
ATOM   4889  HB3APRO A 247      21.892 -12.032  21.017  0.54 10.03           H  
ATOM   4890  HB3BPRO A 247      21.722 -12.101  21.796  0.46  9.52           H  
ATOM   4891  HG2APRO A 247      23.429  -9.850  21.867  0.54  9.49           H  
ATOM   4892  HG2BPRO A 247      23.777 -11.283  20.588  0.46  8.63           H  
ATOM   4893  HG3APRO A 247      23.876 -11.013  20.881  0.54  9.49           H  
ATOM   4894  HG3BPRO A 247      22.547 -11.836  19.747  0.46  8.63           H  
ATOM   4895  HD2APRO A 247      23.120  -8.744  19.944  0.54  8.80           H  
ATOM   4896  HD2BPRO A 247      23.241  -9.144  20.172  0.46  8.28           H  
ATOM   4897  HD3APRO A 247      22.839 -10.079  19.129  0.54  8.80           H  
ATOM   4898  HD3BPRO A 247      22.707  -9.797  18.825  0.46  8.28           H  
ATOM   4899  N   ALA A 248      19.798 -10.138  23.496  1.00  6.59           N  
ATOM   4900  CA  ALA A 248      19.445  -9.501  24.756  1.00  6.97           C  
ATOM   4901  C   ALA A 248      20.679  -9.000  25.494  1.00  6.64           C  
ATOM   4902  O   ALA A 248      21.710  -9.674  25.563  1.00  7.90           O  
ATOM   4903  CB  ALA A 248      18.670 -10.480  25.643  1.00  8.26           C  
ATOM   4904  H  AALA A 248      19.535 -10.954  23.427  0.54  7.91           H  
ATOM   4905  H  BALA A 248      19.557 -10.962  23.439  0.46  7.91           H  
ATOM   4906  HA  ALA A 248      18.882  -8.734  24.569  1.00  8.36           H  
ATOM   4907  HB1 ALA A 248      18.459 -10.045  26.484  1.00  9.91           H  
ATOM   4908  HB2 ALA A 248      17.852 -10.737  25.189  1.00  9.91           H  
ATOM   4909  HB3 ALA A 248      19.219 -11.263  25.804  1.00  9.91           H  
ATOM   4910  N   GLN A 249      20.538  -7.819  26.078  1.00  6.38           N  
ATOM   4911  CA  GLN A 249      21.571  -7.112  26.811  1.00  6.89           C  
ATOM   4912  C   GLN A 249      21.259  -7.107  28.299  1.00  7.37           C  
ATOM   4913  O   GLN A 249      20.119  -7.353  28.706  1.00  7.91           O  
ATOM   4914  CB  GLN A 249      21.649  -5.662  26.309  1.00  7.05           C  
ATOM   4915  CG  GLN A 249      21.946  -5.579  24.827  1.00  7.73           C  
ATOM   4916  CD  GLN A 249      23.284  -6.219  24.476  1.00  7.69           C  
ATOM   4917  NE2 GLN A 249      23.278  -7.174  23.549  1.00  8.15           N  
ATOM   4918  OE1 GLN A 249      24.309  -5.862  25.049  1.00  9.82           O  
ATOM   4919  H   GLN A 249      19.800  -7.378  26.060  1.00  7.66           H  
ATOM   4920  HA  GLN A 249      22.431  -7.541  26.680  1.00  8.27           H  
ATOM   4921  HB2 GLN A 249      20.799  -5.224  26.471  1.00  8.46           H  
ATOM   4922  HB3 GLN A 249      22.357  -5.199  26.785  1.00  8.46           H  
ATOM   4923  HG2 GLN A 249      21.250  -6.043  24.336  1.00  9.28           H  
ATOM   4924  HG3 GLN A 249      21.977  -4.647  24.559  1.00  9.28           H  
ATOM   4925 1HE2 GLN A 249      22.539  -7.406  23.175  1.00  9.78           H  
ATOM   4926 2HE2 GLN A 249      24.013  -7.559  23.324  1.00  9.78           H  
ATOM   4927  N   PRO A 250      22.249  -6.817  29.142  1.00  8.82           N  
ATOM   4928  CA  PRO A 250      22.006  -6.842  30.586  1.00  9.97           C  
ATOM   4929  C   PRO A 250      20.939  -5.853  31.018  1.00  8.95           C  
ATOM   4930  O   PRO A 250      20.936  -4.691  30.608  1.00  8.67           O  
ATOM   4931  CB  PRO A 250      23.374  -6.475  31.171  1.00 12.15           C  
ATOM   4932  CG  PRO A 250      24.356  -6.912  30.140  1.00 13.57           C  
ATOM   4933  CD  PRO A 250      23.675  -6.593  28.832  1.00 11.28           C  
ATOM   4934  HA  PRO A 250      21.741  -7.733  30.864  1.00 11.97           H  
ATOM   4935  HB2 PRO A 250      23.426  -5.518  31.318  1.00 14.58           H  
ATOM   4936  HB3 PRO A 250      23.514  -6.947  32.007  1.00 14.58           H  
ATOM   4937  HG2 PRO A 250      25.184  -6.415  30.234  1.00 16.29           H
[truncated: 23,297 more chars]
