# Supplementary material for: Astragalus in Acute Pancreatitis: Insights from Network Pharmacology, Molecular Docking, and Meta-Analysis Validation
Source: Curr Issues Mol Biol. 2025 May 21;47(5):379. doi: 10.3390/cimb47050379 (PMC12109879; doi:10.3390/cimb47050379)
Supplement: Supplementary file 1 [file cimb-47-00379-s001.zip › Original Data/Network Pharmacology/5 Molecular Docking/Calycosin/MYC/6s9z.pdbqt]

REMARK   4 XXXX COMPLIES WITH FORMAT V. 2.0
ATOM      1  N   GLY A  -4      33.699  -7.048  -3.537  0.76  7.58     0.087 N 
ATOM      2  CA  GLY A  -4      34.104  -7.411  -2.199  0.76  8.25     0.368 C 
ATOM      3  C   GLY A  -4      33.000  -7.205  -1.185  0.76  8.81     0.246 C 
ATOM      4  O   GLY A  -4      32.379  -6.139  -1.129  0.76  9.89    -0.272 OA
ATOM      5  HN1 GLY A  -4      33.100  -7.715  -3.885  0.76  9.10     0.313 HD
ATOM      6  HN2 GLY A  -4      33.257  -6.195  -3.524  0.76  9.10     0.313 HD
ATOM      7  N   SER A  -3      32.757  -8.244  -0.388  0.76  9.70    -0.344 N 
ATOM      8  CA  SER A  -3      31.845  -8.149   0.736  0.76 10.44     0.200 C 
ATOM      9  C   SER A  -3      32.393  -7.171   1.776  0.76  8.65     0.245 C 
ATOM     10  O   SER A  -3      33.593  -6.886   1.804  0.76  8.52    -0.271 OA
ATOM     11  CB  SER A  -3      31.679  -9.529   1.366  0.76 13.15     0.199 C 
ATOM     12  OG  SER A  -3      31.017 -10.418   0.484  0.76 16.17    -0.398 OA
ATOM     13  HN  SER A  -3      33.113  -9.021  -0.482  0.76 11.64     0.163 HD
ATOM     14  HG  SER A  -3      30.615 -11.011   0.922  0.76 19.41     0.209 HD
ATOM     15  N   PRO A  -2      31.532  -6.657   2.665  0.76  8.63    -0.337 N 
ATOM     16  CA  PRO A  -2      31.988  -5.602   3.589  0.76  9.23     0.179 C 
ATOM     17  C   PRO A  -2      33.177  -5.998   4.439  0.76  7.85     0.241 C 
ATOM     18  O   PRO A  -2      34.025  -5.142   4.729  0.76  8.63    -0.271 OA
ATOM     19  CB  PRO A  -2      30.746  -5.316   4.445  0.76 10.71     0.037 C 
ATOM     20  CG  PRO A  -2      29.605  -5.668   3.560  0.76 12.41     0.022 C 
ATOM     21  CD  PRO A  -2      30.075  -6.855   2.748  0.76 10.35     0.127 C 
ATOM     22  N   GLU A  -1      33.274  -7.267   4.841  0.76  7.40    -0.346 N 
ATOM     23  CA  GLU A  -1      34.385  -7.680   5.692  0.76  7.77     0.177 C 
ATOM     24  C   GLU A  -1      35.744  -7.449   5.045  0.76  7.39     0.241 C 
ATOM     25  O   GLU A  -1      36.746  -7.340   5.758  0.76  8.28    -0.271 OA
ATOM     26  CB  GLU A  -1      34.221  -9.143   6.118  0.76  8.42     0.045 C 
ATOM     27  CG  GLU A  -1      34.161 -10.168   4.993  0.76  9.56     0.116 C 
ATOM     28  CD  GLU A  -1      32.755 -10.431   4.483  0.76 11.05     0.172 C 
ATOM     29  OE1 GLU A  -1      31.879  -9.545   4.634  0.76 11.61    -0.648 OA
ATOM     30  OE2 GLU A  -1      32.537 -11.532   3.931  0.76 13.87    -0.648 OA
ATOM     31  HN  GLU A  -1      32.721  -7.894   4.638  0.76  8.87     0.163 HD
ATOM     32  N   PHE A   0      35.807  -7.391   3.718  0.76  6.96    -0.346 N 
ATOM     33  CA  PHE A   0      37.057  -7.102   3.022  0.76  6.71     0.180 C 
ATOM     34  C   PHE A   0      37.275  -5.617   2.789  0.76  7.31     0.241 C 
ATOM     35  O   PHE A   0      38.387  -5.215   2.421  0.76  8.50    -0.271 OA
ATOM     36  CB  PHE A   0      37.087  -7.819   1.663  0.76  7.10     0.073 C 
ATOM     37  CG  PHE A   0      36.945  -9.304   1.774  0.76  7.06    -0.056 A 
ATOM     38  CD1 PHE A   0      37.941 -10.062   2.372  0.76  7.42     0.007 A 
ATOM     39  CD2 PHE A   0      35.821  -9.950   1.287  0.76  7.56     0.007 A 
ATOM     40  CE1 PHE A   0      37.800 -11.429   2.509  0.76  8.67     0.001 A 
ATOM     41  CE2 PHE A   0      35.684 -11.322   1.410  0.76  8.50     0.001 A 
ATOM     42  CZ  PHE A   0      36.673 -12.063   2.019  0.76  8.41     0.000 A 
ATOM     43  HN  PHE A   0      35.136  -7.516   3.195  0.76  8.35     0.163 HD
ATOM     44  N   MET A   1      36.242  -4.801   2.985  0.76  7.17    -0.346 N 
ATOM     45  CA  MET A   1      36.215  -3.431   2.493  0.76  7.10     0.177 C 
ATOM     46  C   MET A   1      36.126  -2.395   3.601  0.76  7.29     0.241 C 
ATOM     47  O   MET A   1      36.841  -1.383   3.571  0.76  8.08    -0.271 OA
ATOM     48  CB  MET A   1      35.008  -3.253   1.553  0.76  7.80     0.045 C 
ATOM     49  CG  MET A   1      35.000  -4.190   0.371  0.76  8.73     0.076 C 
ATOM     50  SD  MET A   1      36.362  -3.939  -0.765  0.76 10.07    -0.173 SA
ATOM     51  CE  MET A   1      35.915  -2.336  -1.441  0.76 11.43     0.089 C 
ATOM     52  HN  MET A   1      35.529  -5.025   3.411  0.76  8.60     0.163 HD
ATOM     53  N   SER A   2      35.220  -2.577   4.553  0.76  9.83    -0.344 N 
ATOM     54  CA  SER A   2      34.938  -1.518   5.504  0.76 13.89     0.200 C 
ATOM     55  C   SER A   2      34.295  -2.133   6.731  0.76 14.26     0.243 C 
ATOM     56  O   SER A   2      33.519  -3.085   6.617  0.76 17.17    -0.271 OA
ATOM     57  CB  SER A   2      33.987  -0.493   4.876  0.76 18.61     0.199 C 
ATOM     58  OG  SER A   2      33.313   0.260   5.861  0.76 21.25    -0.398 OA
ATOM     59  HN  SER A   2      34.763  -3.296   4.665  0.76 11.79     0.163 HD
ATOM     60  HG  SER A   2      32.906   0.901   5.504  0.76 25.50     0.209 HD
ATOM     61  N   HIS A   3      34.620  -1.577   7.897  0.76 12.41    -0.346 N 
ATOM     62  CA  HIS A   3      34.086  -2.037   9.170  0.76 14.35     0.182 C 
ATOM     63  C   HIS A   3      32.861  -1.251   9.599  0.76 13.64     0.241 C 
ATOM     64  O   HIS A   3      32.636  -1.072  10.802  0.76 17.62    -0.271 OA
ATOM     65  CB  HIS A   3      35.159  -1.982  10.260  0.76 17.62     0.093 C 
ATOM     66  CG  HIS A   3      34.768  -2.695  11.519  0.76 19.98     0.028 A 
ATOM     67  CD2 HIS A   3      34.645  -4.017  11.782  0.76 20.20     0.114 A 
ATOM     68  ND1 HIS A   3      34.417  -2.039  12.680  0.76 21.68    -0.354 N 
ATOM     69  HD1 HIS A   3      34.399  -1.027  12.804  1.00  0.00     0.166 HD
ATOM     70  CE1 HIS A   3      34.107  -2.929  13.607  0.76 21.41     0.180 A 
ATOM     71  NE2 HIS A   3      34.235  -4.136  13.087  0.76 20.83    -0.360 N 
ATOM     72  HN  HIS A   3      35.163  -0.914   7.975  0.76 14.90     0.163 HD
ATOM     73  HE2 HIS A   3      34.086  -4.876  13.498  0.76 25.00     0.166 HD
ATOM     74  N   HIS A   4      32.072  -0.759   8.652  1.00 13.17    -0.346 N 
ATOM     75  CA  HIS A   4      30.783  -0.196   9.003  1.00 13.04     0.172 C 
ATOM     76  C   HIS A   4      29.971  -1.273   9.699  1.00 12.27     0.240 C 
ATOM     77  O   HIS A   4      30.074  -2.463   9.383  1.00 13.45    -0.271 OA
ATOM     78  CB  HIS A   4      30.046   0.266   7.751  1.00 15.35     0.042 C 
ATOM     79  HN  HIS A   4      32.259  -0.741   7.813  1.00 15.81     0.163 HD
ATOM     80  N   TRP A   5      29.162  -0.859  10.660  1.00 11.38    -0.346 N 
ATOM     81  CA  TRP A   5      28.479  -1.840  11.486  1.00 10.26     0.181 C 
ATOM     82  C   TRP A   5      27.494  -2.664  10.663  1.00  9.62     0.241 C 
ATOM     83  O   TRP A   5      26.933  -2.201   9.665  1.00 10.69    -0.271 OA
ATOM     84  CB  TRP A   5      27.757  -1.142  12.634  1.00 10.44     0.075 C 
ATOM     85  CG  TRP A   5      26.544  -0.375  12.225  1.00  9.02    -0.028 A 
ATOM     86  CD1 TRP A   5      26.483   0.931  11.857  1.00 11.03     0.096 A 
ATOM     87  CD2 TRP A   5      25.209  -0.880  12.167  1.00  8.69    -0.002 A 
ATOM     88  CE2 TRP A   5      24.382   0.178  11.757  1.00 10.34     0.042 A 
ATOM     89  CE3 TRP A   5      24.631  -2.125  12.432  1.00  8.68     0.014 A 
ATOM     90  NE1 TRP A   5      25.182   1.277  11.573  1.00 12.27    -0.365 N 
ATOM     91  CZ2 TRP A   5      23.007   0.025  11.602  1.00 11.35     0.030 A 
ATOM     92  CZ3 TRP A   5      23.273  -2.277  12.271  1.00  9.42     0.001 A 
ATOM     93  CH2 TRP A   5      22.476  -1.208  11.870  1.00 10.80     0.002 A 
ATOM     94  HN  TRP A   5      28.996  -0.037  10.851  1.00 13.65     0.163 HD
ATOM     95  HE1 TRP A   5      24.914   2.055  11.322  1.00 14.73     0.165 HD
ATOM     96  N   GLY A   6      27.266  -3.886  11.116  1.00  8.74    -0.351 N 
ATOM     97  CA  GLY A   6      26.269  -4.753  10.520  1.00  8.33     0.225 C 
ATOM     98  C   GLY A   6      25.960  -5.912  11.435  1.00  7.43     0.236 C 
ATOM     99  O   GLY A   6      25.973  -5.773  12.660  1.00  8.21    -0.272 OA
ATOM    100  HN  GLY A   6      27.683  -4.240  11.779  1.00 10.49     0.163 HD
ATOM    101  N   TYR A   7      25.677  -7.065  10.817  1.00  7.69    -0.346 N 
ATOM    102  CA  TYR A   7      25.233  -8.258  11.528  1.00  8.38     0.180 C 
ATOM    103  C   TYR A   7      26.057  -9.482  11.159  1.00 10.35     0.241 C 
ATOM    104  O   TYR A   7      25.629 -10.607  11.412  1.00 13.29    -0.271 OA
ATOM    105  CB  TYR A   7      23.755  -8.517  11.261  1.00  8.33     0.073 C 
ATOM    106  CG  TYR A   7      22.862  -7.453  11.825  1.00  6.95    -0.056 A 
ATOM    107  CD1 TYR A   7      22.509  -7.465  13.171  1.00  6.52     0.010 A 
ATOM    108  CD2 TYR A   7      22.358  -6.441  11.029  1.00  7.53     0.010 A 
ATOM    109  CE1 TYR A   7      21.667  -6.511  13.694  1.00  6.57     0.037 A 
ATOM    110  CE2 TYR A   7      21.518  -5.489  11.539  1.00  7.47     0.037 A 
ATOM    111  CZ  TYR A   7      21.177  -5.523  12.877  1.00  6.62     0.065 A 
ATOM    112  OH  TYR A   7      20.331  -4.557  13.337  1.00  7.30    -0.361 OA
ATOM    113  HN  TYR A   7      25.737  -7.179   9.967  1.00  9.22     0.163 HD
ATOM    114  HH  TYR A   7      20.191  -4.664  14.158  1.00  8.76     0.217 HD
ATOM    115  N   GLY A   8      27.210  -9.291  10.553  1.00  9.76    -0.351 N 
ATOM    116  CA  GLY A   8      28.109 -10.391  10.300  1.00 11.65     0.225 C 
ATOM    117  C   GLY A   8      29.019 -10.667  11.489  1.00 11.25     0.236 C 
ATOM    118  O   GLY A   8      29.082  -9.920  12.466  1.00 12.75    -0.272 OA
ATOM    119  HN  GLY A   8      27.496  -8.528  10.277  1.00 11.71     0.163 HD
ATOM    120  N   LYS A   9      29.792 -11.746  11.364  1.00 11.67    -0.345 N 
ATOM    121  CA  LYS A   9      30.762 -12.094  12.398  1.00 12.67     0.184 C 
ATOM    122  C   LYS A   9      31.801 -11.003  12.576  1.00 11.20     0.243 C 
ATOM    123  O   LYS A   9      32.319 -10.804  13.683  1.00 12.95    -0.258 OA
ATOM    124  CB  LYS A   9      31.491 -13.385  12.021  1.00 15.01     0.043 C 
ATOM    125  HN  LYS A   9      29.775 -12.287  10.696  1.00 14.00     0.163 HD
ATOM    126  N  AHIS A  10      32.123 -10.285  11.509  0.66 10.09    -0.338 N 
ATOM    127  N  BHIS A  10      32.150 -10.312  11.488  0.34 10.91    -0.338 N 
ATOM    128  CA AHIS A  10      33.211  -9.330  11.580  0.66  9.34     0.169 C 
ATOM    129  CA BHIS A  10      33.211  -9.319  11.561  0.34 10.42     0.169 C 
ATOM    130  C  AHIS A  10      32.756  -7.905  11.852  0.66  8.66     0.219 C 
ATOM    131  C  BHIS A  10      32.715  -7.990  12.105  0.34 10.26     0.219 C 
ATOM    132  O  AHIS A  10      33.603  -7.044  12.112  0.66  8.91    -0.287 OA
ATOM    133  O  BHIS A  10      33.475  -7.280  12.769  0.34 10.74    -0.287 OA
ATOM    134  CB AHIS A  10      34.058  -9.425  10.314  0.66  9.61     0.092 C 
ATOM    135  CB BHIS A  10      33.842  -9.104  10.183  0.34 10.40     0.092 C 
ATOM    136  CG AHIS A  10      34.574 -10.804  10.066  0.66  9.46     0.028 A 
ATOM    137  CG BHIS A  10      32.987  -8.312   9.241  0.34 10.11     0.028 A 
ATOM    138  CD2AHIS A  10      34.179 -11.772   9.205  0.66 10.73     0.114 A 
ATOM    139  CD2BHIS A  10      33.085  -7.031   8.812  0.34 10.09     0.114 A 
ATOM    140  ND1AHIS A  10      35.616 -11.337  10.792  0.66 10.72    -0.354 N 
ATOM    141  HD1AHIS A  10      36.125 -10.856  11.534  1.00  0.00     0.166 HD
ATOM    142  ND1BHIS A  10      31.877  -8.841   8.618  0.34 10.95    -0.354 N 
ATOM    143  CE1AHIS A  10      35.854 -12.568  10.378  0.66 10.49     0.180 A 
ATOM    144  CE1BHIS A  10      31.329  -7.920   7.845  0.34 10.42     0.180 A 
ATOM    145  NE2AHIS A  10      34.993 -12.857   9.419  0.66 11.02    -0.360 N 
ATOM    146  NE2BHIS A  10      32.041  -6.811   7.947  0.34 10.38    -0.360 N 
ATOM    147  HE2BHIS A  10      31.847  -5.935   7.462  1.00  0.00     0.166 HD
ATOM    148  H  AHIS A  10      31.731 -10.335  10.745  0.66 12.11     0.164 HD
ATOM    149  H  BHIS A  10      31.792 -10.400  10.711  0.34 13.09     0.164 HD
ATOM    150  HD1BHIS A  10      31.586  -9.644   8.717  0.34 13.13     0.166 HD
ATOM    151  HE2AHIS A  10      34.949 -13.605   8.996  0.66 13.23     0.166 HD
ATOM    152  N   ASN A  11      31.450  -7.645  11.857  1.00  8.99     0.000 N 
ATOM    153  CA  ASN A  11      30.954  -6.302  12.118  1.00  9.34     0.100 C 
ATOM    154  C   ASN A  11      29.689  -6.288  12.965  1.00  9.04     0.223 C 
ATOM    155  O   ASN A  11      29.029  -5.244  13.051  1.00  9.41    -0.273 OA
ATOM    156  CB  ASN A  11      30.715  -5.539  10.811  1.00  9.17     0.117 C 
ATOM    157  CG  ASN A  11      29.641  -6.173   9.957  1.00 10.27     0.216 C 
ATOM    158  ND2 ASN A  11      29.351  -5.557   8.822  1.00 13.93    -0.370 N 
ATOM    159  OD1 ASN A  11      29.065  -7.195  10.318  1.00 10.58    -0.274 OA
ATOM    160  HN1 ASN A  11      30.836  -8.229  11.711  0.66 10.78     0.000 HD
ATOM    161  HN2 ASN A  11      30.859  -8.179  11.534  0.34 10.78     0.000 HD
ATOM    162 1HD2 ASN A  11      28.747  -5.878   8.301  1.00 16.72     0.159 HD
ATOM    163 2HD2 ASN A  11      29.767  -4.836   8.606  1.00 16.72     0.159 HD
ATOM    164  N   GLY A  12      29.349  -7.407  13.596  1.00  8.99    -0.352 N 
ATOM    165  CA  GLY A  12      28.090  -7.569  14.269  1.00  9.01     0.225 C 
ATOM    166  C   GLY A  12      28.096  -7.054  15.691  1.00  7.73     0.238 C 
ATOM    167  O   GLY A  12      29.029  -6.371  16.141  1.00  7.53    -0.272 OA
ATOM    168  HN  GLY A  12      29.853  -8.103  13.643  1.00 10.79     0.162 HD
ATOM    169  N   PRO A  13      27.031  -7.403  16.426  1.00  7.13    -0.337 N 
ATOM    170  CA  PRO A  13      26.804  -6.842  17.766  1.00  7.18     0.179 C 
ATOM    171  C   PRO A  13      27.973  -6.902  18.730  1.00  7.31     0.241 C 
ATOM    172  O   PRO A  13      28.082  -6.009  19.577  1.00  8.07    -0.271 OA
ATOM    173  CB  PRO A  13      25.606  -7.659  18.265  1.00  7.90     0.037 C 
ATOM    174  CG  PRO A  13      24.802  -7.909  17.017  1.00  7.85     0.022 C 
ATOM    175  CD  PRO A  13      25.847  -8.141  15.940  1.00  8.21     0.127 C 
ATOM    176  N   GLU A  14      28.845  -7.909  18.653  1.00  8.26    -0.345 N 
ATOM    177  CA  GLU A  14      29.983  -7.995  19.569  1.00  9.44     0.189 C 
ATOM    178  C   GLU A  14      31.067  -6.977  19.254  1.00  8.31     0.244 C 
ATOM    179  O   GLU A  14      31.961  -6.758  20.083  1.00 10.27    -0.258 OA
ATOM    180  CB  GLU A  14      30.579  -9.399  19.522  1.00 13.10     0.047 C 
ATOM    181  CG  GLU A  14      29.596 -10.476  19.929  1.00 18.86     0.116 C 
ATOM    182  CD  GLU A  14      28.965 -10.192  21.277  1.00 24.24     0.172 C 
ATOM    183  OE1 GLU A  14      29.722 -10.010  22.253  1.00 25.97    -0.648 OA
ATOM    184  OE2 GLU A  14      27.714 -10.123  21.351  1.00 27.02    -0.648 OA
ATOM    185  HN  GLU A  14      28.802  -8.551  18.083  1.00  9.92     0.163 HD
ATOM    186  N  AHIS A  15      31.031  -6.382  18.060  0.77  7.33    -0.338 N 
ATOM    187  N  BHIS A  15      31.004  -6.340  18.091  0.23  8.04    -0.338 N 
ATOM    188  CA AHIS A  15      31.994  -5.371  17.658  0.77  6.97     0.169 C 
ATOM    189  CA BHIS A  15      32.001  -5.368  17.685  0.23  7.69     0.169 C 
ATOM    190  C  AHIS A  15      31.514  -3.947  17.892  0.77  6.63     0.219 C 
ATOM    191  C  BHIS A  15      31.485  -3.940  17.718  0.23  7.24     0.219 C 
ATOM    192  O  AHIS A  15      32.343  -3.029  17.926  0.77  6.40    -0.287 OA
ATOM    193  O  BHIS A  15      32.266  -3.012  17.480  0.23  6.75    -0.287 OA
ATOM    194  CB AHIS A  15      32.296  -5.478  16.157  0.77  7.86     0.092 C 
ATOM    195  CB BHIS A  15      32.489  -5.697  16.272  0.23  7.84     0.092 C 
ATOM    196  CG AHIS A  15      33.128  -6.659  15.776  0.77  7.72     0.028 A 
ATOM    197  CG BHIS A  15      32.967  -7.104  16.121  0.23  8.25     0.028 A 
ATOM    198  CD2AHIS A  15      32.768  -7.898  15.369  0.77  8.79     0.114 A 
ATOM    199  CD2BHIS A  15      32.308  -8.247  15.811  0.23  8.11     0.114 A 
ATOM    200  ND1AHIS A  15      34.507  -6.633  15.772  0.77  8.01    -0.354 N 
ATOM    201  HD1AHIS A  15      35.086  -5.834  16.032  1.00  0.00     0.166 HD
ATOM    202  ND1BHIS A  15      34.283  -7.458  16.310  0.23  8.41    -0.354 N 
ATOM    203  HD1BHIS A  15      35.036  -6.818  16.562  1.00  0.00     0.166 HD
ATOM    204  CE1AHIS A  15      34.956  -7.809  15.377  0.77  8.65     0.180 A 
ATOM    205  CE1BHIS A  15      34.418  -8.756  16.114  0.23  8.07     0.180 A 
ATOM    206  NE2AHIS A  15      33.924  -8.598  15.139  0.77  9.25    -0.360 N 
ATOM    207  NE2BHIS A  15      33.235  -9.260  15.812  0.23  8.02    -0.360 N 
ATOM    208  H  AHIS A  15      30.443  -6.554  17.456  0.77  8.80     0.164 HD
ATOM    209  H  BHIS A  15      30.381  -6.458  17.510  0.23  9.65     0.164 HD
ATOM    210  HE2AHIS A  15      33.969  -9.417  14.882  0.77 11.10     0.166 HD
ATOM    211  HE2BHIS A  15      33.072 -10.087  15.643  0.23  9.62     0.166 HD
ATOM    212  N   TRP A  16      30.197  -3.734  18.003  1.00  6.48     0.000 N 
ATOM    213  CA  TRP A  16      29.647  -2.387  17.921  1.00  6.20     0.095 C 
ATOM    214  C   TRP A  16      30.250  -1.442  18.953  1.00  6.17     0.223 C 
ATOM    215  O   TRP A  16      30.353  -0.243  18.682  1.00  7.01    -0.273 OA
ATOM    216  CB  TRP A  16      28.128  -2.430  18.076  1.00  6.11     0.056 C 
ATOM    217  CG  TRP A  16      27.405  -3.102  16.940  1.00  6.22    -0.029 A 
ATOM    218  CD1 TRP A  16      27.932  -3.510  15.746  1.00  7.08     0.096 A 
ATOM    219  CD2 TRP A  16      26.013  -3.439  16.902  1.00  5.81    -0.002 A 
ATOM    220  CE2 TRP A  16      25.758  -4.041  15.653  1.00  5.88     0.042 A 
ATOM    221  CE3 TRP A  16      24.955  -3.281  17.806  1.00  5.88     0.014 A 
ATOM    222  NE1 TRP A  16      26.945  -4.090  14.970  1.00  7.12    -0.365 N 
ATOM    223  CZ2 TRP A  16      24.491  -4.495  15.292  1.00  6.27     0.030 A 
ATOM    224  CZ3 TRP A  16      23.697  -3.713  17.443  1.00  6.11     0.001 A 
ATOM    225  CH2 TRP A  16      23.474  -4.313  16.202  1.00  6.55     0.002 A 
ATOM    226  HN2 TRP A  16      29.609  -4.349  18.125  0.77  7.78     0.000 HD
ATOM    227  HN1 TRP A  16      29.638  -4.342  18.240  0.23  7.78     0.000 HD
ATOM    228  HE1 TRP A  16      27.058  -4.426  14.186  1.00  8.55     0.165 HD
ATOM    229  N   HIS A  17      30.616  -1.953  20.134  1.00  6.45    -0.347 N 
ATOM    230  CA  HIS A  17      31.092  -1.080  21.202  1.00  6.49     0.182 C 
ATOM    231  C   HIS A  17      32.340  -0.293  20.819  1.00  6.90     0.241 C 
ATOM    232  O   HIS A  17      32.601   0.757  21.416  1.00  7.73    -0.271 OA
ATOM    233  CB  HIS A  17      31.380  -1.877  22.470  1.00  7.25     0.093 C 
ATOM    234  CG  HIS A  17      32.590  -2.735  22.358  1.00  7.65     0.028 A 
ATOM    235  CD2 HIS A  17      32.792  -3.917  21.731  1.00  8.80     0.114 A 
ATOM    236  ND1 HIS A  17      33.807  -2.366  22.892  1.00  9.62    -0.354 N 
ATOM    237  HD1 HIS A  17      33.987  -1.509  23.416  1.00  0.00     0.166 HD
ATOM    238  CE1 HIS A  17      34.701  -3.297  22.618  1.00 10.68     0.180 A 
ATOM    239  NE2 HIS A  17      34.115  -4.250  21.917  1.00 10.11    -0.360 N 
ATOM    240  HN  HIS A  17      30.598  -2.789  20.336  1.00  7.74     0.163 HD
ATOM    241  HE2 HIS A  17      34.497  -4.962  21.624  1.00 12.13     0.166 HD
ATOM    242  N   LYS A  18      33.122  -0.771  19.849  1.00  7.07    -0.345 N 
ATOM    243  CA  LYS A  18      34.361  -0.080  19.504  1.00  8.04     0.188 C 
ATOM    244  C   LYS A  18      34.088   1.277  18.879  1.00  8.41     0.244 C 
ATOM    245  O   LYS A  18      34.781   2.254  19.170  1.00 12.20    -0.258 OA
ATOM    246  CB  LYS A  18      35.230  -0.958  18.606  1.00  8.15     0.036 C 
ATOM    247  CG  LYS A  18      35.745  -2.204  19.329  1.00  8.26     0.004 C 
ATOM    248  CD  LYS A  18      36.530  -3.123  18.418  1.00  8.52     0.027 C 
ATOM    249  CE  LYS A  18      35.617  -4.004  17.607  1.00  8.51     0.229 C 
ATOM    250  NZ  LYS A  18      36.354  -4.751  16.559  1.00  8.82    -0.079 N 
ATOM    251  HN  LYS A  18      32.961  -1.477  19.385  1.00  8.48     0.163 HD
ATOM    252  HZ1 LYS A  18      36.438  -5.605  16.795  1.00 10.59     0.274 HD
ATOM    253  HZ2 LYS A  18      35.913  -4.707  15.787  1.00 10.59     0.274 HD
ATOM    254  HZ3 LYS A  18      37.165  -4.401  16.448  1.00 10.59     0.274 HD
ATOM    255  N  AASP A  19      33.081   1.364  18.018  0.46  7.89    -0.338 N 
ATOM    256  N  BASP A  19      33.066   1.363  18.033  0.54  8.07    -0.338 N 
ATOM    257  CA AASP A  19      32.702   2.657  17.465  0.46  7.86     0.173 C 
ATOM    258  CA BASP A  19      32.682   2.629  17.428  0.54  8.37     0.173 C 
ATOM    259  C  AASP A  19      31.617   3.342  18.279  0.46  7.07     0.220 C 
ATOM    260  C  BASP A  19      31.520   3.305  18.140  0.54  7.35     0.220 C 
ATOM    261  O  AASP A  19      31.538   4.576  18.279  0.46  8.22    -0.287 OA
ATOM    262  O  BASP A  19      31.291   4.498  17.915  0.54  8.05    -0.287 OA
ATOM    263  CB AASP A  19      32.243   2.501  16.014  0.46  9.14     0.146 C 
ATOM    264  CB BASP A  19      32.326   2.427  15.953  0.54  9.97     0.146 C 
ATOM    265  CG AASP A  19      33.405   2.512  15.031  0.46 11.34     0.174 C 
ATOM    266  CG BASP A  19      33.534   2.061  15.114  0.54 11.55     0.174 C 
ATOM    267  OD1AASP A  19      34.533   2.876  15.427  0.46 13.25    -0.648 OA
ATOM    268  OD1BASP A  19      33.750   0.851  14.858  0.54 12.69    -0.648 OA
ATOM    269  OD2AASP A  19      33.187   2.163  13.856  0.46 12.84    -0.648 OA
ATOM    270  OD2BASP A  19      34.273   2.997  14.733  0.54 11.47    -0.648 OA
ATOM    271  H  AASP A  19      32.610   0.700  17.743  0.46  9.46     0.164 HD
ATOM    272  H  BASP A  19      32.578   0.697  17.792  0.54  9.68     0.164 HD
ATOM    273  N   PHE A  20      30.795   2.570  18.985  1.00  7.15     0.000 N 
ATOM    274  CA  PHE A  20      29.636   3.084  19.715  1.00  6.87     0.109 C 
ATOM    275  C   PHE A  20      29.745   2.605  21.157  1.00  7.48     0.232 C 
ATOM    276  O   PHE A  20      29.099   1.626  21.552  1.00  7.45    -0.259 OA
ATOM    277  CB  PHE A  20      28.338   2.605  19.047  1.00  7.16     0.055 C 
ATOM    278  CG  PHE A  20      28.269   2.967  17.596  1.00  7.77    -0.057 A 
ATOM    279  CD1 PHE A  20      27.849   4.228  17.210  1.00  9.65     0.007 A 
ATOM    280  CD2 PHE A  20      28.681   2.069  16.621  1.00  8.66     0.007 A 
ATOM    281  CE1 PHE A  20      27.826   4.579  15.880  1.00 10.68     0.001 A 
ATOM    282  CE2 PHE A  20      28.665   2.418  15.295  1.00 10.12     0.001 A 
ATOM    283  CZ  PHE A  20      28.236   3.674  14.925  1.00 10.81     0.000 A 
ATOM    284  HN1 PHE A  20      30.891   1.718  19.059  0.46  8.59     0.000 HD
ATOM    285  HN2 PHE A  20      30.961   1.744  19.158  0.54  8.59     0.000 HD
ATOM    286  N  APRO A  21      30.580   3.257  21.972  0.60  8.02    -0.329 N 
ATOM    287  N  BPRO A  21      30.563   3.281  21.973  0.40  7.77    -0.329 N 
ATOM    288  CA APRO A  21      30.832   2.732  23.327  0.60  8.48     0.180 C 
ATOM    289  CA BPRO A  21      30.793   2.809  23.349  0.40  8.11     0.180 C 
ATOM    290  C  APRO A  21      29.599   2.643  24.213  0.60  7.75     0.241 C 
ATOM    291  C  BPRO A  21      29.540   2.713  24.204  0.40  7.35     0.241 C 
ATOM    292  O  APRO A  21      29.610   1.858  25.171  0.60  8.06    -0.271 OA
ATOM    293  O  BPRO A  21      29.548   1.968  25.192  0.40  8.26    -0.271 OA
ATOM    294  CB APRO A  21      31.896   3.686  23.899  0.60 10.14     0.037 C 
ATOM    295  CB BPRO A  21      31.792   3.834  23.909  0.40  9.53     0.037 C 
ATOM    296  CG APRO A  21      31.898   4.858  22.986  0.60  9.95     0.022 C 
ATOM    297  CG BPRO A  21      32.518   4.330  22.696  0.40  9.25     0.022 C 
ATOM    298  CD APRO A  21      31.494   4.356  21.637  0.60  9.27     0.128 C 
ATOM    299  CD BPRO A  21      31.495   4.357  21.595  0.40  8.60     0.128 C 
ATOM    300  N  AILE A  22      28.538   3.395  23.916  0.60  7.05    -0.347 N 
ATOM    301  N  BILE A  22      28.469   3.429  23.859  0.40  6.61    -0.347 N 
ATOM    302  CA AILE A  22      27.294   3.274  24.659  0.60  6.95     0.166 C 
ATOM    303  CA BILE A  22      27.214   3.307  24.585  0.40  6.66     0.166 C 
ATOM    304  C  AILE A  22      26.686   1.885  24.530  0.60  6.51     0.219 C 
ATOM    305  C  BILE A  22      26.627   1.907  24.474  0.40  6.55     0.219 C 
ATOM    306  O  AILE A  22      25.775   1.549  25.286  0.60  7.06    -0.287 OA
ATOM    307  O  BILE A  22      25.674   1.586  25.187  0.40  6.88    -0.287 OA
ATOM    308  CB AILE A  22      26.311   4.387  24.234  0.60  7.39     0.012 C 
ATOM    309  CB BILE A  22      26.224   4.392  24.103  0.40  6.82     0.012 C 
ATOM    310  CG1AILE A  22      25.283   4.646  25.340  0.60  8.13     0.002 C 
ATOM    311  CG1BILE A  22      25.112   4.626  25.135  0.40  7.38     0.002 C 
ATOM    312  CG2AILE A  22      25.634   4.035  22.921  0.60  7.76     0.012 C 
ATOM    313  CG2BILE A  22      25.641   4.020  22.744  0.40  7.72     0.012 C 
ATOM    314  CD1AILE A  22      24.338   5.778  25.041  0.60  9.99     0.005 C 
ATOM    315  CD1BILE A  22      25.596   5.199  26.457  0.40  8.89     0.005 C 
ATOM    316  H  AILE A  22      28.518   3.981  23.287  0.60  8.47     0.163 HD
ATOM    317  H  BILE A  22      28.447   3.991  23.208  0.40  7.93     0.163 HD
ATOM    318  N   ALA A  23      27.180   1.061  23.597  1.00  6.60     0.000 N 
ATOM    319  CA  ALA A  23      26.755  -0.333  23.524  1.00  6.78     0.086 C 
ATOM    320  C   ALA A  23      26.856  -1.044  24.869  1.00  7.06     0.223 C 
ATOM    321  O   ALA A  23      26.137  -2.023  25.096  1.00  7.63    -0.273 OA
ATOM    322  CB  ALA A  23      27.605  -1.089  22.508  1.00  7.02     0.020 C 
ATOM    323  HN2 ALA A  23      27.758   1.286  23.002  0.60  7.91     0.000 HD
ATOM    324  HN1 ALA A  23      27.799   1.270  23.039  0.40  7.91     0.000 HD
ATOM    325  N   LYS A  24      27.758  -0.590  25.749  1.00  7.87    -0.347 N 
ATOM    326  CA  LYS A  24      27.931  -1.132  27.090  1.00  8.60     0.176 C 
ATOM    327  C   LYS A  24      27.326  -0.231  28.158  1.00  8.72     0.240 C 
ATOM    328  O   LYS A  24      27.717  -0.309  29.327  1.00 10.38    -0.271 OA
ATOM    329  CB  LYS A  24      29.413  -1.375  27.380  1.00 10.29     0.035 C 
ATOM    330  CG  LYS A  24      30.048  -2.412  26.483  1.00 11.53     0.004 C 
ATOM    331  CD  LYS A  24      31.434  -2.740  26.980  1.00 14.26     0.027 C 
ATOM    332  CE  LYS A  24      32.265  -3.492  25.962  1.00 16.80     0.229 C 
ATOM    333  NZ  LYS A  24      31.707  -4.816  25.641  1.00 19.00    -0.079 N 
ATOM    334  HN  LYS A  24      28.299   0.057  25.580  1.00  9.44     0.163 HD
ATOM    335  HZ1 LYS A  24      32.241  -5.241  25.070  1.00 22.80     0.274 HD
ATOM    336  HZ2 LYS A  24      31.631  -5.303  26.382  1.00 22.80     0.274 HD
ATOM    337  HZ3 LYS A  24      30.902  -4.726  25.271  1.00 22.80     0.274 HD
ATOM    338  N   GLY A  25      26.346   0.585  27.778  1.00  8.32    -0.351 N 
ATOM    339  CA  GLY A  25      25.739   1.557  28.659  1.00  8.58     0.225 C 
ATOM    340  C   GLY A  25      24.752   0.950  29.640  1.00  8.49     0.235 C 
ATOM    341  O   GLY A  25      24.595  -0.264  29.758  1.00  9.06    -0.272 OA
ATOM    342  HN  GLY A  25      26.008   0.589  26.988  1.00  9.99     0.163 HD
ATOM    343  N   GLU A  26      24.071   1.836  30.359  1.00  8.05    -0.349 N 
ATOM    344  CA  GLU A  26      23.225   1.449  31.478  1.00  8.83     0.155 C 
ATOM    345  C   GLU A  26      21.772   1.183  31.106  1.00  8.06     0.195 C 
ATOM    346  O   GLU A  26      21.016   0.698  31.947  1.00  9.86     0.000 OA
ATOM    347  HO1 GLU A  26      21.355   0.434  32.872  1.00  0.00     0.000 HD
ATOM    348  HO2 GLU A  26      20.036   0.564  31.698  1.00  0.00     0.000 HD
ATOM    349  CB  GLU A  26      23.284   2.522  32.575  1.00 10.70     0.042 C 
ATOM    350  CG  GLU A  26      24.671   2.692  33.170  1.00 13.68     0.115 C 
ATOM    351  CD  GLU A  26      25.197   1.402  33.786  1.00 16.81     0.172 C 
ATOM    352  OE1 GLU A  26      24.542   0.867  34.706  1.00 18.47    -0.648 OA
ATOM    353  OE2 GLU A  26      26.244   0.904  33.320  1.00 20.18    -0.648 OA
ATOM    354  HN  GLU A  26      24.084   2.684  30.213  1.00  9.66     0.163 HD
ATOM    355  N  AARG A  27      21.330   1.528  29.898  0.42  7.09    -0.368 N 
ATOM    356  N  BARG A  27      21.417   1.410  29.846  0.32  6.75    -0.368 N 
ATOM    357  N  CARG A  27      21.321   1.502  29.902  0.26  7.37    -0.368 N 
ATOM    358  CA AARG A  27      19.939   1.265  29.503  0.42  7.45     0.142 C 
ATOM    359  CA BARG A  27      20.036   1.446  29.392  0.32  6.98     0.142 C 
ATOM    360  CA CARG A  27      19.944   1.168  29.540  0.26  7.33     0.142 C 
ATOM    361  C  AARG A  27      19.876   0.797  28.043  0.42  6.22     0.256 C 
ATOM    362  C  BARG A  27      19.926   0.848  27.988  0.32  6.36     0.256 C 
ATOM    363  C  CARG A  27      19.874   0.781  28.064  0.26  6.40     0.256 C 
ATOM    364  O  AARG A  27      19.163   1.344  27.208  0.42  6.91    -0.305 OA
ATOM    365  O  BARG A  27      19.223   1.377  27.121  0.32  7.36    -0.305 OA
ATOM    366  O  CARG A  27      19.174   1.374  27.250  0.26  6.77    -0.305 OA
ATOM    367  CB AARG A  27      18.992   2.437  29.799  0.42  8.36     0.033 C 
ATOM    368  CB BARG A  27      19.525   2.889  29.433  0.32  7.22     0.033 C 
ATOM    369  CB CARG A  27      18.941   2.244  29.953  0.26  7.92     0.033 C 
ATOM    370  CG AARG A  27      19.397   3.772  29.184  0.42  8.34     0.022 C 
ATOM    371  CG BARG A  27      18.062   3.096  29.108  0.32  8.20     0.022 C 
ATOM    372  CG CARG A  27      19.152   3.588  29.303  0.26  8.29     0.022 C 
ATOM    373  CD AARG A  27      18.351   4.894  29.390  0.42  7.77     0.138 C 
ATOM    374  CD BARG A  27      17.679   4.567  29.209  0.32  8.08     0.138 C 
ATOM    375  CD CARG A  27      17.872   4.091  28.673  0.26  8.91     0.138 C 
ATOM    376  NE AARG A  27      17.226   4.799  28.461  0.42  6.40    -0.227 N 
ATOM    377  NE BARG A  27      16.499   4.869  28.403  0.32  6.91    -0.227 N 
ATOM    378  NE CARG A  27      17.526   5.437  29.107  0.26  7.65    -0.227 N 
ATOM    379  CZ AARG A  27      16.198   5.640  28.416  0.42  6.54     0.665 C 
ATOM    380  CZ BARG A  27      15.905   6.056  28.341  0.32  7.35     0.665 C 
ATOM    381  CZ CARG A  27      16.436   6.079  28.702  0.26  7.41     0.665 C 
ATOM    382  NH1AARG A  27      16.117   6.674  29.248  0.42  7.49    -0.235 N 
ATOM    383  NH1BARG A  27      14.835   6.217  27.581  0.32  7.41    -0.235 N 
ATOM    384  NH1CARG A  27      16.182   7.306  29.133  0.26  7.43    -0.235 N 
ATOM    385  NH2AARG A  27      15.244   5.445  27.521  0.42  7.47    -0.235 N 
ATOM    386  NH2BARG A  27      16.375   7.087  29.030  0.32  6.81    -0.235 N 
ATOM    387  NH2CARG A  27      15.595   5.492  27.861  0.26  7.22    -0.235 N 
ATOM    388  H  AARG A  27      21.808   1.912  29.295  0.42  8.51     0.158 HD
ATOM    389  H  BARG A  27      21.981   1.552  29.213  0.32  8.10     0.158 HD
ATOM    390  H  CARG A  27      21.778   1.900  29.292  0.26  8.84     0.158 HD
ATOM    391  HE AARG A  27      17.230   4.148  27.900  0.42  7.68     0.177 HD
ATOM    392  HE BARG A  27      16.163   4.231  27.935  0.32  8.30     0.177 HD
ATOM    393  HE CARG A  27      18.056   5.837  29.653  0.26  9.18     0.177 HD
ATOM    394  HH  ARG A  27      16.737   6.808  29.829  0.42  8.98     0.174 HD
ATOM    395  HH  ARG A  27      14.525   5.554  27.129  0.32  8.90     0.174 HD
ATOM    396  HH  ARG A  27      16.724   7.691  29.678  0.26  8.91     0.174 HD
ATOM    397  HH  ARG A  27      15.445   7.209  29.205  0.42  8.98     0.174 HD
ATOM    398  HH  ARG A  27      14.448   6.984  27.539  0.32  8.90     0.174 HD
ATOM    399  HH  ARG A  27      15.475   7.717  28.868  0.26  8.91     0.174 HD
ATOM    400  HH  ARG A  27      15.294   4.780  26.978  0.42  8.96     0.174 HD
ATOM    401  HH  ARG A  27      17.071   6.991  29.525  0.32  8.17     0.174 HD
ATOM    402  HH  ARG A  27      15.755   4.696  27.578  0.26  8.66     0.174 HD
ATOM    403  HH  ARG A  27      14.574   5.983  27.482  0.42  8.96     0.174 HD
ATOM    404  HH  ARG A  27      15.982   7.850  28.982  0.32  8.17     0.174 HD
ATOM    405  HH  ARG A  27      14.889   5.908  27.599  0.26  8.66     0.174 HD
ATOM    406  N   GLN A  28      20.615  -0.268  27.740  1.00  6.08     0.000 N 
ATOM    407  CA  GLN A  28      20.657  -0.827  26.399  1.00  5.23     0.091 C 
ATOM    408  C   GLN A  28      19.517  -1.812  26.154  1.00  5.21     0.223 C 
ATOM    409  O   GLN A  28      19.004  -2.469  27.072  1.00  5.97    -0.273 OA
ATOM    410  CB  GLN A  28      22.014  -1.498  26.164  1.00  5.53     0.024 C 
ATOM    411  CG  GLN A  28      23.144  -0.483  26.032  1.00  5.84     0.103 C 
ATOM    412  CD  GLN A  28      23.013   0.303  24.747  1.00  5.32     0.215 C 
ATOM    413  NE2 GLN A  28      22.661   1.583  24.844  1.00  5.56    -0.370 N 
ATOM    414  OE1 GLN A  28      23.187  -0.254  23.667  1.00  5.79    -0.274 OA
ATOM    415  HN1 GLN A  28      21.108  -0.689  28.305  0.42  7.29     0.000 HD
ATOM    416  HN2 GLN A  28      21.060  -0.710  28.328  0.32  7.29     0.000 HD
ATOM    417  HN3 GLN A  28      21.120  -0.687  28.296  0.26  7.29     0.000 HD
ATOM    418 1HE2 GLN A  28      22.517   1.932  25.616  1.00  6.67     0.159 HD
ATOM    419 2HE2 GLN A  28      22.577   2.060  24.134  1.00  6.67     0.159 HD
ATOM    420  N   SER A  29      19.150  -1.917  24.886  1.00  4.93    -0.345 N 
ATOM    421  CA  SER A  29      18.114  -2.815  24.410  1.00  4.76     0.200 C 
ATOM    422  C   SER A  29      18.655  -3.693  23.294  1.00  4.87     0.245 C 
ATOM    423  O   SER A  29      19.621  -3.330  22.615  1.00  5.47    -0.271 OA
ATOM    424  CB  SER A  29      16.940  -1.987  23.872  1.00  4.88     0.199 C 
ATOM    425  OG  SER A  29      16.343  -1.237  24.913  1.00  4.98    -0.398 OA
ATOM    426  HN  SER A  29      19.506  -1.456  24.253  1.00  5.92     0.163 HD
ATOM    427  HG  SER A  29      15.832  -1.728  25.364  1.00  5.98     0.209 HD
ATOM    428  N   PRO A  30      18.021  -4.840  23.046  1.00  4.85    -0.337 N 
ATOM    429  CA  PRO A  30      16.863  -5.389  23.740  1.00  4.94     0.179 C 
ATOM    430  C   PRO A  30      17.264  -6.046  25.062  1.00  5.15     0.241 C 
ATOM    431  O   PRO A  30      18.450  -6.071  25.413  1.00  5.55    -0.271 OA
ATOM    432  CB  PRO A  30      16.352  -6.441  22.750  1.00  5.07     0.037 C 
ATOM    433  CG  PRO A  30      17.643  -6.999  22.191  1.00  5.08     0.022 C 
ATOM    434  CD  PRO A  30      18.526  -5.774  22.021  1.00  5.18     0.127 C 
ATOM    435  N   VAL A  31      16.263  -6.583  25.759  1.00  5.20    -0.346 N 
ATOM    436  CA  VAL A  31      16.441  -7.332  26.994  1.00  5.69     0.180 C 
ATOM    437  C   VAL A  31      15.539  -8.557  26.939  1.00  5.69     0.241 C 
ATOM    438  O   VAL A  31      14.576  -8.617  26.171  1.00  5.94    -0.271 OA
ATOM    439  CB  VAL A  31      16.107  -6.482  28.255  1.00  5.91     0.009 C 
ATOM    440  CG1 VAL A  31      17.047  -5.278  28.354  1.00  6.89     0.012 C 
ATOM    441  CG2 VAL A  31      14.648  -6.035  28.242  1.00  6.24     0.012 C 
ATOM    442  HN  VAL A  31      15.438  -6.523  25.523  1.00  6.24     0.163 HD
ATOM    443  N   ASP A  32      15.853  -9.529  27.793  1.00  5.82    -0.345 N 
ATOM    444  CA  ASP A  32      14.932 -10.613  28.082  1.00  6.07     0.186 C 
ATOM    445  C   ASP A  32      13.874 -10.097  29.047  1.00  6.16     0.241 C 
ATOM    446  O   ASP A  32      14.188  -9.430  30.044  1.00  7.69    -0.271 OA
ATOM    447  CB  ASP A  32      15.666 -11.802  28.703  1.00  7.07     0.147 C 
ATOM    448  CG  ASP A  32      14.739 -12.956  29.004  1.00  7.60     0.175 C 
ATOM    449  OD1 ASP A  32      14.092 -13.444  28.057  1.00  7.56    -0.648 OA
ATOM    450  OD2 ASP A  32      14.660 -13.359  30.193  1.00  9.65    -0.648 OA
ATOM    451  HN  ASP A  32      16.599  -9.580  28.219  1.00  6.98     0.163 HD
ATOM    452  N   ILE A  33      12.622 -10.415  28.745  1.00  6.09    -0.344 N 
ATOM    453  CA  ILE A  33      11.481 -10.096  29.582  1.00  6.31     0.192 C 
ATOM    454  C   ILE A  33      11.187 -11.343  30.403  1.00  7.10     0.244 C 
ATOM    455  O   ILE A  33      10.626 -12.323  29.905  1.00  7.95    -0.258 OA
ATOM    456  CB  ILE A  33      10.275  -9.656  28.750  1.00  6.84     0.014 C 
ATOM    457  CG1 ILE A  33      10.626  -8.426  27.913  1.00  7.63     0.002 C 
ATOM    458  CG2 ILE A  33       9.085  -9.413  29.675  1.00  8.11     0.012 C 
ATOM    459  CD1 ILE A  33       9.601  -8.099  26.864  1.00  8.87     0.005 C 
ATOM    460  HN  ILE A  33      12.402 -10.835  28.028  1.00  7.31     0.163 HD
ATOM    461  N  AASP A  34      11.572 -11.314  31.678  0.52  8.66    -0.337 N 
ATOM    462  N  BASP A  34      11.616 -11.310  31.661  0.48  8.17    -0.337 N 
ATOM    463  CA AASP A  34      11.245 -12.391  32.608  0.52 10.06     0.187 C 
ATOM    464  CA BASP A  34      11.354 -12.382  32.614  0.48  9.09     0.187 C 
ATOM    465  C  AASP A  34       9.809 -12.176  33.071  0.52  8.81     0.241 C 
ATOM    466  C  BASP A  34      10.013 -12.061  33.257  0.48 10.05     0.241 C 
ATOM    467  O  AASP A  34       9.527 -11.243  33.829  0.52  9.02    -0.271 OA
ATOM    468  O  BASP A  34       9.907 -11.161  34.094  0.48 11.12    -0.271 OA
ATOM    469  CB AASP A  34      12.216 -12.366  33.785  0.52 12.57     0.148 C 
ATOM    470  CB BASP A  34      12.477 -12.457  33.638  0.48  8.69     0.148 C 
ATOM    471  CG AASP A  34      12.016 -13.533  34.736  0.52 15.50     0.175 C 
ATOM    472  CG BASP A  34      12.352 -13.657  34.544  0.48  9.28     0.175 C 
ATOM    473  OD1AASP A  34      10.883 -13.742  35.217  0.52 16.76    -0.648 OA
ATOM    474  OD1BASP A  34      11.993 -13.476  35.732  0.48  9.60    -0.648 OA
ATOM    475  OD2AASP A  34      13.001 -14.252  34.996  0.52 17.51    -0.648 OA
ATOM    476  OD2BASP A  34      12.590 -14.785  34.065  0.48  8.68    -0.648 OA
ATOM    477  H  AASP A  34      12.027 -10.676  32.030  0.52 10.39     0.164 HD
ATOM    478  H  BASP A  34      12.072 -10.662  31.994  0.48  9.80     0.164 HD
ATOM    479  N  ATHR A  35       8.891 -13.013  32.585  0.52  8.67    -0.344 N 
ATOM    480  H  ATHR A  35       9.178 -13.846  32.070  1.00  0.00     0.163 HD
ATOM    481  N  BTHR A  35       8.978 -12.780  32.831  0.48 10.83    -0.344 N 
ATOM    482  H  BTHR A  35       9.138 -13.597  32.242  1.00  0.00     0.163 HD
ATOM    483  CA ATHR A  35       7.474 -12.731  32.794  0.52  8.31     0.205 C 
ATOM    484  CA BTHR A  35       7.619 -12.411  33.198  0.48 12.16     0.205 C 
ATOM    485  C  ATHR A  35       7.092 -12.760  34.268  0.52  8.32     0.243 C 
ATOM    486  C  BTHR A  35       7.377 -12.509  34.695  0.48 13.45     0.243 C 
ATOM    487  O  ATHR A  35       6.240 -11.973  34.694  0.52  9.72    -0.271 OA
ATOM    488  O  BTHR A  35       6.488 -11.821  35.207  0.48 14.21    -0.271 OA
ATOM    489  CB ATHR A  35       6.607 -13.703  31.991  0.52  9.15     0.146 C 
ATOM    490  CB BTHR A  35       6.625 -13.280  32.428  0.48 12.85     0.146 C 
ATOM    491  CG2ATHR A  35       6.906 -13.575  30.490  0.52  9.67     0.042 C 
ATOM    492  CG2BTHR A  35       6.855 -13.145  30.921  0.48 13.50     0.042 C 
ATOM    493  OG1ATHR A  35       6.847 -15.047  32.429  0.52 10.04    -0.393 OA
ATOM    494  OG1BTHR A  35       6.775 -14.647  32.829  0.48 12.81    -0.393 OA
ATOM    495  HG1ATHR A  35       6.402 -15.585  31.963  0.52 12.05     0.210 HD
ATOM    496  HG1BTHR A  35       7.553 -14.913  32.659  0.48 15.38     0.210 HD
ATOM    497  N  AHIS A  36       7.714 -13.635  35.065  0.52  7.65    -0.346 N 
ATOM    498  N  BHIS A  36       8.153 -13.323  35.408  0.48 13.54    -0.346 N 
ATOM    499  CA AHIS A  36       7.326 -13.760  36.465  0.52  7.97     0.182 C 
ATOM    500  CA BHIS A  36       8.022 -13.459  36.853  0.48 14.75     0.182 C 
ATOM    501  C  AHIS A  36       7.873 -12.639  37.336  0.52  9.28     0.241 C 
ATOM    502  C  BHIS A  36       8.826 -12.415  37.622  0.48 15.33     0.241 C 
ATOM    503  O  AHIS A  36       7.349 -12.421  38.433  0.52 10.75    -0.271 OA
ATOM    504  O  BHIS A  36       8.808 -12.420  38.857  0.48 16.86    -0.271 OA
ATOM    505  CB AHIS A  36       7.727 -15.130  37.014  0.52  8.86     0.093 C 
ATOM    506  CB BHIS A  36       8.433 -14.869  37.285  0.48 15.15     0.093 C 
ATOM    507  CG AHIS A  36       6.871 -16.246  36.504  0.52  8.90     0.028 A 
ATOM    508  CG BHIS A  36       7.572 -15.948  36.705  0.48 16.34     0.028 A 
ATOM    509  CD2AHIS A  36       7.143 -17.260  35.651  0.52  9.79     0.114 A 
ATOM    510  CD2BHIS A  36       6.337 -16.386  37.049  0.48 17.25     0.114 A 
ATOM    511  ND1AHIS A  36       5.552 -16.399  36.874  0.52 10.62    -0.354 N 
ATOM    512  ND1BHIS A  36       7.964 -16.716  35.631  0.48 16.36    -0.354 N 
ATOM    513  CE1AHIS A  36       5.050 -17.462  36.273  0.52 10.87     0.180 A 
ATOM    514  CE1BHIS A  36       7.008 -17.580  35.337  0.48 17.00     0.180 A 
ATOM    515  NE2AHIS A  36       5.992 -17.996  35.516  0.52 10.46    -0.360 N 
ATOM    516  HE2AHIS A  36       5.882 -18.821  34.927  1.00  0.00     0.166 HD
ATOM    517  NE2BHIS A  36       6.011 -17.402  36.185  0.48 17.01    -0.360 N 
ATOM    518  HE2BHIS A  36       5.140 -17.933  36.196  1.00  0.00     0.166 HD
ATOM    519  H  AHIS A  36       8.352 -14.156  34.820  0.52  9.18     0.163 HD
ATOM    520  H  BHIS A  36       8.773 -13.815  35.070  0.48 16.25     0.163 HD
ATOM    521  HD1AHIS A  36       5.124 -15.883  37.413  0.52 12.74     0.166 HD
ATOM    522  HD1BHIS A  36       8.714 -16.645  35.216  0.48 19.63     0.166 HD
ATOM    523  N  ATHR A  37       8.899 -11.915  36.886  0.52  9.60    -0.344 N 
ATOM    524  N  BTHR A  37       9.535 -11.530  36.922  0.48 14.50    -0.344 N 
ATOM    525  CA ATHR A  37       9.453 -10.834  37.688  0.52 10.33     0.205 C 
ATOM    526  CA BTHR A  37      10.173 -10.372  37.528  0.48 14.20     0.205 C 
ATOM    527  C  ATHR A  37       9.082  -9.441  37.194  0.52 10.64     0.243 C 
ATOM    528  C  BTHR A  37       9.579  -9.066  37.033  0.48 13.91     0.243 C 
ATOM    529  O  ATHR A  37       9.394  -8.462  37.877  0.52 12.01    -0.271 OA
ATOM    530  O  BTHR A  37       9.914  -8.007  37.573  0.48 15.00    -0.271 OA
ATOM    531  CB ATHR A  37      10.978 -10.979  37.855  0.52 11.46     0.146 C 
ATOM    532  CB BTHR A  37      11.680 -10.382  37.238  0.48 15.30     0.146 C 
ATOM    533  CG2ATHR A  37      11.307 -12.218  38.690  0.52 12.06     0.042 C 
ATOM    534  CG2BTHR A  37      12.411  -9.341  38.076  0.48 16.18     0.042 C 
ATOM    535  OG1ATHR A  37      11.625 -11.068  36.581  0.52 11.95    -0.393 OA
ATOM    536  OG1BTHR A  37      12.204 -11.673  37.555  0.48 16.96    -0.393 OA
ATOM    537  H  ATHR A  37       9.284 -12.032  36.126  0.52 11.52     0.163 HD
ATOM    538  H  BTHR A  37       9.661 -11.583  36.074  0.48 17.40     0.163 HD
ATOM    539  HG1ATHR A  37      12.457 -11.112  36.684  0.52 14.34     0.210 HD
ATOM    540  HG1BTHR A  37      11.898 -12.246  37.023  0.48 20.35     0.210 HD
ATOM    541  N  AALA A  38       8.411  -9.317  36.054  0.52 10.17    -0.346 N 
ATOM    542  N  BALA A  38       8.729  -9.111  36.014  0.48 12.51    -0.346 N 
ATOM    543  CA AALA A  38       7.901  -8.014  35.647  0.52  9.90     0.172 C 
ATOM    544  CA BALA A  38       7.967  -7.936  35.635  0.48 10.84     0.172 C 
ATOM    545  C  AALA A  38       6.728  -7.658  36.549  0.52 10.35     0.240 C 
ATOM    546  C  BALA A  38       6.963  -7.629  36.733  0.48 10.23     0.240 C 
ATOM    547  O  AALA A  38       5.846  -8.490  36.782  0.52 12.00    -0.271 OA
ATOM    548  O  BALA A  38       6.502  -8.519  37.452  0.48 11.13    -0.271 OA
ATOM    549  CB AALA A  38       7.459  -8.046  34.185  0.52 10.36     0.042 C 
ATOM    550  CB BALA A  38       7.229  -8.168  34.317  0.48 10.75     0.042 C 
ATOM    551  H  AALA A  38       8.241  -9.960  35.508  0.52 12.20     0.163 HD
ATOM    552  H  BALA A  38       8.579  -9.806  35.530  0.48 15.01     0.163 HD
ATOM    553  N  ALYS A  39       6.721  -6.440  37.083  0.52  9.82    -0.347 N 
ATOM    554  N  BLYS A  39       6.617  -6.354  36.847  0.48  9.85    -0.347 N 
ATOM    555  CA ALYS A  39       5.713  -6.050  38.058  0.52 10.83     0.162 C 
ATOM    556  CA BLYS A  39       5.775  -5.855  37.925  0.48 10.05     0.162 C 
ATOM    557  C  ALYS A  39       4.553  -5.319  37.392  0.52  9.96     0.219 C 
ATOM    558  C  BLYS A  39       4.516  -5.256  37.316  0.48  9.97     0.219 C 
ATOM    559  O  ALYS A  39       4.759  -4.357  36.648  0.52  8.59    -0.287 OA
ATOM    560  O  BLYS A  39       4.607  -4.325  36.512  0.48  9.56    -0.287 OA
ATOM    561  CB ALYS A  39       6.301  -5.177  39.166  0.52 11.94     0.033 C 
ATOM    562  CB BLYS A  39       6.543  -4.785  38.708  0.48 10.73     0.033 C 
ATOM    563  CG ALYS A  39       5.325  -4.947  40.321  0.52 12.83     0.002 C 
ATOM    564  CG BLYS A  39       5.769  -4.110  39.823  0.48 12.50     0.002 C 
ATOM    565  CD ALYS A  39       5.917  -4.055  41.406  0.52 13.82    -0.004 C 
ATOM    566  CD BLYS A  39       5.564  -5.041  41.006  0.48 13.61    -0.004 C 
ATOM    567  CE ALYS A  39       4.946  -3.824  42.558  0.52 14.77     0.005 C 
ATOM    568  CE BLYS A  39       4.868  -4.347  42.152  0.48 14.27     0.005 C 
ATOM    569  H  ALYS A  39       7.290  -5.823  36.894  0.52 11.79     0.163 HD
ATOM    570  H  BLYS A  39       6.865  -5.741  36.297  0.48 11.82     0.163 HD
ATOM    571  N   TYR A  40       3.339  -5.761  37.708  1.00 10.90     0.000 N 
ATOM    572  CA  TYR A  40       2.111  -5.094  37.292  1.00 11.57     0.095 C 
ATOM    573  C   TYR A  40       2.059  -3.718  37.935  1.00 11.71     0.223 C 
ATOM    574  O   TYR A  40       2.265  -3.573  39.150  1.00 13.72    -0.273 OA
ATOM    575  CB  TYR A  40       0.889  -5.911  37.719  1.00 14.34     0.053 C 
ATOM    576  CG  TYR A  40      -0.430  -5.181  37.567  1.00 15.61    -0.057 A 
ATOM    577  CD1 TYR A  40      -0.880  -4.774  36.319  1.00 15.68     0.010 A 
ATOM    578  CD2 TYR A  40      -1.232  -4.914  38.668  1.00 17.63     0.010 A 
ATOM    579  CE1 TYR A  40      -2.086  -4.108  36.177  1.00 17.18     0.037 A 
ATOM    580  CE2 TYR A  40      -2.437  -4.254  38.533  1.00 19.09     0.037 A 
ATOM    581  CZ  TYR A  40      -2.858  -3.857  37.286  1.00 19.04     0.065 A 
ATOM    582  OH  TYR A  40      -4.056  -3.205  37.150  1.00 20.87    -0.361 OA
ATOM    583  HN1 TYR A  40       3.195  -6.467  38.177  0.52 13.08     0.000 HD
ATOM    584  HN2 TYR A  40       3.235  -6.461  38.196  0.48 13.08     0.000 HD
ATOM    585  HH  TYR A  40      -4.211  -3.055  36.338  1.00 25.05     0.217 HD
ATOM    586  N   ASP A  41       1.802  -2.703  37.125  1.00 12.01    -0.347 N 
ATOM    587  CA  ASP A  41       1.757  -1.323  37.603  1.00 14.52     0.186 C 
ATOM    588  C   ASP A  41       0.366  -0.774  37.321  1.00 16.33     0.243 C 
ATOM    589  O   ASP A  41       0.045  -0.445  36.164  1.00 15.85    -0.271 OA
ATOM    590  CB  ASP A  41       2.829  -0.503  36.893  1.00 16.45     0.147 C 
ATOM    591  CG  ASP A  41       2.879   0.924  37.366  1.00 19.72     0.175 C 
ATOM    592  OD1 ASP A  41       1.957   1.353  38.088  1.00 19.48    -0.648 OA
ATOM    593  OD2 ASP A  41       3.842   1.623  36.992  1.00 22.05    -0.648 OA
ATOM    594  HN  ASP A  41       1.648  -2.785  36.283  1.00 14.41     0.163 HD
ATOM    595  N   PRO A  42      -0.501  -0.673  38.334  1.00 18.37    -0.337 N 
ATOM    596  CA  PRO A  42      -1.872  -0.200  38.085  1.00 20.11     0.179 C 
ATOM    597  C   PRO A  42      -1.957   1.268  37.704  1.00 21.17     0.241 C 
ATOM    598  O   PRO A  42      -3.040   1.720  37.313  1.00 23.53    -0.271 OA
ATOM    599  CB  PRO A  42      -2.590  -0.486  39.409  1.00 21.31     0.037 C 
ATOM    600  CG  PRO A  42      -1.516  -0.467  40.420  1.00 21.47     0.022 C 
ATOM    601  CD  PRO A  42      -0.287  -1.011  39.752  1.00 20.30     0.127 C 
ATOM    602  N   SER A  43      -0.866   2.026  37.807  1.00 20.40    -0.343 N 
ATOM    603  CA  SER A  43      -0.856   3.404  37.334  1.00 21.18     0.212 C 
ATOM    604  C   SER A  43      -0.639   3.511  35.829  1.00 18.57     0.246 C 
ATOM    605  O   SER A  43      -0.836   4.595  35.268  1.00 20.31    -0.257 OA
ATOM    606  CB  SER A  43       0.217   4.215  38.067  1.00 23.10     0.200 C 
ATOM    607  OG  SER A  43       1.516   3.959  37.561  1.00 24.43    -0.398 OA
ATOM    608  HN  SER A  43      -0.120   1.763  38.146  1.00 24.48     0.163 HD
ATOM    609  HG  SER A  43       1.715   3.151  37.677  1.00 29.32     0.209 HD
ATOM    610  N  ALEU A  44      -0.279   2.416  35.155  0.73 16.86    -0.338 N 
ATOM    611  N  BLEU A  44      -0.187   2.449  35.177  0.27 17.37    -0.338 N 
ATOM    612  CA ALEU A  44      -0.099   2.435  33.707  0.73 14.30     0.164 C 
ATOM    613  CA BLEU A  44      -0.110   2.492  33.730  0.27 15.84     0.164 C 
ATOM    614  C  ALEU A  44      -1.440   2.531  32.990  0.73 14.38     0.219 C 
ATOM    615  C  BLEU A  44      -1.492   2.791  33.171  0.27 15.42     0.219 C 
ATOM    616  O  ALEU A  44      -2.381   1.796  33.302  0.73 16.49    -0.287 OA
ATOM    617  O  BLEU A  44      -2.517   2.523  33.806  0.27 15.91    -0.287 OA
ATOM    618  CB ALEU A  44       0.603   1.161  33.254  0.73 11.84     0.037 C 
ATOM    619  CB BLEU A  44       0.418   1.168  33.188  0.27 14.79     0.037 C 
ATOM    620  CG ALEU A  44       2.103   1.109  33.514  0.73  9.71    -0.020 C 
ATOM    621  CG BLEU A  44       1.894   0.924  33.506  0.27 13.85    -0.020 C 
ATOM    622  CD1ALEU A  44       2.616  -0.281  33.197  0.73  9.63     0.009 C 
ATOM    623  CD1BLEU A  44       2.335  -0.447  33.027  0.27 13.56     0.009 C 
ATOM    624  CD2ALEU A  44       2.834   2.162  32.678  0.73  9.57     0.009 C 
ATOM    625  CD2BLEU A  44       2.769   2.014  32.894  0.27 13.93     0.009 C 
ATOM    626  H  ALEU A  44      -0.133   1.649  35.515  0.73 20.24     0.164 HD
ATOM    627  H  BLEU A  44       0.073   1.714  35.540  0.27 20.85     0.164 HD
ATOM    628  N   LYS A  45      -1.514   3.407  32.007  1.00 14.03     0.000 N 
ATOM    629  CA  LYS A  45      -2.743   3.639  31.285  1.00 13.00     0.090 C 
ATOM    630  C   LYS A  45      -2.832   2.714  30.083  1.00 10.91     0.225 C 
ATOM    631  O   LYS A  45      -1.829   2.161  29.619  1.00 10.58    -0.273 OA
ATOM    632  CB  LYS A  45      -2.784   5.084  30.786  1.00 14.41     0.010 C 
ATOM    633  CG  LYS A  45      -2.801   6.118  31.896  1.00 16.30     0.006 C 
ATOM    634  HN2 LYS A  45      -0.853   3.887  31.736  0.73 16.84     0.000 HD
ATOM    635  HN1 LYS A  45      -0.813   3.705  31.608  0.27 16.84     0.000 HD
ATOM    636  N   PRO A  46      -4.029   2.530  29.543  1.00 10.91    -0.337 N 
ATOM    637  CA  PRO A  46      -4.135   1.843  28.260  1.00 10.52     0.191 C 
ATOM    638  C   PRO A  46      -3.352   2.610  27.213  1.00  8.61     0.244 C 
ATOM    639  O   PRO A  46      -3.289   3.838  27.233  1.00  9.82    -0.258 OA
ATOM    640  CB  PRO A  46      -5.638   1.873  27.962  1.00 12.53     0.038 C 
ATOM    641  CG  PRO A  46      -6.298   2.133  29.280  1.00 13.91     0.022 C 
ATOM    642  CD  PRO A  46      -5.336   2.991  30.034  1.00 12.74     0.127 C 
ATOM    643  N  ALEU A  47      -2.783   1.874  26.274  0.57  9.25    -0.339 N 
ATOM    644  N  BLEU A  47      -2.725   1.869  26.311  0.43  9.08    -0.339 N 
ATOM    645  CA ALEU A  47      -2.078   2.490  25.165  0.57  9.11     0.164 C 
ATOM    646  CA BLEU A  47      -2.128   2.503  25.154  0.43  8.81     0.164 C 
ATOM    647  C  ALEU A  47      -3.086   3.072  24.180  0.57  9.09     0.219 C 
ATOM    648  C  BLEU A  47      -3.207   3.214  24.357  0.43  8.33     0.219 C 
ATOM    649  O  ALEU A  47      -4.095   2.435  23.865  0.57  9.28    -0.287 OA
ATOM    650  O  BLEU A  47      -4.365   2.796  24.325  0.43  8.28    -0.287 OA
ATOM    651  CB ALEU A  47      -1.231   1.426  24.479  0.57 10.04     0.037 C 
ATOM    652  CB BLEU A  47      -1.474   1.463  24.252  0.43  9.80     0.037 C 
ATOM    653  CG ALEU A  47      -0.255   1.910  23.418  0.57 10.17    -0.020 C 
ATOM    654  CG BLEU A  47      -0.227   0.783  24.794  0.43 10.38    -0.020 C 
ATOM    655  CD1ALEU A  47       0.813   2.772  24.078  0.57 11.02     0.009 C 
ATOM    656  CD1BLEU A  47       0.265  -0.266  23.811  0.43 10.96     0.009 C 
ATOM    657  CD2ALEU A  47       0.351   0.717  22.691  0.57 10.51     0.009 C 
ATOM    658  CD2BLEU A  47       0.849   1.813  25.075  0.43  9.92     0.009 C 
ATOM    659  H  ALEU A  47      -2.790   1.014  26.255  0.57 11.10     0.164 HD
ATOM    660  H  BLEU A  47      -2.635   1.014  26.348  0.43 10.90     0.164 HD
ATOM    661  N   SER A  48      -2.810   4.289  23.696  1.00  7.96     0.000 N 
ATOM    662  CA  SER A  48      -3.643   4.960  22.703  1.00  7.57     0.116 C 
ATOM    663  C   SER A  48      -2.879   4.979  21.382  1.00  7.54     0.225 C 
ATOM    664  O   SER A  48      -1.891   5.708  21.240  1.00  8.62    -0.273 OA
ATOM    665  CB  SER A  48      -3.976   6.375  23.168  1.00  8.75     0.179 C 
ATOM    666  OG  SER A  48      -4.657   7.098  22.166  1.00 10.78    -0.400 OA
ATOM    667  HN2 SER A  48      -2.127   4.753  23.936  0.57  9.55     0.000 HD
ATOM    668  HN1 SER A  48      -2.042   4.660  23.805  0.43  9.55     0.000 HD
ATOM    669  HG  SER A  48      -4.166   7.186  21.491  1.00 12.94     0.209 HD
ATOM    670  N   VAL A  49      -3.324   4.160  20.435  1.00  7.73    -0.346 N 
ATOM    671  CA  VAL A  49      -2.729   4.065  19.106  1.00  8.12     0.192 C 
ATOM    672  C   VAL A  49      -3.718   4.707  18.134  1.00  8.43     0.244 C 
ATOM    673  O   VAL A  49      -4.822   4.189  17.953  1.00  9.82    -0.258 OA
ATOM    674  CB  VAL A  49      -2.475   2.596  18.724  1.00  9.29     0.011 C 
ATOM    675  CG1 VAL A  49      -1.858   2.522  17.351  1.00 11.69     0.012 C 
ATOM    676  CG2 VAL A  49      -1.608   1.902  19.746  1.00 10.33     0.012 C 
ATOM    677  HN  VAL A  49      -3.993   3.631  20.543  1.00  9.27     0.163 HD
ATOM    678  N  ASER A  50      -3.327   5.813  17.500  0.67  7.79    -0.336 N 
ATOM    679  N  BSER A  50      -3.360   5.851  17.551  0.33  8.04    -0.336 N 
ATOM    680  CA ASER A  50      -4.201   6.565  16.595  0.67  7.86     0.187 C 
ATOM    681  CA BSER A  50      -4.221   6.545  16.592  0.33  7.90     0.187 C 
ATOM    682  C  ASER A  50      -3.561   6.599  15.215  0.67  7.16     0.221 C 
ATOM    683  C  BSER A  50      -3.507   6.548  15.249  0.33  7.68     0.221 C 
ATOM    684  O  ASER A  50      -2.816   7.527  14.896  0.67  8.14    -0.287 OA
ATOM    685  O  BSER A  50      -2.651   7.401  14.998  0.33  8.29    -0.287 OA
ATOM    686  CB ASER A  50      -4.447   7.978  17.117  0.67 10.22     0.197 C 
ATOM    687  CB BSER A  50      -4.543   7.969  17.034  0.33  8.74     0.197 C 
ATOM    688  OG ASER A  50      -5.147   7.948  18.348  0.67 12.10    -0.398 OA
ATOM    689  OG BSER A  50      -5.381   8.605  16.081  0.33  9.78    -0.398 OA
ATOM    690  H  ASER A  50      -2.543   6.156  17.579  0.67  9.35     0.164 HD
ATOM    691  H  BSER A  50      -2.612   6.250  17.697  0.33  9.65     0.164 HD
ATOM    692  HG ASER A  50      -4.727   7.481  18.906  0.67 14.53     0.209 HD
ATOM    693  HG BSER A  50      -4.986   8.658  15.342  0.33 11.73     0.209 HD
ATOM    694  N   TYR A  51      -3.860   5.594  14.394  1.00  7.85     0.000 N 
ATOM    695  CA  TYR A  51      -3.245   5.452  13.090  1.00  7.44     0.109 C 
ATOM    696  C   TYR A  51      -4.217   5.636  11.928  1.00  7.87     0.228 C 
ATOM    697  O   TYR A  51      -3.818   5.446  10.780  1.00  8.35    -0.259 OA
ATOM    698  CB  TYR A  51      -2.602   4.071  12.971  1.00  7.70     0.055 C 
ATOM    699  CG  TYR A  51      -1.336   3.797  13.761  1.00  6.86    -0.057 A 
ATOM    700  CD1 TYR A  51      -0.596   4.794  14.392  1.00  7.17     0.010 A 
ATOM    701  CD2 TYR A  51      -0.864   2.501  13.833  1.00  6.46     0.010 A 
ATOM    702  CE1 TYR A  51       0.590   4.489  15.081  1.00  6.68     0.037 A 
ATOM    703  CE2 TYR A  51       0.304   2.183  14.499  1.00  6.32     0.037 A 
ATOM    704  CZ  TYR A  51       1.034   3.172  15.108  1.00  6.19     0.065 A 
ATOM    705  OH  TYR A  51       2.186   2.802  15.763  1.00  7.10    -0.361 OA
ATOM    706  HN1 TYR A  51      -4.427   4.974  14.580  0.67  9.42     0.000 HD
ATOM    707  HN2 TYR A  51      -4.467   5.006  14.555  0.33  9.42     0.000 HD
ATOM    708  HH  TYR A  51       2.296   3.282  16.444  1.00  8.52     0.217 HD
ATOM    709  N  AASP A  52      -5.471   6.018  12.179  0.46  9.54    -0.339 N 
ATOM    710  N  BASP A  52      -5.475   5.987  12.193  0.54  9.20    -0.339 N 
ATOM    711  CA AASP A  52      -6.438   6.053  11.082  0.46 10.59     0.173 C 
ATOM    712  CA BASP A  52      -6.459   6.096  11.119  0.54 10.08     0.173 C 
ATOM    713  C  AASP A  52      -6.081   7.087  10.012  0.46  9.91     0.220 C 
ATOM    714  C  BASP A  52      -5.990   7.035  10.009  0.54  9.18     0.220 C 
ATOM    715  O  AASP A  52      -6.448   6.908   8.843  0.46 10.91    -0.287 OA
ATOM    716  O  BASP A  52      -6.165   6.738   8.819  0.54  9.72    -0.287 OA
ATOM    717  CB AASP A  52      -7.858   6.266  11.611  0.46 12.29     0.146 C 
ATOM    718  CB BASP A  52      -7.792   6.556  11.711  0.54 11.61     0.146 C 
ATOM    719  CG AASP A  52      -8.001   7.545  12.407  0.46 14.86     0.174 C 
ATOM    720  CG BASP A  52      -8.890   6.632  10.686  0.54 13.47     0.174 C 
ATOM    721  OD1AASP A  52      -7.492   7.603  13.543  0.46 16.62    -0.648 OA
ATOM    722  OD1BASP A  52      -9.229   5.581  10.099  0.54 14.93    -0.648 OA
ATOM    723  OD2AASP A  52      -8.624   8.493  11.889  0.46 16.87    -0.648 OA
ATOM    724  OD2BASP A  52      -9.417   7.742  10.484  0.54 14.15    -0.648 OA
ATOM    725  H  AASP A  52      -5.777   6.252  12.948  0.46 11.45     0.164 HD
ATOM    726  H  BASP A  52      -5.781   6.165  12.977  0.54 11.05     0.164 HD
ATOM    727  N   GLN A  53      -5.374   8.160  10.374  1.00  8.50     0.000 N 
ATOM    728  CA  GLN A  53      -4.966   9.177   9.414  1.00  8.44     0.091 C 
ATOM    729  C   GLN A  53      -3.510   9.042   8.971  1.00  6.91     0.223 C 
ATOM    730  O   GLN A  53      -2.963   9.959   8.344  1.00  7.57    -0.273 OA
ATOM    731  CB  GLN A  53      -5.254  10.568   9.967  1.00 10.51     0.024 C 
ATOM    732  CG  GLN A  53      -6.747  10.822  10.137  1.00 12.01     0.103 C 
ATOM    733  CD  GLN A  53      -7.516  10.687   8.822  1.00 12.15     0.215 C 
ATOM    734  NE2 GLN A  53      -8.509   9.813   8.797  1.00 14.37    -0.370 N 
ATOM    735  OE1 GLN A  53      -7.201  11.346   7.840  1.00 12.44    -0.274 OA
ATOM    736  HN2 GLN A  53      -5.119   8.319  11.179  0.46 10.20     0.000 HD
ATOM    737  HN1 GLN A  53      -5.180   8.357  11.188  0.54 10.20     0.000 HD
ATOM    738 1HE2 GLN A  53      -8.695   9.353   9.499  1.00 17.25     0.159 HD
ATOM    739 2HE2 GLN A  53      -8.968   9.704   8.078  1.00 17.25     0.159 HD
ATOM    740  N   ALA A  54      -2.891   7.896   9.226  1.00  6.69    -0.348 N 
ATOM    741  CA  ALA A  54      -1.501   7.692   8.859  1.00  5.94     0.172 C 
ATOM    742  C   ALA A  54      -1.298   7.837   7.356  1.00  5.90     0.240 C 
ATOM    743  O   ALA A  54      -2.139   7.433   6.545  1.00  7.62    -0.271 OA
ATOM    744  CB  ALA A  54      -1.058   6.300   9.279  1.00  6.61     0.042 C 
ATOM    745  HN  ALA A  54      -3.257   7.219   9.612  1.00  8.03     0.163 HD
ATOM    746  N   THR A  55      -0.131   8.360   6.990  1.00  5.37    -0.344 N 
ATOM    747  CA  THR A  55       0.279   8.510   5.601  1.00  4.99     0.205 C 
ATOM    748  C   THR A  55       1.586   7.758   5.392  1.00  4.50     0.243 C 
ATOM    749  O   THR A  55       2.674   8.302   5.603  1.00  4.95    -0.271 OA
ATOM    750  CB  THR A  55       0.468   9.981   5.242  1.00  5.64     0.146 C 
ATOM    751  CG2 THR A  55       0.736  10.144   3.764  1.00  6.67     0.042 C 
ATOM    752  OG1 THR A  55      -0.661  10.756   5.648  1.00  6.22    -0.393 OA
ATOM    753  HN  THR A  55       0.457   8.643   7.549  1.00  6.44     0.163 HD
ATOM    754  HG1 THR A  55      -1.368  10.410   5.355  1.00  7.47     0.210 HD
ATOM    755  N   SER A  56       1.485   6.495   4.983  1.00  5.12    -0.344 N 
ATOM    756  CA  SER A  56       2.662   5.762   4.553  1.00  4.77     0.200 C 
ATOM    757  C   SER A  56       3.161   6.350   3.240  1.00  4.95     0.243 C 
ATOM    758  O   SER A  56       2.390   6.913   2.456  1.00  5.73    -0.271 OA
ATOM    759  CB  SER A  56       2.352   4.281   4.376  1.00  5.25     0.199 C 
ATOM    760  OG  SER A  56       1.461   4.052   3.303  1.00  5.12    -0.398 OA
ATOM    761  HN  SER A  56       0.752   6.047   4.948  1.00  6.14     0.163 HD
ATOM    762  HG  SER A  56       1.860   4.156   2.571  1.00  6.15     0.209 HD
ATOM    763  N   LEU A  57       4.471   6.226   3.013  1.00  4.84    -0.345 N 
ATOM    764  CA  LEU A  57       5.102   6.867   1.861  1.00  5.53     0.189 C 
ATOM    765  C   LEU A  57       5.924   5.911   1.008  1.00  5.08     0.244 C 
ATOM    766  O   LEU A  57       5.686   5.792  -0.200  1.00  6.71    -0.258 OA
ATOM    767  CB  LEU A  57       5.989   8.025   2.305  1.00  6.74     0.040 C 
ATOM    768  CG  LEU A  57       5.225   9.168   2.972  1.00  8.59    -0.020 C 
ATOM    769  CD1 LEU A  57       6.204  10.189   3.502  1.00 10.52     0.009 C 
ATOM    770  CD2 LEU A  57       4.214   9.823   2.019  1.00  9.92     0.009 C 
ATOM    771  HN  LEU A  57       5.012   5.778   3.509  1.00  5.81     0.163 HD
ATOM    772  N  AARG A  58       6.838   5.169   1.621  0.63  5.45    -0.339 N 
ATOM    773  N  BARG A  58       6.973   5.328   1.588  0.37  6.46    -0.339 N 
ATOM    774  CA AARG A  58       7.908   4.535   0.867  0.63  5.68     0.164 C 
ATOM    775  CA BARG A  58       7.932   4.527   0.846  0.37  5.67     0.164 C 
ATOM    776  C  AARG A  58       8.450   3.382   1.692  0.63  4.96     0.219 C 
ATOM    777  C  BARG A  58       8.300   3.309   1.675  0.37  4.17     0.219 C 
ATOM    778  O  AARG A  58       8.457   3.444   2.924  0.63  4.74    -0.287 OA
ATOM    779  O  BARG A  58       8.071   3.264   2.886  0.37  3.67    -0.287 OA
ATOM    780  CB AARG A  58       9.002   5.581   0.613  0.63  8.24     0.035 C 
ATOM    781  CB BARG A  58       9.250   5.279   0.578  0.37  8.02     0.035 C 
ATOM    782  CG AARG A  58      10.093   5.155  -0.334  0.63  8.58     0.023 C 
ATOM    783  CG BARG A  58       9.147   6.621  -0.121  0.37  8.48     0.023 C 
ATOM    784  CD AARG A  58      11.175   6.220  -0.521  0.63 10.02     0.138 C 
ATOM    785  CD BARG A  58      10.537   7.112  -0.565  0.37  8.75     0.138 C 
ATOM    786  NE AARG A  58      12.021   6.367   0.666  0.63 10.89    -0.227 N 
ATOM    787  NE BARG A  58      11.518   7.067   0.521  0.37  7.94    -0.227 N 
ATOM    788  CZ AARG A  58      13.313   6.693   0.657  0.63 10.31     0.665 C 
ATOM    789  CZ BARG A  58      12.835   7.163   0.369  0.37  8.60     0.665 C 
ATOM    790  NH1AARG A  58      13.954   6.906  -0.485  0.63 11.50    -0.235 N 
ATOM    791  NH1BARG A  58      13.370   7.320  -0.833  0.37  9.15    -0.235 N 
ATOM    792  NH2AARG A  58      13.971   6.785   1.805  0.63 11.23    -0.235 N 
ATOM    793  NH2BARG A  58      13.615   7.092   1.435  0.37  8.48    -0.235 N 
ATOM    794  H  AARG A  58       6.859   5.019   2.468  0.63  6.54     0.164 HD
ATOM    795  H  BARG A  58       7.150   5.386   2.428  0.37  7.75     0.164 HD
ATOM    796  HE AARG A  58      11.654   6.231   1.432  0.63 13.07     0.177 HD
ATOM    797  HE BARG A  58      11.218   6.971   1.322  0.37  9.53     0.177 HD
ATOM    798  HH  ARG A  58      13.535   6.833  -1.233  0.63 13.80     0.174 HD
ATOM    799  HH  ARG A  58      12.864   7.361  -1.528  0.37 10.97     0.174 HD
ATOM    800  HH  ARG A  58      14.787   7.116  -0.477  0.63 13.80     0.174 HD
ATOM    801  HH  ARG A  58      14.224   7.380  -0.919  0.37 10.97     0.174 HD
ATOM    802  HH  ARG A  58      13.564   6.634   2.548  0.63 13.47     0.174 HD
ATOM    803  HH  ARG A  58      13.268   6.986   2.215  0.37 10.18     0.174 HD
ATOM    804  HH  ARG A  58      14.805   6.995   1.807  0.63 13.47     0.174 HD
ATOM    805  HH  ARG A  58      14.468   7.153   1.349  0.37 10.18     0.174 HD
ATOM    806  N   ILE A  59       8.907   2.339   1.000  1.00  4.87     0.000 N 
ATOM    807  CA  ILE A  59       9.606   1.231   1.636  1.00  4.72     0.095 C 
ATOM    808  C   ILE A  59      11.027   1.228   1.078  1.00  5.09     0.223 C 
ATOM    809  O   ILE A  59      11.228   1.341  -0.138  1.00  5.83    -0.273 OA
ATOM    810  CB  ILE A  59       8.844  -0.096   1.443  1.00  4.82    -0.005 C 
ATOM    811  CG1 ILE A  59       9.451  -1.205   2.309  1.00  5.61     0.000 C 
ATOM    812  CG2 ILE A  59       8.731  -0.499  -0.026  1.00  6.06     0.011 C 
ATOM    813  CD1 ILE A  59       8.598  -2.467   2.331  1.00  6.25     0.005 C 
ATOM    814  HN2 ILE A  59       8.821   2.253   0.149  0.63  5.84     0.000 HD
ATOM    815  HN1 ILE A  59       8.927   2.301   0.142  0.37  5.84     0.000 HD
ATOM    816  N   LEU A  60      12.017   1.171   1.984  1.00  5.68    -0.347 N 
ATOM    817  CA  LEU A  60      13.428   1.356   1.656  1.00  6.24     0.177 C 
ATOM    818  C   LEU A  60      14.235   0.194   2.224  1.00  5.38     0.241 C 
ATOM    819  O   LEU A  60      14.139  -0.085   3.419  1.00  6.01    -0.271 OA
ATOM    820  CB  LEU A  60      13.952   2.675   2.285  1.00  6.99     0.038 C 
ATOM    821  CG  LEU A  60      15.469   2.899   2.257  1.00  8.00    -0.020 C 
ATOM    822  CD1 LEU A  60      15.961   3.136   0.842  1.00  8.90     0.009 C 
ATOM    823  CD2 LEU A  60      15.853   4.040   3.181  1.00  9.33     0.009 C 
ATOM    824  HN  LEU A  60      11.886   1.022   2.821  1.00  6.82     0.163 HD
ATOM    825  N   ASN A  61      15.091  -0.426   1.401  1.00  5.22    -0.344 N 
ATOM    826  CA  ASN A  61      16.118  -1.354   1.894  1.00  5.53     0.197 C 
ATOM    827  C   ASN A  61      17.338  -0.502   2.247  1.00  5.68     0.244 C 
ATOM    828  O   ASN A  61      17.964   0.073   1.356  1.00  6.37    -0.258 OA
ATOM    829  CB  ASN A  61      16.450  -2.383   0.812  1.00  5.64     0.138 C 
ATOM    830  CG  ASN A  61      17.524  -3.345   1.241  1.00  6.07     0.217 C 
ATOM    831  ND2 ASN A  61      17.516  -4.536   0.653  1.00  6.26    -0.370 N 
ATOM    832  OD1 ASN A  61      18.364  -3.026   2.078  1.00  6.33    -0.274 OA
ATOM    833  HN  ASN A  61      15.097  -0.324   0.547  1.00  6.27     0.163 HD
ATOM    834 1HD2 ASN A  61      18.109  -5.123   0.863  1.00  7.52     0.159 HD
ATOM    835 2HD2 ASN A  61      16.919  -4.721   0.063  1.00  7.52     0.159 HD
ATOM    836  N  AASN A  62      17.644  -0.383   3.542  0.60  5.68    -0.338 N 
ATOM    837  N  BASN A  62      17.660  -0.375   3.534  0.40  6.13    -0.338 N 
ATOM    838  CA AASN A  62      18.740   0.464   4.002  0.60  6.48     0.172 C 
ATOM    839  CA BASN A  62      18.767   0.487   3.935  0.40  7.16     0.172 C 
ATOM    840  C  AASN A  62      20.021  -0.315   4.288  0.60  6.97     0.220 C 
ATOM    841  C  BASN A  62      20.074  -0.270   4.142  0.40  7.41     0.220 C 
ATOM    842  O  AASN A  62      20.946   0.233   4.902  0.60  7.78    -0.287 OA
ATOM    843  O  BASN A  62      21.070   0.335   4.559  0.40  7.70    -0.287 OA
ATOM    844  CB AASN A  62      18.318   1.313   5.206  0.60  6.83     0.136 C 
ATOM    845  CB BASN A  62      18.412   1.312   5.172  0.40  7.60     0.136 C 
ATOM    846  CG AASN A  62      17.960   0.484   6.409  0.60  7.32     0.217 C 
ATOM    847  CG BASN A  62      18.243   0.467   6.406  0.40  7.86     0.217 C 
ATOM    848  ND2AASN A  62      17.103   1.030   7.266  0.60  7.90    -0.370 N 
ATOM    849  ND2BASN A  62      17.954   1.119   7.520  0.40  9.55    -0.370 N 
ATOM    850  OD1AASN A  62      18.440  -0.636   6.572  0.60  6.66    -0.274 OA
ATOM    851  OD1BASN A  62      18.377  -0.754   6.368  0.40  7.20    -0.274 OA
ATOM    852  H  AASN A  62      17.225  -0.787   4.176  0.60  6.81     0.164 HD
ATOM    853  H  BASN A  62      17.256  -0.772   4.181  0.40  7.35     0.164 HD
ATOM    854 1HD2AASN A  62      16.866   0.598   7.971  0.60  9.48     0.159 HD
ATOM    855 1HD2BASN A  62      17.846   0.686   8.256  0.40 11.46     0.159 HD
ATOM    856 2HD2AASN A  62      16.787   1.816   7.117  0.60  9.48     0.159 HD
ATOM    857 2HD2BASN A  62      17.874   1.975   7.509  0.40 11.46     0.159 HD
ATOM    858  N   GLY A  63      20.101  -1.565   3.829  1.00  7.11     0.000 N 
ATOM    859  CA  GLY A  63      21.280  -2.381   4.019  1.00  7.71     0.127 C 
ATOM    860  C   GLY A  63      21.349  -3.091   5.351  1.00  7.46     0.223 C 
ATOM    861  O   GLY A  63      22.276  -3.885   5.561  1.00  9.31    -0.260 OA
ATOM    862  HN1 GLY A  63      19.471  -1.962   3.399  0.60  8.53     0.000 HD
ATOM    863  HN2 GLY A  63      19.433  -1.994   3.500  0.40  8.53     0.000 HD
ATOM    864  N  AHIS A  64      20.366  -2.862   6.238  0.64  6.97    -0.340 N 
ATOM    865  N  BHIS A  64      20.459  -2.796   6.279  0.36  8.33    -0.340 N 
ATOM    866  CA AHIS A  64      20.303  -3.459   7.572  0.64  7.28     0.169 C 
ATOM    867  CA BHIS A  64      20.342  -3.673   7.432  0.36  8.99     0.169 C 
ATOM    868  C  AHIS A  64      18.941  -4.086   7.847  0.64  7.63     0.219 C 
ATOM    869  C  BHIS A  64      18.951  -4.258   7.593  0.36  6.96     0.219 C 
ATOM    870  O  AHIS A  64      18.833  -5.032   8.633  0.64  9.34    -0.287 OA
ATOM    871  O  BHIS A  64      18.843  -5.432   7.946  0.36  5.77    -0.287 OA
ATOM    872  CB AHIS A  64      20.522  -2.406   8.652  0.64  8.10     0.092 C 
ATOM    873  CB BHIS A  64      20.895  -3.059   8.739  0.36 10.32     0.092 C 
ATOM    874  CG AHIS A  64      21.798  -1.662   8.516  0.64  9.38     0.028 A 
ATOM    875  CG BHIS A  64      20.400  -1.684   9.058  0.36 11.14     0.028 A 
ATOM    876  CD2AHIS A  64      22.034  -0.362   8.234  0.64 11.40     0.114 A 
ATOM    877  CD2BHIS A  64      20.840  -0.462   8.674  0.36 11.83     0.114 A 
ATOM    878  ND1AHIS A  64      23.030  -2.244   8.714  0.64 10.69    -0.354 N 
ATOM    879  HD1AHIS A  64      23.189  -3.223   8.951  1.00  0.00     0.166 HD
ATOM    880  ND1BHIS A  64      19.363  -1.457   9.939  0.36 12.81    -0.354 N 
ATOM    881  HD1BHIS A  64      18.832  -2.181  10.423  1.00  0.00     0.166 HD
ATOM    882  CE1AHIS A  64      23.974  -1.333   8.548  0.64 11.96     0.180 A 
ATOM    883  CE1BHIS A  64      19.165  -0.158  10.058  0.36 12.88     0.180 A 
ATOM    884  NE2AHIS A  64      23.395  -0.186   8.246  0.64 12.60    -0.360 N 
ATOM    885  NE2BHIS A  64      20.047   0.469   9.301  0.36 12.69    -0.360 N 
ATOM    886  H  AHIS A  64      19.699  -2.342   6.080  0.64  8.36     0.164 HD
ATOM    887  H  BHIS A  64      19.930  -2.118   6.265  0.36  9.99     0.164 HD
ATOM    888  HE2AHIS A  64      23.804   0.553   8.082  0.64 15.12     0.166 HD
ATOM    889  HE2BHIS A  64      20.115   1.322   9.214  0.36 15.22     0.166 HD
ATOM    890  N   ALA A  65      17.901  -3.500   7.266  1.00  6.65     0.000 N 
ATOM    891  CA  ALA A  65      16.525  -3.968   7.304  1.00  6.50     0.086 C 
ATOM    892  C   ALA A  65      15.799  -3.249   6.171  1.00  5.71     0.223 C 
ATOM    893  O   ALA A  65      16.423  -2.638   5.303  1.00  6.78    -0.273 OA
ATOM    894  CB  ALA A  65      15.878  -3.695   8.667  1.00  8.30     0.020 C 
ATOM    895  HN2 ALA A  65      17.974  -2.775   6.810  0.64  7.98     0.000 HD
ATOM    896  HN1 ALA A  65      17.968  -2.682   7.010  0.36  7.98     0.000 HD
ATOM    897  N   PHE A  66      14.477  -3.308   6.177  1.00  5.53    -0.347 N 
ATOM    898  CA  PHE A  66      13.683  -2.410   5.347  1.00  6.00     0.180 C 
ATOM    899  C   PHE A  66      12.810  -1.539   6.240  1.00  5.76     0.241 C 
ATOM    900  O   PHE A  66      12.239  -2.011   7.230  1.00  6.56    -0.271 OA
ATOM    901  CB  PHE A  66      12.847  -3.140   4.256  1.00  6.69     0.073 C 
ATOM    902  CG  PHE A  66      11.842  -4.102   4.798  1.00  6.40    -0.056 A 
ATOM    903  CD1 PHE A  66      12.159  -5.439   4.963  1.00  6.87     0.007 A 
ATOM    904  CD2 PHE A  66      10.577  -3.664   5.155  1.00  6.44     0.007 A 
ATOM    905  CE1 PHE A  66      11.229  -6.326   5.475  1.00  7.61     0.001 A 
ATOM    906  CE2 PHE A  66       9.654  -4.532   5.684  1.00  7.34     0.001 A 
ATOM    907  CZ  PHE A  66       9.962  -5.864   5.830  1.00  7.56     0.000 A 
ATOM    908  HN  PHE A  66      14.017  -3.857   6.653  1.00  6.63     0.163 HD
ATOM    909  N   ASN A  67      12.716  -0.262   5.898  1.00  5.66    -0.346 N 
ATOM    910  CA  ASN A  67      11.880   0.670   6.635  1.00  5.44     0.185 C 
ATOM    911  C   ASN A  67      10.672   1.047   5.791  1.00  4.94     0.241 C 
ATOM    912  O   ASN A  67      10.820   1.402   4.622  1.00  6.05    -0.271 OA
ATOM    913  CB  ASN A  67      12.646   1.951   6.975  1.00  7.18     0.137 C 
ATOM    914  CG  ASN A  67      13.665   1.757   8.087  1.00  9.68     0.217 C 
ATOM    915  ND2 ASN A  67      14.348   2.822   8.428  1.00 12.88    -0.370 N 
ATOM    916  OD1 ASN A  67      13.840   0.670   8.622  1.00 10.24    -0.274 OA
ATOM    917  HN  ASN A  67      13.133   0.091   5.234  1.00  6.79     0.163 HD
ATOM    918 1HD2 ASN A  67      14.939   2.773   9.051  1.00 15.46     0.159 HD
ATOM    919 2HD2 ASN A  67      14.206   3.570   8.028  1.00 15.46     0.159 HD
ATOM    920  N   VAL A  68       9.495   1.015   6.400  1.00  4.53    -0.344 N 
ATOM    921  CA  VAL A  68       8.300   1.637   5.841  1.00  4.73     0.192 C 
ATOM    922  C   VAL A  68       8.177   2.998   6.507  1.00  4.53     0.244 C 
ATOM    923  O   VAL A  68       8.015   3.083   7.730  1.00  5.27    -0.258 OA
ATOM    924  CB  VAL A  68       7.048   0.773   6.038  1.00  4.85     0.011 C 
ATOM    925  CG1 VAL A  68       5.808   1.542   5.572  1.00  6.06     0.012 C 
ATOM    926  CG2 VAL A  68       7.197  -0.538   5.290  1.00  5.68     0.012 C 
ATOM    927  HN  VAL A  68       9.359   0.630   7.157  1.00  5.43     0.163 HD
ATOM    928  N  AGLU A  69       8.263   4.044   5.698  0.63  4.26    -0.339 N 
ATOM    929  N  BGLU A  69       8.272   4.055   5.709  0.37  4.65    -0.339 N 
ATOM    930  CA AGLU A  69       8.333   5.421   6.147  0.63  4.37     0.164 C 
ATOM    931  CA BGLU A  69       8.351   5.418   6.205  0.37  5.26     0.164 C 
ATOM    932  C  AGLU A  69       6.956   6.066   6.113  0.63  4.42     0.219 C 
ATOM    933  C  BGLU A  69       7.013   6.132   6.067  0.37  4.58     0.219 C 
ATOM    934  O  AGLU A  69       6.121   5.741   5.261  0.63  5.19    -0.287 OA
ATOM    935  O  BGLU A  69       6.269   5.919   5.103  0.37  5.04    -0.287 OA
ATOM    936  CB AGLU A  69       9.271   6.190   5.222  0.63  5.23     0.044 C 
ATOM    937  CB BGLU A  69       9.423   6.189   5.437  0.37  6.90     0.044 C 
ATOM    938  CG AGLU A  69      10.671   5.610   5.198  0.63  6.33     0.116 C 
ATOM    939  CG BGLU A  69      10.816   5.631   5.624  0.37  7.85     0.116 C 
ATOM    940  CD AGLU A  69      11.531   6.150   4.090  0.63  8.52     0.172 C 
ATOM    941  CD BGLU A  69      11.842   6.328   4.764  0.37  9.23     0.172 C 
ATOM    942  OE1AGLU A  69      10.995   6.828   3.189  0.63  9.24    -0.648 OA
ATOM    943  OE1BGLU A  69      11.453   7.132   3.886  0.37 10.71    -0.648 OA
ATOM    944  OE2AGLU A  69      12.753   5.896   4.128  0.63 10.00    -0.648 OA
ATOM    945  OE2BGLU A  69      13.043   6.067   4.963  0.37 10.61    -0.648 OA
ATOM    946  H  AGLU A  69       8.283   3.975   4.841  0.63  5.12     0.164 HD
ATOM    947  H  BGLU A  69       8.292   4.004   4.851  0.37  5.58     0.164 HD
ATOM    948  N   PHE A  70       6.744   7.014   7.036  1.00  4.44     0.000 N 
ATOM    949  CA  PHE A  70       5.501   7.761   7.164  1.00  4.53     0.095 C 
ATOM    950  C   PHE A  70       5.770   9.255   7.177  1.00  4.77     0.223 C 
ATOM    951  O   PHE A  70       6.829   9.720   7.589  1.00  5.69    -0.273 OA
ATOM    952  CB  PHE A  70       4.781   7.379   8.479  1.00  4.66     0.053 C 
ATOM    953  CG  PHE A  70       4.200   5.997   8.426  1.00  4.54    -0.057 A 
ATOM    954  CD1 PHE A  70       4.999   4.876   8.571  1.00  5.35     0.007 A 
ATOM    955  CD2 PHE A  70       2.865   5.821   8.146  1.00  4.92     0.007 A 
ATOM    956  CE1 PHE A  70       4.465   3.604   8.431  1.00  5.63     0.001 A 
ATOM    957  CE2 PHE A  70       2.317   4.556   8.017  1.00  5.41     0.001 A 
ATOM    958  CZ  PHE A  70       3.119   3.448   8.157  1.00  6.05     0.000 A 
ATOM    959  HN1 PHE A  70       7.333   7.245   7.619  0.63  5.32     0.000 HD
ATOM    960  HN2 PHE A  70       7.301   7.202   7.664  0.37  5.32     0.000 HD
ATOM    961  N   ASP A  71       4.761  10.022   6.777  1.00  4.99    -0.347 N 
ATOM    962  CA  ASP A  71       4.791  11.469   6.956  1.00  4.95     0.186 C 
ATOM    963  C   ASP A  71       4.650  11.772   8.440  1.00  5.01     0.241 C 
ATOM    964  O   ASP A  71       3.599  11.502   9.036  1.00  5.96    -0.271 OA
ATOM    965  CB  ASP A  71       3.640  12.121   6.194  1.00  5.81     0.147 C 
ATOM    966  CG  ASP A  71       3.565  13.624   6.398  1.00  5.63     0.175 C 
ATOM    967  OD1 ASP A  71       4.581  14.228   6.819  1.00  6.31    -0.648 OA
ATOM    968  OD2 ASP A  71       2.472  14.180   6.150  1.00  6.68    -0.648 OA
ATOM    969  HN  ASP A  71       4.047   9.728   6.398  1.00  5.99     0.163 HD
ATOM    970  N   ASP A  72       5.698  12.339   9.029  1.00  5.31    -0.345 N 
ATOM    971  CA  ASP A  72       5.730  12.711  10.438  1.00  5.43     0.186 C 
ATOM    972  C   ASP A  72       5.738  14.225  10.634  1.00  5.66     0.241 C 
ATOM    973  O   ASP A  72       6.188  14.709  11.672  1.00  6.67    -0.271 OA
ATOM    974  CB  ASP A  72       6.923  12.073  11.148  1.00  5.73     0.147 C 
ATOM    975  CG  ASP A  72       8.248  12.586  10.636  1.00  6.61     0.175 C 
ATOM    976  OD1 ASP A  72       8.260  13.233   9.566  1.00  7.88    -0.648 OA
ATOM    977  OD2 ASP A  72       9.275  12.336  11.319  1.00  7.89    -0.648 OA
ATOM    978  HN  ASP A  72       6.429  12.525   8.617  1.00  6.37     0.163 HD
ATOM    979  N   SER A  73       5.194  14.974   9.677  1.00  5.99    -0.343 N 
ATOM    980  CA  SER A  73       5.166  16.432   9.764  1.00  6.20     0.212 C 
ATOM    981  C   SER A  73       3.917  16.974  10.456  1.00  6.53     0.246 C 
ATOM    982  O   SER A  73       3.828  18.186  10.687  1.00  7.36    -0.257 OA
ATOM    983  CB  SER A  73       5.281  17.046   8.372  1.00  6.44     0.200 C 
ATOM    984  OG  SER A  73       4.141  16.774   7.585  1.00  7.24    -0.398 OA
ATOM    985  HN  SER A  73       4.833  14.659   8.963  1.00  7.19     0.163 HD
ATOM    986  HG  SER A  73       4.065  15.946   7.465  1.00  8.69     0.209 HD
ATOM    987  N  AGLN A  74       2.966  16.098  10.798  0.63  6.57    -0.337 N 
ATOM    988  N  BGLN A  74       2.951  16.115  10.760  0.37  7.12    -0.337 N 
ATOM    989  CA AGLN A  74       1.769  16.428  11.559  0.63  6.77     0.178 C 
ATOM    990  CA BGLN A  74       1.757  16.505  11.488  0.37  7.60     0.178 C 
ATOM    991  C  AGLN A  74       1.439  15.235  12.442  0.63  6.59     0.241 C 
ATOM    992  C  BGLN A  74       1.354  15.333  12.362  0.37  7.66     0.241 C 
ATOM    993  O  AGLN A  74       1.984  14.145  12.259  0.63  6.29    -0.271 OA
ATOM    994  O  BGLN A  74       1.687  14.182  12.069  0.37  7.37    -0.271 OA
ATOM    995  CB AGLN A  74       0.557  16.694  10.666  0.63  7.72     0.044 C 
ATOM    996  CB BGLN A  74       0.584  16.843  10.561  0.37  8.83     0.044 C 
ATOM    997  CG AGLN A  74       0.733  17.825   9.704  0.63  8.44     0.105 C 
ATOM    998  CG BGLN A  74       0.779  18.084   9.727  0.37  9.67     0.105 C 
ATOM    999  CD AGLN A  74      -0.545  18.105   8.975  0.63 10.45     0.215 C 
ATOM   1000  CD BGLN A  74      -0.484  18.462   8.989  0.37 10.64     0.215 C 
ATOM   1001  NE2AGLN A  74      -1.439  18.841   9.626  0.63 10.19    -0.370 N 
ATOM   1002  NE2BGLN A  74      -0.330  19.129   7.853  0.37  9.99    -0.370 N 
ATOM   1003  OE1AGLN A  74      -0.745  17.652   7.846  0.63 12.75    -0.274 OA
ATOM   1004  OE1BGLN A  74      -1.589  18.147   9.429  0.37 11.53    -0.274 OA
ATOM   1005  H  AGLN A  74       2.998  15.264  10.588  0.63  7.89     0.164 HD
ATOM   1006  H  BGLN A  74       2.966  15.281  10.550  0.37  8.54     0.164 HD
ATOM   1007 1HE2AGLN A  74      -1.267  19.126  10.418  0.63 12.23     0.159 HD
ATOM   1008 1HE2BGLN A  74       0.459  19.325   7.573  0.37 11.99     0.159 HD
ATOM   1009 2HE2AGLN A  74      -2.191  19.032   9.254  0.63 12.23     0.159 HD
ATOM   1010 2HE2BGLN A  74      -1.020  19.366   7.397  0.37 11.99     0.159 HD
ATOM   1011  N  AASP A  75       0.498  15.436  13.374  0.63  7.36    -0.346 N 
ATOM   1012  N  BASP A  75       0.632  15.636  13.437  0.37  8.46    -0.346 N 
ATOM   1013  CA AASP A  75       0.073  14.407  14.330  0.63  7.62     0.186 C 
ATOM   1014  CA BASP A  75      -0.002  14.595  14.238  0.37  9.42     0.186 C 
ATOM   1015  C  AASP A  75      -0.944  13.429  13.710  0.63  8.51     0.241 C 
ATOM   1016  C  BASP A  75      -1.067  13.907  13.388  0.37  9.63     0.241 C 
ATOM   1017  O  AASP A  75      -2.035  13.212  14.235  0.63 10.73    -0.271 OA
ATOM   1018  O  BASP A  75      -2.176  14.419  13.220  0.37 11.42    -0.271 OA
ATOM   1019  CB AASP A  75      -0.543  15.070  15.565  0.63  8.63     0.147 C 
ATOM   1020  CB BASP A  75      -0.603  15.194  15.508  0.37 10.49     0.147 C 
ATOM   1021  CG AASP A  75       0.479  15.724  16.510  0.63  9.50     0.175 C 
ATOM   1022  CG BASP A  75       0.455  15.673  16.494  0.37 11.28     0.175 C 
ATOM   1023  OD1AASP A  75       1.671  15.853  16.175  0.63  8.83    -0.648 OA
ATOM   1024  OD1BASP A  75       1.591  15.149  16.459  0.37 11.97    -0.648 OA
ATOM   1025  OD2AASP A  75       0.058  16.124  17.621  0.63 10.30    -0.648 OA
ATOM   1026  OD2BASP A  75       0.143  16.570  17.309  0.37 11.50    -0.648 OA
ATOM   1027  H  AASP A  75       0.081  16.181  13.475  0.63  8.83     0.163 HD
ATOM   1028  H  BASP A  75       0.494  16.435  13.721  0.37 10.15     0.163 HD
ATOM   1029  N  ALYS A  76      -0.555  12.813  12.578  0.63  7.95    -0.347 N 
ATOM   1030  N  BLYS A  76      -0.717  12.754  12.821  0.37  8.12    -0.347 N 
ATOM   1031  CA ALYS A  76      -1.418  11.909  11.812  0.63  8.04     0.162 C 
ATOM   1032  CA BLYS A  76      -1.643  11.945  12.046  0.37  7.85     0.162 C 
ATOM   1033  C  ALYS A  76      -1.481  10.505  12.398  0.63  7.41     0.219 C 
ATOM   1034  C  BLYS A  76      -1.456  10.453  12.279  0.37  6.45     0.219 C 
ATOM   1035  O  ALYS A  76      -2.517   9.833  12.306  0.63  9.54    -0.287 OA
ATOM   1036  O  BLYS A  76      -2.325   9.680  11.869  0.37  5.55    -0.287 OA
ATOM   1037  CB ALYS A  76      -0.877  11.782  10.385  0.63  8.38     0.033 C 
ATOM   1038  CB BLYS A  76      -1.512  12.261  10.544  0.37  7.70     0.033 C 
ATOM   1039  CG ALYS A  76      -1.038  13.019   9.555  0.63  8.33     0.004 C 
ATOM   1040  CG BLYS A  76      -0.093  12.084  10.010  0.37  7.09     0.004 C 
ATOM   1041  CD ALYS A  76      -0.365  12.851   8.213  0.63  8.11     0.027 C 
ATOM   1042  CD BLYS A  76      -0.024  12.076   8.488  0.37  7.96     0.027 C 
ATOM   1043  CE ALYS A  76      -0.751  13.945   7.242  0.63  7.96     0.229 C 
ATOM   1044  CE BLYS A  76      -0.392  13.422   7.890  0.37  7.77     0.229 C 
ATOM   1045  NZ ALYS A  76      -0.192  13.650   5.903  0.63  7.58    -0.079 N 
ATOM   1046  NZ BLYS A  76      -0.225  13.432   6.410  0.37  6.25    -0.079 N 
ATOM   1047  H  ALYS A  76       0.225  12.907  12.227  0.63  9.54     0.163 HD
ATOM   1048  H  BLYS A  76       0.071  12.413  12.874  0.37  9.74     0.163 HD
ATOM   1049  HZ1ALYS A  76      -0.462  14.264   5.318  0.63  9.10     0.274 HD
ATOM   1050  HZ1BLYS A  76      -0.494  14.213   6.078  0.37  7.50     0.274 HD
ATOM   1051  HZ2ALYS A  76       0.697  13.655   5.937  0.63  9.10     0.274 HD
ATOM   1052  HZ2BLYS A  76       0.631  13.309   6.199  0.37  7.50     0.274 HD
ATOM   1053  HZ3ALYS A  76      -0.466  12.849   5.628  0.63  9.10     0.274 HD
ATOM   1054  HZ3BLYS A  76      -0.709  12.781   6.044  0.37  7.50     0.274 HD
ATOM   1055  N   ALA A  77      -0.362  10.016  12.910  1.00  7.53     0.000 N 
ATOM   1056  CA  ALA A  77      -0.219   8.623  13.324  1.00  7.18     0.086 C 
ATOM   1057  C   ALA A  77       0.555   8.690  14.632  1.00  6.36     0.223 C 
ATOM   1058  O   ALA A  77       1.785   8.817  14.627  1.00  7.56    -0.273 OA
ATOM   1059  CB  ALA A  77       0.518   7.816  12.271  1.00  8.15     0.020 C 
ATOM   1060  HN1 ALA A  77       0.350  10.482  13.032  0.63  9.03     0.000 HD
ATOM   1061  HN2 ALA A  77       0.312  10.511  13.110  0.37  9.03     0.000 HD
ATOM   1062  N   VAL A  78      -0.172   8.650  15.744  1.00  7.03    -0.346 N 
ATOM   1063  CA  VAL A  78       0.440   8.982  17.017  1.00  7.23     0.192 C 
ATOM   1064  C   VAL A  78       0.169   7.934  18.073  1.00  6.85     0.244 C 
ATOM   1065  O   VAL A  78      -0.874   7.268  18.096  1.00  8.08    -0.258 OA
ATOM   1066  CB  VAL A  78       0.058  10.372  17.551  1.00  9.69     0.011 C 
ATOM   1067  CG1 VAL A  78       0.488  11.467  16.587  1.00 10.32     0.012 C 
ATOM   1068  CG2 VAL A  78      -1.405  10.433  17.829  1.00 11.32     0.012 C 
ATOM   1069  HN  VAL A  78      -1.005   8.436  15.782  1.00  8.44     0.163 HD
ATOM   1070  N  ALEU A  79       1.147   7.808  18.950  0.55  6.26    -0.337 N 
ATOM   1071  N  BLEU A  79       1.156   7.772  18.953  0.45  6.68    -0.337 N 
ATOM   1072  CA ALEU A  79       1.118   6.935  20.101  0.55  6.45     0.178 C 
ATOM   1073  CA BLEU A  79       0.997   7.064  20.211  0.45  7.47     0.178 C 
ATOM   1074  C  ALEU A  79       1.172   7.828  21.335  0.55  6.65     0.241 C 
ATOM   1075  C  BLEU A  79       0.813   8.069  21.335  0.45  6.62     0.241 C 
ATOM   1076  O  ALEU A  79       2.001   8.747  21.417  0.55  6.58    -0.271 OA
ATOM   1077  O  BLEU A  79       1.527   9.078  21.419  0.45  7.00    -0.271 OA
ATOM   1078  CB ALEU A  79       2.334   6.017  20.032  0.55  6.54     0.038 C 
ATOM   1079  CB BLEU A  79       2.226   6.240  20.578  0.45  8.47     0.038 C 
ATOM   1080  CG ALEU A  79       2.431   4.998  21.157  0.55  7.01    -0.020 C 
ATOM   1081  CG BLEU A  79       2.535   4.951  19.843  0.45  8.88    -0.020 C 
ATOM   1082  CD1ALEU A  79       1.328   3.975  21.026  0.55  9.15     0.009 C 
ATOM   1083  CD1BLEU A  79       3.672   4.251  20.584  0.45  8.40     0.009 C 
ATOM   1084  CD2ALEU A  79       3.795   4.325  21.151  0.55  7.66     0.009 C 
ATOM   1085  CD2BLEU A  79       1.328   4.046  19.722  0.45  9.80     0.009 C 
ATOM   1086  H  ALEU A  79       1.884   8.248  18.895  0.55  7.51     0.164 HD
ATOM   1087  H  BLEU A  79       1.951   8.076  18.836  0.45  8.02     0.164 HD
ATOM   1088  N  ALYS A  80       0.261   7.584  22.270  0.55  7.37    -0.347 N 
ATOM   1089  N  BLYS A  80      -0.129   7.758  22.210  0.45  7.23    -0.347 N 
ATOM   1090  CA ALYS A  80       0.230   8.291  23.545  0.55  8.98     0.162 C 
ATOM   1091  CA BLYS A  80      -0.317   8.466  23.459  0.45  6.96     0.162 C 
ATOM   1092  C  ALYS A  80      -0.378   7.350  24.581  0.55  8.63     0.219 C 
ATOM   1093  C  BLYS A  80      -0.636   7.432  24.523  0.45  7.82     0.219 C 
ATOM   1094  O  ALYS A  80      -0.594   6.165  24.313  0.55  8.79    -0.287 OA
ATOM   1095  O  BLYS A  80      -0.847   6.251  24.231  0.45  7.20    -0.287 OA
ATOM   1096  CB ALYS A  80      -0.505   9.632  23.422  0.55 11.30     0.033 C 
ATOM   1097  CB BLYS A  80      -1.451   9.487  23.344  0.45  7.71     0.033 C 
ATOM   1098  CG ALYS A  80      -1.948   9.520  23.000  0.55 12.73    -0.002 C 
ATOM   1099  CG BLYS A  80      -1.196  10.554  22.289  0.45  8.97    -0.002 C 
ATOM   1100  CD ALYS A  80      -2.520  10.889  22.674  0.55 13.34     0.005 C 
ATOM   1101  CD BLYS A  80      -2.387  11.477  22.123  0.45 10.45     0.005 C 
ATOM   1102  H  ALYS A  80      -0.364   6.999  22.188  0.55  8.84     0.163 HD
ATOM   1103  H  BLYS A  80      -0.692   7.118  22.097  0.45  8.68     0.163 HD
ATOM   1104  N   GLY A  81      -0.653   7.878  25.770  1.00  9.36     0.000 N 
ATOM   1105  CA  GLY A  81      -1.107   7.019  26.839  1.00  9.30     0.112 C 
ATOM   1106  C   GLY A  81      -0.066   5.979  27.209  1.00  8.91     0.218 C 
ATOM   1107  O   GLY A  81       1.140   6.172  27.050  1.00  8.78    -0.274 OA
ATOM   1108  HN1 GLY A  81      -0.586   8.711  25.973  0.55 11.23     0.000 HD
ATOM   1109  HN2 GLY A  81      -0.410   8.665  26.017  0.45 11.23     0.000 HD
ATOM   1110  N   GLY A  82      -0.545   4.858  27.729  1.00 10.54    -0.352 N 
ATOM   1111  CA  GLY A  82       0.364   3.846  28.207  1.00 10.92     0.225 C 
ATOM   1112  C   GLY A  82       1.258   4.425  29.286  1.00 11.18     0.238 C 
ATOM   1113  O   GLY A  82       0.774   5.090  30.204  1.00 12.50    -0.272 OA
ATOM   1114  HN  GLY A  82      -1.380   4.668  27.811  1.00 12.65     0.162 HD
ATOM   1115  N   PRO A  83       2.578   4.230  29.181  1.00  9.89    -0.337 N 
ATOM   1116  CA  PRO A  83       3.514   4.851  30.127  1.00 10.57     0.179 C 
ATOM   1117  C   PRO A  83       3.895   6.280  29.774  1.00  9.75     0.241 C 
ATOM   1118  O   PRO A  83       4.671   6.898  30.509  1.00 13.58    -0.271 OA
ATOM   1119  CB  PRO A  83       4.751   3.951  29.999  1.00 10.87     0.037 C 
ATOM   1120  CG  PRO A  83       4.753   3.588  28.538  1.00  9.60     0.022 C 
ATOM   1121  CD  PRO A  83       3.285   3.403  28.186  1.00  9.64     0.127 C 
ATOM   1122  N   LEU A  84       3.402   6.814  28.668  1.00  7.38    -0.345 N 
ATOM   1123  CA  LEU A  84       3.928   8.038  28.086  1.00  7.81     0.189 C 
ATOM   1124  C   LEU A  84       3.210   9.270  28.614  1.00  8.97     0.244 C 
ATOM   1125  O   LEU A  84       2.034   9.223  28.960  1.00 10.92    -0.258 OA
ATOM   1126  CB  LEU A  84       3.716   7.993  26.575  1.00  7.06     0.040 C 
ATOM   1127  CG  LEU A  84       4.281   6.768  25.851  1.00  7.11    -0.020 C 
ATOM   1128  CD1 LEU A  84       3.813   6.712  24.408  1.00  7.62     0.009 C 
ATOM   1129  CD2 LEU A  84       5.790   6.744  25.938  1.00  7.49     0.009 C 
ATOM   1130  HN  LEU A  84       2.746   6.477  28.225  1.00  8.86     0.163 HD
ATOM   1131  N  AASP A  85       3.928  10.390  28.593  0.29  9.18    -0.338 N 
ATOM   1132  N  BASP A  85       3.927  10.388  28.692  0.71  9.47    -0.337 N 
ATOM   1133  CA AASP A  85       3.350  11.723  28.690  0.29 10.08     0.173 C 
ATOM   1134  CA BASP A  85       3.300  11.639  29.112  0.71 11.19     0.187 C 
ATOM   1135  C  AASP A  85       3.551  12.420  27.350  0.29 10.76     0.240 C 
ATOM   1136  C  BASP A  85       3.296  12.678  27.997  0.71 11.82     0.241 C 
ATOM   1137  O  AASP A  85       4.654  12.397  26.791  0.29 12.49    -0.271 OA
ATOM   1138  O  BASP A  85       3.161  13.876  28.266  0.71 13.75    -0.271 OA
ATOM   1139  CB AASP A  85       4.016  12.527  29.808  0.29 11.42     0.042 C 
ATOM   1140  CB BASP A  85       3.930  12.190  30.394  0.71 13.33     0.148 C 
ATOM   1141  CG BASP A  85       5.312  12.780  30.169  0.71 15.19     0.175 C 
ATOM   1142  OD1BASP A  85       5.882  12.587  29.070  0.71 15.11    -0.648 OA
ATOM   1143  OD2BASP A  85       5.824  13.452  31.095  0.71 17.33    -0.648 OA
ATOM   1144  H  AASP A  85       4.785  10.402  28.520  0.29 11.01     0.164 HD
ATOM   1145  H  BASP A  85       4.766  10.447  28.510  0.71 11.36     0.164 HD
ATOM   1146  N  AGLY A  86       2.486  13.011  26.827  0.29 10.22    -0.351 N 
ATOM   1147  N  BGLY A  86       3.424  12.236  26.748  0.71 10.65    -0.351 N 
ATOM   1148  CA AGLY A  86       2.562  13.710  25.562  0.29 10.64     0.225 C 
ATOM   1149  CA BGLY A  86       3.455  13.116  25.604  0.71 10.56     0.225 C 
ATOM   1150  C  AGLY A  86       2.211  12.821  24.384  0.29 10.49     0.236 C 
ATOM   1151  C  BGLY A  86       2.884  12.426  24.387  0.71  9.04     0.236 C 
ATOM   1152  O  AGLY A  86       1.531  11.797  24.504  0.29 10.56    -0.272 OA
ATOM   1153  O  BGLY A  86       2.373  11.308  24.462  0.71  9.75    -0.272 OA
ATOM   1154  H  AGLY A  86       1.706  13.019  27.189  0.29 12.26     0.163 HD
ATOM   1155  H  BGLY A  86       3.496  11.405  26.540  0.71 12.78     0.163 HD
ATOM   1156  N  ATHR A  87       2.710  13.225  23.219  0.29  9.43    -0.345 N 
ATOM   1157  N  BTHR A  87       2.965  13.128  23.260  0.71  8.63    -0.345 N 
ATOM   1158  CA ATHR A  87       2.354  12.604  21.953  0.29  8.74     0.190 C 
ATOM   1159  CA BTHR A  87       2.448  12.671  21.980  0.71  7.79     0.190 C 
ATOM   1160  C  ATHR A  87       3.617  12.263  21.178  0.29  7.60     0.222 C 
ATOM   1161  C  BTHR A  87       3.632  12.297  21.103  0.71  6.95     0.222 C 
ATOM   1162  O  ATHR A  87       4.575  13.039  21.163  0.29  8.07    -0.287 OA
ATOM   1163  O  BTHR A  87       4.551  13.100  20.932  0.71  7.86    -0.287 OA
ATOM   1164  CB ATHR A  87       1.479  13.558  21.133  0.29  9.84     0.144 C 
ATOM   1165  CB BTHR A  87       1.665  13.803  21.312  0.71 10.19     0.144 C 
ATOM   1166  CG2ATHR A  87       1.149  12.965  19.773  0.29 10.19     0.042 C 
ATOM   1167  CG2BTHR A  87       1.169  13.393  19.940  0.71 10.43     0.042 C 
ATOM   1168  OG1ATHR A  87       0.265  13.817  21.850  0.29 10.33    -0.393 OA
ATOM   1169  OG1BTHR A  87       0.546  14.155  22.132  0.71 11.84    -0.393 OA
ATOM   1170  H  ATHR A  87       3.269  13.874  23.137  0.29 11.32     0.163 HD
ATOM   1171  H  BTHR A  87       3.332  13.904  23.213  0.71 10.35     0.163 HD
ATOM   1172  HG1ATHR A  87      -0.212  14.358  21.420  0.29 12.40     0.210 HD
ATOM   1173  HG1BTHR A  87       0.132  14.801  21.790  0.71 14.20     0.210 HD
ATOM   1174  N   TYR A  88       3.607  11.097  20.530  1.00  6.34     0.000 N 
ATOM   1175  CA  TYR A  88       4.731  10.613  19.741  1.00  6.25     0.095 C 
ATOM   1176  C   TYR A  88       4.276  10.263  18.327  1.00  6.24     0.223 C 
ATOM   1177  O   TYR A  88       3.345   9.472  18.153  1.00  7.58    -0.273 OA
ATOM   1178  CB  TYR A  88       5.356   9.397  20.409  1.00  6.83     0.053 C 
ATOM   1179  CG  TYR A  88       6.042   9.630  21.747  1.00  5.84    -0.057 A 
ATOM   1180  CD1 TYR A  88       5.328   9.941  22.901  1.00  6.25     0.010 A 
ATOM   1181  CD2 TYR A  88       7.412   9.483  21.858  1.00  6.05     0.010 A 
ATOM   1182  CE1 TYR A  88       5.988  10.110  24.120  1.00  6.87     0.037 A 
ATOM   1183  CE2 TYR A  88       8.073   9.637  23.060  1.00  5.85     0.037 A 
ATOM   1184  CZ  TYR A  88       7.363   9.938  24.195  1.00  5.70     0.065 A 
ATOM   1185  OH  TYR A  88       8.018  10.075  25.401  1.00  6.55    -0.361 OA
ATOM   1186  HN2 TYR A  88       2.939  10.556  20.534  0.29  7.61     0.000 HD
ATOM   1187  HN1 TYR A  88       2.948  10.547  20.585  0.71  7.61     0.000 HD
ATOM   1188  HH  TYR A  88       8.813   9.812  25.328  1.00  7.86     0.217 HD
ATOM   1189  N   ARG A  89       4.949  10.830  17.325  1.00  6.38    -0.347 N 
ATOM   1190  CA  ARG A  89       4.598  10.632  15.925  1.00  6.02     0.176 C 
ATOM   1191  C   ARG A  89       5.347   9.447  15.341  1.00  5.41     0.241 C 
ATOM   1192  O   ARG A  89       6.565   9.340  15.490  1.00  5.16    -0.271 OA
ATOM   1193  CB  ARG A  89       4.972  11.860  15.081  1.00  6.82     0.036 C 
ATOM   1194  CG  ARG A  89       4.140  13.100  15.324  1.00  7.37     0.023 C 
ATOM   1195  CD  ARG A  89       4.515  14.214  14.350  1.00  8.39     0.138 C 
ATOM   1196  NE  ARG A  89       3.863  15.478  14.651  1.00  7.99    -0.227 N 
ATOM   1197  CZ  ARG A  89       4.286  16.668  14.261  1.00  9.68     0.665 C 
ATOM   1198  NH1 ARG A  89       5.351  16.770  13.489  1.00  9.81    -0.235 N 
ATOM   1199  NH2 ARG A  89       3.621  17.755  14.642  1.00 12.66    -0.235 N 
ATOM   1200  HN  ARG A  89       5.628  11.346  17.436  1.00  7.65     0.163 HD
ATOM   1201  HE  ARG A  89       3.143  15.449  15.121  1.00  9.58     0.177 HD
ATOM   1202  HH  ARG A  89       5.771  16.062  13.239  1.00 11.77     0.174 HD
ATOM   1203  HH  ARG A  89       5.626  17.545  13.236  1.00 11.77     0.174 HD
ATOM   1204  HH  ARG A  89       2.923  17.680  15.138  1.00 15.19     0.174 HD
ATOM   1205  HH  ARG A  89       3.890  18.533  14.393  1.00 15.19     0.174 HD
ATOM   1206  N   LEU A  90       4.623   8.614  14.590  1.00  5.34    -0.346 N 
ATOM   1207  CA  LEU A  90       5.221   7.505  13.868  1.00  5.24     0.177 C 
ATOM   1208  C   LEU A  90       6.086   8.031  12.728  1.00  5.34     0.241 C 
ATOM   1209  O   LEU A  90       5.615   8.784  11.869  1.00  6.56    -0.271 OA
ATOM   1210  CB  LEU A  90       4.097   6.635  13.300  1.00  5.60     0.038 C 
ATOM   1211  CG  LEU A  90       4.522   5.421  12.467  1.00  5.53    -0.020 C 
ATOM   1212  CD1 LEU A  90       5.314   4.413  13.293  1.00  6.61     0.009 C 
ATOM   1213  CD2 LEU A  90       3.262   4.781  11.881  1.00  6.75     0.009 C 
ATOM   1214  HN  LEU A  90       3.772   8.674  14.485  1.00  6.41     0.163 HD
ATOM   1215  N   ILE A  91       7.348   7.612  12.701  1.00  5.04    -0.344 N 
ATOM   1216  CA  ILE A  91       8.252   7.973  11.622  1.00  5.22     0.192 C 
ATOM   1217  C   ILE A  91       8.502   6.803  10.667  1.00  4.54     0.244 C 
ATOM   1218  O   ILE A  91       8.530   6.989   9.448  1.00  4.90    -0.258 OA
ATOM   1219  CB  ILE A  91       9.562   8.610  12.149  1.00  5.60     0.014 C 
ATOM   1220  CG1 ILE A  91      10.505   8.973  11.005  1.00  6.89     0.002 C 
ATOM   1221  CG2 ILE A  91      10.261   7.742  13.177  1.00  6.32     0.012 C 
ATOM   1222  CD1 ILE A  91      11.648   9.888  11.447  1.00  8.44     0.005 C 
ATOM   1223  HN  ILE A  91       7.704   7.113  13.304  1.00  6.05     0.163 HD
ATOM   1224  N  AGLN A  92       8.695   5.592  11.189  0.67  4.88    -0.339 N 
ATOM   1225  N  BGLN A  92       8.624   5.586  11.192  0.33  4.40    -0.339 N 
ATOM   1226  CA AGLN A  92       8.863   4.415  10.342  0.67  4.69     0.164 C 
ATOM   1227  CA BGLN A  92       8.899   4.421  10.359  0.33  4.34     0.164 C 
ATOM   1228  C  AGLN A  92       8.623   3.170  11.180  0.67  4.32     0.219 C 
ATOM   1229  C  BGLN A  92       8.645   3.169  11.183  0.33  4.35     0.219 C 
ATOM   1230  O  AGLN A  92       8.638   3.218  12.417  0.67  5.08    -0.287 OA
ATOM   1231  O  BGLN A  92       8.680   3.206  12.417  0.33  5.01    -0.287 OA
ATOM   1232  CB AGLN A  92      10.247   4.335   9.674  0.67  5.82     0.043 C 
ATOM   1233  CB BGLN A  92      10.349   4.423   9.862  0.33  4.94     0.043 C 
ATOM   1234  CG AGLN A  92      11.453   4.582  10.579  0.67  6.34     0.105 C 
ATOM   1235  CG BGLN A  92      11.389   4.481  10.976  0.33  4.92     0.105 C 
ATOM   1236  CD AGLN A  92      12.029   3.352  11.265  0.67  6.47     0.215 C 
ATOM   1237  CD BGLN A  92      12.142   3.185  11.164  0.33  6.01     0.215 C 
ATOM   1238  NE2AGLN A  92      13.100   3.570  12.031  0.67  7.52    -0.370 N 
ATOM   1239  NE2BGLN A  92      13.467   3.259  11.096  0.33  8.49    -0.370 N 
ATOM   1240  OE1AGLN A  92      11.540   2.228  11.120  0.67  6.50    -0.274 OA
ATOM   1241  OE1BGLN A  92      11.549   2.130  11.385  0.33  4.81    -0.274 OA
ATOM   1242  H  AGLN A  92       8.733   5.427  12.033  0.67  5.85     0.164 HD
ATOM   1243  H  BGLN A  92       8.552   5.410  12.030  0.33  5.28     0.164 HD
ATOM   1244 1HE2AGLN A  92      13.417   4.365  12.109  0.67  9.03     0.159 HD
ATOM   1245 1HE2BGLN A  92      13.848   4.016  10.952  0.33 10.18     0.159 HD
ATOM   1246 2HE2AGLN A  92      13.472   2.915  12.446  0.67  9.03     0.159 HD
ATOM   1247 2HE2BGLN A  92      13.943   2.550  11.196  0.33 10.18     0.159 HD
ATOM   1248  N   PHE A  93       8.387   2.062  10.489  1.00  4.22     0.000 N 
ATOM   1249  CA  PHE A  93       8.495   0.761  11.110  1.00  4.31     0.095 C 
ATOM   1250  C   PHE A  93       9.440  -0.114  10.305  1.00  4.14     0.223 C 
ATOM   1251  O   PHE A  93       9.674   0.090   9.113  1.00  4.49    -0.273 OA
ATOM   1252  CB  PHE A  93       7.139   0.070  11.354  1.00  4.47     0.053 C 
ATOM   1253  CG  PHE A  93       6.392  -0.399  10.121  1.00  4.40    -0.057 A 
ATOM   1254  CD1 PHE A  93       6.751  -1.564   9.454  1.00  4.79     0.007 A 
ATOM   1255  CD2 PHE A  93       5.281   0.297   9.676  1.00  4.54     0.007 A 
ATOM   1256  CE1 PHE A  93       6.030  -2.003   8.349  1.00  5.06     0.001 A 
ATOM   1257  CE2 PHE A  93       4.553  -0.145   8.574  1.00  4.90     0.001 A 
ATOM   1258  CZ  PHE A  93       4.933  -1.291   7.917  1.00  4.78     0.000 A 
ATOM   1259  HN2 PHE A  93       8.163   2.043   9.659  0.67  5.07     0.000 HD
ATOM   1260  HN1 PHE A  93       8.150   2.047   9.663  0.33  5.07     0.000 HD
ATOM   1261  N   HIS A  94       9.975  -1.115  10.988  1.00  4.24    -0.347 N 
ATOM   1262  CA  HIS A  94      10.863  -2.101  10.389  1.00  4.45     0.182 C 
ATOM   1263  C   HIS A  94      10.785  -3.366  11.233  1.00  3.87     0.241 C 
ATOM   1264  O   HIS A  94      10.163  -3.388  12.302  1.00  4.85    -0.271 OA
ATOM   1265  CB  HIS A  94      12.305  -1.575  10.338  1.00  4.87     0.093 C 
ATOM   1266  CG  HIS A  94      12.863  -1.300  11.700  1.00  4.39     0.028 A 
ATOM   1267  CD2 HIS A  94      13.461  -2.116  12.608  1.00  4.79     0.114 A 
ATOM   1268  ND1 HIS A  94      12.713  -0.084  12.325  1.00  4.86    -0.354 N 
ATOM   1269  CE1 HIS A  94      13.227  -0.161  13.546  1.00  4.81     0.180 A 
ATOM   1270  NE2 HIS A  94      13.686  -1.384  13.750  1.00  4.49    -0.360 N 
ATOM   1271  HE2 HIS A  94      14.129  -1.724  14.604  1.00  0.00     0.166 HD
ATOM   1272  HN  HIS A  94       9.835  -1.251  11.826  1.00  5.09     0.163 HD
ATOM   1273  HD1 HIS A  94      12.346   0.614  11.980  1.00  5.83     0.166 HD
ATOM   1274  N   PHE A  95      11.449  -4.413  10.751  1.00  4.13    -0.346 N 
ATOM   1275  CA  PHE A  95      11.485  -5.693  11.429  1.00  4.44     0.180 C 
ATOM   1276  C   PHE A  95      12.936  -6.136  11.624  1.00  4.38     0.241 C 
ATOM   1277  O   PHE A  95      13.858  -5.656  10.965  1.00  5.11    -0.271 OA
ATOM   1278  CB  PHE A  95      10.774  -6.791  10.607  1.00  4.81     0.073 C 
ATOM   1279  CG  PHE A  95       9.324  -6.501  10.272  1.00  4.43    -0.056 A 
ATOM   1280  CD1 PHE A  95       8.995  -5.637   9.231  1.00  5.01     0.007 A 
ATOM   1281  CD2 PHE A  95       8.299  -7.150  10.952  1.00  5.34     0.007 A 
ATOM   1282  CE1 PHE A  95       7.671  -5.413   8.898  1.00  5.83     0.001 A 
ATOM   1283  CE2 PHE A  95       6.969  -6.922  10.606  1.00  6.06     0.001 A 
ATOM   1284  CZ  PHE A  95       6.658  -6.054   9.579  1.00  5.78     0.000 A 
ATOM   1285  HN  PHE A  95      11.895  -4.400  10.016  1.00  4.96     0.163 HD
ATOM   1286  N   HIS A  96      13.088  -7.090  12.535  1.00  4.38    -0.346 N 
ATOM   1287  CA  HIS A  96      14.285  -7.890  12.726  1.00  4.44     0.182 C 
ATOM   1288  C   HIS A  96      13.855  -9.344  12.608  1.00  4.34     0.241 C 
ATOM   1289  O   HIS A  96      12.790  -9.711  13.106  1.00  4.80    -0.271 OA
ATOM   1290  CB  HIS A  96      14.891  -7.642  14.124  1.00  4.97     0.093 C 
ATOM   1291  CG  HIS A  96      15.169  -6.193  14.394  1.00  4.80     0.028 A 
ATOM   1292  CD2 HIS A  96      14.357  -5.184  14.799  1.00  4.76     0.114 A 
ATOM   1293  ND1 HIS A  96      16.402  -5.621  14.185  1.00  5.93    -0.354 N 
ATOM   1294  CE1 HIS A  96      16.339  -4.330  14.474  1.00  5.52     0.180 A 
ATOM   1295  NE2 HIS A  96      15.108  -4.035  14.848  1.00  4.91    -0.360 N 
ATOM   1296  HE2 HIS A  96      14.772  -3.113  15.126  1.00  0.00     0.166 HD
ATOM   1297  HN  HIS A  96      12.468  -7.304  13.091  1.00  5.25     0.163 HD
ATOM   1298  HD1 HIS A  96      17.103  -6.036  13.909  1.00  7.11     0.166 HD
ATOM   1299  N   TRP A  97      14.668 -10.175  11.958  1.00  4.36    -0.346 N 
ATOM   1300  CA  TRP A  97      14.275 -11.557  11.726  1.00  4.58     0.181 C 
ATOM   1301  C   TRP A  97      15.495 -12.459  11.618  1.00  4.62     0.241 C 
ATOM   1302  O   TRP A  97      16.642 -12.015  11.518  1.00  5.07    -0.271 OA
ATOM   1303  CB  TRP A  97      13.371 -11.685  10.493  1.00  4.72     0.075 C 
ATOM   1304  CG  TRP A  97      14.028 -11.289   9.214  1.00  4.66    -0.028 A 
ATOM   1305  CD1 TRP A  97      14.720 -12.103   8.368  1.00  4.94     0.096 A 
ATOM   1306  CD2 TRP A  97      14.064  -9.976   8.640  1.00  4.64    -0.002 A 
ATOM   1307  CE2 TRP A  97      14.784 -10.073   7.429  1.00  4.82     0.042 A 
ATOM   1308  CE3 TRP A  97      13.565  -8.726   9.031  1.00  4.80     0.014 A 
ATOM   1309  NE1 TRP A  97      15.157 -11.386   7.284  1.00  5.28    -0.365 N 
ATOM   1310  CZ2 TRP A  97      14.970  -8.985   6.577  1.00  5.14     0.030 A 
ATOM   1311  CZ3 TRP A  97      13.774  -7.638   8.199  1.00  4.82     0.001 A 
ATOM   1312  CH2 TRP A  97      14.466  -7.778   6.985  1.00  5.27     0.002 A 
ATOM   1313  HN  TRP A  97      15.441  -9.962  11.647  1.00  5.24     0.163 HD
ATOM   1314  HE1 TRP A  97      15.595 -11.708   6.618  1.00  6.34     0.165 HD
ATOM   1315  N   GLY A  98      15.221 -13.765  11.637  1.00  5.19    -0.351 N 
ATOM   1316  CA  GLY A  98      16.258 -14.762  11.669  1.00  5.44     0.225 C 
ATOM   1317  C   GLY A  98      16.466 -15.460  10.334  1.00  5.38     0.236 C 
ATOM   1318  O   GLY A  98      15.746 -15.260   9.361  1.00  6.25    -0.272 OA
ATOM   1319  HN  GLY A  98      14.425 -14.091  11.631  1.00  6.22     0.163 HD
ATOM   1320  N   SER A  99      17.482 -16.322  10.320  1.00  6.35    -0.344 N 
ATOM   1321  CA  SER A  99      17.688 -17.255   9.221  1.00  7.14     0.200 C 
ATOM   1322  C   SER A  99      16.804 -18.494   9.341  1.00  7.41     0.243 C 
ATOM   1323  O   SER A  99      16.667 -19.240   8.366  1.00  9.09    -0.271 OA
ATOM   1324  CB  SER A  99      19.167 -17.657   9.156  1.00  8.01     0.199 C 
ATOM   1325  OG  SER A  99      19.629 -18.139  10.403  1.00  8.73    -0.398 OA
ATOM   1326  HN  SER A  99      18.071 -16.385  10.944  1.00  7.62     0.163 HD
ATOM   1327  HG  SER A  99      19.712 -17.503  10.945  1.00 10.47     0.209 HD
ATOM   1328  N   LEU A 100      16.235 -18.731  10.519  1.00  7.72    -0.349 N 
ATOM   1329  CA  LEU A 100      15.438 -19.900  10.866  1.00  9.04     0.155 C 
ATOM   1330  C   LEU A 100      14.295 -19.411  11.748  1.00  7.62     0.195 C 
ATOM   1331  O   LEU A 100      14.423 -18.388  12.410  1.00  7.26     0.000 OA
ATOM   1332  HO1 LEU A 100      13.658 -18.061  13.000  1.00  0.00     0.000 HD
ATOM   1333  HO2 LEU A 100      15.303 -17.874  12.360  1.00  0.00     0.000 HD
ATOM   1334  CB  LEU A 100      16.285 -20.882  11.694  1.00 12.31     0.035 C 
ATOM   1335  CG  LEU A 100      17.619 -21.308  11.090  1.00 13.57    -0.021 C 
ATOM   1336  CD1 LEU A 100      18.587 -21.863  12.141  1.00 16.91     0.009 C 
ATOM   1337  CD2 LEU A 100      17.333 -22.340  10.039  1.00 15.33     0.009 C 
ATOM   1338  HN  LEU A 100      16.301 -18.188  11.183  1.00  9.27     0.163 HD
ATOM   1339  N  AASP A 101      13.192 -20.169  11.762  0.40  8.45    -0.368 N 
ATOM   1340  N  BASP A 101      13.191 -20.160  11.789  0.42  8.30    -0.368 N 
ATOM   1341  N  CASP A 101      13.188 -20.160  11.762  0.17  8.08    -0.368 N 
ATOM   1342  CA AASP A 101      11.985 -19.738  12.464  0.40  8.66     0.152 C 
ATOM   1343  CA BASP A 101      12.016 -19.669  12.507  0.42  8.50     0.152 C 
ATOM   1344  CA CASP A 101      12.005 -19.729  12.507  0.17  8.27     0.152 C 
ATOM   1345  C  AASP A 101      12.188 -19.623  13.979  0.40  8.62     0.256 C 
ATOM   1346  C  BASP A 101      12.271 -19.519  14.001  0.42  8.50     0.256 C 
ATOM   1347  C  CASP A 101      12.301 -19.501  13.982  0.17  8.56     0.256 C 
ATOM   1348  O  AASP A 101      11.410 -18.921  14.634  0.40  9.08    -0.305 OA
ATOM   1349  O  BASP A 101      11.604 -18.717  14.662  0.42  8.99    -0.305 OA
ATOM   1350  O  CASP A 101      11.696 -18.624  14.608  0.17  8.69    -0.305 OA
ATOM   1351  CB AASP A 101      10.802 -20.687  12.155  0.40  9.82     0.145 C 
ATOM   1352  CB BASP A 101      10.823 -20.597  12.307  0.42  9.69     0.145 C 
ATOM   1353  CB CASP A 101      10.901 -20.778  12.395  0.17  8.80     0.145 C 
ATOM   1354  CG AASP A 101      10.214 -20.522  10.723  0.40  9.73     0.174 C 
ATOM   1355  CG BASP A 101      10.509 -20.853  10.856  0.42  9.72     0.174 C 
ATOM   1356  CG CASP A 101      10.099 -20.651  11.128  0.17  8.37     0.174 C 
ATOM   1357  OD1AASP A 101      10.638 -19.600   9.996  0.40  9.83    -0.648 OA
ATOM   1358  OD1BASP A 101      10.614 -19.924  10.021  0.42  9.32    -0.648 OA
ATOM   1359  OD1CASP A 101      10.476 -19.846  10.252  0.17  7.94    -0.648 OA
ATOM   1360  OD2AASP A 101       9.317 -21.321  10.332  0.40  8.81    -0.648 OA
ATOM   1361  OD2BASP A 101      10.139 -22.007  10.564  0.42  9.28    -0.648 OA
ATOM   1362  OD2CASP A 101       9.081 -21.364  11.015  0.17  7.49    -0.648 OA
ATOM   1363  H  AASP A 101      13.120 -20.933  11.374  0.40 10.13     0.158 HD
ATOM   1364  H  BASP A 101      13.100 -20.932  11.422  0.42  9.96     0.158 HD
ATOM   1365  H  CASP A 101      13.097 -20.912  11.355  0.17  9.69     0.158 HD
ATOM   1366  N   GLY A 102      13.203 -20.289  14.553  1.00  9.08     0.000 N 
ATOM   1367  CA  GLY A 102      13.476 -20.271  15.979  1.00 10.54     0.132 C 
ATOM   1368  C   GLY A 102      14.317 -19.128  16.496  1.00  8.58     0.219 C 
ATOM   1369  O   GLY A 102      14.668 -19.115  17.682  1.00  9.44    -0.260 OA
ATOM   1370  HN3 GLY A 102      13.762 -20.771  14.112  0.40 10.90     0.000 HD
ATOM   1371  HN2 GLY A 102      13.698 -20.837  14.112  0.42 10.90     0.000 HD
ATOM   1372  HN1 GLY A 102      13.684 -20.857  14.122  0.17 10.90     0.000 HD
ATOM   1373  N  AGLN A 103      14.648 -18.159  15.649  0.59  7.38    -0.341 N 
ATOM   1374  N  BGLN A 103      14.663 -18.162  15.654  0.41  7.70    -0.341 N 
ATOM   1375  CA AGLN A 103      15.383 -16.989  16.087  0.59  6.70     0.164 C 
ATOM   1376  CA BGLN A 103      15.346 -16.977  16.136  0.41  7.22     0.164 C 
ATOM   1377  C  AGLN A 103      14.941 -15.820  15.225  0.59  5.54     0.219 C 
ATOM   1378  C  BGLN A 103      15.017 -15.826  15.203  0.41  6.36     0.219 C 
ATOM   1379  O  AGLN A 103      14.347 -15.999  14.159  0.59  5.80    -0.287 OA
ATOM   1380  O  BGLN A 103      14.570 -16.026  14.071  0.41  6.35    -0.287 OA
ATOM   1381  CB AGLN A 103      16.895 -17.201  15.986  0.59  7.22     0.043 C 
ATOM   1382  CB BGLN A 103      16.859 -17.185  16.258  0.41  7.58     0.043 C 
ATOM   1383  CG AGLN A 103      17.382 -17.422  14.569  0.59  6.99     0.105 C 
ATOM   1384  CG BGLN A 103      17.581 -17.424  14.943  0.41  8.16     0.105 C 
ATOM   1385  CD AGLN A 103      18.670 -18.213  14.515  0.59  8.20     0.215 C 
ATOM   1386  CD BGLN A 103      19.043 -17.752  15.154  0.41  9.10     0.215 C 
ATOM   1387  NE2AGLN A 103      19.632 -17.718  13.751  0.59  8.95    -0.370 N 
ATOM   1388  NE2BGLN A 103      19.890 -17.324  14.233  0.41  8.06    -0.370 N 
ATOM   1389  OE1AGLN A 103      18.803 -19.256  15.156  0.59 10.93    -0.274 OA
ATOM   1390  OE1BGLN A 103      19.406 -18.378  16.144  0.41  9.79    -0.274 OA
ATOM   1391  H  AGLN A 103      14.455 -18.159  14.811  0.59  8.85     0.164 HD
ATOM   1392  H  BGLN A 103      14.514 -18.172  14.807  0.41  9.24     0.164 HD
ATOM   1393 1HE2AGLN A 103      19.505 -16.985  13.320  0.59 10.74     0.159 HD
ATOM   1394 1HE2BGLN A 103      19.601 -16.882  13.555  0.41  9.67     0.159 HD
ATOM   1395 2HE2AGLN A 103      20.384 -18.130  13.686  0.59 10.74     0.159 HD
ATOM   1396 2HE2BGLN A 103      20.731 -17.489  14.312  0.41  9.67     0.159 HD
ATOM   1397  N   GLY A 104      15.241 -14.618  15.700  1.00  5.77     0.000 N 
ATOM   1398  CA  GLY A 104      14.948 -13.423  14.942  1.00  5.28     0.112 C 
ATOM   1399  C   GLY A 104      14.488 -12.261  15.792  1.00  5.23     0.218 C 
ATOM   1400  O   GLY A 104      14.774 -11.106  15.469  1.00  5.79    -0.274 OA
ATOM   1401  HN1 GLY A 104      15.615 -14.472  16.461  0.59  6.92     0.000 HD
ATOM   1402  HN2 GLY A 104      15.565 -14.466  16.482  0.41  6.92     0.000 HD
ATOM   1403  N   SER A 105      13.754 -12.535  16.875  1.00  5.40    -0.346 N 
ATOM   1404  CA  SER A 105      13.368 -11.442  17.749  1.00  5.17     0.200 C 
ATOM   1405  C   SER A 105      14.577 -10.915  18.528  1.00  5.00     0.243 C 
ATOM   1406  O   SER A 105      15.589 -11.593  18.740  1.00  6.04    -0.271 OA
ATOM   1407  CB  SER A 105      12.219 -11.828  18.686  1.00  5.29     0.199 C 
ATOM   1408  OG  SER A 105      12.569 -12.802  19.648  1.00  5.64    -0.398 OA
ATOM   1409  HN  SER A 105      13.481 -13.316  17.110  1.00  6.48     0.163 HD
ATOM   1410  HG  SER A 105      13.064 -12.461  20.234  1.00  6.77     0.209 HD
ATOM   1411  N   GLU A 106      14.447  -9.663  18.941  1.00  5.06    -0.346 N 
ATOM   1412  CA  GLU A 106      15.448  -8.967  19.738  1.00  5.25     0.177 C 
ATOM   1413  C   GLU A 106      15.119  -9.115  21.220  1.00  4.99     0.241 C 
ATOM   1414  O   GLU A 106      15.901  -9.688  21.991  1.00  5.61    -0.271 OA
ATOM   1415  CB  GLU A 106      15.528  -7.514  19.281  1.00  5.06     0.045 C 
ATOM   1416  CG  GLU A 106      16.050  -7.427  17.867  1.00  6.59     0.116 C 
ATOM   1417  CD  GLU A 106      16.680  -6.090  17.550  1.00  4.93     0.172 C 
ATOM   1418  OE1 GLU A 106      16.038  -5.064  17.827  1.00  5.14    -0.648 OA
ATOM   1419  OE2 GLU A 106      17.809  -6.088  17.009  1.00  6.07    -0.648 OA
ATOM   1420  HN  GLU A 106      13.762  -9.174  18.766  1.00  6.07     0.163 HD
ATOM   1421  N   HIS A 107      13.955  -8.625  21.626  1.00  4.86    -0.346 N 
ATOM   1422  CA  HIS A 107      13.454  -9.023  22.925  1.00  4.99     0.182 C 
ATOM   1423  C   HIS A 107      13.160 -10.516  22.919  1.00  4.91     0.241 C 
ATOM   1424  O   HIS A 107      12.826 -11.109  21.889  1.00  5.42    -0.271 OA
ATOM   1425  CB  HIS A 107      12.222  -8.216  23.308  1.00  4.97     0.093 C 
ATOM   1426  CG  HIS A 107      12.523  -6.755  23.459  1.00  4.83     0.028 A 
ATOM   1427  CD2 HIS A 107      12.974  -6.049  24.531  1.00  4.90     0.114 A 
ATOM   1428  ND1 HIS A 107      12.479  -5.867  22.410  1.00  5.04    -0.354 N 
ATOM   1429  CE1 HIS A 107      12.864  -4.674  22.847  1.00  5.26     0.180 A 
ATOM   1430  NE2 HIS A 107      13.169  -4.751  24.132  1.00  5.09    -0.360 N 
ATOM   1431  HE2 HIS A 107      13.491  -3.983  24.721  1.00  0.00     0.166 HD
ATOM   1432  HN  HIS A 107      13.458  -8.081  21.183  1.00  5.84     0.163 HD
ATOM   1433  HD1 HIS A 107      12.241  -6.054  21.605  1.00  6.05     0.166 HD
ATOM   1434  N   THR A 108      13.289 -11.116  24.100  1.00  5.66    -0.344 N 
ATOM   1435  CA  THR A 108      12.893 -12.494  24.339  1.00  5.98     0.205 C 
ATOM   1436  C   THR A 108      11.938 -12.491  25.527  1.00  6.27     0.243 C 
ATOM   1437  O   THR A 108      11.875 -11.523  26.289  1.00  6.42    -0.271 OA
ATOM   1438  CB  THR A 108      14.118 -13.401  24.559  1.00  6.50     0.146 C 
ATOM   1439  CG2 THR A 108      14.937 -13.474  23.292  1.00  7.46     0.042 C 
ATOM   1440  OG1 THR A 108      14.942 -12.905  25.620  1.00  6.97    -0.393 OA
ATOM   1441  HN  THR A 108      13.613 -10.731  24.797  1.00  6.79     0.163 HD
ATOM   1442  HG1 THR A 108      14.532 -12.958  26.351  1.00  8.37     0.210 HD
ATOM   1443  N   VAL A 109      11.172 -13.569  25.655  1.00  6.87    -0.346 N 
ATOM   1444  CA  VAL A 109      10.179 -13.695  26.719  1.00  7.16     0.180 C 
ATOM   1445  C   VAL A 109      10.489 -14.999  27.428  1.00  7.49     0.241 C 
ATOM   1446  O   VAL A 109      10.365 -16.076  26.838  1.00  8.43    -0.271 OA
ATOM   1447  CB  VAL A 109       8.743 -13.686  26.180  1.00  8.45     0.009 C 
ATOM   1448  CG1 VAL A 109       7.745 -13.859  27.312  1.00 10.76     0.012 C 
ATOM   1449  CG2 VAL A 109       8.470 -12.382  25.446  1.00  8.91     0.012 C 
ATOM   1450  HN  VAL A 109      11.209 -14.249  25.131  1.00  8.24     0.163 HD
ATOM   1451  N   ASP A 110      10.954 -14.907  28.668  1.00  7.61    -0.345 N 
ATOM   1452  CA  ASP A 110      11.388 -16.103  29.395  1.00  8.78     0.186 C 
ATOM   1453  C   ASP A 110      12.381 -16.901  28.556  1.00  8.64     0.241 C 
ATOM   1454  O   ASP A 110      12.351 -18.141  28.497  1.00  9.94    -0.271 OA
ATOM   1455  CB  ASP A 110      10.198 -16.954  29.838  1.00 10.13     0.147 C 
ATOM   1456  CG  ASP A 110       9.321 -16.235  30.824  1.00 10.61     0.175 C 
ATOM   1457  OD1 ASP A 110       9.847 -15.359  31.543  1.00 10.65    -0.648 OA
ATOM   1458  OD2 ASP A 110       8.121 -16.558  30.908  1.00 13.11    -0.648 OA
ATOM   1459  HN  ASP A 110      11.029 -14.173  29.109  1.00  9.13     0.163 HD
ATOM   1460  N   LYS A 111      13.270 -16.161  27.898  1.00  7.97    -0.346 N 
ATOM   1461  CA  LYS A 111      14.354 -16.655  27.057  1.00  8.94     0.176 C 
ATOM   1462  C   LYS A 111      13.862 -17.202  25.719  1.00  8.64     0.241 C 
ATOM   1463  O   LYS A 111      14.691 -17.579  24.887  1.00 10.80    -0.271 OA
ATOM   1464  CB  LYS A 111      15.279 -17.660  27.770  1.00 11.35     0.035 C 
ATOM   1465  CG  LYS A 111      15.961 -17.104  29.038  1.00 14.60     0.004 C 
ATOM   1466  CD  LYS A 111      16.931 -15.957  28.734  1.00 17.00     0.027 C 
ATOM   1467  CE  LYS A 111      17.590 -15.361  29.985  1.00 19.57     0.229 C 
ATOM   1468  NZ  LYS A 111      18.682 -16.196  30.575  1.00 21.74    -0.079 N 
ATOM   1469  HN  LYS A 111      13.261 -15.302  27.928  1.00  9.56     0.163 HD
ATOM   1470  HZ1 LYS A 111      19.054 -15.770  31.262  1.00 26.09     0.274 HD
ATOM   1471  HZ2 LYS A 111      18.352 -16.972  30.860  1.00 26.09     0.274 HD
ATOM   1472  HZ3 LYS A 111      19.308 -16.356  29.962  1.00 26.09     0.274 HD
ATOM   1473  N   LYS A 112      12.557 -17.228  25.470  1.00  9.17    -0.345 N 
ATOM   1474  CA  LYS A 112      12.043 -17.706  24.199  1.00  9.50     0.188 C 
ATOM   1475  C   LYS A 112      12.200 -16.644  23.125  1.00  8.36     0.244 C 
ATOM   1476  O   LYS A 112      11.968 -15.450  23.363  1.00  8.14    -0.258 OA
ATOM   1477  CB  LYS A 112      10.568 -18.077  24.332  1.00 13.14     0.036 C 
ATOM   1478  CG  LYS A 112      10.271 -19.109  25.401  1.00 15.52     0.004 C 
ATOM   1479  CD  LYS A 112      11.023 -20.407  25.180  1.00 19.06     0.027 C 
ATOM   1480  CE  LYS A 112      10.793 -21.376  26.332  1.00 21.22     0.229 C 
ATOM   1481  NZ  LYS A 112      11.482 -20.918  27.567  1.00 22.65    -0.079 N 
ATOM   1482  HN  LYS A 112      11.951 -16.972  26.024  1.00 11.01     0.163 HD
ATOM   1483  HZ1 LYS A 112      12.350 -20.799  27.406  1.00 27.19     0.274 HD
ATOM   1484  HZ2 LYS A 112      11.132 -20.148  27.844  1.00 27.19     0.274 HD
ATOM   1485  HZ3 LYS A 112      11.389 -21.525  28.211  1.00 27.19     0.274 HD
ATOM   1486  N  ALYS A 113      12.542 -17.101  21.922  0.44  8.22    -0.339 N 
ATOM   1487  N  BLYS A 113      12.619 -17.093  21.949  0.56  8.21    -0.339 N 
ATOM   1488  CA ALYS A 113      12.784 -16.248  20.768  0.44  7.73     0.164 C 
ATOM   1489  CA BLYS A 113      12.765 -16.251  20.778  0.56  7.62     0.164 C 
ATOM   1490  C  ALYS A 113      11.704 -16.458  19.713  0.44  7.29     0.219 C 
ATOM   1491  C  BLYS A 113      11.571 -16.447  19.853  0.56  7.12     0.219 C 
ATOM   1492  O  ALYS A 113      11.411 -17.595  19.324  0.44  7.45    -0.287 OA
ATOM   1493  O  BLYS A 113      11.047 -17.556  19.714  0.56  7.88    -0.287 OA
ATOM   1494  CB ALYS A 113      14.144 -16.571  20.147  0.44  8.04     0.033 C 
ATOM   1495  CB BLYS A 113      14.047 -16.617  20.024  0.56  7.86     0.033 C 
ATOM   1496  CG ALYS A 113      15.328 -16.183  20.999  0.44  8.66     0.004 C 
ATOM   1497  CG BLYS A 113      15.338 -16.328  20.786  0.56  7.76     0.004 C 
ATOM   1498  CD ALYS A 113      16.619 -16.746  20.432  0.44  8.89     0.027 C 
ATOM   1499  CD BLYS A 113      16.567 -16.872  20.054  0.56  8.16     0.027 C 
ATOM   1500  CE ALYS A 113      17.830 -16.169  21.138  0.44 10.33     0.229 C 
ATOM   1501  CE BLYS A 113      17.876 -16.293  20.585  0.56  9.82     0.229 C 
ATOM   1502  NZ ALYS A 113      19.067 -16.888  20.762  0.44 10.91    -0.079 N 
ATOM   1503  NZ BLYS A 113      18.340 -16.907  21.860  0.56 10.74    -0.079 N 
ATOM   1504  H  ALYS A 113      12.643 -17.937  21.745  0.44  9.87     0.164 HD
ATOM   1505  H  BLYS A 113      12.832 -17.913  21.803  0.56  9.85     0.164 HD
ATOM   1506  HZ1ALYS A 113      19.767 -16.530  21.179  0.44 13.09     0.274 HD
ATOM   1507  HZ1BLYS A 113      19.113 -16.544  22.110  0.56 12.89     0.274 HD
ATOM   1508  HZ2ALYS A 113      19.003 -17.746  20.991  0.44 13.09     0.274 HD
ATOM   1509  HZ2BLYS A 113      17.736 -16.771  22.500  0.56 12.89     0.274 HD
ATOM   1510  HZ3ALYS A 113      19.196 -16.833  19.883  0.44 13.09     0.274 HD
ATOM   1511  HZ3BLYS A 113      18.454 -17.783  21.752  0.56 12.89     0.274 HD
ATOM   1512  N   TYR A 114      11.151 -15.362  19.226  1.00  6.62     0.000 N 
ATOM   1513  CA  TYR A 114      10.189 -15.386  18.143  1.00  6.69     0.095 C 
ATOM   1514  C   TYR A 114      10.933 -15.307  16.810  1.00  6.27     0.223 C 
ATOM   1515  O   TYR A 114      12.132 -15.032  16.749  1.00  6.65    -0.273 OA
ATOM   1516  CB  TYR A 114       9.182 -14.257  18.315  1.00  6.37     0.053 C 
ATOM   1517  CG  TYR A 114       8.231 -14.458  19.480  1.00  6.56    -0.057 A 
ATOM   1518  CD1 TYR A 114       7.021 -15.099  19.286  1.00  7.49     0.010 A 
ATOM   1519  CD2 TYR A 114       8.536 -14.001  20.753  1.00  8.46     0.010 A 
ATOM   1520  CE1 TYR A 114       6.125 -15.269  20.321  1.00 10.03     0.037 A 
ATOM   1521  CE2 TYR A 114       7.647 -14.164  21.797  1.00 10.89     0.037 A 
ATOM   1522  CZ  TYR A 114       6.443 -14.795  21.571  1.00 12.34     0.065 A 
ATOM   1523  OH  TYR A 114       5.570 -14.952  22.619  1.00 17.32    -0.361 OA
ATOM   1524  HN2 TYR A 114      11.322 -14.570  19.514  0.44  7.94     0.000 HD
ATOM   1525  HN1 TYR A 114      11.421 -14.569  19.418  0.56  7.94     0.000 HD
ATOM   1526  HH  TYR A 114       4.889 -15.374  22.365  1.00 20.79     0.217 HD
ATOM   1527  N   ALA A 115      10.200 -15.591  15.733  1.00  6.09    -0.348 N 
ATOM   1528  CA  ALA A 115      10.793 -15.614  14.399  1.00  5.79     0.172 C 
ATOM   1529  C   ALA A 115      11.162 -14.226  13.911  1.00  5.54     0.240 C 
ATOM   1530  O   ALA A 115      12.028 -14.085  13.034  1.00  5.96    -0.271 OA
ATOM   1531  CB  ALA A 115       9.806 -16.240  13.421  1.00  6.67     0.042 C 
ATOM   1532  HN  ALA A 115       9.360 -15.773  15.749  1.00  7.31     0.163 HD
ATOM   1533  N   ALA A 116      10.512 -13.196  14.438  1.00  5.83    -0.346 N 
ATOM   1534  CA  ALA A 116      10.794 -11.832  14.030  1.00  4.96     0.172 C 
ATOM   1535  C   ALA A 116      10.189 -10.895  15.062  1.00  4.72     0.240 C 
ATOM   1536  O   ALA A 116       9.439 -11.312  15.954  1.00  5.13    -0.271 OA
ATOM   1537  CB  ALA A 116      10.268 -11.543  12.622  1.00  5.08     0.042 C 
ATOM   1538  HN  ALA A 116       9.899 -13.264  15.038  1.00  7.00     0.163 HD
ATOM   1539  N   GLU A 117      10.529  -9.619  14.928  1.00  4.51    -0.346 N 
ATOM   1540  CA  GLU A 117      10.014  -8.584  15.804  1.00  4.34     0.177 C 
ATOM   1541  C   GLU A 117       9.836  -7.316  14.987  1.00  4.35     0.241 C 
ATOM   1542  O   GLU A 117      10.741  -6.916  14.254  1.00  5.06    -0.271 OA
ATOM   1543  CB  GLU A 117      10.975  -8.359  16.978  1.00  4.55     0.045 C 
ATOM   1544  CG  GLU A 117      10.471  -7.396  18.037  1.00  4.87     0.116 C 
ATOM   1545  CD  GLU A 117      11.382  -7.331  19.259  1.00  4.53     0.172 C 
ATOM   1546  OE1 GLU A 117      12.010  -8.360  19.578  1.00  5.21    -0.648 OA
ATOM   1547  OE2 GLU A 117      11.459  -6.246  19.883  1.00  5.29    -0.648 OA
ATOM   1548  HN  GLU A 117      11.066  -9.325  14.324  1.00  5.41     0.163 HD
ATOM   1549  N   LEU A 118       8.669  -6.708  15.117  1.00  4.07    -0.346 N 
ATOM   1550  CA  LEU A 118       8.284  -5.466  14.464  1.00  3.87     0.177 C 
ATOM   1551  C   LEU A 118       8.497  -4.308  15.433  1.00  3.85     0.241 C 
ATOM   1552  O   LEU A 118       8.078  -4.382  16.594  1.00  4.32    -0.271 OA
ATOM   1553  CB  LEU A 118       6.803  -5.567  14.090  1.00  4.54     0.038 C 
ATOM   1554  CG  LEU A 118       6.068  -4.289  13.693  1.00  4.83    -0.020 C 
ATOM   1555  CD1 LEU A 118       6.677  -3.615  12.478  1.00  5.18     0.009 C 
ATOM   1556  CD2 LEU A 118       4.603  -4.641  13.412  1.00  5.56     0.009 C 
ATOM   1557  HN  LEU A 118       8.037  -7.016  15.613  1.00  4.89     0.163 HD
ATOM   1558  N   HIS A 119       9.145  -3.247  14.955  1.00  3.72    -0.346 N 
ATOM   1559  CA  HIS A 119       9.365  -2.015  15.708  1.00  4.01     0.182 C 
ATOM   1560  C   HIS A 119       8.697  -0.861  14.986  1.00  3.99     0.241 C 
ATOM   1561  O   HIS A 119       9.090  -0.520  13.861  1.00  4.62    -0.271 OA
ATOM   1562  CB  HIS A 119      10.864  -1.723  15.831  1.00  4.25     0.093 C 
ATOM   1563  CG  HIS A 119      11.556  -2.694  16.711  1.00  4.05     0.028 A 
ATOM   1564  CD2 HIS A 119      11.036  -3.543  17.627  1.00  4.47     0.114 A 
ATOM   1565  ND1 HIS A 119      12.925  -2.900  16.699  1.00  4.28    -0.354 N 
ATOM   1566  HD1 HIS A 119      13.601  -2.414  16.109  1.00  0.00     0.166 HD
ATOM   1567  CE1 HIS A 119      13.201  -3.841  17.591  1.00  4.51     0.180 A 
ATOM   1568  NE2 HIS A 119      12.080  -4.240  18.172  1.00  4.70    -0.360 N 
ATOM   1569  HN  HIS A 119       9.480  -3.217  14.164  1.00  4.47     0.163 HD
ATOM   1570  HE2 HIS A 119      12.019  -4.837  18.788  1.00  5.64     0.166 HD
ATOM   1571  N   LEU A 120       7.693  -0.261  15.634  1.00  3.97    -0.346 N 
ATOM   1572  CA  LEU A 120       7.055   0.963  15.154  1.00  3.90     0.177 C 
ATOM   1573  C   LEU A 120       7.668   2.112  15.952  1.00  3.85     0.241 C 
ATOM   1574  O   LEU A 120       7.491   2.192  17.174  1.00  4.20    -0.271 OA
ATOM   1575  CB  LEU A 120       5.544   0.891  15.315  1.00  4.38     0.038 C 
ATOM   1576  CG  LEU A 120       4.875  -0.210  14.477  1.00  5.04    -0.020 C 
ATOM   1577  CD1 LEU A 120       4.151  -1.203  15.352  1.00  8.55     0.009 C 
ATOM   1578  CD2 LEU A 120       3.948   0.402  13.422  1.00  6.53     0.009 C 
ATOM   1579  HN  LEU A 120       7.359  -0.553  16.371  1.00  4.77     0.163 HD
ATOM   1580  N   VAL A 121       8.433   2.956  15.275  1.00  4.11    -0.346 N 
ATOM   1581  CA  VAL A 121       9.281   3.966  15.910  1.00  4.32     0.180 C 
ATOM   1582  C   VAL A 121       8.572   5.310  15.886  1.00  4.29     0.241 C 
ATOM   1583  O   VAL A 121       8.160   5.780  14.821  1.00  4.79    -0.271 OA
ATOM   1584  CB  VAL A 121      10.638   4.059  15.189  1.00  5.01     0.009 C 
ATOM   1585  CG1 VAL A 121      11.522   5.112  15.844  1.00  5.47     0.012 C 
ATOM   1586  CG2 VAL A 121      11.329   2.717  15.163  1.00  5.44     0.012 C 
ATOM   1587  HN  VAL A 121       8.482   2.968  14.416  1.00  4.94     0.163 HD
ATOM   1588  N   HIS A 122       8.462   5.936  17.057  1.00  4.22    -0.346 N 
ATOM   1589  CA  HIS A 122       7.767   7.204  17.210  1.00  4.64     0.182 C 
ATOM   1590  C   HIS A 122       8.656   8.179  17.989  1.00  4.67     0.241 C 
ATOM   1591  O   HIS A 122       9.390   7.765  18.889  1.00  5.19    -0.271 OA
ATOM   1592  CB  HIS A 122       6.447   7.062  17.998  1.00  4.74     0.093 C 
ATOM   1593  CG  HIS A 122       5.549   5.946  17.552  1.00  4.59     0.028 A 
ATOM   1594  CD2 HIS A 122       4.339   5.949  16.931  1.00  5.44     0.114 A 
ATOM   1595  ND1 HIS A 122       5.820   4.627  17.829  1.00  4.75    -0.354 N 
ATOM   1596  CE1 HIS A 122       4.834   3.873  17.363  1.00  5.20     0.180 A 
ATOM   1597  NE2 HIS A 122       3.918   4.650  16.812  1.00  5.45    -0.360 N 
ATOM   1598  HE2 HIS A 122       3.051   4.338  16.375  1.00  0.00     0.166 HD
ATOM   1599  HN  HIS A 122       8.791   5.636  17.792  1.00  5.07     0.163 HD
ATOM   1600  HD1 HIS A 122       6.518   4.337  18.239  1.00  5.70     0.166 HD
ATOM   1601  N   TRP A 123       8.541   9.476  17.682  1.00  4.54    -0.346 N 
ATOM   1602  CA  TRP A 123       9.316  10.497  18.379  1.00  4.84     0.181 C 
ATOM   1603  C   TRP A 123       8.413  11.538  19.035  1.00  4.98     0.241 C 
ATOM   1604  O   TRP A 123       7.318  11.855  18.558  1.00  5.30    -0.271 OA
ATOM   1605  CB  TRP A 123      10.381  11.152  17.466  1.00  5.24     0.075 C 
ATOM   1606  CG  TRP A 123       9.852  11.784  16.228  1.00  5.01    -0.028 A 
ATOM   1607  CD1 TRP A 123       9.708  11.196  15.004  1.00  5.64     0.096 A 
ATOM   1608  CD2 TRP A 123       9.411  13.144  16.064  1.00  5.40    -0.002 A 
ATOM   1609  CE2 TRP A 123       8.989  13.286  14.730  1.00  5.85     0.042 A 
ATOM   1610  CE3 TRP A 123       9.325  14.248  16.917  1.00  6.42     0.014 A 
ATOM   1611  NE1 TRP A 123       9.185  12.087  14.103  1.00  6.04    -0.365 N 
ATOM   1612  CZ2 TRP A 123       8.496  14.489  14.230  1.00  6.61     0.030 A 
ATOM   1613  CZ3 TRP A 123       8.824  15.436  16.420  1.00  7.58     0.001 A 
ATOM   1614  CH2 TRP A 123       8.409  15.545  15.098  1.00  7.44     0.002 A 
ATOM   1615  HN  TRP A 123       8.019   9.785  17.073  1.00  5.45     0.163 HD
ATOM   1616  HE1 TRP A 123       9.009  11.918  13.279  1.00  7.25     0.165 HD
ATOM   1617  N   ASN A 124       8.913  12.078  20.148  1.00  5.11    -0.346 N 
ATOM   1618  CA  ASN A 124       8.143  12.945  21.027  1.00  5.38     0.185 C 
ATOM   1619  C   ASN A 124       8.032  14.334  20.406  1.00  5.79     0.241 C 
ATOM   1620  O   ASN A 124       9.043  15.005  20.168  1.00  6.20    -0.271 OA
ATOM   1621  CB  ASN A 124       8.867  13.010  22.371  1.00  5.97     0.137 C 
ATOM   1622  CG  ASN A 124       8.045  13.650  23.449  1.00  6.48     0.217 C 
ATOM   1623  ND2 ASN A 124       8.233  13.182  24.676  1.00  7.47    -0.370 N 
ATOM   1624  OD1 ASN A 124       7.275  14.568  23.203  1.00  7.32    -0.274 OA
ATOM   1625  HN  ASN A 124       9.719  11.951  20.420  1.00  6.13     0.163 HD
ATOM   1626 1HD2 ASN A 124       7.789  13.511  25.335  1.00  8.96     0.159 HD
ATOM   1627 2HD2 ASN A 124       8.800  12.550  24.813  1.00  8.96     0.159 HD
ATOM   1628  N   THR A 125       6.800  14.776  20.145  1.00  6.48    -0.344 N 
ATOM   1629  CA  THR A 125       6.615  16.012  19.389  1.00  7.52     0.205 C 
ATOM   1630  C   THR A 125       7.146  17.241  20.109  1.00  7.06     0.243 C 
ATOM   1631  O   THR A 125       7.378  18.262  19.451  1.00  8.86    -0.271 OA
ATOM   1632  CB  THR A 125       5.150  16.228  19.008  1.00  8.90     0.146 C 
ATOM   1633  CG2 THR A 125       4.642  15.113  18.118  1.00  9.82     0.042 C 
ATOM   1634  OG1 THR A 125       4.358  16.321  20.190  1.00 10.13    -0.393 OA
ATOM   1635  HN  THR A 125       6.072  14.388  20.389  1.00  7.77     0.163 HD
ATOM   1636  HG1 THR A 125       4.445  15.624  20.650  1.00 12.16     0.210 HD
ATOM   1637  N   LYS A 127       7.369  17.184  21.424  1.00  7.87    -0.346 N 
ATOM   1638  CA  LYS A 127       7.892  18.382  22.067  1.00  8.68     0.176 C 
ATOM   1639  C   LYS A 127       9.311  18.699  21.623  1.00  7.37     0.241 C 
ATOM   1640  O   LYS A 127       9.769  19.829  21.850  1.00  8.95    -0.271 OA
ATOM   1641  CB  LYS A 127       7.742  18.279  23.570  1.00 12.23     0.035 C 
ATOM   1642  CG  LYS A 127       8.683  17.368  24.229  1.00 12.12     0.004 C 
ATOM   1643  CD  LYS A 127       8.274  17.172  25.671  1.00 14.64     0.027 C 
ATOM   1644  CE  LYS A 127       9.230  16.252  26.356  1.00 15.69     0.229 C 
ATOM   1645  NZ  LYS A 127       8.765  15.868  27.695  1.00 17.81    -0.079 N 
ATOM   1646  HN  LYS A 127       7.232  16.504  21.932  1.00  9.45     0.163 HD
ATOM   1647  HZ1 LYS A 127       9.357  15.325  28.079  1.00 21.37     0.274 HD
ATOM   1648  HZ2 LYS A 127       8.666  16.592  28.202  1.00 21.37     0.274 HD
ATOM   1649  HZ3 LYS A 127       7.983  15.447  27.636  1.00 21.37     0.274 HD
ATOM   1650  N   TYR A 128       9.999  17.756  20.978  1.00  6.95    -0.346 N 
ATOM   1651  CA  TYR A 128      11.356  17.980  20.505  1.00  7.22     0.180 C 
ATOM   1652  C   TYR A 128      11.421  18.356  19.033  1.00  7.23     0.241 C 
ATOM   1653  O   TYR A 128      12.512  18.621  18.525  1.00  8.12    -0.271 OA
ATOM   1654  CB  TYR A 128      12.245  16.779  20.822  1.00  7.29     0.073 C 
ATOM   1655  CG  TYR A 128      12.302  16.499  22.307  1.00  7.47    -0.056 A 
ATOM   1656  CD1 TYR A 128      12.665  17.487  23.208  1.00  8.43     0.010 A 
ATOM   1657  CD2 TYR A 128      11.950  15.268  22.811  1.00  7.01     0.010 A 
ATOM   1658  CE1 TYR A 128      12.692  17.239  24.561  1.00  9.78     0.037 A 
ATOM   1659  CE2 TYR A 128      11.983  15.006  24.166  1.00  7.49     0.037 A 
ATOM   1660  CZ  TYR A 128      12.356  16.005  25.041  1.00  9.07     0.065 A 
ATOM   1661  OH  TYR A 128      12.398  15.791  26.397  1.00 10.35    -0.361 OA
ATOM   1662  HN  TYR A 128       9.693  16.971  20.803  1.00  8.34     0.163 HD
ATOM   1663  HH  TYR A 128      12.174  15.000  26.571  1.00 12.42     0.217 HD
ATOM   1664  N   GLY A 129      10.286  18.406  18.340  1.00  7.43    -0.349 N 
ATOM   1665  CA  GLY A 129      10.225  19.026  17.030  1.00  7.92     0.238 C 
ATOM   1666  C   GLY A 129      10.664  18.191  15.844  1.00  8.34     0.239 C 
ATOM   1667  O   GLY A 129      10.088  18.319  14.753  1.00  8.86    -0.258 OA
ATOM   1668  HN  GLY A 129       9.536  18.084  18.612  1.00  8.91     0.163 HD
ATOM   1669  N  AASP A 130      11.751  17.419  15.995  0.66  8.32    -0.338 N 
ATOM   1670  N  BASP A 130      11.636  17.321  16.026  0.34  8.40    -0.338 N 
ATOM   1671  CA AASP A 130      12.229  16.532  14.930  0.66  8.88     0.173 C 
ATOM   1672  CA BASP A 130      11.913  16.359  14.978  0.34  8.13     0.173 C 
ATOM   1673  C  AASP A 130      12.916  15.306  15.532  0.66  7.55     0.220 C 
ATOM   1674  C  BASP A 130      12.641  15.182  15.596  0.34  7.77     0.220 C 
ATOM   1675  O  AASP A 130      13.365  15.323  16.682  0.66  7.11    -0.287 OA
ATOM   1676  O  BASP A 130      12.901  15.139  16.802  0.34  7.14    -0.287 OA
ATOM   1677  CB AASP A 130      13.106  17.256  13.875  0.66  8.47     0.146 C 
ATOM   1678  CB BASP A 130      12.680  17.001  13.824  0.34  8.73     0.146 C 
ATOM   1679  CG AASP A 130      14.499  17.659  14.376  0.66  8.72     0.174 C 
ATOM   1680  CG BASP A 130      13.986  17.584  14.260  0.34  9.07     0.174 C 
ATOM   1681  OD1AASP A 130      15.328  16.771  14.668  0.66  8.87    -0.648 OA
ATOM   1682  OD1BASP A 130      14.367  17.351  15.426  0.34  9.11    -0.648 OA
ATOM   1683  OD2AASP A 130      14.794  18.879  14.389  0.66  9.41    -0.648 OA
ATOM   1684  OD2BASP A 130      14.626  18.270  13.438  0.34 10.19    -0.648 OA
ATOM   1685  H  AASP A 130      12.229  17.393  16.710  0.66  9.99     0.164 HD
ATOM   1686  H  BASP A 130      12.134  17.269  16.725  0.34 10.08     0.164 HD
ATOM   1687  N   PHE A 131      12.960  14.221  14.747  1.00  7.57     0.000 N 
ATOM   1688  CA  PHE A 131      13.566  12.987  15.214  1.00  6.53     0.095 C 
ATOM   1689  C   PHE A 131      14.991  13.212  15.702  1.00  6.76     0.223 C 
ATOM   1690  O   PHE A 131      15.410  12.641  16.716  1.00  6.80    -0.273 OA
ATOM   1691  CB  PHE A 131      13.539  11.973  14.071  1.00  7.03     0.053 C 
ATOM   1692  CG  PHE A 131      14.189  10.670  14.408  1.00  7.16    -0.057 A 
ATOM   1693  CD1 PHE A 131      13.469   9.664  15.017  1.00  7.74     0.007 A 
ATOM   1694  CD2 PHE A 131      15.525  10.442  14.132  1.00 10.09     0.007 A 
ATOM   1695  CE1 PHE A 131      14.047   8.447  15.326  1.00  9.33     0.001 A 
ATOM   1696  CE2 PHE A 131      16.118   9.226  14.449  1.00 11.64     0.001 A 
ATOM   1697  CZ  PHE A 131      15.367   8.229  15.048  1.00 11.18     0.000 A 
ATOM   1698  HN1 PHE A 131      12.646  14.181  13.947  0.66  9.08     0.000 HD
ATOM   1699  HN2 PHE A 131      12.837  14.257  13.896  0.34  9.08     0.000 HD
ATOM   1700  N   GLY A 132      15.765  14.020  14.978  1.00  7.97    -0.352 N 
ATOM   1701  CA  GLY A 132      17.156  14.210  15.360  1.00  8.66     0.225 C 
ATOM   1702  C   GLY A 132      17.320  14.855  16.725  1.00  8.60     0.236 C 
ATOM   1703  O   GLY A 132      18.230  14.509  17.485  1.00 10.23    -0.272 OA
ATOM   1704  HN  GLY A 132      15.514  14.457  14.281  1.00  9.57     0.162 HD
ATOM   1705  N   LYS A 133      16.445  15.802  17.059  1.00  8.18    -0.346 N 
ATOM   1706  CA  LYS A 133      16.480  16.379  18.400  1.00  7.85     0.176 C 
ATOM   1707  C   LYS A 133      15.953  15.396  19.437  1.00  7.67     0.241 C 
ATOM   1708  O   LYS A 133      16.451  15.348  20.570  1.00  8.78    -0.271 OA
ATOM   1709  CB  LYS A 133      15.671  17.669  18.441  1.00  9.23     0.034 C 
ATOM   1710  CG  LYS A 133      16.299  18.817  17.696  1.00 12.03    -0.002 C 
ATOM   1711  CD  LYS A 133      17.573  19.284  18.391  1.00 13.26     0.005 C 
ATOM   1712  HN  LYS A 133      15.837  16.120  16.542  1.00  9.81     0.163 HD
ATOM   1713  N   ALA A 134      14.947  14.599  19.066  1.00  6.84    -0.346 N 
ATOM   1714  CA  ALA A 134      14.372  13.638  20.002  1.00  7.04     0.172 C 
ATOM   1715  C   ALA A 134      15.412  12.619  20.457  1.00  6.94     0.240 C 
ATOM   1716  O   ALA A 134      15.389  12.192  21.618  1.00  7.78    -0.271 OA
ATOM   1717  CB  ALA A 134      13.176  12.940  19.357  1.00  6.36     0.042 C 
ATOM   1718  HN  ALA A 134      14.584  14.596  18.286  1.00  8.21     0.163 HD
ATOM   1719  N   VAL A 135      16.351  12.239  19.579  1.00  7.55    -0.346 N 
ATOM   1720  CA  VAL A 135      17.365  11.258  19.959  1.00  7.99     0.180 C 
ATOM   1721  C   VAL A 135      18.536  11.899  20.698  1.00  8.54     0.241 C 
ATOM   1722  O   VAL A 135      19.603  11.298  20.827  1.00 10.62    -0.271 OA
ATOM   1723  CB  VAL A 135      17.830  10.362  18.788  1.00  7.95     0.009 C 
ATOM   1724  CG1 VAL A 135      16.637   9.651  18.173  1.00  9.97     0.012 C 
ATOM   1725  CG2 VAL A 135      18.574  11.152  17.761  1.00  9.34     0.012 C 
ATOM   1726  HN  VAL A 135      16.416  12.533  18.773  1.00  9.06     0.163 HD
ATOM   1727  N   GLN A 136      18.340  13.106  21.210  1.00  9.17    -0.345 N 
ATOM   1728  CA  GLN A 136      19.237  13.689  22.195  1.00  9.78     0.189 C 
ATOM   1729  C   GLN A 136      18.570  13.773  23.562  1.00  8.90     0.244 C 
ATOM   1730  O   GLN A 136      19.063  14.492  24.434  1.00 10.71    -0.258 OA
ATOM   1731  CB  GLN A 136      19.688  15.075  21.739  1.00 11.67     0.045 C 
ATOM   1732  CG  GLN A 136      20.361  15.033  20.382  1.00 14.53     0.105 C 
ATOM   1733  CD  GLN A 136      20.748  16.398  19.876  1.00 19.51     0.215 C 
ATOM   1734  NE2 GLN A 136      20.453  16.660  18.620  1.00 21.80    -0.370 N 
ATOM   1735  OE1 GLN A 136      21.320  17.207  20.605  1.00 23.18    -0.274 OA
ATOM   1736  HN  GLN A 136      17.682  13.617  20.998  1.00 11.00     0.163 HD
ATOM   1737 1HE2 GLN A 136      20.061  16.066  18.137  1.00 26.15     0.159 HD
ATOM   1738 2HE2 GLN A 136      20.653  17.425  18.281  1.00 26.15     0.159 HD
ATOM   1739  N  AGLN A 137      17.477  13.042  23.764  0.60  7.74    -0.337 N 
ATOM   1740  N  BGLN A 137      17.453  13.059  23.766  0.40  8.57    -0.337 N 
ATOM   1741  CA AGLN A 137      16.684  13.173  24.974  0.60  7.04     0.187 C 
ATOM   1742  CA BGLN A 137      16.642  13.207  24.971  0.40  8.24     0.187 C 
ATOM   1743  C  AGLN A 137      16.357  11.809  25.560  0.60  6.34     0.350 C 
ATOM   1744  C  BGLN A 137      16.263  11.851  25.557  0.40  7.80     0.350 C 
ATOM   1745  O  AGLN A 137      16.146  10.839  24.823  0.60  6.18    -0.262 OA
ATOM   1746  O  BGLN A 137      15.902  10.934  24.815  0.40  7.65    -0.262 OA
ATOM   1747  CB AGLN A 137      15.375  13.913  24.682  0.60  7.27     0.044 C 
ATOM   1748  CB BGLN A 137      15.345  13.976  24.667  0.40  8.92     0.044 C 
ATOM   1749  CG AGLN A 137      15.590  15.312  24.146  0.60  9.77     0.105 C 
ATOM   1750  CG BGLN A 137      15.488  15.108  23.670  0.40 10.85     0.105 C 
ATOM   1751  CD AGLN A 137      16.157  16.245  25.186  0.60 11.59     0.215 C 
ATOM   1752  CD BGLN A 137      16.357  16.238  24.176  0.40 11.60     0.215 C 
ATOM   1753  NE2AGLN A 137      16.829  17.293  24.738  0.60 12.40    -0.370 N 
ATOM   1754  NE2BGLN A 137      16.846  17.054  23.251  0.40 12.04    -0.370 N 
ATOM   1755  OE1AGLN A 137      16.003  16.018  26.385  0.60 12.81    -0.274 OA
ATOM   1756  OE1BGLN A 137      16.583  16.383  25.381  0.40 12.37    -0.274 OA
ATOM   1757  H  AGLN A 137      17.176  12.459  23.208  0.60  9.29     0.164 HD
ATOM   1758  H  BGLN A 137      17.146  12.477  23.212  0.40 10.29     0.164 HD
ATOM   1759 1HE2AGLN A 137      16.924  17.413  23.891  0.60 14.88     0.159 HD
ATOM   1760 1HE2BGLN A 137      16.663  16.922  22.421  0.40 14.45     0.159 HD
ATOM   1761 2HE2AGLN A 137      17.171  17.854  25.293  0.60 14.88     0.159 HD
ATOM   1762 2HE2BGLN A 137      17.347  17.714  23.481  0.40 14.45     0.159 HD
ATOM   1763  N   PRO A 138      16.259  11.721  26.891  1.00  7.28     0.074 N 
ATOM   1764  CA  PRO A 138      15.973  10.417  27.510  1.00  7.81     0.300 C 
ATOM   1765  C   PRO A 138      14.541   9.960  27.325  1.00  7.11     0.251 C 
ATOM   1766  O   PRO A 138      14.258   8.784  27.563  1.00  9.54    -0.271 OA
ATOM   1767  CB  PRO A 138      16.302  10.649  28.990  1.00 10.26     0.046 C 
ATOM   1768  CG  PRO A 138      16.129  12.124  29.180  1.00 11.17     0.032 C 
ATOM   1769  CD  PRO A 138      16.584  12.752  27.896  1.00  9.39     0.259 C 
ATOM   1770  N   ASP A 139      13.624  10.864  26.953  1.00  6.41    -0.345 N 
ATOM   1771  CA  ASP A 139      12.236  10.551  26.640  1.00  6.19     0.186 C 
ATOM   1772  C   ASP A 139      11.915  10.923  25.199  1.00  5.71     0.241 C 
ATOM   1773  O   ASP A 139      10.787  11.305  24.873  1.00  6.18    -0.271 OA
ATOM   1774  CB  ASP A 139      11.270  11.227  27.609  1.00  7.60     0.147 C 
ATOM   1775  CG  ASP A 139      11.326  12.741  27.555  1.00  8.27     0.175 C 
ATOM   1776  OD1 ASP A 139      12.281  13.289  26.967  1.00  8.51    -0.648 OA
ATOM   1777  OD2 ASP A 139      10.402  13.377  28.117  1.00 11.50    -0.648 OA
ATOM   1778  HN  ASP A 139      13.797  11.703  26.873  1.00  7.69     0.163 HD
ATOM   1779  N   GLY A 140      12.902  10.794  24.311  1.00  5.42    -0.351 N 
ATOM   1780  CA  GLY A 140      12.696  11.244  22.947  1.00  5.26     0.225 C 
ATOM   1781  C   GLY A 140      11.885  10.312  22.072  1.00  4.78     0.236 C 
ATOM   1782  O   GLY A 140      11.210  10.781  21.144  1.00  5.05    -0.272 OA
ATOM   1783  HN  GLY A 140      13.677  10.458  24.473  1.00  6.51     0.163 HD
ATOM   1784  N   LEU A 141      11.958   9.001  22.315  1.00  4.46    -0.346 N 
ATOM   1785  CA  LEU A 141      11.347   8.019  21.432  1.00  4.61     0.177 C 
ATOM   1786  C   LEU A 141      10.428   7.098  22.214  1.00  4.88     0.241 C 
ATOM   1787  O   LEU A 141      10.642   6.830  23.397  1.00  5.04    -0.271 OA
ATOM   1788  CB  LEU A 141      12.396   7.154  20.707  1.00  5.16     0.038 C 
ATOM   1789  CG  LEU A 141      13.420   7.876  19.832  1.00  6.35    -0.020 C 
ATOM   1790  CD1 LEU A 141      14.318   6.851  19.156  1.00  7.99     0.009 C 
ATOM   1791  CD2 LEU A 141      12.763   8.769  18.788  1.00  6.91     0.009 C 
ATOM   1792  HN  LEU A 141      12.362   8.658  22.993  1.00  5.35     0.163 HD
ATOM   1793  N   ALA A 142       9.429   6.566  21.509  1.00  4.85    -0.346 N 
ATOM   1794  CA  ALA A 142       8.597   5.478  22.004  1.00  5.02     0.172 C 
ATOM   1795  C   ALA A 142       8.540   4.457  20.891  1.00  4.92     0.240 C 
ATOM   1796  O   ALA A 142       8.179   4.794  19.762  1.00  5.54    -0.271 OA
ATOM   1797  CB  ALA A 142       7.202   5.968  22.368  1.00  6.25     0.042 C 
ATOM   1798  HN  ALA A 142       9.210   6.828  20.720  1.00  5.82     0.163 HD
ATOM   1799  N   VAL A 143       8.945   3.229  21.182  1.00  5.07    -0.344 N 
ATOM   1800  CA  VAL A 143       8.939   2.170  20.182  1.00  4.83     0.192 C 
ATOM   1801  C   VAL A 143       7.965   1.103  20.639  1.00  4.40     0.244 C 
ATOM   1802  O   VAL A 143       8.085   0.565  21.749  1.00  5.06    -0.258 OA
ATOM   1803  CB  VAL A 143      10.337   1.594  19.904  1.00  5.68     0.011 C 
ATOM   1804  CG1 VAL A 143      10.255   0.541  18.806  1.00  5.74     0.012 C 
ATOM   1805  CG2 VAL A 143      11.292   2.690  19.481  1.00  6.48     0.012 C 
ATOM   1806  HN  VAL A 143       9.230   2.983  21.955  1.00  6.08     0.163 HD
ATOM   1807  N  ALEU A 144       7.017   0.788  19.763  0.78  4.46    -0.339 N 
ATOM   1808  N  BLEU A 144       6.945   0.870  19.809  0.22  4.67    -0.339 N 
ATOM   1809  CA ALEU A 144       6.050  -0.272  19.974  0.78  4.41     0.164 C 
ATOM   1810  CA BLEU A 144       6.073  -0.283  19.941  0.22  5.10     0.164 C 
ATOM   1811  C  ALEU A 144       6.620  -1.525  19.321  0.78  4.47     0.219 C 
ATOM   1812  C  BLEU A 144       6.794  -1.478  19.352  0.22  4.72     0.219 C 
ATOM   1813  O  ALEU A 144       6.824  -1.560  18.097  0.78  5.15    -0.287 OA
ATOM   1814  O  BLEU A 144       7.225  -1.450  18.193  0.22  4.66    -0.287 OA
ATOM   1815  CB ALEU A 144       4.727   0.171  19.362  0.78  6.31     0.037 C 
ATOM   1816  CB BLEU A 144       4.777  -0.073  19.167  0.22  6.41     0.037 C 
ATOM   1817  CG ALEU A 144       3.566  -0.791  19.500  0.78  6.03    -0.020 C 
ATOM   1818  CG BLEU A 144       3.691   0.816  19.753  0.22  6.39    -0.020 C 
ATOM   1819  CD1ALEU A 144       3.278  -1.071  20.947  0.78  7.69     0.009 C 
ATOM   1820  CD1BLEU A 144       2.477   0.776  18.847  0.22  7.25     0.009 C 
ATOM   1821  CD2ALEU A 144       2.334  -0.220  18.803  0.78  6.33     0.009 C 
ATOM   1822  CD2BLEU A 144       3.318   0.398  21.167  0.22  7.18     0.009 C 
ATOM   1823  H  ALEU A 144       6.912   1.191  19.010  0.78  5.35     0.164 HD
ATOM   1824  H  BLEU A 144       6.739   1.380  19.149  0.22  5.61     0.164 HD
ATOM   1825  N   GLY A 145       6.929  -2.527  20.148  1.00  4.63     0.000 N 
ATOM   1826  CA  GLY A 145       7.528  -3.769  19.702  1.00  4.51     0.112 C 
ATOM   1827  C   GLY A 145       6.480  -4.871  19.718  1.00  4.60     0.218 C 
ATOM   1828  O   GLY A 145       5.739  -5.017  20.693  1.00  5.48    -0.274 OA
ATOM   1829  HN2 GLY A 145       6.792  -2.503  20.997  0.78  5.55     0.000 HD
ATOM   1830  HN1 GLY A 145       6.674  -2.542  20.970  0.22  5.55     0.000 HD
ATOM   1831  N   ILE A 146       6.439  -5.627  18.625  1.00  4.15    -0.347 N 
ATOM   1832  CA  ILE A 146       5.441  -6.670  18.428  1.00  4.53     0.180 C 
ATOM   1833  C   ILE A 146       6.152  -7.922  17.941  1.00  4.54     0.241 C 
ATOM   1834  O   ILE A 146       6.889  -7.886  16.947  1.00  5.08    -0.271 OA
ATOM   1835  CB  ILE A 146       4.361  -6.212  17.421  1.00  5.04     0.013 C 
ATOM   1836  CG1 ILE A 146       3.724  -4.905  17.912  1.00  6.45     0.002 C 
ATOM   1837  CG2 ILE A 146       3.320  -7.296  17.236  1.00  6.79     0.012 C 
ATOM   1838  CD1 ILE A 146       2.660  -4.328  16.989  1.00  6.22     0.005 C 
ATOM   1839  HN  ILE A 146       6.992  -5.552  17.971  1.00  4.98     0.163 HD
ATOM   1840  N   PHE A 147       5.934  -9.030  18.633  1.00  4.60    -0.346 N 
ATOM   1841  CA  PHE A 147       6.545 -10.290  18.255  1.00  4.76     0.180 C 
ATOM   1842  C   PHE A 147       5.779 -10.943  17.114  1.00  5.06     0.241 C 
ATOM   1843  O   PHE A 147       4.553 -10.853  17.041  1.00  5.57    -0.271 OA
ATOM   1844  CB  PHE A 147       6.532 -11.235  19.458  1.00  5.33     0.073 C 
ATOM   1845  CG  PHE A 147       7.380 -10.763  20.605  1.00  5.09    -0.056 A 
ATOM   1846  CD1 PHE A 147       8.744 -10.632  20.457  1.00  5.94     0.007 A 
ATOM   1847  CD2 PHE A 147       6.822 -10.474  21.845  1.00  5.86     0.007 A 
ATOM   1848  CE1 PHE A 147       9.545 -10.228  21.513  1.00  5.96     0.001 A 
ATOM   1849  CE2 PHE A 147       7.626 -10.067  22.908  1.00  6.05     0.001 A 
ATOM   1850  CZ  PHE A 147       8.985  -9.960  22.745  1.00  6.38     0.000 A 
ATOM   1851  HN  PHE A 147       5.432  -9.077  19.330  1.00  5.51     0.163 HD
ATOM   1852  N   LEU A 148       6.515 -11.647  16.253  1.00  5.25    -0.345 N 
ATOM   1853  CA  LEU A 148       5.950 -12.436  15.160  1.00  5.28     0.189 C 
ATOM   1854  C   LEU A 148       6.215 -13.912  15.427  1.00  5.43     0.244 C 
ATOM   1855  O   LEU A 148       7.374 -14.337  15.495  1.00  6.20    -0.258 OA
ATOM   1856  CB  LEU A 148       6.557 -12.057  13.805  1.00  5.49     0.040 C 
ATOM   1857  CG  LEU A 148       6.012 -10.791  13.132  1.00  5.76    -0.020 C 
ATOM   1858  CD1 LEU A 148       6.265  -9.519  13.948  1.00  6.70     0.009 C 
ATOM   1859  CD2 LEU A 148       6.592 -10.645  11.733  1.00  6.33     0.009 C 
ATOM   1860  HN  LEU A 148       7.374 -11.683  16.283  1.00  6.30     0.163 HD
ATOM   1861  N  ALYS A 149       5.157 -14.682  15.641  0.58  6.36    -0.339 N 
ATOM   1862  N  BLYS A 149       5.129 -14.683  15.477  0.42  6.08    -0.339 N 
ATOM   1863  CA ALYS A 149       5.288 -16.128  15.707  0.58  7.31     0.164 C 
ATOM   1864  CA BLYS A 149       5.125 -16.112  15.755  0.42  6.63     0.163 C 
ATOM   1865  C  ALYS A 149       4.822 -16.728  14.387  0.58  6.43     0.219 C 
ATOM   1866  C  BLYS A 149       4.625 -16.842  14.513  0.42  6.14     0.219 C 
ATOM   1867  O  ALYS A 149       4.004 -16.157  13.665  0.58  7.14    -0.287 OA
ATOM   1868  O  BLYS A 149       3.554 -16.504  13.992  0.42  5.94    -0.287 OA
ATOM   1869  CB ALYS A 149       4.514 -16.741  16.880  0.58 10.73     0.033 C 
ATOM   1870  CB BLYS A 149       4.158 -16.380  16.915  0.42  8.87     0.033 C 
ATOM   1871  CG ALYS A 149       3.010 -16.716  16.738  0.58 11.58     0.002 C 
ATOM   1872  CG BLYS A 149       3.963 -17.842  17.251  0.42  9.54    -0.002 C 
ATOM   1873  CD ALYS A 149       2.334 -17.353  17.942  0.58 12.42    -0.004 C 
ATOM   1874  CD BLYS A 149       2.896 -18.025  18.327  0.42 11.29     0.005 C 
ATOM   1875  CE ALYS A 149       0.897 -17.699  17.635  0.58 13.92     0.005 C 
ATOM   1876  H  ALYS A 149       4.356 -14.390  15.751  0.58  7.63     0.164 HD
ATOM   1877  H  BLYS A 149       4.336 -14.378  15.345  0.42  7.30     0.164 HD
ATOM   1878  N   VAL A 150       5.364 -17.864  14.063  1.00  7.11     0.000 N 
ATOM   1879  CA  VAL A 150       5.030 -18.553  12.821  1.00  6.84     0.094 C 
ATOM   1880  C   VAL A 150       3.827 -19.459  13.044  1.00  7.87     0.223 C 
ATOM   1881  O   VAL A 150       3.832 -20.341  13.912  1.00 10.68    -0.273 OA
ATOM   1882  CB  VAL A 150       6.240 -19.325  12.276  1.00  7.52    -0.009 C 
ATOM   1883  CG1 VAL A 150       5.841 -20.222  11.113  1.00 10.34     0.010 C 
ATOM   1884  CG2 VAL A 150       7.297 -18.349  11.825  1.00  9.65     0.010 C 
ATOM   1885  HN2 VAL A 150       5.943 -18.278  14.547  0.58  8.53     0.000 HD
ATOM   1886  HN1 VAL A 150       6.061 -18.173  14.461  0.42  8.53     0.000 HD
ATOM   1887  N   GLY A 151       2.806 -19.269  12.217  1.00  7.01    -0.351 N 
ATOM   1888  CA  GLY A 151       1.584 -20.047  12.242  1.00  7.68     0.238 C 
ATOM   1889  C   GLY A 151       0.730 -19.621  11.064  1.00  6.34     0.239 C 
ATOM   1890  O   GLY A 151       1.158 -19.729   9.914  1.00  7.18    -0.258 OA
ATOM   1891  HN  GLY A 151       2.800 -18.666  11.604  1.00  8.41     0.163 HD
ATOM   1892  N  ASER A 152      -0.463 -19.102  11.338  0.55  6.43    -0.337 N 
ATOM   1893  N  BSER A 152      -0.469 -19.113  11.323  0.45  6.49    -0.337 N 
ATOM   1894  CA ASER A 152      -1.333 -18.598  10.286  0.55  6.91     0.187 C 
ATOM   1895  CA BSER A 152      -1.322 -18.633  10.246  0.45  6.97     0.187 C 
ATOM   1896  C  ASER A 152      -0.796 -17.283   9.721  0.55  6.06     0.221 C 
ATOM   1897  C  BSER A 152      -0.834 -17.282   9.729  0.45  6.31     0.221 C 
ATOM   1898  O  ASER A 152      -0.112 -16.518  10.402  0.55  6.58    -0.287 OA
ATOM   1899  O  BSER A 152      -0.221 -16.494  10.452  0.45  6.82    -0.287 OA
ATOM   1900  CB ASER A 152      -2.731 -18.361  10.851  0.55  9.16     0.197 C 
ATOM   1901  CB BSER A 152      -2.764 -18.497  10.731  0.45  9.61     0.197 C 
ATOM   1902  OG ASER A 152      -3.231 -19.528  11.475  0.55 10.68    -0.398 OA
ATOM   1903  OG BSER A 152      -2.852 -17.573  11.799  0.45 12.01    -0.398 OA
ATOM   1904  H  ASER A 152      -0.792 -19.031  12.129  0.55  7.72     0.164 HD
ATOM   1905  H  BSER A 152      -0.809 -19.035  12.109  0.45  7.79     0.164 HD
ATOM   1906  HG ASER A 152      -3.997 -19.382  11.787  0.55 12.81     0.209 HD
ATOM   1907  HG BSER A 152      -2.387 -17.836  12.446  0.45 14.41     0.209 HD
ATOM   1908  N   ALA A 153      -1.133 -17.017   8.459  1.00  6.20     0.000 N 
ATOM   1909  CA  ALA A 153      -0.714 -15.788   7.797  1.00  6.57     0.086 C 
ATOM   1910  C   ALA A 153      -1.380 -14.569   8.424  1.00  6.04     0.223 C 
ATOM   1911  O   ALA A 153      -2.514 -14.619   8.908  1.00  6.95    -0.273 OA
ATOM   1912  CB  ALA A 153      -1.081 -15.843   6.313  1.00  7.97     0.020 C 
ATOM   1913  HN2 ALA A 153      -1.606 -17.536   7.963  0.55  7.44     0.000 HD
ATOM   1914  HN1 ALA A 153      -1.586 -17.543   7.951  0.45  7.44     0.000 HD
ATOM   1915  N   LYS A 154      -0.660 -13.445   8.378  1.00  5.56    -0.346 N 
ATOM   1916  CA  LYS A 154      -1.162 -12.153   8.835  1.00  5.69     0.189 C 
ATOM   1917  C   LYS A 154      -1.578 -11.353   7.606  1.00  5.15     0.248 C 
ATOM   1918  O   LYS A 154      -0.705 -10.871   6.867  1.00  5.29    -0.257 OA
ATOM   1919  CB  LYS A 154      -0.069 -11.411   9.603  1.00  5.72     0.036 C 
ATOM   1920  CG  LYS A 154      -0.539 -10.136  10.297  1.00  6.46     0.004 C 
ATOM   1921  CD  LYS A 154      -1.440 -10.430  11.484  1.00  7.01     0.027 C 
ATOM   1922  CE  LYS A 154      -1.623  -9.208  12.372  1.00  7.39     0.229 C 
ATOM   1923  NZ  LYS A 154      -2.636  -9.474  13.439  1.00  7.42    -0.079 N 
ATOM   1924  HN  LYS A 154       0.145 -13.407   8.078  1.00  6.67     0.163 HD
ATOM   1925  HZ1 LYS A 154      -2.741  -8.750  13.946  1.00  8.90     0.274 HD
ATOM   1926  HZ2 LYS A 154      -3.419  -9.683  13.070  1.00  8.90     0.274 HD
ATOM   1927  HZ3 LYS A 154      -2.368 -10.150  13.952  1.00  8.90     0.274 HD
ATOM   1928  N  APRO A 155      -2.871 -11.185   7.324  0.75  5.65    -0.329 N 
ATOM   1929  N  BPRO A 155      -2.879 -11.200   7.335  0.25  5.86    -0.329 N 
ATOM   1930  CA APRO A 155      -3.230 -10.553   6.040  0.75  5.78     0.166 C 
ATOM   1931  CA BPRO A 155      -3.283 -10.548   6.077  0.25  6.26     0.166 C 
ATOM   1932  C  APRO A 155      -2.743  -9.124   5.922  0.75  5.45     0.219 C 
ATOM   1933  C  BPRO A 155      -2.748  -9.137   5.932  0.25  5.70     0.219 C 
ATOM   1934  O  APRO A 155      -2.360  -8.702   4.823  0.75  5.81    -0.287 OA
ATOM   1935  O  BPRO A 155      -2.361  -8.732   4.829  0.25  5.57    -0.287 OA
ATOM   1936  CB APRO A 155      -4.762 -10.682   5.986  0.75  6.33     0.035 C 
ATOM   1937  CB BPRO A 155      -4.818 -10.593   6.134  0.25  7.06     0.035 C 
ATOM   1938  CG APRO A 155      -5.171 -10.872   7.408  0.75  6.98     0.022 C 
ATOM   1939  CG BPRO A 155      -5.138 -11.711   7.083  0.25  7.08     0.022 C 
ATOM   1940  CD APRO A 155      -4.059 -11.659   8.057  0.75  7.08     0.128 C 
ATOM   1941  CD BPRO A 155      -4.037 -11.700   8.100  0.25  6.58     0.128 C 
ATOM   1942  N   GLY A 156      -2.699  -8.381   7.025  1.00  5.38     0.000 N 
ATOM   1943  CA  GLY A 156      -2.234  -7.014   6.978  1.00  6.25     0.112 C 
ATOM   1944  C   GLY A 156      -0.747  -6.864   6.736  1.00  6.08     0.218 C 
ATOM   1945  O   GLY A 156      -0.278  -5.739   6.520  1.00  7.82    -0.274 OA
ATOM   1946  HN2 GLY A 156      -2.933  -8.651   7.807  0.75  6.46     0.000 HD
ATOM   1947  HN1 GLY A 156      -2.932  -8.644   7.810  0.25  6.46     0.000 HD
ATOM   1948  N   LEU A 157      -0.002  -7.960   6.785  1.00  5.30    -0.348 N 
ATOM   1949  CA  LEU A 157       1.413  -7.971   6.452  1.00  5.46     0.177 C 
ATOM   1950  C   LEU A 157       1.647  -8.271   4.978  1.00  4.96     0.241 C 
ATOM   1951  O   LEU A 157       2.741  -8.020   4.466  1.00  5.40    -0.271 OA
ATOM   1952  CB  LEU A 157       2.117  -9.022   7.324  1.00  5.44     0.038 C 
ATOM   1953  CG  LEU A 157       3.626  -9.192   7.142  1.00  5.87    -0.020 C 
ATOM   1954  CD1 LEU A 157       4.377  -7.912   7.475  1.00  7.00     0.009 C 
ATOM   1955  CD2 LEU A 157       4.120 -10.327   8.017  1.00  6.64     0.009 C 
ATOM   1956  HN  LEU A 157      -0.303  -8.732   7.016  1.00  6.36     0.163 HD
ATOM   1957  N   GLN A 158       0.652  -8.814   4.269  1.00  5.02    -0.346 N 
ATOM   1958  CA  GLN A 158       0.948  -9.333   2.942  1.00  4.70     0.177 C 
ATOM   1959  C   GLN A 158       1.396  -8.243   1.973  1.00  4.87     0.241 C 
ATOM   1960  O   GLN A 158       2.266  -8.506   1.135  1.00  5.10    -0.271 OA
ATOM   1961  CB  GLN A 158      -0.217 -10.150   2.393  1.00  5.55     0.044 C 
ATOM   1962  CG  GLN A 158       0.167 -10.932   1.156  1.00  5.60     0.105 C 
ATOM   1963  CD  GLN A 158       1.257 -11.965   1.412  1.00  6.85     0.215 C 
ATOM   1964  NE2 GLN A 158       2.017 -12.282   0.374  1.00  7.93    -0.370 N 
ATOM   1965  OE1 GLN A 158       1.380 -12.511   2.508  1.00  8.54    -0.274 OA
ATOM   1966  HN  GLN A 158      -0.166  -8.888   4.526  1.00  6.02     0.163 HD
ATOM   1967 1HE2 GLN A 158       1.880 -11.910  -0.389  1.00  9.52     0.159 HD
ATOM   1968 2HE2 GLN A 158       2.647 -12.861   0.463  1.00  9.52     0.159 HD
ATOM   1969  N   LYS A 159       0.867  -7.021   2.072  1.00  4.91    -0.346 N 
ATOM   1970  CA  LYS A 159       1.342  -5.963   1.180  1.00  5.06     0.176 C 
ATOM   1971  C   LYS A 159       2.839  -5.730   1.348  1.00  5.09     0.241 C 
ATOM   1972  O   LYS A 159       3.535  -5.404   0.375  1.00  5.91    -0.271 OA
ATOM   1973  CB  LYS A 159       0.588  -4.660   1.431  1.00  5.49     0.035 C 
ATOM   1974  CG  LYS A 159      -0.713  -4.550   0.685  1.00  6.38     0.004 C 
ATOM   1975  CD  LYS A 159      -1.335  -3.200   0.887  1.00  7.70     0.027 C 
ATOM   1976  CE  LYS A 159      -2.317  -2.887  -0.249  1.00  9.29     0.229 C 
ATOM   1977  NZ  LYS A 159      -2.693  -1.459  -0.302  1.00  9.78    -0.079 N 
ATOM   1978  HN  LYS A 159       0.253  -6.786   2.627  1.00  5.90     0.163 HD
ATOM   1979  HZ1 LYS A 159      -3.313  -1.331  -0.928  1.00 11.73     0.274 HD
ATOM   1980  HZ2 LYS A 159      -3.019  -1.201   0.485  1.00 11.73     0.274 HD
ATOM   1981  HZ3 LYS A 159      -1.980  -0.963  -0.496  1.00 11.73     0.274 HD
ATOM   1982  N   VAL A 160       3.344  -5.831   2.580  1.00  4.89    -0.346 N 
ATOM   1983  CA  VAL A 160       4.781  -5.681   2.817  1.00  5.36     0.180 C 
ATOM   1984  C   VAL A 160       5.538  -6.806   2.124  1.00  5.52     0.241 C 
ATOM   1985  O   VAL A 160       6.509  -6.580   1.399  1.00  7.28    -0.271 OA
ATOM   1986  CB  VAL A 160       5.069  -5.652   4.331  1.00  6.01     0.009 C 
ATOM   1987  CG1 VAL A 160       6.562  -5.657   4.586  1.00  7.62     0.012 C 
ATOM   1988  CG2 VAL A 160       4.415  -4.442   4.974  1.00  7.38     0.012 C 
ATOM   1989  HN  VAL A 160       2.882  -5.985   3.289  1.00  5.86     0.163 HD
ATOM   1990  N   VAL A 161       5.097  -8.046   2.346  1.00  5.59    -0.346 N 
ATOM   1991  CA  VAL A 161       5.725  -9.223   1.739  1.00  6.33     0.180 C 
ATOM   1992  C   VAL A 161       5.761  -9.095   0.222  1.00  5.95     0.241 C 
ATOM   1993  O   VAL A 161       6.770  -9.409  -0.429  1.00  6.64    -0.271 OA
ATOM   1994  CB  VAL A 161       4.950 -10.494   2.178  1.00  6.66     0.009 C 
ATOM   1995  CG1 VAL A 161       5.392 -11.730   1.408  1.00  7.30     0.012 C 
ATOM   1996  CG2 VAL A 161       5.113 -10.693   3.673  1.00  7.90     0.012 C 
ATOM   1997  HN  VAL A 161       4.427  -8.237   2.851  1.00  6.71     0.163 HD
ATOM   1998  N   ASP A 162       4.651  -8.649  -0.364  1.00  5.70    -0.345 N 
ATOM   1999  CA  ASP A 162       4.509  -8.697  -1.811  1.00  6.24     0.186 C 
ATOM   2000  C   ASP A 162       5.452  -7.742  -2.525  1.00  6.21     0.241 C 
ATOM   2001  O   ASP A 162       5.809  -7.993  -3.681  1.00  7.54    -0.271 OA
ATOM   2002  CB  ASP A 162       3.060  -8.390  -2.200  1.00  6.41     0.147 C 
ATOM   2003  CG  ASP A 162       2.784  -8.700  -3.645  1.00  5.94     0.175 C 
ATOM   2004  OD1 ASP A 162       2.622  -7.753  -4.440  1.00  7.13    -0.648 OA
ATOM   2005  OD2 ASP A 162       2.770  -9.903  -3.985  1.00  6.53    -0.648 OA
ATOM   2006  HN  ASP A 162       3.975  -8.317   0.050  1.00  6.84     0.163 HD
ATOM   2007  N   VAL A 163       5.822  -6.623  -1.879  1.00  6.14    -0.346 N 
ATOM   2008  CA  VAL A 163       6.620  -5.590  -2.532  1.00  6.80     0.180 C 
ATOM   2009  C   VAL A 163       8.113  -5.858  -2.421  1.00  6.28     0.241 C 
ATOM   2010  O   VAL A 163       8.909  -5.153  -3.054  1.00  7.10    -0.271 OA
ATOM   2011  CB  VAL A 163       6.242  -4.205  -1.946  1.00  8.12     0.009 C 
ATOM   2012  CG1 VAL A 163       6.862  -3.991  -0.583  1.00  8.51     0.012 C 
ATOM   2013  CG2 VAL A 163       6.605  -3.064  -2.894  1.00 10.10     0.012 C 
ATOM   2014  HN  VAL A 163       5.621  -6.446  -1.062  1.00  7.37     0.163 HD
ATOM   2015  N   LEU A 164       8.530  -6.848  -1.634  1.00  6.43    -0.346 N 
ATOM   2016  CA  LEU A 164       9.954  -6.979  -1.332  1.00  6.47     0.177 C 
ATOM   2017  C   LEU A 164      10.789  -7.280  -2.575  1.00  7.24     0.241 C 
ATOM   2018  O   LEU A 164      11.977  -6.933  -2.603  1.00  7.60    -0.271 OA
ATOM   2019  CB  LEU A 164      10.185  -8.023  -0.239  1.00  7.45     0.038 C 
ATOM   2020  CG  LEU A 164       9.554  -7.673   1.119  1.00  7.74    -0.020 C 
ATOM   2021  CD1 LEU A 164       9.858  -8.764   2.129  1.00  9.53     0.009 C 
ATOM   2022  CD2 LEU A 164       9.993  -6.328   1.646  1.00  7.99     0.009 C 
ATOM   2023  HN  LEU A 164       8.024  -7.442  -1.271  1.00  7.72     0.163 HD
ATOM   2024  N   ASP A 165      10.193  -7.909  -3.605  1.00  8.75    -0.344 N 
ATOM   2025  CA  ASP A 165      10.921  -8.171  -4.849  1.00  9.95     0.198 C 
ATOM   2026  C   ASP A 165      11.476  -6.899  -5.456  1.00  9.03     0.244 C 
ATOM   2027  O   ASP A 165      12.455  -6.943  -6.212  1.00 11.16    -0.258 OA
ATOM   2028  CB  ASP A 165      10.005  -8.793  -5.919  1.00 11.16     0.149 C 
ATOM   2029  CG  ASP A 165       9.222  -9.972  -5.419  1.00 11.53     0.175 C 
ATOM   2030  OD1 ASP A 165       8.242  -9.745  -4.673  1.00 10.90    -0.648 OA
ATOM   2031  OD2 ASP A 165       9.584 -11.116  -5.772  1.00 13.25    -0.648 OA
ATOM   2032  HN  ASP A 165       9.379  -8.188  -3.605  1.00 10.50     0.163 HD
ATOM   2033  N  ASER A 166      10.855  -5.767  -5.170  0.69  7.53    -0.336 N 
ATOM   2034  N  BSER A 166      10.834  -5.764  -5.174  0.31  8.50    -0.336 N 
ATOM   2035  CA ASER A 166      11.241  -4.517  -5.798  0.69  7.74     0.187 C 
ATOM   2036  CA BSER A 166      11.210  -4.492  -5.770  0.31  8.51     0.187 C 
ATOM   2037  C  ASER A 166      12.253  -3.718  -4.986  0.69  6.75     0.221 C 
ATOM   2038  C  BSER A 166      12.375  -3.824  -5.056  0.31  7.77     0.221 C 
ATOM   2039  O  ASER A 166      12.677  -2.646  -5.433  0.69  7.14    -0.287 OA
ATOM   2040  O  BSER A 166      13.018  -2.946  -5.640  0.31  8.62    -0.287 OA
ATOM   2041  CB ASER A 166      10.004  -3.677  -6.076  0.69  9.34     0.197 C 
ATOM   2042  CB BSER A 166      10.016  -3.536  -5.746  0.31  9.68     0.197 C 
ATOM   2043  OG ASER A 166       9.487  -3.164  -4.871  0.69  9.25    -0.398 OA
ATOM   2044  OG BSER A 166       8.903  -4.068  -6.444  0.31 10.51    -0.398 OA
ATOM   2045  H  ASER A 166      10.204  -5.697  -4.612  0.69  9.03     0.164 HD
ATOM   2046  H  BSER A 166      10.168  -5.708  -4.632  0.31 10.20     0.164 HD
ATOM   2047  HG ASER A 166       9.279  -3.795  -4.357  0.69 11.11     0.209 HD
ATOM   2048  HG BSER A 166       8.262  -3.526  -6.419  0.31 12.61     0.209 HD
ATOM   2049  N   ILE A 167      12.656  -4.211  -3.812  1.00  6.29     0.000 N 
ATOM   2050  CA  ILE A 167      13.682  -3.551  -2.997  1.00  6.28     0.095 C 
ATOM   2051  C   ILE A 167      14.715  -4.568  -2.520  1.00  5.92     0.223 C 
ATOM   2052  O   ILE A 167      15.124  -4.560  -1.359  1.00  6.01    -0.273 OA
ATOM   2053  CB  ILE A 167      13.076  -2.752  -1.823  1.00  6.43    -0.005 C 
ATOM   2054  CG1 ILE A 167      12.232  -3.634  -0.895  1.00  6.64     0.000 C 
ATOM   2055  CG2 ILE A 167      12.248  -1.582  -2.355  1.00  7.42     0.011 C 
ATOM   2056  CD1 ILE A 167      12.191  -3.108   0.537  1.00  8.56     0.005 C 
ATOM   2057  HN2 ILE A 167      12.348  -4.933  -3.462  0.69  7.55     0.000 HD
ATOM   2058  HN1 ILE A 167      12.263  -4.862  -3.411  0.31  7.55     0.000 HD
ATOM   2059  N   LYS A 168      15.166  -5.435  -3.428  1.00  6.22    -0.347 N 
ATOM   2060  CA  LYS A 168      15.983  -6.569  -3.012  1.00  6.67     0.176 C 
ATOM   2061  C   LYS A 168      17.284  -6.129  -2.358  1.00  6.23     0.241 C 
ATOM   2062  O   LYS A 168      17.752  -6.770  -1.411  1.00  6.79    -0.271 OA
ATOM   2063  CB  LYS A 168      16.293  -7.475  -4.206  1.00  7.89     0.035 C 
ATOM   2064  CG  LYS A 168      17.063  -8.739  -3.810  1.00  9.54     0.004 C 
ATOM   2065  CD  LYS A 168      17.337  -9.635  -5.009  1.00 12.89     0.027 C 
ATOM   2066  CE  LYS A 168      18.021 -10.938  -4.608  1.00 16.39     0.229 C 
ATOM   2067  NZ  LYS A 168      18.166 -11.873  -5.762  1.00 19.78    -0.079 N 
ATOM   2068  HN  LYS A 168      15.015  -5.389  -4.274  1.00  7.46     0.163 HD
ATOM   2069  HZ1 LYS A 168      18.570 -12.621  -5.499  1.00 23.74     0.274 HD
ATOM   2070  HZ2 LYS A 168      17.364 -12.079  -6.090  1.00 23.74     0.274 HD
ATOM   2071  HZ3 LYS A 168      18.651 -11.493  -6.404  1.00 23.74     0.274 HD
ATOM   2072  N   THR A 169      17.902  -5.068  -2.873  1.00  6.42    -0.343 N 
ATOM   2073  CA  THR A 169      19.251  -4.682  -2.507  1.00  6.41     0.217 C 
ATOM   2074  C   THR A 169      19.292  -3.305  -1.853  1.00  6.24     0.246 C 
ATOM   2075  O   THR A 169      18.399  -2.466  -2.003  1.00  6.39    -0.257 OA
ATOM   2076  CB  THR A 169      20.179  -4.723  -3.733  1.00  7.52     0.147 C 
ATOM   2077  CG2 THR A 169      20.427  -6.161  -4.164  1.00  8.53     0.042 C 
ATOM   2078  OG1 THR A 169      19.583  -3.998  -4.815  1.00  7.87    -0.393 OA
ATOM   2079  HN  THR A 169      17.545  -4.544  -3.454  1.00  7.71     0.163 HD
ATOM   2080  HG1 THR A 169      19.536  -3.182  -4.622  1.00  9.45     0.210 HD
ATOM   2081  N  ALYS A 170      20.385  -3.094  -1.123  0.45  7.07    -0.338 N 
ATOM   2082  N  BLYS A 170      20.384  -3.095  -1.122  0.55  7.04    -0.338 N 
ATOM   2083  CA ALYS A 170      20.600  -1.872  -0.365  0.45  7.43     0.164 C 
ATOM   2084  CA BLYS A 170      20.622  -1.867  -0.380  0.55  7.23     0.164 C 
ATOM   2085  C  ALYS A 170      20.493  -0.652  -1.267  0.45  7.20     0.219 C 
ATOM   2086  C  BLYS A 170      20.490  -0.651  -1.282  0.55  6.98     0.219 C 
ATOM   2087  O  ALYS A 170      21.113  -0.589  -2.332  0.45  8.59    -0.287 OA
ATOM   2088  O  BLYS A 170      21.092  -0.586  -2.359  0.55  8.61    -0.287 OA
ATOM   2089  CB ALYS A 170      21.990  -1.923   0.273  0.45  8.63     0.033 C 
ATOM   2090  CB BLYS A 170      22.037  -1.925   0.204  0.55  8.50     0.033 C 
ATOM   2091  CG ALYS A 170      22.375  -0.683   1.063  0.45  9.87     0.002 C 
ATOM   2092  CG BLYS A 170      22.463  -0.690   0.973  0.55 10.27     0.002 C 
ATOM   2093  CD ALYS A 170      23.744  -0.833   1.732  0.45 11.04    -0.004 C 
ATOM   2094  CD BLYS A 170      23.884  -0.826   1.512  0.55 11.95    -0.004 C 
ATOM   2095  CE ALYS A 170      24.870  -0.962   0.717  0.45 12.22     0.005 C 
ATOM   2096  CE BLYS A 170      24.308   0.421   2.268  0.55 14.01     0.005 C 
ATOM   2097  H  ALYS A 170      21.031  -3.658  -1.050  0.45  8.48     0.164 HD
ATOM   2098  H  BLYS A 170      21.021  -3.667  -1.038  0.55  8.45     0.164 HD
ATOM   2099  N   GLY A 171      19.723   0.332  -0.818  1.00  7.29     0.000 N 
ATOM   2100  CA  GLY A 171      19.547   1.571  -1.533  1.00  8.50     0.112 C 
ATOM   2101  C   GLY A 171      18.329   1.611  -2.425  1.00  8.08     0.218 C 
ATOM   2102  O   GLY A 171      17.993   2.692  -2.938  1.00 10.18    -0.274 OA
ATOM   2103  HN1 GLY A 171      19.283   0.297  -0.079  0.45  8.74     0.000 HD
ATOM   2104  HN2 GLY A 171      19.290   0.295  -0.075  0.55  8.74     0.000 HD
ATOM   2105  N   LYS A 172      17.672   0.481  -2.646  1.00  6.88    -0.348 N 
ATOM   2106  CA  LYS A 172      16.443   0.472  -3.420  1.00  6.97     0.176 C 
ATOM   2107  C   LYS A 172      15.257   0.845  -2.547  1.00  6.14     0.241 C 
ATOM   2108  O   LYS A 172      15.166   0.447  -1.380  1.00  6.85    -0.271 OA
ATOM   2109  CB  LYS A 172      16.208  -0.906  -4.043  1.00  7.45     0.035 C 
ATOM   2110  CG  LYS A 172      17.231  -1.276  -5.110  1.00  9.48     0.004 C 
ATOM   2111  CD  LYS A 172      16.776  -2.434  -6.002  1.00 13.74     0.027 C 
ATOM   2112  CE  LYS A 172      15.706  -2.014  -7.020  1.00 17.36     0.229 C 
ATOM   2113  NZ  LYS A 172      15.268  -3.139  -7.905  1.00 19.77    -0.079 N 
ATOM   2114  HN  LYS A 172      17.918  -0.292  -2.359  1.00  8.25     0.163 HD
ATOM   2115  HZ1 LYS A 172      14.645  -2.854  -8.473  1.00 23.72     0.274 HD
ATOM   2116  HZ2 LYS A 172      15.961  -3.450  -8.368  1.00 23.72     0.274 HD
ATOM   2117  HZ3 LYS A 172      14.930  -3.799  -7.413  1.00 23.72     0.274 HD
ATOM   2118  N   SER A 173      14.333   1.588  -3.144  1.00  6.63    -0.344 N 
ATOM   2119  CA  SER A 173      13.089   1.961  -2.499  1.00  6.60     0.200 C 
ATOM   2120  C   SER A 173      11.949   1.827  -3.496  1.00  6.66     0.243 C 
ATOM   2121  O   SER A 173      12.155   1.771  -4.711  1.00  8.19    -0.271 OA
ATOM   2122  CB  SER A 173      13.154   3.384  -1.937  1.00  8.14     0.199 C 
ATOM   2123  OG  SER A 173      13.376   4.345  -2.951  1.00 10.28    -0.398 OA
ATOM   2124  HN  SER A 173      14.409   1.895  -3.944  1.00  7.96     0.163 HD
ATOM   2125  HG  SER A 173      12.721   4.363  -3.477  1.00 12.34     0.209 HD
ATOM   2126  N   ALA A 174      10.736   1.792  -2.957  1.00  6.34    -0.345 N 
ATOM   2127  CA  ALA A 174       9.535   1.717  -3.774  1.00  7.05     0.184 C 
ATOM   2128  C   ALA A 174       8.424   2.508  -3.106  1.00  5.79     0.243 C 
ATOM   2129  O   ALA A 174       8.391   2.657  -1.886  1.00  6.04    -0.258 OA
ATOM   2130  CB  ALA A 174       9.078   0.262  -3.962  1.00  8.23     0.043 C 
ATOM   2131  HN  ALA A 174      10.581   1.811  -2.111  1.00  7.61     0.163 HD
ATOM   2132  N  AASP A 175       7.509   3.026  -3.921  0.65  6.40    -0.338 N 
ATOM   2133  N  BASP A 175       7.492   2.980  -3.926  0.35  6.08    -0.338 N 
ATOM   2134  CA AASP A 175       6.302   3.631  -3.383  0.65  6.58     0.173 C 
ATOM   2135  CA BASP A 175       6.286   3.616  -3.418  0.35  5.98     0.173 C 
ATOM   2136  C  AASP A 175       5.606   2.639  -2.460  0.65  5.96     0.220 C 
ATOM   2137  C  BASP A 175       5.531   2.655  -2.505  0.35  5.72     0.220 C 
ATOM   2138  O  AASP A 175       5.468   1.458  -2.776  0.65  7.46    -0.287 OA
ATOM   2139  O  BASP A 175       5.267   1.509  -2.876  0.35  6.21    -0.287 OA
ATOM   2140  CB AASP A 175       5.360   4.026  -4.530  0.65  7.84     0.146 C 
ATOM   2141  CB BASP A 175       5.411   3.994  -4.613  0.35  6.54     0.146 C 
ATOM   2142  CG AASP A 175       4.164   4.856  -4.065  0.65  7.07     0.174 C 
ATOM   2143  CG BASP A 175       4.294   4.941  -4.251  0.35  5.75     0.174 C 
ATOM   2144  OD1AASP A 175       4.176   6.089  -4.255  0.65  8.72    -0.648 OA
ATOM   2145  OD1BASP A 175       3.663   4.742  -3.195  0.35  6.35    -0.648 OA
ATOM   2146  OD2AASP A 175       3.212   4.277  -3.505  0.65  6.90    -0.648 OA
ATOM   2147  OD2BASP A 175       4.053   5.883  -5.032  0.35  6.12    -0.648 OA
ATOM   2148  H  AASP A 175       7.565   3.038  -4.779  0.65  7.68     0.164 HD
ATOM   2149  H  BASP A 175       7.535   2.944  -4.784  0.35  7.30     0.164 HD
ATOM   2150  N   PHE A 176       5.168   3.125  -1.310  1.00  5.31     0.000 N 
ATOM   2151  CA  PHE A 176       4.415   2.300  -0.377  1.00  5.14     0.095 C 
ATOM   2152  C   PHE A 176       3.324   3.133   0.262  1.00  4.99     0.223 C 
ATOM   2153  O   PHE A 176       3.030   3.004   1.457  1.00  6.00    -0.273 OA
ATOM   2154  CB  PHE A 176       5.308   1.598   0.648  1.00  5.41     0.053 C 
ATOM   2155  CG  PHE A 176       4.734   0.295   1.143  1.00  5.10    -0.057 A 
ATOM   2156  CD1 PHE A 176       4.555  -0.771   0.278  1.00  6.15     0.007 A 
ATOM   2157  CD2 PHE A 176       4.360   0.141   2.465  1.00  5.31     0.007 A 
ATOM   2158  CE1 PHE A 176       4.030  -1.967   0.725  1.00  6.76     0.001 A 
ATOM   2159  CE2 PHE A 176       3.849  -1.060   2.931  1.00  6.02     0.001 A 
ATOM   2160  CZ  PHE A 176       3.681  -2.110   2.052  1.00  5.99     0.000 A 
ATOM   2161  HN1 PHE A 176       5.296   3.933  -1.045  0.65  6.37     0.000 HD
ATOM   2162  HN2 PHE A 176       5.348   3.915  -1.022  0.35  6.37     0.000 HD
ATOM   2163  N   THR A 177       2.681   3.959  -0.556  1.00  5.51    -0.344 N 
ATOM   2164  CA  THR A 177       1.543   4.743  -0.121  1.00  5.23     0.217 C 
ATOM   2165  C   THR A 177       0.318   3.855   0.102  1.00  5.03     0.246 C 
ATOM   2166  O   THR A 177       0.222   2.725  -0.389  1.00  6.26    -0.257 OA
ATOM   2167  CB  THR A 177       1.234   5.875  -1.112  1.00  5.49     0.147 C 
ATOM   2168  CG2 THR A 177       2.341   6.927  -1.105  1.00  5.98     0.042 C 
ATOM   2169  OG1 THR A 177       1.037   5.359  -2.438  1.00  6.29    -0.393 OA
ATOM   2170  HN  THR A 177       2.891   4.083  -1.381  1.00  6.61     0.163 HD
ATOM   2171  HG1 THR A 177       1.734   4.971  -2.702  1.00  7.55     0.210 HD
ATOM   2172  N  AASN A 178      -0.619   4.370   0.895  0.53  4.92    -0.338 N 
ATOM   2173  N  BASN A 178      -0.629   4.407   0.870  0.47  5.07    -0.338 N 
ATOM   2174  CA AASN A 178      -1.924   3.750   1.080  0.53  5.84     0.172 C 
ATOM   2175  CA BASN A 178      -1.917   3.777   1.168  0.47  6.49     0.172 C 
ATOM   2176  C  AASN A 178      -1.873   2.464   1.905  0.53  6.27     0.220 C 
ATOM   2177  C  BASN A 178      -1.761   2.395   1.786  0.47  6.10     0.220 C 
ATOM   2178  O  AASN A 178      -2.779   1.630   1.814  0.53  6.66    -0.287 OA
ATOM   2179  O  BASN A 178      -2.454   1.440   1.428  0.47  6.50    -0.287 OA
ATOM   2180  CB AASN A 178      -2.619   3.558  -0.277  0.53  5.83     0.136 C 
ATOM   2181  CB BASN A 178      -2.847   3.772  -0.036  0.47  7.77     0.136 C 
ATOM   2182  CG AASN A 178      -2.694   4.868  -1.052  0.53  6.17     0.217 C 
ATOM   2183  CG BASN A 178      -3.056   5.161  -0.569  0.47  7.19     0.217 C 
ATOM   2184  ND2AASN A 178      -1.890   5.010  -2.100  0.53  6.70    -0.370 N 
ATOM   2185  ND2BASN A 178      -2.553   5.406  -1.762  0.47  7.32    -0.370 N 
ATOM   2186  OD1AASN A 178      -3.445   5.759  -0.675  0.53  6.62    -0.274 OA
ATOM   2187  OD1BASN A 178      -3.626   6.021   0.102  0.47  6.79    -0.274 OA
ATOM   2188  H  AASN A 178      -0.517   5.095   1.346  0.53  5.90     0.164 HD
ATOM   2189  H  BASN A 178      -0.544   5.177   1.244  0.47  6.08     0.164 HD
ATOM   2190 1HD2AASN A 178      -1.906   5.736  -2.559  0.53  8.03     0.159 HD
ATOM   2191 1HD2BASN A 178      -2.644   6.185  -2.115  0.47  8.79     0.159 HD
ATOM   2192 2HD2AASN A 178      -1.352   4.375  -2.318  0.53  8.03     0.159 HD
ATOM   2193 2HD2BASN A 178      -2.134   4.787  -2.188  0.47  8.79     0.159 HD
ATOM   2194  N   PHE A 179      -0.846   2.311   2.739  1.00  5.45     0.000 N 
ATOM   2195  CA  PHE A 179      -0.703   1.154   3.607  1.00  5.87     0.095 C 
ATOM   2196  C   PHE A 179      -1.186   1.508   5.012  1.00  5.67     0.223 C 
ATOM   2197  O   PHE A 179      -0.840   2.562   5.551  1.00  6.67    -0.273 OA
ATOM   2198  CB  PHE A 179       0.750   0.683   3.669  1.00  6.07     0.053 C 
ATOM   2199  CG  PHE A 179       0.939  -0.474   4.611  1.00  5.27    -0.057 A 
ATOM   2200  CD1 PHE A 179       0.583  -1.748   4.224  1.00  5.70     0.007 A 
ATOM   2201  CD2 PHE A 179       1.411  -0.282   5.901  1.00  5.37     0.007 A 
ATOM   2202  CE1 PHE A 179       0.703  -2.833   5.097  1.00  5.66     0.001 A 
ATOM   2203  CE2 PHE A 179       1.541  -1.360   6.785  1.00  5.58     0.001 A 
ATOM   2204  CZ  PHE A 179       1.181  -2.629   6.375  1.00  5.16     0.000 A 
ATOM   2205  HN2 PHE A 179      -0.206   2.880   2.818  0.53  6.54     0.000 HD
ATOM   2206  HN1 PHE A 179      -0.277   2.933   2.907  0.47  6.54     0.000 HD
ATOM   2207  N   ASP A 180      -1.977   0.616   5.606  1.00  6.17    -0.347 N 
ATOM   2208  CA  ASP A 180      -2.575   0.836   6.920  1.00  6.10     0.186 C 
ATOM   2209  C   ASP A 180      -1.823   0.027   7.975  1.00  5.77     0.243 C 
ATOM   2210  O   ASP A 180      -1.996  -1.200   8.047  1.00  6.57    -0.271 OA
ATOM   2211  CB  ASP A 180      -4.038   0.410   6.889  1.00  7.39     0.147 C 
ATOM   2212  CG  ASP A 180      -4.776   0.736   8.165  1.00  8.29     0.175 C 
ATOM   2213  OD1 ASP A 180      -4.131   1.141   9.161  1.00  7.25    -0.648 OA
ATOM   2214  OD2 ASP A 180      -6.018   0.593   8.154  1.00 12.14    -0.648 OA
ATOM   2215  HN  ASP A 180      -2.188  -0.143   5.260  1.00  7.40     0.163 HD
ATOM   2216  N   PRO A 181      -1.011   0.652   8.831  1.00  5.52    -0.337 N 
ATOM   2217  CA  PRO A 181      -0.254  -0.123   9.828  1.00  6.03     0.179 C 
ATOM   2218  C   PRO A 181      -1.117  -0.732  10.914  1.00  5.52     0.241 C 
ATOM   2219  O   PRO A 181      -0.622  -1.592  11.651  1.00  5.95    -0.271 OA
ATOM   2220  CB  PRO A 181       0.731   0.905  10.403  1.00  6.74     0.037 C 
ATOM   2221  CG  PRO A 181       0.046   2.217  10.213  1.00  6.53     0.022 C 
ATOM   2222  CD  PRO A 181      -0.707   2.094   8.907  1.00  6.19     0.127 C 
ATOM   2223  N   ARG A 182      -2.395  -0.359  11.019  1.00  5.86    -0.346 N 
ATOM   2224  CA  ARG A 182      -3.258  -1.004  12.002  1.00  5.73     0.176 C 
ATOM   2225  C   ARG A 182      -3.387  -2.497  11.747  1.00  5.69     0.240 C 
ATOM   2226  O   ARG A 182      -3.657  -3.261  12.680  1.00  6.97    -0.271 OA
ATOM   2227  CB  ARG A 182      -4.635  -0.361  11.992  1.00  6.25     0.036 C 
ATOM   2228  CG  ARG A 182      -4.596   1.073  12.488  1.00  7.38     0.023 C 
ATOM   2229  CD  ARG A 182      -5.945   1.747  12.413  1.00  9.05     0.138 C 
ATOM   2230  NE  ARG A 182      -6.392   1.845  11.035  1.00  9.11    -0.227 N 
ATOM   2231  CZ  ARG A 182      -7.542   2.386  10.665  1.00 12.51     0.665 C 
ATOM   2232  NH1 ARG A 182      -8.356   2.895  11.578  1.00 15.03    -0.235 N 
ATOM   2233  NH2 ARG A 182      -7.871   2.420   9.382  1.00 14.72    -0.235 N 
ATOM   2234  HN  ARG A 182      -2.775   0.250  10.545  1.00  7.03     0.163 HD
ATOM   2235  HE  ARG A 182      -5.878   1.532  10.421  1.00 10.93     0.177 HD
ATOM   2236  HH  ARG A 182      -8.137   2.874  12.409  1.00 18.04     0.174 HD
ATOM   2237  HH  ARG A 182      -9.104   3.247  11.339  1.00 18.04     0.174 HD
ATOM   2238  HH  ARG A 182      -7.338   2.091   8.793  1.00 17.66     0.174 HD
ATOM   2239  HH  ARG A 182      -8.618   2.771   9.139  1.00 17.66     0.174 HD
ATOM   2240  N   GLY A 183      -3.203  -2.936  10.499  1.00  6.10    -0.351 N 
ATOM   2241  CA  GLY A 183      -3.274  -4.347  10.172  1.00  6.86     0.225 C 
ATOM   2242  C   GLY A 183      -2.114  -5.183  10.672  1.00  5.99     0.236 C 
ATOM   2243  O   GLY A 183      -2.116  -6.406  10.503  1.00  7.44    -0.272 OA
ATOM   2244  HN  GLY A 183      -3.036  -2.428   9.826  1.00  7.32     0.163 HD
ATOM   2245  N   LEU A 184      -1.124  -4.564  11.307  1.00  5.41    -0.345 N 
ATOM   2246  CA  LEU A 184       0.009  -5.277  11.874  1.00  5.42     0.189 C 
ATOM   2247  C   LEU A 184      -0.134  -5.537  13.370  1.00  5.69     0.244 C 
ATOM   2248  O   LEU A 184       0.731  -6.190  13.956  1.00  8.00    -0.258 OA
ATOM   2249  CB  LEU A 184       1.300  -4.500  11.621  1.00  5.67     0.040 C 
ATOM   2250  CG  LEU A 184       1.655  -4.301  10.150  1.00  6.47    -0.020 C 
ATOM   2251  CD1 LEU A 184       2.839  -3.376  10.032  1.00  8.58     0.009 C 
ATOM   2252  CD2 LEU A 184       1.930  -5.620   9.450  1.00  8.27     0.009 C 
ATOM   2253  HN  LEU A 184      -1.087  -3.713  11.422  1.00  6.49     0.163 HD
ATOM   2254  N  ALEU A 185      -1.177  -5.026  13.997  0.67  5.50    -0.337 N 
ATOM   2255  N  BLEU A 185      -1.196  -5.047  13.997  0.33  5.98    -0.337 N 
ATOM   2256  CA ALEU A 185      -1.348  -5.137  15.434  0.67  6.09     0.187 C 
ATOM   2257  CA BLEU A 185      -1.284  -5.171  15.443  0.33  6.49     0.187 C 
ATOM   2258  C  ALEU A 185      -2.018  -6.465  15.808  0.67  6.11     0.350 C 
ATOM   2259  C  BLEU A 185      -2.078  -6.410  15.851  0.33  6.54     0.350 C 
ATOM   2260  O  ALEU A 185      -2.745  -7.056  15.001  0.67  6.60    -0.262 OA
ATOM   2261  O  BLEU A 185      -2.962  -6.867  15.118  0.33  6.65    -0.262 OA
ATOM   2262  CB ALEU A 185      -2.196  -3.962  15.942  0.67  6.88     0.038 C 
ATOM   2263  CB BLEU A 185      -1.958  -3.938  16.038  0.33  6.95     0.038 C 
ATOM   2264  CG ALEU A 185      -1.710  -2.541  15.586  0.67  7.19    -0.020 C 
ATOM   2265  CG BLEU A 185      -0.991  -2.835  16.463  0.33  7.14    -0.020 C 
ATOM   2266  CD1ALEU A 185      -2.694  -1.481  16.056  0.67  8.93     0.009 C 
ATOM   2267  CD1BLEU A 185      -0.165  -2.352  15.280  0.33  6.95     0.009 C 
ATOM   2268  CD2ALEU A 185      -0.316  -2.299  16.170  0.67  8.55     0.009 C 
ATOM   2269  CD2BLEU A 185      -1.755  -1.692  17.088  0.33  7.93     0.009 C 
ATOM   2270  H  ALEU A 185      -1.815  -4.602  13.607  0.67  6.60     0.164 HD
ATOM   2271  H  BLEU A 185      -1.858  -4.649  13.619  0.33  7.17     0.164 HD
ATOM   2272  N   PRO A 186      -1.788  -6.952  17.026  1.00  6.03     0.075 N 
ATOM   2273  CA  PRO A 186      -2.595  -8.043  17.575  1.00  6.42     0.312 C 
ATOM   2274  C   PRO A 186      -3.902  -7.467  18.119  1.00  6.32     0.253 C 
ATOM   2275  O   PRO A 186      -4.152  -6.270  18.049  1.00  6.87    -0.257 OA
ATOM   2276  CB  PRO A 186      -1.710  -8.584  18.699  1.00  7.47     0.048 C 
ATOM   2277  CG  PRO A 186      -1.015  -7.354  19.204  1.00  7.18     0.032 C 
ATOM   2278  CD  PRO A 186      -0.759  -6.497  17.976  1.00  6.46     0.259 C 
ATOM   2279  N  AGLU A 187      -4.748  -8.348  18.658  0.73  7.04    -0.338 N 
ATOM   2280  N  BGLU A 187      -4.718  -8.363  18.684  0.27  7.12    -0.338 N 
ATOM   2281  CA AGLU A 187      -6.027  -7.912  19.218  0.73  7.67     0.164 C 
ATOM   2282  CA BGLU A 187      -6.024  -7.994  19.226  0.27  7.57     0.164 C 
ATOM   2283  C  AGLU A 187      -5.825  -7.091  20.486  0.73  7.27     0.219 C 
ATOM   2284  C  BGLU A 187      -5.882  -7.166  20.500  0.27  7.55     0.219 C 
ATOM   2285  O  AGLU A 187      -6.397  -6.003  20.639  0.73  8.77    -0.287 OA
ATOM   2286  O  BGLU A 187      -6.558  -6.144  20.669  0.27  8.45    -0.287 OA
ATOM   2287  CB AGLU A 187      -6.893  -9.120  19.542  0.73  9.63     0.044 C 
ATOM   2288  CB BGLU A 187      -6.818  -9.275  19.501  0.27  8.84     0.044 C 
ATOM   2289  CG AGLU A 187      -7.542  -9.759  18.356  0.73 11.04     0.116 C 
ATOM   2290  CG BGLU A 187      -8.101  -9.103  20.303  0.27  9.92     0.116 C 
ATOM   2291  CD AGLU A 187      -8.371 -10.950  18.760  0.73 13.94     0.172 C 
ATOM   2292  CD BGLU A 187      -8.565 -10.401  20.943  0.27 11.05     0.172 C 
ATOM   2293  OE1AGLU A 187      -8.501 -11.221  19.965  0.73 15.24    -0.648 OA
ATOM   2294  OE1BGLU A 187      -8.236 -11.490  20.423  0.27 11.73    -0.648 OA
ATOM   2295  OE2AGLU A 187      -8.910 -11.624  17.883  0.73 15.07    -0.648 OA
ATOM   2296  OE2BGLU A 187      -9.243 -10.327  21.986  0.27 11.31    -0.648 OA
ATOM   2297  H  AGLU A 187      -4.608  -9.194  18.711  0.73  8.44     0.164 HD
ATOM   2298  H  BGLU A 187      -4.536  -9.200  18.766  0.27  8.54     0.164 HD
ATOM   2299  N   SER A 188      -5.027  -7.608  21.415  1.00  7.18     0.000 N 
ATOM   2300  CA  SER A 188      -4.821  -6.959  22.701  1.00  7.36     0.130 C 
ATOM   2301  C   SER A 188      -3.693  -5.944  22.636  1.00  7.51     0.229 C 
ATOM   2302  O   SER A 188      -2.688  -6.150  21.951  1.00  9.04    -0.259 OA
ATOM   2303  CB  SER A 188      -4.426  -8.004  23.749  1.00  8.72     0.180 C 
ATOM   2304  OG  SER A 188      -4.145  -7.400  25.007  1.00  9.20    -0.400 OA
ATOM   2305  HN2 SER A 188      -4.590  -8.343  21.321  0.73  8.61     0.000 HD
ATOM   2306  HN1 SER A 188      -4.538  -8.307  21.310  0.27  8.61     0.000 HD
ATOM   2307  HG  SER A 188      -3.853  -7.977  25.543  1.00 11.04     0.209 HD
ATOM   2308  N  ALEU A 189      -3.859  -4.844  23.375  0.70  7.29    -0.338 N 
ATOM   2309  N  BLEU A 189      -3.834  -4.867  23.403  0.30  7.69    -0.338 N 
ATOM   2310  CA ALEU A 189      -2.813  -3.843  23.540  0.70  8.52     0.178 C 
ATOM   2311  CA BLEU A 189      -2.740  -3.925  23.597  0.30  8.41     0.178 C 
ATOM   2312  C  ALEU A 189      -2.106  -3.943  24.889  0.70  8.01     0.241 C 
ATOM   2313  C  BLEU A 189      -2.196  -3.968  25.027  0.30  7.91     0.241 C 
ATOM   2314  O  ALEU A 189      -1.374  -3.023  25.253  0.70  8.28    -0.271 OA
ATOM   2315  O  BLEU A 189      -1.687  -2.967  25.533  0.30  7.74    -0.271 OA
ATOM   2316  CB ALEU A 189      -3.365  -2.424  23.331  0.70  9.36     0.038 C 
ATOM   2317  CB BLEU A 189      -3.132  -2.514  23.152  0.30  9.25     0.038 C 
ATOM   2318  CG ALEU A 189      -3.786  -2.044  21.908  0.70 10.02    -0.020 C 
ATOM   2319  CG BLEU A 189      -3.544  -2.373  21.677  0.30  9.66    -0.020 C 
ATOM   2320  CD1ALEU A 189      -4.272  -0.610  21.870  0.70 10.95     0.009 C 
ATOM   2321  CD1BLEU A 189      -3.668  -0.912  21.296  0.30 10.22     0.009 C 
ATOM   2322  CD2ALEU A 189      -2.641  -2.227  20.928  0.70 10.22     0.009 C 
ATOM   2323  CD2BLEU A 189      -2.571  -3.078  20.735  0.30 10.46     0.009 C 
ATOM   2324  H  ALEU A 189      -4.585  -4.655  23.797  0.70  8.75     0.164 HD
ATOM   2325  H  BLEU A 189      -4.557  -4.662  23.822  0.30  9.23     0.164 HD
ATOM   2326  N  AASP A 190      -2.297  -5.032  25.635  0.70  7.28    -0.347 N 
ATOM   2327  N  BASP A 190      -2.297  -5.125  25.687  0.30  7.65    -0.347 N 
ATOM   2328  CA AASP A 190      -1.562  -5.211  26.884  0.70  7.28     0.172 C 
ATOM   2329  CA BASP A 190      -1.534  -5.357  26.907  0.30  7.46     0.172 C 
ATOM   2330  C  AASP A 190      -0.063  -5.282  26.598  0.70  6.23     0.220 C 
ATOM   2331  C  BASP A 190      -0.052  -5.261  26.578  0.30  6.76     0.220 C 
ATOM   2332  O  AASP A 190       0.369  -5.824  25.577  0.70  6.54    -0.287 OA
ATOM   2333  O  BASP A 190       0.381  -5.660  25.494  0.30  6.98    -0.287 OA
ATOM   2334  CB AASP A 190      -2.021  -6.490  27.579  0.70  8.68     0.146 C 
ATOM   2335  CB BASP A 190      -1.826  -6.756  27.457  0.30  8.71     0.146 C 
ATOM   2336  CG AASP A 190      -3.462  -6.422  28.079  0.70 10.81     0.174 C 
ATOM   2337  CG BASP A 190      -3.203  -6.868  28.093  0.30 10.32     0.174 C 
ATOM   2338  OD1AASP A 190      -4.133  -5.379  27.931  0.70 13.09    -0.648 OA
ATOM   2339  OD1BASP A 190      -3.712  -5.853  28.607  0.30 11.71    -0.648 OA
ATOM   2340  OD2AASP A 190      -3.917  -7.439  28.624  0.70 11.81    -0.648 OA
ATOM   2341  OD2BASP A 190      -3.769  -7.980  28.089  0.30 10.84    -0.648 OA
ATOM   2342  H  AASP A 190      -2.839  -5.671  25.442  0.70  8.74     0.163 HD
ATOM   2343  H  BASP A 190      -2.796  -5.783  25.448  0.30  9.18     0.163 HD
ATOM   2344  N   TYR A 191       0.741  -4.743  27.517  1.00  6.26     0.000 N 
ATOM   2345  CA  TYR A 191       2.140  -4.508  27.212  1.00  5.88     0.095 C 
ATOM   2346  C   TYR A 191       3.034  -4.586  28.441  1.00  5.66     0.223 C 
ATOM   2347  O   TYR A 191       2.592  -4.467  29.587  1.00  6.57    -0.273 OA
ATOM   2348  CB  TYR A 191       2.328  -3.137  26.522  1.00  6.26     0.053 C 
ATOM   2349  CG  TYR A 191       1.921  -1.955  27.388  1.00  6.40    -0.057 A 
ATOM   2350  CD1 TYR A 191       2.825  -1.354  28.260  1.00  6.75     0.010 A 
ATOM   2351  CD2 TYR A 191       0.624  -1.450  27.347  1.00  7.12     0.010 A 
ATOM   2352  CE1 TYR A 191       2.440  -0.288  29.066  1.00  6.98     0.037 A 
ATOM   2353  CE2 TYR A 191       0.236  -0.392  28.155  1.00  7.15     0.037 A 
ATOM   2354  CZ  TYR A 191       1.147   0.188  29.013  1.00  7.11     0.065 A 
ATOM   2355  OH  TYR A 191       0.806   1.233  29.841  1.00  8.34    -0.361 OA
ATOM   2356  HN1 TYR A 191       0.498  -4.511  28.309  0.70  7.51     0.000 HD
ATOM   2357  HN2 TYR A 191       0.494  -4.528  28.312  0.30  7.51     0.000 HD
ATOM   2358  HH  TYR A 191      -0.022   1.367  29.808  1.00 10.00     0.217 HD
ATOM   2359  N   TRP A 192       4.320  -4.781  28.154  1.00  5.32    -0.347 N 
ATOM   2360  CA  TRP A 192       5.415  -4.518  29.076  1.00  5.54     0.180 C 
ATOM   2361  C   TRP A 192       6.103  -3.224  28.661  1.00  5.45     0.241 C 
ATOM   2362  O   TRP A 192       6.130  -2.874  27.479  1.00  5.92    -0.271 OA
ATOM   2363  CB  TRP A 192       6.449  -5.638  29.027  1.00  6.13     0.075 C 
ATOM   2364  CG  TRP A 192       5.966  -6.993  29.459  1.00  6.26    -0.028 A 
ATOM   2365  CD1 TRP A 192       5.738  -7.416  30.749  1.00  7.27     0.096 A 
ATOM   2366  CD2 TRP A 192       5.699  -8.127  28.620  1.00  6.53    -0.002 A 
ATOM   2367  CE2 TRP A 192       5.321  -9.192  29.459  1.00  7.27     0.042 A 
ATOM   2368  CE3 TRP A 192       5.773  -8.357  27.242  1.00  7.33     0.014 A 
ATOM   2369  NE1 TRP A 192       5.335  -8.733  30.753  1.00  8.22    -0.365 N 
ATOM   2370  CZ2 TRP A 192       5.003 -10.456  28.959  1.00  8.75     0.030 A 
ATOM   2371  CZ3 TRP A 192       5.463  -9.622  26.748  1.00  8.61     0.001 A 
ATOM   2372  CH2 TRP A 192       5.080 -10.651  27.607  1.00  9.03     0.002 A 
ATOM   2373  HN  TRP A 192       4.593  -5.080  27.395  1.00  6.39     0.163 HD
ATOM   2374  HE1 TRP A 192       5.126  -9.192  31.450  1.00  9.86     0.165 HD
ATOM   2375  N   THR A 193       6.705  -2.533  29.628  1.00  5.37    -0.344 N 
ATOM   2376  CA  THR A 193       7.433  -1.316  29.307  1.00  5.02     0.205 C 
ATOM   2377  C   THR A 193       8.678  -1.185  30.175  1.00  4.93     0.243 C 
ATOM   2378  O   THR A 193       8.694  -1.595  31.349  1.00  5.86    -0.271 OA
ATOM   2379  CB  THR A 193       6.515  -0.075  29.439  1.00  5.42     0.146 C 
ATOM   2380  CG2 THR A 193       5.997   0.136  30.850  1.00  6.70     0.042 C 
ATOM   2381  OG1 THR A 193       7.209   1.106  29.044  1.00  5.56    -0.393 OA
ATOM   2382  HN  THR A 193       6.703  -2.748  30.461  1.00  6.45     0.163 HD
ATOM   2383  HG1 THR A 193       7.492   1.023  28.258  1.00  6.68     0.210 HD
ATOM   2384  N   TYR A 194       9.717  -0.587  29.596  1.00  5.00    -0.346 N 
ATOM   2385  CA  TYR A 194      10.952  -0.309  30.319  1.00  5.09     0.181 C 
ATOM   2386  C   TYR A 194      11.729   0.739  29.532  1.00  4.81     0.243 C 
ATOM   2387  O   TYR A 194      11.502   0.907  28.327  1.00  4.94    -0.271 OA
ATOM   2388  CB  TYR A 194      11.787  -1.602  30.514  1.00  5.45     0.073 C 
ATOM   2389  CG  TYR A 194      12.487  -2.054  29.253  1.00  4.67    -0.056 A 
ATOM   2390  CD1 TYR A 194      11.815  -2.771  28.266  1.00  5.23     0.010 A 
ATOM   2391  CD2 TYR A 194      13.814  -1.732  29.032  1.00  5.40     0.010 A 
ATOM   2392  CE1 TYR A 194      12.451  -3.128  27.077  1.00  5.12     0.037 A 
ATOM   2393  CE2 TYR A 194      14.458  -2.087  27.863  1.00  5.09     0.037 A 
ATOM   2394  CZ  TYR A 194      13.768  -2.775  26.880  1.00  5.19     0.065 A 
ATOM   2395  OH  TYR A 194      14.449  -3.097  25.728  1.00  5.26    -0.361 OA
ATOM   2396  HN  TYR A 194       9.730  -0.331  28.775  1.00  6.00     0.163 HD
ATOM   2397  HH  TYR A 194      13.995  -2.880  25.055  1.00  6.31     0.217 HD
ATOM   2398  N   PRO A 195      12.662   1.440  30.183  1.00  4.98    -0.337 N 
ATOM   2399  CA  PRO A 195      13.504   2.421  29.482  1.00  5.32     0.179 C 
ATOM   2400  C   PRO A 195      14.697   1.733  28.832  1.00  4.82     0.241 C 
ATOM   2401  O   PRO A 195      15.431   0.993  29.488  1.00  5.44    -0.271 OA
ATOM   2402  CB  PRO A 195      13.963   3.358  30.607  1.00  6.01     0.037 C 
ATOM   2403  CG  PRO A 195      13.993   2.464  31.836  1.00  6.30     0.022 C 
ATOM   2404  CD  PRO A 195      12.837   1.517  31.647  1.00  6.05     0.127 C 
ATOM   2405  N   GLY A 196      14.920   2.007  27.553  1.00  4.75    -0.351 N 
ATOM   2406  CA  GLY A 196      16.008   1.395  26.817  1.00  4.81     0.225 C 
ATOM   2407  C   GLY A 196      16.550   2.269  25.715  1.00  4.84     0.236 C 
ATOM   2408  O   GLY A 196      16.585   3.501  25.812  1.00  5.20    -0.272 OA
ATOM   2409  HN  GLY A 196      14.446   2.553  27.086  1.00  5.70     0.163 HD
ATOM   2410  N   SER A 197      16.977   1.606  24.647  1.00  4.95    -0.344 N 
ATOM   2411  CA  SER A 197      17.777   2.236  23.608  1.00  5.31     0.200 C 
ATOM   2412  C   SER A 197      17.294   1.811  22.233  1.00  4.94     0.243 C 
ATOM   2413  O   SER A 197      16.552   0.836  22.079  1.00  5.11    -0.271 OA
ATOM   2414  CB  SER A 197      19.265   1.868  23.745  1.00  5.37     0.199 C 
ATOM   2415  OG  SER A 197      19.508   0.518  23.370  1.00  5.07    -0.398 OA
ATOM   2416  HN  SER A 197      16.813   0.775  24.500  1.00  5.94     0.163 HD
ATOM   2417  HG  SER A 197      19.474   0.441  22.534  1.00  6.08     0.209 HD
ATOM   2418  N   LEU A 198      17.793   2.515  21.220  1.00  5.38    -0.346 N 
ATOM   2419  CA  LEU A 198      17.813   1.954  19.876  1.00  5.97     0.177 C 
ATOM   2420  C   LEU A 198      18.591   0.641  19.909  1.00  4.94     0.241 C 
ATOM   2421  O   LEU A 198      19.591   0.529  20.622  1.00  5.73    -0.271 OA
ATOM   2422  CB  LEU A 198      18.531   2.904  18.917  1.00  7.34     0.038 C 
ATOM   2423  CG  LEU A 198      17.906   4.279  18.714  1.00 10.17    -0.020 C 
ATOM   2424  CD1 LEU A 198      18.774   5.112  17.784  1.00 13.13     0.009 C 
ATOM   2425  CD2 LEU A 198      16.484   4.141  18.181  1.00 11.92     0.009 C 
ATOM   2426  HN  LEU A 198      18.121   3.307  21.285  1.00  6.46     0.163 HD
ATOM   2427  N   THR A 199      18.174  -0.351  19.112  1.00  5.41    -0.344 N 
ATOM   2428  CA  THR A 199      18.896  -1.619  19.069  1.00  5.13     0.205 C 
ATOM   2429  C   THR A 199      19.888  -1.690  17.919  1.00  5.08     0.243 C 
ATOM   2430  O   THR A 199      20.545  -2.722  17.758  1.00  5.68    -0.271 OA
ATOM   2431  CB  THR A 199      17.959  -2.821  18.987  1.00  5.13     0.146 C 
ATOM   2432  CG2 THR A 199      16.939  -2.821  20.113  1.00  6.26     0.042 C 
ATOM   2433  OG1 THR A 199      17.311  -2.811  17.720  1.00  5.39    -0.393 OA
ATOM   2434  HN  THR A 199      17.487  -0.309  18.596  1.00  6.49     0.163 HD
ATOM   2435  HG1 THR A 199      16.807  -3.479  17.650  1.00  6.47     0.210 HD
ATOM   2436  N   THR A 200      20.011  -0.627  17.140  1.00  5.81    -0.344 N 
ATOM   2437  CA  THR A 200      21.032  -0.487  16.120  1.00  6.07     0.205 C 
ATOM   2438  C   THR A 200      21.906   0.707  16.458  1.00  6.10     0.245 C 
ATOM   2439  O   THR A 200      21.417   1.680  17.046  1.00  6.41    -0.271 OA
ATOM   2440  CB  THR A 200      20.385  -0.240  14.750  1.00  7.37     0.146 C 
ATOM   2441  CG2 THR A 200      19.677  -1.476  14.257  1.00  7.83     0.042 C 
ATOM   2442  OG1 THR A 200      19.429   0.828  14.841  1.00  9.33    -0.393 OA
ATOM   2443  HN  THR A 200      19.491   0.056  17.186  1.00  6.97     0.163 HD
ATOM   2444  HG1 THR A 200      19.826   1.564  14.921  1.00 11.19     0.210 HD
ATOM   2445  N   PRO A 201      23.178   0.679  16.079  1.00  6.22    -0.337 N 
ATOM   2446  CA  PRO A 201      23.992   1.882  16.155  1.00  6.61     0.179 C 
ATOM   2447  C   PRO A 201      23.239   3.059  15.566  1.00  7.10     0.243 C 
ATOM   2448  O   PRO A 201      22.640   2.953  14.488  1.00  8.58    -0.271 OA
ATOM   2449  CB  PRO A 201      25.236   1.501  15.332  1.00  7.86     0.037 C 
ATOM   2450  CG  PRO A 201      25.358   0.022  15.590  1.00  7.89     0.022 C 
ATOM   2451  CD  PRO A 201      23.934  -0.453  15.515  1.00  7.51     0.127 C 
ATOM   2452  N   PRO A 202      23.269   4.224  16.223  1.00  7.51    -0.337 N 
ATOM   2453  CA  PRO A 202      24.143   4.607  17.342  1.00  7.35     0.179 C 
ATOM   2454  C   PRO A 202      23.698   4.196  18.763  1.00  6.10     0.241 C 
ATOM   2455  O   PRO A 202      24.323   4.653  19.727  1.00  7.01    -0.271 OA
ATOM   2456  CB  PRO A 202      24.217   6.129  17.196  1.00 10.11     0.037 C 
ATOM   2457  CG  PRO A 202      22.865   6.493  16.618  1.00 11.54     0.022 C 
ATOM   2458  CD  PRO A 202      22.543   5.384  15.671  1.00  9.85     0.127 C 
ATOM   2459  N   LEU A 203      22.689   3.335  18.902  1.00  5.90    -0.346 N 
ATOM   2460  CA  LEU A 203      22.371   2.692  20.192  1.00  5.64     0.177 C 
ATOM   2461  C   LEU A 203      21.973   3.711  21.261  1.00  5.79     0.241 C 
ATOM   2462  O   LEU A 203      22.159   3.491  22.458  1.00  6.20    -0.271 OA
ATOM   2463  CB  LEU A 203      23.510   1.786  20.681  1.00  5.73     0.038 C 
ATOM   2464  CG  LEU A 203      23.885   0.645  19.732  1.00  5.97    -0.020 C 
ATOM   2465  CD1 LEU A 203      25.176  -0.005  20.194  1.00  6.84     0.009 C 
ATOM   2466  CD2 LEU A 203      22.769  -0.383  19.620  1.00  6.46     0.009 C 
ATOM   2467  HN  LEU A 203      22.165   3.101  18.262  1.00  7.09     0.163 HD
ATOM   2468  N   LEU A 204      21.374   4.819  20.833  1.00  6.79    -0.346 N 
ATOM   2469  CA  LEU A 204      21.102   5.929  21.731  1.00  7.28     0.177 C 
ATOM   2470  C   LEU A 204      20.006   5.572  22.729  1.00  6.26     0.241 C 
ATOM   2471  O   LEU A 204      19.013   4.910  22.400  1.00  6.24    -0.271 OA
ATOM   2472  CB  LEU A 204      20.712   7.166  20.923  1.00  9.33     0.038 C 
ATOM   2473  CG  LEU A 204      21.787   7.628  19.926  1.00 12.19    -0.020 C 
ATOM   2474  CD1 LEU A 204      21.236   8.724  19.046  1.00 12.67     0.009 C 
ATOM   2475  CD2 LEU A 204      23.055   8.072  20.624  1.00 14.13     0.009 C 
ATOM   2476  HN  LEU A 204      21.115   4.951  20.023  1.00  8.15     0.163 HD
ATOM   2477  N   GLU A 205      20.196   6.033  23.958  1.00  6.18    -0.349 N 
ATOM   2478  CA  GLU A 205      19.379   5.629  25.108  1.00  6.14     0.155 C 
ATOM   2479  C   GLU A 205      18.202   6.583  25.294  1.00  5.89     0.195 C 
ATOM   2480  O   GLU A 205      18.091   7.310  26.279  1.00  6.99     0.000 OA
ATOM   2481  HO1 GLU A 205      18.788   7.344  27.023  1.00  0.00     0.000 HD
ATOM   2482  HO2 GLU A 205      17.260   7.898  26.340  1.00  0.00     0.000 HD
ATOM   2483  CB  GLU A 205      20.270   5.518  26.345  1.00  6.88     0.042 C 
ATOM   2484  CG  GLU A 205      21.194   4.322  26.217  1.00  6.87     0.115 C 
ATOM   2485  CD  GLU A 205      22.128   4.081  27.397  1.00  6.72     0.172 C 
ATOM   2486  OE1 GLU A 205      22.423   5.046  28.146  1.00  7.96    -0.648 OA
ATOM   2487  OE2 GLU A 205      22.560   2.916  27.554  1.00  7.12    -0.648 OA
ATOM   2488  HN  GLU A 205      20.811   6.598  24.164  1.00  7.42     0.163 HD
ATOM   2489  N  ACYS A 206      17.281   6.538  24.312  0.59  4.83    -0.367 N 
ATOM   2490  N  BCYS A 206      17.312   6.593  24.298  0.15  6.14    -0.366 N 
ATOM   2491  N  CCYS A 206      17.293   6.543  24.315  0.26  5.83    -0.366 N 
ATOM   2492  CA ACYS A 206      16.219   7.527  24.191  0.59  4.28     0.152 C 
ATOM   2493  CA BCYS A 206      16.218   7.555  24.287  0.15  6.05     0.168 C 
ATOM   2494  CA CCYS A 206      16.234   7.534  24.210  0.26  5.72     0.167 C 
ATOM   2495  C  ACYS A 206      14.827   6.922  24.265  0.59  4.75     0.256 C 
ATOM   2496  C  BCYS A 206      14.863   6.897  24.061  0.15  5.66     0.220 C 
ATOM   2497  C  CCYS A 206      14.851   6.910  24.126  0.26  5.46     0.220 C 
ATOM   2498  O  ACYS A 206      13.842   7.665  24.210  0.59  5.21    -0.305 OA
ATOM   2499  O  BCYS A 206      13.927   7.573  23.622  0.15  5.18    -0.287 OA
ATOM   2500  O  CCYS A 206      13.888   7.623  23.823  0.26  5.03    -0.287 OA
ATOM   2501  CB ACYS A 206      16.335   8.278  22.853  0.59  5.50     0.118 C 
ATOM   2502  CB BCYS A 206      16.451   8.665  23.252  0.15  6.80     0.119 C 
ATOM   2503  CB CCYS A 206      16.454   8.397  22.964  0.26  7.13     0.103 C 
ATOM   2504  SG ACYS A 206      18.003   8.876  22.452  0.59  5.95    -0.095 SA
ATOM   2505  SG BCYS A 206      17.539   8.277  21.882  0.15  6.65    -0.095 SA
ATOM   2506  SG CCYS A 206      16.644   7.415  21.454  0.26  7.87    -0.180 SA
ATOM   2507  H  ACYS A 206      17.259   5.932  23.702  0.59  5.79     0.158 HD
ATOM   2508  H  BCYS A 206      17.324   6.056  23.626  0.15  7.37     0.158 HD
ATOM   2509  H  CCYS A 206      17.273   5.944  23.698  0.26  7.00     0.158 HD
ATOM   2510  HG CCYS A 206      17.621   6.726  21.557  0.26  9.44     0.101 HD
ATOM   2511  N   VAL A 207      14.721   5.607  24.359  1.00  5.17     0.000 N 
ATOM   2512  CA  VAL A 207      13.499   4.884  24.032  1.00  5.22     0.094 C 
ATOM   2513  C   VAL A 207      12.725   4.476  25.278  1.00  4.84     0.223 C 
ATOM   2514  O   VAL A 207      13.255   3.787  26.156  1.00  6.11    -0.273 OA
ATOM   2515  CB  VAL A 207      13.797   3.643  23.179  1.00  5.09    -0.009 C 
ATOM   2516  CG1 VAL A 207      12.506   2.909  22.853  1.00  5.11     0.010 C 
ATOM   2517  CG2 VAL A 207      14.563   3.982  21.908  1.00  5.89     0.010 C 
ATOM   2518  HN  VAL A 207      15.361   5.094  24.619  0.59  6.20     0.000 HD
ATOM   2519  H  BVAL A 207      15.320   5.131  24.752  0.15  6.20     0.000 HD
ATOM   2520  H  CVAL A 207      15.334   5.117  24.710  0.26  6.20     0.000 HD
ATOM   2521  N   THR A 208      11.437   4.819  25.307  1.00  4.48    -0.345 N 
ATOM   2522  CA  THR A 208      10.476   4.117  26.151  1.00  4.79     0.205 C 
ATOM   2523  C   THR A 208       9.968   2.944  25.322  1.00  4.54     0.243 C 
ATOM   2524  O   THR A 208       9.273   3.135  24.310  1.00  4.64    -0.271 OA
ATOM   2525  CB  THR A 208       9.320   5.013  26.586  1.00  5.42     0.146 C 
ATOM   2526  CG2 THR A 208       8.322   4.236  27.448  1.00  6.36     0.042 C 
ATOM   2527  OG1 THR A 208       9.832   6.116  27.332  1.00  6.33    -0.393 OA
ATOM   2528  HN  THR A 208      11.096   5.459  24.844  1.00  5.37     0.163 HD
ATOM   2529  HG1 THR A 208      10.349   6.572  26.853  1.00  7.59     0.210 HD
ATOM   2530  N   TRP A 209      10.357   1.736  25.717  1.00  4.26    -0.346 N 
ATOM   2531  CA  TRP A 209       9.928   0.534  25.021  1.00  4.53     0.181 C 
ATOM   2532  C   TRP A 209       8.554   0.128  25.509  1.00  4.22     0.241 C 
ATOM   2533  O   TRP A 209       8.291   0.106  26.716  1.00  5.10    -0.271 OA
ATOM   2534  CB  TRP A 209      10.919  -0.620  25.254  1.00  4.76     0.075 C 
ATOM   2535  CG  TRP A 209      12.065  -0.545  24.300  1.00  4.67    -0.028 A 
ATOM   2536  CD1 TRP A 209      13.289   0.018  24.510  1.00  5.28     0.096 A 
ATOM   2537  CD2 TRP A 209      12.044  -0.973  22.943  1.00  4.48    -0.002 A 
ATOM   2538  CE2 TRP A 209      13.293  -0.648  22.379  1.00  4.92     0.042 A 
ATOM   2539  CE3 TRP A 209      11.087  -1.606  22.138  1.00  4.88     0.014 A 
ATOM   2540  NE1 TRP A 209      14.038  -0.044  23.358  1.00  5.66    -0.365 N 
ATOM   2541  CZ2 TRP A 209      13.607  -0.933  21.050  1.00  5.58     0.030 A 
ATOM   2542  CZ3 TRP A 209      11.405  -1.900  20.839  1.00  5.54     0.001 A 
ATOM   2543  CH2 TRP A 209      12.651  -1.559  20.300  1.00  5.91     0.002 A 
ATOM   2544  HN  TRP A 209      10.873   1.587  26.389  1.00  5.11     0.163 HD
ATOM   2545  HE1 TRP A 209      14.842   0.247  23.267  1.00  6.79     0.165 HD
ATOM   2546  N   ILE A 210       7.696  -0.243  24.564  1.00  4.31    -0.346 N 
ATOM   2547  CA  ILE A 210       6.354  -0.737  24.837  1.00  4.59     0.180 C 
ATOM   2548  C   ILE A 210       6.249  -2.013  24.011  1.00  4.57     0.241 C 
ATOM   2549  O   ILE A 210       6.123  -1.944  22.790  1.00  5.06    -0.271 OA
ATOM   2550  CB  ILE A 210       5.293   0.292  24.442  1.00  5.05     0.013 C 
ATOM   2551  CG1 ILE A 210       5.485   1.582  25.244  1.00  6.51     0.002 C 
ATOM   2552  CG2 ILE A 210       3.890  -0.274  24.655  1.00  5.64     0.012 C 
ATOM   2553  CD1 ILE A 210       4.698   2.785  24.737  1.00  7.85     0.005 C 
ATOM   2554  HN  ILE A 210       7.878  -0.216  23.724  1.00  5.17     0.163 HD
ATOM   2555  N   VAL A 211       6.350  -3.171  24.661  1.00  4.58    -0.346 N 
ATOM   2556  CA  VAL A 211       6.407  -4.460  23.988  1.00  4.72     0.180 C 
ATOM   2557  C   VAL A 211       5.081  -5.154  24.242  1.00  4.94     0.241 C 
ATOM   2558  O   VAL A 211       4.706  -5.394  25.395  1.00  5.51    -0.271 OA
ATOM   2559  CB  VAL A 211       7.595  -5.299  24.479  1.00  5.46     0.009 C 
ATOM   2560  CG1 VAL A 211       7.595  -6.665  23.806  1.00  6.31     0.012 C 
ATOM   2561  CG2 VAL A 211       8.899  -4.566  24.199  1.00  6.17     0.012 C 
ATOM   2562  HN  VAL A 211       6.387  -3.233  25.518  1.00  5.50     0.163 HD
ATOM   2563  N   LEU A 212       4.345  -5.444  23.171  1.00  5.20    -0.345 N 
ATOM   2564  CA  LEU A 212       3.032  -6.051  23.332  1.00  5.42     0.189 C 
ATOM   2565  C   LEU A 212       3.145  -7.502  23.789  1.00  5.64     0.244 C 
ATOM   2566  O   LEU A 212       3.988  -8.267  23.310  1.00  6.30    -0.258 OA
ATOM   2567  CB  LEU A 212       2.220  -5.955  22.039  1.00  5.73     0.040 C 
ATOM   2568  CG  LEU A 212       1.881  -4.530  21.595  1.00  6.22    -0.020 C 
ATOM   2569  CD1 LEU A 212       0.881  -4.577  20.437  1.00  7.64     0.009 C 
ATOM   2570  CD2 LEU A 212       1.329  -3.687  22.729  1.00  7.29     0.009 C 
ATOM   2571  HN  LEU A 212       4.581  -5.302  22.356  1.00  6.24     0.163 HD
ATOM   2572  N  ALYS A 213       2.254  -7.869  24.716  0.70  6.44    -0.337 N 
ATOM   2573  N  BLYS A 213       2.272  -7.894  24.719  0.30  6.45    -0.337 N 
ATOM   2574  CA ALYS A 213       2.187  -9.221  25.257  0.70  7.73     0.177 C 
ATOM   2575  CA BLYS A 213       2.299  -9.269  25.205  0.30  7.90     0.177 C 
ATOM   2576  C  ALYS A 213       1.780 -10.244  24.199  0.70  6.75     0.241 C 
ATOM   2577  C  BLYS A 213       1.855 -10.257  24.131  0.30  6.92     0.241 C 
ATOM   2578  O  ALYS A 213       2.284 -11.373  24.195  0.70  8.47    -0.271 OA
ATOM   2579  O  BLYS A 213       2.400 -11.363  24.037  0.30  8.55    -0.271 OA
ATOM   2580  CB ALYS A 213       1.173  -9.213  26.411  0.70 12.08     0.035 C 
ATOM   2581  CB BLYS A 213       1.422  -9.409  26.447  0.30 12.06     0.030 C 
ATOM   2582  CG ALYS A 213       0.626 -10.547  26.875  0.70 16.10     0.004 C 
ATOM   2583  CG BLYS A 213       1.440 -10.800  27.056  0.30 15.75     0.007 C 
ATOM   2584  CD ALYS A 213      -0.647 -10.345  27.709  0.70 19.21     0.027 C 
ATOM   2585  CE ALYS A 213      -1.905 -10.297  26.843  0.70 21.21     0.229 C 
ATOM   2586  NZ ALYS A 213      -3.139 -10.141  27.663  0.70 22.66    -0.079 N 
ATOM   2587  H  ALYS A 213       1.666  -7.340  25.054  0.70  7.73     0.164 HD
ATOM   2588  H  BLYS A 213       1.670  -7.394  25.076  0.30  7.74     0.164 HD
ATOM   2589  HZ1ALYS A 213      -3.838  -9.982  27.134  0.70 27.19     0.274 HD
ATOM   2590  HZ2ALYS A 213      -3.292 -10.884  28.127  0.70 27.19     0.274 HD
ATOM   2591  HZ3ALYS A 213      -3.045  -9.460  28.229  0.70 27.19     0.274 HD
ATOM   2592  N  AGLU A 214       0.835  -9.885  23.332  0.67  6.11    -0.346 N 
ATOM   2593  N  BGLU A 214       0.864  -9.887  23.324  0.33  6.48    -0.346 N 
ATOM   2594  CA AGLU A 214       0.285 -10.823  22.366  0.67  6.00     0.177 C 
ATOM   2595  CA BGLU A 214       0.333 -10.800  22.320  0.33  6.43     0.177 C 
ATOM   2596  C  AGLU A 214       1.109 -10.763  21.089  0.67  5.66     0.243 C 
ATOM   2597  C  BGLU A 214       1.185 -10.745  21.058  0.33  5.81     0.243 C 
ATOM   2598  O  AGLU A 214       1.183  -9.693  20.466  0.67  6.28    -0.271 OA
ATOM   2599  O  BGLU A 214       1.276  -9.682  20.431  0.33  5.92    -0.271 OA
ATOM   2600  CB AGLU A 214      -1.161 -10.464  22.055  0.67  6.61     0.045 C 
ATOM   2601  CB BGLU A 214      -1.102 -10.432  21.963  0.33  7.09     0.045 C 
ATOM   2602  CG AGLU A 214      -1.881 -11.434  21.138  0.67  7.28     0.116 C 
ATOM   2603  CG BGLU A 214      -2.145 -10.900  22.956  0.33  7.85     0.116 C 
ATOM   2604  CD AGLU A 214      -3.279 -10.941  20.723  0.67  9.73     0.172 C 
ATOM   2605  CD BGLU A 214      -3.556 -10.851  22.380  0.33  8.96     0.172 C 
ATOM   2606  OE1AGLU A 214      -3.974 -10.301  21.539  0.67  8.55    -0.648 OA
ATOM   2607  OE1BGLU A 214      -3.730 -10.377  21.232  0.33  9.13    -0.648 OA
ATOM   2608  OE2AGLU A 214      -3.666 -11.130  19.546  0.67 12.24    -0.648 OA
ATOM   2609  OE2BGLU A 214      -4.494 -11.299  23.070  0.33 10.16    -0.648 OA
ATOM   2610  H  AGLU A 214       0.496  -9.096  23.285  0.67  7.33     0.163 HD
ATOM   2611  H  BGLU A 214       0.484  -9.116  23.339  0.33  7.78     0.163 HD
ATOM   2612  N  APRO A 215       1.727 -11.864  20.653  0.67  6.31    -0.338 N 
ATOM   2613  N  BPRO A 215       1.811 -11.848  20.647  0.33  5.76    -0.338 N 
ATOM   2614  CA APRO A 215       2.375 -11.865  19.339  0.67  6.49     0.165 C 
ATOM   2615  CA BPRO A 215       2.456 -11.878  19.329  0.33  6.02     0.165 C 
ATOM   2616  C  APRO A 215       1.325 -11.774  18.246  0.67  6.15     0.219 C 
ATOM   2617  C  BPRO A 215       1.421 -11.955  18.219  0.33  5.88     0.219 C 
ATOM   2618  O  APRO A 215       0.140 -12.047  18.459  0.67  7.76    -0.287 OA
ATOM   2619  O  BPRO A 215       0.329 -12.503  18.395  0.33  5.60    -0.287 OA
ATOM   2620  CB APRO A 215       3.083 -13.223  19.295  0.67  6.99     0.035 C 
ATOM   2621  CB BPRO A 215       3.292 -13.166  19.371  0.33  6.50     0.035 C 
ATOM   2622  CG APRO A 215       2.233 -14.105  20.122  0.67  8.82     0.022 C 
ATOM   2623  CG BPRO A 215       3.326 -13.579  20.813  0.33  6.34     0.022 C 
ATOM   2624  CD APRO A 215       1.679 -13.224  21.229  0.67  7.96     0.127 C 
ATOM   2625  CD BPRO A 215       2.055 -13.088  21.402  0.33  6.61     0.127 C 
ATOM   2626  N   ILE A 216       1.778 -11.415  17.055  1.00  6.12     0.000 N 
ATOM   2627  CA  ILE A 216       0.986 -11.631  15.858  1.00  5.95     0.108 C 
ATOM   2628  C   ILE A 216       1.446 -12.933  15.230  1.00  6.00     0.228 C 
ATOM   2629  O   ILE A 216       2.620 -13.312  15.306  1.00  7.24    -0.259 OA
ATOM   2630  CB  ILE A 216       1.035 -10.454  14.859  1.00  6.35    -0.004 C 
ATOM   2631  CG1 ILE A 216       2.456 -10.151  14.372  1.00  6.41     0.001 C 
ATOM   2632  CG2 ILE A 216       0.401  -9.233  15.496  1.00  6.74     0.011 C 
ATOM   2633  CD1 ILE A 216       2.496  -9.225  13.154  1.00  7.08     0.005 C 
ATOM   2634  HN1 ILE A 216       2.541 -11.044  16.916  0.67  7.34     0.000 HD
ATOM   2635  HN2 ILE A 216       2.473 -10.922  16.939  0.33  7.34     0.000 HD
ATOM   2636  N  ASER A 217       0.504 -13.652  14.635  0.58  6.31    -0.338 N 
ATOM   2637  N  BSER A 217       0.513 -13.608  14.576  0.42  6.39    -0.338 N 
ATOM   2638  CA ASER A 217       0.832 -14.829  13.850  0.58  6.60     0.187 C 
ATOM   2639  CA BSER A 217       0.797 -14.825  13.838  0.42  6.21     0.187 C 
ATOM   2640  C  ASER A 217       1.080 -14.410  12.409  0.58  5.96     0.221 C 
ATOM   2641  C  BSER A 217       1.029 -14.480  12.374  0.42  6.04     0.221 C 
ATOM   2642  O  ASER A 217       0.298 -13.649  11.834  0.58  6.50    -0.287 OA
ATOM   2643  O  BSER A 217       0.182 -13.840  11.742  0.42  6.22    -0.287 OA
ATOM   2644  CB ASER A 217      -0.301 -15.852  13.904  0.58  9.23     0.197 C 
ATOM   2645  CB BSER A 217      -0.380 -15.788  13.962  0.42  7.59     0.197 C 
ATOM   2646  OG ASER A 217      -0.346 -16.500  15.164  0.58 11.49    -0.398 OA
ATOM   2647  OG BSER A 217      -0.157 -16.944  13.188  0.42  8.24    -0.398 OA
ATOM   2648  H  ASER A 217      -0.337 -13.475  14.672  0.58  7.58     0.164 HD
ATOM   2649  H  BSER A 217      -0.313 -13.373  14.545  0.42  7.67     0.164 HD
ATOM   2650  HG ASER A 217      -0.974 -17.058  15.179  0.58 13.79     0.209 HD
ATOM   2651  HG BSER A 217      -0.176 -16.751  12.371  0.42  9.88     0.209 HD
ATOM   2652  N   VAL A 218       2.173 -14.907  11.841  1.00  5.66     0.000 N 
ATOM   2653  CA  VAL A 218       2.510 -14.730  10.438  1.00  5.74     0.094 C 
ATOM   2654  C   VAL A 218       2.808 -16.110   9.874  1.00  5.34     0.223 C 
ATOM   2655  O   VAL A 218       3.150 -17.030  10.611  1.00  6.11    -0.273 OA
ATOM   2656  CB  VAL A 218       3.718 -13.792  10.246  1.00  6.10    -0.009 C 
ATOM   2657  CG1 VAL A 218       3.444 -12.453  10.919  1.00  6.45     0.010 C 
ATOM   2658  CG2 VAL A 218       4.995 -14.417  10.776  1.00  7.30     0.010 C 
ATOM   2659  HN1 VAL A 218       2.759 -15.370  12.268  0.58  6.79     0.000 HD
ATOM   2660  HN2 VAL A 218       2.785 -15.313  12.288  0.42  6.79     0.000 HD
ATOM   2661  N   SER A 219       2.707 -16.261   8.565  1.00  5.75    -0.344 N 
ATOM   2662  CA  SER A 219       3.020 -17.568   8.005  1.00  5.72     0.212 C 
ATOM   2663  C   SER A 219       4.512 -17.703   7.728  1.00  5.81     0.246 C 
ATOM   2664  O   SER A 219       5.236 -16.722   7.535  1.00  5.56    -0.257 OA
ATOM   2665  CB  SER A 219       2.229 -17.866   6.735  1.00  6.16     0.200 C 
ATOM   2666  OG  SER A 219       2.624 -16.972   5.715  1.00  6.91    -0.398 OA
ATOM   2667  HN  SER A 219       2.471 -15.652   8.005  1.00  6.89     0.163 HD
ATOM   2668  HG  SER A 219       2.187 -17.125   5.014  1.00  8.30     0.209 HD
ATOM   2669  N  ASER A 220       4.975 -18.956   7.695  0.49  6.66    -0.336 N 
ATOM   2670  N  BSER A 220       4.954 -18.955   7.690  0.51  6.46    -0.336 N 
ATOM   2671  CA ASER A 220       6.361 -19.206   7.319  0.49  6.85     0.187 C 
ATOM   2672  CA BSER A 220       6.325 -19.253   7.319  0.51  6.18     0.187 C 
ATOM   2673  C  ASER A 220       6.674 -18.575   5.970  0.49  6.14     0.221 C 
ATOM   2674  C  BSER A 220       6.674 -18.631   5.972  0.51  5.73     0.221 C 
ATOM   2675  O  ASER A 220       7.760 -18.022   5.769  0.49  6.46    -0.287 OA
ATOM   2676  O  BSER A 220       7.790 -18.139   5.773  0.51  6.09    -0.287 OA
ATOM   2677  CB ASER A 220       6.628 -20.709   7.265  0.49  8.92     0.197 C 
ATOM   2678  CB BSER A 220       6.454 -20.768   7.261  0.51  7.51     0.197 C 
ATOM   2679  OG ASER A 220       6.800 -21.250   8.563  0.49  9.47    -0.398 OA
ATOM   2680  OG BSER A 220       7.762 -21.145   6.968  0.51  7.27    -0.398 OA
ATOM   2681  H  ASER A 220       4.516 -19.659   7.883  0.49  7.99     0.164 HD
ATOM   2682  H  BSER A 220       4.479 -19.648   7.874  0.51  7.75     0.164 HD
ATOM   2683  HG ASER A 220       7.523 -20.978   8.894  0.49 11.36     0.209 HD
ATOM   2684  HG BSER A 220       8.282 -20.865   7.565  0.51  8.72     0.209 HD
ATOM   2685  N   GLU A 221       5.722 -18.640   5.035  1.00  5.91     0.000 N 
ATOM   2686  CA  GLU A 221       5.941 -18.067   3.708  1.00  5.80     0.091 C 
ATOM   2687  C   GLU A 221       6.192 -16.566   3.768  1.00  5.70     0.223 C 
ATOM   2688  O   GLU A 221       6.978 -16.028   2.979  1.00  6.30    -0.273 OA
ATOM   2689  CB  GLU A 221       4.712 -18.328   2.835  1.00  6.44     0.025 C 
ATOM   2690  CG  GLU A 221       4.505 -19.770   2.404  1.00  7.33     0.114 C 
ATOM   2691  CD  GLU A 221       3.784 -20.676   3.407  1.00  7.28     0.172 C 
ATOM   2692  OE1 GLU A 221       3.603 -20.337   4.602  1.00  8.38    -0.648 OA
ATOM   2693  OE2 GLU A 221       3.398 -21.772   2.969  1.00  9.06    -0.648 OA
ATOM   2694  HN2 GLU A 221       4.951 -19.005   5.143  0.49  7.10     0.000 HD
ATOM   2695  HN1 GLU A 221       4.937 -18.973   5.144  0.51  7.10     0.000 HD
ATOM   2696  N   GLN A 222       5.518 -15.869   4.679  1.00  5.31    -0.346 N 
ATOM   2697  CA  GLN A 222       5.728 -14.437   4.817  1.00  5.33     0.189 C 
ATOM   2698  C   GLN A 222       7.147 -14.148   5.302  1.00  5.56     0.244 C 
ATOM   2699  O   GLN A 222       7.851 -13.315   4.726  1.00  6.29    -0.258 OA
ATOM   2700  CB  GLN A 222       4.656 -13.834   5.729  1.00  5.09     0.045 C 
ATOM   2701  CG  GLN A 222       3.283 -13.863   5.091  1.00  5.80     0.105 C 
ATOM   2702  CD  GLN A 222       2.168 -13.323   5.968  1.00  5.36     0.215 C 
ATOM   2703  NE2 GLN A 222       1.340 -12.465   5.382  1.00  5.92    -0.370 N 
ATOM   2704  OE1 GLN A 222       2.049 -13.665   7.154  1.00  5.73    -0.274 OA
ATOM   2705  HN  GLN A 222       4.940 -16.200   5.223  1.00  6.37     0.163 HD
ATOM   2706 1HE2 GLN A 222       1.455 -12.251   4.557  1.00  7.11     0.159 HD
ATOM   2707 2HE2 GLN A 222       0.688 -12.124   5.827  1.00  7.11     0.159 HD
ATOM   2708  N  AVAL A 223       7.569 -14.811   6.383  0.57  6.02    -0.337 N 
ATOM   2709  N  BVAL A 223       7.609 -14.875   6.321  0.43  5.67    -0.337 N 
ATOM   2710  CA AVAL A 223       8.867 -14.495   6.961  0.57  6.83     0.181 C 
ATOM   2711  CA BVAL A 223       8.969 -14.670   6.805  0.43  5.67     0.181 C 
ATOM   2712  C  AVAL A 223       9.997 -15.021   6.087  0.57  6.73     0.241 C 
ATOM   2713  C  BVAL A 223       9.996 -15.107   5.759  0.43  5.55     0.241 C 
ATOM   2714  O  AVAL A 223      11.050 -14.389   5.992  0.57  7.38    -0.271 OA
ATOM   2715  O  BVAL A 223      11.049 -14.480   5.613  0.43  6.26    -0.271 OA
ATOM   2716  CB AVAL A 223       8.973 -14.948   8.432  0.57  7.50     0.009 C 
ATOM   2717  CB BVAL A 223       9.180 -15.369   8.160  0.43  6.44     0.009 C 
ATOM   2718  CG1AVAL A 223       8.841 -16.440   8.567  0.57  9.03     0.012 C 
ATOM   2719  CG1BVAL A 223      10.581 -15.092   8.687  0.43  8.29     0.012 C 
ATOM   2720  CG2AVAL A 223      10.285 -14.477   9.040  0.57  8.12     0.012 C 
ATOM   2721  CG2BVAL A 223       8.131 -14.922   9.176  0.43  6.04     0.012 C 
ATOM   2722  H  AVAL A 223       7.131 -15.431   6.787  0.57  7.23     0.164 HD
ATOM   2723  H  BVAL A 223       7.163 -15.480   6.739  0.43  6.81     0.164 HD
ATOM   2724  N  ALEU A 224       9.801 -16.153   5.407  0.57  6.45    -0.346 N 
ATOM   2725  N  BLEU A 224       9.708 -16.174   5.007  0.43  6.03    -0.346 N 
ATOM   2726  CA ALEU A 224      10.882 -16.656   4.568  0.57  6.59     0.177 C 
ATOM   2727  CA BLEU A 224      10.645 -16.608   3.971  0.43  6.99     0.177 C 
ATOM   2728  C  ALEU A 224      11.167 -15.726   3.391  0.57  6.31     0.241 C 
ATOM   2729  C  BLEU A 224      10.911 -15.497   2.956  0.43  6.48     0.241 C 
ATOM   2730  O  ALEU A 224      12.309 -15.677   2.914  0.57  6.85    -0.271 OA
ATOM   2731  O  BLEU A 224      12.025 -15.389   2.425  0.43  7.21    -0.271 OA
ATOM   2732  CB ALEU A 224      10.624 -18.101   4.133  0.57  7.57     0.038 C 
ATOM   2733  CB BLEU A 224      10.122 -17.874   3.285  0.43  8.28     0.038 C 
ATOM   2734  CG ALEU A 224       9.613 -18.393   3.029  0.57  8.65    -0.020 C 
ATOM   2735  CG BLEU A 224      10.315 -19.176   4.071  0.43 10.04    -0.020 C 
ATOM   2736  CD1ALEU A 224      10.223 -18.193   1.651  0.57  9.24     0.009 C 
ATOM   2737  CD1BLEU A 224       9.348 -20.251   3.588  0.43 10.12     0.009 C 
ATOM   2738  CD2ALEU A 224       9.073 -19.810   3.175  0.57  9.77     0.009 C 
ATOM   2739  CD2BLEU A 224      11.755 -19.655   3.973  0.43 10.39     0.009 C 
ATOM   2740  H  ALEU A 224       9.082 -16.626   5.416  0.57  7.74     0.163 HD
ATOM   2741  H  BLEU A 224       8.995 -16.651   5.074  0.43  7.23     0.163 HD
ATOM   2742  N  ALYS A 225      10.173 -14.957   2.936  0.57  6.15    -0.346 N 
ATOM   2743  N  BLYS A 225       9.910 -14.654   2.683  0.43  6.34    -0.346 N 
ATOM   2744  CA ALYS A 225      10.442 -14.005   1.862  0.57  5.99     0.176 C 
ATOM   2745  CA BLYS A 225      10.117 -13.523   1.785  0.43  6.20     0.172 C 
ATOM   2746  C  ALYS A 225      11.280 -12.822   2.344  0.57  6.08     0.241 C 
ATOM   2747  C  BLYS A 225      11.064 -12.485   2.387  0.43  6.95     0.240 C 
ATOM   2748  O  ALYS A 225      12.096 -12.297   1.577  0.57  5.90    -0.271 OA
ATOM   2749  O  BLYS A 225      11.828 -11.853   1.648  0.43  7.39    -0.271 OA
ATOM   2750  CB ALYS A 225       9.157 -13.523   1.201  0.57  6.29     0.035 C 
ATOM   2751  CB BLYS A 225       8.772 -12.893   1.413  0.43  6.75     0.042 C 
ATOM   2752  CG ALYS A 225       9.453 -12.860  -0.137  0.57  8.52     0.004 C 
ATOM   2753  CD ALYS A 225       8.192 -12.498  -0.878  0.57  9.17     0.027 C 
ATOM   2754  CE ALYS A 225       8.492 -11.828  -2.197  0.57  7.84     0.229 C 
ATOM   2755  NZ ALYS A 225       7.266 -11.224  -2.731  0.57  7.73    -0.079 N 
ATOM   2756  H  ALYS A 225       9.363 -14.968   3.223  0.57  7.38     0.163 HD
ATOM   2757  H  BLYS A 225       9.113 -14.717   3.002  0.43  7.61     0.163 HD
ATOM   2758  HZ1ALYS A 225       7.443 -10.799  -3.493  0.57  9.28     0.274 HD
ATOM   2759  HZ2ALYS A 225       6.659 -11.856  -2.888  0.57  9.28     0.274 HD
ATOM   2760  HZ3ALYS A 225       6.933 -10.642  -2.146  0.57  9.28     0.274 HD
ATOM   2761  N  APHE A 226      11.104 -12.386   3.600  0.57  5.35    -0.347 N 
ATOM   2762  N  BPHE A 226      11.043 -12.294   3.713  0.43  6.78    -0.347 N 
ATOM   2763  CA APHE A 226      12.020 -11.405   4.184  0.57  5.56     0.166 C 
ATOM   2764  CA BPHE A 226      12.015 -11.400   4.342  0.43  5.90     0.166 C 
ATOM   2765  C  APHE A 226      13.464 -11.861   3.996  0.57  5.62     0.219 C 
ATOM   2766  C  BPHE A 226      13.444 -11.855   4.036  0.43  6.00     0.219 C 
ATOM   2767  O  APHE A 226      14.375 -11.049   3.795  0.57  5.81    -0.287 OA
ATOM   2768  O  BPHE A 226      14.326 -11.035   3.756  0.43  6.56    -0.287 OA
ATOM   2769  CB APHE A 226      11.803 -11.260   5.701  0.57  5.88     0.072 C 
ATOM   2770  CB BPHE A 226      11.856 -11.377   5.871  0.43  5.98     0.072 C 
ATOM   2771  CG APHE A 226      10.544 -10.551   6.125  0.57  6.87    -0.056 A 
ATOM   2772  CG BPHE A 226      10.616 -10.674   6.415  0.43  4.49    -0.056 A 
ATOM   2773  CD1APHE A 226       9.428 -10.430   5.314  0.57  7.98     0.007 A 
ATOM   2774  CD1BPHE A 226       9.592 -10.165   5.614  0.43  5.37     0.007 A 
ATOM   2775  CD2APHE A 226      10.494 -10.020   7.401  0.57  9.40     0.007 A 
ATOM   2776  CD2BPHE A 226      10.493 -10.553   7.790  0.43  4.98     0.007 A 
ATOM   2777  CE1APHE A 226       8.298  -9.771   5.774  0.57  9.68     0.001 A 
ATOM   2778  CE1BPHE A 226       8.473  -9.538   6.193  0.43  5.67     0.001 A 
ATOM   2779  CE2APHE A 226       9.379  -9.365   7.855  0.57 10.21     0.001 A 
ATOM   2780  CE2BPHE A 226       9.405  -9.927   8.367  0.43  5.37     0.001 A 
ATOM   2781  CZ APHE A 226       8.282  -9.238   7.039  0.57  9.38     0.000 A 
ATOM   2782  CZ BPHE A 226       8.388  -9.424   7.576  0.43  5.66     0.000 A 
ATOM   2783  H  APHE A 226      10.472 -12.640   4.124  0.57  6.42     0.163 HD
ATOM   2784  H  BPHE A 226      10.489 -12.664   4.257  0.43  8.14     0.163 HD
ATOM   2785  N   ARG A 227      13.690 -13.165   4.113  1.00  6.02     0.000 N 
ATOM   2786  CA  ARG A 227      15.030 -13.729   4.075  1.00  6.53     0.091 C 
ATOM   2787  C   ARG A 227      15.617 -13.780   2.675  1.00  7.32     0.223 C 
ATOM   2788  O   ARG A 227      16.775 -14.182   2.521  1.00  8.41    -0.273 OA
ATOM   2789  CB  ARG A 227      15.023 -15.142   4.657  1.00  7.00     0.016 C 
ATOM   2790  CG  ARG A 227      14.494 -15.257   6.082  1.00  6.77     0.021 C 
ATOM   2791  CD  ARG A 227      14.664 -16.690   6.580  1.00  8.08     0.138 C 
ATOM   2792  NE  ARG A 227      14.011 -16.877   7.870  1.00  7.54    -0.227 N 
ATOM   2793  CZ  ARG A 227      13.023 -17.726   8.119  1.00  7.18     0.665 C 
ATOM   2794  NH1 ARG A 227      12.594 -18.563   7.191  1.00  8.76    -0.235 N 
ATOM   2795  NH2 ARG A 227      12.472 -17.750   9.319  1.00  8.03    -0.235 N 
ATOM   2796  HN2 ARG A 227      13.072 -13.753   4.218  0.57  7.22     0.000 HD
ATOM   2797  HN1 ARG A 227      13.076 -13.762   4.190  0.43  7.22     0.000 HD
ATOM   2798  HE  ARG A 227      14.291 -16.395   8.525  1.00  9.04     0.177 HD
ATOM   2799  HH  ARG A 227      12.957 -18.563   6.411  1.00 10.51     0.174 HD
ATOM   2800  HH  ARG A 227      11.953 -19.108   7.367  1.00 10.51     0.174 HD
ATOM   2801  HH  ARG A 227      12.754 -17.217   9.932  1.00  9.63     0.174 HD
ATOM   2802  HH  ARG A 227      11.831 -18.298   9.487  1.00  9.63     0.174 HD
ATOM   2803  N   LYS A 228      14.846 -13.391   1.654  1.00  6.68    -0.347 N 
ATOM   2804  CA  LYS A 228      15.360 -13.297   0.293  1.00  7.41     0.176 C 
ATOM   2805  C   LYS A 228      15.885 -11.906  -0.030  1.00  6.68     0.241 C 
ATOM   2806  O   LYS A 228      16.480 -11.714  -1.094  1.00  8.15    -0.271 OA
ATOM   2807  CB  LYS A 228      14.281 -13.728  -0.703  1.00 10.25     0.035 C 
ATOM   2808  CG  LYS A 228      13.956 -15.225  -0.547  1.00 13.89     0.004 C 
ATOM   2809  CD  LYS A 228      12.924 -15.781  -1.517  1.00 17.12     0.027 C 
ATOM   2810  CE  LYS A 228      12.688 -17.285  -1.234  1.00 20.57     0.229 C 
ATOM   2811  NZ  LYS A 228      11.585 -17.938  -2.022  1.00 22.58    -0.079 N 
ATOM   2812  HN  LYS A 228      14.017 -13.176   1.729  1.00  8.02     0.163 HD
ATOM   2813  HZ1 LYS A 228      11.501 -18.791  -1.779  1.00 27.09     0.274 HD
ATOM   2814  HZ2 LYS A 228      10.814 -17.519  -1.872  1.00 27.09     0.274 HD
ATOM   2815  HZ3 LYS A 228      11.769 -17.902  -2.892  1.00 27.09     0.274 HD
ATOM   2816  N   LEU A 229      15.673 -10.935   0.857  1.00  6.23    -0.346 N 
ATOM   2817  CA  LEU A 229      16.312  -9.642   0.721  1.00  6.08     0.177 C 
ATOM   2818  C   LEU A 229      17.829  -9.795   0.834  1.00  5.79     0.241 C 
ATOM   2819  O   LEU A 229      18.350 -10.832   1.265  1.00  6.39    -0.271 OA
ATOM   2820  CB  LEU A 229      15.791  -8.696   1.795  1.00  5.95     0.038 C 
ATOM   2821  CG  LEU A 229      14.336  -8.263   1.623  1.00  6.05    -0.020 C 
ATOM   2822  CD1 LEU A 229      13.825  -7.633   2.897  1.00  7.26     0.009 C 
ATOM   2823  CD2 LEU A 229      14.207  -7.298   0.465  1.00  8.13     0.009 C 
ATOM   2824  HN  LEU A 229      15.163 -11.006   1.546  1.00  7.48     0.163 HD
ATOM   2825  N   ASN A 230      18.537  -8.737   0.450  1.00  6.25    -0.346 N 
ATOM   2826  CA  ASN A 230      19.990  -8.692   0.471  1.00  6.28     0.185 C 
ATOM   2827  C   ASN A 230      20.480  -7.516   1.315  1.00  6.19     0.241 C 
ATOM   2828  O   ASN A 230      19.947  -6.405   1.227  1.00  7.09    -0.271 OA
ATOM   2829  CB  ASN A 230      20.555  -8.469  -0.929  1.00  7.57     0.137 C 
ATOM   2830  CG  ASN A 230      20.502  -9.680  -1.816  1.00  8.85     0.217 C 
ATOM   2831  ND2 ASN A 230      21.053  -9.514  -2.987  1.00  9.45    -0.370 N 
ATOM   2832  OD1 ASN A 230      19.990 -10.754  -1.469  1.00 10.82    -0.274 OA
ATOM   2833  HN  ASN A 230      18.182  -8.008   0.163  1.00  7.50     0.163 HD
ATOM   2834 1HD2 ASN A 230      21.064 -10.161  -3.554  1.00 11.33     0.159 HD
ATOM   2835 2HD2 ASN A 230      21.406  -8.757  -3.192  1.00 11.33     0.159 HD
ATOM   2836  N   PHE A 231      21.538  -7.764   2.100  1.00  6.48    -0.346 N 
ATOM   2837  CA  PHE A 231      22.246  -6.678   2.770  1.00  6.76     0.180 C 
ATOM   2838  C   PHE A 231      23.035  -5.825   1.779  1.00  7.42     0.241 C 
ATOM   2839  O   PHE A 231      23.230  -4.625   1.999  1.00  8.63    -0.271 OA
ATOM   2840  CB  PHE A 231      23.279  -7.254   3.751  1.00  7.49     0.073 C 
ATOM   2841  CG  PHE A 231      22.726  -7.849   5.045  1.00  7.28    -0.056 A 
ATOM   2842  CD1 PHE A 231      21.985  -7.082   5.939  1.00  7.43     0.007 A 
ATOM   2843  CD2 PHE A 231      23.038  -9.157   5.400  1.00  8.14     0.007 A 
ATOM   2844  CE1 PHE A 231      21.560  -7.616   7.155  1.00  7.34     0.001 A 
ATOM   2845  CE2 PHE A 231      22.624  -9.694   6.608  1.00  8.15     0.001 A 
ATOM   2846  CZ  PHE A 231      21.885  -8.921   7.491  1.00  7.80     0.000 A 
ATOM   2847  HN  PHE A 231      21.859  -8.546   2.256  1.00  7.78     0.163 HD
ATOM   2848  N   ASN A 232      23.548  -6.446   0.724  1.00  7.51    -0.346 N 
ATOM   2849  CA  ASN A 232      24.423  -5.803  -0.233  1.00  7.83     0.185 C 
ATOM   2850  C   ASN A 232      23.641  -4.968  -1.233  1.00  7.48     0.241 C 
ATOM   2851  O   ASN A 232      22.432  -5.124  -1.417  1.00  7.91    -0.271 OA
ATOM   2852  CB  ASN A 232      25.165  -6.880  -1.013  1.00  8.96     0.137 C 
ATOM   2853  CG  ASN A 232      24.211  -7.895  -1.621  1.00  8.76     0.217 C 
ATOM   2854  ND2 ASN A 232      23.920  -7.754  -2.911  1.00 10.09    -0.370 N 
ATOM   2855  OD1 ASN A 232      23.709  -8.777  -0.923  1.00  8.95    -0.274 OA
ATOM   2856  HN  ASN A 232      23.396  -7.272   0.537  1.00  9.01     0.163 HD
ATOM   2857 1HD2 ASN A 232      23.385  -8.307  -3.294  1.00 12.10     0.159 HD
ATOM   2858 2HD2 ASN A 232      24.268  -7.109  -3.362  1.00 12.10     0.159 HD
ATOM   2859  N   GLY A 233      24.377  -4.091  -1.913  1.00  8.59    -0.349 N 
ATOM   2860  CA  GLY A 233      23.850  -3.387  -3.054  1.00  8.57     0.238 C 
ATOM   2861  C   GLY A 233      23.879  -4.219  -4.327  1.00  8.47     0.239 C 
ATOM   2862  O   GLY A 233      24.536  -5.261  -4.433  1.00 10.01    -0.258 OA
ATOM   2863  HN  GLY A 233      25.191  -3.890  -1.723  1.00 10.30     0.163 HD
ATOM   2864  N  AGLU A 234      23.142  -3.728  -5.321  0.20  8.94    -0.339 N 
ATOM   2865  N  BGLU A 234      23.129  -3.743  -5.317  0.80  8.49    -0.339 N 
ATOM   2866  CA AGLU A 234      23.116  -4.363  -6.631  0.20  9.30     0.164 C 
ATOM   2867  CA BGLU A 234      23.108  -4.396  -6.617  0.80  8.63     0.164 C 
ATOM   2868  C  AGLU A 234      24.521  -4.424  -7.213  0.20  9.57     0.219 C 
ATOM   2869  C  BGLU A 234      24.512  -4.434  -7.205  0.80  8.86     0.219 C 
ATOM   2870  O  AGLU A 234      25.284  -3.457  -7.144  0.20 10.13    -0.287 OA
ATOM   2871  O  BGLU A 234      25.267  -3.465  -7.118  0.80 10.52    -0.287 OA
ATOM   2872  CB AGLU A 234      22.207  -3.560  -7.564  0.20  9.66     0.044 C 
ATOM   2873  CB BGLU A 234      22.173  -3.648  -7.570  0.80  9.54     0.044 C 
ATOM   2874  CG AGLU A 234      22.088  -4.118  -8.974  0.20 10.33     0.116 C 
ATOM   2875  CG BGLU A 234      22.021  -4.327  -8.932  0.80 11.10     0.116 C 
ATOM   2876  CD AGLU A 234      21.259  -3.228  -9.884  0.20 10.96     0.172 C 
ATOM   2877  CD BGLU A 234      20.884  -3.768  -9.755  0.80 12.66     0.172 C 
ATOM   2878  OE1AGLU A 234      20.938  -2.085  -9.484  0.20 11.49    -0.648 OA
ATOM   2879  OE1BGLU A 234      19.763  -3.663  -9.220  0.80 13.58    -0.648 OA
ATOM   2880  OE2AGLU A 234      20.928  -3.679 -10.999  0.20 11.25    -0.648 OA
ATOM   2881  OE2BGLU A 234      21.115  -3.448 -10.936  0.80 14.87    -0.648 OA
ATOM   2882  H  AGLU A 234      22.647  -3.027  -5.261  0.20 10.73     0.164 HD
ATOM   2883  H  BGLU A 234      22.628  -3.046  -5.261  0.80 10.19     0.164 HD
ATOM   2884  N   GLY A 235      24.866  -5.572  -7.791  1.00  9.89     0.000 N 
ATOM   2885  CA  GLY A 235      26.174  -5.749  -8.391  1.00 10.96     0.127 C 
ATOM   2886  C   GLY A 235      27.277  -6.127  -7.427  1.00 10.87     0.223 C 
ATOM   2887  O   GLY A 235      28.418  -6.329  -7.862  1.00 12.74    -0.260 OA
ATOM   2888  HN1 GLY A 235      24.355  -6.262  -7.846  0.20 11.87     0.000 HD
ATOM   2889  HN2 GLY A 235      24.357  -6.263  -7.853  0.80 11.87     0.000 HD
ATOM   2890  N  AGLU A 236      26.980  -6.223  -6.140  0.45 11.63    -0.339 N 
ATOM   2891  N  BGLU A 236      26.986  -6.210  -6.134  0.55 11.75    -0.339 N 
ATOM   2892  CA AGLU A 236      27.919  -6.644  -5.119  0.45 12.50     0.187 C 
ATOM   2893  CA BGLU A 236      27.933  -6.637  -5.121  0.55 12.77     0.187 C 
ATOM   2894  C  AGLU A 236      27.677  -8.099  -4.769  0.45 12.86     0.350 C 
ATOM   2895  C  BGLU A 236      27.670  -8.085  -4.747  0.55 12.86     0.350 C 
ATOM   2896  O  AGLU A 236      26.624  -8.656  -5.090  0.45 13.09    -0.262 OA
ATOM   2897  O  BGLU A 236      26.595  -8.621  -5.028  0.55 12.80    -0.262 OA
ATOM   2898  CB AGLU A 236      27.725  -5.792  -3.862  0.45 12.54     0.045 C 
ATOM   2899  CB BGLU A 236      27.789  -5.759  -3.871  0.55 13.02     0.045 C 
ATOM   2900  CG AGLU A 236      27.918  -4.313  -4.103  0.45 13.85     0.116 C 
ATOM   2901  CG BGLU A 236      28.101  -4.290  -4.113  0.55 14.63     0.116 C 
ATOM   2902  CD AGLU A 236      27.480  -3.457  -2.935  0.45 15.26     0.172 C 
ATOM   2903  CD BGLU A 236      27.998  -3.441  -2.856  0.55 15.80     0.172 C 
ATOM   2904  OE1AGLU A 236      27.133  -4.016  -1.873  0.45 15.15    -0.648 OA
ATOM   2905  OE1BGLU A 236      27.276  -3.849  -1.920  0.55 16.01    -0.648 OA
ATOM   2906  OE2AGLU A 236      27.475  -2.219  -3.093  0.45 16.49    -0.648 OA
ATOM   2907  OE2BGLU A 236      28.633  -2.363  -2.812  0.55 17.77    -0.648 OA
ATOM   2908  H  AGLU A 236      26.203  -6.040  -5.820  0.45 13.96     0.164 HD
ATOM   2909  H  BGLU A 236      26.213  -6.016  -5.809  0.55 14.11     0.164 HD
ATOM   2910  N   PRO A 237      28.626  -8.759  -4.110  1.00 12.77     0.074 N 
ATOM   2911  CA  PRO A 237      28.390 -10.155  -3.722  1.00 12.93     0.300 C 
ATOM   2912  C   PRO A 237      27.150 -10.286  -2.843  1.00 12.30     0.251 C 
ATOM   2913  O   PRO A 237      26.917  -9.478  -1.943  1.00 13.16    -0.271 OA
ATOM   2914  CB  PRO A 237      29.676 -10.540  -2.982  1.00 14.13     0.046 C 
ATOM   2915  CG  PRO A 237      30.731  -9.627  -3.564  1.00 15.14     0.032 C 
ATOM   2916  CD  PRO A 237      30.003  -8.325  -3.800  1.00 13.88     0.259 C 
ATOM   2917  N   GLU A 238      26.353 -11.320  -3.117  1.00 11.85    -0.346 N 
ATOM   2918  CA  GLU A 238      25.067 -11.482  -2.443  1.00 12.01     0.177 C 
ATOM   2919  C   GLU A 238      25.246 -11.991  -1.020  1.00 10.62     0.241 C 
ATOM   2920  O   GLU A 238      25.864 -13.038  -0.789  1.00 11.75    -0.271 OA
ATOM   2921  CB  GLU A 238      24.132 -12.429  -3.205  1.00 13.42     0.045 C 
ATOM   2922  CG  GLU A 238      22.721 -12.533  -2.577  1.00 14.90     0.116 C 
ATOM   2923  CD  GLU A 238      21.668 -13.159  -3.498  1.00 16.69     0.172 C 
ATOM   2924  OE1 GLU A 238      22.036 -13.775  -4.521  1.00 20.20    -0.648 OA
ATOM   2925  OE2 GLU A 238      20.459 -13.025  -3.199  1.00 15.63    -0.648 OA
ATOM   2926  HN  GLU A 238      26.535 -11.938  -3.686  1.00 14.22     0.163 HD
ATOM   2927  N   GLU A 239      24.662 -11.251  -0.081  1.00  9.49    -0.346 N 
ATOM   2928  CA  GLU A 239      24.589 -11.623   1.323  1.00  8.96     0.176 C 
ATOM   2929  C   GLU A 239      23.127 -11.546   1.728  1.00  7.68     0.241 C 
ATOM   2930  O   GLU A 239      22.560 -10.456   1.811  1.00  8.73    -0.271 OA
ATOM   2931  CB  GLU A 239      25.418 -10.679   2.188  1.00 11.08     0.030 C 
ATOM   2932  CG  GLU A 239      26.900 -10.772   1.957  1.00 14.29     0.007 C 
ATOM   2933  HN  GLU A 239      24.286 -10.495  -0.244  1.00 11.39     0.163 HD
ATOM   2934  N   LEU A 240      22.518 -12.687   2.009  1.00  7.42    -0.346 N 
ATOM   2935  CA  LEU A 240      21.116 -12.684   2.376  1.00  6.60     0.177 C 
ATOM   2936  C   LEU A 240      20.903 -11.882   3.648  1.00  6.74     0.241 C 
ATOM   2937  O   LEU A 240      21.665 -12.004   4.618  1.00  6.84    -0.271 OA
ATOM   2938  CB  LEU A 240      20.607 -14.109   2.580  1.00  7.99     0.038 C 
ATOM   2939  CG  LEU A 240      20.598 -15.002   1.343  1.00 10.02    -0.020 C 
ATOM   2940  CD1 LEU A 240      20.126 -16.388   1.725  1.00 11.34     0.009 C 
ATOM   2941  CD2 LEU A 240      19.708 -14.414   0.263  1.00 11.65     0.009 C 
ATOM   2942  HN  LEU A 240      22.890 -13.462   1.995  1.00  8.90     0.163 HD
ATOM   2943  N   MET A 241      19.829 -11.092   3.649  1.00  5.75    -0.346 N 
ATOM   2944  CA  MET A 241      19.456 -10.290   4.809  1.00  5.69     0.177 C 
ATOM   2945  C   MET A 241      18.696 -11.195   5.772  1.00  5.29     0.241 C 
ATOM   2946  O   MET A 241      17.479 -11.384   5.677  1.00  5.84    -0.271 OA
ATOM   2947  CB  MET A 241      18.613  -9.102   4.381  1.00  5.94     0.045 C 
ATOM   2948  CG  MET A 241      18.278  -8.164   5.520  1.00  6.44     0.076 C 
ATOM   2949  SD  MET A 241      17.282  -6.744   5.029  1.00  6.70    -0.173 SA
ATOM   2950  CE  MET A 241      18.524  -5.671   4.302  1.00  7.55     0.089 C 
ATOM   2951  HN  MET A 241      19.296 -11.004   2.980  1.00  6.90     0.163 HD
ATOM   2952  N   VAL A 242      19.455 -11.784   6.702  1.00  5.53    -0.346 N 
ATOM   2953  CA  VAL A 242      18.962 -12.675   7.744  1.00  5.18     0.180 C 
ATOM   2954  C   VAL A 242      19.755 -12.384   9.008  1.00  5.29     0.241 C 
ATOM   2955  O   VAL A 242      20.892 -11.917   8.968  1.00  5.62    -0.271 OA
ATOM   2956  CB  VAL A 242      19.098 -14.168   7.391  1.00  6.36     0.009 C 
ATOM   2957  CG1 VAL A 242      18.209 -14.513   6.206  1.00  7.21     0.012 C 
ATOM   2958  CG2 VAL A 242      20.542 -14.560   7.137  1.00  7.14     0.012 C 
ATOM   2959  HN  VAL A 242      20.307 -11.673   6.748  1.00  6.64     0.163 HD
ATOM   2960  N   ASP A 243      19.144 -12.713  10.143  1.00  4.95    -0.344 N 
ATOM   2961  CA  ASP A 243      19.791 -12.578  11.444  1.00  5.11     0.198 C 
ATOM   2962  C   ASP A 243      20.236 -11.143  11.710  1.00  4.98     0.244 C 
ATOM   2963  O   ASP A 243      21.339 -10.883  12.205  1.00  6.01    -0.258 OA
ATOM   2964  CB  ASP A 243      20.902 -13.601  11.639  1.00  5.55     0.149 C 
ATOM   2965  CG  ASP A 243      20.346 -15.006  11.753  1.00  6.00     0.175 C 
ATOM   2966  OD1 ASP A 243      19.309 -15.190  12.434  1.00  5.94    -0.648 OA
ATOM   2967  OD2 ASP A 243      20.930 -15.937  11.158  1.00  7.55    -0.648 OA
ATOM   2968  HN  ASP A 243      18.343 -13.022  10.186  1.00  5.94     0.163 HD
ATOM   2969  N  AASN A 244      19.342 -10.205  11.410  0.41  4.77    -0.338 N 
ATOM   2970  N  BASN A 244      19.351 -10.201  11.392  0.59  4.79    -0.338 N 
ATOM   2971  CA AASN A 244      19.591  -8.781  11.635  0.41  4.79     0.172 C 
ATOM   2972  CA BASN A 244      19.577  -8.777  11.639  0.59  4.52     0.172 C 
ATOM   2973  C  AASN A 244      19.029  -8.326  12.982  0.41  4.91     0.220 C 
ATOM   2974  C  BASN A 244      18.974  -8.355  12.977  0.59  4.58     0.220 C 
ATOM   2975  O  AASN A 244      18.369  -7.294  13.099  0.41  5.85    -0.287 OA
ATOM   2976  O  BASN A 244      18.228  -7.381  13.081  0.59  5.62    -0.287 OA
ATOM   2977  CB AASN A 244      19.061  -7.943  10.475  0.41  4.84     0.136 C 
ATOM   2978  CB BASN A 244      19.071  -7.919  10.485  0.59  5.03     0.136 C 
ATOM   2979  CG AASN A 244      17.567  -8.073  10.276  0.41  4.81     0.217 C 
ATOM   2980  CG BASN A 244      17.619  -8.158  10.158  0.59  5.23     0.217 C 
ATOM   2981  ND2AASN A 244      16.967  -7.045   9.690  0.41  5.57    -0.370 N 
ATOM   2982  ND2BASN A 244      17.157  -7.527   9.075  0.59  5.77    -0.370 N 
ATOM   2983  OD1AASN A 244      16.963  -9.085  10.623  0.41  5.12    -0.274 OA
ATOM   2984  OD1BASN A 244      16.918  -8.895  10.860  0.59  5.20    -0.274 OA
ATOM   2985  H  AASN A 244      18.570 -10.369  11.069  0.41  5.72     0.164 HD
ATOM   2986  H  BASN A 244      18.592 -10.365  11.021  0.59  5.75     0.164 HD
ATOM   2987 1HD2AASN A 244      16.118  -7.065   9.552  0.41  6.68     0.159 HD
ATOM   2988 1HD2BASN A 244      16.336  -7.624   8.839  0.59  6.92     0.159 HD
ATOM   2989 2HD2AASN A 244      17.426  -6.359   9.449  0.41  6.68     0.159 HD
ATOM   2990 2HD2BASN A 244      17.680  -7.023   8.615  0.59  6.92     0.159 HD
ATOM   2991  N   TRP A 245      19.329  -9.112  14.019  1.00  4.74     0.000 N 
ATOM   2992  CA  TRP A 245      18.886  -8.877  15.387  1.00  5.02     0.095 C 
ATOM   2993  C   TRP A 245      20.082  -8.764  16.326  1.00  4.90     0.223 C 
ATOM   2994  O   TRP A 245      21.083  -9.470  16.186  1.00  6.39    -0.273 OA
ATOM   2995  CB  TRP A 245      17.926  -9.981  15.884  1.00  5.40     0.056 C 
ATOM   2996  CG  TRP A 245      18.402 -11.384  15.714  1.00  5.22    -0.029 A 
ATOM   2997  CD1 TRP A 245      18.355 -12.122  14.570  1.00  5.44     0.096 A 
ATOM   2998  CD2 TRP A 245      18.956 -12.247  16.724  1.00  5.79    -0.002 A 
ATOM   2999  CE2 TRP A 245      19.234 -13.485  16.106  1.00  6.14     0.042 A 
ATOM   3000  CE3 TRP A 245      19.233 -12.095  18.095  1.00  6.53     0.014 A 
ATOM   3001  NE1 TRP A 245      18.857 -13.383  14.790  1.00  5.65    -0.365 N 
ATOM   3002  CZ2 TRP A 245      19.785 -14.561  16.807  1.00  7.43     0.030 A 
ATOM   3003  CZ3 TRP A 245      19.778 -13.164  18.789  1.00  7.87     0.001 A 
ATOM   3004  CH2 TRP A 245      20.050 -14.382  18.142  1.00  8.02     0.002 A 
ATOM   3005  HN2 TRP A 245      19.812  -9.821  13.947  0.41  5.69     0.000 HD
ATOM   3006  HN1 TRP A 245      19.848  -9.795  13.951  0.59  5.69     0.000 HD
ATOM   3007  HE1 TRP A 245      18.925 -14.005  14.200  1.00  6.78     0.165 HD
ATOM   3008  N   ARG A 246      19.937  -7.892  17.307  1.00  5.30    -0.346 N 
ATOM   3009  CA  ARG A 246      20.858  -7.780  18.436  1.00  5.20     0.189 C 
ATOM   3010  C   ARG A 246      20.364  -8.683  19.562  1.00  5.39     0.248 C 
ATOM   3011  O   ARG A 246      19.167  -8.679  19.869  1.00  5.75    -0.257 OA
ATOM   3012  CB  ARG A 246      20.907  -6.340  18.931  1.00  5.21     0.038 C 
ATOM   3013  CG  ARG A 246      22.003  -6.096  19.951  1.00  5.80     0.023 C 
ATOM   3014  CD  ARG A 246      21.911  -4.734  20.613  1.00  5.85     0.138 C 
ATOM   3015  NE  ARG A 246      23.177  -4.415  21.277  1.00  6.21    -0.227 N 
ATOM   3016  CZ  ARG A 246      23.376  -3.405  22.118  1.00  6.16     0.665 C 
ATOM   3017  NH1 ARG A 246      22.382  -2.623  22.503  1.00  6.14    -0.235 N 
ATOM   3018  NH2 ARG A 246      24.600  -3.188  22.586  1.00  7.21    -0.235 N 
ATOM   3019  HN  ARG A 246      19.289  -7.328  17.352  1.00  6.36     0.163 HD
ATOM   3020  HE  ARG A 246      23.850  -4.924  21.108  1.00  7.45     0.177 HD
ATOM   3021  HH  ARG A 246      21.586  -2.763  22.209  1.00  7.37     0.174 HD
ATOM   3022  HH  ARG A 246      22.532  -1.975  23.048  1.00  7.37     0.174 HD
ATOM   3023  HH  ARG A 246      25.249  -3.698  22.344  1.00  8.65     0.174 HD
ATOM   3024  HH  ARG A 246      24.743  -2.538  23.131  1.00  8.65     0.174 HD
ATOM   3025  N  APRO A 247      21.235  -9.454  20.206  0.54  5.69    -0.329 N 
ATOM   3026  N  BPRO A 247      21.235  -9.473  20.189  0.46  5.80    -0.329 N 
ATOM   3027  CA APRO A 247      20.784 -10.302  21.313  0.54  6.41     0.166 C 
ATOM   3028  CA BPRO A 247      20.798 -10.306  21.315  0.46  6.53     0.166 C 
ATOM   3029  C  APRO A 247      20.469  -9.480  22.558  0.54  6.39     0.219 C 
ATOM   3030  C  BPRO A 247      20.438  -9.469  22.538  0.46  6.56     0.219 C 
ATOM   3031  O  APRO A 247      20.832  -8.312  22.697  0.54  6.12    -0.287 OA
ATOM   3032  O  BPRO A 247      20.740  -8.280  22.643  0.46  6.60    -0.287 OA
ATOM   3033  CB APRO A 247      21.977 -11.230  21.556  0.54  8.36     0.035 C 
ATOM   3034  CB BPRO A 247      22.014 -11.195  21.608  0.46  7.93     0.035 C 
ATOM   3035  CG APRO A 247      23.148 -10.425  21.138  0.54  7.91     0.022 C 
ATOM   3036  CG BPRO A 247      22.842 -11.150  20.365  0.46  7.20     0.022 C 
ATOM   3037  CD APRO A 247      22.679  -9.608  19.961  0.54  7.33     0.128 C 
ATOM   3038  CD BPRO A 247      22.620  -9.784  19.791  0.46  6.90     0.128 C 
ATOM   3039  N   ALA A 248      19.798 -10.138  23.496  1.00  6.59     0.000 N 
ATOM   3040  CA  ALA A 248      19.445  -9.501  24.756  1.00  6.97     0.086 C 
ATOM   3041  C   ALA A 248      20.679  -9.000  25.494  1.00  6.64     0.223 C 
ATOM   3042  O   ALA A 248      21.710  -9.674  25.563  1.00  7.90    -0.273 OA
ATOM   3043  CB  ALA A 248      18.670 -10.480  25.643  1.00  8.26     0.020 C 
ATOM   3044  HN2 ALA A 248      19.535 -10.954  23.427  0.54  7.91     0.000 HD
ATOM   3045  HN1 ALA A 248      19.557 -10.962  23.439  0.46  7.91     0.000 HD
ATOM   3046  N   GLN A 249      20.538  -7.819  26.078  1.00  6.38    -0.347 N 
ATOM   3047  CA  GLN A 249      21.571  -7.112  26.811  1.00  6.89     0.177 C 
ATOM   3048  C   GLN A 249      21.259  -7.107  28.299  1.00  7.37     0.243 C 
ATOM   3049  O   GLN A 249      20.119  -7.353  28.706  1.00  7.91    -0.271 OA
ATOM   3050  CB  GLN A 249      21.649  -5.662  26.309  1.00  7.05     0.044 C 
ATOM   3051  CG  GLN A 249      21.946  -5.579  24.827  1.00  7.73     0.105 C 
ATOM   3052  CD  GLN A 249      23.284  -6.219  24.476  1.00  7.69     0.215 C 
ATOM   3053  NE2 GLN A 249      23.278  -7.174  23.549  1.00  8.15    -0.370 N 
ATOM   3054  OE1 GLN A 249      24.309  -5.862  25.049  1.00  9.82    -0.274 OA
ATOM   3055  HN  GLN A 249      19.800  -7.378  26.060  1.00  7.66     0.163 HD
ATOM   3056 1HE2 GLN A 249      22.539  -7.406  23.175  1.00  9.78     0.159 HD
ATOM   3057 2HE2 GLN A 249      24.013  -7.559  23.324  1.00  9.78     0.159 HD
ATOM   3058  N   PRO A 250      22.249  -6.817  29.142  1.00  8.82    -0.337 N 
ATOM   3059  CA  PRO A 250      22.006  -6.842  30.586  1.00  9.97     0.179 C 
ATOM   3060  C   PRO A 250      20.939  -5.853  31.018  1.00  8.95     0.241 C 
ATOM   3061  O   PRO A 250      20.936  -4.691  30.608  1.00  8.67    -0.271 OA
ATOM   3062  CB  PRO A 250      23.374  -6.475  31.171  1.00 12.15     0.037 C 
ATOM   3063  CG  PRO A 250      24.356  -6.912  30.140  1.00 13.57     0.022 C 
ATOM   3064  CD  PRO A 250      23.675  -6.593  28.832  1.00 11.28     0.127 C 
ATOM   3065  N   LEU A 251      20.051  -6.319  31.899  1.00  9.13    -0.346 N 
ATOM   3066  CA  LEU A 251      18.979  -5.458  32.384  1.00  9.01     0.177 C 
ATOM   3067  C   LEU A 251      19.510  -4.338  33.271  1.00  8.29     0.241 C 
ATOM   3068  O   LEU A 251      18.950  -3.236  33.296  1.00  8.59    -0.271 OA
ATOM   3069  CB  LEU A 251      17.941  -6.290  33.136  1.00 10.84     0.038 C 
ATOM   3070  CG  LEU A 251      16.665  -5.559  33.546  1.00 12.61    -0.020 C 
ATOM   3071  CD1 LEU A 251      15.912  -5.001  32.338  1.00 12.73     0.009 C 
ATOM   3072  CD2 LEU A 251      15.779  -6.501  34.326  1.00 14.66     0.009 C 
ATOM   3073  HN  LEU A 251      20.048  -7.115  32.224  1.00 10.96     0.163 HD
ATOM   3074  N   LYS A 252      20.561  -4.606  34.030  1.00  8.65    -0.345 N 
ATOM   3075  CA  LYS A 252      21.178  -3.608  34.902  1.00  9.11     0.188 C 
ATOM   3076  C   LYS A 252      20.109  -3.062  35.847  1.00  8.91     0.244 C 
ATOM   3077  O   LYS A 252      19.286  -3.831  36.365  1.00  9.99    -0.258 OA
ATOM   3078  CB  LYS A 252      21.966  -2.603  34.120  1.00  9.93     0.036 C 
ATOM   3079  CG  LYS A 252      23.104  -3.254  33.363  1.00 12.30     0.004 C 
ATOM   3080  CD  LYS A 252      24.048  -2.253  32.755  1.00 12.96     0.027 C 
ATOM   3081  CE  LYS A 252      25.257  -2.958  32.188  1.00 15.24     0.229 C 
ATOM   3082  NZ  LYS A 252      26.105  -2.052  31.390  1.00 16.00    -0.079 N 
ATOM   3083  HN  LYS A 252      20.947  -5.374  34.061  1.00 10.38     0.163 HD
ATOM   3084  HZ1 LYS A 252      26.809  -2.495  31.073  1.00 19.21     0.274 HD
ATOM   3085  HZ2 LYS A 252      25.639  -1.723  30.707  1.00 19.21     0.274 HD
ATOM   3086  HZ3 LYS A 252      26.391  -1.379  31.896  1.00 19.21     0.274 HD
ATOM   3087  N  AASN A 253      20.082  -1.755  36.070  0.63  8.61    -0.337 N 
ATOM   3088  N  BASN A 253      20.130  -1.774  36.175  0.37  9.62    -0.338 N 
ATOM   3089  CA AASN A 253      19.244  -1.184  37.115  0.63 10.66     0.186 C 
ATOM   3090  CA BASN A 253      19.307  -1.253  37.269  0.37 11.04     0.173 C 
ATOM   3091  C  AASN A 253      17.892  -0.777  36.530  0.63  9.37     0.241 C 
ATOM   3092  C  BASN A 253      17.923  -0.825  36.804  0.37 11.75     0.240 C 
ATOM   3093  O  AASN A 253      17.538   0.404  36.471  0.63 10.13    -0.271 OA
ATOM   3094  O  BASN A 253      17.393   0.195  37.259  0.37 13.91    -0.271 OA
ATOM   3095  CB AASN A 253      19.944   0.000  37.762  0.63 11.90     0.137 C 
ATOM   3096  CB BASN A 253      20.033  -0.102  37.957  0.37 11.69     0.042 C 
ATOM   3097  CG AASN A 253      19.235   0.463  39.003  0.63 11.99     0.217 C 
ATOM   3098  ND2AASN A 253      19.128   1.776  39.177  0.63 12.51    -0.370 N 
ATOM   3099  OD1AASN A 253      18.766  -0.356  39.793  0.63 14.31    -0.274 OA
ATOM   3100  H  AASN A 253      20.540  -1.177  35.629  0.63 10.33     0.164 HD
ATOM   3101  H  BASN A 253      20.612  -1.181  35.781  0.37 11.54     0.164 HD
ATOM   3102 1HD2AASN A 253      18.730   2.086  39.873  0.63 15.01     0.159 HD
ATOM   3103 2HD2AASN A 253      19.456   2.315  38.593  0.63 15.01     0.159 HD
ATOM   3104  N  AARG A 254      17.127  -1.801  36.116  0.63  9.43    -0.346 N 
ATOM   3105  N  BARG A 254      17.306  -1.593  35.909  0.37 11.16    -0.346 N 
ATOM   3106  CA AARG A 254      15.797  -1.620  35.541  0.63  9.65     0.176 C 
ATOM   3107  CA BARG A 254      16.031  -1.234  35.309  0.37  9.84     0.176 C 
ATOM   3108  C  AARG A 254      14.876  -2.752  35.978  0.63 12.88     0.241 C 
ATOM   3109  C  BARG A 254      14.929  -2.169  35.789  0.37 10.02     0.241 C 
ATOM   3110  O  AARG A 254      15.325  -3.888  36.159  0.63 14.05    -0.271 OA
ATOM   3111  O  BARG A 254      15.190  -3.262  36.305  0.37 11.35    -0.271 OA
ATOM   3112  CB AARG A 254      15.862  -1.574  34.008  0.63  8.95     0.036 C 
ATOM   3113  CB BARG A 254      16.130  -1.258  33.781  0.37  9.01     0.036 C 
ATOM   3114  CG AARG A 254      16.632  -0.379  33.478  0.63  8.08     0.023 C 
ATOM   3115  CG BARG A 254      17.087  -0.213  33.245  0.37  7.84     0.023 C 
ATOM   3116  CD AARG A 254      16.747  -0.429  31.970  0.63  7.46     0.138 C 
ATOM   3117  CD BARG A 254      17.196  -0.275  31.738  0.37  7.92     0.138 C 
ATOM   3118  NE AARG A 254      17.706  -1.444  31.542  0.63  6.49    -0.227 N 
ATOM   3119  NE BARG A 254      18.009  -1.400  31.290  0.37  7.28    -0.227 N 
ATOM   3120  CZ AARG A 254      18.027  -1.689  30.276  0.63  5.10     0.665 C 
ATOM   3121  CZ BARG A 254      18.186  -1.738  30.018  0.37  6.56     0.665 C 
ATOM   3122  NH1AARG A 254      17.459  -1.000  29.293  0.63  5.21    -0.235 N 
ATOM   3123  NH1BARG A 254      17.596  -1.050  29.049  0.37  5.75    -0.235 N 
ATOM   3124  NH2AARG A 254      18.925  -2.615  29.985  0.63  5.40    -0.235 N 
ATOM   3125  NH2BARG A 254      18.956  -2.770  29.710  0.37  6.07    -0.235 N 
ATOM   3126  H  AARG A 254      17.367  -2.625  36.161  0.63 11.32     0.163 HD
ATOM   3127  H  BARG A 254      17.617  -2.344  35.629  0.37 13.39     0.163 HD
ATOM   3128  HE AARG A 254      18.089  -1.915  32.151  0.63  7.78     0.177 HD
ATOM   3129  HE BARG A 254      18.400  -1.877  31.890  0.37  8.74     0.177 HD
ATOM   3130  HH  ARG A 254      16.880  -0.391  29.474  0.63  6.25     0.174 HD
ATOM   3131  HH  ARG A 254      17.094  -0.379  29.242  0.37  6.90     0.174 HD
ATOM   3132  HH  ARG A 254      17.671  -1.163  28.476  0.63  6.25     0.174 HD
ATOM   3133  HH  ARG A 254      17.716  -1.275  28.227  0.37  6.90     0.174 HD
ATOM   3134  HH  ARG A 254      19.304  -3.060  30.615  0.63  6.48     0.174 HD
ATOM   3135  HH  ARG A 254      19.341  -3.220  30.333  0.37  7.28     0.174 HD
ATOM   3136  HH  ARG A 254      19.131  -2.772  29.164  0.63  6.48     0.174 HD
ATOM   3137  HH  ARG A 254      19.071  -2.989  28.886  0.37  7.28     0.174 HD
ATOM   3138  N  AGLN A 255      13.597  -2.425  36.189  0.63 13.17    -0.346 N 
ATOM   3139  N  BGLN A 255      13.689  -1.697  35.657  0.37  8.58    -0.346 N 
ATOM   3140  CA AGLN A 255      12.545  -3.412  36.425  0.63 14.24     0.177 C 
ATOM   3141  CA BGLN A 255      12.502  -2.473  35.986  0.37  8.96     0.172 C 
ATOM   3142  C  AGLN A 255      11.474  -3.214  35.364  0.63 13.93     0.241 C 
ATOM   3143  C  BGLN A 255      11.604  -2.573  34.763  0.37  7.87     0.240 C 
ATOM   3144  O  AGLN A 255      10.893  -2.130  35.264  0.63 15.05    -0.271 OA
ATOM   3145  O  BGLN A 255      11.387  -1.583  34.061  0.37  9.23    -0.271 OA
ATOM   3146  CB AGLN A 255      11.922  -3.262  37.821  0.63 15.55     0.044 C 
ATOM   3147  CB BGLN A 255      11.719  -1.816  37.128  0.37 10.42     0.042 C 
ATOM   3148  CG AGLN A 255      10.888  -4.350  38.166  0.63 16.89     0.105 C 
ATOM   3149  CD AGLN A 255      10.234  -4.153  39.528  0.63 17.90     0.215 C 
ATOM   3150  NE2AGLN A 255      10.422  -5.118  40.422  0.63 18.72    -0.370 N 
ATOM   3151  OE1AGLN A 255       9.560  -3.153  39.769  0.63 17.98    -0.274 OA
ATOM   3152  H  AGLN A 255      13.310  -1.615  36.200  0.63 15.80     0.163 HD
ATOM   3153  H  BGLN A 255      13.509  -0.907  35.370  0.37 10.29     0.163 HD
ATOM   3154 1HE2AGLN A 255      10.893  -5.808  40.217  0.63 22.46     0.159 HD
ATOM   3155 2HE2AGLN A 255      10.073  -5.053  41.205  0.63 22.46     0.159 HD
ATOM   3156  N  AILE A 256      11.204  -4.257  34.585  0.63 11.46    -0.346 N 
ATOM   3157  N  BILE A 256      11.067  -3.766  34.530  0.37  7.44    -0.346 N 
ATOM   3158  CA AILE A 256      10.163  -4.170  33.572  0.63  8.92     0.180 C 
ATOM   3159  CA BILE A 256      10.097  -4.008  33.469  0.37  6.83     0.180 C 
ATOM   3160  C  AILE A 256       8.810  -4.104  34.262  0.63  7.84     0.241 C 
ATOM   3161  C  BILE A 256       8.718  -4.035  34.109  0.37  6.98     0.241 C 
ATOM   3162  O  AILE A 256       8.570  -4.785  35.270  0.63  8.37    -0.271 OA
ATOM   3163  O  BILE A 256       8.459  -4.843  35.009  0.37  7.65    -0.271 OA
ATOM   3164  CB AILE A 256      10.260  -5.379  32.629  0.63  9.31     0.013 C 
ATOM   3165  CB BILE A 256      10.391  -5.322  32.732  0.37  7.42     0.013 C 
ATOM   3166  CG1AILE A 256      11.647  -5.415  31.981  0.63 11.20     0.002 C 
ATOM   3167  CG1BILE A 256      11.796  -5.267  32.132  0.37  7.61     0.002 C 
ATOM   3168  CG2AILE A 256       9.154  -5.337  31.566  0.63  8.49     0.012 C 
ATOM   3169  CG2BILE A 256       9.334  -5.580  31.655  0.37  8.04     0.012 C 
ATOM   3170  CD1AILE A 256      11.822  -6.513  30.971  0.63 11.98     0.005 C 
ATOM   3171  CD1BILE A 256      12.173  -6.492  31.349  0.37  7.51     0.005 C 
ATOM   3172  H  AILE A 256      11.606  -5.017  34.624  0.63 13.75     0.163 HD
ATOM   3173  H  BILE A 256      11.255  -4.471  34.987  0.37  8.93     0.163 HD
ATOM   3174  N  ALYS A 257       7.931  -3.252  33.748  0.63  7.27    -0.347 N 
ATOM   3175  N  BLYS A 257       7.838  -3.150  33.653  0.37  7.01    -0.347 N 
ATOM   3176  CA ALYS A 257       6.580  -3.122  34.262  0.63  7.78     0.162 C 
ATOM   3177  CA BLYS A 257       6.511  -2.995  34.223  0.37  7.77     0.162 C 
ATOM   3178  C  ALYS A 257       5.613  -3.755  33.272  0.63  6.97     0.219 C 
ATOM   3179  C  BLYS A 257       5.470  -3.524  33.252  0.37  7.88     0.219 C 
ATOM   3180  O  ALYS A 257       5.892  -3.823  32.074  0.63  7.12    -0.287 OA
ATOM   3181  O  BLYS A 257       5.562  -3.296  32.043  0.37  7.72    -0.287 OA
ATOM   3182  CB ALYS A 257       6.190  -1.655  34.478  0.63  9.67     0.033 C 
ATOM   3183  CB BLYS A 257       6.212  -1.528  34.525  0.37  8.86     0.029 C 
ATOM   3184  CG ALYS A 257       7.208  -0.809  35.257  0.63 12.41     0.004 C 
ATOM   3185  CG BLYS A 257       7.242  -0.878  35.426  0.37 10.04     0.007 C 
ATOM   3186  CD ALYS A 257       7.544  -1.366  36.629  0.63 15.25     0.027 C 
ATOM   3187  CE ALYS A 257       8.517  -0.460  37.381  0.63 15.52     0.229 C 
ATOM   3188  NZ ALYS A 257       8.700  -0.911  38.786  0.63 15.79    -0.079 N 
ATOM   3189  H  ALYS A 257       8.100  -2.728  33.088  0.63  8.72     0.163 HD
ATOM   3190  H  BLYS A 257       7.994  -2.615  32.997  0.37  8.41     0.163 HD
ATOM   3191  HZ1ALYS A 257       9.215  -0.334  39.226  0.63 18.95     0.274 HD
ATOM   3192  HZ2ALYS A 257       7.911  -0.964  39.194  0.63 18.95     0.274 HD
ATOM   3193  HZ3ALYS A 257       9.087  -1.712  38.800  0.63 18.95     0.274 HD
ATOM   3194  N   ALA A 258       4.480  -4.224  33.791  1.00  8.08     0.000 N 
ATOM   3195  CA  ALA A 258       3.412  -4.823  33.009  1.00  7.48     0.086 C 
ATOM   3196  C   ALA A 258       2.123  -4.033  33.202  1.00  7.28     0.223 C 
ATOM   3197  O   ALA A 258       1.798  -3.594  34.312  1.00  8.12    -0.273 OA
ATOM   3198  CB  ALA A 258       3.195  -6.279  33.426  1.00  8.58     0.020 C 
ATOM   3199  HN1 ALA A 258       4.304  -4.203  34.632  0.63  9.70     0.000 HD
ATOM   3200  HN2 ALA A 258       4.405  -4.369  34.635  0.37  9.70     0.000 HD
ATOM   3201  N   SER A 259       1.372  -3.871  32.120  1.00  7.18    -0.345 N 
ATOM   3202  CA  SER A 259       0.085  -3.192  32.157  1.00  7.66     0.200 C 
ATOM   3203  C   SER A 259      -1.055  -4.119  32.545  1.00  8.64     0.243 C 
ATOM   3204  O   SER A 259      -2.207  -3.673  32.600  1.00 11.45    -0.271 OA
ATOM   3205  CB  SER A 259      -0.222  -2.588  30.790  1.00  8.55     0.199 C 
ATOM   3206  OG  SER A 259      -0.641  -3.587  29.876  1.00  8.29    -0.398 OA
ATOM   3207  HN  SER A 259       1.592  -4.151  31.337  1.00  8.62     0.163 HD
ATOM   3208  HG  SER A 259      -0.836  -3.238  29.137  1.00  9.95     0.209 HD
ATOM   3209  N   PHE A 260      -0.756  -5.386  32.805  1.00  9.07    -0.346 N 
ATOM   3210  CA  PHE A 260      -1.734  -6.449  32.953  1.00 11.09     0.180 C 
ATOM   3211  C   PHE A 260      -1.208  -7.414  34.010  1.00 13.62     0.241 C 
ATOM   3212  O   PHE A 260      -0.002  -7.487  34.267  1.00 14.60    -0.271 OA
ATOM   3213  CB  PHE A 260      -1.914  -7.188  31.618  1.00 10.81     0.073 C 
ATOM   3214  CG  PHE A 260      -0.662  -7.887  31.158  1.00 10.41    -0.056 A 
ATOM   3215  CD1 PHE A 260       0.321  -7.195  30.469  1.00  9.10     0.007 A 
ATOM   3216  CD2 PHE A 260      -0.432  -9.208  31.477  1.00 12.85     0.007 A 
ATOM   3217  CE1 PHE A 260       1.488  -7.815  30.093  1.00  9.93     0.001 A 
ATOM   3218  CE2 PHE A 260       0.730  -9.837  31.084  1.00 13.39     0.001 A 
ATOM   3219  CZ  PHE A 260       1.689  -9.140  30.384  1.00 12.72     0.000 A 
ATOM   3220  HN  PHE A 260       0.050  -5.668  32.904  1.00 10.88     0.163 HD
ATOM   3221  N   LYS A 261      -2.126  -8.177  34.597  1.00 18.49    -0.349 N 
ATOM   3222  CA  LYS A 261      -1.790  -9.123  35.658  1.00 22.01     0.142 C 
ATOM   3223  C   LYS A 261      -2.204 -10.534  35.269  1.00 24.74     0.255 C 
ATOM   3224  O   LYS A 261      -3.171 -10.725  34.535  1.00 26.28    -0.305 OA
ATOM   3225  CB  LYS A 261      -2.473  -8.726  36.969  1.00 23.44     0.039 C 
ATOM   3226  HN  LYS A 261      -2.962  -8.165  34.397  1.00 22.19     0.163 HD
TER    3227      LYS A 261 
