# Supplementary material for: Astragalus in Acute Pancreatitis: Insights from Network Pharmacology, Molecular Docking, and Meta-Analysis Validation
Source: Curr Issues Mol Biol. 2025 May 21;47(5):379. doi: 10.3390/cimb47050379 (PMC12109879; doi:10.3390/cimb47050379)
Supplement: Supplementary file 1 [file cimb-47-00379-s001.zip › Original Data/Network Pharmacology/5 Molecular Docking/Calycosin/MYC/log.txt]

#################################################################
# If you used AutoDock Vina in your work, please cite:          #
#                                                               #
# O. Trott, A. J. Olson,                                        #
# AutoDock Vina: improving the speed and accuracy of docking    #
# with a new scoring function, efficient optimization and       #
# multithreading, Journal of Computational Chemistry 31 (2010)  #
# 455-461                                                       #
#                                                               #
# DOI 10.1002/jcc.21334                                         #
#                                                               #
# Please see http://vina.scripps.edu for more information.      #
#################################################################

WARNING: The search space volume > 27000 Angstrom^3 (See FAQ)
Detected 22 CPUs
WARNING: at low exhaustiveness, it may be impossible to utilize all CPUs
Reading input ... done.
Setting up the scoring function ... done.
Analyzing the binding site ... done.
Using random seed: -1409305408
Performing search ... done.
Refining results ... done.

mode |   affinity | dist from best mode
     | (kcal/mol) | rmsd l.b.| rmsd u.b.
-----+------------+----------+----------
   1         -9.3      0.000      0.000
   2         -9.2      2.068      3.522
   3         -9.1     29.714     31.077
   4         -9.0     29.042     30.561
   5         -8.9     29.477     31.369
   6         -8.9     22.788     25.567
   7         -8.6      1.510      1.998
   8         -8.6     23.357     24.874
   9         -8.4     24.021     25.557
  10         -8.3      3.736      6.656
  11         -8.3      3.205      8.357
  12         -8.2     32.459     34.625
  13         -8.1     25.017     26.769
  14         -8.0     30.333     32.541
  15         -8.0     32.275     34.628
  16         -7.9     29.551     31.482
  17         -7.8     25.096     26.355
  18         -7.7     31.155     33.952
  19         -7.7      3.233      5.053
  20         -7.5     24.069     27.238
Writing output ... done.
