# Supplementary material for: Astragalus in Acute Pancreatitis: Insights from Network Pharmacology, Molecular Docking, and Meta-Analysis Validation
Source: Curr Issues Mol Biol. 2025 May 21;47(5):379. doi: 10.3390/cimb47050379 (PMC12109879; doi:10.3390/cimb47050379)
Supplement: Supplementary file 1 [file cimb-47-00379-s001.zip › Original Data/Network Pharmacology/5 Molecular Docking/Calycosin/MYC/output.pdbqt]

MODEL 1
REMARK VINA RESULT:      -9.3      0.000      0.000
REMARK  3 active torsions:
REMARK  status: ('A' for Active; 'I' for Inactive)
REMARK    1  A    between atoms: O_3  and  C_17 
REMARK    2  A    between atoms: O_4  and  C_16 
REMARK    3  A    between atoms: O_5  and  C_19 
ROOT
ATOM      1  O   *** d   1      21.733   6.303  31.444  0.00  0.00    -0.321 OA
ATOM      2  O   *** d   1      17.987   7.594  31.595  0.00  0.00    -0.286 OA
ATOM      3  C   *** d   1      19.478   5.988  32.222  0.00  0.00     0.048 A 
ATOM      4  C   *** d   1      20.024   7.778  30.759  0.00  0.00     0.049 A 
ATOM      5  C   *** d   1      18.608   5.194  32.918  0.00  0.00    -0.017 A 
ATOM      6  C   *** d   1      19.103   7.115  31.529  0.00  0.00     0.197 A 
ATOM      7  C   *** d   1      21.302   7.362  30.718  0.00  0.00     0.091 A 
ATOM      8  C   *** d   1      20.778   5.629  32.132  0.00  0.00     0.159 A 
ATOM      9  C   *** d   1      19.027   4.262  33.805  0.00  0.00     0.052 A 
ATOM     10  C   *** d   1      17.262   5.206  32.805  0.00  0.00     0.015 A 
ATOM     11  C   *** d   1      19.685   8.860  30.027  0.00  0.00     0.021 A 
ATOM     12  C   *** d   1      22.186   8.028  29.951  0.00  0.00     0.074 A 
ATOM     13  C   *** d   1      18.233   3.447  34.523  0.00  0.00     0.099 A 
ATOM     14  C   *** d   1      16.896   3.510  34.393  0.00  0.00     0.101 A 
ATOM     15  C   *** d   1      16.440   4.408  33.504  0.00  0.00     0.040 A 
ATOM     16  C   *** d   1      21.859   9.098  29.212  0.00  0.00     0.068 A 
ATOM     17  C   *** d   1      20.583   9.506  29.269  0.00  0.00     0.037 A 
ENDROOT
BRANCH  16  18
ATOM     18  O   *** d   1      22.785   9.741  28.450  0.00  0.00    -0.361 OA
ATOM     19  H   *** d   1      22.345  10.441  27.941  0.00  0.00     0.217 HD
ENDBRANCH  16  18
BRANCH  13  20
ATOM     20  O   *** d   1      18.771   2.556  35.404  0.00  0.00    -0.358 OA
ATOM     21  H   *** d   1      18.746   1.669  35.012  0.00  0.00     0.217 HD
ENDBRANCH  13  20
BRANCH  14  22
ATOM     22  O   *** d   1      16.120   2.656  35.140  0.00  0.00    -0.353 OA
ATOM     23  C   *** d   1      14.810   3.045  35.482  0.00  0.00     0.210 C 
ENDBRANCH  14  22
TORSDOF 3
ENDMDL
MODEL 2
REMARK VINA RESULT:      -9.2      2.068      3.522
REMARK  3 active torsions:
REMARK  status: ('A' for Active; 'I' for Inactive)
REMARK    1  A    between atoms: O_3  and  C_17 
REMARK    2  A    between atoms: O_4  and  C_16 
REMARK    3  A    between atoms: O_5  and  C_19 
ROOT
ATOM      1  O   *** d   1      19.650   3.310  33.270  0.00  0.00    -0.321 OA
ATOM      2  O   *** d   1      17.240   6.449  33.514  0.00  0.00    -0.286 OA
ATOM      3  C   *** d   1      17.514   4.219  33.900  0.00  0.00     0.048 A 
ATOM      4  C   *** d   1      19.132   5.562  32.795  0.00  0.00     0.049 A 
ATOM      5  C   *** d   1      16.271   3.970  34.415  0.00  0.00    -0.017 A 
ATOM      6  C   *** d   1      17.909   5.439  33.404  0.00  0.00     0.197 A 
ATOM      7  C   *** d   1      19.967   4.510  32.726  0.00  0.00     0.091 A 
ATOM      8  C   *** d   1      18.404   3.207  33.794  0.00  0.00     0.159 A 
ATOM      9  C   *** d   1      15.995   2.860  35.139  0.00  0.00     0.052 A 
ATOM     10  C   *** d   1      15.179   4.750  34.259  0.00  0.00     0.015 A 
ATOM     11  C   *** d   1      19.538   6.730  32.253  0.00  0.00     0.021 A 
ATOM     12  C   *** d   1      21.160   4.655  32.120  0.00  0.00     0.074 A 
ATOM     13  C   *** d   1      14.800   2.549  35.674  0.00  0.00     0.099 A 
ATOM     14  C   *** d   1      13.745   3.367  35.510  0.00  0.00     0.101 A 
ATOM     15  C   *** d   1      13.973   4.469  34.778  0.00  0.00     0.040 A 
ATOM     16  C   *** d   1      21.569   5.808  31.569  0.00  0.00     0.068 A 
ATOM     17  C   *** d   1      20.730   6.850  31.652  0.00  0.00     0.037 A 
ENDROOT
BRANCH  16  18
ATOM     18  O   *** d   1      22.784   5.910  30.965  0.00  0.00    -0.361 OA
ATOM     19  H   *** d   1      23.413   5.325  31.418  0.00  0.00     0.217 HD
ENDBRANCH  16  18
BRANCH  13  20
ATOM     20  O   *** d   1      14.646   1.407  36.403  0.00  0.00    -0.358 OA
ATOM     21  H   *** d   1      14.039   0.812  35.934  0.00  0.00     0.217 HD
ENDBRANCH  13  20
BRANCH  14  22
ATOM     22  O   *** d   1      12.541   3.009  36.069  0.00  0.00    -0.353 OA
ATOM     23  C   *** d   1      11.555   2.427  35.250  0.00  0.00     0.210 C 
ENDBRANCH  14  22
TORSDOF 3
ENDMDL
MODEL 3
REMARK VINA RESULT:      -9.1     29.714     31.077
REMARK  3 active torsions:
REMARK  status: ('A' for Active; 'I' for Inactive)
REMARK    1  A    between atoms: O_3  and  C_17 
REMARK    2  A    between atoms: O_4  and  C_16 
REMARK    3  A    between atoms: O_5  and  C_19 
ROOT
ATOM      1  O   *** d   1      27.007  -7.219   4.623  0.00  0.00    -0.321 OA
ATOM      2  O   *** d   1      25.606  -8.500   8.104  0.00  0.00    -0.286 OA
ATOM      3  C   *** d   1      26.622  -9.047   6.138  0.00  0.00     0.048 A 
ATOM      4  C   *** d   1      25.823  -6.866   6.633  0.00  0.00     0.049 A 
ATOM      5  C   *** d   1      26.732 -10.393   6.359  0.00  0.00    -0.017 A 
ATOM      6  C   *** d   1      25.992  -8.177   6.997  0.00  0.00     0.197 A 
ATOM      7  C   *** d   1      26.313  -6.415   5.465  0.00  0.00     0.091 A 
ATOM      8  C   *** d   1      27.087  -8.524   4.982  0.00  0.00     0.159 A 
ATOM      9  C   *** d   1      27.579 -11.177   5.653  0.00  0.00     0.052 A 
ATOM     10  C   *** d   1      26.021 -11.108   7.258  0.00  0.00     0.015 A 
ATOM     11  C   *** d   1      25.170  -5.991   7.426  0.00  0.00     0.021 A 
ATOM     12  C   *** d   1      26.130  -5.124   5.129  0.00  0.00     0.074 A 
ATOM     13  C   *** d   1      27.740 -12.504   5.813  0.00  0.00     0.099 A 
ATOM     14  C   *** d   1      27.025 -13.171   6.736  0.00  0.00     0.101 A 
ATOM     15  C   *** d   1      26.155 -12.431   7.444  0.00  0.00     0.040 A 
ATOM     16  C   *** d   1      25.474  -4.248   5.904  0.00  0.00     0.068 A 
ATOM     17  C   *** d   1      24.997  -4.710   7.069  0.00  0.00     0.037 A 
ENDROOT
BRANCH  16  18
ATOM     18  O   *** d   1      25.312  -2.952   5.525  0.00  0.00    -0.361 OA
ATOM     19  H   *** d   1      25.781  -2.377   6.152  0.00  0.00     0.217 HD
ENDBRANCH  16  18
BRANCH  13  20
ATOM     20  O   *** d   1      28.641 -13.188   5.053  0.00  0.00    -0.358 OA
ATOM     21  H   *** d   1      29.099 -13.837   5.611  0.00  0.00     0.217 HD
ENDBRANCH  13  20
BRANCH  14  22
ATOM     22  O   *** d   1      27.215 -14.526   6.865  0.00  0.00    -0.353 OA
ATOM     23  C   *** d   1      26.147 -15.396   6.573  0.00  0.00     0.210 C 
ENDBRANCH  14  22
TORSDOF 3
ENDMDL
MODEL 4
REMARK VINA RESULT:      -9.0     29.042     30.561
REMARK  3 active torsions:
REMARK  status: ('A' for Active; 'I' for Inactive)
REMARK    1  A    between atoms: O_3  and  C_17 
REMARK    2  A    between atoms: O_4  and  C_16 
REMARK    3  A    between atoms: O_5  and  C_19 
ROOT
ATOM      1  O   *** d   1      25.374  -5.574   7.260  0.00  0.00    -0.321 OA
ATOM      2  O   *** d   1      26.706  -7.294   3.944  0.00  0.00    -0.286 OA
ATOM      3  C   *** d   1      26.166  -7.552   6.144  0.00  0.00     0.048 A 
ATOM      4  C   *** d   1      26.131  -5.456   5.028  0.00  0.00     0.049 A 
ATOM      5  C   *** d   1      26.486  -8.879   6.254  0.00  0.00    -0.017 A 
ATOM      6  C   *** d   1      26.366  -6.807   5.005  0.00  0.00     0.197 A 
ATOM      7  C   *** d   1      25.658  -4.866   6.140  0.00  0.00     0.091 A 
ATOM      8  C   *** d   1      25.692  -6.892   7.223  0.00  0.00     0.159 A 
ATOM      9  C   *** d   1      26.036  -9.651   7.271  0.00  0.00     0.052 A 
ATOM     10  C   *** d   1      27.284  -9.573   5.414  0.00  0.00     0.015 A 
ATOM     11  C   *** d   1      26.359  -4.681   3.946  0.00  0.00     0.021 A 
ATOM     12  C   *** d   1      25.439  -3.538   6.137  0.00  0.00     0.074 A 
ATOM     13  C   *** d   1      26.308 -10.957   7.445  0.00  0.00     0.099 A 
ATOM     14  C   *** d   1      27.092 -11.613   6.570  0.00  0.00     0.101 A 
ATOM     15  C   *** d   1      27.577 -10.875   5.558  0.00  0.00     0.040 A 
ATOM     16  C   *** d   1      25.671  -2.756   5.072  0.00  0.00     0.068 A 
ATOM     17  C   *** d   1      26.136  -3.359   3.968  0.00  0.00     0.037 A 
ENDROOT
BRANCH  16  18
ATOM     18  O   *** d   1      25.436  -1.416   5.114  0.00  0.00    -0.361 OA
ATOM     19  H   *** d   1      26.161  -0.982   5.593  0.00  0.00     0.217 HD
ENDBRANCH  16  18
BRANCH  13  20
ATOM     20  O   *** d   1      25.781 -11.639   8.502  0.00  0.00    -0.358 OA
ATOM     21  H   *** d   1      24.828 -11.463   8.548  0.00  0.00     0.217 HD
ENDBRANCH  13  20
BRANCH  14  22
ATOM     22  O   *** d   1      27.350 -12.945   6.787  0.00  0.00    -0.353 OA
ATOM     23  C   *** d   1      28.590 -13.320   7.339  0.00  0.00     0.210 C 
ENDBRANCH  14  22
TORSDOF 3
ENDMDL
MODEL 5
REMARK VINA RESULT:      -8.9     29.477     31.369
REMARK  3 active torsions:
REMARK  status: ('A' for Active; 'I' for Inactive)
REMARK    1  A    between atoms: O_3  and  C_17 
REMARK    2  A    between atoms: O_4  and  C_16 
REMARK    3  A    between atoms: O_5  and  C_19 
ROOT
ATOM      1  O   *** d   1      26.087 -10.610   7.690  0.00  0.00    -0.321 OA
ATOM      2  O   *** d   1      28.376  -8.781   5.018  0.00  0.00    -0.286 OA
ATOM      3  C   *** d   1      26.611  -8.616   6.451  0.00  0.00     0.048 A 
ATOM      4  C   *** d   1      27.779 -10.644   6.046  0.00  0.00     0.049 A 
ATOM      5  C   *** d   1      26.280  -7.316   6.181  0.00  0.00    -0.017 A 
ATOM      6  C   *** d   1      27.602  -9.308   5.794  0.00  0.00     0.197 A 
ATOM      7  C   *** d   1      27.023 -11.270   6.965  0.00  0.00     0.091 A 
ATOM      8  C   *** d   1      25.891  -9.310   7.360  0.00  0.00     0.159 A 
ATOM      9  C   *** d   1      25.504  -6.578   7.010  0.00  0.00     0.052 A 
ATOM     10  C   *** d   1      26.643  -6.618   5.083  0.00  0.00     0.015 A 
ATOM     11  C   *** d   1      28.708 -11.370   5.389  0.00  0.00     0.021 A 
ATOM     12  C   *** d   1      27.214 -12.583   7.191  0.00  0.00     0.074 A 
ATOM     13  C   *** d   1      25.138  -5.299   6.811  0.00  0.00     0.099 A 
ATOM     14  C   *** d   1      25.541  -4.636   5.712  0.00  0.00     0.101 A 
ATOM     15  C   *** d   1      26.296  -5.341   4.853  0.00  0.00     0.040 A 
ATOM     16  C   *** d   1      28.128 -13.316   6.538  0.00  0.00     0.068 A 
ATOM     17  C   *** d   1      28.879 -12.678   5.628  0.00  0.00     0.037 A 
ENDROOT
BRANCH  16  18
ATOM     18  O   *** d   1      28.286 -14.642   6.797  0.00  0.00    -0.361 OA
ATOM     19  H   *** d   1      27.734 -15.153   6.182  0.00  0.00     0.217 HD
ENDBRANCH  16  18
BRANCH  13  20
ATOM     20  O   *** d   1      24.366  -4.650   7.729  0.00  0.00    -0.358 OA
ATOM     21  H   *** d   1      24.076  -3.802   7.356  0.00  0.00     0.217 HD
ENDBRANCH  13  20
BRANCH  14  22
ATOM     22  O   *** d   1      25.141  -3.333   5.544  0.00  0.00    -0.353 OA
ATOM     23  C   *** d   1      25.600  -2.616   4.423  0.00  0.00     0.210 C 
ENDBRANCH  14  22
TORSDOF 3
ENDMDL
MODEL 6
REMARK VINA RESULT:      -8.9     22.788     25.567
REMARK  3 active torsions:
REMARK  status: ('A' for Active; 'I' for Inactive)
REMARK    1  A    between atoms: O_3  and  C_17 
REMARK    2  A    between atoms: O_4  and  C_16 
REMARK    3  A    between atoms: O_5  and  C_19 
ROOT
ATOM      1  O   *** d   1       4.005 -10.600  33.060  0.00  0.00    -0.321 OA
ATOM      2  O   *** d   1       1.025 -13.179  33.503  0.00  0.00    -0.286 OA
ATOM      3  C   *** d   1       2.669 -12.377  32.141  0.00  0.00     0.048 A 
ATOM      4  C   *** d   1       2.158 -11.441  34.264  0.00  0.00     0.049 A 
ATOM      5  C   *** d   1       2.418 -13.181  31.062  0.00  0.00    -0.017 A 
ATOM      6  C   *** d   1       1.905 -12.368  33.285  0.00  0.00     0.197 A 
ATOM      7  C   *** d   1       3.180 -10.576  34.134  0.00  0.00     0.091 A 
ATOM      8  C   *** d   1       3.676 -11.478  32.081  0.00  0.00     0.159 A 
ATOM      9  C   *** d   1       3.324 -13.373  30.075  0.00  0.00     0.052 A 
ATOM     10  C   *** d   1       1.268 -13.849  30.823  0.00  0.00     0.015 A 
ATOM     11  C   *** d   1       1.403 -11.368  35.380  0.00  0.00     0.021 A 
ATOM     12  C   *** d   1       3.405  -9.674  35.107  0.00  0.00     0.074 A 
ATOM     13  C   *** d   1       3.148 -14.145  28.987  0.00  0.00     0.099 A 
ATOM     14  C   *** d   1       1.993 -14.809  28.801  0.00  0.00     0.101 A 
ATOM     15  C   *** d   1       1.059 -14.627  29.749  0.00  0.00     0.040 A 
ATOM     16  C   *** d   1       2.656  -9.585  36.216  0.00  0.00     0.068 A 
ATOM     17  C   *** d   1       1.645 -10.459  36.335  0.00  0.00     0.037 A 
ENDROOT
BRANCH  16  18
ATOM     18  O   *** d   1       2.919  -8.656  37.175  0.00  0.00    -0.361 OA
ATOM     19  H   *** d   1       3.017  -7.786  36.755  0.00  0.00     0.217 HD
ENDBRANCH  16  18
BRANCH  13  20
ATOM     20  O   *** d   1       4.143 -14.277  28.065  0.00  0.00    -0.358 OA
ATOM     21  H   *** d   1       4.103 -13.530  27.446  0.00  0.00     0.217 HD
ENDBRANCH  13  20
BRANCH  14  22
ATOM     22  O   *** d   1       1.852 -15.583  27.674  0.00  0.00    -0.353 OA
ATOM     23  C   *** d   1       1.052 -15.110  26.617  0.00  0.00     0.210 C 
ENDBRANCH  14  22
TORSDOF 3
ENDMDL
MODEL 7
REMARK VINA RESULT:      -8.6      1.510      1.998
REMARK  3 active torsions:
REMARK  status: ('A' for Active; 'I' for Inactive)
REMARK    1  A    between atoms: O_3  and  C_17 
REMARK    2  A    between atoms: O_4  and  C_16 
REMARK    3  A    between atoms: O_5  and  C_19 
ROOT
ATOM      1  O   *** d   1      22.395   7.597  30.255  0.00  0.00    -0.321 OA
ATOM      2  O   *** d   1      18.502   7.814  30.978  0.00  0.00    -0.286 OA
ATOM      3  C   *** d   1      20.492   6.839  31.515  0.00  0.00     0.048 A 
ATOM      4  C   *** d   1      20.233   8.378  29.725  0.00  0.00     0.049 A 
ATOM      5  C   *** d   1      20.024   5.992  32.483  0.00  0.00    -0.017 A 
ATOM      6  C   *** d   1      19.688   7.657  30.756  0.00  0.00     0.197 A 
ATOM      7  C   *** d   1      21.555   8.330  29.484  0.00  0.00     0.091 A 
ATOM      8  C   *** d   1      21.810   6.840  31.214  0.00  0.00     0.159 A 
ATOM      9  C   *** d   1      20.839   5.409  33.393  0.00  0.00     0.052 A 
ATOM     10  C   *** d   1      18.738   5.612  32.648  0.00  0.00     0.015 A 
ATOM     11  C   *** d   1      19.471   9.156  28.927  0.00  0.00     0.021 A 
ATOM     12  C   *** d   1      22.064   9.045  28.464  0.00  0.00     0.074 A 
ATOM     13  C   *** d   1      20.452   4.569  34.370  0.00  0.00     0.099 A 
ATOM     14  C   *** d   1      19.156   4.235  34.509  0.00  0.00     0.101 A 
ATOM     15  C   *** d   1      18.317   4.776  33.610  0.00  0.00     0.040 A 
ATOM     16  C   *** d   1      21.316   9.813  27.658  0.00  0.00     0.068 A 
ATOM     17  C   *** d   1      20.001   9.857  27.914  0.00  0.00     0.037 A 
ENDROOT
BRANCH  16  18
ATOM     18  O   *** d   1      21.873  10.519  26.637  0.00  0.00    -0.361 OA
ATOM     19  H   *** d   1      22.664  10.051  26.323  0.00  0.00     0.217 HD
ENDBRANCH  16  18
BRANCH  13  20
ATOM     20  O   *** d   1      21.365   4.056  35.243  0.00  0.00    -0.358 OA
ATOM     21  H   *** d   1      21.305   3.088  35.230  0.00  0.00     0.217 HD
ENDBRANCH  13  20
BRANCH  14  22
ATOM     22  O   *** d   1      18.803   3.370  35.516  0.00  0.00    -0.353 OA
ATOM     23  C   *** d   1      17.950   3.825  36.540  0.00  0.00     0.210 C 
ENDBRANCH  14  22
TORSDOF 3
ENDMDL
MODEL 8
REMARK VINA RESULT:      -8.6     23.357     24.874
REMARK  3 active torsions:
REMARK  status: ('A' for Active; 'I' for Inactive)
REMARK    1  A    between atoms: O_3  and  C_17 
REMARK    2  A    between atoms: O_4  and  C_16 
REMARK    3  A    between atoms: O_5  and  C_19 
ROOT
ATOM      1  O   *** d   1       3.168 -14.461  34.284  0.00  0.00    -0.321 OA
ATOM      2  O   *** d   1       3.177 -10.650  33.188  0.00  0.00    -0.286 OA
ATOM      3  C   *** d   1       3.073 -12.140  34.910  0.00  0.00     0.048 A 
ATOM      4  C   *** d   1       3.100 -12.785  32.624  0.00  0.00     0.049 A 
ATOM      5  C   *** d   1       2.954 -11.233  35.928  0.00  0.00    -0.017 A 
ATOM      6  C   *** d   1       3.103 -11.799  33.578  0.00  0.00     0.197 A 
ATOM      7  C   *** d   1       3.119 -14.081  32.984  0.00  0.00     0.091 A 
ATOM      8  C   *** d   1       3.093 -13.461  35.196  0.00  0.00     0.159 A 
ATOM      9  C   *** d   1       3.200 -11.555  37.219  0.00  0.00     0.052 A 
ATOM     10  C   *** d   1       2.564  -9.946  35.799  0.00  0.00     0.015 A 
ATOM     11  C   *** d   1       3.082 -12.493  31.307  0.00  0.00     0.021 A 
ATOM     12  C   *** d   1       3.112 -15.029  32.029  0.00  0.00     0.074 A 
ATOM     13  C   *** d   1       3.103 -10.720  38.270  0.00  0.00     0.099 A 
ATOM     14  C   *** d   1       2.731  -9.440  38.091  0.00  0.00     0.101 A 
ATOM     15  C   *** d   1       2.456  -9.086  36.825  0.00  0.00     0.040 A 
ATOM     16  C   *** d   1       3.084 -14.751  30.717  0.00  0.00     0.068 A 
ATOM     17  C   *** d   1       3.072 -13.455  30.373  0.00  0.00     0.037 A 
ENDROOT
BRANCH  16  18
ATOM     18  O   *** d   1       3.077 -15.742  29.784  0.00  0.00    -0.361 OA
ATOM     19  H   *** d   1       3.876 -16.283  29.891  0.00  0.00     0.217 HD
ENDBRANCH  16  18
BRANCH  13  20
ATOM     20  O   *** d   1       3.395 -11.155  39.528  0.00  0.00    -0.358 OA
ATOM     21  H   *** d   1       3.991 -11.918  39.469  0.00  0.00     0.217 HD
ENDBRANCH  13  20
BRANCH  14  22
ATOM     22  O   *** d   1       2.639  -8.621  39.190  0.00  0.00    -0.353 OA
ATOM     23  C   *** d   1       1.426  -8.569  39.904  0.00  0.00     0.210 C 
ENDBRANCH  14  22
TORSDOF 3
ENDMDL
MODEL 9
REMARK VINA RESULT:      -8.4     24.021     25.557
REMARK  3 active torsions:
REMARK  status: ('A' for Active; 'I' for Inactive)
REMARK    1  A    between atoms: O_3  and  C_17 
REMARK    2  A    between atoms: O_4  and  C_16 
REMARK    3  A    between atoms: O_5  and  C_19 
ROOT
ATOM      1  O   *** d   1       3.584 -15.569  32.747  0.00  0.00    -0.321 OA
ATOM      2  O   *** d   1       2.900 -11.667  32.921  0.00  0.00    -0.286 OA
ATOM      3  C   *** d   1       3.330 -13.582  34.080  0.00  0.00     0.048 A 
ATOM      4  C   *** d   1       2.977 -13.527  31.731  0.00  0.00     0.049 A 
ATOM      5  C   *** d   1       3.306 -13.043  35.337  0.00  0.00    -0.017 A 
ATOM      6  C   *** d   1       3.049 -12.874  32.935  0.00  0.00     0.197 A 
ATOM      7  C   *** d   1       3.229 -14.846  31.657  0.00  0.00     0.091 A 
ATOM      8  C   *** d   1       3.570 -14.904  33.928  0.00  0.00     0.159 A 
ATOM      9  C   *** d   1       3.844 -13.673  36.407  0.00  0.00     0.052 A 
ATOM     10  C   *** d   1       2.742 -11.865  35.682  0.00  0.00     0.015 A 
ATOM     11  C   *** d   1       2.658 -12.877  30.592  0.00  0.00     0.021 A 
ATOM     12  C   *** d   1       3.147 -15.465  30.464  0.00  0.00     0.074 A 
ATOM     13  C   *** d   1       3.858 -13.206  37.669  0.00  0.00     0.099 A 
ATOM     14  C   *** d   1       3.301 -12.018  37.962  0.00  0.00     0.101 A 
ATOM     15  C   *** d   1       2.736 -11.370  36.930  0.00  0.00     0.040 A 
ATOM     16  C   *** d   1       2.822 -14.832  29.328  0.00  0.00     0.068 A 
ATOM     17  C   *** d   1       2.580 -13.515  29.416  0.00  0.00     0.037 A 
ENDROOT
BRANCH  16  18
ATOM     18  O   *** d   1       2.750 -15.497  28.143  0.00  0.00    -0.361 OA
ATOM     19  H   *** d   1       3.650 -15.664  27.818  0.00  0.00     0.217 HD
ENDBRANCH  16  18
BRANCH  13  20
ATOM     20  O   *** d   1       4.449 -13.925  38.666  0.00  0.00    -0.358 OA
ATOM     21  H   *** d   1       4.341 -14.871  38.481  0.00  0.00     0.217 HD
ENDBRANCH  13  20
BRANCH  14  22
ATOM     22  O   *** d   1       3.332 -11.579  39.265  0.00  0.00    -0.353 OA
ATOM     23  C   *** d   1       4.253 -10.579  39.627  0.00  0.00     0.210 C 
ENDBRANCH  14  22
TORSDOF 3
ENDMDL
MODEL 10
REMARK VINA RESULT:      -8.3      3.736      6.656
REMARK  3 active torsions:
REMARK  status: ('A' for Active; 'I' for Inactive)
REMARK    1  A    between atoms: O_3  and  C_17 
REMARK    2  A    between atoms: O_4  and  C_16 
REMARK    3  A    between atoms: O_5  and  C_19 
ROOT
ATOM      1  O   *** d   1      19.172   6.882  33.920  0.00  0.00    -0.321 OA
ATOM      2  O   *** d   1      15.807   6.012  32.009  0.00  0.00    -0.286 OA
ATOM      3  C   *** d   1      17.092   7.631  32.971  0.00  0.00     0.048 A 
ATOM      4  C   *** d   1      17.643   5.322  33.027  0.00  0.00     0.049 A 
ATOM      5  C   *** d   1      16.250   8.687  32.749  0.00  0.00    -0.017 A 
ATOM      6  C   *** d   1      16.789   6.328  32.654  0.00  0.00     0.197 A 
ATOM      7  C   *** d   1      18.797   5.607  33.656  0.00  0.00     0.091 A 
ATOM      8  C   *** d   1      18.267   7.842  33.604  0.00  0.00     0.159 A 
ATOM      9  C   *** d   1      16.666   9.973  32.811  0.00  0.00     0.052 A 
ATOM     10  C   *** d   1      14.930   8.602  32.471  0.00  0.00     0.015 A 
ATOM     11  C   *** d   1      17.361   4.026  32.777  0.00  0.00     0.021 A 
ATOM     12  C   *** d   1      19.616   4.601  34.015  0.00  0.00     0.074 A 
ATOM     13  C   *** d   1      15.898  11.058  32.606  0.00  0.00     0.099 A 
ATOM     14  C   *** d   1      14.592  10.924  32.312  0.00  0.00     0.101 A 
ATOM     15  C   *** d   1      14.135   9.663  32.262  0.00  0.00     0.040 A 
ATOM     16  C   *** d   1      19.342   3.309  33.780  0.00  0.00     0.068 A 
ATOM     17  C   *** d   1      18.191   3.040  33.147  0.00  0.00     0.037 A 
ENDROOT
BRANCH  16  18
ATOM     18  O   *** d   1      20.199   2.324  34.162  0.00  0.00    -0.361 OA
ATOM     19  H   *** d   1      20.881   2.215  33.479  0.00  0.00     0.217 HD
ENDBRANCH  16  18
BRANCH  13  20
ATOM     20  O   *** d   1      16.435  12.310  32.678  0.00  0.00    -0.358 OA
ATOM     21  H   *** d   1      16.279  12.770  31.838  0.00  0.00     0.217 HD
ENDBRANCH  13  20
BRANCH  14  22
ATOM     22  O   *** d   1      13.842  12.058  32.114  0.00  0.00    -0.353 OA
ATOM     23  C   *** d   1      12.980  12.122  31.002  0.00  0.00     0.210 C 
ENDBRANCH  14  22
TORSDOF 3
ENDMDL
MODEL 11
REMARK VINA RESULT:      -8.3      3.205      8.357
REMARK  3 active torsions:
REMARK  status: ('A' for Active; 'I' for Inactive)
REMARK    1  A    between atoms: O_3  and  C_17 
REMARK    2  A    between atoms: O_4  and  C_16 
REMARK    3  A    between atoms: O_5  and  C_19 
ROOT
ATOM      1  O   *** d   1      22.529   7.710  30.487  0.00  0.00    -0.321 OA
ATOM      2  O   *** d   1      19.003   8.311  28.774  0.00  0.00    -0.286 OA
ATOM      3  C   *** d   1      21.271   8.395  28.554  0.00  0.00     0.048 A 
ATOM      4  C   *** d   1      20.175   7.841  30.587  0.00  0.00     0.049 A 
ATOM      5  C   *** d   1      21.312   8.876  27.273  0.00  0.00    -0.017 A 
ATOM      6  C   *** d   1      20.110   8.209  29.268  0.00  0.00     0.197 A 
ATOM      7  C   *** d   1      21.364   7.613  31.173  0.00  0.00     0.091 A 
ATOM      8  C   *** d   1      22.428   8.149  29.208  0.00  0.00     0.159 A 
ATOM      9  C   *** d   1      22.421   8.794  26.503  0.00  0.00     0.052 A 
ATOM     10  C   *** d   1      20.300   9.498  26.629  0.00  0.00     0.015 A 
ATOM     11  C   *** d   1      19.061   7.693  31.335  0.00  0.00     0.021 A 
ATOM     12  C   *** d   1      21.401   7.257  32.470  0.00  0.00     0.074 A 
ATOM     13  C   *** d   1      22.535   9.243  25.239  0.00  0.00     0.099 A 
ATOM     14  C   *** d   1      21.494   9.838  24.630  0.00  0.00     0.101 A 
ATOM     15  C   *** d   1      20.380   9.959  25.371  0.00  0.00     0.040 A 
ATOM     16  C   *** d   1      20.302   7.117  33.226  0.00  0.00     0.068 A 
ATOM     17  C   *** d   1      19.123   7.340  32.627  0.00  0.00     0.037 A 
ENDROOT
BRANCH  16  18
ATOM     18  O   *** d   1      20.385   6.756  34.535  0.00  0.00    -0.361 OA
ATOM     19  H   *** d   1      20.916   7.414  35.012  0.00  0.00     0.217 HD
ENDBRANCH  16  18
BRANCH  13  20
ATOM     20  O   *** d   1      23.703   9.087  24.553  0.00  0.00    -0.358 OA
ATOM     21  H   *** d   1      24.383   9.652  24.953  0.00  0.00     0.217 HD
ENDBRANCH  13  20
BRANCH  14  22
ATOM     22  O   *** d   1      21.653  10.288  23.342  0.00  0.00    -0.353 OA
ATOM     23  C   *** d   1      22.065  11.617  23.128  0.00  0.00     0.210 C 
ENDBRANCH  14  22
TORSDOF 3
ENDMDL
MODEL 12
REMARK VINA RESULT:      -8.2     32.459     34.625
REMARK  3 active torsions:
REMARK  status: ('A' for Active; 'I' for Inactive)
REMARK    1  A    between atoms: O_3  and  C_17 
REMARK    2  A    between atoms: O_4  and  C_16 
REMARK    3  A    between atoms: O_5  and  C_19 
ROOT
ATOM      1  O   *** d   1      -1.733 -14.866  18.098  0.00  0.00    -0.321 OA
ATOM      2  O   *** d   1      -5.516 -13.728  17.754  0.00  0.00    -0.286 OA
ATOM      3  C   *** d   1      -3.496 -13.974  16.726  0.00  0.00     0.048 A 
ATOM      4  C   *** d   1      -3.845 -14.394  19.038  0.00  0.00     0.049 A 
ATOM      5  C   *** d   1      -3.856 -13.485  15.500  0.00  0.00    -0.017 A 
ATOM      6  C   *** d   1      -4.332 -14.000  17.818  0.00  0.00     0.197 A 
ATOM      7  C   *** d   1      -2.570 -14.803  19.162  0.00  0.00     0.091 A 
ATOM      8  C   *** d   1      -2.228 -14.397  16.926  0.00  0.00     0.159 A 
ATOM      9  C   *** d   1      -3.126 -13.716  14.384  0.00  0.00     0.052 A 
ATOM     10  C   *** d   1      -4.933 -12.710  15.242  0.00  0.00     0.015 A 
ATOM     11  C   *** d   1      -4.619 -14.389  20.143  0.00  0.00     0.021 A 
ATOM     12  C   *** d   1      -2.115 -15.181  20.371  0.00  0.00     0.074 A 
ATOM     13  C   *** d   1      -3.417 -13.268  13.149  0.00  0.00     0.099 A 
ATOM     14  C   *** d   1      -4.512 -12.517  12.935  0.00  0.00     0.101 A 
ATOM     15  C   *** d   1      -5.251 -12.246  14.023  0.00  0.00     0.040 A 
ATOM     16  C   *** d   1      -2.872 -15.171  21.478  0.00  0.00     0.068 A 
ATOM     17  C   *** d   1      -4.143 -14.768  21.338  0.00  0.00     0.037 A 
ENDROOT
BRANCH  16  18
ATOM     18  O   *** d   1      -2.371 -15.561  22.681  0.00  0.00    -0.361 OA
ATOM     19  H   *** d   1      -1.437 -15.298  22.735  0.00  0.00     0.217 HD
ENDBRANCH  16  18
BRANCH  13  20
ATOM     20  O   *** d   1      -2.613 -13.582  12.093  0.00  0.00    -0.358 OA
ATOM     21  H   *** d   1      -2.176 -14.431  12.268  0.00  0.00     0.217 HD
ENDBRANCH  13  20
BRANCH  14  22
ATOM     22  O   *** d   1      -4.769 -12.075  11.660  0.00  0.00    -0.353 OA
ATOM     23  C   *** d   1      -5.306 -10.786  11.478  0.00  0.00     0.210 C 
ENDBRANCH  14  22
TORSDOF 3
ENDMDL
MODEL 13
REMARK VINA RESULT:      -8.1     25.017     26.769
REMARK  3 active torsions:
REMARK  status: ('A' for Active; 'I' for Inactive)
REMARK    1  A    between atoms: O_3  and  C_17 
REMARK    2  A    between atoms: O_4  and  C_16 
REMARK    3  A    between atoms: O_5  and  C_19 
ROOT
ATOM      1  O   *** d   1       3.679 -15.728  32.617  0.00  0.00    -0.321 OA
ATOM      2  O   *** d   1       2.554 -12.558  30.517  0.00  0.00    -0.286 OA
ATOM      3  C   *** d   1       3.333 -14.700  30.470  0.00  0.00     0.048 A 
ATOM      4  C   *** d   1       3.031 -13.464  32.475  0.00  0.00     0.049 A 
ATOM      5  C   *** d   1       3.423 -14.831  29.111  0.00  0.00    -0.017 A 
ATOM      6  C   *** d   1       2.972 -13.536  31.107  0.00  0.00     0.197 A 
ATOM      7  C   *** d   1       3.390 -14.539  33.199  0.00  0.00     0.091 A 
ATOM      8  C   *** d   1       3.684 -15.738  31.261  0.00  0.00     0.159 A 
ATOM      9  C   *** d   1       3.509 -16.036  28.502  0.00  0.00     0.052 A 
ATOM     10  C   *** d   1       3.462 -13.816  28.219  0.00  0.00     0.015 A 
ATOM     11  C   *** d   1       2.730 -12.326  33.137  0.00  0.00     0.021 A 
ATOM     12  C   *** d   1       3.443 -14.441  34.540  0.00  0.00     0.074 A 
ATOM     13  C   *** d   1       3.600 -16.242  27.175  0.00  0.00     0.099 A 
ATOM     14  C   *** d   1       3.615 -15.201  26.323  0.00  0.00     0.101 A 
ATOM     15  C   *** d   1       3.553 -13.985  26.890  0.00  0.00     0.040 A 
ATOM     16  C   *** d   1       3.156 -13.314  35.208  0.00  0.00     0.068 A 
ATOM     17  C   *** d   1       2.793 -12.252  34.474  0.00  0.00     0.037 A 
ENDROOT
BRANCH  16  18
ATOM     18  O   *** d   1       3.224 -13.259  36.566  0.00  0.00    -0.361 OA
ATOM     19  H   *** d   1       3.184 -14.162  36.921  0.00  0.00     0.217 HD
ENDBRANCH  16  18
BRANCH  13  20
ATOM     20  O   *** d   1       3.663 -17.508  26.674  0.00  0.00    -0.358 OA
ATOM     21  H   *** d   1       4.515 -17.629  26.225  0.00  0.00     0.217 HD
ENDBRANCH  13  20
BRANCH  14  22
ATOM     22  O   *** d   1       3.714 -15.453  24.976  0.00  0.00    -0.353 OA
ATOM     23  C   *** d   1       2.550 -15.409  24.185  0.00  0.00     0.210 C 
ENDBRANCH  14  22
TORSDOF 3
ENDMDL
MODEL 14
REMARK VINA RESULT:      -8.0     30.333     32.541
REMARK  3 active torsions:
REMARK  status: ('A' for Active; 'I' for Inactive)
REMARK    1  A    between atoms: O_3  and  C_17 
REMARK    2  A    between atoms: O_4  and  C_16 
REMARK    3  A    between atoms: O_5  and  C_19 
ROOT
ATOM      1  O   *** d   1       9.231 -20.842  16.406  0.00  0.00    -0.321 OA
ATOM      2  O   *** d   1       5.379 -20.805  17.349  0.00  0.00    -0.286 OA
ATOM      3  C   *** d   1       7.502 -20.250  17.970  0.00  0.00     0.048 A 
ATOM      4  C   *** d   1       6.995 -21.482  16.004  0.00  0.00     0.049 A 
ATOM      5  C   *** d   1       7.197 -19.697  19.184  0.00  0.00    -0.017 A 
ATOM      6  C   *** d   1       6.577 -20.846  17.144  0.00  0.00     0.197 A 
ATOM      7  C   *** d   1       8.296 -21.483  15.662  0.00  0.00     0.091 A 
ATOM      8  C   *** d   1       8.790 -20.291  17.563  0.00  0.00     0.159 A 
ATOM      9  C   *** d   1       8.053 -18.885  19.847  0.00  0.00     0.052 A 
ATOM     10  C   *** d   1       6.056 -19.896  19.880  0.00  0.00     0.015 A 
ATOM     11  C   *** d   1       6.126 -22.120  15.191  0.00  0.00     0.021 A 
ATOM     12  C   *** d   1       8.681 -22.118  14.540  0.00  0.00     0.074 A 
ATOM     13  C   *** d   1       7.823 -18.307  21.040  0.00  0.00     0.099 A 
ATOM     14  C   *** d   1       6.663 -18.517  21.688  0.00  0.00     0.101 A 
ATOM     15  C   *** d   1       5.795 -19.337  21.073  0.00  0.00     0.040 A 
ATOM     16  C   *** d   1       7.829 -22.763  13.730  0.00  0.00     0.068 A 
ATOM     17  C   *** d   1       6.534 -22.748  14.079  0.00  0.00     0.037 A 
ENDROOT
BRANCH  16  18
ATOM     18  O   *** d   1       8.262 -23.392  12.604  0.00  0.00    -0.361 OA
ATOM     19  H   *** d   1       9.204 -23.609  12.705  0.00  0.00     0.217 HD
ENDBRANCH  16  18
BRANCH  13  20
ATOM     20  O   *** d   1       8.757 -17.489  21.604  0.00  0.00    -0.358 OA
ATOM     21  H   *** d   1       9.128 -17.925  22.387  0.00  0.00     0.217 HD
ENDBRANCH  13  20
BRANCH  14  22
ATOM     22  O   *** d   1       6.470 -17.914  22.907  0.00  0.00    -0.353 OA
ATOM     23  C   *** d   1       6.115 -18.708  24.014  0.00  0.00     0.210 C 
ENDBRANCH  14  22
TORSDOF 3
ENDMDL
MODEL 15
REMARK VINA RESULT:      -8.0     32.275     34.628
REMARK  3 active torsions:
REMARK  status: ('A' for Active; 'I' for Inactive)
REMARK    1  A    between atoms: O_3  and  C_17 
REMARK    2  A    between atoms: O_4  and  C_16 
REMARK    3  A    between atoms: O_5  and  C_19 
ROOT
ATOM      1  O   *** d   1      -4.625 -14.183  19.282  0.00  0.00    -0.321 OA
ATOM      2  O   *** d   1      -1.527 -14.332  16.811  0.00  0.00    -0.286 OA
ATOM      3  C   *** d   1      -3.739 -13.845  17.071  0.00  0.00     0.048 A 
ATOM      4  C   *** d   1      -2.398 -14.788  18.790  0.00  0.00     0.049 A 
ATOM      5  C   *** d   1      -3.997 -13.478  15.778  0.00  0.00    -0.017 A 
ATOM      6  C   *** d   1      -2.526 -14.328  17.505  0.00  0.00     0.197 A 
ATOM      7  C   *** d   1      -3.435 -14.722  19.643  0.00  0.00     0.091 A 
ATOM      8  C   *** d   1      -4.736 -13.811  17.983  0.00  0.00     0.159 A 
ATOM      9  C   *** d   1      -5.090 -12.758  15.433  0.00  0.00     0.052 A 
ATOM     10  C   *** d   1      -3.243 -13.790  14.701  0.00  0.00     0.015 A 
ATOM     11  C   *** d   1      -1.239 -15.313  19.241  0.00  0.00     0.021 A 
ATOM     12  C   *** d   1      -3.284 -15.183  20.899  0.00  0.00     0.074 A 
ATOM     13  C   *** d   1      -5.408 -12.362  14.187  0.00  0.00     0.099 A 
ATOM     14  C   *** d   1      -4.616 -12.679  13.147  0.00  0.00     0.101 A 
ATOM     15  C   *** d   1      -3.531 -13.412  13.446  0.00  0.00     0.040 A 
ATOM     16  C   *** d   1      -2.141 -15.716  21.355  0.00  0.00     0.068 A 
ATOM     17  C   *** d   1      -1.113 -15.769  20.495  0.00  0.00     0.037 A 
ENDROOT
BRANCH  16  18
ATOM     18  O   *** d   1      -2.033 -16.171  22.633  0.00  0.00    -0.361 OA
ATOM     19  H   *** d   1      -1.518 -16.994  22.633  0.00  0.00     0.217 HD
ENDBRANCH  16  18
BRANCH  13  20
ATOM     20  O   *** d   1      -6.531 -11.622  13.963  0.00  0.00    -0.358 OA
ATOM     21  H   *** d   1      -7.310 -12.145  14.210  0.00  0.00     0.217 HD
ENDBRANCH  13  20
BRANCH  14  22
ATOM     22  O   *** d   1      -4.980 -12.260  11.890  0.00  0.00    -0.353 OA
ATOM     23  C   *** d   1      -5.721 -13.130  11.068  0.00  0.00     0.210 C 
ENDBRANCH  14  22
TORSDOF 3
ENDMDL
MODEL 16
REMARK VINA RESULT:      -7.9     29.551     31.482
REMARK  3 active torsions:
REMARK  status: ('A' for Active; 'I' for Inactive)
REMARK    1  A    between atoms: O_3  and  C_17 
REMARK    2  A    between atoms: O_4  and  C_16 
REMARK    3  A    between atoms: O_5  and  C_19 
ROOT
ATOM      1  O   *** d   1      -5.876  -0.360  16.505  0.00  0.00    -0.321 OA
ATOM      2  O   *** d   1      -7.140  -3.188  18.982  0.00  0.00    -0.286 OA
ATOM      3  C   *** d   1      -6.387  -2.679  16.891  0.00  0.00     0.048 A 
ATOM      4  C   *** d   1      -6.819  -1.043  18.557  0.00  0.00     0.049 A 
ATOM      5  C   *** d   1      -6.453  -3.940  16.363  0.00  0.00    -0.017 A 
ATOM      6  C   *** d   1      -6.808  -2.355  18.159  0.00  0.00     0.197 A 
ATOM      7  C   *** d   1      -6.372  -0.078  17.734  0.00  0.00     0.091 A 
ATOM      8  C   *** d   1      -5.954  -1.658  16.119  0.00  0.00     0.159 A 
ATOM      9  C   *** d   1      -5.791  -4.290  15.235  0.00  0.00     0.052 A 
ATOM     10  C   *** d   1      -7.179  -4.968  16.856  0.00  0.00     0.015 A 
ATOM     11  C   *** d   1      -7.269  -0.678  19.776  0.00  0.00     0.021 A 
ATOM     12  C   *** d   1      -6.396   1.203  18.147  0.00  0.00     0.074 A 
ATOM     13  C   *** d   1      -5.809  -5.505  14.658  0.00  0.00     0.099 A 
ATOM     14  C   *** d   1      -6.530  -6.505  15.197  0.00  0.00     0.101 A 
ATOM     15  C   *** d   1      -7.220  -6.192  16.306  0.00  0.00     0.040 A 
ATOM     16  C   *** d   1      -6.850   1.578  19.352  0.00  0.00     0.068 A 
ATOM     17  C   *** d   1      -7.286   0.605  20.165  0.00  0.00     0.037 A 
ENDROOT
BRANCH  16  18
ATOM     18  O   *** d   1      -6.857   2.886  19.729  0.00  0.00    -0.361 OA
ATOM     19  H   *** d   1      -6.388   3.411  19.060  0.00  0.00     0.217 HD
ENDBRANCH  16  18
BRANCH  13  20
ATOM     20  O   *** d   1      -5.085  -5.746  13.529  0.00  0.00    -0.358 OA
ATOM     21  H   *** d   1      -4.202  -6.060  13.780  0.00  0.00     0.217 HD
ENDBRANCH  13  20
BRANCH  14  22
ATOM     22  O   *** d   1      -6.526  -7.730  14.574  0.00  0.00    -0.353 OA
ATOM     23  C   *** d   1      -5.888  -8.815  15.206  0.00  0.00     0.210 C 
ENDBRANCH  14  22
TORSDOF 3
ENDMDL
MODEL 17
REMARK VINA RESULT:      -7.8     25.096     26.355
REMARK  3 active torsions:
REMARK  status: ('A' for Active; 'I' for Inactive)
REMARK    1  A    between atoms: O_3  and  C_17 
REMARK    2  A    between atoms: O_4  and  C_16 
REMARK    3  A    between atoms: O_5  and  C_19 
ROOT
ATOM      1  O   *** d   1      26.457 -11.780  14.586  0.00  0.00    -0.321 OA
ATOM      2  O   *** d   1      26.591 -12.943  18.375  0.00  0.00    -0.286 OA
ATOM      3  C   *** d   1      27.769 -12.472  16.480  0.00  0.00     0.048 A 
ATOM      4  C   *** d   1      25.396 -12.462  16.580  0.00  0.00     0.049 A 
ATOM      5  C   *** d   1      29.016 -12.754  16.967  0.00  0.00    -0.017 A 
ATOM      6  C   *** d   1      26.607 -12.655  17.194  0.00  0.00     0.197 A 
ATOM      7  C   *** d   1      25.338 -12.047  15.302  0.00  0.00     0.091 A 
ATOM      8  C   *** d   1      27.633 -12.056  15.202  0.00  0.00     0.159 A 
ATOM      9  C   *** d   1      30.146 -12.316  16.365  0.00  0.00     0.052 A 
ATOM     10  C   *** d   1      29.289 -13.501  18.060  0.00  0.00     0.015 A 
ATOM     11  C   *** d   1      24.232 -12.676  17.230  0.00  0.00     0.021 A 
ATOM     12  C   *** d   1      24.136 -11.869  14.722  0.00  0.00     0.074 A 
ATOM     13  C   *** d   1      31.402 -12.554  16.784  0.00  0.00     0.099 A 
ATOM     14  C   *** d   1      31.626 -13.286  17.889  0.00  0.00     0.101 A 
ATOM     15  C   *** d   1      30.529 -13.758  18.505  0.00  0.00     0.040 A 
ATOM     16  C   *** d   1      22.974 -12.088  15.355  0.00  0.00     0.068 A 
ATOM     17  C   *** d   1      23.047 -12.495  16.631  0.00  0.00     0.037 A 
ENDROOT
BRANCH  16  18
ATOM     18  O   *** d   1      21.781 -11.896  14.729  0.00  0.00    -0.361 OA
ATOM     19  H   *** d   1      21.145 -11.529  15.365  0.00  0.00     0.217 HD
ENDBRANCH  16  18
BRANCH  13  20
ATOM     20  O   *** d   1      32.467 -12.043  16.102  0.00  0.00    -0.358 OA
ATOM     21  H   *** d   1      33.231 -12.629  16.222  0.00  0.00     0.217 HD
ENDBRANCH  13  20
BRANCH  14  22
ATOM     22  O   *** d   1      32.924 -13.510  18.280  0.00  0.00    -0.353 OA
ATOM     23  C   *** d   1      33.358 -13.012  19.524  0.00  0.00     0.210 C 
ENDBRANCH  14  22
TORSDOF 3
ENDMDL
MODEL 18
REMARK VINA RESULT:      -7.7     31.155     33.952
REMARK  3 active torsions:
REMARK  status: ('A' for Active; 'I' for Inactive)
REMARK    1  A    between atoms: O_3  and  C_17 
REMARK    2  A    between atoms: O_4  and  C_16 
REMARK    3  A    between atoms: O_5  and  C_19 
ROOT
ATOM      1  O   *** d   1      -5.835 -13.405  16.415  0.00  0.00    -0.321 OA
ATOM      2  O   *** d   1      -1.982 -14.343  16.428  0.00  0.00    -0.286 OA
ATOM      3  C   *** d   1      -3.897 -14.126  17.645  0.00  0.00     0.048 A 
ATOM      4  C   *** d   1      -3.732 -13.529  15.352  0.00  0.00     0.049 A 
ATOM      5  C   *** d   1      -3.379 -14.475  18.862  0.00  0.00    -0.017 A 
ATOM      6  C   *** d   1      -3.148 -14.005  16.498  0.00  0.00     0.197 A 
ATOM      7  C   *** d   1      -5.043 -13.228  15.330  0.00  0.00     0.091 A 
ATOM      8  C   *** d   1      -5.206 -13.804  17.548  0.00  0.00     0.159 A 
ATOM      9  C   *** d   1      -4.159 -14.852  19.902  0.00  0.00     0.052 A 
ATOM     10  C   *** d   1      -2.069 -14.470  19.196  0.00  0.00     0.015 A 
ATOM     11  C   *** d   1      -3.022 -13.351  14.218  0.00  0.00     0.021 A 
ATOM     12  C   *** d   1      -5.591 -12.759  14.194  0.00  0.00     0.074 A 
ATOM     13  C   *** d   1      -3.722 -15.208  21.124  0.00  0.00     0.099 A 
ATOM     14  C   *** d   1      -2.407 -15.207  21.405  0.00  0.00     0.101 A 
ATOM     15  C   *** d   1      -1.599 -14.818  20.405  0.00  0.00     0.040 A 
ATOM     16  C   *** d   1      -4.893 -12.569  13.064  0.00  0.00     0.068 A 
ATOM     17  C   *** d   1      -3.589 -12.880  13.099  0.00  0.00     0.037 A 
ENDROOT
BRANCH  16  18
ATOM     18  O   *** d   1      -5.489 -12.092  11.938  0.00  0.00    -0.361 OA
ATOM     19  H   *** d   1      -5.203 -11.175  11.793  0.00  0.00     0.217 HD
ENDBRANCH  16  18
BRANCH  13  20
ATOM     20  O   *** d   1      -4.605 -15.588  22.091  0.00  0.00    -0.358 OA
ATOM     21  H   *** d   1      -4.350 -15.177  22.932  0.00  0.00     0.217 HD
ENDBRANCH  13  20
BRANCH  14  22
ATOM     22  O   *** d   1      -2.002 -15.572  22.666  0.00  0.00    -0.353 OA
ATOM     23  C   *** d   1      -1.339 -14.626  23.471  0.00  0.00     0.210 C 
ENDBRANCH  14  22
TORSDOF 3
ENDMDL
MODEL 19
REMARK VINA RESULT:      -7.7      3.233      5.053
REMARK  3 active torsions:
REMARK  status: ('A' for Active; 'I' for Inactive)
REMARK    1  A    between atoms: O_3  and  C_17 
REMARK    2  A    between atoms: O_4  and  C_16 
REMARK    3  A    between atoms: O_5  and  C_19 
ROOT
ATOM      1  O   *** d   1      19.222   4.747  36.415  0.00  0.00    -0.321 OA
ATOM      2  O   *** d   1      16.932   3.735  33.340  0.00  0.00    -0.286 OA
ATOM      3  C   *** d   1      17.158   3.811  35.607  0.00  0.00     0.048 A 
ATOM      4  C   *** d   1      18.883   4.442  34.100  0.00  0.00     0.049 A 
ATOM      5  C   *** d   1      15.960   3.233  35.929  0.00  0.00    -0.017 A 
ATOM      6  C   *** d   1      17.616   3.964  34.319  0.00  0.00     0.197 A 
ATOM      7  C   *** d   1      19.660   4.809  35.135  0.00  0.00     0.091 A 
ATOM      8  C   *** d   1      17.995   4.199  36.595  0.00  0.00     0.159 A 
ATOM      9  C   *** d   1      15.411   3.338  37.161  0.00  0.00     0.052 A 
ATOM     10  C   *** d   1      15.197   2.483  35.104  0.00  0.00     0.015 A 
ATOM     11  C   *** d   1      19.387   4.562  32.854  0.00  0.00     0.021 A 
ATOM     12  C   *** d   1      20.901   5.271  34.893  0.00  0.00     0.074 A 
ATOM     13  C   *** d   1      14.241   2.799  37.549  0.00  0.00     0.099 A 
ATOM     14  C   *** d   1      13.505   2.076  36.686  0.00  0.00     0.101 A 
ATOM     15  C   *** d   1      14.026   1.929  35.458  0.00  0.00     0.040 A 
ATOM     16  C   *** d   1      21.416   5.386  33.660  0.00  0.00     0.068 A 
ATOM     17  C   *** d   1      20.628   5.023  32.638  0.00  0.00     0.037 A 
ENDROOT
BRANCH  16  18
ATOM     18  O   *** d   1      22.677   5.857  33.462  0.00  0.00    -0.361 OA
ATOM     19  H   *** d   1      23.316   5.198  33.779  0.00  0.00     0.217 HD
ENDBRANCH  16  18
BRANCH  13  20
ATOM     20  O   *** d   1      13.779   2.989  38.817  0.00  0.00    -0.358 OA
ATOM     21  H   *** d   1      13.925   3.914  39.072  0.00  0.00     0.217 HD
ENDBRANCH  13  20
BRANCH  14  22
ATOM     22  O   *** d   1      12.318   1.537  37.124  0.00  0.00    -0.353 OA
ATOM     23  C   *** d   1      11.156   1.729  36.353  0.00  0.00     0.210 C 
ENDBRANCH  14  22
TORSDOF 3
ENDMDL
MODEL 20
REMARK VINA RESULT:      -7.5     24.069     27.238
REMARK  3 active torsions:
REMARK  status: ('A' for Active; 'I' for Inactive)
REMARK    1  A    between atoms: O_3  and  C_17 
REMARK    2  A    between atoms: O_4  and  C_16 
REMARK    3  A    between atoms: O_5  and  C_19 
ROOT
ATOM      1  O   *** d   1      -5.199  -2.330  26.106  0.00  0.00    -0.321 OA
ATOM      2  O   *** d   1      -8.023  -2.559  28.880  0.00  0.00    -0.286 OA
ATOM      3  C   *** d   1      -5.834  -2.122  28.417  0.00  0.00     0.048 A 
ATOM      4  C   *** d   1      -7.383  -2.900  26.793  0.00  0.00     0.049 A 
ATOM      5  C   *** d   1      -5.428  -1.854  29.696  0.00  0.00    -0.017 A 
ATOM      6  C   *** d   1      -7.103  -2.537  28.085  0.00  0.00     0.197 A 
ATOM      7  C   *** d   1      -6.439  -2.806  25.839  0.00  0.00     0.091 A 
ATOM      8  C   *** d   1      -4.938  -2.053  27.407  0.00  0.00     0.159 A 
ATOM      9  C   *** d   1      -4.278  -1.194  29.969  0.00  0.00     0.052 A 
ATOM     10  C   *** d   1      -6.075  -2.218  30.825  0.00  0.00     0.015 A 
ATOM     11  C   *** d   1      -8.602  -3.357  26.436  0.00  0.00     0.021 A 
ATOM     12  C   *** d   1      -6.738  -3.173  24.579  0.00  0.00     0.074 A 
ATOM     13  C   *** d   1      -3.816  -0.896  31.197  0.00  0.00     0.099 A 
ATOM     14  C   *** d   1      -4.506  -1.261  32.292  0.00  0.00     0.101 A 
ATOM     15  C   *** d   1      -5.642  -1.939  32.064  0.00  0.00     0.040 A 
ATOM     16  C   *** d   1      -7.943  -3.637  24.215  0.00  0.00     0.068 A 
ATOM     17  C   *** d   1      -8.876  -3.720  25.174  0.00  0.00     0.037 A 
ENDROOT
BRANCH  16  18
ATOM     18  O   *** d   1      -8.202  -3.998  22.929  0.00  0.00    -0.361 OA
ATOM     19  H   *** d   1      -9.113  -4.327  22.869  0.00  0.00     0.217 HD
ENDBRANCH  16  18
BRANCH  13  20
ATOM     20  O   *** d   1      -2.649  -0.208  31.348  0.00  0.00    -0.358 OA
ATOM     21  H   *** d   1      -2.772   0.699  31.025  0.00  0.00     0.217 HD
ENDBRANCH  13  20
BRANCH  14  22
ATOM     22  O   *** d   1      -3.996  -0.943  33.528  0.00  0.00    -0.353 OA
ATOM     23  C   *** d   1      -4.878  -0.530  34.545  0.00  0.00     0.210 C 
ENDBRANCH  14  22
TORSDOF 3
ENDMDL
