# Supplementary material for: Astragalus in Acute Pancreatitis: Insights from Network Pharmacology, Molecular Docking, and Meta-Analysis Validation
Source: Curr Issues Mol Biol. 2025 May 21;47(5):379. doi: 10.3390/cimb47050379 (PMC12109879; doi:10.3390/cimb47050379)
Supplement: Supplementary file 1 [file cimb-47-00379-s001.zip › Original Data/Network Pharmacology/5 Molecular Docking/Calycosin/TNF/3l0v.pdb]

REMARK   4 XXXX COMPLIES WITH FORMAT V. 2.0
ATOM      1  N   ALA A 216      25.776  31.885  35.557  1.00 54.08           N  
ATOM      2  HN1 ALA A 216      26.453  32.310  36.191  1.00  0.00           H  
ATOM      3  HN2 ALA A 216      25.998  32.077  34.580  1.00  0.00           H  
ATOM      4  HN3 ALA A 216      25.862  30.869  35.535  1.00  0.00           H  
ATOM      5  CA  ALA A 216      24.422  32.309  35.900  1.00 53.29           C  
ATOM      6  HA  ALA A 216      24.363  33.416  35.782  1.00  0.00           H  
ATOM      7  C   ALA A 216      24.074  31.966  37.339  1.00 53.96           C  
ATOM      8  O   ALA A 216      24.403  30.881  37.829  1.00 53.50           O  
ATOM      9  CB  ALA A 216      23.413  31.676  34.956  1.00 54.24           C  
ATOM     10  HB1 ALA A 216      22.379  32.000  35.218  1.00  0.00           H  
ATOM     11  HB2 ALA A 216      23.507  30.565  34.932  1.00  0.00           H  
ATOM     12  HB3 ALA A 216      23.656  31.885  33.888  1.00  0.00           H  
ATOM     13  N   ASP A 217      23.406  32.907  38.014  1.00 48.26           N  
ATOM     14  HN  ASP A 217      23.175  33.776  37.533  1.00  0.00           H  
ATOM     15  CA  ASP A 217      22.991  32.754  39.403  1.00 47.16           C  
ATOM     16  HA  ASP A 217      23.489  31.852  39.829  1.00  0.00           H  
ATOM     17  C   ASP A 217      21.486  32.567  39.487  1.00 48.24           C  
ATOM     18  O   ASP A 217      20.746  33.342  38.872  1.00 48.13           O  
ATOM     19  CB  ASP A 217      23.390  33.986  40.242  1.00 49.46           C  
ATOM     20  HB1 ASP A 217      22.725  34.849  40.005  1.00  0.00           H  
ATOM     21  HB2 ASP A 217      23.124  33.828  41.313  1.00  0.00           H  
ATOM     22  CG  ASP A 217      24.843  34.391  40.114  1.00 59.14           C  
ATOM     23  OD1 ASP A 217      25.126  35.339  39.357  1.00 63.39           O  
ATOM     24  OD2 ASP A 217      25.702  33.713  40.715  1.00 58.11           O  
ATOM     25  N   PRO A 218      21.001  31.611  40.310  1.00 44.02           N  
ATOM     26  CA  PRO A 218      19.547  31.457  40.452  1.00 43.13           C  
ATOM     27  HA  PRO A 218      19.083  31.314  39.448  1.00  0.00           H  
ATOM     28  C   PRO A 218      18.898  32.651  41.158  1.00 44.14           C  
ATOM     29  O   PRO A 218      19.486  33.223  42.085  1.00 42.71           O  
ATOM     30  CB  PRO A 218      19.396  30.171  41.283  1.00 44.80           C  
ATOM     31  HB1 PRO A 218      19.038  30.352  42.323  1.00  0.00           H  
ATOM     32  HB2 PRO A 218      18.545  29.528  40.958  1.00  0.00           H  
ATOM     33  CG  PRO A 218      20.726  29.483  41.218  1.00 49.64           C  
ATOM     34  HG1 PRO A 218      20.917  28.779  42.061  1.00  0.00           H  
ATOM     35  HG2 PRO A 218      20.808  28.725  40.404  1.00  0.00           H  
ATOM     36  CD  PRO A 218      21.723  30.605  41.116  1.00 45.26           C  
ATOM     37  HD1 PRO A 218      22.719  30.309  40.711  1.00  0.00           H  
ATOM     38  HD2 PRO A 218      22.107  30.978  42.094  1.00  0.00           H  
ATOM     39  N   ASP A 219      17.706  33.054  40.685  1.00 37.74           N  
ATOM     40  HN  ASP A 219      17.341  32.613  39.841  1.00  0.00           H  
ATOM     41  CA  ASP A 219      16.913  34.094  41.326  1.00 36.91           C  
ATOM     42  HA  ASP A 219      17.551  34.668  42.038  1.00  0.00           H  
ATOM     43  C   ASP A 219      15.846  33.302  42.108  1.00 42.06           C  
ATOM     44  O   ASP A 219      14.971  32.691  41.482  1.00 39.70           O  
ATOM     45  CB  ASP A 219      16.280  35.065  40.292  1.00 37.75           C  
ATOM     46  HB1 ASP A 219      17.084  35.496  39.651  1.00  0.00           H  
ATOM     47  HB2 ASP A 219      15.704  34.478  39.539  1.00  0.00           H  
ATOM     48  CG  ASP A 219      15.402  36.196  40.830  1.00 45.79           C  
ATOM     49  OD1 ASP A 219      15.132  36.221  42.049  1.00 43.48           O  
ATOM     50  OD2 ASP A 219      14.972  37.055  40.019  1.00 55.89           O  
ATOM     51  N   PRO A 220      15.948  33.228  43.465  1.00 40.89           N  
ATOM     52  CA  PRO A 220      14.939  32.479  44.245  1.00 40.53           C  
ATOM     53  HA  PRO A 220      14.940  31.413  43.918  1.00  0.00           H  
ATOM     54  C   PRO A 220      13.521  33.047  44.111  1.00 43.98           C  
ATOM     55  O   PRO A 220      12.549  32.354  44.404  1.00 43.82           O  
ATOM     56  CB  PRO A 220      15.460  32.565  45.685  1.00 42.82           C  
ATOM     57  HB1 PRO A 220      15.984  31.644  46.033  1.00  0.00           H  
ATOM     58  HB2 PRO A 220      14.657  32.554  46.459  1.00  0.00           H  
ATOM     59  CG  PRO A 220      16.308  33.790  45.710  1.00 47.38           C  
ATOM     60  HG1 PRO A 220      17.040  33.811  46.551  1.00  0.00           H  
ATOM     61  HG2 PRO A 220      15.752  34.713  45.996  1.00  0.00           H  
ATOM     62  CD  PRO A 220      16.948  33.867  44.350  1.00 42.85           C  
ATOM     63  HD1 PRO A 220      17.252  34.894  44.039  1.00  0.00           H  
ATOM     64  HD2 PRO A 220      17.969  33.422  44.293  1.00  0.00           H  
ATOM     65  N   MET A 221      13.399  34.297  43.639  1.00 40.11           N  
ATOM     66  HN  MET A 221      14.248  34.819  43.421  1.00  0.00           H  
ATOM     67  CA  MET A 221      12.107  34.946  43.422  1.00 40.31           C  
ATOM     68  HA  MET A 221      11.416  34.619  44.234  1.00  0.00           H  
ATOM     69  C   MET A 221      11.489  34.537  42.081  1.00 37.56           C  
ATOM     70  O   MET A 221      10.316  34.825  41.829  1.00 37.44           O  
ATOM     71  CB  MET A 221      12.253  36.473  43.509  1.00 44.29           C  
ATOM     72  HB1 MET A 221      13.027  36.840  42.796  1.00  0.00           H  
ATOM     73  HB2 MET A 221      11.357  36.984  43.084  1.00  0.00           H  
ATOM     74  CG  MET A 221      12.536  36.957  44.906  1.00 50.85           C  
ATOM     75  HG1 MET A 221      13.355  36.377  45.392  1.00  0.00           H  
ATOM     76  HG2 MET A 221      13.023  37.960  44.911  1.00  0.00           H  
ATOM     77  SD  MET A 221      11.020  36.936  45.883  1.00 58.09           S  
ATOM     78  CE  MET A 221      11.685  37.337  47.509  1.00 55.22           C  
ATOM     79  HE1 MET A 221      10.748  37.324  48.113  1.00  0.00           H  
ATOM     80  HE2 MET A 221      12.288  38.273  47.569  1.00  0.00           H  
ATOM     81  HE3 MET A 221      12.506  36.677  47.874  1.00  0.00           H  
ATOM     82  N   LYS A 222      12.285  33.905  41.210  1.00 28.74           N  
ATOM     83  HN  LYS A 222      13.245  33.708  41.493  1.00  0.00           H  
ATOM     84  CA  LYS A 222      11.858  33.478  39.872  1.00 27.51           C  
ATOM     85  HA  LYS A 222      10.746  33.394  39.868  1.00  0.00           H  
ATOM     86  C   LYS A 222      12.446  32.100  39.583  1.00 27.01           C  
ATOM     87  O   LYS A 222      13.153  31.909  38.597  1.00 26.40           O  
ATOM     88  CB  LYS A 222      12.274  34.510  38.794  1.00 30.07           C  
ATOM     89  HB1 LYS A 222      13.380  34.515  38.656  1.00  0.00           H  
ATOM     90  HB2 LYS A 222      11.964  34.169  37.779  1.00  0.00           H  
ATOM     91  CG  LYS A 222      11.752  35.927  39.078  1.00 47.23           C  
ATOM     92  HG1 LYS A 222      11.114  35.929  39.992  1.00  0.00           H  
ATOM     93  HG2 LYS A 222      12.584  36.585  39.423  1.00  0.00           H  
ATOM     94  CD  LYS A 222      11.016  36.572  37.919  1.00 51.91           C  
ATOM     95  HD1 LYS A 222      11.726  36.924  37.134  1.00  0.00           H  
ATOM     96  HD2 LYS A 222      10.457  35.814  37.322  1.00  0.00           H  
ATOM     97  CE  LYS A 222      10.101  37.696  38.381  1.00 62.53           C  
ATOM     98  HE1 LYS A 222       9.488  38.081  37.533  1.00  0.00           H  
ATOM     99  HE2 LYS A 222       9.287  37.301  39.033  1.00  0.00           H  
ATOM    100  NZ  LYS A 222      10.828  38.809  39.057  1.00 74.01           N  
ATOM    101  HZ1 LYS A 222      10.214  39.563  39.367  1.00  0.00           H  
ATOM    102  HZ2 LYS A 222      11.573  39.170  38.461  1.00  0.00           H  
ATOM    103  HZ3 LYS A 222      11.389  38.457  39.833  1.00  0.00           H  
ATOM    104  N   ASN A 223      12.172  31.133  40.470  1.00 23.50           N  
ATOM    105  HN  ASN A 223      11.582  31.328  41.279  1.00  0.00           H  
ATOM    106  CA  ASN A 223      12.724  29.803  40.269  1.00 22.78           C  
ATOM    107  HA  ASN A 223      13.280  29.819  39.303  1.00  0.00           H  
ATOM    108  C   ASN A 223      11.682  28.679  40.175  1.00 24.30           C  
ATOM    109  O   ASN A 223      12.071  27.512  40.145  1.00 22.84           O  
ATOM    110  CB  ASN A 223      13.750  29.502  41.382  1.00 24.95           C  
ATOM    111  HB1 ASN A 223      14.550  30.278  41.399  1.00  0.00           H  
ATOM    112  HB2 ASN A 223      14.362  28.607  41.120  1.00  0.00           H  
ATOM    113  CG  ASN A 223      13.134  29.343  42.754  1.00 26.83           C  
ATOM    114  ND2 ASN A 223      13.969  28.986  43.722  1.00 28.23           N  
ATOM    115 1HD2 ASN A 223      14.957  28.809  43.541  1.00  0.00           H  
ATOM    116 2HD2 ASN A 223      13.554  28.879  44.647  1.00  0.00           H  
ATOM    117  OD1 ASN A 223      11.925  29.560  42.976  1.00 26.08           O  
ATOM    118  N   THR A 224      10.370  29.020  40.149  1.00 20.55           N  
ATOM    119  HN  THR A 224      10.116  30.008  40.128  1.00  0.00           H  
ATOM    120  CA  THR A 224       9.303  28.008  40.150  1.00 20.04           C  
ATOM    121  HA  THR A 224       9.782  27.010  40.017  1.00  0.00           H  
ATOM    122  C   THR A 224       8.320  28.204  39.008  1.00 22.62           C  
ATOM    123  O   THR A 224       7.773  29.300  38.836  1.00 22.80           O  
ATOM    124  CB  THR A 224       8.576  28.002  41.510  1.00 23.30           C  
ATOM    125  HB  THR A 224       7.998  28.951  41.605  1.00  0.00           H  
ATOM    126  CG2 THR A 224       7.591  26.808  41.674  1.00 21.68           C  
ATOM    127 1HG2 THR A 224       7.065  26.804  42.657  1.00  0.00           H  
ATOM    128 2HG2 THR A 224       8.111  25.838  41.498  1.00  0.00           H  
ATOM    129 3HG2 THR A 224       6.859  26.779  40.833  1.00  0.00           H  
ATOM    130  OG1 THR A 224       9.551  27.961  42.554  1.00 21.31           O  
ATOM    131  HG1 THR A 224       9.103  27.957  43.392  1.00  0.00           H  
ATOM    132  N   CYS A 225       8.061  27.124  38.284  1.00 18.54           N  
ATOM    133  HN  CYS A 225       8.545  26.252  38.499  1.00  0.00           H  
ATOM    134  CA  CYS A 225       7.100  27.154  37.187  1.00 18.39           C  
ATOM    135  HA  CYS A 225       6.996  28.199  36.813  1.00  0.00           H  
ATOM    136  C   CYS A 225       5.769  26.696  37.804  1.00 22.64           C  
ATOM    137  O   CYS A 225       5.649  25.536  38.193  1.00 22.38           O  
ATOM    138  CB  CYS A 225       7.562  26.250  36.046  1.00 19.16           C  
ATOM    139  HB1 CYS A 225       7.856  25.249  36.441  1.00  0.00           H  
ATOM    140  HB2 CYS A 225       8.545  26.598  35.651  1.00  0.00           H  
ATOM    141  SG  CYS A 225       6.363  26.065  34.684  1.00 22.88           S  
ATOM    142  N   LYS A 226       4.827  27.627  37.978  1.00 18.93           N  
ATOM    143  HN  LYS A 226       5.038  28.582  37.690  1.00  0.00           H  
ATOM    144  CA  LYS A 226       3.509  27.359  38.558  1.00 18.98           C  
ATOM    145  HA  LYS A 226       3.636  26.630  39.392  1.00  0.00           H  
ATOM    146  C   LYS A 226       2.610  26.718  37.494  1.00 19.98           C  
ATOM    147  O   LYS A 226       2.580  27.176  36.334  1.00 20.11           O  
ATOM    148  CB  LYS A 226       2.852  28.636  39.127  1.00 23.11           C  
ATOM    149  HB1 LYS A 226       1.809  28.428  39.463  1.00  0.00           H  
ATOM    150  HB2 LYS A 226       2.641  29.368  38.313  1.00  0.00           H  
ATOM    151  CG  LYS A 226       3.661  29.289  40.246  1.00 27.72           C  
ATOM    152  HG1 LYS A 226       3.292  30.320  40.455  1.00  0.00           H  
ATOM    153  HG2 LYS A 226       4.694  29.531  39.902  1.00  0.00           H  
ATOM    154  CD  LYS A 226       3.694  28.447  41.532  1.00 29.01           C  
ATOM    155  HD1 LYS A 226       3.947  27.385  41.307  1.00  0.00           H  
ATOM    156  HD2 LYS A 226       2.667  28.306  41.942  1.00  0.00           H  
ATOM    157  CE  LYS A 226       4.624  29.014  42.584  1.00 38.27           C  
ATOM    158  HE1 LYS A 226       5.630  29.236  42.156  1.00  0.00           H  
ATOM    159  HE2 LYS A 226       4.915  28.235  43.327  1.00  0.00           H  
ATOM    160  NZ  LYS A 226       4.052  30.205  43.253  1.00 46.45           N  
ATOM    161  HZ1 LYS A 226       4.678  30.587  43.962  1.00  0.00           H  
ATOM    162  HZ2 LYS A 226       3.132  30.002  43.644  1.00  0.00           H  
ATOM    163  HZ3 LYS A 226       3.785  30.917  42.573  1.00  0.00           H  
ATOM    164  N   LEU A 227       1.918  25.642  37.885  1.00 17.62           N  
ATOM    165  HN  LEU A 227       1.964  25.366  38.866  1.00  0.00           H  
ATOM    166  CA  LEU A 227       1.099  24.843  36.975  1.00 17.90           C  
ATOM    167  HA  LEU A 227       1.341  25.142  35.928  1.00  0.00           H  
ATOM    168  C   LEU A 227      -0.393  24.968  37.175  1.00 19.89           C  
ATOM    169  O   LEU A 227      -0.874  24.967  38.309  1.00 20.63           O  
ATOM    170  CB  LEU A 227       1.417  23.324  37.140  1.00 18.49           C  
ATOM    171  HB1 LEU A 227       0.904  22.951  38.057  1.00  0.00           H  
ATOM    172  HB2 LEU A 227       0.880  22.759  36.342  1.00  0.00           H  
ATOM    173  CG  LEU A 227       2.858  22.864  37.171  1.00 24.36           C  
ATOM    174  HG  LEU A 227       3.354  23.323  38.058  1.00  0.00           H  
ATOM    175  CD1 LEU A 227       2.896  21.329  37.333  1.00 25.76           C  
ATOM    176 1HD1 LEU A 227       3.958  20.990  37.356  1.00  0.00           H  
ATOM    177 2HD1 LEU A 227       2.301  20.805  36.549  1.00  0.00           H  
ATOM    178 3HD1 LEU A 227       2.321  20.983  38.224  1.00  0.00           H  
ATOM    179  CD2 LEU A 227       3.634  23.303  35.894  1.00 22.13           C  
ATOM    180 1HD2 LEU A 227       4.696  22.964  35.917  1.00  0.00           H  
ATOM    181 2HD2 LEU A 227       3.563  24.404  35.735  1.00  0.00           H  
ATOM    182 3HD2 LEU A 227       3.118  22.959  34.967  1.00  0.00           H  
ATOM    183  N   LEU A 228      -1.130  24.969  36.059  1.00 17.68           N  
ATOM    184  HN  LEU A 228      -0.674  25.137  35.162  1.00  0.00           H  
ATOM    185  CA  LEU A 228      -2.569  24.736  36.091  1.00 17.83           C  
ATOM    186  HA  LEU A 228      -2.974  24.916  37.114  1.00  0.00           H  
ATOM    187  C   LEU A 228      -2.655  23.232  35.726  1.00 20.11           C  
ATOM    188  O   LEU A 228      -2.273  22.842  34.634  1.00 19.81           O  
ATOM    189  CB  LEU A 228      -3.350  25.542  35.052  1.00 18.79           C  
ATOM    190  HB1 LEU A 228      -3.346  26.624  35.320  1.00  0.00           H  
ATOM    191  HB2 LEU A 228      -2.788  25.579  34.090  1.00  0.00           H  
ATOM    192  CG  LEU A 228      -4.809  25.054  34.805  1.00 22.31           C  
ATOM    193  HG  LEU A 228      -4.748  23.988  34.484  1.00  0.00           H  
ATOM    194  CD1 LEU A 228      -5.664  25.093  36.078  1.00 22.31           C  
ATOM    195 1HD1 LEU A 228      -6.708  24.744  35.901  1.00  0.00           H  
ATOM    196 2HD1 LEU A 228      -5.653  26.109  36.538  1.00  0.00           H  
ATOM    197 3HD1 LEU A 228      -5.182  24.518  36.903  1.00  0.00           H  
ATOM    198  CD2 LEU A 228      -5.444  25.833  33.657  1.00 25.18           C  
ATOM    199 1HD2 LEU A 228      -6.488  25.484  33.480  1.00  0.00           H  
ATOM    200 2HD2 LEU A 228      -4.827  25.782  32.730  1.00  0.00           H  
ATOM    201 3HD2 LEU A 228      -5.398  26.934  33.827  1.00  0.00           H  
ATOM    202  N   VAL A 229      -3.144  22.411  36.644  1.00 16.80           N  
ATOM    203  HN  VAL A 229      -3.420  22.803  37.544  1.00  0.00           H  
ATOM    204  CA  VAL A 229      -3.308  20.984  36.437  1.00 16.15           C  
ATOM    205  HA  VAL A 229      -2.752  20.680  35.519  1.00  0.00           H  
ATOM    206  C   VAL A 229      -4.785  20.747  36.225  1.00 20.67           C  
ATOM    207  O   VAL A 229      -5.602  21.195  37.036  1.00 20.48           O  
ATOM    208  CB  VAL A 229      -2.744  20.197  37.663  1.00 20.12           C  
ATOM    209  HB  VAL A 229      -3.140  20.669  38.592  1.00  0.00           H  
ATOM    210  CG1 VAL A 229      -3.194  18.739  37.638  1.00 21.40           C  
ATOM    211 1HG1 VAL A 229      -2.791  18.177  38.513  1.00  0.00           H  
ATOM    212 2HG1 VAL A 229      -2.927  18.244  36.675  1.00  0.00           H  
ATOM    213 3HG1 VAL A 229      -4.304  18.654  37.572  1.00  0.00           H  
ATOM    214  CG2 VAL A 229      -1.214  20.293  37.691  1.00 19.92           C  
ATOM    215 1HG2 VAL A 229      -0.811  19.731  38.566  1.00  0.00           H  
ATOM    216 2HG2 VAL A 229      -0.862  21.351  37.676  1.00  0.00           H  
ATOM    217 3HG2 VAL A 229      -0.757  19.955  36.732  1.00  0.00           H  
ATOM    218  N   VAL A 230      -5.122  20.046  35.132  1.00 16.72           N  
ATOM    219  HN  VAL A 230      -4.383  19.713  34.513  1.00  0.00           H  
ATOM    220  CA  VAL A 230      -6.502  19.746  34.801  1.00 16.32           C  
ATOM    221  HA  VAL A 230      -7.154  20.192  35.588  1.00  0.00           H  
ATOM    222  C   VAL A 230      -6.704  18.224  34.816  1.00 19.12           C  
ATOM    223  O   VAL A 230      -6.021  17.510  34.079  1.00 19.38           O  
ATOM    224  CB  VAL A 230      -6.920  20.343  33.431  1.00 20.11           C  
ATOM    225  HB  VAL A 230      -6.333  19.819  32.641  1.00  0.00           H  
ATOM    226  CG1 VAL A 230      -8.407  20.073  33.162  1.00 20.42           C  
ATOM    227 1HG1 VAL A 230      -8.707  20.502  32.178  1.00  0.00           H  
ATOM    228 2HG1 VAL A 230      -9.053  20.444  33.991  1.00  0.00           H  
ATOM    229 3HG1 VAL A 230      -8.652  18.988  33.234  1.00  0.00           H  
ATOM    230  CG2 VAL A 230      -6.599  21.844  33.332  1.00 20.41           C  
ATOM    231 1HG2 VAL A 230      -6.899  22.273  32.348  1.00  0.00           H  
ATOM    232 2HG2 VAL A 230      -5.523  22.042  33.548  1.00  0.00           H  
ATOM    233 3HG2 VAL A 230      -7.056  22.411  34.176  1.00  0.00           H  
ATOM    234  N   ALA A 231      -7.683  17.758  35.585  1.00 16.46           N  
ATOM    235  HN  ALA A 231      -8.180  18.414  36.188  1.00  0.00           H  
ATOM    236  CA  ALA A 231      -8.084  16.351  35.610  1.00 17.76           C  
ATOM    237  HA  ALA A 231      -7.310  15.724  35.108  1.00  0.00           H  
ATOM    238  C   ALA A 231      -9.404  16.283  34.828  1.00 20.33           C  
ATOM    239  O   ALA A 231     -10.429  16.864  35.254  1.00 19.95           O  
ATOM    240  CB  ALA A 231      -8.298  15.869  37.050  1.00 18.13           C  
ATOM    241  HB1 ALA A 231      -7.340  15.918  37.618  1.00  0.00           H  
ATOM    242  HB2 ALA A 231      -8.752  14.851  37.086  1.00  0.00           H  
ATOM    243  HB3 ALA A 231      -9.115  16.431  37.561  1.00  0.00           H  
ATOM    244  N   ASP A 232      -9.396  15.591  33.684  1.00 18.30           N  
ATOM    245  HN  ASP A 232      -8.546  15.131  33.358  1.00  0.00           H  
ATOM    246  CA  ASP A 232     -10.648  15.508  32.904  1.00 18.33           C  
ATOM    247  HA  ASP A 232     -11.141  16.505  32.985  1.00  0.00           H  
ATOM    248  C   ASP A 232     -11.623  14.484  33.515  1.00 21.84           C  
ATOM    249  O   ASP A 232     -11.262  13.784  34.474  1.00 19.09           O  
ATOM    250  CB  ASP A 232     -10.379  15.270  31.408  1.00 19.39           C  
ATOM    251  HB1 ASP A 232     -11.280  15.553  30.815  1.00  0.00           H  
ATOM    252  HB2 ASP A 232      -9.645  16.022  31.034  1.00  0.00           H  
ATOM    253  CG  ASP A 232      -9.924  13.869  31.014  1.00 21.35           C  
ATOM    254  OD1 ASP A 232      -9.823  12.983  31.921  1.00 20.46           O  
ATOM    255  OD2 ASP A 232      -9.710  13.641  29.814  1.00 22.93           O  
ATOM    256  N   HIS A 233     -12.849  14.361  32.944  1.00 20.36           N  
ATOM    257  HN  HIS A 233     -13.082  14.931  32.131  1.00  0.00           H  
ATOM    258  CA  HIS A 233     -13.848  13.421  33.477  1.00 19.69           C  
ATOM    259  HA  HIS A 233     -14.027  13.716  34.537  1.00  0.00           H  
ATOM    260  C   HIS A 233     -13.371  11.963  33.505  1.00 20.88           C  
ATOM    261  O   HIS A 233     -13.788  11.211  34.390  1.00 20.94           O  
ATOM    262  CB  HIS A 233     -15.193  13.584  32.744  1.00 20.08           C  
ATOM    263  HB1 HIS A 233     -15.464  14.662  32.661  1.00  0.00           H  
ATOM    264  HB2 HIS A 233     -16.032  13.226  33.385  1.00  0.00           H  
ATOM    265  CG  HIS A 233     -15.244  12.926  31.398  1.00 23.40           C  
ATOM    266  CD2 HIS A 233     -15.692  11.689  31.060  1.00 24.32           C  
ATOM    267  HD2 HIS A 233     -16.109  10.932  31.745  1.00  0.00           H  
ATOM    268  ND1 HIS A 233     -14.807  13.575  30.251  1.00 24.05           N  
ATOM    269  HD1 HIS A 233     -14.428  14.519  30.183  1.00  0.00           H  
ATOM    270  CE1 HIS A 233     -14.986  12.711  29.264  1.00 23.83           C  
ATOM    271  HE1 HIS A 233     -14.725  12.908  28.211  1.00  0.00           H  
ATOM    272  NE2 HIS A 233     -15.527  11.562  29.708  1.00 23.91           N  
ATOM    273  HE2 HIS A 233     -15.769  10.748  29.142  1.00  0.00           H  
ATOM    274  N   ARG A 234     -12.529  11.571  32.536  1.00 18.79           N  
ATOM    275  HN  ARG A 234     -12.262  12.253  31.826  1.00  0.00           H  
ATOM    276  CA  ARG A 234     -11.965  10.206  32.437  1.00 18.93           C  
ATOM    277  HA  ARG A 234     -12.800   9.468  32.473  1.00  0.00           H  
ATOM    278  C   ARG A 234     -11.044   9.965  33.623  1.00 21.66           C  
ATOM    279  O   ARG A 234     -11.174   8.951  34.311  1.00 21.50           O  
ATOM    280  CB  ARG A 234     -11.191  10.013  31.136  1.00 18.13           C  
ATOM    281  HB1 ARG A 234     -10.337  10.728  31.080  1.00  0.00           H  
ATOM    282  HB2 ARG A 234     -10.630   9.050  31.155  1.00  0.00           H  
ATOM    283  CG  ARG A 234     -12.052  10.107  29.876  1.00 26.34           C  
ATOM    284  HG1 ARG A 234     -12.875   9.355  29.862  1.00  0.00           H  
ATOM    285  HG2 ARG A 234     -12.685  11.025  29.857  1.00  0.00           H  
ATOM    286  CD  ARG A 234     -11.154  10.001  28.681  1.00 24.35           C  
ATOM    287  HD1 ARG A 234     -10.193  10.540  28.853  1.00  0.00           H  
ATOM    288  HD2 ARG A 234     -10.760   8.964  28.566  1.00  0.00           H  
ATOM    289  NE  ARG A 234     -11.803  10.459  27.446  1.00 30.32           N  
ATOM    290  HE  ARG A 234     -12.089  11.436  27.390  1.00  0.00           H  
ATOM    291  CZ  ARG A 234     -12.040   9.680  26.399  1.00 43.39           C  
ATOM    292  NH1 ARG A 234     -11.733   8.387  26.440  1.00 32.77           N  
ATOM    293 1HH1 ARG A 234     -11.309   8.000  27.283  1.00  0.00           H  
ATOM    294 2HH1 ARG A 234     -11.915   7.788  25.635  1.00  0.00           H  
ATOM    295  NH2 ARG A 234     -12.591  10.183  25.304  1.00 35.62           N  
ATOM    296 1HH2 ARG A 234     -12.827  11.175  25.273  1.00  0.00           H  
ATOM    297 2HH2 ARG A 234     -12.773   9.584  24.499  1.00  0.00           H  
ATOM    298  N   PHE A 235     -10.174  10.947  33.912  1.00 18.68           N  
ATOM    299  HN  PHE A 235     -10.135  11.772  33.313  1.00  0.00           H  
ATOM    300  CA  PHE A 235      -9.286  10.857  35.063  1.00 18.52           C  
ATOM    301  HA  PHE A 235      -8.721   9.899  34.981  1.00  0.00           H  
ATOM    302  C   PHE A 235     -10.079  10.820  36.373  1.00 20.33           C  
ATOM    303  O   PHE A 235      -9.800   9.975  37.231  1.00 19.96           O  
ATOM    304  CB  PHE A 235      -8.260  12.010  35.042  1.00 19.58           C  
ATOM    305  HB1 PHE A 235      -7.865  12.182  34.014  1.00  0.00           H  
ATOM    306  HB2 PHE A 235      -8.755  12.995  35.207  1.00  0.00           H  
ATOM    307  CG  PHE A 235      -7.138  11.786  36.031  1.00 19.30           C  
ATOM    308  CD1 PHE A 235      -5.951  11.166  35.636  1.00 20.85           C  
ATOM    309  HD1 PHE A 235      -5.824  10.850  34.587  1.00  0.00           H  
ATOM    310  CD2 PHE A 235      -7.264  12.198  37.357  1.00 19.99           C  
ATOM    311  HD2 PHE A 235      -8.187  12.703  37.687  1.00  0.00           H  
ATOM    312  CE1 PHE A 235      -4.917  10.940  36.560  1.00 19.61           C  
ATOM    313  HE1 PHE A 235      -3.982  10.452  36.235  1.00  0.00           H  
ATOM    314  CE2 PHE A 235      -6.226  11.976  38.277  1.00 22.39           C  
ATOM    315  HE2 PHE A 235      -6.331  12.318  39.320  1.00  0.00           H  
ATOM    316  CZ  PHE A 235      -5.073  11.329  37.874  1.00 19.38           C  
ATOM    317  HZ  PHE A 235      -4.274  11.123  38.606  1.00  0.00           H  
ATOM    318  N   TYR A 236     -11.067  11.708  36.522  1.00 18.89           N  
ATOM    319  HN  TYR A 236     -11.230  12.376  35.769  1.00  0.00           H  
ATOM    320  CA  TYR A 236     -11.924  11.776  37.698  1.00 20.37           C  
ATOM    321  HA  TYR A 236     -11.303  12.065  38.578  1.00  0.00           H  
ATOM    322  C   TYR A 236     -12.598  10.419  37.992  1.00 24.88           C  
ATOM    323  O   TYR A 236     -12.575   9.933  39.134  1.00 24.56           O  
ATOM    324  CB  TYR A 236     -12.986  12.848  37.475  1.00 22.55           C  
ATOM    325  HB1 TYR A 236     -12.520  13.807  37.150  1.00  0.00           H  
ATOM    326  HB2 TYR A 236     -13.593  12.623  36.567  1.00  0.00           H  
ATOM    327  CG  TYR A 236     -13.877  13.062  38.680  1.00 26.25           C  
ATOM    328  CD1 TYR A 236     -13.385  13.659  39.839  1.00 28.21           C  
ATOM    329  HD1 TYR A 236     -12.320  13.939  39.893  1.00  0.00           H  
ATOM    330  CD2 TYR A 236     -15.231  12.738  38.635  1.00 29.39           C  
ATOM    331  HD2 TYR A 236     -15.645  12.268  37.727  1.00  0.00           H  
ATOM    332  CE1 TYR A 236     -14.213  13.908  40.930  1.00 31.70           C  
ATOM    333  HE1 TYR A 236     -13.800  14.367  41.844  1.00  0.00           H  
ATOM    334  CE2 TYR A 236     -16.074  12.997  39.719  1.00 31.69           C  
ATOM    335  HE2 TYR A 236     -17.145  12.740  39.663  1.00  0.00           H  
ATOM    336  CZ  TYR A 236     -15.556  13.578  40.865  1.00 42.64           C  
ATOM    337  OH  TYR A 236     -16.362  13.805  41.955  1.00 49.53           O  
ATOM    338  HH  TYR A 236     -16.007  14.203  42.741  1.00  0.00           H  
ATOM    339  N   ARG A 237     -13.182   9.820  36.954  1.00 23.16           N  
ATOM    340  HN  ARG A 237     -13.141  10.269  36.039  1.00  0.00           H  
ATOM    341  CA  ARG A 237     -13.879   8.543  37.081  1.00 23.28           C  
ATOM    342  HA  ARG A 237     -14.547   8.623  37.970  1.00  0.00           H  
ATOM    343  C   ARG A 237     -12.935   7.367  37.336  1.00 26.64           C  
ATOM    344  O   ARG A 237     -13.154   6.614  38.294  1.00 27.31           O  
ATOM    345  CB  ARG A 237     -14.783   8.296  35.859  1.00 25.46           C  
ATOM    346  HB1 ARG A 237     -15.523   9.121  35.736  1.00  0.00           H  
ATOM    347  HB2 ARG A 237     -14.214   8.422  34.909  1.00  0.00           H  
ATOM    348  CG  ARG A 237     -15.475   6.945  35.905  1.00 33.90           C  
ATOM    349  HG1 ARG A 237     -14.732   6.115  35.944  1.00  0.00           H  
ATOM    350  HG2 ARG A 237     -15.976   6.784  36.888  1.00  0.00           H  
ATOM    351  CD  ARG A 237     -16.448   6.751  34.760  1.00 42.13           C  
ATOM    352  HD1 ARG A 237     -17.254   7.521  34.763  1.00  0.00           H  
ATOM    353  HD2 ARG A 237     -15.988   6.999  33.775  1.00  0.00           H  
ATOM    354  NE  ARG A 237     -16.990   5.393  34.783  1.00 49.16           N  
ATOM    355  HE  ARG A 237     -16.640   4.755  35.498  1.00  0.00           H  
ATOM    356  CZ  ARG A 237     -17.906   4.932  33.939  1.00 66.90           C  
ATOM    357  NH1 ARG A 237     -18.408   5.722  32.995  1.00 55.28           N  
ATOM    358 1HH1 ARG A 237     -18.085   6.687  32.925  1.00  0.00           H  
ATOM    359 2HH1 ARG A 237     -19.111   5.368  32.347  1.00  0.00           H  
ATOM    360  NH2 ARG A 237     -18.327   3.676  34.030  1.00 50.94           N  
ATOM    361 1HH2 ARG A 237     -17.942   3.070  34.754  1.00  0.00           H  
ATOM    362 2HH2 ARG A 237     -19.030   3.322  33.382  1.00  0.00           H  
ATOM    363  N   TYR A 238     -11.923   7.190  36.471  1.00 23.16           N  
ATOM    364  HN  TYR A 238     -11.762   7.893  35.750  1.00  0.00           H  
ATOM    365  CA  TYR A 238     -11.046   6.025  36.528  1.00 24.16           C  
ATOM    366  HA  TYR A 238     -11.707   5.210  36.906  1.00  0.00           H  
ATOM    367  C   TYR A 238      -9.894   6.035  37.499  1.00 28.06           C  
ATOM    368  O   TYR A 238      -9.551   4.969  38.013  1.00 27.49           O  
ATOM    369  CB  TYR A 238     -10.645   5.555  35.139  1.00 25.38           C  
ATOM    370  HB1 TYR A 238      -9.910   4.718  35.186  1.00  0.00           H  
ATOM    371  HB2 TYR A 238     -10.011   6.310  34.618  1.00  0.00           H  
ATOM    372  CG  TYR A 238     -11.857   5.184  34.316  1.00 29.46           C  
ATOM    373  CD1 TYR A 238     -12.570   4.014  34.576  1.00 33.54           C  
ATOM    374  HD1 TYR A 238     -12.212   3.326  35.360  1.00  0.00           H  
ATOM    375  CD2 TYR A 238     -12.350   6.044  33.339  1.00 31.03           C  
ATOM    376  HD2 TYR A 238     -11.824   6.992  33.139  1.00  0.00           H  
ATOM    377  CE1 TYR A 238     -13.728   3.697  33.863  1.00 36.18           C  
ATOM    378  HE1 TYR A 238     -14.276   2.765  34.082  1.00  0.00           H  
ATOM    379  CE2 TYR A 238     -13.496   5.731  32.608  1.00 32.94           C  
ATOM    380  HE2 TYR A 238     -13.852   6.413  31.818  1.00  0.00           H  
ATOM    381  CZ  TYR A 238     -14.186   4.560  32.878  1.00 43.80           C  
ATOM    382  OH  TYR A 238     -15.315   4.254  32.154  1.00 44.65           O  
ATOM    383  HH  TYR A 238     -15.629   4.845  31.480  1.00  0.00           H  
ATOM    384  N   MET A 239      -9.297   7.217  37.743  1.00 22.81           N  
ATOM    385  HN  MET A 239      -9.633   8.036  37.237  1.00  0.00           H  
ATOM    386  CA  MET A 239      -8.190   7.399  38.695  1.00 20.66           C  
ATOM    387  HA  MET A 239      -7.728   6.403  38.888  1.00  0.00           H  
ATOM    388  C   MET A 239      -8.697   7.955  40.022  1.00 25.92           C  
ATOM    389  O   MET A 239      -8.250   7.526  41.084  1.00 25.87           O  
ATOM    390  CB  MET A 239      -7.106   8.329  38.115  1.00 20.92           C  
ATOM    391  HB1 MET A 239      -6.342   8.576  38.889  1.00  0.00           H  
ATOM    392  HB2 MET A 239      -7.518   9.348  37.929  1.00  0.00           H  
ATOM    393  CG  MET A 239      -6.442   7.775  36.855  1.00 21.87           C  
ATOM    394  HG1 MET A 239      -7.175   7.688  36.019  1.00  0.00           H  
ATOM    395  HG2 MET A 239      -5.746   8.521  36.405  1.00  0.00           H  
ATOM    396  SD  MET A 239      -5.593   6.178  37.159  1.00 23.19           S  
ATOM    397  CE  MET A 239      -4.326   6.693  38.295  1.00 20.44           C  
ATOM    398  HE1 MET A 239      -3.810   5.722  38.480  1.00  0.00           H  
ATOM    399  HE2 MET A 239      -4.683   7.230  39.205  1.00  0.00           H  
ATOM    400  HE3 MET A 239      -3.674   7.527  37.944  1.00  0.00           H  
ATOM    401  N   GLY A 240      -9.604   8.921  39.955  1.00 21.68           N  
ATOM    402  HN  GLY A 240      -9.945   9.217  39.040  1.00  0.00           H  
ATOM    403  CA  GLY A 240     -10.127   9.571  41.147  1.00 22.49           C  
ATOM    404  HA1 GLY A 240     -10.442  10.614  40.908  1.00  0.00           H  
ATOM    405  HA2 GLY A 240      -9.300   9.776  41.866  1.00  0.00           H  
ATOM    406  C   GLY A 240     -11.250   8.835  41.843  1.00 31.72           C  
ATOM    407  O   GLY A 240     -11.727   9.308  42.874  1.00 32.57           O  
ATOM    408  N   ARG A 241     -11.705   7.709  41.261  1.00 32.01           N  
ATOM    409  HN  ARG A 241     -11.237   7.403  40.408  1.00  0.00           H  
ATOM    410  CA  ARG A 241     -12.819   6.883  41.751  1.00 35.55           C  
ATOM    411  HA  ARG A 241     -13.091   6.178  40.931  1.00  0.00           H  
ATOM    412  C   ARG A 241     -14.071   7.748  42.043  1.00 41.50           C  
ATOM    413  O   ARG A 241     -14.822   7.471  42.976  1.00 43.25           O  
ATOM    414  CB  ARG A 241     -12.366   6.023  42.965  1.00 39.13           C  
ATOM    415  HB1 ARG A 241     -11.465   5.401  42.755  1.00  0.00           H  
ATOM    416  HB2 ARG A 241     -13.206   5.391  43.337  1.00  0.00           H  
ATOM    417  HB3 ARG A 241     -12.204   6.662  43.864  1.00  0.00           H  
ATOM    418  N   GLY A 242     -14.268   8.788  41.223  1.00 37.25           N  
ATOM    419  HN  GLY A 242     -13.597   8.930  40.468  1.00  0.00           H  
ATOM    420  CA  GLY A 242     -15.376   9.733  41.334  1.00 36.69           C  
ATOM    421  HA1 GLY A 242     -16.347   9.185  41.306  1.00  0.00           H  
ATOM    422  HA2 GLY A 242     -15.458  10.333  40.398  1.00  0.00           H  
ATOM    423  C   GLY A 242     -15.339  10.657  42.539  1.00 41.19           C  
ATOM    424  O   GLY A 242     -16.377  11.209  42.922  1.00 40.98           O  
ATOM    425  N   GLU A 243     -14.140  10.870  43.135  1.00 35.76           N  
ATOM    426  HN  GLU A 243     -13.321  10.391  42.760  1.00  0.00           H  
ATOM    427  CA  GLU A 243     -13.960  11.749  44.285  1.00 35.00           C  
ATOM    428  HA  GLU A 243     -14.936  12.243  44.502  1.00  0.00           H  
ATOM    429  C   GLU A 243     -12.939  12.820  44.033  1.00 37.23           C  
ATOM    430  O   GLU A 243     -11.895  12.563  43.423  1.00 34.42           O  
ATOM    431  CB  GLU A 243     -13.538  10.967  45.521  1.00 36.79           C  
ATOM    432  HB1 GLU A 243     -13.044  11.643  46.257  1.00  0.00           H  
ATOM    433  HB2 GLU A 243     -12.685  10.291  45.279  1.00  0.00           H  
ATOM    434  CG  GLU A 243     -14.655  10.188  46.188  1.00 49.35           C  
ATOM    435  HG1 GLU A 243     -15.315  10.863  46.781  1.00  0.00           H  
ATOM    436  HG2 GLU A 243     -15.395   9.828  45.436  1.00  0.00           H  
ATOM    437  CD  GLU A 243     -14.143   9.043  47.039  1.00 71.99           C  
ATOM    438  OE1 GLU A 243     -12.955   9.083  47.439  1.00 62.59           O  
ATOM    439  OE2 GLU A 243     -14.921   8.090  47.280  1.00 67.88           O  
ATOM    440  N   GLU A 244     -13.214  14.012  44.558  1.00 32.94           N  
ATOM    441  HN  GLU A 244     -14.093  14.132  45.061  1.00  0.00           H  
ATOM    442  CA  GLU A 244     -12.317  15.150  44.446  1.00 32.65           C  
ATOM    443  HA  GLU A 244     -12.027  15.269  43.376  1.00  0.00           H  
ATOM    444  C   GLU A 244     -11.049  14.904  45.270  1.00 31.58           C  
ATOM    445  O   GLU A 244      -9.959  15.185  44.776  1.00 29.27           O  
ATOM    446  CB  GLU A 244     -13.018  16.419  44.901  1.00 34.33           C  
ATOM    447  HB1 GLU A 244     -13.286  16.359  45.982  1.00  0.00           H  
ATOM    448  HB2 GLU A 244     -14.041  16.487  44.462  1.00  0.00           H  
ATOM    449  CG  GLU A 244     -12.222  17.675  44.611  1.00 48.69           C  
ATOM    450  HG1 GLU A 244     -11.976  17.742  43.525  1.00  0.00           H  
ATOM    451  HG2 GLU A 244     -11.193  17.593  45.031  1.00  0.00           H  
ATOM    452  CD  GLU A 244     -12.891  18.945  45.085  1.00 77.02           C  
ATOM    453  OE1 GLU A 244     -14.094  19.126  44.782  1.00 84.86           O  
ATOM    454  OE2 GLU A 244     -12.208  19.773  45.732  1.00 61.74           O  
ATOM    455  N   SER A 245     -11.192  14.353  46.501  1.00 25.92           N  
ATOM    456  HN  SER A 245     -12.131  14.120  46.825  1.00  0.00           H  
ATOM    457  CA  SER A 245     -10.055  14.077  47.389  1.00 24.64           C  
ATOM    458  HA  SER A 245      -9.518  15.036  47.576  1.00  0.00           H  
ATOM    459  C   SER A 245      -9.077  13.100  46.747  1.00 25.82           C  
ATOM    460  O   SER A 245      -7.889  13.410  46.651  1.00 24.81           O  
ATOM    461  CB  SER A 245     -10.536  13.527  48.734  1.00 26.22           C  
ATOM    462  HB1 SER A 245      -9.701  13.410  49.464  1.00  0.00           H  
ATOM    463  HB2 SER A 245     -11.141  14.272  49.302  1.00  0.00           H  
ATOM    464  OG  SER A 245     -11.240  12.313  48.526  1.00 31.61           O  
ATOM    465  HG  SER A 245     -11.539  11.972  49.361  1.00  0.00           H  
ATOM    466  N   THR A 246      -9.576  11.957  46.252  1.00 22.24           N  
ATOM    467  HN  THR A 246     -10.581  11.796  46.324  1.00  0.00           H  
ATOM    468  CA  THR A 246      -8.749  10.926  45.612  1.00 20.93           C  
ATOM    469  HA  THR A 246      -7.952  10.642  46.338  1.00  0.00           H  
ATOM    470  C   THR A 246      -8.045  11.495  44.356  1.00 24.06           C  
ATOM    471  O   THR A 246      -6.848  11.289  44.179  1.00 22.65           O  
ATOM    472  CB  THR A 246      -9.586   9.681  45.347  1.00 30.31           C  
ATOM    473  HB  THR A 246     -10.421   9.960  44.662  1.00  0.00           H  
ATOM    474  CG2 THR A 246      -8.787   8.557  44.694  1.00 25.46           C  
ATOM    475 1HG2 THR A 246      -8.347   8.904  43.730  1.00  0.00           H  
ATOM    476 2HG2 THR A 246      -9.398   7.634  44.564  1.00  0.00           H  
ATOM    477 3HG2 THR A 246      -8.011   8.146  45.381  1.00  0.00           H  
ATOM    478  OG1 THR A 246     -10.150   9.236  46.584  1.00 28.96           O  
ATOM    479  HG1 THR A 246     -10.647   9.936  46.991  1.00  0.00           H  
ATOM    480  N   THR A 247      -8.801  12.203  43.505  1.00 19.72           N  
ATOM    481  HN  THR A 247      -9.795  12.309  43.708  1.00  0.00           H  
ATOM    482  CA  THR A 247      -8.264  12.828  42.301  1.00 18.63           C  
ATOM    483  HA  THR A 247      -7.878  12.031  41.623  1.00  0.00           H  
ATOM    484  C   THR A 247      -7.114  13.783  42.649  1.00 19.62           C  
ATOM    485  O   THR A 247      -6.031  13.690  42.057  1.00 18.88           O  
ATOM    486  CB  THR A 247      -9.394  13.600  41.575  1.00 22.02           C  
ATOM    487  HB  THR A 247      -9.804  14.358  42.283  1.00  0.00           H  
ATOM    488  CG2 THR A 247      -8.877  14.345  40.323  1.00 20.50           C  
ATOM    489 1HG2 THR A 247      -9.690  14.901  39.800  1.00  0.00           H  
ATOM    490 2HG2 THR A 247      -8.351  13.650  39.628  1.00  0.00           H  
ATOM    491 3HG2 THR A 247      -8.026  15.019  40.577  1.00  0.00           H  
ATOM    492  OG1 THR A 247     -10.452  12.681  41.244  1.00 22.92           O  
ATOM    493  HG1 THR A 247     -11.145  13.154  40.799  1.00  0.00           H  
ATOM    494  N   THR A 248      -7.375  14.752  43.543  1.00 19.17           N  
ATOM    495  HN  THR A 248      -8.297  14.790  43.979  1.00  0.00           H  
ATOM    496  CA  THR A 248      -6.373  15.753  43.908  1.00 18.60           C  
ATOM    497  HA  THR A 248      -5.989  16.165  42.946  1.00  0.00           H  
ATOM    498  C   THR A 248      -5.176  15.156  44.609  1.00 20.93           C  
ATOM    499  O   THR A 248      -4.057  15.508  44.247  1.00 20.79           O  
ATOM    500  CB  THR A 248      -6.990  16.939  44.655  1.00 20.82           C  
ATOM    501  HB  THR A 248      -6.171  17.652  44.911  1.00  0.00           H  
ATOM    502  CG2 THR A 248      -8.036  17.694  43.804  1.00 21.40           C  
ATOM    503 1HG2 THR A 248      -8.485  18.557  44.348  1.00  0.00           H  
ATOM    504 2HG2 THR A 248      -8.825  17.001  43.430  1.00  0.00           H  
ATOM    505 3HG2 THR A 248      -7.603  18.016  42.828  1.00  0.00           H  
ATOM    506  OG1 THR A 248      -7.576  16.480  45.874  1.00 22.76           O  
ATOM    507  HG1 THR A 248      -7.959  17.216  46.337  1.00  0.00           H  
ATOM    508  N   ASN A 249      -5.383  14.218  45.577  1.00 18.42           N  
ATOM    509  CA AASN A 249      -4.257  13.609  46.288  0.50 18.25           C  
ATOM    510  HA AASN A 249      -3.695  14.424  46.800  1.00  0.00           H  
ATOM    511  CA BASN A 249      -4.249  13.607  46.289  0.50 18.41           C  
ATOM    512  HA BASN A 249      -3.684  14.425  46.795  1.00  0.00           H  
ATOM    513  C   ASN A 249      -3.306  12.936  45.290  1.00 20.00           C  
ATOM    514  O   ASN A 249      -2.086  13.090  45.415  1.00 19.20           O  
ATOM    515  CB AASN A 249      -4.740  12.626  47.360  0.50 20.50           C  
ATOM    516  HB1AASN A 249      -5.383  11.836  46.906  1.00  0.00           H  
ATOM    517  HB2AASN A 249      -3.895  11.995  47.723  1.00  0.00           H  
ATOM    518  CB BASN A 249      -4.687  12.604  47.366  0.50 21.95           C  
ATOM    519  HB1BASN A 249      -5.367  13.088  48.106  1.00  0.00           H  
ATOM    520  HB2BASN A 249      -5.387  11.846  46.942  1.00  0.00           H  
ATOM    521  CG AASN A 249      -5.451  13.288  48.526  0.50 33.50           C  
ATOM    522  CG BASN A 249      -3.518  11.929  48.066  0.50 44.07           C  
ATOM    523  ND2AASN A 249      -6.281  12.519  49.215  0.50 31.69           N  
ATOM    524 1HD2AASN A 249      -6.415  11.535  48.983  1.00  0.00           H  
ATOM    525 2HD2AASN A 249      -6.759  12.964  49.999  1.00  0.00           H  
ATOM    526  ND2BASN A 249      -2.803  12.665  48.915  0.50 36.09           N  
ATOM    527 1HD2BASN A 249      -2.019  12.212  49.385  1.00  0.00           H  
ATOM    528 2HD2BASN A 249      -3.066  13.626  49.132  1.00  0.00           H  
ATOM    529  OD1AASN A 249      -5.288  14.484  48.808  0.50 27.97           O  
ATOM    530  OD1BASN A 249      -3.199  10.764  47.803  0.50 43.34           O  
ATOM    531  N   TYR A 250      -3.863  12.237  44.282  1.00 17.96           N  
ATOM    532  HN  TYR A 250      -4.879  12.162  44.222  1.00  0.00           H  
ATOM    533  CA  TYR A 250      -3.027  11.581  43.268  1.00 17.52           C  
ATOM    534  HA  TYR A 250      -2.379  10.837  43.788  1.00  0.00           H  
ATOM    535  C   TYR A 250      -2.114  12.604  42.587  1.00 19.47           C  
ATOM    536  O   TYR A 250      -0.905  12.404  42.479  1.00 17.17           O  
ATOM    537  CB  TYR A 250      -3.865  10.827  42.219  1.00 17.90           C  
ATOM    538  HB1 TYR A 250      -4.616  10.162  42.705  1.00  0.00           H  
ATOM    539  HB2 TYR A 250      -4.559  11.517  41.685  1.00  0.00           H  
ATOM    540  CG  TYR A 250      -2.998  10.053  41.240  1.00 18.69           C  
ATOM    541  CD1 TYR A 250      -2.413  10.686  40.141  1.00 18.93           C  
ATOM    542  HD1 TYR A 250      -2.562  11.770  39.999  1.00  0.00           H  
ATOM    543  CD2 TYR A 250      -2.812   8.674  41.376  1.00 19.91           C  
ATOM    544  HD2 TYR A 250      -3.310   8.139  42.202  1.00  0.00           H  
ATOM    545  CE1 TYR A 250      -1.642   9.974  39.218  1.00 19.11           C  
ATOM    546  HE1 TYR A 250      -1.192  10.493  38.355  1.00  0.00           H  
ATOM    547  CE2 TYR A 250      -2.004   7.960  40.481  1.00 20.78           C  
ATOM    548  HE2 TYR A 250      -1.814   6.886  40.642  1.00  0.00           H  
ATOM    549  CZ  TYR A 250      -1.444   8.611  39.391  1.00 25.12           C  
ATOM    550  OH  TYR A 250      -0.647   7.931  38.500  1.00 22.98           O  
ATOM    551  HH  TYR A 250      -0.264   8.377  37.754  1.00  0.00           H  
ATOM    552  N   LEU A 251      -2.706  13.710  42.124  1.00 16.68           N  
ATOM    553  HN  LEU A 251      -3.704  13.838  42.291  1.00  0.00           H  
ATOM    554  CA  LEU A 251      -1.979  14.741  41.389  1.00 16.82           C  
ATOM    555  HA  LEU A 251      -1.373  14.210  40.619  1.00  0.00           H  
ATOM    556  C   LEU A 251      -0.995  15.535  42.239  1.00 18.48           C  
ATOM    557  O   LEU A 251       0.128  15.795  41.795  1.00 18.02           O  
ATOM    558  CB  LEU A 251      -2.974  15.620  40.626  1.00 16.84           C  
ATOM    559  HB1 LEU A 251      -3.638  16.175  41.329  1.00  0.00           H  
ATOM    560  HB2 LEU A 251      -2.458  16.484  40.146  1.00  0.00           H  
ATOM    561  CG  LEU A 251      -3.808  14.820  39.585  1.00 19.96           C  
ATOM    562  HG  LEU A 251      -4.226  13.938  40.124  1.00  0.00           H  
ATOM    563  CD1 LEU A 251      -5.008  15.626  39.070  1.00 21.60           C  
ATOM    564 1HD1 LEU A 251      -5.640  16.029  39.895  1.00  0.00           H  
ATOM    565 2HD1 LEU A 251      -5.618  15.024  38.356  1.00  0.00           H  
ATOM    566 3HD1 LEU A 251      -4.678  16.440  38.383  1.00  0.00           H  
ATOM    567  CD2 LEU A 251      -2.932  14.261  38.442  1.00 18.77           C  
ATOM    568 1HD2 LEU A 251      -2.060  13.675  38.816  1.00  0.00           H  
ATOM    569 2HD2 LEU A 251      -2.602  15.075  37.755  1.00  0.00           H  
ATOM    570 3HD2 LEU A 251      -3.542  13.659  37.728  1.00  0.00           H  
ATOM    571  N   ILE A 252      -1.400  15.900  43.455  1.00 16.28           N  
ATOM    572  HN  ILE A 252      -2.354  15.680  43.741  1.00  0.00           H  
ATOM    573  CA  ILE A 252      -0.522  16.608  44.400  1.00 15.98           C  
ATOM    574  HA  ILE A 252      -0.226  17.577  43.935  1.00  0.00           H  
ATOM    575  C   ILE A 252       0.764  15.780  44.641  1.00 18.56           C  
ATOM    576  O   ILE A 252       1.872  16.305  44.491  1.00 16.82           O  
ATOM    577  CB  ILE A 252      -1.275  16.919  45.721  1.00 18.75           C  
ATOM    578  HB  ILE A 252      -1.804  15.993  46.045  1.00  0.00           H  
ATOM    579  CG1 ILE A 252      -2.338  18.037  45.512  1.00 19.03           C  
ATOM    580 1HG1 ILE A 252      -1.860  19.039  45.410  1.00  0.00           H  
ATOM    581 2HG1 ILE A 252      -2.810  17.966  44.504  1.00  0.00           H  
ATOM    582  CG2 ILE A 252      -0.283  17.327  46.843  1.00 19.22           C  
ATOM    583 1HG2 ILE A 252       0.478  16.526  46.993  1.00  0.00           H  
ATOM    584 2HG2 ILE A 252      -0.809  17.584  47.792  1.00  0.00           H  
ATOM    585 3HG2 ILE A 252       0.188  18.318  46.643  1.00  0.00           H  
ATOM    586  CD1 ILE A 252      -3.432  18.031  46.666  1.00 22.49           C  
ATOM    587 1HD1 ILE A 252      -4.193  18.832  46.516  1.00  0.00           H  
ATOM    588 2HD1 ILE A 252      -2.960  18.102  47.674  1.00  0.00           H  
ATOM    589 3HD1 ILE A 252      -3.910  17.029  46.768  1.00  0.00           H  
ATOM    590  N   GLU A 253       0.603  14.471  44.937  1.00 16.74           N  
ATOM    591  HN  GLU A 253      -0.339  14.080  44.953  1.00  0.00           H  
ATOM    592  CA  GLU A 253       1.737  13.600  45.235  1.00 16.75           C  
ATOM    593  HA  GLU A 253       2.359  14.118  46.001  1.00  0.00           H  
ATOM    594  C   GLU A 253       2.610  13.394  44.011  1.00 17.63           C  
ATOM    595  O   GLU A 253       3.817  13.496  44.123  1.00 16.82           O  
ATOM    596  CB  GLU A 253       1.282  12.270  45.843  1.00 18.04           C  
ATOM    597  HB1 GLU A 253       2.131  11.554  45.941  1.00  0.00           H  
ATOM    598  HB2 GLU A 253       0.650  11.690  45.130  1.00  0.00           H  
ATOM    599  CG  GLU A 253       0.569  12.481  47.181  1.00 17.48           C  
ATOM    600  HG1 GLU A 253      -0.517  12.671  47.013  1.00  0.00           H  
ATOM    601  HG2 GLU A 253       0.870  13.457  47.628  1.00  0.00           H  
ATOM    602  CD  GLU A 253       0.756  11.358  48.193  1.00 24.70           C  
ATOM    603  OE1 GLU A 253       1.748  10.598  48.087  1.00 21.74           O  
ATOM    604  OE2 GLU A 253      -0.081  11.269  49.117  1.00 23.81           O  
ATOM    605  N   LEU A 254       2.000  13.149  42.845  1.00 15.35           N  
ATOM    606  HN  LEU A 254       0.983  13.080  42.823  1.00  0.00           H  
ATOM    607  CA  LEU A 254       2.755  12.976  41.595  1.00 15.34           C  
ATOM    608  HA  LEU A 254       3.456  12.117  41.716  1.00  0.00           H  
ATOM    609  C   LEU A 254       3.580  14.253  41.307  1.00 17.18           C  
ATOM    610  O   LEU A 254       4.780  14.153  41.069  1.00 15.77           O  
ATOM    611  CB  LEU A 254       1.799  12.671  40.432  1.00 15.36           C  
ATOM    612  HB1 LEU A 254       1.144  11.808  40.695  1.00  0.00           H  
ATOM    613  HB2 LEU A 254       1.037  13.480  40.344  1.00  0.00           H  
ATOM    614  CG  LEU A 254       2.473  12.425  39.052  1.00 19.75           C  
ATOM    615  HG  LEU A 254       3.445  11.903  39.213  1.00  0.00           H  
ATOM    616  CD1 LEU A 254       1.590  11.560  38.165  1.00 21.02           C  
ATOM    617 1HD1 LEU A 254       2.073  11.384  37.176  1.00  0.00           H  
ATOM    618 2HD1 LEU A 254       0.568  11.992  38.054  1.00  0.00           H  
ATOM    619 3HD1 LEU A 254       1.314  10.603  38.666  1.00  0.00           H  
ATOM    620  CD2 LEU A 254       2.739  13.772  38.292  1.00 20.02           C  
ATOM    621 1HD2 LEU A 254       3.222  13.596  37.303  1.00  0.00           H  
ATOM    622 2HD2 LEU A 254       3.333  14.481  38.915  1.00  0.00           H  
ATOM    623 3HD2 LEU A 254       1.805  14.373  38.188  1.00  0.00           H  
ATOM    624  N   ILE A 255       2.941  15.435  41.323  1.00 16.21           N  
ATOM    625  HN  ILE A 255       1.947  15.462  41.550  1.00  0.00           H  
ATOM    626  CA  ILE A 255       3.643  16.689  41.020  1.00 15.87           C  
ATOM    627  HA  ILE A 255       4.110  16.535  40.019  1.00  0.00           H  
ATOM    628  C   ILE A 255       4.811  16.935  41.986  1.00 19.39           C  
ATOM    629  O   ILE A 255       5.902  17.314  41.549  1.00 17.46           O  
ATOM    630  CB  ILE A 255       2.705  17.898  40.855  1.00 18.23           C  
ATOM    631  HB  ILE A 255       2.065  17.972  41.765  1.00  0.00           H  
ATOM    632  CG1 ILE A 255       1.771  17.718  39.608  1.00 17.58           C  
ATOM    633 1HG1 ILE A 255       1.104  16.837  39.755  1.00  0.00           H  
ATOM    634 2HG1 ILE A 255       1.014  18.536  39.577  1.00  0.00           H  
ATOM    635  CG2 ILE A 255       3.541  19.208  40.737  1.00 17.74           C  
ATOM    636 1HG2 ILE A 255       4.205  19.336  41.624  1.00  0.00           H  
ATOM    637 2HG2 ILE A 255       2.890  20.099  40.577  1.00  0.00           H  
ATOM    638 3HG2 ILE A 255       4.116  19.246  39.782  1.00  0.00           H  
ATOM    639  CD1 ILE A 255       2.513  17.610  38.205  1.00 17.51           C  
ATOM    640 1HD1 ILE A 255       1.849  17.482  37.318  1.00  0.00           H  
ATOM    641 2HD1 ILE A 255       3.270  16.792  38.236  1.00  0.00           H  
ATOM    642 3HD1 ILE A 255       3.180  18.491  38.058  1.00  0.00           H  
ATOM    643  N   ASP A 256       4.593  16.641  43.267  1.00 17.80           N  
ATOM    644  HN  ASP A 256       3.676  16.290  43.544  1.00  0.00           H  
ATOM    645  CA  ASP A 256       5.624  16.805  44.287  1.00 16.37           C  
ATOM    646  HA  ASP A 256       5.987  17.858  44.235  1.00  0.00           H  
ATOM    647  C   ASP A 256       6.831  15.879  44.011  1.00 18.16           C  
ATOM    648  O   ASP A 256       7.975  16.316  44.139  1.00 16.89           O  
ATOM    649  CB  ASP A 256       5.024  16.588  45.678  1.00 17.97           C  
ATOM    650  HB1 ASP A 256       4.217  17.329  45.886  1.00  0.00           H  
ATOM    651  HB2 ASP A 256       4.421  15.651  45.712  1.00  0.00           H  
ATOM    652  CG  ASP A 256       6.073  16.601  46.777  1.00 18.28           C  
ATOM    653  OD1 ASP A 256       6.655  17.674  47.028  1.00 17.40           O  
ATOM    654  OD2 ASP A 256       6.369  15.525  47.314  1.00 19.99           O  
ATOM    655  N   ARG A 257       6.584  14.613  43.612  1.00 16.43           N  
ATOM    656  HN  ARG A 257       5.620  14.288  43.537  1.00  0.00           H  
ATOM    657  CA  ARG A 257       7.694  13.688  43.281  1.00 16.21           C  
ATOM    658  HA  ARG A 257       8.412  13.712  44.134  1.00  0.00           H  
ATOM    659  C   ARG A 257       8.454  14.158  42.027  1.00 19.09           C  
ATOM    660  O   ARG A 257       9.693  14.113  41.982  1.00 19.20           O  
ATOM    661  CB  ARG A 257       7.198  12.235  43.138  1.00 14.62           C  
ATOM    662  HB1 ARG A 257       6.387  12.168  42.376  1.00  0.00           H  
ATOM    663  HB2 ARG A 257       7.970  11.601  42.643  1.00  0.00           H  
ATOM    664  CG  ARG A 257       6.745  11.602  44.479  1.00 18.14           C  
ATOM    665  HG1 ARG A 257       5.916  12.190  44.937  1.00  0.00           H  
ATOM    666  HG2 ARG A 257       7.522  11.739  45.267  1.00  0.00           H  
ATOM    667  CD  ARG A 257       6.361  10.135  44.344  1.00 17.85           C  
ATOM    668  HD1 ARG A 257       7.268   9.511  44.165  1.00  0.00           H  
ATOM    669  HD2 ARG A 257       6.039   9.726  45.330  1.00  0.00           H  
ATOM    670  NE  ARG A 257       5.339   9.863  43.316  1.00 19.16           N  
ATOM    671  HE  ARG A 257       5.656   9.772  42.351  1.00  0.00           H  
ATOM    672  CZ  ARG A 257       4.033   9.727  43.549  1.00 24.56           C  
ATOM    673  NH1 ARG A 257       3.547   9.883  44.778  1.00 19.77           N  
ATOM    674 1HH1 ARG A 257       4.187  10.082  45.547  1.00  0.00           H  
ATOM    675 2HH1 ARG A 257       2.548   9.779  44.956  1.00  0.00           H  
ATOM    676  NH2 ARG A 257       3.199   9.468  42.547  1.00 18.96           N  
ATOM    677 1HH2 ARG A 257       3.572   9.348  41.605  1.00  0.00           H  
ATOM    678 2HH2 ARG A 257       2.200   9.364  42.725  1.00  0.00           H  
ATOM    679  N   VAL A 258       7.717  14.689  41.039  1.00 15.87           N  
ATOM    680  HN  VAL A 258       6.702  14.712  41.138  1.00  0.00           H  
ATOM    681  CA  VAL A 258       8.327  15.238  39.819  1.00 16.94           C  
ATOM    682  HA  VAL A 258       9.022  14.466  39.413  1.00  0.00           H  
ATOM    683  C   VAL A 258       9.164  16.459  40.199  1.00 18.34           C  
ATOM    684  O   VAL A 258      10.307  16.584  39.746  1.00 18.78           O  
ATOM    685  CB  VAL A 258       7.264  15.533  38.727  1.00 20.00           C  
ATOM    686  HB  VAL A 258       6.485  16.202  39.161  1.00  0.00           H  
ATOM    687  CG1 VAL A 258       7.908  16.247  37.524  1.00 19.91           C  
ATOM    688 1HG1 VAL A 258       8.396  17.195  37.852  1.00  0.00           H  
ATOM    689 2HG1 VAL A 258       7.175  16.420  36.702  1.00  0.00           H  
ATOM    690 3HG1 VAL A 258       8.616  15.582  36.977  1.00  0.00           H  
ATOM    691  CG2 VAL A 258       6.591  14.226  38.275  1.00 19.00           C  
ATOM    692 1HG2 VAL A 258       6.125  13.709  39.146  1.00  0.00           H  
ATOM    693 2HG2 VAL A 258       7.299  13.561  37.728  1.00  0.00           H  
ATOM    694 3HG2 VAL A 258       5.858  14.399  37.453  1.00  0.00           H  
ATOM    695  N   ASP A 259       8.626  17.303  41.092  1.00 16.91           N  
ATOM    696  HN  ASP A 259       7.689  17.100  41.440  1.00  0.00           H  
ATOM    697  CA  ASP A 259       9.311  18.509  41.601  1.00 16.71           C  
ATOM    698  HA  ASP A 259       9.544  19.170  40.734  1.00  0.00           H  
ATOM    699  C   ASP A 259      10.639  18.115  42.278  1.00 18.29           C  
ATOM    700  O   ASP A 259      11.639  18.776  42.025  1.00 18.17           O  
ATOM    701  CB  ASP A 259       8.424  19.282  42.564  1.00 17.43           C  
ATOM    702  HB1 ASP A 259       7.435  19.513  42.103  1.00  0.00           H  
ATOM    703  HB2 ASP A 259       8.082  18.634  43.404  1.00  0.00           H  
ATOM    704  CG  ASP A 259       9.096  20.544  43.083  1.00 20.87           C  
ATOM    705  OD1 ASP A 259       9.663  21.324  42.238  1.00 21.42           O  
ATOM    706  OD2 ASP A 259       9.144  20.715  44.305  1.00 23.05           O  
ATOM    707  N   ASP A 260      10.675  16.993  43.021  1.00 16.44           N  
ATOM    708  HN  ASP A 260       9.814  16.471  43.181  1.00  0.00           H  
ATOM    709  CA  ASP A 260      11.939  16.504  43.609  1.00 16.82           C  
ATOM    710  HA  ASP A 260      12.328  17.292  44.295  1.00  0.00           H  
ATOM    711  C   ASP A 260      13.003  16.242  42.535  1.00 20.42           C  
ATOM    712  O   ASP A 260      14.167  16.568  42.758  1.00 19.65           O  
ATOM    713  CB  ASP A 260      11.728  15.223  44.428  1.00 18.48           C  
ATOM    714  HB1 ASP A 260      11.235  14.443  43.802  1.00  0.00           H  
ATOM    715  HB2 ASP A 260      12.707  14.726  44.624  1.00  0.00           H  
ATOM    716  CG  ASP A 260      10.967  15.410  45.727  1.00 21.56           C  
ATOM    717  OD1 ASP A 260      10.940  16.562  46.252  1.00 19.51           O  
ATOM    718  OD2 ASP A 260      10.410  14.411  46.228  1.00 21.82           O  
ATOM    719  N   ILE A 261      12.614  15.675  41.378  1.00 17.27           N  
ATOM    720  HN  ILE A 261      11.636  15.421  41.242  1.00  0.00           H  
ATOM    721  CA  ILE A 261      13.597  15.418  40.302  1.00 16.86           C  
ATOM    722  HA  ILE A 261      14.444  14.826  40.720  1.00  0.00           H  
ATOM    723  C   ILE A 261      14.131  16.772  39.806  1.00 19.64           C  
ATOM    724  O   ILE A 261      15.349  16.986  39.745  1.00 21.60           O  
ATOM    725  CB  ILE A 261      12.941  14.612  39.144  1.00 18.41           C  
ATOM    726  HB  ILE A 261      12.009  15.149  38.850  1.00  0.00           H  
ATOM    727  CG1 ILE A 261      12.529  13.183  39.601  1.00 18.67           C  
ATOM    728 1HG1 ILE A 261      12.028  13.218  40.597  1.00  0.00           H  
ATOM    729 2HG1 ILE A 261      13.429  12.580  39.865  1.00  0.00           H  
ATOM    730  CG2 ILE A 261      13.858  14.566  37.904  1.00 19.24           C  
ATOM    731 1HG2 ILE A 261      14.153  15.590  37.576  1.00  0.00           H  
ATOM    732 2HG2 ILE A 261      13.390  13.990  37.072  1.00  0.00           H  
ATOM    733 3HG2 ILE A 261      14.750  13.921  38.080  1.00  0.00           H  
ATOM    734  CD1 ILE A 261      11.621  12.405  38.540  1.00 25.92           C  
ATOM    735 1HD1 ILE A 261      11.326  11.381  38.868  1.00  0.00           H  
ATOM    736 2HD1 ILE A 261      12.122  12.370  37.544  1.00  0.00           H  
ATOM    737 3HD1 ILE A 261      10.721  13.008  38.276  1.00  0.00           H  
ATOM    738  N   TYR A 262      13.218  17.683  39.462  1.00 17.76           N  
ATOM    739  HN  TYR A 262      12.227  17.466  39.567  1.00  0.00           H  
ATOM    740  CA  TYR A 262      13.622  18.997  38.933  1.00 18.27           C  
ATOM    741  HA  TYR A 262      14.275  18.817  38.047  1.00  0.00           H  
ATOM    742  C   TYR A 262      14.421  19.833  39.931  1.00 19.94           C  
ATOM    743  O   TYR A 262      15.526  20.258  39.613  1.00 20.03           O  
ATOM    744  CB  TYR A 262      12.392  19.800  38.450  1.00 19.64           C  
ATOM    745  HB1 TYR A 262      11.569  19.756  39.201  1.00  0.00           H  
ATOM    746  HB2 TYR A 262      12.600  20.895  38.470  1.00  0.00           H  
ATOM    747  CG  TYR A 262      11.900  19.371  37.089  1.00 20.74           C  
ATOM    748  CD1 TYR A 262      11.088  18.246  36.940  1.00 21.52           C  
ATOM    749  HD1 TYR A 262      10.814  17.656  37.831  1.00  0.00           H  
ATOM    750  CD2 TYR A 262      12.215  20.106  35.947  1.00 21.92           C  
ATOM    751  HD2 TYR A 262      12.848  21.005  36.038  1.00  0.00           H  
ATOM    752  CE1 TYR A 262      10.616  17.852  35.689  1.00 21.79           C  
ATOM    753  HE1 TYR A 262       9.963  16.968  35.596  1.00  0.00           H  
ATOM    754  CE2 TYR A 262      11.742  19.723  34.689  1.00 22.42           C  
ATOM    755  HE2 TYR A 262      11.980  20.330  33.800  1.00  0.00           H  
ATOM    756  CZ  TYR A 262      10.972  18.577  34.563  1.00 24.93           C  
ATOM    757  OH  TYR A 262      10.537  18.155  33.324  1.00 22.78           O  
ATOM    758  HH  TYR A 262      10.781  18.652  32.552  1.00  0.00           H  
ATOM    759  N   ARG A 263      13.862  20.068  41.114  1.00 16.77           N  
ATOM    760  HN  ARG A 263      12.972  19.615  41.320  1.00  0.00           H  
ATOM    761  CA  ARG A 263      14.444  20.938  42.143  1.00 17.52           C  
ATOM    762  HA  ARG A 263      14.512  21.959  41.700  1.00  0.00           H  
ATOM    763  C   ARG A 263      15.861  20.541  42.552  1.00 23.44           C  
ATOM    764  O   ARG A 263      16.691  21.421  42.782  1.00 23.07           O  
ATOM    765  CB  ARG A 263      13.479  21.034  43.328  1.00 18.48           C  
ATOM    766  HB1 ARG A 263      13.463  20.062  43.873  1.00  0.00           H  
ATOM    767  HB2 ARG A 263      12.431  21.077  42.950  1.00  0.00           H  
ATOM    768  CG  ARG A 263      13.706  22.159  44.312  1.00 21.94           C  
ATOM    769  HG1 ARG A 263      14.778  22.268  44.600  1.00  0.00           H  
ATOM    770  HG2 ARG A 263      13.570  23.165  43.852  1.00  0.00           H  
ATOM    771  CD  ARG A 263      12.788  21.934  45.525  1.00 23.06           C  
ATOM    772  HD1 ARG A 263      12.742  22.837  46.178  1.00  0.00           H  
ATOM    773  HD2 ARG A 263      11.715  21.886  45.224  1.00  0.00           H  
ATOM    774  NE  ARG A 263      13.191  20.742  46.280  1.00 23.85           N  
ATOM    775  HE  ARG A 263      14.056  20.804  46.817  1.00  0.00           H  
ATOM    776  CZ  ARG A 263      12.527  19.581  46.328  1.00 29.67           C  
ATOM    777  NH1 ARG A 263      11.370  19.439  45.690  1.00 24.82           N  
ATOM    778 1HH1 ARG A 263      10.995  20.225  45.159  1.00  0.00           H  
ATOM    779 2HH1 ARG A 263      10.864  18.554  45.727  1.00  0.00           H  
ATOM    780  NH2 ARG A 263      13.014  18.562  47.017  1.00 24.43           N  
ATOM    781 1HH2 ARG A 263      13.902  18.671  47.507  1.00  0.00           H  
ATOM    782 2HH2 ARG A 263      12.508  17.677  47.054  1.00  0.00           H  
ATOM    783  N   ASN A 264      16.144  19.222  42.582  1.00 20.58           N  
ATOM    784  HN  ASN A 264      15.404  18.558  42.354  1.00  0.00           H  
ATOM    785  CA  ASN A 264      17.471  18.703  42.928  1.00 22.10           C  
ATOM    786  HA  ASN A 264      17.902  19.399  43.685  1.00  0.00           H  
ATOM    787  C   ASN A 264      18.454  18.659  41.760  1.00 27.55           C  
ATOM    788  O   ASN A 264      19.627  18.294  41.960  1.00 27.51           O  
ATOM    789  CB  ASN A 264      17.348  17.347  43.600  1.00 20.81           C  
ATOM    790  HB1 ASN A 264      16.788  16.619  42.968  1.00  0.00           H  
ATOM    791  HB2 ASN A 264      18.326  16.813  43.641  1.00  0.00           H  
ATOM    792  CG  ASN A 264      16.728  17.495  44.974  1.00 27.21           C  
ATOM    793  ND2 ASN A 264      15.703  16.722  45.237  1.00 24.27           N  
ATOM    794 1HD2 ASN A 264      15.285  16.822  46.162  1.00  0.00           H  
ATOM    795 2HD2 ASN A 264      15.375  16.022  44.572  1.00  0.00           H  
ATOM    796  OD1 ASN A 264      17.128  18.348  45.784  1.00 30.76           O  
ATOM    797  N   THR A 265      17.983  18.972  40.539  1.00 22.93           N  
ATOM    798  HN  THR A 265      17.003  19.230  40.424  1.00  0.00           H  
ATOM    799  CA  THR A 265      18.868  18.944  39.376  1.00 23.11           C  
ATOM    800  HA  THR A 265      19.559  18.079  39.510  1.00  0.00           H  
ATOM    801  C   THR A 265      19.731  20.202  39.305  1.00 25.87           C  
ATOM    802  O   THR A 265      19.201  21.312  39.292  1.00 25.01           O  
ATOM    803  CB  THR A 265      18.092  18.708  38.049  1.00 25.41           C  
ATOM    804  HB  THR A 265      17.367  19.543  37.908  1.00  0.00           H  
ATOM    805  CG2 THR A 265      19.033  18.658  36.820  1.00 24.92           C  
ATOM    806 1HG2 THR A 265      18.477  18.489  35.869  1.00  0.00           H  
ATOM    807 2HG2 THR A 265      19.836  17.897  36.958  1.00  0.00           H  
ATOM    808 3HG2 THR A 265      19.666  19.574  36.759  1.00  0.00           H  
ATOM    809  OG1 THR A 265      17.364  17.477  38.112  1.00 22.12           O  
ATOM    810  HG1 THR A 265      16.890  17.333  37.301  1.00  0.00           H  
ATOM    811  N   ALA A 266      21.062  20.025  39.157  1.00 25.16           N  
ATOM    812  HN  ALA A 266      21.443  19.080  39.201  1.00  0.00           H  
ATOM    813  CA  ALA A 266      21.971  21.143  38.937  1.00 25.11           C  
ATOM    814  HA  ALA A 266      21.518  22.083  39.331  1.00  0.00           H  
ATOM    815  C   ALA A 266      22.111  21.232  37.408  1.00 26.20           C  
ATOM    816  O   ALA A 266      22.794  20.401  36.782  1.00 25.00           O  
ATOM    817  CB  ALA A 266      23.316  20.892  39.614  1.00 26.24           C  
ATOM    818  HB1 ALA A 266      23.215  20.827  40.722  1.00  0.00           H  
ATOM    819  HB2 ALA A 266      24.069  21.659  39.319  1.00  0.00           H  
ATOM    820  HB3 ALA A 266      23.818  19.987  39.198  1.00  0.00           H  
ATOM    821  N   TRP A 267      21.385  22.190  36.795  1.00 22.90           N  
ATOM    822  HN  TRP A 267      20.850  22.840  37.371  1.00  0.00           H  
ATOM    823  CA  TRP A 267      21.330  22.339  35.326  1.00 23.25           C  
ATOM    824  HA  TRP A 267      21.005  21.344  34.942  1.00  0.00           H  
ATOM    825  C   TRP A 267      22.687  22.604  34.664  1.00 29.64           C  
ATOM    826  O   TRP A 267      22.933  22.133  33.551  1.00 27.58           O  
ATOM    827  CB  TRP A 267      20.231  23.322  34.885  1.00 21.95           C  
ATOM    828  HB1 TRP A 267      20.502  24.374  35.136  1.00  0.00           H  
ATOM    829  HB2 TRP A 267      20.189  23.414  33.775  1.00  0.00           H  
ATOM    830  CG  TRP A 267      18.892  22.949  35.456  1.00 22.50           C  
ATOM    831  CD1 TRP A 267      18.272  23.522  36.533  1.00 25.06           C  
ATOM    832  HD1 TRP A 267      18.655  24.391  37.094  1.00  0.00           H  
ATOM    833  CD2 TRP A 267      18.087  21.817  35.082  1.00 22.19           C  
ATOM    834  CE2 TRP A 267      16.966  21.792  35.950  1.00 26.17           C  
ATOM    835  CE3 TRP A 267      18.196  20.826  34.091  1.00 23.93           C  
ATOM    836  HE3 TRP A 267      19.062  20.809  33.409  1.00  0.00           H  
ATOM    837  NE1 TRP A 267      17.099  22.854  36.815  1.00 24.64           N  
ATOM    838  HE1 TRP A 267      16.436  23.107  37.548  1.00  0.00           H  
ATOM    839  CZ2 TRP A 267      15.963  20.810  35.856  1.00 25.41           C  
ATOM    840  HZ2 TRP A 267      15.117  20.785  36.564  1.00  0.00           H  
ATOM    841  CZ3 TRP A 267      17.194  19.866  33.984  1.00 25.58           C  
ATOM    842  HZ3 TRP A 267      17.273  19.081  33.213  1.00  0.00           H  
ATOM    843  CH2 TRP A 267      16.078  19.883  34.848  1.00 26.12           C  
ATOM    844  HH2 TRP A 267      15.279  19.135  34.711  1.00  0.00           H  
ATOM    845  N   ASP A 268      23.577  23.284  35.386  1.00 28.34           N  
ATOM    846  HN  ASP A 268      23.299  23.614  36.310  1.00  0.00           H  
ATOM    847  CA  ASP A 268      24.950  23.585  34.916  1.00 29.40           C  
ATOM    848  HA  ASP A 268      24.992  23.427  33.813  1.00  0.00           H  
ATOM    849  C   ASP A 268      25.997  22.673  35.585  1.00 35.76           C  
ATOM    850  O   ASP A 268      27.197  22.957  35.489  1.00 36.53           O  
ATOM    851  CB  ASP A 268      25.275  25.057  35.214  1.00 30.94           C  
ATOM    852  HB1 ASP A 268      24.513  25.721  34.743  1.00  0.00           H  
ATOM    853  HB2 ASP A 268      26.184  25.372  34.650  1.00  0.00           H  
ATOM    854  CG  ASP A 268      25.429  25.398  36.685  1.00 33.15           C  
ATOM    855  OD1 ASP A 268      24.992  24.582  37.545  1.00 28.64           O  
ATOM    856  OD2 ASP A 268      25.921  26.499  36.982  1.00 37.36           O  
ATOM    857  N   ASN A 269      25.541  21.624  36.313  1.00 31.16           N  
ATOM    858  HN  ASN A 269      24.533  21.466  36.326  1.00  0.00           H  
ATOM    859  CA  ASN A 269      26.381  20.692  37.088  1.00 31.26           C  
ATOM    860  HA  ASN A 269      25.703  19.938  37.552  1.00  0.00           H  
ATOM    861  C   ASN A 269      27.132  21.398  38.228  1.00 36.94           C  
ATOM    862  O   ASN A 269      28.184  20.925  38.669  1.00 37.50           O  
ATOM    863  CB  ASN A 269      27.363  19.935  36.193  1.00 29.70           C  
ATOM    864  HB1 ASN A 269      28.095  19.356  36.803  1.00  0.00           H  
ATOM    865  HB2 ASN A 269      28.065  20.637  35.686  1.00  0.00           H  
ATOM    866  CG  ASN A 269      26.679  19.056  35.203  1.00 38.20           C  
ATOM    867  ND2 ASN A 269      26.931  19.311  33.923  1.00 33.24           N  
ATOM    868 1HD2 ASN A 269      27.524  20.082  33.614  1.00  0.00           H  
ATOM    869 2HD2 ASN A 269      26.463  18.709  33.245  1.00  0.00           H  
ATOM    870  OD1 ASN A 269      25.963  18.125  35.576  1.00 34.97           O  
ATOM    871  N   ALA A 270      26.602  22.533  38.687  1.00 32.88           N  
ATOM    872  HN  ALA A 270      25.747  22.888  38.258  1.00  0.00           H  
ATOM    873  CA  ALA A 270      27.204  23.281  39.780  1.00 33.63           C  
ATOM    874  HA  ALA A 270      27.847  22.581  40.363  1.00  0.00           H  
ATOM    875  C   ALA A 270      26.101  23.810  40.720  1.00 35.85           C  
ATOM    876  O   ALA A 270      25.423  23.002  41.356  1.00 35.59           O  
ATOM    877  CB  ALA A 270      28.092  24.400  39.240  1.00 34.62           C  
ATOM    878  HB1 ALA A 270      28.553  24.973  40.078  1.00  0.00           H  
ATOM    879  HB2 ALA A 270      27.538  25.066  38.538  1.00  0.00           H  
ATOM    880  HB3 ALA A 270      28.860  24.013  38.531  1.00  0.00           H  
ATOM    881  N   GLY A 271      25.920  25.123  40.793  1.00 31.06           N  
ATOM    882  HN  GLY A 271      26.478  25.735  40.198  1.00  0.00           H  
ATOM    883  CA  GLY A 271      24.946  25.713  41.700  1.00 30.26           C  
ATOM    884  HA1 GLY A 271      25.414  26.556  42.260  1.00  0.00           H  
ATOM    885  HA2 GLY A 271      24.735  25.008  42.538  1.00  0.00           H  
ATOM    886  C   GLY A 271      23.647  26.171  41.077  1.00 32.64           C  
ATOM    887  O   GLY A 271      22.817  26.750  41.782  1.00 32.04           O  
ATOM    888  N   PHE A 272      23.450  25.949  39.761  1.00 28.50           N  
ATOM    889  HN  PHE A 272      24.167  25.473  39.212  1.00  0.00           H  
ATOM    890  CA  PHE A 272      22.210  26.389  39.118  1.00 27.49           C  
ATOM    891  HA  PHE A 272      21.862  27.316  39.630  1.00  0.00           H  
ATOM    892  C   PHE A 272      21.154  25.299  39.333  1.00 29.39           C  
ATOM    893  O   PHE A 272      20.916  24.448  38.468  1.00 29.35           O  
ATOM    894  CB  PHE A 272      22.422  26.712  37.639  1.00 29.36           C  
ATOM    895  HB1 PHE A 272      23.434  27.151  37.477  1.00  0.00           H  
ATOM    896  HB2 PHE A 272      22.525  25.774  37.046  1.00  0.00           H  
ATOM    897  CG  PHE A 272      21.362  27.599  37.042  1.00 30.80           C  
ATOM    898  CD1 PHE A 272      21.401  28.978  37.225  1.00 33.13           C  
ATOM    899  HD1 PHE A 272      22.208  29.425  37.829  1.00  0.00           H  
ATOM    900  CD2 PHE A 272      20.351  27.063  36.249  1.00 33.52           C  
ATOM    901  HD2 PHE A 272      20.310  25.974  36.079  1.00  0.00           H  
ATOM    902  CE1 PHE A 272      20.432  29.802  36.654  1.00 34.61           C  
ATOM    903  HE1 PHE A 272      20.462  30.891  36.826  1.00  0.00           H  
ATOM    904  CE2 PHE A 272      19.392  27.888  35.669  1.00 36.35           C  
ATOM    905  HE2 PHE A 272      18.595  27.451  35.044  1.00  0.00           H  
ATOM    906  CZ  PHE A 272      19.436  29.253  35.874  1.00 34.08           C  
ATOM    907  HZ  PHE A 272      18.674  29.904  35.414  1.00  0.00           H  
ATOM    908  N   LYS A 273      20.597  25.297  40.536  1.00 24.83           N  
ATOM    909  HN  LYS A 273      20.869  26.034  41.187  1.00  0.00           H  
ATOM    910  CA  LYS A 273      19.623  24.315  40.993  1.00 23.66           C  
ATOM    911  HA  LYS A 273      19.134  23.872  40.094  1.00  0.00           H  
ATOM    912  C   LYS A 273      18.550  25.001  41.820  1.00 24.98           C  
ATOM    913  O   LYS A 273      18.602  26.220  42.005  1.00 24.94           O  
ATOM    914  CB  LYS A 273      20.313  23.176  41.768  1.00 25.63           C  
ATOM    915  HB1 LYS A 273      21.015  22.631  41.095  1.00  0.00           H  
ATOM    916  HB2 LYS A 273      19.577  22.368  41.988  1.00  0.00           H  
ATOM    917  CG  LYS A 273      21.033  23.581  43.046  1.00 32.65           C  
ATOM    918  HG1 LYS A 273      21.701  24.460  42.890  1.00  0.00           H  
ATOM    919  HG2 LYS A 273      20.339  24.035  43.792  1.00  0.00           H  
ATOM    920  CD  LYS A 273      21.787  22.382  43.619  1.00 40.78           C  
ATOM    921  HD1 LYS A 273      21.113  21.502  43.739  1.00  0.00           H  
ATOM    922  HD2 LYS A 273      22.499  21.960  42.872  1.00  0.00           H  
ATOM    923  CE  LYS A 273      22.487  22.712  44.914  1.00 55.96           C  
ATOM    924  HE1 LYS A 273      21.767  23.076  45.684  1.00  0.00           H  
ATOM    925  HE2 LYS A 273      23.114  23.629  44.815  1.00  0.00           H  
ATOM    926  NZ  LYS A 273      23.287  21.558  45.419  1.00 65.29           N  
ATOM    927  HZ1 LYS A 273      23.760  21.781  46.295  1.00  0.00           H  
ATOM    928  HZ2 LYS A 273      23.946  21.225  44.715  1.00  0.00           H  
ATOM    929  HZ3 LYS A 273      22.714  20.719  45.510  1.00  0.00           H  
ATOM    930  N   GLY A 274      17.573  24.223  42.285  1.00 21.10           N  
ATOM    931  HN  GLY A 274      17.600  23.223  42.088  1.00  0.00           H  
ATOM    932  CA  GLY A 274      16.471  24.759  43.065  1.00 20.31           C  
ATOM    933  HA1 GLY A 274      16.806  25.600  43.716  1.00  0.00           H  
ATOM    934  HA2 GLY A 274      16.148  24.043  43.856  1.00  0.00           H  
ATOM    935  C   GLY A 274      15.306  25.172  42.186  1.00 24.36           C  
ATOM    936  O   GLY A 274      14.334  25.741  42.691  1.00 24.26           O  
ATOM    937  N   TYR A 275      15.378  24.856  40.874  1.00 20.60           N  
ATOM    938  HN  TYR A 275      16.208  24.367  40.539  1.00  0.00           H  
ATOM    939  CA  TYR A 275      14.318  25.181  39.900  1.00 19.58           C  
ATOM    940  HA  TYR A 275      13.786  26.096  40.250  1.00  0.00           H  
ATOM    941  C   TYR A 275      13.320  24.049  39.824  1.00 21.92           C  
ATOM    942  O   TYR A 275      13.695  22.908  39.621  1.00 19.49           O  
ATOM    943  CB  TYR A 275      14.898  25.460  38.516  1.00 20.46           C  
ATOM    944  HB1 TYR A 275      14.124  25.347  37.721  1.00  0.00           H  
ATOM    945  HB2 TYR A 275      15.595  24.650  38.198  1.00  0.00           H  
ATOM    946  CG  TYR A 275      15.559  26.810  38.448  1.00 22.97           C  
ATOM    947  CD1 TYR A 275      16.917  26.957  38.734  1.00 25.92           C  
ATOM    948  HD1 TYR A 275      17.515  26.067  38.994  1.00  0.00           H  
ATOM    949  CD2 TYR A 275      14.822  27.954  38.158  1.00 23.52           C  
ATOM    950  HD2 TYR A 275      13.739  27.866  37.966  1.00  0.00           H  
ATOM    951  CE1 TYR A 275      17.529  28.203  38.697  1.00 27.76           C  
ATOM    952  HE1 TYR A 275      18.601  28.301  38.938  1.00  0.00           H  
ATOM    953  CE2 TYR A 275      15.428  29.211  38.105  1.00 24.85           C  
ATOM    954  HE2 TYR A 275      14.830  30.106  37.865  1.00  0.00           H  
ATOM    955  CZ  TYR A 275      16.787  29.325  38.356  1.00 35.30           C  
ATOM    956  OH  TYR A 275      17.403  30.549  38.301  1.00 35.39           O  
ATOM    957  HH  TYR A 275      16.895  31.317  38.068  1.00  0.00           H  
ATOM    958  N   GLY A 276      12.051  24.365  39.956  1.00 21.42           N  
ATOM    959  HN  GLY A 276      11.764  25.338  40.062  1.00  0.00           H  
ATOM    960  CA  GLY A 276      11.068  23.298  39.948  1.00 21.87           C  
ATOM    961  HA1 GLY A 276      11.409  22.458  39.299  1.00  0.00           H  
ATOM    962  HA2 GLY A 276      11.047  22.779  40.935  1.00  0.00           H  
ATOM    963  C   GLY A 276       9.691  23.736  39.557  1.00 24.00           C  
ATOM    964  O   GLY A 276       9.512  24.750  38.867  1.00 22.12           O  
ATOM    965  N   ILE A 277       8.717  22.964  40.031  1.00 20.22           N  
ATOM    966  HN  ILE A 277       8.961  22.213  40.677  1.00  0.00           H  
ATOM    967  CA  ILE A 277       7.320  23.142  39.670  1.00 20.33           C  
ATOM    968  HA  ILE A 277       7.202  24.159  39.229  1.00  0.00           H  
ATOM    969  C   ILE A 277       6.422  23.048  40.885  1.00 21.77           C  
ATOM    970  O   ILE A 277       6.678  22.268  41.813  1.00 20.82           O  
ATOM    971  CB  ILE A 277       6.895  22.094  38.595  1.00 24.47           C  
ATOM    972  HB  ILE A 277       5.804  22.232  38.413  1.00  0.00           H  
ATOM    973  CG1 ILE A 277       7.092  20.649  39.129  1.00 26.38           C  
ATOM    974 1HG1 ILE A 277       8.180  20.445  39.265  1.00  0.00           H  
ATOM    975 2HG1 ILE A 277       6.740  20.589  40.185  1.00  0.00           H  
ATOM    976  CG2 ILE A 277       7.628  22.323  37.223  1.00 25.29           C  
ATOM    977 1HG2 ILE A 277       7.487  23.360  36.840  1.00  0.00           H  
ATOM    978 2HG2 ILE A 277       7.314  21.567  36.466  1.00  0.00           H  
ATOM    979 3HG2 ILE A 277       8.710  22.063  37.295  1.00  0.00           H  
ATOM    980  CD1 ILE A 277       6.488  19.580  38.351  1.00 37.93           C  
ATOM    981 1HD1 ILE A 277       6.629  18.543  38.734  1.00  0.00           H  
ATOM    982 2HD1 ILE A 277       6.840  19.640  37.295  1.00  0.00           H  
ATOM    983 3HD1 ILE A 277       5.400  19.784  38.215  1.00  0.00           H  
ATOM    984  N   GLN A 278       5.341  23.813  40.864  1.00 18.57           N  
ATOM    985  HN  GLN A 278       5.194  24.462  40.091  1.00  0.00           H  
ATOM    986  CA  GLN A 278       4.357  23.732  41.943  1.00 18.47           C  
ATOM    987  HA  GLN A 278       4.414  22.718  42.403  1.00  0.00           H  
ATOM    988  C   GLN A 278       2.992  23.915  41.349  1.00 22.26           C  
ATOM    989  O   GLN A 278       2.845  24.651  40.378  1.00 23.49           O  
ATOM    990  CB  GLN A 278       4.588  24.780  43.036  1.00 19.30           C  
ATOM    991  HB1 GLN A 278       3.645  24.986  43.595  1.00  0.00           H  
ATOM    992  HB2 GLN A 278       4.760  25.788  42.591  1.00  0.00           H  
ATOM    993  CG  GLN A 278       5.728  24.404  44.002  1.00 26.11           C  
ATOM    994  HG1 GLN A 278       5.595  23.375  44.409  1.00  0.00           H  
ATOM    995  HG2 GLN A 278       6.690  24.252  43.459  1.00  0.00           H  
ATOM    996  CD  GLN A 278       5.874  25.423  45.110  1.00 28.88           C  
ATOM    997  NE2 GLN A 278       6.129  24.954  46.320  1.00 27.49           N  
ATOM    998 1HE2 GLN A 278       6.227  25.641  47.067  1.00  0.00           H  
ATOM    999 2HE2 GLN A 278       6.176  23.953  46.509  1.00  0.00           H  
ATOM   1000  OE1 GLN A 278       5.818  26.628  44.882  1.00 27.99           O  
ATOM   1001  N   ILE A 279       1.982  23.298  41.963  1.00 17.73           N  
ATOM   1002  HN  ILE A 279       2.171  22.722  42.783  1.00  0.00           H  
ATOM   1003  CA  ILE A 279       0.599  23.433  41.479  1.00 17.34           C  
ATOM   1004  HA  ILE A 279       0.623  23.460  40.365  1.00  0.00           H  
ATOM   1005  C   ILE A 279       0.003  24.758  41.976  1.00 22.10           C  
ATOM   1006  O   ILE A 279       0.067  25.023  43.170  1.00 22.18           O  
ATOM   1007  CB  ILE A 279      -0.301  22.251  41.913  1.00 20.08           C  
ATOM   1008  HB  ILE A 279      -0.300  22.217  43.027  1.00  0.00           H  
ATOM   1009  CG1 ILE A 279       0.236  20.876  41.397  1.00 20.01           C  
ATOM   1010 1HG1 ILE A 279       0.260  20.859  40.282  1.00  0.00           H  
ATOM   1011 2HG1 ILE A 279       1.326  20.776  41.611  1.00  0.00           H  
ATOM   1012  CG2 ILE A 279      -1.760  22.505  41.451  1.00 21.35           C  
ATOM   1013 1HG2 ILE A 279      -2.143  23.485  41.819  1.00  0.00           H  
ATOM   1014 2HG2 ILE A 279      -2.433  21.667  41.749  1.00  0.00           H  
ATOM   1015 3HG2 ILE A 279      -1.857  22.420  40.343  1.00  0.00           H  
ATOM   1016  CD1 ILE A 279      -0.562  19.616  41.959  1.00 21.80           C  
ATOM   1017 1HD1 ILE A 279      -0.179  18.636  41.591  1.00  0.00           H  
ATOM   1018 2HD1 ILE A 279      -1.652  19.716  41.745  1.00  0.00           H  
ATOM   1019 3HD1 ILE A 279      -0.586  19.633  43.074  1.00  0.00           H  
ATOM   1020  N   GLU A 280      -0.543  25.578  41.052  1.00 19.12           N  
ATOM   1021  HN  GLU A 280      -0.450  25.325  40.068  1.00  0.00           H  
ATOM   1022  CA  GLU A 280      -1.262  26.810  41.385  1.00 20.90           C  
ATOM   1023  HA  GLU A 280      -0.868  27.214  42.347  1.00  0.00           H  
ATOM   1024  C   GLU A 280      -2.759  26.481  41.551  1.00 22.49           C  
ATOM   1025  O   GLU A 280      -3.433  27.052  42.400  1.00 20.31           O  
ATOM   1026  CB  GLU A 280      -1.060  27.865  40.273  1.00 22.54           C  
ATOM   1027  HB1 GLU A 280      -1.311  27.441  39.273  1.00  0.00           H  
ATOM   1028  HB2 GLU A 280       0.024  28.074  40.117  1.00  0.00           H  
ATOM   1029  CG  GLU A 280      -1.829  29.152  40.523  1.00 38.54           C  
ATOM   1030  HG1 GLU A 280      -2.914  28.940  40.668  1.00  0.00           H  
ATOM   1031  HG2 GLU A 280      -1.584  29.568  41.528  1.00  0.00           H  
ATOM   1032  CD  GLU A 280      -1.628  30.198  39.449  1.00 64.57           C  
ATOM   1033  OE1 GLU A 280      -2.621  30.560  38.777  1.00 65.35           O  
ATOM   1034  OE2 GLU A 280      -0.470  30.640  39.266  1.00 55.35           O  
ATOM   1035  N   GLN A 281      -3.291  25.619  40.693  1.00 19.56           N  
ATOM   1036  HN  GLN A 281      -2.686  25.194  39.990  1.00  0.00           H  
ATOM   1037  CA  GLN A 281      -4.706  25.251  40.710  1.00 18.45           C  
ATOM   1038  HA  GLN A 281      -5.083  25.252  41.759  1.00  0.00           H  
ATOM   1039  C   GLN A 281      -4.895  23.878  40.099  1.00 20.09           C  
ATOM   1040  O   GLN A 281      -4.205  23.538  39.131  1.00 20.44           O  
ATOM   1041  CB  GLN A 281      -5.505  26.286  39.861  1.00 20.52           C  
ATOM   1042  HB1 GLN A 281      -5.003  26.433  38.876  1.00  0.00           H  
ATOM   1043  HB2 GLN A 281      -5.388  27.304  40.301  1.00  0.00           H  
ATOM   1044  CG  GLN A 281      -7.018  25.979  39.639  1.00 20.42           C  
ATOM   1045  HG1 GLN A 281      -7.173  24.940  39.265  1.00  0.00           H  
ATOM   1046  HG2 GLN A 281      -7.564  25.897  40.608  1.00  0.00           H  
ATOM   1047  CD  GLN A 281      -7.665  27.001  38.723  1.00 25.74           C  
ATOM   1048  NE2 GLN A 281      -8.984  26.964  38.646  1.00 21.26           N  
ATOM   1049 1HE2 GLN A 281      -9.419  27.651  38.030  1.00  0.00           H  
ATOM   1050 2HE2 GLN A 281      -9.533  26.302  39.194  1.00  0.00           H  
ATOM   1051  OE1 GLN A 281      -6.994  27.810  38.053  1.00 20.92           O  
ATOM   1052  N   ILE A 282      -5.827  23.106  40.663  1.00 16.58           N  
ATOM   1053  HN  ILE A 282      -6.247  23.413  41.540  1.00  0.00           H  
ATOM   1054  CA  ILE A 282      -6.273  21.840  40.081  1.00 16.04           C  
ATOM   1055  HA  ILE A 282      -5.664  21.655  39.166  1.00  0.00           H  
ATOM   1056  C   ILE A 282      -7.721  22.026  39.643  1.00 20.88           C  
ATOM   1057  O   ILE A 282      -8.603  22.164  40.502  1.00 21.28           O  
ATOM   1058  CB  ILE A 282      -6.145  20.594  40.991  1.00 19.27           C  
ATOM   1059  HB  ILE A 282      -6.845  20.714  41.851  1.00  0.00           H  
ATOM   1060  CG1 ILE A 282      -4.716  20.462  41.545  1.00 17.52           C  
ATOM   1061 1HG1 ILE A 282      -4.393  21.426  42.004  1.00  0.00           H  
ATOM   1062 2HG1 ILE A 282      -3.986  20.389  40.706  1.00  0.00           H  
ATOM   1063  CG2 ILE A 282      -6.546  19.315  40.209  1.00 19.91           C  
ATOM   1064 1HG2 ILE A 282      -7.582  19.411  39.807  1.00  0.00           H  
ATOM   1065 2HG2 ILE A 282      -6.425  18.396  40.828  1.00  0.00           H  
ATOM   1066 3HG2 ILE A 282      -5.811  19.073  39.406  1.00  0.00           H  
ATOM   1067  CD1 ILE A 282      -4.491  19.271  42.567  1.00 20.87           C  
ATOM   1068 1HD1 ILE A 282      -3.455  19.175  42.969  1.00  0.00           H  
ATOM   1069 2HD1 ILE A 282      -4.814  18.307  42.108  1.00  0.00           H  
ATOM   1070 3HD1 ILE A 282      -5.221  19.344  43.406  1.00  0.00           H  
ATOM   1071  N   ARG A 283      -7.961  21.987  38.336  1.00 19.00           N  
ATOM   1072  HN  ARG A 283      -7.177  21.926  37.687  1.00  0.00           H  
ATOM   1073  CA  ARG A 283      -9.322  22.030  37.808  1.00 18.94           C  
ATOM   1074  HA  ARG A 283      -9.982  22.605  38.499  1.00  0.00           H  
ATOM   1075  C   ARG A 283      -9.774  20.557  37.748  1.00 21.88           C  
ATOM   1076  O   ARG A 283      -9.027  19.709  37.256  1.00 22.66           O  
ATOM   1077  CB  ARG A 283      -9.349  22.656  36.415  1.00 19.26           C  
ATOM   1078  HB1 ARG A 283      -9.075  23.736  36.459  1.00  0.00           H  
ATOM   1079  HB2 ARG A 283      -8.504  22.278  35.793  1.00  0.00           H  
ATOM   1080  CG  ARG A 283     -10.695  22.460  35.690  1.00 21.96           C  
ATOM   1081  HG1 ARG A 283     -11.556  22.522  36.395  1.00  0.00           H  
ATOM   1082  HG2 ARG A 283     -10.831  21.407  35.350  1.00  0.00           H  
ATOM   1083  CD  ARG A 283     -10.838  23.448  34.537  1.00 25.78           C  
ATOM   1084  HD1 ARG A 283     -11.656  23.153  33.840  1.00  0.00           H  
ATOM   1085  HD2 ARG A 283      -9.980  23.381  33.828  1.00  0.00           H  
ATOM   1086  NE  ARG A 283     -11.021  24.814  35.041  1.00 24.89           N  
ATOM   1087  HE  ARG A 283     -11.134  24.941  36.047  1.00  0.00           H  
ATOM   1088  CZ  ARG A 283     -11.049  25.895  34.271  1.00 34.50           C  
ATOM   1089  NH1 ARG A 283     -10.904  25.787  32.955  1.00 25.19           N  
ATOM   1090 1HH1 ARG A 283     -10.773  24.865  32.539  1.00  0.00           H  
ATOM   1091 2HH1 ARG A 283     -10.926  26.618  32.363  1.00  0.00           H  
ATOM   1092  NH2 ARG A 283     -11.220  27.097  34.813  1.00 26.48           N  
ATOM   1093 1HH2 ARG A 283     -11.331  27.180  35.824  1.00  0.00           H  
ATOM   1094 2HH2 ARG A 283     -11.242  27.928  34.221  1.00  0.00           H  
ATOM   1095  N   ILE A 284     -10.963  20.258  38.278  1.00 19.98           N  
ATOM   1096  HN  ILE A 284     -11.527  21.006  38.682  1.00  0.00           H  
ATOM   1097  CA  ILE A 284     -11.481  18.891  38.296  1.00 19.78           C  
ATOM   1098  HA  ILE A 284     -10.739  18.223  37.799  1.00  0.00           H  
ATOM   1099  C   ILE A 284     -12.779  18.870  37.483  1.00 24.43           C  
ATOM   1100  O   ILE A 284     -13.763  19.509  37.880  1.00 23.19           O  
ATOM   1101  CB  ILE A 284     -11.688  18.403  39.750  1.00 23.56           C  
ATOM   1102  HB  ILE A 284     -12.455  19.056  40.228  1.00  0.00           H  
ATOM   1103  CG1 ILE A 284     -10.381  18.514  40.575  1.00 25.14           C  
ATOM   1104 1HG1 ILE A 284     -10.019  17.509  40.894  1.00  0.00           H  
ATOM   1105 2HG1 ILE A 284      -9.522  18.815  39.931  1.00  0.00           H  
ATOM   1106  CG2 ILE A 284     -12.207  16.962  39.779  1.00 24.22           C  
ATOM   1107 1HG2 ILE A 284     -12.356  16.610  40.827  1.00  0.00           H  
ATOM   1108 2HG2 ILE A 284     -11.542  16.274  39.206  1.00  0.00           H  
ATOM   1109 3HG2 ILE A 284     -13.135  16.847  39.171  1.00  0.00           H  
ATOM   1110  CD1 ILE A 284     -10.526  19.423  41.733  1.00 30.51           C  
ATOM   1111 1HD1 ILE A 284      -9.586  19.503  42.327  1.00  0.00           H  
ATOM   1112 2HD1 ILE A 284     -11.385  19.122  42.377  1.00  0.00           H  
ATOM   1113 3HD1 ILE A 284     -10.888  20.428  41.414  1.00  0.00           H  
ATOM   1114  N   LEU A 285     -12.774  18.158  36.364  1.00 20.02           N  
ATOM   1115  HN  LEU A 285     -11.933  17.645  36.101  1.00  0.00           H  
ATOM   1116  CA  LEU A 285     -13.962  18.095  35.494  1.00 20.37           C  
ATOM   1117  HA  LEU A 285     -14.632  18.944  35.766  1.00  0.00           H  
ATOM   1118  C   LEU A 285     -14.684  16.818  35.808  1.00 25.23           C  
ATOM   1119  O   LEU A 285     -14.223  15.745  35.458  1.00 24.31           O  
ATOM   1120  CB  LEU A 285     -13.588  18.245  34.024  1.00 19.87           C  
ATOM   1121  HB1 LEU A 285     -14.505  18.250  33.390  1.00  0.00           H  
ATOM   1122  HB2 LEU A 285     -13.101  17.313  33.652  1.00  0.00           H  
ATOM   1123  CG  LEU A 285     -12.715  19.465  33.704  1.00 23.92           C  
ATOM   1124  HG  LEU A 285     -11.807  19.430  34.350  1.00  0.00           H  
ATOM   1125  CD1 LEU A 285     -12.272  19.464  32.249  1.00 24.11           C  
ATOM   1126 1HD1 LEU A 285     -11.722  18.518  32.036  1.00  0.00           H  
ATOM   1127 2HD1 LEU A 285     -11.676  20.369  31.987  1.00  0.00           H  
ATOM   1128 3HD1 LEU A 285     -13.123  19.628  31.547  1.00  0.00           H  
ATOM   1129  CD2 LEU A 285     -13.478  20.778  34.000  1.00 27.86           C  
ATOM   1130 1HD2 LEU A 285     -13.803  20.779  35.067  1.00  0.00           H  
ATOM   1131 2HD2 LEU A 285     -14.329  20.942  33.298  1.00  0.00           H  
ATOM   1132 3HD2 LEU A 285     -12.882  21.683  33.738  1.00  0.00           H  
ATOM   1133  N   LYS A 286     -15.728  16.929  36.630  1.00 24.18           N  
ATOM   1134  HN  LYS A 286     -16.014  17.864  36.921  1.00  0.00           H  
ATOM   1135  CA  LYS A 286     -16.485  15.786  37.137  1.00 24.69           C  
ATOM   1136  HA  LYS A 286     -15.740  15.065  37.549  1.00  0.00           H  
ATOM   1137  C   LYS A 286     -17.304  15.026  36.102  1.00 30.57           C  
ATOM   1138  O   LYS A 286     -17.540  13.818  36.254  1.00 31.85           O  
ATOM   1139  CB  LYS A 286     -17.375  16.225  38.315  1.00 27.76           C  
ATOM   1140  HB1 LYS A 286     -18.021  15.384  38.661  1.00  0.00           H  
ATOM   1141  HB2 LYS A 286     -18.166  16.933  37.974  1.00  0.00           H  
ATOM   1142  CG  LYS A 286     -16.573  16.819  39.485  1.00 42.60           C  
ATOM   1143  HG1 LYS A 286     -16.088  17.780  39.196  1.00  0.00           H  
ATOM   1144  HG2 LYS A 286     -15.658  16.217  39.696  1.00  0.00           H  
ATOM   1145  CD  LYS A 286     -17.427  16.984  40.735  1.00 55.35           C  
ATOM   1146  HD1 LYS A 286     -18.188  17.788  40.606  1.00  0.00           H  
ATOM   1147  HD2 LYS A 286     -18.114  16.118  40.877  1.00  0.00           H  
ATOM   1148  CE  LYS A 286     -16.576  17.220  41.956  1.00 71.45           C  
ATOM   1149  HE1 LYS A 286     -15.647  16.604  41.928  1.00  0.00           H  
ATOM   1150  HE2 LYS A 286     -16.114  18.235  41.938  1.00  0.00           H  
ATOM   1151  NZ  LYS A 286     -17.336  16.995  43.214  1.00 86.34           N  
ATOM   1152  HZ1 LYS A 286     -16.760  17.155  44.040  1.00  0.00           H  
ATOM   1153  HZ2 LYS A 286     -17.759  16.067  43.231  1.00  0.00           H  
ATOM   1154  HZ3 LYS A 286     -18.186  17.559  43.240  1.00  0.00           H  
ATOM   1155  N   SER A 287     -17.735  15.719  35.052  1.00 26.60           N  
ATOM   1156  HN  SER A 287     -17.479  16.702  34.963  1.00  0.00           H  
ATOM   1157  CA  SER A 287     -18.562  15.105  34.031  1.00 27.03           C  
ATOM   1158  HA  SER A 287     -18.458  13.999  34.122  1.00  0.00           H  
ATOM   1159  C   SER A 287     -18.114  15.506  32.635  1.00 28.34           C  
ATOM   1160  O   SER A 287     -17.373  16.484  32.492  1.00 27.72           O  
ATOM   1161  CB  SER A 287     -20.033  15.463  34.266  1.00 31.46           C  
ATOM   1162  HB1 SER A 287     -20.713  14.787  33.697  1.00  0.00           H  
ATOM   1163  HB2 SER A 287     -20.355  15.202  35.301  1.00  0.00           H  
ATOM   1164  OG  SER A 287     -20.292  16.826  33.971  1.00 43.28           O  
ATOM   1165  HG  SER A 287     -21.204  17.048  34.117  1.00  0.00           H  
ATOM   1166  N   PRO A 288     -18.539  14.765  31.588  1.00 25.71           N  
ATOM   1167  CA  PRO A 288     -18.150  15.166  30.224  1.00 24.58           C  
ATOM   1168  HA  PRO A 288     -17.039  15.170  30.132  1.00  0.00           H  
ATOM   1169  C   PRO A 288     -18.710  16.533  29.827  1.00 28.97           C  
ATOM   1170  O   PRO A 288     -19.776  16.953  30.304  1.00 29.12           O  
ATOM   1171  CB  PRO A 288     -18.744  14.075  29.324  1.00 26.34           C  
ATOM   1172  HB1 PRO A 288     -18.008  13.662  28.595  1.00  0.00           H  
ATOM   1173  HB2 PRO A 288     -19.475  14.472  28.581  1.00  0.00           H  
ATOM   1174  CG  PRO A 288     -19.319  13.050  30.204  1.00 30.51           C  
ATOM   1175  HG1 PRO A 288     -18.754  12.090  30.152  1.00  0.00           H  
ATOM   1176  HG2 PRO A 288     -20.302  12.681  29.829  1.00  0.00           H  
ATOM   1177  CD  PRO A 288     -19.412  13.568  31.595  1.00 25.61           C  
ATOM   1178  HD1 PRO A 288     -19.159  12.819  32.382  1.00  0.00           H  
ATOM   1179  HD2 PRO A 288     -20.453  13.761  31.944  1.00  0.00           H  
ATOM   1180  N   GLN A 289     -17.979  17.226  28.954  1.00 24.99           N  
ATOM   1181  HN  GLN A 289     -17.093  16.831  28.639  1.00  0.00           H  
ATOM   1182  CA  GLN A 289     -18.387  18.517  28.431  1.00 25.65           C  
ATOM   1183  HA  GLN A 289     -18.821  19.121  29.262  1.00  0.00           H  
ATOM   1184  C   GLN A 289     -19.463  18.294  27.369  1.00 29.60           C  
ATOM   1185  O   GLN A 289     -19.217  17.607  26.377  1.00 28.47           O  
ATOM   1186  CB  GLN A 289     -17.191  19.288  27.826  1.00 26.69           C  
ATOM   1187  HB1 GLN A 289     -16.649  18.653  27.086  1.00  0.00           H  
ATOM   1188  HB2 GLN A 289     -16.386  19.420  28.586  1.00  0.00           H  
ATOM   1189  CG  GLN A 289     -17.571  20.638  27.202  1.00 31.86           C  
ATOM   1190  HG1 GLN A 289     -18.247  20.488  26.328  1.00  0.00           H  
ATOM   1191  HG2 GLN A 289     -16.693  21.091  26.686  1.00  0.00           H  
ATOM   1192  CD  GLN A 289     -18.178  21.623  28.180  1.00 46.07           C  
ATOM   1193  NE2 GLN A 289     -19.320  22.214  27.812  1.00 45.51           N  
ATOM   1194 1HE2 GLN A 289     -19.755  22.020  26.910  1.00  0.00           H  
ATOM   1195 2HE2 GLN A 289     -19.729  22.877  28.470  1.00  0.00           H  
ATOM   1196  OE1 GLN A 289     -17.652  21.858  29.270  1.00 34.52           O  
ATOM   1197  N   GLU A 290     -20.643  18.899  27.590  1.00 28.91           N  
ATOM   1198  HN  GLU A 290     -20.777  19.385  28.477  1.00  0.00           H  
ATOM   1199  CA  GLU A 290     -21.750  18.898  26.624  1.00 30.26           C  
ATOM   1200  HA  GLU A 290     -21.977  17.854  26.305  1.00  0.00           H  
ATOM   1201  C   GLU A 290     -21.286  19.725  25.420  1.00 34.83           C  
ATOM   1202  O   GLU A 290     -20.795  20.848  25.595  1.00 34.19           O  
ATOM   1203  CB  GLU A 290     -23.009  19.548  27.242  1.00 32.27           C  
ATOM   1204  HB1 GLU A 290     -23.752  19.795  26.448  1.00  0.00           H  
ATOM   1205  HB2 GLU A 290     -22.778  20.575  27.611  1.00  0.00           H  
ATOM   1206  CG  GLU A 290     -23.658  18.719  28.341  1.00 47.58           C  
ATOM   1207  HG1 GLU A 290     -23.577  19.246  29.320  1.00  0.00           H  
ATOM   1208  HG2 GLU A 290     -23.043  17.815  28.556  1.00  0.00           H  
ATOM   1209  CD  GLU A 290     -25.098  18.323  28.075  1.00 87.16           C  
ATOM   1210  OE1 GLU A 290     -25.353  17.110  27.895  1.00 91.69           O  
ATOM   1211  OE2 GLU A 290     -25.972  19.222  28.047  1.00 87.71           O  
ATOM   1212  N   VAL A 291     -21.352  19.133  24.225  1.00 32.20           N  
ATOM   1213  HN  VAL A 291     -21.700  18.175  24.180  1.00  0.00           H  
ATOM   1214  CA  VAL A 291     -20.953  19.783  22.978  1.00 32.93           C  
ATOM   1215  HA  VAL A 291     -20.707  20.841  23.232  1.00  0.00           H  
ATOM   1216  C   VAL A 291     -22.139  19.827  21.995  1.00 41.82           C  
ATOM   1217  O   VAL A 291     -22.991  18.936  22.021  1.00 41.43           O  
ATOM   1218  CB  VAL A 291     -19.675  19.168  22.332  1.00 36.24           C  
ATOM   1219  HB  VAL A 291     -19.554  19.643  21.330  1.00  0.00           H  
ATOM   1220  CG1 VAL A 291     -18.421  19.501  23.142  1.00 35.97           C  
ATOM   1221 1HG1 VAL A 291     -18.334  20.600  23.309  1.00  0.00           H  
ATOM   1222 2HG1 VAL A 291     -17.502  19.083  22.669  1.00  0.00           H  
ATOM   1223 3HG1 VAL A 291     -18.389  18.935  24.102  1.00  0.00           H  
ATOM   1224  CG2 VAL A 291     -19.795  17.654  22.102  1.00 36.08           C  
ATOM   1225 1HG2 VAL A 291     -20.709  17.411  21.512  1.00  0.00           H  
ATOM   1226 2HG2 VAL A 291     -19.763  17.088  23.062  1.00  0.00           H  
ATOM   1227 3HG2 VAL A 291     -18.876  17.236  21.629  1.00  0.00           H  
ATOM   1228  N   LYS A 292     -22.185  20.863  21.140  1.00 42.51           N  
ATOM   1229  HN  LYS A 292     -21.467  21.583  21.224  1.00  0.00           H  
ATOM   1230  CA  LYS A 292     -23.207  21.027  20.088  1.00 43.73           C  
ATOM   1231  HA  LYS A 292     -24.195  20.678  20.468  1.00  0.00           H  
ATOM   1232  C   LYS A 292     -22.780  20.161  18.871  1.00 49.51           C  
ATOM   1233  O   LYS A 292     -21.604  19.788  18.806  1.00 47.81           O  
ATOM   1234  CB  LYS A 292     -23.302  22.513  19.685  1.00 46.85           C  
ATOM   1235  HB1 LYS A 292     -23.816  22.623  18.702  1.00  0.00           H  
ATOM   1236  HB2 LYS A 292     -22.297  22.914  19.415  1.00  0.00           H  
ATOM   1237  CG  LYS A 292     -23.965  23.387  20.741  1.00 63.51           C  
ATOM   1238  HG1 LYS A 292     -25.077  23.324  20.682  1.00  0.00           H  
ATOM   1239  HG2 LYS A 292     -23.822  22.968  21.764  1.00  0.00           H  
ATOM   1240  CD  LYS A 292     -23.485  24.826  20.658  1.00 74.97           C  
ATOM   1241  HD1 LYS A 292     -23.702  25.271  19.659  1.00  0.00           H  
ATOM   1242  HD2 LYS A 292     -22.372  24.883  20.635  1.00  0.00           H  
ATOM   1243  CE  LYS A 292     -24.056  25.668  21.771  1.00 85.08           C  
ATOM   1244  HE1 LYS A 292     -24.013  25.134  22.749  1.00  0.00           H  
ATOM   1245  HE2 LYS A 292     -25.162  25.770  21.678  1.00  0.00           H  
ATOM   1246  NZ  LYS A 292     -23.394  26.995  21.849  1.00 94.51           N  
ATOM   1247  HZ1 LYS A 292     -23.780  27.565  22.602  1.00  0.00           H  
ATOM   1248  HZ2 LYS A 292     -23.433  27.484  20.955  1.00  0.00           H  
ATOM   1249  HZ3 LYS A 292     -22.382  26.902  21.935  1.00  0.00           H  
ATOM   1250  N   PRO A 293     -23.667  19.815  17.892  1.00 47.98           N  
ATOM   1251  CA  PRO A 293     -23.203  19.002  16.748  1.00 47.94           C  
ATOM   1252  HA  PRO A 293     -22.865  18.004  17.113  1.00  0.00           H  
ATOM   1253  C   PRO A 293     -22.066  19.678  15.978  1.00 50.01           C  
ATOM   1254  O   PRO A 293     -22.100  20.892  15.764  1.00 49.48           O  
ATOM   1255  CB  PRO A 293     -24.469  18.834  15.892  1.00 49.95           C  
ATOM   1256  HB1 PRO A 293     -24.514  17.871  15.331  1.00  0.00           H  
ATOM   1257  HB2 PRO A 293     -24.505  19.500  14.999  1.00  0.00           H  
ATOM   1258  CG  PRO A 293     -25.602  19.036  16.851  1.00 54.55           C  
ATOM   1259  HG1 PRO A 293     -25.932  18.109  17.375  1.00  0.00           H  
ATOM   1260  HG2 PRO A 293     -26.582  19.253  16.366  1.00  0.00           H  
ATOM   1261  CD  PRO A 293     -25.107  20.124  17.765  1.00 50.22           C  
ATOM   1262  HD1 PRO A 293     -25.333  21.161  17.422  1.00  0.00           H  
ATOM   1263  HD2 PRO A 293     -25.654  20.205  18.733  1.00  0.00           H  
ATOM   1264  N   GLY A 294     -21.039  18.897  15.652  1.00 46.09           N  
ATOM   1265  HN  GLY A 294     -21.085  17.910  15.905  1.00  0.00           H  
ATOM   1266  CA  GLY A 294     -19.848  19.376  14.951  1.00 45.62           C  
ATOM   1267  HA1 GLY A 294     -20.142  20.037  14.102  1.00  0.00           H  
ATOM   1268  HA2 GLY A 294     -19.369  18.539  14.391  1.00  0.00           H  
ATOM   1269  C   GLY A 294     -18.820  20.075  15.828  1.00 47.41           C  
ATOM   1270  O   GLY A 294     -17.727  20.402  15.356  1.00 47.57           O  
ATOM   1271  N   GLU A 295     -19.169  20.327  17.107  1.00 41.18           N  
ATOM   1272  HN  GLU A 295     -20.100  20.042  17.411  1.00  0.00           H  
ATOM   1273  CA  GLU A 295     -18.301  20.982  18.088  1.00 39.08           C  
ATOM   1274  HA  GLU A 295     -17.586  21.644  17.546  1.00  0.00           H  
ATOM   1275  C   GLU A 295     -17.500  19.917  18.857  1.00 39.91           C  
ATOM   1276  O   GLU A 295     -18.004  18.826  19.138  1.00 39.25           O  
ATOM   1277  CB  GLU A 295     -19.142  21.844  19.044  1.00 40.25           C  
ATOM   1278  HB1 GLU A 295     -19.892  21.206  19.567  1.00  0.00           H  
ATOM   1279  HB2 GLU A 295     -19.818  22.509  18.458  1.00  0.00           H  
ATOM   1280  CG  GLU A 295     -18.363  22.668  20.063  1.00 53.79           C  
ATOM   1281  HG1 GLU A 295     -17.600  22.025  20.561  1.00  0.00           H  
ATOM   1282  HG2 GLU A 295     -17.702  23.393  19.533  1.00  0.00           H  
ATOM   1283  CD  GLU A 295     -19.183  23.397  21.114  1.00 76.38           C  
ATOM   1284  OE1 GLU A 295     -20.248  22.877  21.522  1.00 65.44           O  
ATOM   1285  OE2 GLU A 295     -18.734  24.479  21.558  1.00 75.14           O  
ATOM   1286  N   LYS A 296     -16.237  20.230  19.159  1.00 32.96           N  
ATOM   1287  HN  LYS A 296     -15.846  21.114  18.833  1.00  0.00           H  
ATOM   1288  CA  LYS A 296     -15.411  19.329  19.946  1.00 31.31           C  
ATOM   1289  HA  LYS A 296     -16.098  18.554  20.360  1.00  0.00           H  
ATOM   1290  C   LYS A 296     -14.835  20.065  21.133  1.00 30.34           C  
ATOM   1291  O   LYS A 296     -14.830  21.300  21.164  1.00 29.23           O  
ATOM   1292  CB  LYS A 296     -14.355  18.573  19.108  1.00 34.56           C  
ATOM   1293  HB1 LYS A 296     -13.712  17.954  19.777  1.00  0.00           H  
ATOM   1294  HB2 LYS A 296     -14.849  17.773  18.509  1.00  0.00           H  
ATOM   1295  CG  LYS A 296     -13.488  19.429  18.209  1.00 49.44           C  
ATOM   1296  HG1 LYS A 296     -14.101  20.120  17.585  1.00  0.00           H  
ATOM   1297  HG2 LYS A 296     -12.916  20.188  18.792  1.00  0.00           H  
ATOM   1298  CD  LYS A 296     -12.565  18.566  17.352  1.00 55.56           C  
ATOM   1299  HD1 LYS A 296     -11.889  17.945  17.984  1.00  0.00           H  
ATOM   1300  HD2 LYS A 296     -13.129  17.749  16.844  1.00  0.00           H  
ATOM   1301  CE  LYS A 296     -11.783  19.392  16.359  1.00 61.18           C  
ATOM   1302  HE1 LYS A 296     -12.330  19.492  15.392  1.00  0.00           H  
ATOM   1303  HE2 LYS A 296     -11.757  20.467  16.655  1.00  0.00           H  
ATOM   1304  NZ  LYS A 296     -10.413  18.851  16.155  1.00 71.84           N  
ATOM   1305  HZ1 LYS A 296      -9.885  19.409  15.484  1.00  0.00           H  
ATOM   1306  HZ2 LYS A 296     -10.437  17.868  15.884  1.00  0.00           H  
ATOM   1307  HZ3 LYS A 296      -9.913  18.760  17.039  1.00  0.00           H  
ATOM   1308  N   HIS A 297     -14.466  19.308  22.165  1.00 24.36           N  
ATOM   1309  HN  HIS A 297     -14.574  18.297  22.090  1.00  0.00           H  
ATOM   1310  CA  HIS A 297     -13.913  19.860  23.401  1.00 21.40           C  
ATOM   1311  HA  HIS A 297     -13.280  20.748  23.167  1.00  0.00           H  
ATOM   1312  C   HIS A 297     -13.051  18.757  23.989  1.00 22.69           C  
ATOM   1313  O   HIS A 297     -13.427  17.586  23.886  1.00 21.51           O  
ATOM   1314  CB  HIS A 297     -15.027  20.261  24.386  1.00 21.36           C  
ATOM   1315  HB1 HIS A 297     -15.825  20.835  23.860  1.00  0.00           H  
ATOM   1316  HB2 HIS A 297     -15.613  19.365  24.698  1.00  0.00           H  
ATOM   1317  CG  HIS A 297     -14.543  21.017  25.589  1.00 24.40           C  
ATOM   1318  CD2 HIS A 297     -14.593  22.346  25.854  1.00 25.39           C  
ATOM   1319  HD2 HIS A 297     -14.988  23.134  25.191  1.00  0.00           H  
ATOM   1320  ND1 HIS A 297     -13.982  20.363  26.679  1.00 25.37           N  
ATOM   1321  HD1 HIS A 297     -13.819  19.361  26.778  1.00  0.00           H  
ATOM   1322  CE1 HIS A 297     -13.703  21.309  27.563  1.00 24.65           C  
ATOM   1323  HE1 HIS A 297     -13.240  21.123  28.547  1.00  0.00           H  
ATOM   1324  NE2 HIS A 297     -14.056  22.524  27.109  1.00 24.87           N  
ATOM   1325  HE2 HIS A 297     -13.947  23.411  27.601  1.00  0.00           H  
ATOM   1326  N   TYR A 298     -11.901  19.105  24.609  1.00 19.98           N  
ATOM   1327  HN  TYR A 298     -11.641  20.087  24.704  1.00  0.00           H  
ATOM   1328  CA  TYR A 298     -11.023  18.040  25.149  1.00 19.67           C  
ATOM   1329  HA  TYR A 298     -10.757  17.381  24.290  1.00  0.00           H  
ATOM   1330  C   TYR A 298     -11.698  17.138  26.201  1.00 22.08           C  
ATOM   1331  O   TYR A 298     -11.271  15.994  26.381  1.00 23.09           O  
ATOM   1332  CB  TYR A 298      -9.693  18.604  25.701  1.00 20.08           C  
ATOM   1333  HB1 TYR A 298      -9.191  19.239  24.934  1.00  0.00           H  
ATOM   1334  HB2 TYR A 298      -8.936  17.791  25.800  1.00  0.00           H  
ATOM   1335  CG  TYR A 298      -9.831  19.356  27.000  1.00 21.13           C  
ATOM   1336  CD1 TYR A 298     -10.157  20.709  27.015  1.00 21.89           C  
ATOM   1337  HD1 TYR A 298     -10.355  21.229  26.063  1.00  0.00           H  
ATOM   1338  CD2 TYR A 298      -9.560  18.736  28.219  1.00 22.14           C  
ATOM   1339  HD2 TYR A 298      -9.262  17.674  28.230  1.00  0.00           H  
ATOM   1340  CE1 TYR A 298     -10.238  21.420  28.214  1.00 22.94           C  
ATOM   1341  HE1 TYR A 298     -10.496  22.492  28.206  1.00  0.00           H  
ATOM   1342  CE2 TYR A 298      -9.657  19.427  29.422  1.00 22.45           C  
ATOM   1343  HE2 TYR A 298      -9.467  18.908  30.377  1.00  0.00           H  
ATOM   1344  CZ  TYR A 298      -9.993  20.771  29.415  1.00 22.70           C  
ATOM   1345  OH  TYR A 298     -10.079  21.432  30.604  1.00 21.94           O  
ATOM   1346  HH  TYR A 298     -10.309  22.354  30.599  1.00  0.00           H  
ATOM   1347  N   ASN A 299     -12.699  17.675  26.900  1.00 19.76           N  
ATOM   1348  HN  ASN A 299     -12.973  18.634  26.685  1.00  0.00           H  
ATOM   1349  CA  ASN A 299     -13.424  16.976  27.952  1.00 19.74           C  
ATOM   1350  HA  ASN A 299     -12.784  16.125  28.283  1.00  0.00           H  
ATOM   1351  C   ASN A 299     -14.758  16.387  27.495  1.00 21.69           C  
ATOM   1352  O   ASN A 299     -15.550  15.923  28.331  1.00 20.54           O  
ATOM   1353  CB  ASN A 299     -13.612  17.886  29.150  1.00 20.47           C  
ATOM   1354  HB1 ASN A 299     -12.656  18.397  29.411  1.00  0.00           H  
ATOM   1355  HB2 ASN A 299     -14.228  18.774  28.878  1.00  0.00           H  
ATOM   1356  CG  ASN A 299     -14.187  17.187  30.350  1.00 25.65           C  
ATOM   1357  ND2 ASN A 299     -15.209  17.801  30.950  1.00 21.73           N  
ATOM   1358 1HD2 ASN A 299     -15.551  18.713  30.649  1.00  0.00           H  
ATOM   1359 2HD2 ASN A 299     -15.599  17.327  31.764  1.00  0.00           H  
ATOM   1360  OD1 ASN A 299     -13.770  16.075  30.717  1.00 21.14           O  
ATOM   1361  N   MET A 300     -15.017  16.364  26.171  1.00 21.13           N  
ATOM   1362  HN  MET A 300     -14.348  16.753  25.506  1.00  0.00           H  
ATOM   1363  CA  MET A 300     -16.278  15.770  25.700  1.00 20.88           C  
ATOM   1364  HA  MET A 300     -17.112  16.204  26.300  1.00  0.00           H  
ATOM   1365  C   MET A 300     -16.252  14.247  25.946  1.00 26.16           C  
ATOM   1366  O   MET A 300     -15.171  13.668  26.105  1.00 24.00           O  
ATOM   1367  CB  MET A 300     -16.529  16.102  24.224  1.00 22.31           C  
ATOM   1368  HB1 MET A 300     -16.451  17.200  24.049  1.00  0.00           H  
ATOM   1369  HB2 MET A 300     -17.602  15.947  23.963  1.00  0.00           H  
ATOM   1370  CG  MET A 300     -15.629  15.342  23.265  1.00 25.58           C  
ATOM   1371  HG1 MET A 300     -14.569  15.333  23.610  1.00  0.00           H  
ATOM   1372  HG2 MET A 300     -15.823  14.244  23.296  1.00  0.00           H  
ATOM   1373  SD  MET A 300     -15.787  16.007  21.592  1.00 30.08           S  
ATOM   1374  CE  MET A 300     -14.737  14.974  20.761  1.00 26.87           C  
ATOM   1375  HE1 MET A 300     -14.834  15.384  19.729  1.00  0.00           H  
ATOM   1376  HE2 MET A 300     -14.941  13.883  20.871  1.00  0.00           H  
ATOM   1377  HE3 MET A 300     -13.699  14.912  21.162  1.00  0.00           H  
ATOM   1378  N   ALA A 301     -17.436  13.605  25.955  1.00 24.70           N  
ATOM   1379  HN  ALA A 301     -18.285  14.144  25.785  1.00  0.00           H  
ATOM   1380  CA  ALA A 301     -17.556  12.161  26.200  1.00 24.74           C  
ATOM   1381  HA  ALA A 301     -17.083  11.942  27.185  1.00  0.00           H  
ATOM   1382  C   ALA A 301     -16.860  11.313  25.151  1.00 29.21           C  
ATOM   1383  O   ALA A 301     -16.120  10.383  25.491  1.00 29.32           O  
ATOM   1384  CB  ALA A 301     -19.026  11.769  26.291  1.00 25.87           C  
ATOM   1385  HB1 ALA A 301     -19.537  12.392  27.062  1.00  0.00           H  
ATOM   1386  HB2 ALA A 301     -19.158  10.678  26.480  1.00  0.00           H  
ATOM   1387  HB3 ALA A 301     -19.536  11.825  25.301  1.00  0.00           H  
ATOM   1388  N   LYS A 302     -17.041  11.662  23.889  1.00 27.11           N  
ATOM   1389  HN  LYS A 302     -17.579  12.502  23.676  1.00  0.00           H  
ATOM   1390  CA  LYS A 302     -16.486  10.869  22.788  1.00 28.38           C  
ATOM   1391  HA  LYS A 302     -16.555   9.800  23.096  1.00  0.00           H  
ATOM   1392  C   LYS A 302     -15.027  11.141  22.479  1.00 31.10           C  
ATOM   1393  O   LYS A 302     -14.540  12.250  22.680  1.00 30.10           O  
ATOM   1394  CB  LYS A 302     -17.362  11.026  21.515  1.00 30.50           C  
ATOM   1395  HB1 LYS A 302     -16.940  10.423  20.678  1.00  0.00           H  
ATOM   1396  HB2 LYS A 302     -17.495  12.096  21.231  1.00  0.00           H  
ATOM   1397  HB3 LYS A 302     -18.430  10.774  21.712  1.00  0.00           H  
ATOM   1398  N   SER A 303     -14.335  10.109  21.973  1.00 29.39           N  
ATOM   1399  HN  SER A 303     -14.796   9.201  21.917  1.00  0.00           H  
ATOM   1400  CA  SER A 303     -12.963  10.213  21.499  1.00 29.47           C  
ATOM   1401  HA  SER A 303     -12.377  10.887  22.166  1.00  0.00           H  
ATOM   1402  C   SER A 303     -13.051  10.808  20.099  1.00 32.08           C  
ATOM   1403  O   SER A 303     -14.084  10.661  19.432  1.00 31.17           O  
ATOM   1404  CB  SER A 303     -12.307   8.836  21.437  1.00 33.08           C  
ATOM   1405  HB1 SER A 303     -11.392   8.829  20.800  1.00  0.00           H  
ATOM   1406  HB2 SER A 303     -12.910   8.104  20.851  1.00  0.00           H  
ATOM   1407  OG  SER A 303     -12.050   8.390  22.756  1.00 43.56           O  
ATOM   1408  HG  SER A 303     -11.642   7.533  22.717  1.00  0.00           H  
ATOM   1409  N   TYR A 304     -11.980  11.486  19.669  1.00 28.05           N  
ATOM   1410  HN  TYR A 304     -11.172  11.538  20.290  1.00  0.00           H  
ATOM   1411  CA  TYR A 304     -11.884  12.157  18.375  1.00 28.42           C  
ATOM   1412  HA  TYR A 304     -12.666  11.746  17.695  1.00  0.00           H  
ATOM   1413  C   TYR A 304     -10.500  11.908  17.753  1.00 32.42           C  
ATOM   1414  O   TYR A 304      -9.504  12.018  18.471  1.00 29.50           O  
ATOM   1415  CB  TYR A 304     -12.116  13.676  18.549  1.00 30.75           C  
ATOM   1416  HB1 TYR A 304     -13.020  13.870  19.172  1.00  0.00           H  
ATOM   1417  HB2 TYR A 304     -11.337  14.122  19.211  1.00  0.00           H  
ATOM   1418  CG  TYR A 304     -12.198  14.424  17.234  1.00 35.81           C  
ATOM   1419  CD1 TYR A 304     -11.052  14.924  16.621  1.00 38.51           C  
ATOM   1420  HD1 TYR A 304     -10.079  14.822  17.130  1.00  0.00           H  
ATOM   1421  CD2 TYR A 304     -13.416  14.591  16.578  1.00 37.96           C  
ATOM   1422  HD2 TYR A 304     -14.339  14.210  17.046  1.00  0.00           H  
ATOM   1423  CE1 TYR A 304     -11.110  15.551  15.378  1.00 40.72           C  
ATOM   1424  HE1 TYR A 304     -10.187  15.918  14.899  1.00  0.00           H  
ATOM   1425  CE2 TYR A 304     -13.489  15.231  15.340  1.00 39.43           C  
ATOM   1426  HE2 TYR A 304     -14.463  15.354  14.837  1.00  0.00           H  
ATOM   1427  CZ  TYR A 304     -12.333  15.711  14.746  1.00 49.49           C  
ATOM   1428  OH  TYR A 304     -12.393  16.368  13.541  1.00 54.04           O  
ATOM   1429  HH  TYR A 304     -11.600  16.697  13.134  1.00  0.00           H  
ATOM   1430  N   PRO A 305     -10.376  11.596  16.438  1.00 31.80           N  
ATOM   1431  CA  PRO A 305     -11.428  11.511  15.390  1.00 32.24           C  
ATOM   1432  HA  PRO A 305     -12.106  12.389  15.501  1.00  0.00           H  
ATOM   1433  C   PRO A 305     -12.276  10.250  15.363  1.00 37.09           C  
ATOM   1434  O   PRO A 305     -13.348  10.260  14.753  1.00 37.94           O  
ATOM   1435  CB  PRO A 305     -10.624  11.680  14.091  1.00 33.54           C  
ATOM   1436  HB1 PRO A 305     -10.561  12.731  13.726  1.00  0.00           H  
ATOM   1437  HB2 PRO A 305     -11.126  11.267  13.185  1.00  0.00           H  
ATOM   1438  CG  PRO A 305      -9.302  11.057  14.397  1.00 37.68           C  
ATOM   1439  HG1 PRO A 305      -9.256   9.966  14.172  1.00  0.00           H  
ATOM   1440  HG2 PRO A 305      -8.487  11.367  13.702  1.00  0.00           H  
ATOM   1441  CD  PRO A 305      -9.030  11.396  15.852  1.00 33.43           C  
ATOM   1442  HD1 PRO A 305      -8.336  12.256  15.998  1.00  0.00           H  
ATOM   1443  HD2 PRO A 305      -8.406  10.643  16.387  1.00  0.00           H  
ATOM   1444  N   ASN A 306     -11.816   9.169  16.002  1.00 34.39           N  
ATOM   1445  HN  ASN A 306     -10.930   9.223  16.504  1.00  0.00           H  
ATOM   1446  CA  ASN A 306     -12.560   7.911  15.994  1.00 35.46           C  
ATOM   1447  HA  ASN A 306     -13.361   8.015  15.225  1.00  0.00           H  
ATOM   1448  C   ASN A 306     -13.261   7.622  17.329  1.00 40.66           C  
ATOM   1449  O   ASN A 306     -12.605   7.325  18.323  1.00 40.45           O  
ATOM   1450  CB  ASN A 306     -11.648   6.762  15.532  1.00 37.52           C  
ATOM   1451  HB1 ASN A 306     -10.873   6.561  16.308  1.00  0.00           H  
ATOM   1452  HB2 ASN A 306     -11.005   7.107  14.689  1.00  0.00           H  
ATOM   1453  CG  ASN A 306     -12.339   5.470  15.153  1.00 59.95           C  
ATOM   1454  ND2 ASN A 306     -11.557   4.543  14.613  1.00 52.42           N  
ATOM   1455 1HD2 ASN A 306     -10.561   4.700  14.462  1.00  0.00           H  
ATOM   1456 2HD2 ASN A 306     -12.023   3.672  14.358  1.00  0.00           H  
ATOM   1457  OD1 ASN A 306     -13.553   5.279  15.337  1.00 47.96           O  
ATOM   1458  N   GLU A 307     -14.607   7.723  17.342  1.00 37.92           N  
ATOM   1459  HN  GLU A 307     -15.072   7.993  16.476  1.00  0.00           H  
ATOM   1460  CA  GLU A 307     -15.445   7.470  18.519  1.00 38.25           C  
ATOM   1461  HA  GLU A 307     -15.025   8.055  19.371  1.00  0.00           H  
ATOM   1462  C   GLU A 307     -15.444   5.994  18.917  1.00 42.54           C  
ATOM   1463  O   GLU A 307     -15.716   5.678  20.078  1.00 41.98           O  
ATOM   1464  CB  GLU A 307     -16.886   7.958  18.275  1.00 39.81           C  
ATOM   1465  HB1 GLU A 307     -16.887   9.035  17.985  1.00  0.00           H  
ATOM   1466  HB2 GLU A 307     -17.545   7.764  19.153  1.00  0.00           H  
ATOM   1467  HB3 GLU A 307     -17.418   7.325  17.527  1.00  0.00           H  
ATOM   1468  N   GLU A 308     -15.114   5.085  17.967  1.00 39.31           N  
ATOM   1469  HN  GLU A 308     -14.893   5.411  17.026  1.00  0.00           H  
ATOM   1470  CA  GLU A 308     -15.065   3.647  18.251  1.00 39.11           C  
ATOM   1471  HA  GLU A 308     -15.949   3.403  18.886  1.00  0.00           H  
ATOM   1472  C   GLU A 308     -13.803   3.263  19.052  1.00 41.12           C  
ATOM   1473  O   GLU A 308     -13.730   2.158  19.596  1.00 40.26           O  
ATOM   1474  CB  GLU A 308     -15.191   2.824  16.953  1.00 40.25           C  
ATOM   1475  HB1 GLU A 308     -15.154   1.731  17.169  1.00  0.00           H  
ATOM   1476  HB2 GLU A 308     -14.423   3.121  16.201  1.00  0.00           H  
ATOM   1477  HB3 GLU A 308     -16.106   3.099  16.378  1.00  0.00           H  
ATOM   1478  N   LYS A 309     -12.824   4.188  19.130  1.00 36.04           N  
ATOM   1479  HN  LYS A 309     -12.971   5.079  18.656  1.00  0.00           H  
ATOM   1480  CA  LYS A 309     -11.564   3.996  19.850  1.00 34.55           C  
ATOM   1481  HA  LYS A 309     -11.336   2.905  19.878  1.00  0.00           H  
ATOM   1482  C   LYS A 309     -11.677   4.503  21.287  1.00 38.10           C  
ATOM   1483  O   LYS A 309     -12.390   5.473  21.555  1.00 36.59           O  
ATOM   1484  CB  LYS A 309     -10.412   4.716  19.125  1.00 36.77           C  
ATOM   1485  HB1 LYS A 309      -9.509   4.778  19.776  1.00  0.00           H  
ATOM   1486  HB2 LYS A 309     -10.631   5.804  19.012  1.00  0.00           H  
ATOM   1487  CG  LYS A 309     -10.069   4.085  17.774  1.00 54.43           C  
ATOM   1488  HG1 LYS A 309     -10.963   4.049  17.109  1.00  0.00           H  
ATOM   1489  HG2 LYS A 309      -9.880   2.991  17.879  1.00  0.00           H  
ATOM   1490  CD  LYS A 309      -8.910   4.775  17.090  1.00 68.29           C  
ATOM   1491  HD1 LYS A 309      -8.660   4.315  16.105  1.00  0.00           H  
ATOM   1492  HD2 LYS A 309      -8.016   4.811  17.755  1.00  0.00           H  
ATOM   1493  HD3 LYS A 309      -9.099   5.869  16.985  1.00  0.00           H  
ATOM   1494  N   ASP A 310     -10.928   3.877  22.205  1.00 33.55           N  
ATOM   1495  HN  ASP A 310     -10.353   3.087  21.912  1.00  0.00           H  
ATOM   1496  CA  ASP A 310     -10.901   4.280  23.610  1.00 33.32           C  
ATOM   1497  HA  ASP A 310     -11.937   4.235  24.021  1.00  0.00           H  
ATOM   1498  C   ASP A 310     -10.355   5.720  23.773  1.00 36.79           C  
ATOM   1499  O   ASP A 310     -10.775   6.442  24.676  1.00 37.32           O  
ATOM   1500  CB  ASP A 310     -10.009   3.302  24.393  1.00 35.28           C  
ATOM   1501  HB1 ASP A 310     -10.301   2.247  24.182  1.00  0.00           H  
ATOM   1502  HB2 ASP A 310      -8.974   3.295  23.979  1.00  0.00           H  
ATOM   1503  CG  ASP A 310      -9.988   3.563  25.879  1.00 44.17           C  
ATOM   1504  OD1 ASP A 310     -11.018   3.295  26.543  1.00 47.38           O  
ATOM   1505  OD2 ASP A 310      -8.959   4.074  26.376  1.00 36.06           O  
ATOM   1506  N   ALA A 311      -9.438   6.124  22.877  1.00 31.29           N  
ATOM   1507  HN  ALA A 311      -9.236   5.502  22.094  1.00  0.00           H  
ATOM   1508  CA  ALA A 311      -8.710   7.388  22.942  1.00 29.69           C  
ATOM   1509  HA  ALA A 311      -9.116   7.971  23.802  1.00  0.00           H  
ATOM   1510  C   ALA A 311      -8.768   8.275  21.712  1.00 31.49           C  
ATOM   1511  O   ALA A 311      -8.941   7.799  20.584  1.00 28.85           O  
ATOM   1512  CB  ALA A 311      -7.248   7.080  23.237  1.00 30.48           C  
ATOM   1513  HB1 ALA A 311      -6.692   8.045  23.287  1.00  0.00           H  
ATOM   1514  HB2 ALA A 311      -6.803   6.365  22.506  1.00  0.00           H  
ATOM   1515  HB3 ALA A 311      -7.116   6.460  24.154  1.00  0.00           H  
ATOM   1516  N   TRP A 312      -8.471   9.569  21.941  1.00 26.43           N  
ATOM   1517  HN  TRP A 312      -8.386   9.867  22.913  1.00  0.00           H  
ATOM   1518  CA  TRP A 312      -8.262  10.577  20.909  1.00 25.52           C  
ATOM   1519  HA  TRP A 312      -9.119  10.626  20.197  1.00  0.00           H  
ATOM   1520  C   TRP A 312      -6.940  10.260  20.192  1.00 29.74           C  
ATOM   1521  O   TRP A 312      -6.079   9.562  20.755  1.00 27.61           O  
ATOM   1522  CB  TRP A 312      -7.997  11.932  21.579  1.00 23.70           C  
ATOM   1523  HB1 TRP A 312      -7.319  12.538  20.934  1.00  0.00           H  
ATOM   1524  HB2 TRP A 312      -7.351  11.782  22.475  1.00  0.00           H  
ATOM   1525  CG  TRP A 312      -9.190  12.753  21.957  1.00 23.61           C  
ATOM   1526  CD1 TRP A 312     -10.084  12.502  22.957  1.00 25.70           C  
ATOM   1527  HD1 TRP A 312     -10.062  11.619  23.618  1.00  0.00           H  
ATOM   1528  CD2 TRP A 312      -9.550  14.019  21.399  1.00 23.62           C  
ATOM   1529  CE2 TRP A 312     -10.704  14.464  22.081  1.00 26.48           C  
ATOM   1530  CE3 TRP A 312      -9.034  14.805  20.347  1.00 24.67           C  
ATOM   1531  HE3 TRP A 312      -8.169  14.457  19.758  1.00  0.00           H  
ATOM   1532  NE1 TRP A 312     -11.016  13.511  23.019  1.00 24.69           N  
ATOM   1533  HE1 TRP A 312     -11.810  13.546  23.658  1.00  0.00           H  
ATOM   1534  CZ2 TRP A 312     -11.309  15.696  21.799  1.00 25.73           C  
ATOM   1535  HZ2 TRP A 312     -12.176  16.055  22.379  1.00  0.00           H  
ATOM   1536  CZ3 TRP A 312      -9.637  16.027  20.066  1.00 25.60           C  
ATOM   1537  HZ3 TRP A 312      -9.212  16.676  19.282  1.00  0.00           H  
ATOM   1538  CH2 TRP A 312     -10.778  16.444  20.766  1.00 25.71           C  
ATOM   1539  HH2 TRP A 312     -11.264  17.393  20.485  1.00  0.00           H  
ATOM   1540  N   ASP A 313      -6.736  10.868  19.003  1.00 26.30           N  
ATOM   1541  HN  ASP A 313      -7.528  11.313  18.540  1.00  0.00           H  
ATOM   1542  CA  ASP A 313      -5.437  10.915  18.355  1.00 25.56           C  
ATOM   1543  HA  ASP A 313      -4.949   9.913  18.332  1.00  0.00           H  
ATOM   1544  C   ASP A 313      -4.699  11.893  19.308  1.00 26.57           C  
ATOM   1545  O   ASP A 313      -5.229  12.963  19.614  1.00 25.13           O  
ATOM   1546  CB  ASP A 313      -5.517  11.544  16.950  1.00 26.48           C  
ATOM   1547  HB1 ASP A 313      -6.021  10.862  16.226  1.00  0.00           H  
ATOM   1548  HB2 ASP A 313      -6.242  12.391  16.922  1.00  0.00           H  
ATOM   1549  CG  ASP A 313      -4.146  11.969  16.453  1.00 37.85           C  
ATOM   1550  OD1 ASP A 313      -3.380  11.091  16.002  1.00 41.15           O  
ATOM   1551  OD2 ASP A 313      -3.794  13.153  16.627  1.00 37.67           O  
ATOM   1552  N   VAL A 314      -3.564  11.469  19.873  1.00 23.98           N  
ATOM   1553  HN  VAL A 314      -3.178  10.567  19.594  1.00  0.00           H  
ATOM   1554  CA  VAL A 314      -2.848  12.277  20.898  1.00 22.89           C  
ATOM   1555  HA  VAL A 314      -3.588  12.388  21.724  1.00  0.00           H  
ATOM   1556  C   VAL A 314      -2.510  13.729  20.496  1.00 25.01           C  
ATOM   1557  O   VAL A 314      -2.686  14.645  21.298  1.00 25.13           O  
ATOM   1558  CB  VAL A 314      -1.676  11.476  21.540  1.00 26.72           C  
ATOM   1559  HB  VAL A 314      -2.061  10.450  21.748  1.00  0.00           H  
ATOM   1560  CG1 VAL A 314      -0.494  11.321  20.583  1.00 27.00           C  
ATOM   1561 1HG1 VAL A 314       0.345  10.748  21.042  1.00  0.00           H  
ATOM   1562 2HG1 VAL A 314      -0.148  12.311  20.205  1.00  0.00           H  
ATOM   1563 3HG1 VAL A 314      -0.813  10.865  19.617  1.00  0.00           H  
ATOM   1564  CG2 VAL A 314      -1.238  12.073  22.892  1.00 25.86           C  
ATOM   1565 1HG2 VAL A 314      -0.399  11.500  23.351  1.00  0.00           H  
ATOM   1566 2HG2 VAL A 314      -2.100  12.160  23.594  1.00  0.00           H  
ATOM   1567 3HG2 VAL A 314      -0.982  13.154  22.793  1.00  0.00           H  
ATOM   1568  N   LYS A 315      -2.043  13.944  19.239  1.00 24.32           N  
ATOM   1569  HN  LYS A 315      -1.926  13.149  18.611  1.00  0.00           H  
ATOM   1570  CA  LYS A 315      -1.702  15.289  18.759  1.00 24.05           C  
ATOM   1571  HA  LYS A 315      -0.985  15.739  19.485  1.00  0.00           H  
ATOM   1572  C   LYS A 315      -2.939  16.183  18.709  1.00 26.15           C  
ATOM   1573  O   LYS A 315      -2.887  17.327  19.155  1.00 25.51           O  
ATOM   1574  CB  LYS A 315      -0.994  15.201  17.386  1.00 27.09           C  
ATOM   1575  HB1 LYS A 315      -0.185  14.434  17.411  1.00  0.00           H  
ATOM   1576  HB2 LYS A 315      -1.668  14.739  16.627  1.00  0.00           H  
ATOM   1577  CG  LYS A 315      -0.456  16.527  16.885  1.00 43.33           C  
ATOM   1578  HG1 LYS A 315       0.224  16.994  17.635  1.00  0.00           H  
ATOM   1579  HG2 LYS A 315      -1.256  17.303  16.863  1.00  0.00           H  
ATOM   1580  CD  LYS A 315       0.226  16.402  15.527  1.00 52.74           C  
ATOM   1581  HD1 LYS A 315      -0.447  15.935  14.771  1.00  0.00           H  
ATOM   1582  HD2 LYS A 315       1.029  15.629  15.540  1.00  0.00           H  
ATOM   1583  CE  LYS A 315       0.749  17.740  15.057  1.00 67.28           C  
ATOM   1584  HE1 LYS A 315      -0.046  18.521  15.093  1.00  0.00           H  
ATOM   1585  HE2 LYS A 315       1.460  18.179  15.795  1.00  0.00           H  
ATOM   1586  NZ  LYS A 315       1.360  17.655  13.705  1.00 81.04           N  
ATOM   1587  HZ1 LYS A 315       1.713  18.558  13.388  1.00  0.00           H  
ATOM   1588  HZ2 LYS A 315       0.710  17.254  13.029  1.00  0.00           H  
ATOM   1589  HZ3 LYS A 315       2.087  16.941  13.672  1.00  0.00           H  
ATOM   1590  N   MET A 316      -4.065  15.656  18.177  1.00 23.89           N  
ATOM   1591  HN  MET A 316      -4.045  14.704  17.812  1.00  0.00           H  
ATOM   1592  CA  MET A 316      -5.313  16.420  18.113  1.00 23.86           C  
ATOM   1593  HA  MET A 316      -5.105  17.376  17.578  1.00  0.00           H  
ATOM   1594  C   MET A 316      -5.805  16.764  19.521  1.00 24.65           C  
ATOM   1595  O   MET A 316      -6.311  17.859  19.737  1.00 23.86           O  
ATOM   1596  CB  MET A 316      -6.379  15.659  17.323  1.00 26.70           C  
ATOM   1597  HB1 MET A 316      -6.601  14.668  17.782  1.00  0.00           H  
ATOM   1598  HB2 MET A 316      -7.385  16.127  17.434  1.00  0.00           H  
ATOM   1599  CG  MET A 316      -5.990  15.525  15.885  1.00 31.79           C  
ATOM   1600  HG1 MET A 316      -5.011  14.999  15.792  1.00  0.00           H  
ATOM   1601  HG2 MET A 316      -5.712  16.518  15.461  1.00  0.00           H  
ATOM   1602  SD  MET A 316      -7.233  14.728  14.860  1.00 36.65           S  
ATOM   1603  CE  MET A 316      -6.570  15.226  13.241  1.00 34.32           C  
ATOM   1604  HE1 MET A 316      -7.341  14.732  12.605  1.00  0.00           H  
ATOM   1605  HE2 MET A 316      -5.506  14.967  13.033  1.00  0.00           H  
ATOM   1606  HE3 MET A 316      -6.409  16.317  13.078  1.00  0.00           H  
ATOM   1607  N   LEU A 317      -5.610  15.844  20.483  1.00 21.07           N  
ATOM   1608  HN  LEU A 317      -5.174  14.952  20.250  1.00  0.00           H  
ATOM   1609  CA  LEU A 317      -6.019  16.114  21.862  1.00 19.85           C  
ATOM   1610  HA  LEU A 317      -7.086  16.435  21.832  1.00  0.00           H  
ATOM   1611  C   LEU A 317      -5.217  17.265  22.484  1.00 21.04           C  
ATOM   1612  O   LEU A 317      -5.789  18.117  23.161  1.00 19.67           O  
ATOM   1613  CB  LEU A 317      -5.953  14.839  22.717  1.00 19.90           C  
ATOM   1614  HB1 LEU A 317      -6.568  14.035  22.249  1.00  0.00           H  
ATOM   1615  HB2 LEU A 317      -4.938  14.383  22.642  1.00  0.00           H  
ATOM   1616  CG  LEU A 317      -6.345  15.005  24.196  1.00 22.58           C  
ATOM   1617  HG  LEU A 317      -5.627  15.732  24.642  1.00  0.00           H  
ATOM   1618  CD1 LEU A 317      -7.785  15.621  24.364  1.00 22.64           C  
ATOM   1619 1HD1 LEU A 317      -8.069  15.741  25.435  1.00  0.00           H  
ATOM   1620 2HD1 LEU A 317      -8.546  15.024  23.809  1.00  0.00           H  
ATOM   1621 3HD1 LEU A 317      -7.878  16.585  23.811  1.00  0.00           H  
ATOM   1622  CD2 LEU A 317      -6.181  13.700  24.956  1.00 22.99           C  
ATOM   1623 1HD2 LEU A 317      -6.465  13.820  26.027  1.00  0.00           H  
ATOM   1624 2HD2 LEU A 317      -5.150  13.289  24.848  1.00  0.00           H  
ATOM   1625 3HD2 LEU A 317      -6.747  12.870  24.472  1.00  0.00           H  
ATOM   1626  N   LEU A 318      -3.895  17.249  22.312  1.00 21.67           N  
ATOM   1627  HN  LEU A 318      -3.468  16.487  21.785  1.00  0.00           H  
ATOM   1628  CA  LEU A 318      -3.048  18.300  22.862  1.00 22.02           C  
ATOM   1629  HA  LEU A 318      -3.246  18.356  23.958  1.00  0.00           H  
ATOM   1630  C   LEU A 318      -3.434  19.655  22.248  1.00 25.23           C  
ATOM   1631  O   LEU A 318      -3.546  20.637  22.971  1.00 21.98           O  
ATOM   1632  CB  LEU A 318      -1.549  17.983  22.671  1.00 22.51           C  
ATOM   1633  HB1 LEU A 318      -1.350  17.730  21.604  1.00  0.00           H  
ATOM   1634  HB2 LEU A 318      -1.304  17.010  23.158  1.00  0.00           H  
ATOM   1635  CG  LEU A 318      -0.560  19.066  23.143  1.00 26.37           C  
ATOM   1636  HG  LEU A 318      -0.779  19.995  22.566  1.00  0.00           H  
ATOM   1637  CD1 LEU A 318      -0.722  19.398  24.628  1.00 27.93           C  
ATOM   1638 1HD1 LEU A 318      -0.006  20.182  24.970  1.00  0.00           H  
ATOM   1639 2HD1 LEU A 318      -0.642  18.480  25.256  1.00  0.00           H  
ATOM   1640 3HD1 LEU A 318      -1.774  19.684  24.863  1.00  0.00           H  
ATOM   1641  CD2 LEU A 318       0.865  18.667  22.837  1.00 28.34           C  
ATOM   1642 1HD2 LEU A 318       1.581  19.451  23.179  1.00  0.00           H  
ATOM   1643 2HD2 LEU A 318       1.002  18.427  21.757  1.00  0.00           H  
ATOM   1644 3HD2 LEU A 318       1.114  17.668  23.265  1.00  0.00           H  
ATOM   1645  N   GLU A 319      -3.695  19.679  20.923  1.00 24.36           N  
ATOM   1646  HN  GLU A 319      -3.571  18.817  20.392  1.00  0.00           H  
ATOM   1647  CA  GLU A 319      -4.147  20.875  20.206  1.00 25.00           C  
ATOM   1648  HA  GLU A 319      -3.388  21.679  20.349  1.00  0.00           H  
ATOM   1649  C   GLU A 319      -5.498  21.374  20.764  1.00 25.19           C  
ATOM   1650  O   GLU A 319      -5.635  22.554  21.078  1.00 22.88           O  
ATOM   1651  CB  GLU A 319      -4.263  20.575  18.687  1.00 26.58           C  
ATOM   1652  HB1 GLU A 319      -4.886  19.668  18.508  1.00  0.00           H  
ATOM   1653  HB2 GLU A 319      -4.899  21.337  18.179  1.00  0.00           H  
ATOM   1654  CG  GLU A 319      -2.917  20.450  18.001  1.00 41.28           C  
ATOM   1655  HG1 GLU A 319      -2.217  19.900  18.672  1.00  0.00           H  
ATOM   1656  HG2 GLU A 319      -2.433  21.454  17.964  1.00  0.00           H  
ATOM   1657  CD  GLU A 319      -2.870  19.825  16.615  1.00 65.11           C  
ATOM   1658  OE1 GLU A 319      -3.911  19.319  16.131  1.00 53.88           O  
ATOM   1659  OE2 GLU A 319      -1.767  19.824  16.022  1.00 51.57           O  
ATOM   1660  N   GLN A 320      -6.467  20.461  20.940  1.00 23.29           N  
ATOM   1661  HN  GLN A 320      -6.272  19.491  20.694  1.00  0.00           H  
ATOM   1662  CA  GLN A 320      -7.796  20.796  21.471  1.00 21.98           C  
ATOM   1663  HA  GLN A 320      -8.230  21.598  20.829  1.00  0.00           H  
ATOM   1664  C   GLN A 320      -7.724  21.328  22.909  1.00 22.25           C  
ATOM   1665  O   GLN A 320      -8.368  22.327  23.234  1.00 21.86           O  
ATOM   1666  CB  GLN A 320      -8.725  19.577  21.398  1.00 23.65           C  
ATOM   1667  HB1 GLN A 320      -8.656  19.082  20.401  1.00  0.00           H  
ATOM   1668  HB2 GLN A 320      -8.346  18.747  22.039  1.00  0.00           H  
ATOM   1669  CG  GLN A 320     -10.171  19.915  21.741  1.00 24.64           C  
ATOM   1670  HG1 GLN A 320     -10.263  20.325  22.774  1.00  0.00           H  
ATOM   1671  HG2 GLN A 320     -10.789  18.995  21.867  1.00  0.00           H  
ATOM   1672  CD  GLN A 320     -10.773  20.856  20.710  1.00 31.51           C  
ATOM   1673  NE2 GLN A 320     -11.449  21.888  21.170  1.00 27.14           N  
ATOM   1674 1HE2 GLN A 320     -11.589  22.028  22.171  1.00  0.00           H  
ATOM   1675 2HE2 GLN A 320     -11.853  22.519  20.478  1.00  0.00           H  
ATOM   1676  OE1 GLN A 320     -10.604  20.687  19.504  1.00 27.05           O  
ATOM   1677  N   PHE A 321      -6.942  20.657  23.768  1.00 19.77           N  
ATOM   1678  HN  PHE A 321      -6.463  19.815  23.447  1.00  0.00           H  
ATOM   1679  CA  PHE A 321      -6.755  21.095  25.150  1.00 17.63           C  
ATOM   1680  HA  PHE A 321      -7.742  21.085  25.669  1.00  0.00           H  
ATOM   1681  C   PHE A 321      -6.208  22.535  25.143  1.00 21.95           C  
ATOM   1682  O   PHE A 321      -6.793  23.423  25.777  1.00 20.56           O  
ATOM   1683  CB  PHE A 321      -5.785  20.129  25.890  1.00 18.66           C  
ATOM   1684  HB1 PHE A 321      -6.193  19.092  25.908  1.00  0.00           H  
ATOM   1685  HB2 PHE A 321      -4.864  19.951  25.288  1.00  0.00           H  
ATOM   1686  CG  PHE A 321      -5.438  20.595  27.279  1.00 18.95           C  
ATOM   1687  CD1 PHE A 321      -6.426  20.727  28.256  1.00 20.65           C  
ATOM   1688  HD1 PHE A 321      -7.472  20.481  28.008  1.00  0.00           H  
ATOM   1689  CD2 PHE A 321      -4.115  20.870  27.629  1.00 20.14           C  
ATOM   1690  HD2 PHE A 321      -3.314  20.745  26.881  1.00  0.00           H  
ATOM   1691  CE1 PHE A 321      -6.106  21.169  29.550  1.00 22.18           C  
ATOM   1692  HE1 PHE A 321      -6.902  21.299  30.303  1.00  0.00           H  
ATOM   1693  CE2 PHE A 321      -3.796  21.303  28.923  1.00 22.13           C  
ATOM   1694  HE2 PHE A 321      -2.750  21.535  29.183  1.00  0.00           H  
ATOM   1695  CZ  PHE A 321      -4.793  21.440  29.877  1.00 21.07           C  
ATOM   1696  HZ  PHE A 321      -4.536  21.766  30.899  1.00  0.00           H  
ATOM   1697  N   SER A 322      -5.134  22.772  24.381  1.00 21.79           N  
ATOM   1698  HN  SER A 322      -4.725  21.995  23.862  1.00  0.00           H  
ATOM   1699  CA  SER A 322      -4.517  24.096  24.257  1.00 21.75           C  
ATOM   1700  HA  SER A 322      -4.145  24.401  25.263  1.00  0.00           H  
ATOM   1701  C   SER A 322      -5.529  25.138  23.790  1.00 25.77           C  
ATOM   1702  O   SER A 322      -5.568  26.231  24.338  1.00 24.67           O  
ATOM   1703  CB  SER A 322      -3.326  24.047  23.305  1.00 24.43           C  
ATOM   1704  HB1 SER A 322      -2.866  25.054  23.171  1.00  0.00           H  
ATOM   1705  HB2 SER A 322      -3.648  23.866  22.253  1.00  0.00           H  
ATOM   1706  OG  SER A 322      -2.372  23.089  23.732  1.00 27.42           O  
ATOM   1707  HG  SER A 322      -1.630  23.058  23.139  1.00  0.00           H  
ATOM   1708  N   PHE A 323      -6.401  24.770  22.833  1.00 23.41           N  
ATOM   1709  HN  PHE A 323      -6.335  23.837  22.427  1.00  0.00           H  
ATOM   1710  CA  PHE A 323      -7.450  25.692  22.362  1.00 22.68           C  
ATOM   1711  HA  PHE A 323      -6.965  26.646  22.050  1.00  0.00           H  
ATOM   1712  C   PHE A 323      -8.446  26.001  23.493  1.00 25.69           C  
ATOM   1713  O   PHE A 323      -8.707  27.166  23.804  1.00 24.93           O  
ATOM   1714  CB  PHE A 323      -8.180  25.096  21.140  1.00 24.72           C  
ATOM   1715  HB1 PHE A 323      -7.466  24.921  20.302  1.00  0.00           H  
ATOM   1716  HB2 PHE A 323      -8.492  24.045  21.342  1.00  0.00           H  
ATOM   1717  CG  PHE A 323      -9.361  25.926  20.674  1.00 27.28           C  
ATOM   1718  CD1 PHE A 323      -9.206  26.893  19.684  1.00 31.89           C  
ATOM   1719  HD1 PHE A 323      -8.216  27.050  19.224  1.00  0.00           H  
ATOM   1720  CD2 PHE A 323     -10.624  25.747  21.233  1.00 30.04           C  
ATOM   1721  HD2 PHE A 323     -10.769  24.982  22.014  1.00  0.00           H  
ATOM   1722  CE1 PHE A 323     -10.298  27.671  19.265  1.00 32.23           C  
ATOM   1723  HE1 PHE A 323     -10.160  28.436  18.482  1.00  0.00           H  
ATOM   1724  CE2 PHE A 323     -11.714  26.525  20.817  1.00 34.25           C  
ATOM   1725  HE2 PHE A 323     -12.706  26.375  21.276  1.00  0.00           H  
ATOM   1726  CZ  PHE A 323     -11.545  27.481  19.831  1.00 31.91           C  
ATOM   1727  HZ  PHE A 323     -12.402  28.090  19.498  1.00  0.00           H  
ATOM   1728  N   ASP A 324      -9.009  24.952  24.111  1.00 21.84           N  
ATOM   1729  HN  ASP A 324      -8.729  24.009  23.841  1.00  0.00           H  
ATOM   1730  CA  ASP A 324     -10.011  25.121  25.160  1.00 21.28           C  
ATOM   1731  HA  ASP A 324     -10.805  25.773  24.728  1.00  0.00           H  
ATOM   1732  C   ASP A 324      -9.533  25.816  26.415  1.00 23.75           C  
ATOM   1733  O   ASP A 324     -10.313  26.520  27.042  1.00 25.44           O  
ATOM   1734  CB  ASP A 324     -10.693  23.778  25.492  1.00 23.08           C  
ATOM   1735  HB1 ASP A 324      -9.950  23.043  25.881  1.00  0.00           H  
ATOM   1736  HB2 ASP A 324     -11.344  23.877  26.392  1.00  0.00           H  
ATOM   1737  CG  ASP A 324     -11.471  23.193  24.326  1.00 26.87           C  
ATOM   1738  OD1 ASP A 324     -12.109  23.982  23.571  1.00 27.33           O  
ATOM   1739  OD2 ASP A 324     -11.440  21.964  24.159  1.00 22.63           O  
ATOM   1740  N   ILE A 325      -8.258  25.607  26.788  1.00 21.92           N  
ATOM   1741  HN  ILE A 325      -7.664  25.042  26.181  1.00  0.00           H  
ATOM   1742  CA  ILE A 325      -7.677  26.145  28.016  1.00 21.91           C  
ATOM   1743  HA  ILE A 325      -8.516  26.343  28.723  1.00  0.00           H  
ATOM   1744  C   ILE A 325      -6.931  27.470  27.805  1.00 25.84           C  
ATOM   1745  O   ILE A 325      -6.355  27.988  28.763  1.00 22.82           O  
ATOM   1746  CB  ILE A 325      -6.754  25.040  28.673  1.00 24.10           C  
ATOM   1747  HB  ILE A 325      -7.192  24.052  28.399  1.00  0.00           H  
ATOM   1748  CG1 ILE A 325      -6.752  25.111  30.201  1.00 25.00           C  
ATOM   1749 1HG1 ILE A 325      -5.901  24.520  30.612  1.00  0.00           H  
ATOM   1750 2HG1 ILE A 325      -6.461  26.133  30.538  1.00  0.00           H  
ATOM   1751  CG2 ILE A 325      -5.311  25.055  28.118  1.00 24.08           C  
ATOM   1752 1HG2 ILE A 325      -4.661  24.276  28.581  1.00  0.00           H  
ATOM   1753 2HG2 ILE A 325      -4.855  26.067  28.219  1.00  0.00           H  
ATOM   1754 3HG2 ILE A 325      -5.310  24.966  27.007  1.00  0.00           H  
ATOM   1755  CD1 ILE A 325      -8.050  24.691  30.867  1.00 28.61           C  
ATOM   1756 1HD1 ILE A 325      -8.049  24.743  31.981  1.00  0.00           H  
ATOM   1757 2HD1 ILE A 325      -8.341  23.669  30.530  1.00  0.00           H  
ATOM   1758 3HD1 ILE A 325      -8.901  25.282  30.456  1.00  0.00           H  
ATOM   1759  N   ALA A 326      -6.950  28.019  26.566  1.00 25.31           N  
ATOM   1760  HN  ALA A 326      -7.511  27.568  25.844  1.00  0.00           H  
ATOM   1761  CA  ALA A 326      -6.200  29.235  26.213  1.00 25.52           C  
ATOM   1762  HA  ALA A 326      -5.130  28.923  26.171  1.00  0.00           H  
ATOM   1763  C   ALA A 326      -6.250  30.389  27.216  1.00 27.38           C  
ATOM   1764  O   ALA A 326      -5.189  30.840  27.660  1.00 26.87           O  
ATOM   1765  CB  ALA A 326      -6.545  29.698  24.802  1.00 26.27           C  
ATOM   1766  HB1 ALA A 326      -5.977  30.619  24.535  1.00  0.00           H  
ATOM   1767  HB2 ALA A 326      -7.643  29.840  24.672  1.00  0.00           H  
ATOM   1768  HB3 ALA A 326      -6.390  28.887  24.053  1.00  0.00           H  
ATOM   1769  N   GLU A 327      -7.455  30.832  27.617  1.00 24.64           N  
ATOM   1770  HN  GLU A 327      -8.295  30.390  27.244  1.00  0.00           H  
ATOM   1771  CA  GLU A 327      -7.596  31.942  28.584  1.00 25.49           C  
ATOM   1772  HA  GLU A 327      -7.110  32.835  28.126  1.00  0.00           H  
ATOM   1773  C   GLU A 327      -6.872  31.670  29.912  1.00 28.07           C  
ATOM   1774  O   GLU A 327      -6.105  32.517  30.408  1.00 26.65           O  
ATOM   1775  CB  GLU A 327      -9.077  32.306  28.814  1.00 27.44           C  
ATOM   1776  HB1 GLU A 327      -9.569  32.558  27.846  1.00  0.00           H  
ATOM   1777  HB2 GLU A 327      -9.660  31.398  29.095  1.00  0.00           H  
ATOM   1778  CG  GLU A 327      -9.306  33.421  29.833  1.00 40.77           C  
ATOM   1779  HG1 GLU A 327      -8.897  33.098  30.819  1.00  0.00           H  
ATOM   1780  HG2 GLU A 327     -10.396  33.483  30.061  1.00  0.00           H  
ATOM   1781  CD  GLU A 327      -8.789  34.819  29.520  1.00 79.30           C  
ATOM   1782  OE1 GLU A 327      -8.698  35.635  30.467  1.00 77.19           O  
ATOM   1783  OE2 GLU A 327      -8.502  35.112  28.335  1.00 81.56           O  
ATOM   1784  N   GLU A 328      -7.096  30.478  30.466  1.00 24.74           N  
ATOM   1785  HN  GLU A 328      -7.719  29.821  29.997  1.00  0.00           H  
ATOM   1786  CA  GLU A 328      -6.465  30.086  31.740  1.00 22.59           C  
ATOM   1787  HA  GLU A 328      -6.633  30.902  32.481  1.00  0.00           H  
ATOM   1788  C   GLU A 328      -4.934  29.898  31.558  1.00 22.18           C  
ATOM   1789  O   GLU A 328      -4.154  30.325  32.437  1.00 20.97           O  
ATOM   1790  CB  GLU A 328      -7.118  28.798  32.279  1.00 24.01           C  
ATOM   1791  HB1 GLU A 328      -6.870  27.933  31.621  1.00  0.00           H  
ATOM   1792  HB2 GLU A 328      -6.616  28.474  33.220  1.00  0.00           H  
ATOM   1793  CG  GLU A 328      -8.636  28.891  32.488  1.00 31.25           C  
ATOM   1794  HG1 GLU A 328      -8.893  29.923  32.824  1.00  0.00           H  
ATOM   1795  HG2 GLU A 328      -8.915  28.296  33.389  1.00  0.00           H  
ATOM   1796  CD  GLU A 328      -9.553  28.502  31.333  1.00 42.68           C  
ATOM   1797  OE1 GLU A 328     -10.693  28.070  31.620  1.00 52.42           O  
ATOM   1798  OE2 GLU A 328      -9.174  28.677  30.149  1.00 34.26           O  
ATOM   1799  N   ALA A 329      -4.511  29.291  30.411  1.00 20.02           N  
ATOM   1800  HN  ALA A 329      -5.213  29.003  29.730  1.00  0.00           H  
ATOM   1801  CA  ALA A 329      -3.095  29.031  30.106  1.00 20.07           C  
ATOM   1802  HA  ALA A 329      -2.668  28.425  30.939  1.00  0.00           H  
ATOM   1803  C   ALA A 329      -2.287  30.321  29.997  1.00 24.23           C  
ATOM   1804  O   ALA A 329      -1.112  30.338  30.362  1.00 23.20           O  
ATOM   1805  CB  ALA A 329      -2.955  28.236  28.829  1.00 20.98           C  
ATOM   1806  HB1 ALA A 329      -1.882  28.039  28.598  1.00  0.00           H  
ATOM   1807  HB2 ALA A 329      -3.475  28.731  27.976  1.00  0.00           H  
ATOM   1808  HB3 ALA A 329      -3.548  27.293  28.864  1.00  0.00           H  
ATOM   1809  N   SER A 330      -2.935  31.415  29.548  1.00 22.01           N  
ATOM   1810  HN  SER A 330      -3.919  31.342  29.288  1.00  0.00           H  
ATOM   1811  CA  SER A 330      -2.254  32.707  29.426  1.00 22.53           C  
ATOM   1812  HA  SER A 330      -1.355  32.556  28.783  1.00  0.00           H  
ATOM   1813  C   SER A 330      -1.772  33.263  30.780  1.00 25.87           C  
ATOM   1814  O   SER A 330      -0.906  34.132  30.799  1.00 26.97           O  
ATOM   1815  CB  SER A 330      -3.163  33.720  28.723  1.00 23.27           C  
ATOM   1816  HB1 SER A 330      -3.582  33.298  27.780  1.00  0.00           H  
ATOM   1817  HB2 SER A 330      -2.571  34.562  28.294  1.00  0.00           H  
ATOM   1818  OG  SER A 330      -4.197  34.201  29.573  1.00 24.03           O  
ATOM   1819  HG  SER A 330      -4.761  34.829  29.137  1.00  0.00           H  
ATOM   1820  N   LYS A 331      -2.327  32.776  31.895  1.00 21.50           N  
ATOM   1821  HN  LYS A 331      -2.995  32.012  31.796  1.00  0.00           H  
ATOM   1822  CA  LYS A 331      -2.043  33.264  33.257  1.00 21.91           C  
ATOM   1823  HA  LYS A 331      -1.584  34.276  33.160  1.00  0.00           H  
ATOM   1824  C   LYS A 331      -1.078  32.401  34.073  1.00 26.02           C  
ATOM   1825  O   LYS A 331      -0.836  32.722  35.239  1.00 25.27           O  
ATOM   1826  CB  LYS A 331      -3.358  33.429  34.035  1.00 25.33           C  
ATOM   1827  HB1 LYS A 331      -3.158  33.670  35.105  1.00  0.00           H  
ATOM   1828  HB2 LYS A 331      -3.870  32.447  34.161  1.00  0.00           H  
ATOM   1829  CG  LYS A 331      -4.303  34.459  33.413  1.00 37.80           C  
ATOM   1830  HG1 LYS A 331      -3.756  35.386  33.123  1.00  0.00           H  
ATOM   1831  HG2 LYS A 331      -4.647  34.134  32.403  1.00  0.00           H  
ATOM   1832  CD  LYS A 331      -5.471  34.772  34.314  1.00 55.22           C  
ATOM   1833  HD1 LYS A 331      -5.132  35.196  35.288  1.00  0.00           H  
ATOM   1834  HD2 LYS A 331      -5.956  33.841  34.690  1.00  0.00           H  
ATOM   1835  CE  LYS A 331      -6.471  35.679  33.636  1.00 73.18           C  
ATOM   1836  HE1 LYS A 331      -6.978  36.345  34.372  1.00  0.00           H  
ATOM   1837  HE2 LYS A 331      -5.961  36.456  33.020  1.00  0.00           H  
ATOM   1838  NZ  LYS A 331      -7.458  34.913  32.831  1.00 84.70           N  
ATOM   1839  HZ1 LYS A 331      -8.133  35.525  32.373  1.00  0.00           H  
ATOM   1840  HZ2 LYS A 331      -7.925  34.203  33.395  1.00  0.00           H  
ATOM   1841  HZ3 LYS A 331      -6.994  34.304  32.157  1.00  0.00           H  
ATOM   1842  N   VAL A 332      -0.567  31.297  33.488  1.00 21.44           N  
ATOM   1843  HN  VAL A 332      -0.802  31.104  32.514  1.00  0.00           H  
ATOM   1844  CA  VAL A 332       0.322  30.356  34.206  1.00 21.24           C  
ATOM   1845  HA  VAL A 332       0.669  30.879  35.128  1.00  0.00           H  
ATOM   1846  C   VAL A 332       1.562  30.000  33.409  1.00 21.52           C  
ATOM   1847  O   VAL A 332       1.555  30.094  32.185  1.00 19.81           O  
ATOM   1848  CB  VAL A 332      -0.402  29.047  34.672  1.00 23.91           C  
ATOM   1849  HB  VAL A 332       0.376  28.361  35.081  1.00  0.00           H  
ATOM   1850  CG1 VAL A 332      -1.395  29.327  35.785  1.00 24.72           C  
ATOM   1851 1HG1 VAL A 332      -1.910  28.395  36.117  1.00  0.00           H  
ATOM   1852 2HG1 VAL A 332      -2.127  30.115  35.490  1.00  0.00           H  
ATOM   1853 3HG1 VAL A 332      -0.911  29.852  36.641  1.00  0.00           H  
ATOM   1854  CG2 VAL A 332      -1.079  28.330  33.499  1.00 23.41           C  
ATOM   1855 1HG2 VAL A 332      -1.594  27.398  33.831  1.00  0.00           H  
ATOM   1856 2HG2 VAL A 332      -0.356  28.125  32.675  1.00  0.00           H  
ATOM   1857 3HG2 VAL A 332      -1.775  29.009  32.954  1.00  0.00           H  
ATOM   1858  N   CYS A 333       2.579  29.455  34.098  1.00 19.12           N  
ATOM   1859  HN  CYS A 333       2.496  29.335  35.108  1.00  0.00           H  
ATOM   1860  CA  CYS A 333       3.796  29.034  33.423  1.00 18.75           C  
ATOM   1861  HA  CYS A 333       4.181  29.889  32.821  1.00  0.00           H  
ATOM   1862  C   CYS A 333       3.496  27.866  32.475  1.00 21.95           C  
ATOM   1863  O   CYS A 333       3.904  27.888  31.310  1.00 19.14           O  
ATOM   1864  CB  CYS A 333       4.850  28.658  34.462  1.00 19.53           C  
ATOM   1865  HB1 CYS A 333       5.119  29.543  35.085  1.00  0.00           H  
ATOM   1866  HB2 CYS A 333       4.409  28.002  35.248  1.00  0.00           H  
ATOM   1867  SG  CYS A 333       6.329  27.902  33.762  1.00 23.05           S  
ATOM   1868  N   LEU A 334       2.736  26.861  32.969  1.00 18.20           N  
ATOM   1869  HN  LEU A 334       2.424  26.914  33.939  1.00  0.00           H  
ATOM   1870  CA  LEU A 334       2.346  25.705  32.169  1.00 18.04           C  
ATOM   1871  HA  LEU A 334       2.322  25.993  31.092  1.00  0.00           H  
ATOM   1872  C   LEU A 334       0.967  25.235  32.592  1.00 20.75           C  
ATOM   1873  O   LEU A 334       0.584  25.387  33.760  1.00 21.06           O  
ATOM   1874  CB  LEU A 334       3.307  24.505  32.356  1.00 18.06           C  
ATOM   1875  HB1 LEU A 334       3.389  24.276  33.444  1.00  0.00           H  
ATOM   1876  HB2 LEU A 334       2.808  23.583  31.977  1.00  0.00           H  
ATOM   1877  CG  LEU A 334       4.722  24.585  31.758  1.00 20.60           C  
ATOM   1878  HG  LEU A 334       5.202  25.537  32.084  1.00  0.00           H  
ATOM   1879  CD1 LEU A 334       5.574  23.376  32.281  1.00 21.25           C  
ATOM   1880 1HD1 LEU A 334       5.613  23.401  33.395  1.00  0.00           H  
ATOM   1881 2HD1 LEU A 334       6.591  23.349  31.825  1.00  0.00           H  
ATOM   1882 3HD1 LEU A 334       5.200  22.399  31.895  1.00  0.00           H  
ATOM   1883  CD2 LEU A 334       4.668  24.551  30.225  1.00 20.54           C  
ATOM   1884 1HD2 LEU A 334       4.062  25.410  29.853  1.00  0.00           H  
ATOM   1885 2HD2 LEU A 334       4.294  23.574  29.839  1.00  0.00           H  
ATOM   1886 3HD2 LEU A 334       5.685  24.524  29.769  1.00  0.00           H  
ATOM   1887  N   ALA A 335       0.245  24.641  31.645  1.00 18.01           N  
ATOM   1888  HN  ALA A 335       0.597  24.657  30.688  1.00  0.00           H  
ATOM   1889  CA  ALA A 335      -1.032  23.963  31.905  1.00 18.96           C  
ATOM   1890  HA  ALA A 335      -1.313  24.048  32.981  1.00  0.00           H  
ATOM   1891  C   ALA A 335      -0.749  22.489  31.527  1.00 20.71           C  
ATOM   1892  O   ALA A 335      -0.121  22.214  30.495  1.00 19.64           O  
ATOM   1893  CB  ALA A 335      -2.137  24.515  31.012  1.00 20.15           C  
ATOM   1894  HB1 ALA A 335      -3.106  24.000  31.209  1.00  0.00           H  
ATOM   1895  HB2 ALA A 335      -1.857  24.465  29.934  1.00  0.00           H  
ATOM   1896  HB3 ALA A 335      -2.232  25.621  31.112  1.00  0.00           H  
ATOM   1897  N   HIS A 336      -1.229  21.546  32.345  1.00 18.19           N  
ATOM   1898  HN  HIS A 336      -1.747  21.823  33.179  1.00  0.00           H  
ATOM   1899  CA  HIS A 336      -1.024  20.122  32.065  1.00 17.15           C  
ATOM   1900  HA  HIS A 336      -0.702  20.010  31.003  1.00  0.00           H  
ATOM   1901  C   HIS A 336      -2.326  19.366  32.260  1.00 19.27           C  
ATOM   1902  O   HIS A 336      -2.993  19.531  33.292  1.00 20.44           O  
ATOM   1903  CB  HIS A 336       0.075  19.508  32.987  1.00 16.98           C  
ATOM   1904  HB1 HIS A 336      -0.316  19.336  34.017  1.00  0.00           H  
ATOM   1905  HB2 HIS A 336       0.868  20.257  33.218  1.00  0.00           H  
ATOM   1906  CG  HIS A 336       0.668  18.252  32.419  1.00 19.21           C  
ATOM   1907  CD2 HIS A 336       0.320  16.954  32.621  1.00 19.45           C  
ATOM   1908  HD2 HIS A 336      -0.468  16.582  33.297  1.00  0.00           H  
ATOM   1909  ND1 HIS A 336       1.689  18.300  31.496  1.00 19.20           N  
ATOM   1910  HD1 HIS A 336       2.151  19.135  31.136  1.00  0.00           H  
ATOM   1911  CE1 HIS A 336       1.950  17.038  31.170  1.00 18.58           C  
ATOM   1912  HE1 HIS A 336       2.732  16.728  30.456  1.00  0.00           H  
ATOM   1913  NE2 HIS A 336       1.142  16.193  31.819  1.00 18.94           N  
ATOM   1914  HE2 HIS A 336       1.135  15.176  31.736  1.00  0.00           H  
ATOM   1915  N   LEU A 337      -2.711  18.596  31.248  1.00 17.07           N  
ATOM   1916  HN  LEU A 337      -2.128  18.583  30.411  1.00  0.00           H  
ATOM   1917  CA  LEU A 337      -3.908  17.771  31.254  1.00 17.10           C  
ATOM   1918  HA  LEU A 337      -4.650  18.215  31.958  1.00  0.00           H  
ATOM   1919  C   LEU A 337      -3.561  16.353  31.726  1.00 19.68           C  
ATOM   1920  O   LEU A 337      -2.657  15.720  31.172  1.00 18.76           O  
ATOM   1921  CB  LEU A 337      -4.538  17.706  29.834  1.00 17.56           C  
ATOM   1922  HB1 LEU A 337      -3.740  17.533  29.075  1.00  0.00           H  
ATOM   1923  HB2 LEU A 337      -4.889  18.720  29.530  1.00  0.00           H  
ATOM   1924  CG  LEU A 337      -5.669  16.685  29.642  1.00 20.24           C  
ATOM   1925  HG  LEU A 337      -5.308  15.693  30.000  1.00  0.00           H  
ATOM   1926  CD1 LEU A 337      -6.919  17.077  30.473  1.00 18.89           C  
ATOM   1927 1HD1 LEU A 337      -7.740  16.336  30.334  1.00  0.00           H  
ATOM   1928 2HD1 LEU A 337      -7.258  18.114  30.242  1.00  0.00           H  
ATOM   1929 3HD1 LEU A 337      -6.669  17.216  31.551  1.00  0.00           H  
ATOM   1930  CD2 LEU A 337      -6.046  16.553  28.160  1.00 22.07           C  
ATOM   1931 1HD2 LEU A 337      -6.867  15.812  28.021  1.00  0.00           H  
ATOM   1932 2HD2 LEU A 337      -5.159  16.307  27.531  1.00  0.00           H  
ATOM   1933 3HD2 LEU A 337      -6.304  17.541  27.712  1.00  0.00           H  
ATOM   1934  N   PHE A 338      -4.331  15.851  32.688  1.00 16.42           N  
ATOM   1935  HN  PHE A 338      -5.019  16.460  33.131  1.00  0.00           H  
ATOM   1936  CA  PHE A 338      -4.232  14.458  33.139  1.00 16.43           C  
ATOM   1937  HA  PHE A 338      -3.362  13.973  32.638  1.00  0.00           H  
ATOM   1938  C   PHE A 338      -5.500  13.766  32.704  1.00 19.03           C  
ATOM   1939  O   PHE A 338      -6.608  14.206  33.041  1.00 18.05           O  
ATOM   1940  CB  PHE A 338      -4.062  14.350  34.649  1.00 17.61           C  
ATOM   1941  HB1 PHE A 338      -4.336  13.334  35.019  1.00  0.00           H  
ATOM   1942  HB2 PHE A 338      -4.834  14.945  35.190  1.00  0.00           H  
ATOM   1943  CG  PHE A 338      -2.677  14.733  35.075  1.00 16.38           C  
ATOM   1944  CD1 PHE A 338      -2.360  16.059  35.344  1.00 18.00           C  
ATOM   1945  HD1 PHE A 338      -3.134  16.839  35.244  1.00  0.00           H  
ATOM   1946  CD2 PHE A 338      -1.680  13.765  35.202  1.00 17.43           C  
ATOM   1947  HD2 PHE A 338      -1.919  12.709  34.991  1.00  0.00           H  
ATOM   1948  CE1 PHE A 338      -1.055  16.414  35.744  1.00 19.49           C  
ATOM   1949  HE1 PHE A 338      -0.810  17.469  35.953  1.00  0.00           H  
ATOM   1950  CE2 PHE A 338      -0.388  14.110  35.591  1.00 20.59           C  
ATOM   1951  HE2 PHE A 338       0.390  13.333  35.675  1.00  0.00           H  
ATOM   1952  CZ  PHE A 338      -0.081  15.437  35.874  1.00 19.71           C  
ATOM   1953  HZ  PHE A 338       0.936  15.711  36.201  1.00  0.00           H  
ATOM   1954  N   THR A 339      -5.339  12.699  31.919  1.00 16.54           N  
ATOM   1955  HN  THR A 339      -4.396  12.394  31.679  1.00  0.00           H  
ATOM   1956  CA  THR A 339      -6.486  11.957  31.395  1.00 17.09           C  
ATOM   1957  HA  THR A 339      -7.390  12.283  31.960  1.00  0.00           H  
ATOM   1958  C   THR A 339      -6.314  10.454  31.616  1.00 21.21           C  
ATOM   1959  O   THR A 339      -5.302  10.001  32.176  1.00 19.85           O  
ATOM   1960  CB  THR A 339      -6.695  12.333  29.913  1.00 19.92           C  
ATOM   1961  HB  THR A 339      -6.744  13.445  29.849  1.00  0.00           H  
ATOM   1962  CG2 THR A 339      -5.536  11.859  29.005  1.00 20.62           C  
ATOM   1963 1HG2 THR A 339      -4.565  12.263  29.375  1.00  0.00           H  
ATOM   1964 2HG2 THR A 339      -5.713  12.117  27.935  1.00  0.00           H  
ATOM   1965 3HG2 THR A 339      -5.513  10.749  28.905  1.00  0.00           H  
ATOM   1966  OG1 THR A 339      -7.941  11.814  29.438  1.00 21.26           O  
ATOM   1967  HG1 THR A 339      -8.653  12.105  29.996  1.00  0.00           H  
ATOM   1968  N   TYR A 340      -7.297   9.681  31.146  1.00 18.44           N  
ATOM   1969  HN  TYR A 340      -8.083  10.125  30.671  1.00  0.00           H  
ATOM   1970  CA  TYR A 340      -7.293   8.231  31.284  1.00 17.61           C  
ATOM   1971  HA  TYR A 340      -6.241   7.889  31.425  1.00  0.00           H  
ATOM   1972  C   TYR A 340      -7.821   7.656  29.980  1.00 22.59           C  
ATOM   1973  O   TYR A 340      -9.016   7.409  29.842  1.00 21.15           O  
ATOM   1974  CB  TYR A 340      -8.124   7.782  32.499  1.00 18.69           C  
ATOM   1975  HB1 TYR A 340      -7.955   8.460  33.368  1.00  0.00           H  
ATOM   1976  HB2 TYR A 340      -9.210   7.970  32.328  1.00  0.00           H  
ATOM   1977  CG  TYR A 340      -7.881   6.338  32.887  1.00 19.32           C  
ATOM   1978  CD1 TYR A 340      -6.792   5.979  33.682  1.00 20.40           C  
ATOM   1979  HD1 TYR A 340      -6.095   6.760  34.029  1.00  0.00           H  
ATOM   1980  CD2 TYR A 340      -8.735   5.325  32.450  1.00 21.31           C  
ATOM   1981  HD2 TYR A 340      -9.588   5.580  31.798  1.00  0.00           H  
ATOM   1982  CE1 TYR A 340      -6.569   4.650  34.046  1.00 21.27           C  
ATOM   1983  HE1 TYR A 340      -5.693   4.384  34.662  1.00  0.00           H  
ATOM   1984  CE2 TYR A 340      -8.532   3.995  32.821  1.00 21.26           C  
ATOM   1985  HE2 TYR A 340      -9.225   3.211  32.472  1.00  0.00           H  
ATOM   1986  CZ  TYR A 340      -7.456   3.663  33.629  1.00 25.62           C  
ATOM   1987  OH  TYR A 340      -7.249   2.344  33.984  1.00 22.82           O  
ATOM   1988  HH  TYR A 340      -6.511   2.116  34.538  1.00  0.00           H  
ATOM   1989  N   GLN A 341      -6.925   7.508  29.013  1.00 22.70           N  
ATOM   1990  HN  GLN A 341      -5.958   7.769  29.207  1.00  0.00           H  
ATOM   1991  CA  GLN A 341      -7.249   6.990  27.680  1.00 24.84           C  
ATOM   1992  HA  GLN A 341      -8.031   6.213  27.847  1.00  0.00           H  
ATOM   1993  C   GLN A 341      -6.093   6.263  27.036  1.00 26.08           C  
ATOM   1994  O   GLN A 341      -4.931   6.630  27.212  1.00 23.23           O  
ATOM   1995  CB  GLN A 341      -7.903   8.037  26.761  1.00 26.89           C  
ATOM   1996  HB1 GLN A 341      -8.980   8.156  27.024  1.00  0.00           H  
ATOM   1997  HB2 GLN A 341      -7.996   7.632  25.726  1.00  0.00           H  
ATOM   1998  CG  GLN A 341      -7.228   9.382  26.729  1.00 32.80           C  
ATOM   1999  HG1 GLN A 341      -7.001   9.748  27.758  1.00  0.00           H  
ATOM   2000  HG2 GLN A 341      -6.186   9.305  26.338  1.00  0.00           H  
ATOM   2001  CD  GLN A 341      -8.034  10.392  25.951  1.00 31.29           C  
ATOM   2002  NE2 GLN A 341      -8.453  11.480  26.603  1.00 20.67           N  
ATOM   2003 1HE2 GLN A 341      -8.339  11.568  27.613  1.00  0.00           H  
ATOM   2004 2HE2 GLN A 341      -8.998  12.163  26.077  1.00  0.00           H  
ATOM   2005  OE1 GLN A 341      -8.172  10.285  24.726  1.00 25.11           O  
ATOM   2006  N   ASP A 342      -6.415   5.165  26.354  1.00 23.74           N  
ATOM   2007  HN  ASP A 342      -7.400   4.938  26.214  1.00  0.00           H  
ATOM   2008  CA  ASP A 342      -5.400   4.282  25.804  1.00 22.81           C  
ATOM   2009  HA  ASP A 342      -4.509   4.347  26.471  1.00  0.00           H  
ATOM   2010  C   ASP A 342      -4.950   4.678  24.419  1.00 27.34           C  
ATOM   2011  O   ASP A 342      -5.489   4.169  23.411  1.00 26.38           O  
ATOM   2012  CB  ASP A 342      -5.917   2.833  25.875  1.00 23.51           C  
ATOM   2013  HB1 ASP A 342      -6.600   2.715  26.748  1.00  0.00           H  
ATOM   2014  HB2 ASP A 342      -6.629   2.642  25.039  1.00  0.00           H  
ATOM   2015  CG  ASP A 342      -4.852   1.758  25.903  1.00 26.07           C  
ATOM   2016  OD1 ASP A 342      -3.653   2.099  25.760  1.00 25.45           O  
ATOM   2017  OD2 ASP A 342      -5.219   0.571  26.038  1.00 26.23           O  
ATOM   2018  N   PHE A 343      -3.968   5.607  24.350  1.00 22.14           N  
ATOM   2019  HN  PHE A 343      -3.582   5.982  25.217  1.00  0.00           H  
ATOM   2020  CA  PHE A 343      -3.439   6.093  23.068  1.00 21.58           C  
ATOM   2021  HA  PHE A 343      -4.295   6.465  22.458  1.00  0.00           H  
ATOM   2022  C   PHE A 343      -2.769   4.968  22.303  1.00 26.77           C  
ATOM   2023  O   PHE A 343      -2.186   4.051  22.896  1.00 24.24           O  
ATOM   2024  CB  PHE A 343      -2.432   7.239  23.227  1.00 22.57           C  
ATOM   2025  HB1 PHE A 343      -1.507   6.870  23.729  1.00  0.00           H  
ATOM   2026  HB2 PHE A 343      -2.015   7.524  22.233  1.00  0.00           H  
ATOM   2027  CG  PHE A 343      -2.956   8.461  23.939  1.00 22.24           C  
ATOM   2028  CD1 PHE A 343      -4.067   9.149  23.455  1.00 24.27           C  
ATOM   2029  HD1 PHE A 343      -4.570   8.797  22.539  1.00  0.00           H  
ATOM   2030  CD2 PHE A 343      -2.308   8.959  25.063  1.00 23.40           C  
ATOM   2031  HD2 PHE A 343      -1.405   8.451  25.441  1.00  0.00           H  
ATOM   2032  CE1 PHE A 343      -4.553  10.283  24.119  1.00 25.00           C  
ATOM   2033  HE1 PHE A 343      -5.448  10.804  23.739  1.00  0.00           H  
ATOM   2034  CE2 PHE A 343      -2.787  10.096  25.721  1.00 25.61           C  
ATOM   2035  HE2 PHE A 343      -2.267  10.472  26.618  1.00  0.00           H  
ATOM   2036  CZ  PHE A 343      -3.909  10.749  25.252  1.00 24.22           C  
ATOM   2037  HZ  PHE A 343      -4.291  11.640  25.779  1.00  0.00           H  
ATOM   2038  N   ASP A 344      -2.863   5.043  20.983  1.00 27.87           N  
ATOM   2039  HN  ASP A 344      -3.357   5.833  20.568  1.00  0.00           H  
ATOM   2040  CA  ASP A 344      -2.283   4.031  20.101  1.00 29.07           C  
ATOM   2041  HA  ASP A 344      -2.744   3.050  20.362  1.00  0.00           H  
ATOM   2042  C   ASP A 344      -0.776   3.885  20.243  1.00 33.74           C  
ATOM   2043  O   ASP A 344      -0.062   4.862  20.511  1.00 32.25           O  
ATOM   2044  CB  ASP A 344      -2.646   4.344  18.629  1.00 32.33           C  
ATOM   2045  HB1 ASP A 344      -2.419   5.410  18.396  1.00  0.00           H  
ATOM   2046  HB2 ASP A 344      -1.930   3.837  17.941  1.00  0.00           H  
ATOM   2047  CG  ASP A 344      -4.079   4.014  18.232  1.00 50.13           C  
ATOM   2048  OD1 ASP A 344      -4.743   3.231  18.962  1.00 52.91           O  
ATOM   2049  OD2 ASP A 344      -4.527   4.507  17.173  1.00 59.00           O  
ATOM   2050  N   MET A 345      -0.291   2.640  20.059  1.00 34.45           N  
ATOM   2051  HN  MET A 345      -0.969   1.888  19.936  1.00  0.00           H  
ATOM   2052  CA  MET A 345       1.125   2.277  20.021  1.00 36.39           C  
ATOM   2053  HA  MET A 345       1.162   1.167  19.922  1.00  0.00           H  
ATOM   2054  C   MET A 345       1.939   2.625  21.263  1.00 36.34           C  
ATOM   2055  O   MET A 345       3.113   3.000  21.149  1.00 35.84           O  
ATOM   2056  CB  MET A 345       1.786   2.845  18.760  1.00 40.67           C  
ATOM   2057  HB1 MET A 345       1.702   3.957  18.737  1.00  0.00           H  
ATOM   2058  HB2 MET A 345       2.895   2.744  18.817  1.00  0.00           H  
ATOM   2059  CG  MET A 345       1.257   2.240  17.473  1.00 47.25           C  
ATOM   2060  HG1 MET A 345       0.149   2.116  17.490  1.00  0.00           H  
ATOM   2061  HG2 MET A 345       1.536   1.166  17.366  1.00  0.00           H  
ATOM   2062  SD  MET A 345       1.809   3.229  16.073  1.00 54.29           S  
ATOM   2063  CE  MET A 345       3.605   2.848  16.077  1.00 50.93           C  
ATOM   2064  HE1 MET A 345       3.947   3.460  15.210  1.00  0.00           H  
ATOM   2065  HE2 MET A 345       3.868   1.765  16.036  1.00  0.00           H  
ATOM   2066  HE3 MET A 345       4.135   3.037  17.039  1.00  0.00           H  
ATOM   2067  N   GLY A 346       1.300   2.505  22.426  1.00 30.60           N  
ATOM   2068  HN  GLY A 346       0.315   2.242  22.413  1.00  0.00           H  
ATOM   2069  CA  GLY A 346       1.940   2.731  23.718  1.00 28.98           C  
ATOM   2070  HA1 GLY A 346       2.854   2.096  23.790  1.00  0.00           H  
ATOM   2071  HA2 GLY A 346       1.309   2.286  24.522  1.00  0.00           H  
ATOM   2072  C   GLY A 346       2.293   4.156  24.094  1.00 29.23           C  
ATOM   2073  O   GLY A 346       3.041   4.349  25.055  1.00 26.52           O  
ATOM   2074  N   THR A 347       1.755   5.172  23.374  1.00 24.78           N  
ATOM   2075  HN  THR A 347       1.166   4.953  22.571  1.00  0.00           H  
ATOM   2076  CA  THR A 347       1.999   6.583  23.721  1.00 23.21           C  
ATOM   2077  HA  THR A 347       3.097   6.729  23.850  1.00  0.00           H  
ATOM   2078  C   THR A 347       1.314   6.868  25.059  1.00 25.16           C  
ATOM   2079  O   THR A 347       0.172   6.451  25.280  1.00 24.22           O  
ATOM   2080  CB  THR A 347       1.512   7.524  22.611  1.00 27.71           C  
ATOM   2081  HB  THR A 347       0.472   7.243  22.323  1.00  0.00           H  
ATOM   2082  CG2 THR A 347       1.539   9.009  23.024  1.00 25.46           C  
ATOM   2083 1HG2 THR A 347       1.185   9.693  22.217  1.00  0.00           H  
ATOM   2084 2HG2 THR A 347       2.554   9.305  23.379  1.00  0.00           H  
ATOM   2085 3HG2 THR A 347       0.962   9.171  23.964  1.00  0.00           H  
ATOM   2086  OG1 THR A 347       2.377   7.349  21.480  1.00 27.61           O  
ATOM   2087  HG1 THR A 347       2.076   7.932  20.793  1.00  0.00           H  
ATOM   2088  N   LEU A 348       2.023   7.584  25.932  1.00 23.05           N  
ATOM   2089  HN  LEU A 348       2.949   7.912  25.656  1.00  0.00           H  
ATOM   2090  CA  LEU A 348       1.533   7.919  27.263  1.00 22.51           C  
ATOM   2091  HA  LEU A 348       0.569   7.383  27.428  1.00  0.00           H  
ATOM   2092  C   LEU A 348       1.294   9.414  27.469  1.00 25.20           C  
ATOM   2093  O   LEU A 348       0.502   9.797  28.338  1.00 23.81           O  
ATOM   2094  CB  LEU A 348       2.553   7.412  28.295  1.00 23.33           C  
ATOM   2095  HB1 LEU A 348       2.311   7.826  29.302  1.00  0.00           H  
ATOM   2096  HB2 LEU A 348       3.544   7.890  28.115  1.00  0.00           H  
ATOM   2097  CG  LEU A 348       2.718   5.890  28.384  1.00 29.59           C  
ATOM   2098  HG  LEU A 348       2.411   5.451  27.406  1.00  0.00           H  
ATOM   2099  CD1 LEU A 348       4.156   5.511  28.635  1.00 31.59           C  
ATOM   2100 1HD1 LEU A 348       4.805   5.949  27.841  1.00  0.00           H  
ATOM   2101 2HD1 LEU A 348       4.290   4.408  28.725  1.00  0.00           H  
ATOM   2102 3HD1 LEU A 348       4.493   5.798  29.658  1.00  0.00           H  
ATOM   2103  CD2 LEU A 348       1.847   5.302  29.450  1.00 34.82           C  
ATOM   2104 1HD2 LEU A 348       0.784   5.582  29.264  1.00  0.00           H  
ATOM   2105 2HD2 LEU A 348       2.184   5.589  30.473  1.00  0.00           H  
ATOM   2106 3HD2 LEU A 348       1.981   4.199  29.540  1.00  0.00           H  
ATOM   2107  N   GLY A 349       1.987  10.241  26.705  1.00 21.29           N  
ATOM   2108  HN  GLY A 349       2.640   9.862  26.019  1.00  0.00           H  
ATOM   2109  CA  GLY A 349       1.834  11.681  26.827  1.00 21.14           C  
ATOM   2110  HA1 GLY A 349       0.773  11.946  27.042  1.00  0.00           H  
ATOM   2111  HA2 GLY A 349       2.312  12.049  27.765  1.00  0.00           H  
ATOM   2112  C   GLY A 349       2.342  12.450  25.636  1.00 24.31           C  
ATOM   2113  O   GLY A 349       2.933  11.862  24.713  1.00 23.33           O  
ATOM   2114  N   LEU A 350       2.163  13.778  25.684  1.00 20.41           N  
ATOM   2115  HN  LEU A 350       1.700  14.174  26.502  1.00  0.00           H  
ATOM   2116  CA  LEU A 350       2.600  14.697  24.615  1.00 20.72           C  
ATOM   2117  HA  LEU A 350       3.604  14.371  24.257  1.00  0.00           H  
ATOM   2118  C   LEU A 350       2.714  16.104  25.144  1.00 23.29           C  
ATOM   2119  O   LEU A 350       1.972  16.483  26.055  1.00 21.26           O  
ATOM   2120  CB  LEU A 350       1.616  14.651  23.424  1.00 20.78           C  
ATOM   2121  HB1 LEU A 350       1.182  13.628  23.336  1.00  0.00           H  
ATOM   2122  HB2 LEU A 350       0.702  15.240  23.670  1.00  0.00           H  
ATOM   2123  CG  LEU A 350       2.168  15.099  22.058  1.00 26.19           C  
ATOM   2124  HG  LEU A 350       2.695  16.073  22.192  1.00  0.00           H  
ATOM   2125  CD1 LEU A 350       3.168  14.077  21.491  1.00 27.10           C  
ATOM   2126 1HD1 LEU A 350       4.001  13.931  22.218  1.00  0.00           H  
ATOM   2127 2HD1 LEU A 350       3.537  14.364  20.479  1.00  0.00           H  
ATOM   2128 3HD1 LEU A 350       2.677  13.115  21.214  1.00  0.00           H  
ATOM   2129  CD2 LEU A 350       1.042  15.296  21.076  1.00 26.61           C  
ATOM   2130 1HD2 LEU A 350       0.317  16.037  21.487  1.00  0.00           H  
ATOM   2131 2HD2 LEU A 350       0.551  14.334  20.799  1.00  0.00           H  
ATOM   2132 3HD2 LEU A 350       1.411  15.583  20.064  1.00  0.00           H  
ATOM   2133  N   ALA A 351       3.652  16.901  24.588  1.00 19.80           N  
ATOM   2134  HN  ALA A 351       4.226  16.550  23.821  1.00  0.00           H  
ATOM   2135  CA  ALA A 351       3.850  18.262  25.077  1.00 20.61           C  
ATOM   2136  HA  ALA A 351       2.862  18.698  25.354  1.00  0.00           H  
ATOM   2137  C   ALA A 351       4.485  19.115  23.998  1.00 26.52           C  
ATOM   2138  O   ALA A 351       5.087  18.571  23.061  1.00 26.90           O  
ATOM   2139  CB  ALA A 351       4.758  18.239  26.319  1.00 21.15           C  
ATOM   2140  HB1 ALA A 351       4.291  17.611  27.113  1.00  0.00           H  
ATOM   2141  HB2 ALA A 351       5.000  19.265  26.682  1.00  0.00           H  
ATOM   2142  HB3 ALA A 351       5.794  17.907  26.076  1.00  0.00           H  
ATOM   2143  N   TYR A 352       4.369  20.435  24.139  1.00 24.71           N  
ATOM   2144  HN  TYR A 352       3.797  20.809  24.896  1.00  0.00           H  
ATOM   2145  CA  TYR A 352       5.051  21.361  23.224  1.00 25.78           C  
ATOM   2146  HA  TYR A 352       5.214  20.852  22.245  1.00  0.00           H  
ATOM   2147  C   TYR A 352       6.418  21.725  23.835  1.00 29.88           C  
ATOM   2148  O   TYR A 352       6.567  21.745  25.063  1.00 26.82           O  
ATOM   2149  CB  TYR A 352       4.241  22.627  22.996  1.00 26.92           C  
ATOM   2150  HB1 TYR A 352       4.046  23.159  23.956  1.00  0.00           H  
ATOM   2151  HB2 TYR A 352       4.849  23.407  22.481  1.00  0.00           H  
ATOM   2152  CG  TYR A 352       2.954  22.355  22.250  1.00 29.91           C  
ATOM   2153  CD1 TYR A 352       2.969  21.807  20.969  1.00 32.13           C  
ATOM   2154  HD1 TYR A 352       3.936  21.586  20.486  1.00  0.00           H  
ATOM   2155  CD2 TYR A 352       1.721  22.651  22.821  1.00 30.38           C  
ATOM   2156  HD2 TYR A 352       1.683  23.081  23.836  1.00  0.00           H  
ATOM   2157  CE1 TYR A 352       1.782  21.532  20.285  1.00 32.89           C  
ATOM   2158  HE1 TYR A 352       1.814  21.075  19.282  1.00  0.00           H  
ATOM   2159  CE2 TYR A 352       0.530  22.413  22.132  1.00 31.59           C  
ATOM   2160  HE2 TYR A 352      -0.437  22.683  22.589  1.00  0.00           H  
ATOM   2161  CZ  TYR A 352       0.567  21.836  20.872  1.00 37.22           C  
ATOM   2162  OH  TYR A 352      -0.598  21.562  20.192  1.00 39.26           O  
ATOM   2163  HH  TYR A 352      -1.432  21.771  20.595  1.00  0.00           H  
ATOM   2164  N   GLY A 353       7.384  22.023  22.968  1.00 28.06           N  
ATOM   2165  HN  GLY A 353       7.174  21.987  21.971  1.00  0.00           H  
ATOM   2166  CA  GLY A 353       8.730  22.398  23.385  1.00 29.02           C  
ATOM   2167  HA1 GLY A 353       8.757  22.744  24.444  1.00  0.00           H  
ATOM   2168  HA2 GLY A 353       9.071  23.340  22.896  1.00  0.00           H  
ATOM   2169  C   GLY A 353       9.686  21.258  23.140  1.00 35.41           C  
ATOM   2170  O   GLY A 353       9.256  20.104  23.036  1.00 35.56           O  
ATOM   2171  N   GLY A 354      10.974  21.571  23.047  1.00 35.89           N  
ATOM   2172  HN  GLY A 354      11.250  22.548  23.145  1.00  0.00           H  
ATOM   2173  CA  GLY A 354      12.012  20.565  22.809  1.00 37.02           C  
ATOM   2174  HA1 GLY A 354      12.253  20.021  23.752  1.00  0.00           H  
ATOM   2175  HA2 GLY A 354      12.995  21.055  22.617  1.00  0.00           H  
ATOM   2176  C   GLY A 354      11.679  19.583  21.697  1.00 45.36           C  
ATOM   2177  O   GLY A 354      11.720  18.365  21.894  1.00 44.64           O  
ATOM   2178  N   SER A 355      11.291  20.115  20.536  1.00 47.21           N  
ATOM   2179  HN  SER A 355      11.218  21.130  20.475  1.00  0.00           H  
ATOM   2180  CA  SER A 355      10.965  19.329  19.347  1.00 49.21           C  
ATOM   2181  HA  SER A 355      11.004  18.244  19.600  1.00  0.00           H  
ATOM   2182  C   SER A 355      12.025  19.641  18.277  1.00 55.99           C  
ATOM   2183  O   SER A 355      12.459  20.793  18.185  1.00 55.35           O  
ATOM   2184  CB  SER A 355       9.568  19.680  18.836  1.00 54.57           C  
ATOM   2185  HB1 SER A 355       8.911  20.040  19.662  1.00  0.00           H  
ATOM   2186  HB2 SER A 355       9.583  20.604  18.212  1.00  0.00           H  
ATOM   2187  OG  SER A 355       8.976  18.593  18.139  1.00 64.90           O  
ATOM   2188  HG  SER A 355       8.108  18.811  17.821  1.00  0.00           H  
ATOM   2189  N   PRO A 356      12.490  18.648  17.485  1.00 55.18           N  
ATOM   2190  CA  PRO A 356      13.513  18.948  16.466  1.00 62.38           C  
ATOM   2191  HA  PRO A 356      14.211  19.722  16.861  1.00  0.00           H  
ATOM   2192  C   PRO A 356      12.928  19.425  15.133  1.00104.03           C  
ATOM   2193  HC  PRO A 356      13.381  19.078  14.189  1.00  0.00           H  
ATOM   2194  O   PRO A 356      11.962  20.188  15.094  1.00 71.27           O  
ATOM   2195  CB  PRO A 356      14.260  17.618  16.320  1.00 63.31           C  
ATOM   2196  HB1 PRO A 356      14.689  17.450  15.305  1.00  0.00           H  
ATOM   2197  HB2 PRO A 356      15.226  17.580  16.875  1.00  0.00           H  
ATOM   2198  CG  PRO A 356      13.264  16.558  16.748  1.00 65.46           C  
ATOM   2199  HG1 PRO A 356      12.930  15.922  15.895  1.00  0.00           H  
ATOM   2200  HG2 PRO A 356      13.736  15.758  17.365  1.00  0.00           H  
ATOM   2201  CD  PRO A 356      12.108  17.221  17.456  1.00 59.27           C  
ATOM   2202  HD1 PRO A 356      11.869  16.787  18.455  1.00  0.00           H  
ATOM   2203  HD2 PRO A 356      11.111  17.020  16.999  1.00  0.00           H  
ATOM   2204  N   HIS A 361       7.307  25.413  18.027  1.00 47.13           N  
ATOM   2205  HN1 HIS A 361       7.919  25.703  17.264  1.00  0.00           H  
ATOM   2206  HN2 HIS A 361       6.332  25.644  17.835  1.00  0.00           H  
ATOM   2207  HN3 HIS A 361       7.219  24.398  18.074  1.00  0.00           H  
ATOM   2208  CA  HIS A 361       7.753  25.973  19.297  1.00 46.52           C  
ATOM   2209  HA  HIS A 361       8.770  25.567  19.507  1.00  0.00           H  
ATOM   2210  C   HIS A 361       6.828  25.535  20.449  1.00 46.51           C  
ATOM   2211  O   HIS A 361       6.115  24.530  20.324  1.00 46.93           O  
ATOM   2212  CB  HIS A 361       7.872  27.512  19.208  1.00 47.82           C  
ATOM   2213  HB1 HIS A 361       8.213  27.940  20.179  1.00  0.00           H  
ATOM   2214  HB2 HIS A 361       6.921  27.980  18.863  1.00  0.00           H  
ATOM   2215  HB3 HIS A 361       8.530  27.827  18.365  1.00  0.00           H  
ATOM   2216  N   GLY A 362       6.869  26.280  21.550  1.00 38.93           N  
ATOM   2217  HN  GLY A 362       7.487  27.091  21.560  1.00  0.00           H  
ATOM   2218  CA  GLY A 362       6.080  26.001  22.741  1.00 36.94           C  
ATOM   2219  HA1 GLY A 362       5.361  25.170  22.554  1.00  0.00           H  
ATOM   2220  HA2 GLY A 362       5.358  26.827  22.941  1.00  0.00           H  
ATOM   2221  C   GLY A 362       6.926  25.717  23.965  1.00 37.21           C  
ATOM   2222  O   GLY A 362       8.161  25.791  23.913  1.00 37.89           O  
ATOM   2223  N   GLY A 363       6.253  25.396  25.062  1.00 27.87           N  
ATOM   2224  HN  GLY A 363       5.235  25.356  25.017  1.00  0.00           H  
ATOM   2225  CA  GLY A 363       6.909  25.098  26.327  1.00 26.74           C  
ATOM   2226  HA1 GLY A 363       8.005  24.954  26.185  1.00  0.00           H  
ATOM   2227  HA2 GLY A 363       6.638  24.078  26.688  1.00  0.00           H  
ATOM   2228  C   GLY A 363       6.633  26.136  27.384  1.00 26.96           C  
ATOM   2229  O   GLY A 363       5.677  26.895  27.251  1.00 25.01           O  
ATOM   2230  N   VAL A 364       7.496  26.213  28.424  1.00 23.26           N  
ATOM   2231  HN  VAL A 364       8.305  25.592  28.421  1.00  0.00           H  
ATOM   2232  CA  VAL A 364       7.341  27.134  29.556  1.00 22.66           C  
ATOM   2233  HA  VAL A 364       6.422  26.802  30.093  1.00  0.00           H  
ATOM   2234  C   VAL A 364       7.079  28.577  29.142  1.00 24.66           C  
ATOM   2235  O   VAL A 364       7.754  29.074  28.217  1.00 25.23           O  
ATOM   2236  CB  VAL A 364       8.495  27.040  30.595  1.00 26.02           C  
ATOM   2237  HB  VAL A 364       8.328  27.832  31.362  1.00  0.00           H  
ATOM   2238  CG1 VAL A 364       8.477  25.687  31.309  1.00 26.14           C  
ATOM   2239 1HG1 VAL A 364       7.484  25.501  31.781  1.00  0.00           H  
ATOM   2240 2HG1 VAL A 364       9.308  25.600  32.048  1.00  0.00           H  
ATOM   2241 3HG1 VAL A 364       8.771  24.856  30.626  1.00  0.00           H  
ATOM   2242  CG2 VAL A 364       9.860  27.296  29.946  1.00 25.20           C  
ATOM   2243 1HG2 VAL A 364       9.873  28.282  29.426  1.00  0.00           H  
ATOM   2244 2HG2 VAL A 364      10.154  26.465  29.263  1.00  0.00           H  
ATOM   2245 3HG2 VAL A 364      10.691  27.209  30.685  1.00  0.00           H  
ATOM   2246  N   CYS A 365       6.077  29.220  29.807  1.00 21.13           N  
ATOM   2247  HN  CYS A 365       5.582  28.674  30.512  1.00  0.00           H  
ATOM   2248  CA  CYS A 365       5.626  30.609  29.627  1.00 21.62           C  
ATOM   2249  HA  CYS A 365       5.007  30.862  30.519  1.00  0.00           H  
ATOM   2250  C   CYS A 365       4.728  30.742  28.428  1.00 22.61           C  
ATOM   2251  O   CYS A 365       5.058  30.225  27.361  1.00 23.31           O  
ATOM   2252  CB  CYS A 365       6.771  31.616  29.591  1.00 22.27           C  
ATOM   2253  HB1 CYS A 365       6.378  32.659  29.563  1.00  0.00           H  
ATOM   2254  HB2 CYS A 365       7.291  31.586  28.605  1.00  0.00           H  
ATOM   2255  SG  CYS A 365       7.962  31.415  30.951  1.00 26.41           S  
ATOM   2256  N   PRO A 366       3.534  31.313  28.632  1.00 20.80           N  
ATOM   2257  CA  PRO A 366       2.575  31.373  27.517  1.00 21.05           C  
ATOM   2258  HA  PRO A 366       2.360  30.343  27.149  1.00  0.00           H  
ATOM   2259  C   PRO A 366       3.130  32.220  26.382  1.00 25.48           C  
ATOM   2260  O   PRO A 366       3.570  33.351  26.600  1.00 24.94           O  
ATOM   2261  CB  PRO A 366       1.319  31.968  28.151  1.00 23.79           C  
ATOM   2262  HB1 PRO A 366       0.698  32.572  27.449  1.00  0.00           H  
ATOM   2263  HB2 PRO A 366       0.534  31.216  28.397  1.00  0.00           H  
ATOM   2264  CG  PRO A 366       1.829  32.746  29.352  1.00 27.99           C  
ATOM   2265  HG1 PRO A 366       1.053  32.945  30.127  1.00  0.00           H  
ATOM   2266  HG2 PRO A 366       2.065  33.814  29.135  1.00  0.00           H  
ATOM   2267  CD  PRO A 366       2.998  31.951  29.849  1.00 23.61           C  
ATOM   2268  HD1 PRO A 366       2.753  31.239  30.671  1.00  0.00           H  
ATOM   2269  HD2 PRO A 366       3.746  32.545  30.424  1.00  0.00           H  
ATOM   2270  N   LYS A 367       3.187  31.627  25.210  1.00 22.05           N  
ATOM   2271  HN  LYS A 367       2.916  30.646  25.148  1.00  0.00           H  
ATOM   2272  CA  LYS A 367       3.619  32.307  23.996  1.00 23.25           C  
ATOM   2273  HA  LYS A 367       3.776  33.389  24.214  1.00  0.00           H  
ATOM   2274  C   LYS A 367       2.450  32.149  23.021  1.00 27.99           C  
ATOM   2275  O   LYS A 367       2.028  31.024  22.708  1.00 26.95           O  
ATOM   2276  CB  LYS A 367       4.920  31.704  23.444  1.00 26.67           C  
ATOM   2277  HB1 LYS A 367       5.713  31.698  24.228  1.00  0.00           H  
ATOM   2278  HB2 LYS A 367       4.807  30.607  23.283  1.00  0.00           H  
ATOM   2279  CG  LYS A 367       5.426  32.385  22.172  1.00 38.42           C  
ATOM   2280  HG1 LYS A 367       4.645  32.418  21.377  1.00  0.00           H  
ATOM   2281  HG2 LYS A 367       5.562  33.483  22.312  1.00  0.00           H  
ATOM   2282  CD  LYS A 367       6.699  31.711  21.691  1.00 52.57           C  
ATOM   2283  HD1 LYS A 367       7.455  31.658  22.509  1.00  0.00           H  
ATOM   2284  HD2 LYS A 367       6.534  30.621  21.525  1.00  0.00           H  
ATOM   2285  CE  LYS A 367       7.279  32.362  20.462  1.00 68.08           C  
ATOM   2286  HE1 LYS A 367       7.646  31.603  19.732  1.00  0.00           H  
ATOM   2287  HE2 LYS A 367       6.486  32.833  19.836  1.00  0.00           H  
ATOM   2288  NZ  LYS A 367       8.344  33.337  20.817  1.00 78.26           N  
ATOM   2289  HZ1 LYS A 367       8.737  33.778  19.985  1.00  0.00           H  
ATOM   2290  HZ2 LYS A 367       9.070  32.906  21.390  1.00  0.00           H  
ATOM   2291  HZ3 LYS A 367       8.008  34.031  21.485  1.00  0.00           H  
ATOM   2292  N   ALA A 368       1.885  33.278  22.597  1.00 23.55           N  
ATOM   2293  HN  ALA A 368       2.265  34.178  22.890  1.00  0.00           H  
ATOM   2294  CA  ALA A 368       0.723  33.229  21.714  1.00 24.15           C  
ATOM   2295  HA  ALA A 368      -0.050  32.596  22.210  1.00  0.00           H  
ATOM   2296  C   ALA A 368       1.018  32.605  20.330  1.00 27.75           C  
ATOM   2297  O   ALA A 368       2.112  32.746  19.780  1.00 29.12           O  
ATOM   2298  CB  ALA A 368       0.138  34.624  21.552  1.00 24.47           C  
ATOM   2299  HB1 ALA A 368      -0.749  34.587  20.878  1.00  0.00           H  
ATOM   2300  HB2 ALA A 368       0.899  35.359  21.202  1.00  0.00           H  
ATOM   2301  HB3 ALA A 368      -0.102  35.094  22.534  1.00  0.00           H  
ATOM   2302  N   TYR A 369       0.035  31.906  19.802  1.00 24.36           N  
ATOM   2303  HN  TYR A 369      -0.789  31.743  20.380  1.00  0.00           H  
ATOM   2304  CA  TYR A 369       0.032  31.346  18.454  1.00 24.28           C  
ATOM   2305  HA  TYR A 369       0.775  31.889  17.825  1.00  0.00           H  
ATOM   2306  C   TYR A 369      -1.361  31.617  17.935  1.00 24.73           C  
ATOM   2307  O   TYR A 369      -2.352  31.154  18.523  1.00 23.06           O  
ATOM   2308  CB  TYR A 369       0.351  29.823  18.435  1.00 26.93           C  
ATOM   2309  HB1 TYR A 369       1.397  29.633  18.772  1.00  0.00           H  
ATOM   2310  HB2 TYR A 369      -0.203  29.292  19.244  1.00  0.00           H  
ATOM   2311  CG  TYR A 369       0.092  29.171  17.087  1.00 31.52           C  
ATOM   2312  CD1 TYR A 369      -1.095  28.487  16.837  1.00 34.02           C  
ATOM   2313  HD1 TYR A 369      -1.842  28.389  17.643  1.00  0.00           H  
ATOM   2314  CD2 TYR A 369       1.006  29.294  16.040  1.00 34.53           C  
ATOM   2315  HD2 TYR A 369       1.942  29.854  16.203  1.00  0.00           H  
ATOM   2316  CE1 TYR A 369      -1.359  27.923  15.587  1.00 35.89           C  
ATOM   2317  HE1 TYR A 369      -2.304  27.382  15.413  1.00  0.00           H  
ATOM   2318  CE2 TYR A 369       0.759  28.722  14.787  1.00 35.73           C  
ATOM   2319  HE2 TYR A 369       1.506  28.810  13.980  1.00  0.00           H  
ATOM   2320  CZ  TYR A 369      -0.429  28.045  14.565  1.00 43.44           C  
ATOM   2321  OH  TYR A 369      -0.684  27.482  13.336  1.00 44.54           O  
ATOM   2322  HH  TYR A 369      -0.047  27.566  12.636  1.00  0.00           H  
ATOM   2323  N   TYR A 370      -1.469  32.392  16.840  1.00 21.97           N  
ATOM   2324  HN  TYR A 370      -0.647  32.811  16.406  1.00  0.00           H  
ATOM   2325  CA  TYR A 370      -2.799  32.610  16.299  1.00 20.74           C  
ATOM   2326  HA  TYR A 370      -3.509  32.735  17.149  1.00  0.00           H  
ATOM   2327  C   TYR A 370      -3.213  31.386  15.504  1.00 25.50           C  
ATOM   2328  O   TYR A 370      -2.543  31.017  14.532  1.00 25.95           O  
ATOM   2329  CB  TYR A 370      -2.883  33.864  15.404  1.00 20.64           C  
ATOM   2330  HB1 TYR A 370      -2.506  34.774  15.926  1.00  0.00           H  
ATOM   2331  HB2 TYR A 370      -2.141  33.833  14.572  1.00  0.00           H  
ATOM   2332  CG  TYR A 370      -4.295  34.048  14.896  1.00 21.37           C  
ATOM   2333  CD1 TYR A 370      -5.304  34.510  15.737  1.00 22.80           C  
ATOM   2334  HD1 TYR A 370      -5.065  34.751  16.786  1.00  0.00           H  
ATOM   2335  CD2 TYR A 370      -4.627  33.760  13.572  1.00 22.72           C  
ATOM   2336  HD2 TYR A 370      -3.846  33.392  12.886  1.00  0.00           H  
ATOM   2337  CE1 TYR A 370      -6.609  34.674  15.280  1.00 23.21           C  
ATOM   2338  HE1 TYR A 370      -7.398  35.020  15.969  1.00  0.00           H  
ATOM   2339  CE2 TYR A 370      -5.931  33.930  13.100  1.00 22.63           C  
ATOM   2340  HE2 TYR A 370      -6.177  33.690  12.052  1.00  0.00           H  
ATOM   2341  CZ  TYR A 370      -6.912  34.401  13.955  1.00 25.84           C  
ATOM   2342  OH  TYR A 370      -8.195  34.584  13.516  1.00 25.03           O  
ATOM   2343  HH  TYR A 370      -8.403  34.397  12.608  1.00  0.00           H  
ATOM   2344  N   SER A 371      -4.314  30.784  15.905  1.00 25.02           N  
ATOM   2345  HN  SER A 371      -4.827  31.175  16.695  1.00  0.00           H  
ATOM   2346  CA  SER A 371      -4.829  29.573  15.258  1.00 27.24           C  
ATOM   2347  HA  SER A 371      -3.974  28.993  14.838  1.00  0.00           H  
ATOM   2348  C   SER A 371      -5.771  29.972  14.116  1.00 31.75           C  
ATOM   2349  O   SER A 371      -6.856  30.473  14.399  1.00 31.38           O  
ATOM   2350  CB  SER A 371      -5.567  28.704  16.282  1.00 31.17           C  
ATOM   2351  HB1 SER A 371      -4.916  28.445  17.149  1.00  0.00           H  
ATOM   2352  HB2 SER A 371      -6.350  29.282  16.827  1.00  0.00           H  
ATOM   2353  OG  SER A 371      -6.104  27.546  15.663  1.00 37.97           O  
ATOM   2354  HG  SER A 371      -6.562  27.007  16.298  1.00  0.00           H  
ATOM   2355  N   PRO A 372      -5.370  29.804  12.830  1.00 32.26           N  
ATOM   2356  CA  PRO A 372      -6.276  30.168  11.724  1.00 33.30           C  
ATOM   2357  HA  PRO A 372      -6.526  31.253  11.790  1.00  0.00           H  
ATOM   2358  C   PRO A 372      -7.576  29.337  11.754  1.00 39.19           C  
ATOM   2359  O   PRO A 372      -8.656  29.886  11.515  1.00 38.35           O  
ATOM   2360  CB  PRO A 372      -5.426  29.912  10.466  1.00 35.24           C  
ATOM   2361  HB1 PRO A 372      -5.734  29.008   9.891  1.00  0.00           H  
ATOM   2362  HB2 PRO A 372      -5.599  30.650   9.649  1.00  0.00           H  
ATOM   2363  CG  PRO A 372      -3.992  29.866  10.956  1.00 39.30           C  
ATOM   2364  HG1 PRO A 372      -3.468  30.850  10.944  1.00  0.00           H  
ATOM   2365  HG2 PRO A 372      -3.285  29.349  10.267  1.00  0.00           H  
ATOM   2366  CD  PRO A 372      -4.107  29.238  12.318  1.00 34.30           C  
ATOM   2367  HD1 PRO A 372      -4.057  28.124  12.325  1.00  0.00           H  
ATOM   2368  HD2 PRO A 372      -3.223  29.392  12.980  1.00  0.00           H  
ATOM   2369  N   VAL A 373      -7.473  28.035  12.132  1.00 37.42           N  
ATOM   2370  HN  VAL A 373      -6.543  27.666  12.329  1.00  0.00           H  
ATOM   2371  CA  VAL A 373      -8.621  27.127  12.274  1.00 38.32           C  
ATOM   2372  HA  VAL A 373      -9.245  27.227  11.356  1.00  0.00           H  
ATOM   2373  C   VAL A 373      -9.486  27.560  13.475  1.00 40.82           C  
ATOM   2374  O   VAL A 373     -10.684  27.790  13.320  1.00 40.90           O  
ATOM   2375  CB  VAL A 373      -8.183  25.633  12.386  1.00 43.38           C  
ATOM   2376  HB  VAL A 373      -7.460  25.554  13.231  1.00  0.00           H  
ATOM   2377  CG1 VAL A 373      -9.368  24.728  12.703  1.00 43.40           C  
ATOM   2378 1HG1 VAL A 373      -9.055  23.661  12.783  1.00  0.00           H  
ATOM   2379 2HG1 VAL A 373     -10.191  24.858  11.962  1.00  0.00           H  
ATOM   2380 3HG1 VAL A 373      -9.906  25.066  13.619  1.00  0.00           H  
ATOM   2381  CG2 VAL A 373      -7.472  25.160  11.118  1.00 43.51           C  
ATOM   2382 1HG2 VAL A 373      -7.159  24.093  11.198  1.00  0.00           H  
ATOM   2383 2HG2 VAL A 373      -6.610  25.820  10.864  1.00  0.00           H  
ATOM   2384 3HG2 VAL A 373      -8.097  25.335  10.211  1.00  0.00           H  
ATOM   2385  N   GLY A 374      -8.862  27.699  14.648  1.00 35.59           N  
ATOM   2386  HN  GLY A 374      -7.859  27.522  14.696  1.00  0.00           H  
ATOM   2387  CA  GLY A 374      -9.564  28.094  15.859  1.00 33.95           C  
ATOM   2388  HA1 GLY A 374      -8.927  27.885  16.750  1.00  0.00           H  
ATOM   2389  HA2 GLY A 374     -10.412  27.395  16.049  1.00  0.00           H  
ATOM   2390  C   GLY A 374     -10.060  29.527  15.908  1.00 34.52           C  
ATOM   2391  O   GLY A 374     -10.924  29.835  16.727  1.00 33.26           O  
ATOM   2392  N   LYS A 375      -9.514  30.426  15.050  1.00 30.77           N  
ATOM   2393  HN  LYS A 375      -8.803  30.090  14.400  1.00  0.00           H  
ATOM   2394  CA  LYS A 375      -9.879  31.864  14.992  1.00 29.58           C  
ATOM   2395  HA  LYS A 375      -9.222  32.302  14.205  1.00  0.00           H  
ATOM   2396  C   LYS A 375      -9.576  32.687  16.284  1.00 31.17           C  
ATOM   2397  O   LYS A 375     -10.247  33.682  16.574  1.00 30.13           O  
ATOM   2398  CB  LYS A 375     -11.336  32.089  14.481  1.00 32.89           C  
ATOM   2399  HB1 LYS A 375     -12.066  31.692  15.225  1.00  0.00           H  
ATOM   2400  HB2 LYS A 375     -11.588  33.175  14.515  1.00  0.00           H  
ATOM   2401  CG  LYS A 375     -11.648  31.518  13.077  1.00 35.41           C  
ATOM   2402  HG1 LYS A 375     -11.389  30.434  13.033  1.00  0.00           H  
ATOM   2403  HG2 LYS A 375     -12.750  31.459  12.919  1.00  0.00           H  
ATOM   2404  CD  LYS A 375     -10.973  32.284  11.902  1.00 34.68           C  
ATOM   2405  HD1 LYS A 375      -9.873  32.379  12.057  1.00  0.00           H  
ATOM   2406  HD2 LYS A 375     -10.965  31.673  10.970  1.00  0.00           H  
ATOM   2407  CE  LYS A 375     -11.620  33.641  11.670  1.00 30.82           C  
ATOM   2408  HE1 LYS A 375     -12.732  33.579  11.726  1.00  0.00           H  
ATOM   2409  HE2 LYS A 375     -11.443  34.330  12.528  1.00  0.00           H  
ATOM   2410  NZ  LYS A 375     -11.169  34.247  10.378  1.00 24.15           N  
ATOM   2411  HZ1 LYS A 375     -11.603  35.157  10.222  1.00  0.00           H  
ATOM   2412  HZ2 LYS A 375     -11.331  33.617   9.593  1.00  0.00           H  
ATOM   2413  HZ3 LYS A 375     -10.152  34.304  10.327  1.00  0.00           H  
ATOM   2414  N   LYS A 376      -8.538  32.284  17.050  1.00 25.76           N  
ATOM   2415  HN  LYS A 376      -8.005  31.463  16.763  1.00  0.00           H  
ATOM   2416  CA  LYS A 376      -8.147  32.992  18.291  1.00 24.35           C  
ATOM   2417  HA  LYS A 376      -8.186  34.091  18.106  1.00  0.00           H  
ATOM   2418  C   LYS A 376      -6.727  32.607  18.650  1.00 25.94           C  
ATOM   2419  O   LYS A 376      -6.188  31.651  18.087  1.00 25.20           O  
ATOM   2420  CB  LYS A 376      -9.098  32.648  19.469  1.00 27.02           C  
ATOM   2421  HB1 LYS A 376     -10.160  32.827  19.179  1.00  0.00           H  
ATOM   2422  HB2 LYS A 376      -8.995  33.400  20.286  1.00  0.00           H  
ATOM   2423  CG  LYS A 376      -8.924  31.224  20.022  1.00 32.10           C  
ATOM   2424  HG1 LYS A 376      -7.854  31.006  20.249  1.00  0.00           H  
ATOM   2425  HG2 LYS A 376      -9.095  30.459  19.230  1.00  0.00           H  
ATOM   2426  CD  LYS A 376      -9.816  30.969  21.245  1.00 32.40           C  
ATOM   2427  HD1 LYS A 376     -10.891  30.904  20.956  1.00  0.00           H  
ATOM   2428  HD2 LYS A 376      -9.866  31.867  21.904  1.00  0.00           H  
ATOM   2429  CE  LYS A 376      -9.381  29.748  22.014  1.00 34.19           C  
ATOM   2430  HE1 LYS A 376      -8.307  29.813  22.308  1.00  0.00           H  
ATOM   2431  HE2 LYS A 376      -9.326  28.850  21.355  1.00  0.00           H  
ATOM   2432  NZ  LYS A 376     -10.262  29.502  23.205  1.00 30.82           N  
ATOM   2433  HZ1 LYS A 376      -9.968  28.676  23.725  1.00  0.00           H  
ATOM   2434  HZ2 LYS A 376     -11.244  29.443  22.936  1.00  0.00           H  
ATOM   2435  HZ3 LYS A 376     -10.312  30.324  23.807  1.00  0.00           H  
ATOM   2436  N   ASN A 377      -6.154  33.286  19.644  1.00 22.20           N  
ATOM   2437  HN  ASN A 377      -6.660  34.050  20.092  1.00  0.00           H  
ATOM   2438  CA  ASN A 377      -4.827  32.951  20.091  1.00 21.95           C  
ATOM   2439  HA  ASN A 377      -4.201  32.662  19.215  1.00  0.00           H  
ATOM   2440  C   ASN A 377      -4.927  31.788  21.042  1.00 25.53           C  
ATOM   2441  O   ASN A 377      -5.820  31.731  21.900  1.00 25.83           O  
ATOM   2442  CB  ASN A 377      -4.176  34.128  20.815  1.00 23.76           C  
ATOM   2443  HB1 ASN A 377      -4.827  34.507  21.637  1.00  0.00           H  
ATOM   2444  HB2 ASN A 377      -3.301  33.796  21.422  1.00  0.00           H  
ATOM   2445  CG  ASN A 377      -3.795  35.232  19.869  1.00 38.03           C  
ATOM   2446  ND2 ASN A 377      -4.089  36.466  20.239  1.00 40.97           N  
ATOM   2447 1HD2 ASN A 377      -3.830  37.215  19.597  1.00  0.00           H  
ATOM   2448 2HD2 ASN A 377      -4.512  36.674  21.144  1.00  0.00           H  
ATOM   2449  OD1 ASN A 377      -3.286  34.982  18.781  1.00 26.31           O  
ATOM   2450  N   ILE A 378      -4.005  30.883  20.880  1.00 23.14           N  
ATOM   2451  HN  ILE A 378      -3.370  30.969  20.086  1.00  0.00           H  
ATOM   2452  CA  ILE A 378      -3.842  29.747  21.790  1.00 23.99           C  
ATOM   2453  HA  ILE A 378      -4.551  29.878  22.640  1.00  0.00           H  
ATOM   2454  C   ILE A 378      -2.421  29.869  22.332  1.00 27.16           C  
ATOM   2455  O   ILE A 378      -1.590  30.556  21.731  1.00 26.54           O  
ATOM   2456  CB  ILE A 378      -4.128  28.377  21.130  1.00 26.51           C  
ATOM   2457  HB  ILE A 378      -4.087  27.609  21.937  1.00  0.00           H  
ATOM   2458  CG1 ILE A 378      -3.049  28.012  20.104  1.00 26.96           C  
ATOM   2459 1HG1 ILE A 378      -3.293  28.452  19.109  1.00  0.00           H  
ATOM   2460 2HG1 ILE A 378      -2.101  28.556  20.325  1.00  0.00           H  
ATOM   2461  CG2 ILE A 378      -5.550  28.335  20.536  1.00 26.75           C  
ATOM   2462 1HG2 ILE A 378      -6.335  28.600  21.282  1.00  0.00           H  
ATOM   2463 2HG2 ILE A 378      -5.760  27.344  20.069  1.00  0.00           H  
ATOM   2464 3HG2 ILE A 378      -5.625  28.980  19.630  1.00  0.00           H  
ATOM   2465  CD1 ILE A 378      -2.785  26.499  19.975  1.00 41.76           C  
ATOM   2466 1HD1 ILE A 378      -2.000  26.234  19.229  1.00  0.00           H  
ATOM   2467 2HD1 ILE A 378      -3.733  25.955  19.754  1.00  0.00           H  
ATOM   2468 3HD1 ILE A 378      -2.541  26.059  20.970  1.00  0.00           H  
ATOM   2469  N   TYR A 379      -2.127  29.203  23.448  1.00 22.89           N  
ATOM   2470  HN  TYR A 379      -2.837  28.624  23.896  1.00  0.00           H  
ATOM   2471  CA  TYR A 379      -0.784  29.299  24.035  1.00 22.78           C  
ATOM   2472  HA  TYR A 379      -0.153  29.924  23.361  1.00  0.00           H  
ATOM   2473  C   TYR A 379      -0.204  27.897  24.064  1.00 28.13           C  
ATOM   2474  O   TYR A 379      -0.935  26.929  24.278  1.00 27.15           O  
ATOM   2475  CB  TYR A 379      -0.835  29.985  25.426  1.00 22.99           C  
ATOM   2476  HB1 TYR A 379       0.183  30.076  25.873  1.00  0.00           H  
ATOM   2477  HB2 TYR A 379      -1.301  29.321  26.191  1.00  0.00           H  
ATOM   2478  CG  TYR A 379      -1.532  31.326  25.360  1.00 24.17           C  
ATOM   2479  CD1 TYR A 379      -2.912  31.426  25.544  1.00 26.94           C  
ATOM   2480  HD1 TYR A 379      -3.488  30.525  25.813  1.00  0.00           H  
ATOM   2481  CD2 TYR A 379      -0.835  32.482  25.004  1.00 24.57           C  
ATOM   2482  HD2 TYR A 379       0.253  32.427  24.834  1.00  0.00           H  
ATOM   2483  CE1 TYR A 379      -3.577  32.643  25.394  1.00 27.85           C  
ATOM   2484  HE1 TYR A 379      -4.668  32.701  25.545  1.00  0.00           H  
ATOM   2485  CE2 TYR A 379      -1.490  33.705  24.859  1.00 25.16           C  
ATOM   2486  HE2 TYR A 379      -0.920  34.610  24.589  1.00  0.00           H  
ATOM   2487  CZ  TYR A 379      -2.860  33.779  25.055  1.00 30.08           C  
ATOM   2488  OH  TYR A 379      -3.525  34.974  24.946  1.00 30.01           O  
ATOM   2489  HH  TYR A 379      -3.033  35.753  24.714  1.00  0.00           H  
ATOM   2490  N   LEU A 380       1.064  27.774  23.725  1.00 25.62           N  
ATOM   2491  HN  LEU A 380       1.626  28.609  23.562  1.00  0.00           H  
ATOM   2492  CA  LEU A 380       1.674  26.452  23.580  1.00 26.76           C  
ATOM   2493  HA  LEU A 380       0.849  25.720  23.417  1.00  0.00           H  
ATOM   2494  C   LEU A 380       2.453  25.999  24.839  1.00 26.44           C  
ATOM   2495  O   LEU A 380       3.318  25.130  24.743  1.00 24.11           O  
ATOM   2496  CB  LEU A 380       2.563  26.433  22.322  1.00 28.74           C  
ATOM   2497  HB1 LEU A 380       2.992  25.415  22.173  1.00  0.00           H  
ATOM   2498  HB2 LEU A 380       3.496  27.015  22.505  1.00  0.00           H  
ATOM   2499  CG  LEU A 380       1.886  26.916  21.024  1.00 35.52           C  
ATOM   2500  HG  LEU A 380       1.266  27.804  21.290  1.00  0.00           H  
ATOM   2501  CD1 LEU A 380       2.912  27.379  20.014  1.00 37.50           C  
ATOM   2502 1HD1 LEU A 380       3.606  28.151  20.421  1.00  0.00           H  
ATOM   2503 2HD1 LEU A 380       2.418  27.739  19.081  1.00  0.00           H  
ATOM   2504 3HD1 LEU A 380       3.479  26.514  19.597  1.00  0.00           H  
ATOM   2505  CD2 LEU A 380       0.941  25.864  20.469  1.00 37.98           C  
ATOM   2506 1HD2 LEU A 380       0.185  25.523  21.214  1.00  0.00           H  
ATOM   2507 2HD2 LEU A 380       1.508  24.999  20.052  1.00  0.00           H  
ATOM   2508 3HD2 LEU A 380       0.447  26.224  19.536  1.00  0.00           H  
ATOM   2509  N   ASN A 381       2.088  26.548  25.997  1.00 20.83           N  
ATOM   2510  HN  ASN A 381       1.349  27.251  25.978  1.00  0.00           H  
ATOM   2511  CA  ASN A 381       2.680  26.209  27.305  1.00 19.50           C  
ATOM   2512  HA  ASN A 381       3.732  25.877  27.146  1.00  0.00           H  
ATOM   2513  C   ASN A 381       1.865  25.021  27.913  1.00 22.02           C  
ATOM   2514  O   ASN A 381       1.304  25.111  29.016  1.00 20.77           O  
ATOM   2515  CB  ASN A 381       2.686  27.456  28.211  1.00 20.11           C  
ATOM   2516  HB1 ASN A 381       3.338  28.244  27.768  1.00  0.00           H  
ATOM   2517  HB2 ASN A 381       3.246  27.240  29.151  1.00  0.00           H  
ATOM   2518  CG  ASN A 381       1.337  28.032  28.539  1.00 22.10           C  
ATOM   2519  ND2 ASN A 381       1.219  28.649  29.687  1.00 21.58           N  
ATOM   2520 1HD2 ASN A 381       2.003  28.715  30.337  1.00  0.00           H  
ATOM   2521 2HD2 ASN A 381       0.304  29.040  29.910  1.00  0.00           H  
ATOM   2522  OD1 ASN A 381       0.390  27.952  27.754  1.00 22.79           O  
ATOM   2523  N   SER A 382       1.781  23.924  27.146  1.00 20.24           N  
ATOM   2524  HN  SER A 382       2.331  23.876  26.288  1.00  0.00           H  
ATOM   2525  CA  SER A 382       0.925  22.797  27.504  1.00 20.59           C  
ATOM   2526  HA  SER A 382       0.752  22.868  28.603  1.00  0.00           H  
ATOM   2527  C   SER A 382       1.491  21.422  27.247  1.00 22.11           C  
ATOM   2528  O   SER A 382       2.439  21.235  26.484  1.00 21.13           O  
ATOM   2529  CB  SER A 382      -0.445  22.941  26.839  1.00 24.79           C  
ATOM   2530  HB1 SER A 382      -1.097  22.054  27.017  1.00  0.00           H  
ATOM   2531  HB2 SER A 382      -1.080  23.707  27.342  1.00  0.00           H  
ATOM   2532  OG  SER A 382      -0.270  23.209  25.465  1.00 26.88           O  
ATOM   2533  HG  SER A 382      -1.121  23.298  25.052  1.00  0.00           H  
ATOM   2534  N   GLY A 383       0.914  20.464  27.951  1.00 19.30           N  
ATOM   2535  HN  GLY A 383       0.178  20.721  28.609  1.00  0.00           H  
ATOM   2536  CA  GLY A 383       1.277  19.064  27.832  1.00 18.88           C  
ATOM   2537  HA1 GLY A 383       1.522  18.777  26.783  1.00  0.00           H  
ATOM   2538  HA2 GLY A 383       2.269  18.843  28.290  1.00  0.00           H  
ATOM   2539  C   GLY A 383       0.171  18.215  28.417  1.00 20.42           C  
ATOM   2540  O   GLY A 383      -0.745  18.738  29.072  1.00 18.50           O  
ATOM   2541  N   LEU A 384       0.272  16.902  28.219  1.00 18.81           N  
ATOM   2542  HN  LEU A 384       1.048  16.536  27.668  1.00  0.00           H  
ATOM   2543  CA  LEU A 384      -0.707  15.981  28.776  1.00 18.10           C  
ATOM   2544  HA  LEU A 384      -1.111  16.442  29.707  1.00  0.00           H  
ATOM   2545  C   LEU A 384      -0.051  14.677  29.161  1.00 19.72           C  
ATOM   2546  O   LEU A 384       0.965  14.306  28.562  1.00 17.98           O  
ATOM   2547  CB  LEU A 384      -1.904  15.739  27.816  1.00 18.49           C  
ATOM   2548  HB1 LEU A 384      -2.720  15.226  28.376  1.00  0.00           H  
ATOM   2549  HB2 LEU A 384      -2.386  16.717  27.583  1.00  0.00           H  
ATOM   2550  CG  LEU A 384      -1.645  14.981  26.499  1.00 21.28           C  
ATOM   2551  HG  LEU A 384      -0.604  15.209  26.169  1.00  0.00           H  
ATOM   2552  CD1 LEU A 384      -1.765  13.463  26.675  1.00 20.24           C  
ATOM   2553 1HD1 LEU A 384      -1.578  12.915  25.722  1.00  0.00           H  
ATOM   2554 2HD1 LEU A 384      -2.751  13.184  27.115  1.00  0.00           H  
ATOM   2555 3HD1 LEU A 384      -1.098  13.097  27.490  1.00  0.00           H  
ATOM   2556  CD2 LEU A 384      -2.610  15.471  25.402  1.00 23.13           C  
ATOM   2557 1HD2 LEU A 384      -2.423  14.923  24.449  1.00  0.00           H  
ATOM   2558 2HD2 LEU A 384      -2.556  16.576  25.264  1.00  0.00           H  
ATOM   2559 3HD2 LEU A 384      -3.676  15.397  25.722  1.00  0.00           H  
ATOM   2560  N   THR A 385      -0.673  13.983  30.131  1.00 16.06           N  
ATOM   2561  HN  THR A 385      -1.480  14.422  30.575  1.00  0.00           H  
ATOM   2562  CA  THR A 385      -0.293  12.660  30.600  1.00 17.19           C  
ATOM   2563  HA  THR A 385       0.433  12.202  29.889  1.00  0.00           H  
ATOM   2564  C   THR A 385      -1.554  11.805  30.671  1.00 19.45           C  
ATOM   2565  O   THR A 385      -2.558  12.250  31.236  1.00 18.67           O  
ATOM   2566  CB  THR A 385       0.338  12.742  32.012  1.00 19.62           C  
ATOM   2567  HB  THR A 385      -0.373  13.292  32.672  1.00  0.00           H  
ATOM   2568  CG2 THR A 385       0.584  11.350  32.638  1.00 20.85           C  
ATOM   2569 1HG2 THR A 385       1.038  11.409  33.655  1.00  0.00           H  
ATOM   2570 2HG2 THR A 385       1.198  10.711  31.962  1.00  0.00           H  
ATOM   2571 3HG2 THR A 385      -0.354  10.747  32.654  1.00  0.00           H  
ATOM   2572  OG1 THR A 385       1.540  13.494  31.948  1.00 19.45           O  
ATOM   2573  HG1 THR A 385       1.927  13.544  32.814  1.00  0.00           H  
ATOM   2574  N   SER A 386      -1.478  10.563  30.174  1.00 17.53           N  
ATOM   2575  HN  SER A 386      -0.659  10.306  29.623  1.00  0.00           H  
ATOM   2576  CA  SER A 386      -2.521   9.561  30.389  1.00 17.90           C  
ATOM   2577  HA  SER A 386      -3.391  10.047  30.889  1.00  0.00           H  
ATOM   2578  C   SER A 386      -1.941   8.494  31.327  1.00 19.45           C  
ATOM   2579  O   SER A 386      -0.792   8.069  31.136  1.00 19.70           O  
ATOM   2580  CB  SER A 386      -2.999   8.906  29.090  1.00 19.53           C  
ATOM   2581  HB1 SER A 386      -2.151   8.610  28.429  1.00  0.00           H  
ATOM   2582  HB2 SER A 386      -3.487   9.636  28.403  1.00  0.00           H  
ATOM   2583  OG  SER A 386      -3.852   7.803  29.404  1.00 20.17           O  
ATOM   2584  HG  SER A 386      -4.149   7.397  28.598  1.00  0.00           H  
ATOM   2585  N   THR A 387      -2.739   8.030  32.288  1.00 16.89           N  
ATOM   2586  HN  THR A 387      -3.682   8.411  32.365  1.00  0.00           H  
ATOM   2587  CA  THR A 387      -2.320   6.992  33.243  1.00 17.57           C  
ATOM   2588  HA  THR A 387      -1.215   6.886  33.138  1.00  0.00           H  
ATOM   2589  C   THR A 387      -2.938   5.637  32.839  1.00 22.04           C  
ATOM   2590  O   THR A 387      -2.998   4.703  33.650  1.00 22.89           O  
ATOM   2591  CB  THR A 387      -2.589   7.395  34.696  1.00 21.95           C  
ATOM   2592  HB  THR A 387      -2.298   6.548  35.360  1.00  0.00           H  
ATOM   2593  CG2 THR A 387      -1.800   8.660  35.131  1.00 20.25           C  
ATOM   2594 1HG2 THR A 387      -0.704   8.485  35.025  1.00  0.00           H  
ATOM   2595 2HG2 THR A 387      -2.072   8.987  36.162  1.00  0.00           H  
ATOM   2596 3HG2 THR A 387      -2.133   9.569  34.578  1.00  0.00           H  
ATOM   2597  OG1 THR A 387      -3.981   7.617  34.831  1.00 20.63           O  
ATOM   2598  HG1 THR A 387      -4.464   6.843  34.565  1.00  0.00           H  
ATOM   2599  N   LYS A 388      -3.397   5.551  31.582  1.00 19.29           N  
ATOM   2600  HN  LYS A 388      -3.396   6.382  30.990  1.00  0.00           H  
ATOM   2601  CA  LYS A 388      -3.901   4.283  31.043  1.00 18.96           C  
ATOM   2602  HA  LYS A 388      -3.815   3.500  31.832  1.00  0.00           H  
ATOM   2603  C   LYS A 388      -3.021   3.882  29.857  1.00 22.51           C  
ATOM   2604  O   LYS A 388      -2.742   4.722  28.983  1.00 22.34           O  
ATOM   2605  CB  LYS A 388      -5.381   4.386  30.607  1.00 21.00           C  
ATOM   2606  HB1 LYS A 388      -5.987   4.905  31.386  1.00  0.00           H  
ATOM   2607  HB2 LYS A 388      -5.496   5.112  29.769  1.00  0.00           H  
ATOM   2608  CG  LYS A 388      -6.005   3.034  30.244  1.00 22.05           C  
ATOM   2609  HG1 LYS A 388      -6.096   2.375  31.139  1.00  0.00           H  
ATOM   2610  HG2 LYS A 388      -5.304   2.412  29.640  1.00  0.00           H  
ATOM   2611  CD  LYS A 388      -7.367   3.204  29.528  1.00 22.62           C  
ATOM   2612  HD1 LYS A 388      -8.083   3.802  30.139  1.00  0.00           H  
ATOM   2613  HD2 LYS A 388      -7.289   3.884  28.648  1.00  0.00           H  
ATOM   2614  CE  LYS A 388      -7.944   1.853  29.146  1.00 27.58           C  
ATOM   2615  HE1 LYS A 388      -7.975   1.157  30.017  1.00  0.00           H  
ATOM   2616  HE2 LYS A 388      -7.247   1.277  28.494  1.00  0.00           H  
ATOM   2617  NZ  LYS A 388      -9.285   2.007  28.517  1.00 28.15           N  
ATOM   2618  HZ1 LYS A 388      -9.673   1.099  28.260  1.00  0.00           H  
ATOM   2619  HZ2 LYS A 388      -9.257   2.644  27.721  1.00  0.00           H  
ATOM   2620  HZ3 LYS A 388      -9.923   2.534  29.113  1.00  0.00           H  
ATOM   2621  N   ASN A 389      -2.628   2.574  29.795  1.00 20.47           N  
ATOM   2622  HN  ASN A 389      -2.892   1.951  30.558  1.00  0.00           H  
ATOM   2623  CA  ASN A 389      -1.844   2.022  28.682  1.00 21.17           C  
ATOM   2624  HA  ASN A 389      -2.207   2.488  27.736  1.00  0.00           H  
ATOM   2625  C   ASN A 389      -2.089   0.521  28.596  1.00 24.42           C  
ATOM   2626  O   ASN A 389      -2.088  -0.193  29.622  1.00 23.45           O  
ATOM   2627  CB  ASN A 389      -0.352   2.323  28.820  1.00 22.69           C  
ATOM   2628  HB1 ASN A 389       0.108   1.679  29.606  1.00  0.00           H  
ATOM   2629  HB2 ASN A 389      -0.194   3.325  29.283  1.00  0.00           H  
ATOM   2630  CG  ASN A 389       0.416   2.209  27.520  1.00 29.76           C  
ATOM   2631  ND2 ASN A 389       1.713   1.987  27.622  1.00 27.33           N  
ATOM   2632 1HD2 ASN A 389       2.230   1.910  26.746  1.00  0.00           H  
ATOM   2633 2HD2 ASN A 389       2.165   1.899  28.532  1.00  0.00           H  
ATOM   2634  OD1 ASN A 389      -0.132   2.316  26.416  1.00 24.13           O  
ATOM   2635  N   TYR A 390      -2.412   0.059  27.379  1.00 24.04           N  
ATOM   2636  HN  TYR A 390      -2.437   0.706  26.591  1.00  0.00           H  
ATOM   2637  CA  TYR A 390      -2.733  -1.368  27.153  1.00 24.13           C  
ATOM   2638  HA  TYR A 390      -3.160  -1.434  26.125  1.00  0.00           H  
ATOM   2639  C   TYR A 390      -3.802  -1.925  28.101  1.00 26.23           C  
ATOM   2640  O   TYR A 390      -3.591  -2.951  28.754  1.00 25.17           O  
ATOM   2641  CB  TYR A 390      -1.454  -2.227  27.147  1.00 24.44           C  
ATOM   2642  HB1 TYR A 390      -0.935  -2.180  28.133  1.00  0.00           H  
ATOM   2643  HB2 TYR A 390      -1.702  -3.314  27.125  1.00  0.00           H  
ATOM   2644  CG  TYR A 390      -0.517  -1.863  26.025  1.00 25.85           C  
ATOM   2645  CD1 TYR A 390      -0.760  -2.291  24.722  1.00 28.29           C  
ATOM   2646  HD1 TYR A 390      -1.654  -2.902  24.512  1.00  0.00           H  
ATOM   2647  CD2 TYR A 390       0.630  -1.108  26.264  1.00 25.96           C  
ATOM   2648  HD2 TYR A 390       0.852  -0.771  27.290  1.00  0.00           H  
ATOM   2649  CE1 TYR A 390       0.104  -1.962  23.677  1.00 28.98           C  
ATOM   2650  HE1 TYR A 390      -0.118  -2.293  22.649  1.00  0.00           H  
ATOM   2651  CE2 TYR A 390       1.503  -0.771  25.227  1.00 26.82           C  
ATOM   2652  HE2 TYR A 390       2.394  -0.154  25.431  1.00  0.00           H  
ATOM   2653  CZ  TYR A 390       1.244  -1.216  23.939  1.00 35.68           C  
ATOM   2654  OH  TYR A 390       2.089  -0.889  22.912  1.00 40.49           O  
ATOM   2655  HH  TYR A 390       2.870  -0.378  23.091  1.00  0.00           H  
ATOM   2656  N   GLY A 391      -4.926  -1.210  28.185  1.00 23.67           N  
ATOM   2657  HN  GLY A 391      -4.966  -0.335  27.663  1.00  0.00           H  
ATOM   2658  CA  GLY A 391      -6.097  -1.581  28.962  1.00 23.30           C  
ATOM   2659  HA1 GLY A 391      -6.952  -0.924  28.679  1.00  0.00           H  
ATOM   2660  HA2 GLY A 391      -6.472  -2.572  28.615  1.00  0.00           H  
ATOM   2661  C   GLY A 391      -5.954  -1.597  30.466  1.00 28.64           C  
ATOM   2662  O   GLY A 391      -6.796  -2.182  31.158  1.00 30.01           O  
ATOM   2663  N   LYS A 392      -4.885  -0.981  31.006  1.00 23.92           N  
ATOM   2664  HN  LYS A 392      -4.189  -0.534  30.408  1.00  0.00           H  
ATOM   2665  CA  LYS A 392      -4.736  -0.961  32.451  1.00 23.85           C  
ATOM   2666  HA  LYS A 392      -5.771  -0.985  32.866  1.00  0.00           H  
ATOM   2667  C   LYS A 392      -4.108   0.327  32.969  1.00 23.46           C  
ATOM   2668  O   LYS A 392      -3.441   1.043  32.220  1.00 20.83           O  
ATOM   2669  CB  LYS A 392      -4.039  -2.225  32.982  1.00 28.39           C  
ATOM   2670  HB1 LYS A 392      -4.481  -2.518  33.963  1.00  0.00           H  
ATOM   2671  HB2 LYS A 392      -4.328  -3.106  32.362  1.00  0.00           H  
ATOM   2672  CG  LYS A 392      -2.532  -2.149  33.098  1.00 40.12           C  
ATOM   2673  HG1 LYS A 392      -2.179  -1.099  33.227  1.00  0.00           H  
ATOM   2674  HG2 LYS A 392      -2.030  -2.375  32.128  1.00  0.00           H  
ATOM   2675  CD  LYS A 392      -2.031  -3.062  34.226  1.00 41.10           C  
ATOM   2676  HD1 LYS A 392      -2.586  -2.886  35.177  1.00  0.00           H  
ATOM   2677  HD2 LYS A 392      -2.321  -4.125  34.056  1.00  0.00           H  
ATOM   2678  CE  LYS A 392      -0.555  -2.914  34.412  1.00 35.54           C  
ATOM   2679  HE1 LYS A 392      -0.063  -3.897  34.599  1.00  0.00           H  
ATOM   2680  HE2 LYS A 392      -0.044  -2.648  33.457  1.00  0.00           H  
ATOM   2681  NZ  LYS A 392      -0.250  -1.931  35.492  1.00 39.61           N  
ATOM   2682  HZ1 LYS A 392       0.757  -1.830  35.619  1.00  0.00           H  
ATOM   2683  HZ2 LYS A 392      -0.717  -2.174  36.366  1.00  0.00           H  
ATOM   2684  HZ3 LYS A 392      -0.700  -1.032  35.321  1.00  0.00           H  
ATOM   2685  N   THR A 393      -4.334   0.597  34.248  1.00 20.65           N  
ATOM   2686  HN  THR A 393      -4.944  -0.018  34.786  1.00  0.00           H  
ATOM   2687  CA  THR A 393      -3.734   1.748  34.901  1.00 20.65           C  
ATOM   2688  HA  THR A 393      -3.899   2.654  34.273  1.00  0.00           H  
ATOM   2689  C   THR A 393      -2.237   1.486  35.023  1.00 24.12           C  
ATOM   2690  O   THR A 393      -1.823   0.418  35.474  1.00 23.43           O  
ATOM   2691  CB  THR A 393      -4.371   1.963  36.274  1.00 22.44           C  
ATOM   2692  HB  THR A 393      -4.212   1.039  36.878  1.00  0.00           H  
ATOM   2693  CG2 THR A 393      -3.739   3.147  37.033  1.00 22.31           C  
ATOM   2694 1HG2 THR A 393      -2.641   2.999  37.158  1.00  0.00           H  
ATOM   2695 2HG2 THR A 393      -4.244   3.326  38.011  1.00  0.00           H  
ATOM   2696 3HG2 THR A 393      -3.970   4.121  36.543  1.00  0.00           H  
ATOM   2697  OG1 THR A 393      -5.772   2.152  36.115  1.00 21.59           O  
ATOM   2698  HG1 THR A 393      -6.161   1.422  35.647  1.00  0.00           H  
ATOM   2699  N   ILE A 394      -1.424   2.471  34.626  1.00 18.90           N  
ATOM   2700  HN  ILE A 394      -1.830   3.323  34.240  1.00  0.00           H  
ATOM   2701  CA  ILE A 394       0.025   2.362  34.729  1.00 19.20           C  
ATOM   2702  HA  ILE A 394       0.304   1.338  34.388  1.00  0.00           H  
ATOM   2703  C   ILE A 394       0.442   2.480  36.210  1.00 22.55           C  
ATOM   2704  O   ILE A 394      -0.348   2.962  37.041  1.00 20.78           O  
ATOM   2705  CB  ILE A 394       0.756   3.366  33.808  1.00 21.61           C  
ATOM   2706  HB  ILE A 394       1.844   3.125  33.854  1.00  0.00           H  
ATOM   2707  CG1 ILE A 394       0.587   4.861  34.283  1.00 20.81           C  
ATOM   2708 1HG1 ILE A 394       0.865   4.974  35.357  1.00  0.00           H  
ATOM   2709 2HG1 ILE A 394      -0.490   5.142  34.345  1.00  0.00           H  
ATOM   2710  CG2 ILE A 394       0.304   3.174  32.334  1.00 21.98           C  
ATOM   2711 1HG2 ILE A 394       0.423   2.117  31.998  1.00  0.00           H  
ATOM   2712 2HG2 ILE A 394       0.834   3.879  31.652  1.00  0.00           H  
ATOM   2713 3HG2 ILE A 394      -0.740   3.533  32.180  1.00  0.00           H  
ATOM   2714  CD1 ILE A 394       1.399   5.893  33.367  1.00 20.56           C  
ATOM   2715 1HD1 ILE A 394       1.280   6.950  33.703  1.00  0.00           H  
ATOM   2716 2HD1 ILE A 394       1.121   5.780  32.293  1.00  0.00           H  
ATOM   2717 3HD1 ILE A 394       2.476   5.612  33.305  1.00  0.00           H  
ATOM   2718  N   LEU A 395       1.661   2.004  36.536  1.00 20.23           N  
ATOM   2719  HN  LEU A 395       2.229   1.567  35.810  1.00  0.00           H  
ATOM   2720  CA  LEU A 395       2.199   2.091  37.894  1.00 19.41           C  
ATOM   2721  HA  LEU A 395       1.493   1.634  38.626  1.00  0.00           H  
ATOM   2722  C   LEU A 395       2.419   3.573  38.212  1.00 21.19           C  
ATOM   2723  O   LEU A 395       2.709   4.353  37.302  1.00 19.09           O  
ATOM   2724  CB  LEU A 395       3.579   1.406  37.971  1.00 19.93           C  
ATOM   2725  HB1 LEU A 395       4.054   1.644  38.951  1.00  0.00           H  
ATOM   2726  HB2 LEU A 395       4.282   1.913  37.269  1.00  0.00           H  
ATOM   2727  CG  LEU A 395       3.632  -0.102  37.737  1.00 22.64           C  
ATOM   2728  HG  LEU A 395       3.328  -0.311  36.685  1.00  0.00           H  
ATOM   2729  CD1 LEU A 395       5.070  -0.625  37.950  1.00 22.77           C  
ATOM   2730 1HD1 LEU A 395       5.109  -1.726  37.779  1.00  0.00           H  
ATOM   2731 2HD1 LEU A 395       5.471  -0.345  38.952  1.00  0.00           H  
ATOM   2732 3HD1 LEU A 395       5.809  -0.079  37.319  1.00  0.00           H  
ATOM   2733  CD2 LEU A 395       2.669  -0.833  38.682  1.00 24.20           C  
ATOM   2734 1HD2 LEU A 395       2.708  -1.934  38.511  1.00  0.00           H  
ATOM   2735 2HD2 LEU A 395       1.629  -0.438  38.598  1.00  0.00           H  
ATOM   2736 3HD2 LEU A 395       2.862  -0.574  39.749  1.00  0.00           H  
ATOM   2737  N   THR A 396       2.321   3.957  39.492  1.00 20.49           N  
ATOM   2738  HN  THR A 396       2.063   3.292  40.221  1.00  0.00           H  
ATOM   2739  CA  THR A 396       2.595   5.360  39.813  1.00 21.32           C  
ATOM   2740  HA  THR A 396       1.938   5.982  39.162  1.00  0.00           H  
ATOM   2741  C   THR A 396       4.057   5.695  39.442  1.00 22.00           C  
ATOM   2742  O   THR A 396       4.313   6.795  38.956  1.00 22.23           O  
ATOM   2743  CB  THR A 396       2.250   5.703  41.268  1.00 29.51           C  
ATOM   2744  HB  THR A 396       2.454   6.788  41.423  1.00  0.00           H  
ATOM   2745  CG2 THR A 396       0.798   5.445  41.620  1.00 26.90           C  
ATOM   2746 1HG2 THR A 396       0.129   6.021  40.940  1.00  0.00           H  
ATOM   2747 2HG2 THR A 396       0.585   5.659  42.693  1.00  0.00           H  
ATOM   2748 3HG2 THR A 396       0.556   4.357  41.619  1.00  0.00           H  
ATOM   2749  OG1 THR A 396       3.104   4.968  42.136  1.00 25.40           O  
ATOM   2750  HG1 THR A 396       4.014   5.130  41.915  1.00  0.00           H  
ATOM   2751  N   LYS A 397       5.013   4.748  39.628  1.00 19.80           N  
ATOM   2752  HN  LYS A 397       4.762   3.842  40.025  1.00  0.00           H  
ATOM   2753  CA  LYS A 397       6.413   5.026  39.258  1.00 19.11           C  
ATOM   2754  HA  LYS A 397       6.691   5.971  39.781  1.00  0.00           H  
ATOM   2755  C   LYS A 397       6.550   5.314  37.743  1.00 21.75           C  
ATOM   2756  O   LYS A 397       7.393   6.118  37.353  1.00 22.74           O  
ATOM   2757  CB  LYS A 397       7.401   3.954  39.752  1.00 20.36           C  
ATOM   2758  HB1 LYS A 397       8.421   4.391  39.864  1.00  0.00           H  
ATOM   2759  HB2 LYS A 397       7.185   3.690  40.814  1.00  0.00           H  
ATOM   2760  CG  LYS A 397       7.459   2.685  38.891  1.00 19.06           C  
ATOM   2761  HG1 LYS A 397       6.440   2.287  38.674  1.00  0.00           H  
ATOM   2762  HG2 LYS A 397       7.778   2.909  37.846  1.00  0.00           H  
ATOM   2763  CD  LYS A 397       8.364   1.615  39.549  1.00 22.43           C  
ATOM   2764  HD1 LYS A 397       9.289   2.066  39.978  1.00  0.00           H  
ATOM   2765  HD2 LYS A 397       7.916   1.220  40.490  1.00  0.00           H  
ATOM   2766  CE  LYS A 397       8.687   0.498  38.569  1.00 25.23           C  
ATOM   2767  HE1 LYS A 397       7.767   0.123  38.063  1.00  0.00           H  
ATOM   2768  HE2 LYS A 397       9.231   0.886  37.676  1.00  0.00           H  
ATOM   2769  NZ  LYS A 397       9.439  -0.613  39.224  1.00 20.75           N  
ATOM   2770  HZ1 LYS A 397       9.656  -1.362  38.567  1.00  0.00           H  
ATOM   2771  HZ2 LYS A 397       8.941  -0.968  40.041  1.00  0.00           H  
ATOM   2772  HZ3 LYS A 397      10.281  -0.270  39.687  1.00  0.00           H  
ATOM   2773  N   GLU A 398       5.687   4.685  36.915  1.00 19.60           N  
ATOM   2774  HN  GLU A 398       5.030   4.021  37.325  1.00  0.00           H  
ATOM   2775  CA  GLU A 398       5.634   4.896  35.459  1.00 19.75           C  
ATOM   2776  HA  GLU A 398       6.675   4.897  35.060  1.00  0.00           H  
ATOM   2777  C   GLU A 398       5.000   6.276  35.189  1.00 21.04           C  
ATOM   2778  O   GLU A 398       5.568   7.063  34.426  1.00 20.98           O  
ATOM   2779  CB  GLU A 398       4.836   3.761  34.764  1.00 21.69           C  
ATOM   2780  HB1 GLU A 398       3.796   3.705  35.161  1.00  0.00           H  
ATOM   2781  HB2 GLU A 398       4.612   4.023  33.704  1.00  0.00           H  
ATOM   2782  CG  GLU A 398       5.528   2.403  34.855  1.00 33.12           C  
ATOM   2783  HG1 GLU A 398       6.507   2.461  34.325  1.00  0.00           H  
ATOM   2784  HG2 GLU A 398       5.861   2.237  35.906  1.00  0.00           H  
ATOM   2785  CD  GLU A 398       4.780   1.166  34.374  1.00 43.82           C  
ATOM   2786  OE1 GLU A 398       3.527   1.130  34.453  1.00 24.48           O  
ATOM   2787  OE2 GLU A 398       5.472   0.195  33.987  1.00 38.38           O  
ATOM   2788  N   ALA A 399       3.849   6.578  35.832  1.00 18.42           N  
ATOM   2789  HN  ALA A 399       3.440   5.884  36.458  1.00  0.00           H  
ATOM   2790  CA  ALA A 399       3.162   7.872  35.663  1.00 17.80           C  
ATOM   2791  HA  ALA A 399       2.837   7.948  34.599  1.00  0.00           H  
ATOM   2792  C   ALA A 399       4.059   9.078  35.966  1.00 20.12           C  
ATOM   2793  O   ALA A 399       4.059  10.045  35.206  1.00 18.98           O  
ATOM   2794  CB  ALA A 399       1.917   7.917  36.532  1.00 18.56           C  
ATOM   2795  HB1 ALA A 399       1.398   8.895  36.404  1.00  0.00           H  
ATOM   2796  HB2 ALA A 399       2.146   7.702  37.602  1.00  0.00           H  
ATOM   2797  HB3 ALA A 399       1.238   7.055  36.335  1.00  0.00           H  
ATOM   2798  N   ASP A 400       4.835   9.003  37.059  1.00 18.24           N  
ATOM   2799  HN  ASP A 400       4.790   8.160  37.632  1.00  0.00           H  
ATOM   2800  CA  ASP A 400       5.754  10.089  37.471  1.00 18.42           C  
ATOM   2801  HA  ASP A 400       5.167  11.005  37.715  1.00  0.00           H  
ATOM   2802  C   ASP A 400       6.730  10.392  36.342  1.00 22.32           C  
ATOM   2803  O   ASP A 400       6.985  11.558  36.055  1.00 20.25           O  
ATOM   2804  CB  ASP A 400       6.565   9.656  38.696  1.00 18.91           C  
ATOM   2805  HB1 ASP A 400       7.411  10.365  38.850  1.00  0.00           H  
ATOM   2806  HB2 ASP A 400       7.121   8.718  38.461  1.00  0.00           H  
ATOM   2807  CG  ASP A 400       5.807   9.481  40.001  1.00 20.20           C  
ATOM   2808  OD1 ASP A 400       4.592   9.741  40.025  1.00 19.21           O  
ATOM   2809  OD2 ASP A 400       6.443   9.084  40.995  1.00 21.40           O  
ATOM   2810  N   LEU A 401       7.234   9.331  35.688  1.00 21.34           N  
ATOM   2811  HN  LEU A 401       6.927   8.396  35.956  1.00  0.00           H  
ATOM   2812  CA  LEU A 401       8.208   9.472  34.604  1.00 22.07           C  
ATOM   2813  HA  LEU A 401       8.979  10.197  34.954  1.00  0.00           H  
ATOM   2814  C   LEU A 401       7.595  10.057  33.329  1.00 21.35           C  
ATOM   2815  O   LEU A 401       8.278  10.795  32.631  1.00 19.97           O  
ATOM   2816  CB  LEU A 401       8.928   8.158  34.333  1.00 23.26           C  
ATOM   2817  HB1 LEU A 401       9.585   8.266  33.438  1.00  0.00           H  
ATOM   2818  HB2 LEU A 401       8.201   7.400  33.959  1.00  0.00           H  
ATOM   2819  CG  LEU A 401       9.736   7.570  35.503  1.00 30.89           C  
ATOM   2820  HG  LEU A 401       9.075   7.542  36.400  1.00  0.00           H  
ATOM   2821  CD1 LEU A 401      10.150   6.171  35.190  1.00 32.83           C  
ATOM   2822 1HD1 LEU A 401      10.736   5.745  36.038  1.00  0.00           H  
ATOM   2823 2HD1 LEU A 401      10.706   6.107  34.226  1.00  0.00           H  
ATOM   2824 3HD1 LEU A 401       9.279   5.529  34.920  1.00  0.00           H  
ATOM   2825  CD2 LEU A 401      10.927   8.413  35.831  1.00 36.65           C  
ATOM   2826 1HD2 LEU A 401      11.513   7.987  36.679  1.00  0.00           H  
ATOM   2827 2HD2 LEU A 401      10.634   9.470  36.030  1.00  0.00           H  
ATOM   2828 3HD2 LEU A 401      11.569   8.576  34.934  1.00  0.00           H  
ATOM   2829  N   VAL A 402       6.318   9.726  33.043  1.00 18.54           N  
ATOM   2830  HN  VAL A 402       5.832   9.070  33.654  1.00  0.00           H  
ATOM   2831  CA  VAL A 402       5.602  10.276  31.884  1.00 18.03           C  
ATOM   2832  HA  VAL A 402       6.205  10.067  30.970  1.00  0.00           H  
ATOM   2833  C   VAL A 402       5.534  11.789  32.077  1.00 19.54           C  
ATOM   2834  O   VAL A 402       5.990  12.539  31.224  1.00 19.25           O  
ATOM   2835  CB  VAL A 402       4.179   9.650  31.687  1.00 21.74           C  
ATOM   2836  HB  VAL A 402       3.588   9.827  32.616  1.00  0.00           H  
ATOM   2837  CG1 VAL A 402       3.450  10.316  30.521  1.00 21.31           C  
ATOM   2838 1HG1 VAL A 402       3.378  11.417  30.685  1.00  0.00           H  
ATOM   2839 2HG1 VAL A 402       2.450   9.857  30.340  1.00  0.00           H  
ATOM   2840 3HG1 VAL A 402       3.924  10.072  29.542  1.00  0.00           H  
ATOM   2841  CG2 VAL A 402       4.278   8.137  31.462  1.00 21.83           C  
ATOM   2842 1HG2 VAL A 402       4.810   7.651  32.313  1.00  0.00           H  
ATOM   2843 2HG2 VAL A 402       4.752   7.893  30.483  1.00  0.00           H  
ATOM   2844 3HG2 VAL A 402       3.278   7.678  31.281  1.00  0.00           H  
ATOM   2845  N   THR A 403       5.002  12.232  33.223  1.00 16.75           N  
ATOM   2846  HN  THR A 403       4.662  11.561  33.912  1.00  0.00           H  
ATOM   2847  CA  THR A 403       4.901  13.663  33.500  1.00 16.65           C  
ATOM   2848  HA  THR A 403       4.341  14.102  32.641  1.00  0.00           H  
ATOM   2849  C   THR A 403       6.266  14.340  33.498  1.00 19.07           C  
ATOM   2850  O   THR A 403       6.375  15.442  32.968  1.00 17.55           O  
ATOM   2851  CB  THR A 403       4.045  13.936  34.744  1.00 19.22           C  
ATOM   2852  HB  THR A 403       4.580  13.535  35.637  1.00  0.00           H  
ATOM   2853  CG2 THR A 403       3.800  15.433  34.956  1.00 19.70           C  
ATOM   2854 1HG2 THR A 403       3.178  15.631  35.860  1.00  0.00           H  
ATOM   2855 2HG2 THR A 403       3.355  15.902  34.048  1.00  0.00           H  
ATOM   2856 3HG2 THR A 403       4.760  15.998  34.994  1.00  0.00           H  
ATOM   2857  OG1 THR A 403       2.793  13.239  34.610  1.00 16.84           O  
ATOM   2858  HG1 THR A 403       2.263  13.408  35.380  1.00  0.00           H  
ATOM   2859  N   THR A 404       7.309  13.683  34.058  1.00 17.44           N  
ATOM   2860  HN  THR A 404       7.148  12.774  34.491  1.00  0.00           H  
ATOM   2861  CA  THR A 404       8.667  14.244  34.059  1.00 16.91           C  
ATOM   2862  HA  THR A 404       8.627  15.234  34.570  1.00  0.00           H  
ATOM   2863  C   THR A 404       9.140  14.478  32.611  1.00 19.29           C  
ATOM   2864  O   THR A 404       9.615  15.563  32.282  1.00 19.80           O  
ATOM   2865  CB  THR A 404       9.662  13.343  34.844  1.00 20.89           C  
ATOM   2866  HB  THR A 404       9.692  12.349  34.340  1.00  0.00           H  
ATOM   2867  CG2 THR A 404      11.074  13.915  34.831  1.00 17.43           C  
ATOM   2868 1HG2 THR A 404      11.787  13.269  35.394  1.00  0.00           H  
ATOM   2869 2HG2 THR A 404      11.091  14.964  35.209  1.00  0.00           H  
ATOM   2870 3HG2 THR A 404      11.428  14.099  33.790  1.00  0.00           H  
ATOM   2871  OG1 THR A 404       9.197  13.139  36.191  1.00 17.75           O  
ATOM   2872  HG1 THR A 404       9.805  12.589  36.671  1.00  0.00           H  
ATOM   2873  N   HIS A 405       8.960  13.468  31.767  1.00 17.06           N  
ATOM   2874  HN  HIS A 405       8.556  12.611  32.144  1.00  0.00           H  
ATOM   2875  CA  HIS A 405       9.292  13.482  30.342  1.00 18.38           C  
ATOM   2876  HA  HIS A 405      10.383  13.699  30.261  1.00  0.00           H  
ATOM   2877  C   HIS A 405       8.536  14.625  29.582  1.00 22.56           C  
ATOM   2878  O   HIS A 405       9.163  15.385  28.822  1.00 19.62           O  
ATOM   2879  CB  HIS A 405       9.061  12.090  29.733  1.00 19.22           C  
ATOM   2880  HB1 HIS A 405       9.615  11.312  30.308  1.00  0.00           H  
ATOM   2881  HB2 HIS A 405       8.015  11.749  29.917  1.00  0.00           H  
ATOM   2882  CG  HIS A 405       9.395  12.006  28.274  1.00 22.28           C  
ATOM   2883  CD2 HIS A 405       8.629  12.295  27.192  1.00 24.18           C  
ATOM   2884  HD2 HIS A 405       7.599  12.689  27.198  1.00  0.00           H  
ATOM   2885  ND1 HIS A 405      10.619  11.542  27.845  1.00 23.54           N  
ATOM   2886  HD1 HIS A 405      11.399  11.237  28.427  1.00  0.00           H  
ATOM   2887  CE1 HIS A 405      10.576  11.573  26.520  1.00 23.29           C  
ATOM   2888  HE1 HIS A 405      11.414  11.283  25.865  1.00  0.00           H  
ATOM   2889  NE2 HIS A 405       9.395  11.998  26.081  1.00 23.46           N  
ATOM   2890  HE2 HIS A 405       9.108  12.088  25.106  1.00  0.00           H  
ATOM   2891  N   GLU A 406       7.207  14.757  29.807  1.00 20.07           N  
ATOM   2892  HN  GLU A 406       6.755  14.110  30.453  1.00  0.00           H  
ATOM   2893  CA  GLU A 406       6.389  15.790  29.162  1.00 18.21           C  
ATOM   2894  HA  GLU A 406       6.570  15.724  28.064  1.00  0.00           H  
ATOM   2895  C   GLU A 406       6.805  17.189  29.612  1.00 20.98           C  
ATOM   2896  O   GLU A 406       7.004  18.087  28.777  1.00 20.00           O  
ATOM   2897  CB  GLU A 406       4.882  15.545  29.400  1.00 19.17           C  
ATOM   2898  HB1 GLU A 406       4.643  15.601  30.488  1.00  0.00           H  
ATOM   2899  HB2 GLU A 406       4.282  16.409  29.031  1.00  0.00           H  
ATOM   2900  CG  GLU A 406       4.364  14.239  28.804  1.00 21.19           C  
ATOM   2901  HG1 GLU A 406       3.249  14.239  28.809  1.00  0.00           H  
ATOM   2902  HG2 GLU A 406       4.569  13.397  29.506  1.00  0.00           H  
ATOM   2903  CD  GLU A 406       4.875  13.885  27.409  1.00 23.94           C  
ATOM   2904  OE1 GLU A 406       5.134  14.808  26.605  1.00 24.12           O  
ATOM   2905  OE2 GLU A 406       4.981  12.679  27.116  1.00 22.34           O  
ATOM   2906  N   LEU A 407       6.991  17.382  30.936  1.00 17.80           N  
ATOM   2907  HN  LEU A 407       6.810  16.629  31.599  1.00  0.00           H  
ATOM   2908  CA  LEU A 407       7.457  18.690  31.405  1.00 18.36           C  
ATOM   2909  HA  LEU A 407       6.797  19.471  30.959  1.00  0.00           H  
ATOM   2910  C   LEU A 407       8.902  18.944  30.908  1.00 21.07           C  
ATOM   2911  O   LEU A 407       9.266  20.091  30.694  1.00 21.37           O  
ATOM   2912  CB  LEU A 407       7.362  18.805  32.933  1.00 19.29           C  
ATOM   2913  HB1 LEU A 407       8.039  18.065  33.420  1.00  0.00           H  
ATOM   2914  HB2 LEU A 407       7.834  19.754  33.280  1.00  0.00           H  
ATOM   2915  CG  LEU A 407       5.930  18.678  33.501  1.00 23.26           C  
ATOM   2916  HG  LEU A 407       5.525  17.691  33.177  1.00  0.00           H  
ATOM   2917  CD1 LEU A 407       5.961  18.685  35.027  1.00 23.44           C  
ATOM   2918 1HD1 LEU A 407       4.928  18.593  35.437  1.00  0.00           H  
ATOM   2919 2HD1 LEU A 407       6.489  19.582  35.428  1.00  0.00           H  
ATOM   2920 3HD1 LEU A 407       6.640  17.899  35.432  1.00  0.00           H  
ATOM   2921  CD2 LEU A 407       5.026  19.737  32.959  1.00 25.55           C  
ATOM   2922 1HD2 LEU A 407       3.993  19.645  33.369  1.00  0.00           H  
ATOM   2923 2HD2 LEU A 407       5.023  19.738  31.844  1.00  0.00           H  
ATOM   2924 3HD2 LEU A 407       5.444  20.756  33.132  1.00  0.00           H  
ATOM   2925  N   GLY A 408       9.664  17.868  30.685  1.00 19.26           N  
ATOM   2926  HN  GLY A 408       9.269  16.949  30.885  1.00  0.00           H  
ATOM   2927  CA  GLY A 408      11.030  17.932  30.171  1.00 19.35           C  
ATOM   2928  HA1 GLY A 408      11.517  16.929  30.152  1.00  0.00           H  
ATOM   2929  HA2 GLY A 408      11.723  18.435  30.885  1.00  0.00           H  
ATOM   2930  C   GLY A 408      11.039  18.595  28.807  1.00 22.63           C  
ATOM   2931  O   GLY A 408      11.782  19.566  28.569  1.00 21.44           O  
ATOM   2932  N   HIS A 409      10.120  18.132  27.935  1.00 20.71           N  
ATOM   2933  HN  HIS A 409       9.570  17.313  28.194  1.00  0.00           H  
ATOM   2934  CA  HIS A 409       9.878  18.760  26.625  1.00 20.43           C  
ATOM   2935  HA  HIS A 409      10.824  18.720  26.037  1.00  0.00           H  
ATOM   2936  C   HIS A 409       9.495  20.233  26.823  1.00 23.12           C  
ATOM   2937  O   HIS A 409      10.080  21.092  26.168  1.00 23.87           O  
ATOM   2938  CB  HIS A 409       8.784  18.021  25.833  1.00 20.94           C  
ATOM   2939  HB1 HIS A 409       7.907  17.815  26.489  1.00  0.00           H  
ATOM   2940  HB2 HIS A 409       8.315  18.709  25.091  1.00  0.00           H  
ATOM   2941  CG  HIS A 409       9.233  16.759  25.157  1.00 23.84           C  
ATOM   2942  CD2 HIS A 409       8.686  15.521  25.202  1.00 25.23           C  
ATOM   2943  HD2 HIS A 409       7.818  15.208  25.806  1.00  0.00           H  
ATOM   2944  ND1 HIS A 409      10.319  16.741  24.290  1.00 25.98           N  
ATOM   2945  HD1 HIS A 409      10.930  17.523  24.052  1.00  0.00           H  
ATOM   2946  CE1 HIS A 409      10.397  15.497  23.836  1.00 25.47           C  
ATOM   2947  HE1 HIS A 409      11.165  15.143  23.128  1.00  0.00           H  
ATOM   2948  NE2 HIS A 409       9.426  14.723  24.344  1.00 25.72           N  
ATOM   2949  HE2 HIS A 409       9.264  13.737  24.138  1.00  0.00           H  
ATOM   2950  N   ASN A 410       8.539  20.540  27.749  1.00 19.91           N  
ATOM   2951  HN  ASN A 410       8.096  19.775  28.258  1.00  0.00           H  
ATOM   2952  CA  ASN A 410       8.115  21.910  28.051  1.00 19.79           C  
ATOM   2953  HA  ASN A 410       7.660  22.345  27.131  1.00  0.00           H  
ATOM   2954  C   ASN A 410       9.293  22.790  28.463  1.00 24.38           C  
ATOM   2955  O   ASN A 410       9.335  23.985  28.124  1.00 23.07           O  
ATOM   2956  CB  ASN A 410       7.080  21.965  29.167  1.00 18.94           C  
ATOM   2957  HB1 ASN A 410       7.024  23.003  29.571  1.00  0.00           H  
ATOM   2958  HB2 ASN A 410       7.465  21.417  30.058  1.00  0.00           H  
ATOM   2959  CG  ASN A 410       5.693  21.478  28.840  1.00 27.42           C  
ATOM   2960  ND2 ASN A 410       5.227  21.621  27.581  1.00 23.22           N  
ATOM   2961 1HD2 ASN A 410       5.832  21.927  26.819  1.00  0.00           H  
ATOM   2962 2HD2 ASN A 410       4.288  21.291  27.360  1.00  0.00           H  
ATOM   2963  OD1 ASN A 410       4.966  21.110  29.755  1.00 22.98           O  
ATOM   2964  N   PHE A 411      10.235  22.192  29.213  1.00 21.05           N  
ATOM   2965  HN  PHE A 411      10.106  21.209  29.454  1.00  0.00           H  
ATOM   2966  CA  PHE A 411      11.431  22.870  29.701  1.00 20.96           C  
ATOM   2967  HA  PHE A 411      11.119  23.908  29.964  1.00  0.00           H  
ATOM   2968  C   PHE A 411      12.532  23.005  28.633  1.00 26.99           C  
ATOM   2969  O   PHE A 411      13.560  23.599  28.909  1.00 27.28           O  
ATOM   2970  CB  PHE A 411      11.938  22.221  31.010  1.00 21.58           C  
ATOM   2971  HB1 PHE A 411      13.052  22.237  31.051  1.00  0.00           H  
ATOM   2972  HB2 PHE A 411      11.768  21.119  30.994  1.00  0.00           H  
ATOM   2973  CG  PHE A 411      11.345  22.838  32.268  1.00 21.29           C  
ATOM   2974  CD1 PHE A 411      10.042  22.550  32.658  1.00 23.34           C  
ATOM   2975  HD1 PHE A 411       9.429  21.866  32.047  1.00  0.00           H  
ATOM   2976  CD2 PHE A 411      12.112  23.661  33.087  1.00 22.70           C  
ATOM   2977  HD2 PHE A 411      13.161  23.870  32.818  1.00  0.00           H  
ATOM   2978  CE1 PHE A 411       9.498  23.116  33.816  1.00 24.07           C  
ATOM   2979  HE1 PHE A 411       8.449  22.911  34.087  1.00  0.00           H  
ATOM   2980  CE2 PHE A 411      11.571  24.228  34.248  1.00 25.42           C  
ATOM   2981  HE2 PHE A 411      12.179  24.911  34.865  1.00  0.00           H  
ATOM   2982  CZ  PHE A 411      10.271  23.930  34.620  1.00 23.69           C  
ATOM   2983  HZ  PHE A 411       9.855  24.341  35.555  1.00  0.00           H  
ATOM   2984  N   GLY A 412      12.286  22.501  27.436  1.00 25.55           N  
ATOM   2985  HN  GLY A 412      11.417  21.986  27.296  1.00  0.00           H  
ATOM   2986  CA  GLY A 412      13.199  22.645  26.302  1.00 26.35           C  
ATOM   2987  HA1 GLY A 412      13.860  23.527  26.471  1.00  0.00           H  
ATOM   2988  HA2 GLY A 412      12.624  22.982  25.408  1.00  0.00           H  
ATOM   2989  C   GLY A 412      14.046  21.453  25.930  1.00 29.00           C  
ATOM   2990  O   GLY A 412      14.793  21.531  24.950  1.00 29.62           O  
ATOM   2991  N   ALA A 413      13.934  20.333  26.664  1.00 24.80           N  
ATOM   2992  HN  ALA A 413      13.293  20.320  27.457  1.00  0.00           H  
ATOM   2993  CA  ALA A 413      14.708  19.134  26.354  1.00 25.38           C  
ATOM   2994  HA  ALA A 413      15.744  19.455  26.095  1.00  0.00           H  
ATOM   2995  C   ALA A 413      14.144  18.358  25.153  1.00 28.44           C  
ATOM   2996  O   ALA A 413      12.931  18.147  25.031  1.00 27.07           O  
ATOM   2997  CB  ALA A 413      14.796  18.208  27.576  1.00 26.19           C  
ATOM   2998  HB1 ALA A 413      15.387  17.293  27.339  1.00  0.00           H  
ATOM   2999  HB2 ALA A 413      13.786  17.955  27.975  1.00  0.00           H  
ATOM   3000  HB3 ALA A 413      15.201  18.740  28.468  1.00  0.00           H  
ATOM   3001  N   GLU A 414      15.047  17.917  24.276  1.00 24.38           N  
ATOM   3002  HN  GLU A 414      16.025  18.182  24.394  1.00  0.00           H  
ATOM   3003  CA  GLU A 414      14.673  17.067  23.156  1.00 24.10           C  
ATOM   3004  HA  GLU A 414      13.583  17.177  22.946  1.00  0.00           H  
ATOM   3005  C   GLU A 414      14.968  15.640  23.624  1.00 27.56           C  
ATOM   3006  O   GLU A 414      15.468  15.468  24.739  1.00 28.34           O  
ATOM   3007  CB  GLU A 414      15.491  17.441  21.892  1.00 26.02           C  
ATOM   3008  HB1 GLU A 414      16.586  17.441  22.103  1.00  0.00           H  
ATOM   3009  HB2 GLU A 414      15.459  16.625  21.132  1.00  0.00           H  
ATOM   3010  CG  GLU A 414      15.042  18.767  21.299  1.00 38.55           C  
ATOM   3011  HG1 GLU A 414      15.013  19.540  22.102  1.00  0.00           H  
ATOM   3012  HG2 GLU A 414      13.962  18.705  21.031  1.00  0.00           H  
ATOM   3013  CD  GLU A 414      15.825  19.301  20.114  1.00 60.80           C  
ATOM   3014  OE1 GLU A 414      16.691  18.571  19.580  1.00 48.53           O  
ATOM   3015  OE2 GLU A 414      15.564  20.459  19.717  1.00 59.21           O  
ATOM   3016  N   HIS A 415      14.623  14.615  22.825  1.00 24.68           N  
ATOM   3017  HN  HIS A 415      14.141  14.810  21.947  1.00  0.00           H  
ATOM   3018  CA  HIS A 415      14.920  13.232  23.181  1.00 24.05           C  
ATOM   3019  HA  HIS A 415      14.505  13.035  24.197  1.00  0.00           H  
ATOM   3020  C   HIS A 415      16.430  12.976  23.220  1.00 28.19           C  
ATOM   3021  O   HIS A 415      17.186  13.634  22.490  1.00 27.43           O  
ATOM   3022  CB  HIS A 415      14.272  12.256  22.199  1.00 25.28           C  
ATOM   3023  HB1 HIS A 415      14.572  12.495  21.152  1.00  0.00           H  
ATOM   3024  HB2 HIS A 415      14.725  11.242  22.297  1.00  0.00           H  
ATOM   3025  CG  HIS A 415      12.794  12.181  22.314  1.00 28.34           C  
ATOM   3026  CD2 HIS A 415      12.000  12.302  23.409  1.00 28.02           C  
ATOM   3027  HD2 HIS A 415      12.329  12.493  24.444  1.00  0.00           H  
ATOM   3028  ND1 HIS A 415      12.001  11.953  21.210  1.00 29.49           N  
ATOM   3029  HD1 HIS A 415      12.308  11.812  20.247  1.00  0.00           H  
ATOM   3030  CE1 HIS A 415      10.757  11.955  21.663  1.00 28.40           C  
ATOM   3031  HE1 HIS A 415       9.866  11.819  21.027  1.00  0.00           H  
ATOM   3032  NE2 HIS A 415      10.713  12.141  22.977  1.00 28.01           N  
ATOM   3033  HE2 HIS A 415       9.874  12.160  23.557  1.00  0.00           H  
ATOM   3034  N   ASP A 416      16.860  12.059  24.107  1.00 24.21           N  
ATOM   3035  HN  ASP A 416      16.183  11.631  24.739  1.00  0.00           H  
ATOM   3036  CA  ASP A 416      18.254  11.657  24.197  1.00 23.46           C  
ATOM   3037  HA  ASP A 416      18.906  12.561  24.169  1.00  0.00           H  
ATOM   3038  C   ASP A 416      18.531  10.788  22.972  1.00 29.37           C  
ATOM   3039  O   ASP A 416      17.794   9.827  22.729  1.00 29.98           O  
ATOM   3040  CB  ASP A 416      18.527  10.868  25.475  1.00 24.41           C  
ATOM   3041  HB1 ASP A 416      19.494  10.317  25.408  1.00  0.00           H  
ATOM   3042  HB2 ASP A 416      17.833  10.000  25.568  1.00  0.00           H  
ATOM   3043  CG  ASP A 416      18.480  11.736  26.707  1.00 24.96           C  
ATOM   3044  OD1 ASP A 416      18.991  12.871  26.650  1.00 23.90           O  
ATOM   3045  OD2 ASP A 416      17.897  11.305  27.695  1.00 25.89           O  
ATOM   3046  N   PRO A 417      19.565  11.125  22.173  1.00 28.20           N  
ATOM   3047  CA  PRO A 417      19.843  10.312  20.978  1.00 28.80           C  
ATOM   3048  HA  PRO A 417      18.885   9.939  20.546  1.00  0.00           H  
ATOM   3049  C   PRO A 417      20.767   9.129  21.285  1.00 32.42           C  
ATOM   3050  O   PRO A 417      21.674   9.266  22.095  1.00 31.52           O  
ATOM   3051  CB  PRO A 417      20.481  11.326  20.023  1.00 30.49           C  
ATOM   3052  HB1 PRO A 417      21.162  10.867  19.269  1.00  0.00           H  
ATOM   3053  HB2 PRO A 417      19.763  11.772  19.295  1.00  0.00           H  
ATOM   3054  CG  PRO A 417      21.150  12.335  20.908  1.00 34.26           C  
ATOM   3055  HG1 PRO A 417      21.123  13.365  20.482  1.00  0.00           H  
ATOM   3056  HG2 PRO A 417      22.258  12.213  20.938  1.00  0.00           H  
ATOM   3057  CD  PRO A 417      20.512  12.255  22.294  1.00 29.54           C  
ATOM   3058  HD1 PRO A 417      20.052  13.208  22.647  1.00  0.00           H  
ATOM   3059  HD2 PRO A 417      21.240  12.160  23.133  1.00  0.00           H  
ATOM   3060  N   ASP A 418      20.545   7.965  20.635  1.00 32.93           N  
ATOM   3061  HN  ASP A 418      19.757   7.915  19.989  1.00  0.00           H  
ATOM   3062  CA  ASP A 418      21.387   6.755  20.811  1.00 32.95           C  
ATOM   3063  HA  ASP A 418      21.253   6.376  21.851  1.00  0.00           H  
ATOM   3064  C   ASP A 418      22.877   7.044  20.584  1.00 36.90           C  
ATOM   3065  O   ASP A 418      23.731   6.560  21.352  1.00 37.92           O  
ATOM   3066  CB  ASP A 418      20.950   5.651  19.825  1.00 35.14           C  
ATOM   3067  HB1 ASP A 418      20.653   6.102  18.849  1.00  0.00           H  
ATOM   3068  HB2 ASP A 418      21.833   5.052  19.501  1.00  0.00           H  
ATOM   3069  CG  ASP A 418      19.859   4.739  20.332  1.00 40.62           C  
ATOM   3070  OD1 ASP A 418      19.624   4.719  21.564  1.00 39.12           O  
ATOM   3071  OD2 ASP A 418      19.296   3.974  19.510  1.00 44.80           O  
ATOM   3072  N   GLY A 419      23.157   7.843  19.551  1.00 30.06           N  
ATOM   3073  HN  GLY A 419      22.377   8.202  19.001  1.00  0.00           H  
ATOM   3074  CA  GLY A 419      24.507   8.236  19.157  1.00 29.33           C  
ATOM   3075  HA1 GLY A 419      24.454   8.828  18.214  1.00  0.00           H  
ATOM   3076  HA2 GLY A 419      25.064   7.334  18.811  1.00  0.00           H  
ATOM   3077  C   GLY A 419      25.354   8.985  20.167  1.00 31.05           C  
ATOM   3078  O   GLY A 419      26.527   9.248  19.893  1.00 30.95           O  
ATOM   3079  N   LEU A 420      24.788   9.355  21.332  1.00 25.92           N  
ATOM   3080  HN  LEU A 420      23.794   9.183  21.485  1.00  0.00           H  
ATOM   3081  CA  LEU A 420      25.578   9.999  22.380  1.00 24.92           C  
ATOM   3082  HA  LEU A 420      26.641  10.012  22.044  1.00  0.00           H  
ATOM   3083  C   LEU A 420      25.496   9.131  23.615  1.00 28.61           C  
ATOM   3084  O   LEU A 420      24.503   9.206  24.355  1.00 25.75           O  
ATOM   3085  CB  LEU A 420      25.150  11.452  22.634  1.00 24.72           C  
ATOM   3086  HB1 LEU A 420      25.664  11.842  23.543  1.00  0.00           H  
ATOM   3087  HB2 LEU A 420      24.089  11.477  22.975  1.00  0.00           H  
ATOM   3088  CG  LEU A 420      25.342  12.430  21.473  1.00 28.46           C  
ATOM   3089  HG  LEU A 420      24.873  11.978  20.568  1.00  0.00           H  
ATOM   3090  CD1 LEU A 420      24.619  13.770  21.758  1.00 29.64           C  
ATOM   3091 1HD1 LEU A 420      23.538  13.611  21.981  1.00  0.00           H  
ATOM   3092 2HD1 LEU A 420      24.761  14.496  20.924  1.00  0.00           H  
ATOM   3093 3HD1 LEU A 420      25.124  14.341  22.572  1.00  0.00           H  
ATOM   3094  CD2 LEU A 420      26.827  12.648  21.167  1.00 28.18           C  
ATOM   3095 1HD2 LEU A 420      27.347  11.683  20.962  1.00  0.00           H  
ATOM   3096 2HD2 LEU A 420      27.332  13.219  21.981  1.00  0.00           H  
ATOM   3097 3HD2 LEU A 420      26.969  13.374  20.333  1.00  0.00           H  
ATOM   3098  N   ALA A 421      26.494   8.219  23.777  1.00 25.91           N  
ATOM   3099  HN  ALA A 421      27.247   8.212  23.089  1.00  0.00           H  
ATOM   3100  CA  ALA A 421      26.560   7.242  24.878  1.00 26.97           C  
ATOM   3101  HA  ALA A 421      25.746   6.495  24.730  1.00  0.00           H  
ATOM   3102  C   ALA A 421      26.357   7.909  26.247  1.00 29.67           C  
ATOM   3103  O   ALA A 421      25.694   7.331  27.109  1.00 30.57           O  
ATOM   3104  CB  ALA A 421      27.889   6.506  24.857  1.00 28.49           C  
ATOM   3105  HB1 ALA A 421      27.939   5.767  25.690  1.00  0.00           H  
ATOM   3106  HB2 ALA A 421      28.753   7.210  24.875  1.00  0.00           H  
ATOM   3107  HB3 ALA A 421      28.084   6.030  23.868  1.00  0.00           H  
ATOM   3108  N   GLU A 422      26.939   9.107  26.433  1.00 25.73           N  
ATOM   3109  HN  GLU A 422      27.490   9.490  25.664  1.00  0.00           H  
ATOM   3110  CA  GLU A 422      26.839   9.905  27.664  1.00 26.36           C  
ATOM   3111  HA  GLU A 422      27.352   9.375  28.500  1.00  0.00           H  
ATOM   3112  C   GLU A 422      25.347  10.118  28.017  1.00 30.22           C  
ATOM   3113  O   GLU A 422      24.976  10.044  29.187  1.00 29.33           O  
ATOM   3114  CB  GLU A 422      27.491  11.286  27.444  1.00 27.90           C  
ATOM   3115  HB1 GLU A 422      27.024  11.810  26.577  1.00  0.00           H  
ATOM   3116  HB2 GLU A 422      28.530  11.175  27.055  1.00  0.00           H  
ATOM   3117  CG  GLU A 422      27.471  12.173  28.686  1.00 35.11           C  
ATOM   3118  HG1 GLU A 422      26.444  12.200  29.120  1.00  0.00           H  
ATOM   3119  HG2 GLU A 422      28.024  11.678  29.519  1.00  0.00           H  
ATOM   3120  CD  GLU A 422      27.988  13.583  28.484  1.00 49.44           C  
ATOM   3121  OE1 GLU A 422      27.964  14.080  27.335  1.00 36.69           O  
ATOM   3122  OE2 GLU A 422      28.427  14.192  29.484  1.00 44.75           O  
ATOM   3123  N   CYS A 423      24.513  10.334  26.991  1.00 27.36           N  
ATOM   3124  HN  CYS A 423      24.889  10.297  26.044  1.00  0.00           H  
ATOM   3125  CA  CYS A 423      23.079  10.623  27.165  1.00 26.87           C  
ATOM   3126  HA  CYS A 423      22.973  10.988  28.213  1.00  0.00           H  
ATOM   3127  C   CYS A 423      22.131   9.449  27.048  1.00 31.48           C  
ATOM   3128  O   CYS A 423      20.952   9.582  27.368  1.00 30.70           O  
ATOM   3129  CB  CYS A 423      22.668  11.791  26.284  1.00 25.64           C  
ATOM   3130  HB1 CYS A 423      22.657  11.494  25.209  1.00  0.00           H  
ATOM   3131  HB2 CYS A 423      21.587  12.030  26.419  1.00  0.00           H  
ATOM   3132  SG  CYS A 423      23.688  13.258  26.536  1.00 28.84           S  
ATOM   3133  N   ALA A 424      22.635   8.292  26.615  1.00 28.72           N  
ATOM   3134  HN  ALA A 424      23.620   8.241  26.354  1.00  0.00           H  
ATOM   3135  CA  ALA A 424      21.803   7.101  26.509  1.00 28.50           C  
ATOM   3136  HA  ALA A 424      20.925   7.223  27.186  1.00  0.00           H  
ATOM   3137  C   ALA A 424      22.616   5.870  26.978  1.00 33.70           C  
ATOM   3138  O   ALA A 424      22.998   5.024  26.162  1.00 32.04           O  
ATOM   3139  CB  ALA A 424      21.292   6.946  25.077  1.00 28.77           C  
ATOM   3140  HB1 ALA A 424      20.706   7.833  24.739  1.00  0.00           H  
ATOM   3141  HB2 ALA A 424      20.704   6.006  24.959  1.00  0.00           H  
ATOM   3142  HB3 ALA A 424      22.127   6.723  24.373  1.00  0.00           H  
ATOM   3143  N   PRO A 425      22.898   5.759  28.300  1.00 31.79           N  
ATOM   3144  CA  PRO A 425      23.713   4.622  28.788  1.00 32.46           C  
ATOM   3145  HA  PRO A 425      24.658   4.600  28.197  1.00  0.00           H  
ATOM   3146  C   PRO A 425      23.079   3.236  28.711  1.00 38.81           C  
ATOM   3147  O   PRO A 425      21.857   3.106  28.622  1.00 37.76           O  
ATOM   3148  CB  PRO A 425      24.067   5.017  30.231  1.00 33.87           C  
ATOM   3149  HB1 PRO A 425      25.111   4.758  30.525  1.00  0.00           H  
ATOM   3150  HB2 PRO A 425      23.556   4.397  31.005  1.00  0.00           H  
ATOM   3151  CG  PRO A 425      23.753   6.503  30.330  1.00 37.50           C  
ATOM   3152  HG1 PRO A 425      23.580   6.868  31.369  1.00  0.00           H  
ATOM   3153  HG2 PRO A 425      24.618   7.171  30.112  1.00  0.00           H  
ATOM   3154  CD  PRO A 425      22.581   6.685  29.406  1.00 32.84           C  
ATOM   3155  HD1 PRO A 425      22.389   7.738  29.095  1.00  0.00           H  
ATOM   3156  HD2 PRO A 425      21.583   6.527  29.878  1.00  0.00           H  
ATOM   3157  N   ASN A 426      23.941   2.187  28.725  1.00 38.12           N  
ATOM   3158  HN  ASN A 426      24.941   2.388  28.757  1.00  0.00           H  
ATOM   3159  CA  ASN A 426      23.521   0.785  28.697  1.00 39.49           C  
ATOM   3160  HA  ASN A 426      22.746   0.660  27.906  1.00  0.00           H  
ATOM   3161  C   ASN A 426      22.906   0.419  30.048  1.00 46.22           C  
ATOM   3162  O   ASN A 426      23.139   1.138  31.025  1.00 45.37           O  
ATOM   3163  CB  ASN A 426      24.718  -0.127  28.365  1.00 43.19           C  
ATOM   3164  HB1 ASN A 426      24.443  -1.197  28.516  1.00  0.00           H  
ATOM   3165  HB2 ASN A 426      25.512  -0.021  29.140  1.00  0.00           H  
ATOM   3166  CG  ASN A 426      25.303   0.077  26.979  1.00 70.75           C  
ATOM   3167  ND2 ASN A 426      26.590  -0.207  26.841  1.00 62.36           N  
ATOM   3168 1HD2 ASN A 426      27.153  -0.524  27.630  1.00  0.00           H  
ATOM   3169 2HD2 ASN A 426      26.983  -0.070  25.910  1.00  0.00           H  
ATOM   3170  OD1 ASN A 426      24.616   0.464  26.017  1.00 65.32           O  
ATOM   3171  N   GLU A 427      22.104  -0.669  30.110  1.00 45.42           N  
ATOM   3172  HN  GLU A 427      21.953  -1.217  29.263  1.00  0.00           H  
ATOM   3173  CA  GLU A 427      21.441  -1.090  31.357  1.00 46.84           C  
ATOM   3174  HA  GLU A 427      20.742  -0.273  31.651  1.00  0.00           H  
ATOM   3175  C   GLU A 427      22.427  -1.277  32.509  1.00 53.92           C  
ATOM   3176  O   GLU A 427      22.205  -0.749  33.603  1.00 54.24           O  
ATOM   3177  CB  GLU A 427      20.598  -2.357  31.154  1.00 48.28           C  
ATOM   3178  HB1 GLU A 427      19.878  -2.221  30.313  1.00  0.00           H  
ATOM   3179  HB2 GLU A 427      20.083  -2.666  32.093  1.00  0.00           H  
ATOM   3180  HB3 GLU A 427      21.236  -3.260  31.009  1.00  0.00           H  
ATOM   3181  N   ASP A 428      23.550  -1.961  32.234  1.00 51.70           N  
ATOM   3182  HN  ASP A 428      23.656  -2.326  31.288  1.00  0.00           H  
ATOM   3183  CA  ASP A 428      24.635  -2.225  33.184  1.00 51.71           C  
ATOM   3184  HA  ASP A 428      24.200  -2.780  34.048  1.00  0.00           H  
ATOM   3185  C   ASP A 428      25.274  -0.929  33.734  1.00 53.68           C  
ATOM   3186  O   ASP A 428      25.888  -0.948  34.803  1.00 54.70           O  
ATOM   3187  CB  ASP A 428      25.692  -3.137  32.528  1.00 54.57           C  
ATOM   3188  HB1 ASP A 428      25.353  -4.199  32.534  1.00  0.00           H  
ATOM   3189  HB2 ASP A 428      26.593  -3.225  33.178  1.00  0.00           H  
ATOM   3190  CG  ASP A 428      26.083  -2.708  31.128  1.00 70.69           C  
ATOM   3191  OD1 ASP A 428      25.432  -3.172  30.162  1.00 72.38           O  
ATOM   3192  OD2 ASP A 428      27.017  -1.883  30.999  1.00 78.25           O  
ATOM   3193  N   GLN A 429      25.081   0.194  33.017  1.00 47.57           N  
ATOM   3194  HN  GLN A 429      24.528   0.112  32.164  1.00  0.00           H  
ATOM   3195  CA  GLN A 429      25.595   1.519  33.354  1.00 46.64           C  
ATOM   3196  HA  GLN A 429      26.466   1.390  34.038  1.00  0.00           H  
ATOM   3197  C   GLN A 429      24.553   2.429  34.062  1.00 46.14           C  
ATOM   3198  O   GLN A 429      24.816   3.617  34.261  1.00 46.37           O  
ATOM   3199  CB  GLN A 429      26.091   2.198  32.070  1.00 48.55           C  
ATOM   3200  HB1 GLN A 429      25.994   1.507  31.200  1.00  0.00           H  
ATOM   3201  HB2 GLN A 429      25.384   3.000  31.754  1.00  0.00           H  
ATOM   3202  CG  GLN A 429      27.505   2.742  32.162  1.00 63.39           C  
ATOM   3203  HG1 GLN A 429      27.545   3.804  31.825  1.00  0.00           H  
ATOM   3204  HG2 GLN A 429      27.811   2.876  33.226  1.00  0.00           H  
ATOM   3205  CD  GLN A 429      28.508   1.903  31.416  1.00 79.23           C  
ATOM   3206  NE2 GLN A 429      29.707   1.805  31.965  1.00 73.14           N  
ATOM   3207 1HE2 GLN A 429      29.922   2.245  32.860  1.00  0.00           H  
ATOM   3208 2HE2 GLN A 429      30.387   1.237  31.460  1.00  0.00           H  
ATOM   3209  OE1 GLN A 429      28.246   1.368  30.328  1.00 71.28           O  
ATOM   3210  N   GLY A 430      23.403   1.874  34.432  1.00 39.48           N  
ATOM   3211  HN  GLY A 430      23.254   0.884  34.236  1.00  0.00           H  
ATOM   3212  CA  GLY A 430      22.342   2.619  35.108  1.00 37.77           C  
ATOM   3213  HA1 GLY A 430      22.043   2.103  36.050  1.00  0.00           H  
ATOM   3214  HA2 GLY A 430      22.742   3.570  35.531  1.00  0.00           H  
ATOM   3215  C   GLY A 430      21.126   2.893  34.244  1.00 39.34           C  
ATOM   3216  O   GLY A 430      20.138   3.453  34.726  1.00 39.31           O  
ATOM   3217  N   GLY A 431      21.200   2.505  32.971  1.00 34.38           N  
ATOM   3218  HN  GLY A 431      22.070   2.090  32.637  1.00  0.00           H  
ATOM   3219  CA  GLY A 431      20.091   2.648  32.035  1.00 33.00           C  
ATOM   3220  HA1 GLY A 431      19.141   2.323  32.519  1.00  0.00           H  
ATOM   3221  HA2 GLY A 431      20.174   1.883  31.228  1.00  0.00           H  
ATOM   3222  C   GLY A 431      19.917   4.024  31.427  1.00 32.54           C  
ATOM   3223  O   GLY A 431      20.783   4.895  31.539  1.00 30.60           O  
ATOM   3224  N   LYS A 432      18.798   4.198  30.731  1.00 26.86           N  
ATOM   3225  HN  LYS A 432      18.121   3.436  30.706  1.00  0.00           H  
ATOM   3226  CA  LYS A 432      18.488   5.422  30.001  1.00 25.17           C  
ATOM   3227  HA  LYS A 432      19.412   5.770  29.484  1.00  0.00           H  
ATOM   3228  C   LYS A 432      18.022   6.516  30.947  1.00 28.09           C  
ATOM   3229  O   LYS A 432      17.548   6.215  32.049  1.00 27.70           O  
ATOM   3230  CB  LYS A 432      17.399   5.139  28.930  1.00 26.45           C  
ATOM   3231  HB1 LYS A 432      16.418   4.944  29.423  1.00  0.00           H  
ATOM   3232  HB2 LYS A 432      17.156   6.074  28.374  1.00  0.00           H  
ATOM   3233  CG  LYS A 432      17.730   4.003  27.938  1.00 30.40           C  
ATOM   3234  HG1 LYS A 432      17.804   3.023  28.465  1.00  0.00           H  
ATOM   3235  HG2 LYS A 432      16.860   3.788  27.275  1.00  0.00           H  
ATOM   3236  CD  LYS A 432      19.003   4.278  27.106  1.00 29.91           C  
ATOM   3237  HD1 LYS A 432      18.957   5.278  26.614  1.00  0.00           H  
ATOM   3238  HD2 LYS A 432      19.888   4.446  27.763  1.00  0.00           H  
ATOM   3239  CE  LYS A 432      19.268   3.181  26.098  1.00 34.55           C  
ATOM   3240  HE1 LYS A 432      19.846   3.562  25.224  1.00  0.00           H  
ATOM   3241  HE2 LYS A 432      18.334   2.879  25.569  1.00  0.00           H  
ATOM   3242  NZ  LYS A 432      19.937   2.015  26.723  1.00 36.69           N  
ATOM   3243  HZ1 LYS A 432      20.116   1.276  26.044  1.00  0.00           H  
ATOM   3244  HZ2 LYS A 432      19.408   1.666  27.522  1.00  0.00           H  
ATOM   3245  HZ3 LYS A 432      20.792   2.291  27.206  1.00  0.00           H  
ATOM   3246  N   TYR A 433      18.140   7.769  30.503  1.00 24.68           N  
ATOM   3247  HN  TYR A 433      18.606   7.923  29.609  1.00  0.00           H  
ATOM   3248  CA  TYR A 433      17.637   8.929  31.230  1.00 24.51           C  
ATOM   3249  HA  TYR A 433      17.647   8.675  32.316  1.00  0.00           H  
ATOM   3250  C   TYR A 433      16.165   9.171  30.823  1.00 26.02           C  
ATOM   3251  O   TYR A 433      15.652   8.530  29.889  1.00 24.36           O  
ATOM   3252  CB  TYR A 433      18.520  10.164  31.038  1.00 25.18           C  
ATOM   3253  HB1 TYR A 433      18.006  11.086  31.398  1.00  0.00           H  
ATOM   3254  HB2 TYR A 433      18.618  10.424  29.958  1.00  0.00           H  
ATOM   3255  CG  TYR A 433      19.883  10.008  31.689  1.00 26.31           C  
ATOM   3256  CD1 TYR A 433      20.068  10.278  33.047  1.00 28.35           C  
ATOM   3257  HD1 TYR A 433      19.216  10.635  33.649  1.00  0.00           H  
ATOM   3258  CD2 TYR A 433      20.986   9.589  30.950  1.00 26.02           C  
ATOM   3259  HD2 TYR A 433      20.865   9.364  29.877  1.00  0.00           H  
ATOM   3260  CE1 TYR A 433      21.316  10.104  33.657  1.00 29.97           C  
ATOM   3261  HE1 TYR A 433      21.437  10.297  34.736  1.00  0.00           H  
ATOM   3262  CE2 TYR A 433      22.244   9.448  31.542  1.00 27.85           C  
ATOM   3263  HE2 TYR A 433      23.111   9.147  30.931  1.00  0.00           H  
ATOM   3264  CZ  TYR A 433      22.401   9.687  32.898  1.00 33.38           C  
ATOM   3265  OH  TYR A 433      23.644   9.507  33.471  1.00 31.57           O  
ATOM   3266  HH  TYR A 433      23.752   9.671  34.401  1.00  0.00           H  
ATOM   3267  N   VAL A 434      15.490  10.090  31.533  1.00 21.22           N  
ATOM   3268  HN  VAL A 434      15.993  10.649  32.222  1.00  0.00           H  
ATOM   3269  CA  VAL A 434      14.058  10.314  31.350  1.00 21.03           C  
ATOM   3270  HA  VAL A 434      13.599   9.306  31.479  1.00  0.00           H  
ATOM   3271  C   VAL A 434      13.607  10.767  29.950  1.00 22.98           C  
ATOM   3272  O   VAL A 434      12.489  10.450  29.543  1.00 22.55           O  
ATOM   3273  CB  VAL A 434      13.477  11.155  32.505  1.00 24.32           C  
ATOM   3274  HB  VAL A 434      13.942  10.771  33.443  1.00  0.00           H  
ATOM   3275  CG1 VAL A 434      13.868  12.627  32.395  1.00 23.83           C  
ATOM   3276 1HG1 VAL A 434      13.448  13.235  33.230  1.00  0.00           H  
ATOM   3277 2HG1 VAL A 434      13.581  13.049  31.404  1.00  0.00           H  
ATOM   3278 3HG1 VAL A 434      14.974  12.747  32.324  1.00  0.00           H  
ATOM   3279  CG2 VAL A 434      11.962  10.953  32.652  1.00 24.56           C  
ATOM   3280 1HG2 VAL A 434      11.542  11.561  33.487  1.00  0.00           H  
ATOM   3281 2HG2 VAL A 434      11.706   9.874  32.767  1.00  0.00           H  
ATOM   3282 3HG2 VAL A 434      11.430  11.158  31.694  1.00  0.00           H  
ATOM   3283  N   MET A 435      14.475  11.492  29.231  1.00 21.03           N  
ATOM   3284  HN  MET A 435      15.385  11.700  29.642  1.00  0.00           H  
ATOM   3285  CA  MET A 435      14.190  12.004  27.884  1.00 20.36           C  
ATOM   3286  HA  MET A 435      13.090  12.183  27.868  1.00  0.00           H  
ATOM   3287  C   MET A 435      14.446  11.007  26.763  1.00 25.61           C  
ATOM   3288  O   MET A 435      14.348  11.378  25.590  1.00 25.11           O  
ATOM   3289  CB  MET A 435      14.821  13.372  27.613  1.00 21.54           C  
ATOM   3290  HB1 MET A 435      15.934  13.300  27.630  1.00  0.00           H  
ATOM   3291  HB2 MET A 435      14.667  13.670  26.550  1.00  0.00           H  
ATOM   3292  CG  MET A 435      14.340  14.479  28.556  1.00 22.54           C  
ATOM   3293  HG1 MET A 435      14.756  15.464  28.241  1.00  0.00           H  
ATOM   3294  HG2 MET A 435      14.826  14.376  29.554  1.00  0.00           H  
ATOM   3295  SD  MET A 435      12.526  14.586  28.741  1.00 23.08           S  
ATOM   3296  CE  MET A 435      12.021  15.022  26.968  1.00 20.67           C  
ATOM   3297  HE1 MET A 435      10.914  15.087  27.081  1.00  0.00           H  
ATOM   3298  HE2 MET A 435      12.385  14.325  26.178  1.00  0.00           H  
ATOM   3299  HE3 MET A 435      12.515  15.922  26.533  1.00  0.00           H  
ATOM   3300  N   TYR A 436      14.707   9.731  27.109  1.00 23.47           N  
ATOM   3301  HN  TYR A 436      14.790   9.484  28.095  1.00  0.00           H  
ATOM   3302  CA  TYR A 436      14.873   8.695  26.089  1.00 24.30           C  
ATOM   3303  HA  TYR A 436      15.623   9.057  25.347  1.00  0.00           H  
ATOM   3304  C   TYR A 436      13.518   8.501  25.351  1.00 30.47           C  
ATOM   3305  O   TYR A 436      12.474   8.630  25.998  1.00 29.61           O  
ATOM   3306  CB  TYR A 436      15.400   7.390  26.702  1.00 26.09           C  
ATOM   3307  HB1 TYR A 436      16.151   7.597  27.500  1.00  0.00           H  
ATOM   3308  HB2 TYR A 436      14.616   6.892  27.318  1.00  0.00           H  
ATOM   3309  CG  TYR A 436      15.958   6.443  25.663  1.00 27.06           C  
ATOM   3310  CD1 TYR A 436      17.155   6.726  24.999  1.00 29.55           C  
ATOM   3311  HD1 TYR A 436      17.723   7.632  25.268  1.00  0.00           H  
ATOM   3312  CD2 TYR A 436      15.261   5.298  25.292  1.00 27.57           C  
ATOM   3313  HD2 TYR A 436      14.305   5.062  25.790  1.00  0.00           H  
ATOM   3314  CE1 TYR A 436      17.645   5.880  23.999  1.00 30.18           C  
ATOM   3315  HE1 TYR A 436      18.578   6.132  23.468  1.00  0.00           H  
ATOM   3316  CE2 TYR A 436      15.746   4.441  24.303  1.00 28.00           C  
ATOM   3317  HE2 TYR A 436      15.172   3.543  24.019  1.00  0.00           H  
ATOM   3318  CZ  TYR A 436      16.950   4.722  23.679  1.00 34.04           C  
ATOM   3319  OH  TYR A 436      17.418   3.860  22.714  1.00 34.87           O  
ATOM   3320  HH  TYR A 436      18.244   4.053  22.286  1.00  0.00           H  
ATOM   3321  N   PRO A 437      13.479   8.307  24.001  1.00 29.01           N  
ATOM   3322  CA  PRO A 437      12.162   8.272  23.316  1.00 29.68           C  
ATOM   3323  HA  PRO A 437      11.608   9.194  23.611  1.00  0.00           H  
ATOM   3324  C   PRO A 437      11.263   7.079  23.631  1.00 32.88           C  
ATOM   3325  O   PRO A 437      10.042   7.183  23.472  1.00 31.55           O  
ATOM   3326  CB  PRO A 437      12.506   8.400  21.827  1.00 31.42           C  
ATOM   3327  HB1 PRO A 437      12.318   9.415  21.406  1.00  0.00           H  
ATOM   3328  HB2 PRO A 437      11.807   7.851  21.154  1.00  0.00           H  
ATOM   3329  CG  PRO A 437      13.909   7.959  21.719  1.00 34.88           C  
ATOM   3330  HG1 PRO A 437      14.001   6.895  21.398  1.00  0.00           H  
ATOM   3331  HG2 PRO A 437      14.440   8.424  20.856  1.00  0.00           H  
ATOM   3332  CD  PRO A 437      14.595   8.230  23.038  1.00 30.36           C  
ATOM   3333  HD1 PRO A 437      15.264   9.122  23.035  1.00  0.00           H  
ATOM   3334  HD2 PRO A 437      15.386   7.491  23.307  1.00  0.00           H  
ATOM   3335  N   ILE A 438      11.861   5.968  24.090  1.00 30.04           N  
ATOM   3336  HN  ILE A 438      12.880   5.972  24.145  1.00  0.00           H  
ATOM   3337  CA  ILE A 438      11.170   4.752  24.518  1.00 29.54           C  
ATOM   3338  HA  ILE A 438      10.161   4.724  24.045  1.00  0.00           H  
ATOM   3339  C   ILE A 438      11.007   4.909  26.017  1.00 32.53           C  
ATOM   3340  O   ILE A 438      12.011   5.029  26.740  1.00 30.46           O  
ATOM   3341  CB  ILE A 438      11.936   3.454  24.146  1.00 33.05           C  
ATOM   3342  HB  ILE A 438      12.901   3.486  24.704  1.00  0.00           H  
ATOM   3343  CG1 ILE A 438      12.306   3.366  22.625  1.00 33.91           C  
ATOM   3344 1HG1 ILE A 438      13.057   4.155  22.387  1.00  0.00           H  
ATOM   3345 2HG1 ILE A 438      12.905   2.442  22.449  1.00  0.00           H  
ATOM   3346  CG2 ILE A 438      11.182   2.195  24.645  1.00 34.23           C  
ATOM   3347 1HG2 ILE A 438      10.919   2.258  25.727  1.00  0.00           H  
ATOM   3348 2HG2 ILE A 438      11.760   1.267  24.425  1.00  0.00           H  
ATOM   3349 3HG2 ILE A 438      10.279   1.995  24.023  1.00  0.00           H  
ATOM   3350  CD1 ILE A 438      11.148   3.431  21.578  1.00 44.75           C  
ATOM   3351 1HD1 ILE A 438      11.411   3.368  20.496  1.00  0.00           H  
ATOM   3352 2HD1 ILE A 438      10.549   4.355  21.754  1.00  0.00           H  
ATOM   3353 3HD1 ILE A 438      10.397   2.642  21.816  1.00  0.00           H  
ATOM   3354  N   ALA A 439       9.737   4.957  26.479  1.00 29.11           N  
ATOM   3355  HN  ALA A 439       8.974   4.814  25.817  1.00  0.00           H  
ATOM   3356  CA  ALA A 439       9.404   5.203  27.880  1.00 29.44           C  
ATOM   3357  HA  ALA A 439       9.665   6.266  28.092  1.00  0.00           H  
ATOM   3358  C   ALA A 439      10.171   4.361  28.866  1.00 33.15           C  
ATOM   3359  O   ALA A 439      10.081   3.136  28.835  1.00 31.05           O  
ATOM   3360  CB  ALA A 439       7.903   5.061  28.113  1.00 30.40           C  
ATOM   3361  HB1 ALA A 439       7.649   5.249  29.182  1.00  0.00           H  
ATOM   3362  HB2 ALA A 439       7.523   4.072  27.766  1.00  0.00           H  
ATOM   3363  HB3 ALA A 439       7.315   5.716  27.428  1.00  0.00           H  
ATOM   3364  N   VAL A 440      10.963   5.038  29.721  1.00 30.88           N  
ATOM   3365  HN  VAL A 440      11.044   6.048  29.602  1.00  0.00           H  
ATOM   3366  CA  VAL A 440      11.711   4.415  30.805  1.00 31.44           C  
ATOM   3367  HA  VAL A 440      12.279   3.557  30.376  1.00  0.00           H  
ATOM   3368  C   VAL A 440      10.688   3.845  31.813  1.00 37.09           C  
ATOM   3369  O   VAL A 440       9.631   4.459  32.028  1.00 35.28           O  
ATOM   3370  CB  VAL A 440      12.738   5.379  31.468  1.00 34.50           C  
ATOM   3371  HB  VAL A 440      13.124   4.876  32.385  1.00  0.00           H  
ATOM   3372  CG1 VAL A 440      13.938   5.635  30.545  1.00 33.66           C  
ATOM   3373 1HG1 VAL A 440      14.674   6.325  31.020  1.00  0.00           H  
ATOM   3374 2HG1 VAL A 440      13.614   6.007  29.545  1.00  0.00           H  
ATOM   3375 3HG1 VAL A 440      14.419   4.681  30.225  1.00  0.00           H  
ATOM   3376  CG2 VAL A 440      12.088   6.694  31.907  1.00 34.07           C  
ATOM   3377 1HG2 VAL A 440      12.824   7.384  32.382  1.00  0.00           H  
ATOM   3378 2HG2 VAL A 440      11.215   6.511  32.576  1.00  0.00           H  
ATOM   3379 3HG2 VAL A 440      11.559   7.187  31.058  1.00  0.00           H  
ATOM   3380  N   SER A 441      10.994   2.658  32.372  1.00 36.50           N  
ATOM   3381  HN  SER A 441      11.886   2.242  32.105  1.00  0.00           H  
ATOM   3382  CA  SER A 441      10.169   1.899  33.332  1.00 38.24           C  
ATOM   3383  HA  SER A 441       9.105   1.998  33.013  1.00  0.00           H  
ATOM   3384  C   SER A 441      10.263   2.376  34.782  1.00 42.54           C  
ATOM   3385  O   SER A 441       9.305   2.204  35.541  1.00 40.59           O  
ATOM   3386  CB  SER A 441      10.530   0.416  33.278  1.00 43.55           C  
ATOM   3387  HB1 SER A 441      11.614   0.244  33.478  1.00  0.00           H  
ATOM   3388  HB2 SER A 441      10.111  -0.146  34.146  1.00  0.00           H  
ATOM   3389  OG  SER A 441      10.125  -0.145  32.040  1.00 55.00           O  
ATOM   3390  HG  SER A 441      10.350  -1.067  32.006  1.00  0.00           H  
ATOM   3391  N   GLY A 442      11.426   2.909  35.158  1.00 40.68           N  
ATOM   3392  HN  GLY A 442      12.172   2.977  34.465  1.00  0.00           H  
ATOM   3393  CA  GLY A 442      11.690   3.400  36.505  1.00 41.15           C  
ATOM   3394  HA1 GLY A 442      10.735   3.693  37.001  1.00  0.00           H  
ATOM   3395  HA2 GLY A 442      12.198   4.391  36.460  1.00  0.00           H  
ATOM   3396  C   GLY A 442      12.470   2.454  37.392  1.00 47.02           C  
ATOM   3397  O   GLY A 442      12.763   2.802  38.539  1.00 48.44           O  
ATOM   3398  N   ASP A 443      12.826   1.267  36.883  1.00 43.62           N  
ATOM   3399  HN  ASP A 443      12.564   1.034  35.925  1.00  0.00           H  
ATOM   3400  CA  ASP A 443      13.586   0.297  37.679  1.00 43.99           C  
ATOM   3401  HA  ASP A 443      13.295   0.482  38.739  1.00  0.00           H  
ATOM   3402  C   ASP A 443      15.104   0.499  37.623  1.00 45.60           C  
ATOM   3403  O   ASP A 443      15.818  -0.089  38.439  1.00 45.33           O  
ATOM   3404  CB  ASP A 443      13.174  -1.157  37.380  1.00 46.31           C  
ATOM   3405  HB1 ASP A 443      12.173  -1.374  37.820  1.00  0.00           H  
ATOM   3406  HB2 ASP A 443      13.801  -1.866  37.969  1.00  0.00           H  
ATOM   3407  CG  ASP A 443      13.196  -1.528  35.916  1.00 59.29           C  
ATOM   3408  OD1 ASP A 443      14.260  -1.403  35.292  1.00 60.87           O  
ATOM   3409  OD2 ASP A 443      12.156  -1.981  35.406  1.00 68.01           O  
ATOM   3410  N   HIS A 444      15.598   1.320  36.668  1.00 40.71           N  
ATOM   3411  HN  HIS A 444      14.951   1.739  36.000  1.00  0.00           H  
ATOM   3412  CA  HIS A 444      17.027   1.631  36.555  1.00 40.17           C  
ATOM   3413  HA  HIS A 444      17.587   0.887  37.169  1.00  0.00           H  
ATOM   3414  C   HIS A 444      17.294   3.014  37.140  1.00 41.14           C  
ATOM   3415  O   HIS A 444      16.430   3.889  37.072  1.00 39.51           O  
ATOM   3416  CB  HIS A 444      17.523   1.512  35.105  1.00 42.34           C  
ATOM   3417  HB1 HIS A 444      17.062   2.301  34.465  1.00  0.00           H  
ATOM   3418  HB2 HIS A 444      18.594   1.813  35.029  1.00  0.00           H  
ATOM   3419  CG  HIS A 444      17.311   0.155  34.507  1.00 47.21           C  
ATOM   3420  CD2 HIS A 444      16.444  -0.239  33.545  1.00 49.98           C  
ATOM   3421  HD2 HIS A 444      15.718   0.398  33.013  1.00  0.00           H  
ATOM   3422  ND1 HIS A 444      18.058  -0.945  34.917  1.00 49.94           N  
ATOM   3423  HD1 HIS A 444      18.790  -0.962  35.627  1.00  0.00           H  
ATOM   3424  CE1 HIS A 444      17.621  -1.964  34.195  1.00 49.81           C  
ATOM   3425  HE1 HIS A 444      18.012  -2.992  34.272  1.00  0.00           H  
ATOM   3426  NE2 HIS A 444      16.644  -1.590  33.359  1.00 50.20           N  
ATOM   3427  HE2 HIS A 444      16.142  -2.192  32.707  1.00  0.00           H  
ATOM   3428  N   GLU A 445      18.482   3.204  37.727  1.00 37.33           N  
ATOM   3429  HN  GLU A 445      19.150   2.434  37.692  1.00  0.00           H  
ATOM   3430  CA  GLU A 445      18.903   4.431  38.418  1.00 36.98           C  
ATOM   3431  HA  GLU A 445      18.245   4.541  39.312  1.00  0.00           H  
ATOM   3432  C   GLU A 445      18.758   5.724  37.595  1.00 36.68           C  
ATOM   3433  O   GLU A 445      18.249   6.724  38.113  1.00 37.16           O  
ATOM   3434  CB  GLU A 445      20.345   4.286  38.940  1.00 38.78           C  
ATOM   3435  HB1 GLU A 445      20.664   5.217  39.464  1.00  0.00           H  
ATOM   3436  HB2 GLU A 445      21.054   4.003  38.127  1.00  0.00           H  
ATOM   3437  HB3 GLU A 445      20.464   3.384  39.585  1.00  0.00           H  
ATOM   3438  N   ASN A 446      19.179   5.693  36.314  1.00 29.53           N  
ATOM   3439  HN  ASN A 446      19.537   4.817  35.933  1.00  0.00           H  
ATOM   3440  CA  ASN A 446      19.139   6.881  35.449  1.00 27.41           C  
ATOM   3441  HA  ASN A 446      19.550   7.728  36.046  1.00  0.00           H  
ATOM   3442  C   ASN A 446      17.738   7.299  34.996  1.00 27.84           C  
ATOM   3443  O   ASN A 446      17.563   8.438  34.572  1.00 27.46           O  
ATOM   3444  CB  ASN A 446      20.066   6.707  34.226  1.00 25.67           C  
ATOM   3445  HB1 ASN A 446      19.735   5.845  33.601  1.00  0.00           H  
ATOM   3446  HB2 ASN A 446      19.914   7.536  33.496  1.00  0.00           H  
ATOM   3447  CG  ASN A 446      21.528   6.574  34.585  1.00 38.37           C  
ATOM   3448  ND2 ASN A 446      22.292   5.900  33.740  1.00 31.24           N  
ATOM   3449 1HD2 ASN A 446      21.908   5.461  32.903  1.00  0.00           H  
ATOM   3450 2HD2 ASN A 446      23.279   5.810  33.982  1.00  0.00           H  
ATOM   3451  OD1 ASN A 446      21.994   7.106  35.599  1.00 30.55           O  
ATOM   3452  N   ASN A 447      16.772   6.384  35.055  1.00 25.81           N  
ATOM   3453  HN  ASN A 447      17.001   5.484  35.477  1.00  0.00           H  
ATOM   3454  CA  ASN A 447      15.403   6.572  34.559  1.00 26.25           C  
ATOM   3455  HA  ASN A 447      15.472   6.688  33.452  1.00  0.00           H  
ATOM   3456  C   ASN A 447      14.709   7.822  35.094  1.00 31.15           C  
ATOM   3457  O   ASN A 447      13.995   8.471  34.340  1.00 30.01           O  
ATOM   3458  CB  ASN A 447      14.541   5.343  34.823  1.00 26.53           C  
ATOM   3459  HB1 ASN A 447      14.492   5.151  35.920  1.00  0.00           H  
ATOM   3460  HB2 ASN A 447      13.474   5.584  34.608  1.00  0.00           H  
ATOM   3461  CG  ASN A 447      14.927   4.065  34.102  1.00 37.09           C  
ATOM   3462  ND2 ASN A 447      15.922   4.108  33.198  1.00 26.76           N  
ATOM   3463 1HD2 ASN A 447      16.456   4.962  33.041  1.00  0.00           H  
ATOM   3464 2HD2 ASN A 447      16.181   3.249  32.713  1.00  0.00           H  
ATOM   3465  OD1 ASN A 447      14.281   3.032  34.292  1.00 31.95           O  
ATOM   3466  N   LYS A 448      14.941   8.147  36.380  1.00 28.37           N  
ATOM   3467  HN  LYS A 448      15.578   7.549  36.906  1.00  0.00           H  
ATOM   3468  CA  LYS A 448      14.351   9.293  37.089  1.00 29.23           C  
ATOM   3469  HA  LYS A 448      13.352   9.511  36.645  1.00  0.00           H  
ATOM   3470  C   LYS A 448      15.224  10.563  36.991  1.00 33.83           C  
ATOM   3471  O   LYS A 448      14.962  11.550  37.691  1.00 35.96           O  
ATOM   3472  CB  LYS A 448      14.162   8.923  38.577  1.00 30.83           C  
ATOM   3473  HB1 LYS A 448      13.928   9.832  39.179  1.00  0.00           H  
ATOM   3474  HB2 LYS A 448      15.138   8.638  39.035  1.00  0.00           H  
ATOM   3475  CG  LYS A 448      13.125   7.843  38.822  1.00 44.22           C  
ATOM   3476  HG1 LYS A 448      13.357   6.916  38.247  1.00  0.00           H  
ATOM   3477  HG2 LYS A 448      12.149   8.100  38.349  1.00  0.00           H  
ATOM   3478  CD  LYS A 448      12.964   7.550  40.312  1.00 57.21           C  
ATOM   3479  HD1 LYS A 448      12.202   6.756  40.492  1.00  0.00           H  
ATOM   3480  HD2 LYS A 448      12.732   8.477  40.887  1.00  0.00           H  
ATOM   3481  HD3 LYS A 448      13.940   7.293  40.785  1.00  0.00           H  
ATOM   3482  N   MET A 449      16.272  10.538  36.175  1.00 26.99           N  
ATOM   3483  HN  MET A 449      16.449   9.708  35.609  1.00  0.00           H  
ATOM   3484  CA  MET A 449      17.172  11.681  36.077  1.00 27.13           C  
ATOM   3485  HA  MET A 449      16.818  12.490  36.757  1.00  0.00           H  
ATOM   3486  C   MET A 449      17.225  12.207  34.652  1.00 25.97           C  
ATOM   3487  O   MET A 449      16.925  11.475  33.702  1.00 25.41           O  
ATOM   3488  CB  MET A 449      18.614  11.282  36.463  1.00 30.96           C  
ATOM   3489  HB1 MET A 449      19.318  12.103  36.192  1.00  0.00           H  
ATOM   3490  HB2 MET A 449      18.976  10.474  35.785  1.00  0.00           H  
ATOM   3491  CG  MET A 449      18.832  10.879  37.894  1.00 37.50           C  
ATOM   3492  HG1 MET A 449      18.233   9.989  38.198  1.00  0.00           H  
ATOM   3493  HG2 MET A 449      18.395  11.598  38.626  1.00  0.00           H  
ATOM   3494  SD  MET A 449      20.635  10.642  38.099  1.00 44.81           S  
ATOM   3495  CE  MET A 449      20.731   8.918  38.070  1.00 40.49           C  
ATOM   3496  HE1 MET A 449      21.830   8.774  38.195  1.00  0.00           H  
ATOM   3497  HE2 MET A 449      20.277   8.424  37.179  1.00  0.00           H  
ATOM   3498  HE3 MET A 449      20.087   8.386  38.809  1.00  0.00           H  
ATOM   3499  N   PHE A 450      17.693  13.449  34.518  1.00 21.99           N  
ATOM   3500  HN  PHE A 450      17.887  13.980  35.367  1.00  0.00           H  
ATOM   3501  CA  PHE A 450      17.944  14.092  33.244  1.00 21.43           C  
ATOM   3502  HA  PHE A 450      17.272  13.650  32.472  1.00  0.00           H  
ATOM   3503  C   PHE A 450      19.413  13.840  32.842  1.00 25.54           C  
ATOM   3504  O   PHE A 450      20.341  13.997  33.658  1.00 23.16           O  
ATOM   3505  CB  PHE A 450      17.685  15.600  33.334  1.00 22.33           C  
ATOM   3506  HB1 PHE A 450      18.231  16.151  32.533  1.00  0.00           H  
ATOM   3507  HB2 PHE A 450      18.186  16.042  34.227  1.00  0.00           H  
ATOM   3508  CG  PHE A 450      16.215  15.928  33.316  1.00 22.67           C  
ATOM   3509  CD1 PHE A 450      15.483  15.846  32.133  1.00 24.62           C  
ATOM   3510  HD1 PHE A 450      15.990  15.557  31.197  1.00  0.00           H  
ATOM   3511  CD2 PHE A 450      15.553  16.301  34.488  1.00 24.04           C  
ATOM   3512  HD2 PHE A 450      16.113  16.366  35.436  1.00  0.00           H  
ATOM   3513  CE1 PHE A 450      14.104  16.127  32.118  1.00 25.50           C  
ATOM   3514  HE1 PHE A 450      13.530  16.033  31.181  1.00  0.00           H  
ATOM   3515  CE2 PHE A 450      14.176  16.595  34.469  1.00 24.99           C  
ATOM   3516  HE2 PHE A 450      13.660  16.883  35.400  1.00  0.00           H  
ATOM   3517  CZ  PHE A 450      13.471  16.522  33.283  1.00 23.64           C  
ATOM   3518  HZ  PHE A 450      12.399  16.780  33.265  1.00  0.00           H  
ATOM   3519  N   SER A 451      19.606  13.515  31.561  1.00 22.85           N  
ATOM   3520  HN  SER A 451      18.785  13.385  30.969  1.00  0.00           H  
ATOM   3521  CA  SER A 451      20.930  13.334  30.956  1.00 23.17           C  
ATOM   3522  HA  SER A 451      21.532  12.618  31.564  1.00  0.00           H  
ATOM   3523  C   SER A 451      21.648  14.690  30.879  1.00 26.41           C  
ATOM   3524  O   SER A 451      21.019  15.751  31.009  1.00 23.28           O  
ATOM   3525  CB  SER A 451      20.756  12.794  29.531  1.00 24.27           C  
ATOM   3526  HB1 SER A 451      21.684  12.310  29.147  1.00  0.00           H  
ATOM   3527  HB2 SER A 451      20.087  11.903  29.496  1.00  0.00           H  
ATOM   3528  OG  SER A 451      20.304  13.840  28.683  1.00 23.71           O  
ATOM   3529  HG  SER A 451      20.196  13.506  27.800  1.00  0.00           H  
ATOM   3530  N   GLN A 452      22.964  14.673  30.552  1.00 23.45           N  
ATOM   3531  HN  GLN A 452      23.444  13.778  30.461  1.00  0.00           H  
ATOM   3532  CA  GLN A 452      23.707  15.905  30.328  1.00 23.36           C  
ATOM   3533  HA  GLN A 452      23.558  16.566  31.214  1.00  0.00           H  
ATOM   3534  C   GLN A 452      23.154  16.641  29.079  1.00 25.67           C  
ATOM   3535  O   GLN A 452      23.201  17.859  29.040  1.00 25.47           O  
ATOM   3536  CB  GLN A 452      25.232  15.624  30.185  1.00 25.11           C  
ATOM   3537  HB1 GLN A 452      25.765  16.525  29.801  1.00  0.00           H  
ATOM   3538  HB2 GLN A 452      25.426  14.920  29.342  1.00  0.00           H  
ATOM   3539  CG  GLN A 452      25.889  15.114  31.486  1.00 26.54           C  
ATOM   3540  HG1 GLN A 452      25.377  14.199  31.866  1.00  0.00           H  
ATOM   3541  HG2 GLN A 452      26.897  14.682  31.287  1.00  0.00           H  
ATOM   3542  CD  GLN A 452      25.953  16.196  32.556  1.00 42.08           C  
ATOM   3543  NE2 GLN A 452      26.006  15.793  33.807  1.00 37.64           N  
ATOM   3544 1HE2 GLN A 452      26.049  16.518  34.524  1.00  0.00           H  
ATOM   3545 2HE2 GLN A 452      26.024  14.799  34.036  1.00  0.00           H  
ATOM   3546  OE1 GLN A 452      25.931  17.398  32.279  1.00 40.79           O  
ATOM   3547  N   CYS A 453      22.621  15.905  28.073  1.00 22.63           N  
ATOM   3548  HN  CYS A 453      22.651  14.888  28.146  1.00  0.00           H  
ATOM   3549  CA  CYS A 453      22.002  16.503  26.883  1.00 23.04           C  
ATOM   3550  HA  CYS A 453      22.737  17.192  26.405  1.00  0.00           H  
ATOM   3551  C   CYS A 453      20.773  17.312  27.302  1.00 26.12           C  
ATOM   3552  O   CYS A 453      20.614  18.468  26.889  1.00 25.16           O  
ATOM   3553  CB  CYS A 453      21.631  15.416  25.884  1.00 24.26           C  
ATOM   3554  HB1 CYS A 453      20.958  15.819  25.091  1.00  0.00           H  
ATOM   3555  HB2 CYS A 453      20.943  14.670  26.346  1.00  0.00           H  
ATOM   3556  SG  CYS A 453      23.070  14.599  25.154  1.00 28.45           S  
ATOM   3557  N   SER A 454      19.911  16.700  28.134  1.00 23.05           N  
ATOM   3558  HN  SER A 454      20.099  15.740  28.424  1.00  0.00           H  
ATOM   3559  CA  SER A 454      18.706  17.374  28.637  1.00 21.85           C  
ATOM   3560  HA  SER A 454      18.130  17.752  27.761  1.00  0.00           H  
ATOM   3561  C   SER A 454      19.080  18.566  29.507  1.00 23.95           C  
ATOM   3562  O   SER A 454      18.510  19.641  29.330  1.00 23.27           O  
ATOM   3563  CB  SER A 454      17.819  16.405  29.403  1.00 21.33           C  
ATOM   3564  HB1 SER A 454      17.035  16.938  29.991  1.00  0.00           H  
ATOM   3565  HB2 SER A 454      18.365  15.925  30.249  1.00  0.00           H  
ATOM   3566  OG  SER A 454      17.258  15.446  28.529  1.00 22.84           O  
ATOM   3567  HG  SER A 454      16.704  14.841  29.008  1.00  0.00           H  
ATOM   3568  N   LYS A 455      20.063  18.401  30.412  1.00 22.78           N  
ATOM   3569  HN  LYS A 455      20.507  17.488  30.506  1.00  0.00           H  
ATOM   3570  CA  LYS A 455      20.509  19.508  31.267  1.00 23.23           C  
ATOM   3571  HA  LYS A 455      19.649  19.825  31.902  1.00  0.00           H  
ATOM   3572  C   LYS A 455      20.966  20.723  30.439  1.00 26.76           C  
ATOM   3573  O   LYS A 455      20.583  21.838  30.771  1.00 26.52           O  
ATOM   3574  CB  LYS A 455      21.645  19.064  32.192  1.00 25.35           C  
ATOM   3575  HB1 LYS A 455      22.197  19.951  32.581  1.00  0.00           H  
ATOM   3576  HB2 LYS A 455      22.456  18.576  31.603  1.00  0.00           H  
ATOM   3577  CG  LYS A 455      21.212  18.168  33.337  1.00 29.88           C  
ATOM   3578  HG1 LYS A 455      20.340  18.582  33.895  1.00  0.00           H  
ATOM   3579  HG2 LYS A 455      20.735  17.225  32.982  1.00  0.00           H  
ATOM   3580  CD  LYS A 455      22.418  17.908  34.246  1.00 33.99           C  
ATOM   3581  HD1 LYS A 455      22.812  18.859  34.675  1.00  0.00           H  
ATOM   3582  HD2 LYS A 455      23.310  17.597  33.654  1.00  0.00           H  
ATOM   3583  CE  LYS A 455      22.110  16.913  35.325  1.00 43.90           C  
ATOM   3584  HE1 LYS A 455      21.532  16.045  34.930  1.00  0.00           H  
ATOM   3585  HE2 LYS A 455      21.355  17.308  36.044  1.00  0.00           H  
ATOM   3586  NZ  LYS A 455      23.348  16.474  36.019  1.00 45.85           N  
ATOM   3587  HZ1 LYS A 455      23.139  15.797  36.753  1.00  0.00           H  
ATOM   3588  HZ2 LYS A 455      23.877  17.268  36.380  1.00  0.00           H  
ATOM   3589  HZ3 LYS A 455      24.039  16.112  35.361  1.00  0.00           H  
ATOM   3590  N   GLN A 456      21.766  20.511  29.360  1.00 24.83           N  
ATOM   3591  HN  GLN A 456      22.033  19.554  29.128  1.00  0.00           H  
ATOM   3592  CA  GLN A 456      22.259  21.606  28.518  1.00 25.45           C  
ATOM   3593  HA  GLN A 456      22.826  22.309  29.172  1.00  0.00           H  
ATOM   3594  C   GLN A 456      21.084  22.392  27.888  1.00 28.10           C  
ATOM   3595  O   GLN A 456      21.047  23.618  27.947  1.00 27.80           O  
ATOM   3596  CB  GLN A 456      23.237  21.069  27.440  1.00 27.24           C  
ATOM   3597  HB1 GLN A 456      23.612  21.901  26.800  1.00  0.00           H  
ATOM   3598  HB2 GLN A 456      22.777  20.255  26.833  1.00  0.00           H  
ATOM   3599  HB3 GLN A 456      24.073  20.487  27.893  1.00  0.00           H  
ATOM   3600  N   SER A 457      20.100  21.672  27.339  1.00 24.70           N  
ATOM   3601  HN  SER A 457      20.181  20.655  27.345  1.00  0.00           H  
ATOM   3602  CA  SER A 457      18.909  22.275  26.728  1.00 24.79           C  
ATOM   3603  HA  SER A 457      19.251  23.006  25.958  1.00  0.00           H  
ATOM   3604  C   SER A 457      18.048  23.022  27.733  1.00 26.11           C  
ATOM   3605  O   SER A 457      17.665  24.159  27.479  1.00 26.55           O  
ATOM   3606  CB  SER A 457      18.077  21.206  26.024  1.00 27.67           C  
ATOM   3607  HB1 SER A 457      17.657  20.457  26.735  1.00  0.00           H  
ATOM   3608  HB2 SER A 457      17.113  21.607  25.633  1.00  0.00           H  
ATOM   3609  OG  SER A 457      18.863  20.606  25.010  1.00 37.22           O  
ATOM   3610  HG  SER A 457      18.345  19.941  24.572  1.00  0.00           H  
ATOM   3611  N   ILE A 458      17.771  22.398  28.883  1.00 23.08           N  
ATOM   3612  HN  ILE A 458      18.169  21.473  29.044  1.00  0.00           H  
ATOM   3613  CA  ILE A 458      16.922  22.984  29.920  1.00 21.98           C  
ATOM   3614  HA  ILE A 458      16.015  23.385  29.410  1.00  0.00           H  
ATOM   3615  C   ILE A 458      17.620  24.166  30.582  1.00 25.50           C  
ATOM   3616  O   ILE A 458      16.967  25.148  30.915  1.00 24.21           O  
ATOM   3617  CB  ILE A 458      16.434  21.898  30.928  1.00 23.80           C  
ATOM   3618  HB  ILE A 458      17.329  21.348  31.302  1.00  0.00           H  
ATOM   3619  CG1 ILE A 458      15.499  20.866  30.200  1.00 23.50           C  
ATOM   3620 1HG1 ILE A 458      14.582  21.377  29.824  1.00  0.00           H  
ATOM   3621 2HG1 ILE A 458      15.956  20.549  29.233  1.00  0.00           H  
ATOM   3622  CG2 ILE A 458      15.724  22.531  32.139  1.00 22.94           C  
ATOM   3623 1HG2 ILE A 458      15.375  21.755  32.859  1.00  0.00           H  
ATOM   3624 2HG2 ILE A 458      14.888  23.197  31.820  1.00  0.00           H  
ATOM   3625 3HG2 ILE A 458      16.369  23.291  32.639  1.00  0.00           H  
ATOM   3626  CD1 ILE A 458      15.101  19.590  31.062  1.00 23.10           C  
ATOM   3627 1HD1 ILE A 458      14.438  18.858  30.545  1.00  0.00           H  
ATOM   3628 2HD1 ILE A 458      14.644  19.907  32.029  1.00  0.00           H  
ATOM   3629 3HD1 ILE A 458      16.018  19.079  31.438  1.00  0.00           H  
ATOM   3630  N   TYR A 459      18.947  24.081  30.751  1.00 24.58           N  
ATOM   3631  HN  TYR A 459      19.428  23.228  30.466  1.00  0.00           H  
ATOM   3632  CA  TYR A 459      19.725  25.173  31.331  1.00 25.45           C  
ATOM   3633  HA  TYR A 459      19.356  25.363  32.366  1.00  0.00           H  
ATOM   3634  C   TYR A 459      19.513  26.439  30.496  1.00 28.70           C  
ATOM   3635  O   TYR A 459      19.144  27.469  31.053  1.00 28.41           O  
ATOM   3636  CB  TYR A 459      21.219  24.801  31.401  1.00 27.37           C  
ATOM   3637  HB1 TYR A 459      21.364  23.889  32.026  1.00  0.00           H  
ATOM   3638  HB2 TYR A 459      21.570  24.415  30.416  1.00  0.00           H  
ATOM   3639  CG  TYR A 459      22.119  25.918  31.881  1.00 30.42           C  
ATOM   3640  CD1 TYR A 459      21.856  26.589  33.072  1.00 32.47           C  
ATOM   3641  HD1 TYR A 459      20.955  26.327  33.652  1.00  0.00           H  
ATOM   3642  CD2 TYR A 459      23.307  26.214  31.216  1.00 32.56           C  
ATOM   3643  HD2 TYR A 459      23.568  25.657  30.301  1.00  0.00           H  
ATOM   3644  CE1 TYR A 459      22.707  27.585  33.546  1.00 33.23           C  
ATOM   3645  HE1 TYR A 459      22.465  28.123  34.478  1.00  0.00           H  
ATOM   3646  CE2 TYR A 459      24.173  27.203  31.687  1.00 33.95           C  
ATOM   3647  HE2 TYR A 459      25.104  27.430  31.141  1.00  0.00           H  
ATOM   3648  CZ  TYR A 459      23.858  27.897  32.842  1.00 42.98           C  
ATOM   3649  OH  TYR A 459      24.697  28.883  33.302  1.00 46.58           O  
ATOM   3650  HH  TYR A 459      25.487  29.097  32.819  1.00  0.00           H  
ATOM   3651  N   LYS A 460      19.668  26.342  29.171  1.00 28.35           N  
ATOM   3652  HN  LYS A 460      19.944  25.443  28.777  1.00  0.00           H  
ATOM   3653  CA  LYS A 460      19.458  27.472  28.261  1.00 28.58           C  
ATOM   3654  HA  LYS A 460      20.145  28.290  28.581  1.00  0.00           H  
ATOM   3655  C   LYS A 460      18.022  28.017  28.347  1.00 29.83           C  
ATOM   3656  O   LYS A 460      17.831  29.227  28.397  1.00 28.36           O  
ATOM   3657  CB  LYS A 460      19.831  27.095  26.826  1.00 32.03           C  
ATOM   3658  HB1 LYS A 460      20.872  26.700  26.764  1.00  0.00           H  
ATOM   3659  HB2 LYS A 460      19.677  27.950  26.127  1.00  0.00           H  
ATOM   3660  HB3 LYS A 460      19.096  26.379  26.389  1.00  0.00           H  
ATOM   3661  N   THR A 461      17.026  27.123  28.412  1.00 26.33           N  
ATOM   3662  HN  THR A 461      17.256  26.130  28.385  1.00  0.00           H  
ATOM   3663  CA  THR A 461      15.614  27.519  28.521  1.00 26.24           C  
ATOM   3664  HA  THR A 461      15.395  28.208  27.672  1.00  0.00           H  
ATOM   3665  C   THR A 461      15.342  28.279  29.801  1.00 29.76           C  
ATOM   3666  O   THR A 461      14.714  29.343  29.750  1.00 29.00           O  
ATOM   3667  CB  THR A 461      14.691  26.316  28.381  1.00 32.23           C  
ATOM   3668  HB  THR A 461      14.891  25.623  29.232  1.00  0.00           H  
ATOM   3669  CG2 THR A 461      13.201  26.710  28.421  1.00 34.27           C  
ATOM   3670 1HG2 THR A 461      12.972  27.249  29.370  1.00  0.00           H  
ATOM   3671 2HG2 THR A 461      12.533  25.830  28.269  1.00  0.00           H  
ATOM   3672 3HG2 THR A 461      12.901  27.300  27.524  1.00  0.00           H  
ATOM   3673  OG1 THR A 461      14.985  25.625  27.164  1.00 31.19           O  
ATOM   3674  HG1 THR A 461      15.903  25.382  27.139  1.00  0.00           H  
ATOM   3675  N   ILE A 462      15.819  27.750  30.953  1.00 25.99           N  
ATOM   3676  HN  ILE A 462      16.331  26.869  30.913  1.00  0.00           H  
ATOM   3677  CA  ILE A 462      15.629  28.390  32.243  1.00 25.33           C  
ATOM   3678  HA  ILE A 462      14.531  28.550  32.354  1.00  0.00           H  
ATOM   3679  C   ILE A 462      16.263  29.770  32.244  1.00 30.09           C  
ATOM   3680  O   ILE A 462      15.626  30.720  32.664  1.00 29.75           O  
ATOM   3681  CB  ILE A 462      16.069  27.506  33.455  1.00 27.57           C  
ATOM   3682  HB  ILE A 462      17.116  27.164  33.282  1.00  0.00           H  
ATOM   3683  CG1 ILE A 462      15.158  26.259  33.581  1.00 27.11           C  
ATOM   3684 1HG1 ILE A 462      14.105  26.567  33.782  1.00  0.00           H  
ATOM   3685 2HG1 ILE A 462      15.029  25.771  32.587  1.00  0.00           H  
ATOM   3686  CG2 ILE A 462      16.031  28.326  34.760  1.00 26.64           C  
ATOM   3687 1HG2 ILE A 462      16.687  29.223  34.669  1.00  0.00           H  
ATOM   3688 2HG2 ILE A 462      16.293  27.707  35.649  1.00  0.00           H  
ATOM   3689 3HG2 ILE A 462      14.990  28.598  35.051  1.00  0.00           H  
ATOM   3690  CD1 ILE A 462      15.627  25.220  34.635  1.00 28.53           C  
ATOM   3691 1HD1 ILE A 462      14.971  24.323  34.726  1.00  0.00           H  
ATOM   3692 2HD1 ILE A 462      15.756  25.708  35.629  1.00  0.00           H  
ATOM   3693 3HD1 ILE A 462      16.680  24.912  34.434  1.00  0.00           H  
ATOM   3694  N   GLU A 463      17.498  29.886  31.732  1.00 29.69           N  
ATOM   3695  HN  GLU A 463      17.956  29.046  31.379  1.00  0.00           H  
ATOM   3696  CA  GLU A 463      18.227  31.164  31.653  1.00 30.24           C  
ATOM   3697  HA  GLU A 463      18.418  31.534  32.687  1.00  0.00           H  
ATOM   3698  C   GLU A 463      17.420  32.230  30.884  1.00 35.02           C  
ATOM   3699  O   GLU A 463      17.376  33.390  31.284  1.00 36.07           O  
ATOM   3700  CB  GLU A 463      19.569  30.944  30.951  1.00 31.71           C  
ATOM   3701  HB1 GLU A 463      19.964  31.907  30.551  1.00  0.00           H  
ATOM   3702  HB2 GLU A 463      19.424  30.388  29.995  1.00  0.00           H  
ATOM   3703  CG  GLU A 463      20.610  30.260  31.809  1.00 39.69           C  
ATOM   3704  HG1 GLU A 463      20.315  29.213  32.052  1.00  0.00           H  
ATOM   3705  HG2 GLU A 463      20.626  30.678  32.842  1.00  0.00           H  
ATOM   3706  CD  GLU A 463      21.981  30.315  31.167  1.00 59.39           C  
ATOM   3707  OE1 GLU A 463      22.127  29.828  30.022  1.00 49.12           O  
ATOM   3708  OE2 GLU A 463      22.894  30.905  31.786  1.00 51.82           O  
ATOM   3709  N   SER A 464      16.752  31.803  29.816  1.00 32.74           N  
ATOM   3710  HN  SER A 464      16.823  30.812  29.585  1.00  0.00           H  
ATOM   3711  CA  SER A 464      15.928  32.634  28.949  1.00 33.22           C  
ATOM   3712  HA  SER A 464      16.454  33.606  28.800  1.00  0.00           H  
ATOM   3713  C   SER A 464      14.535  32.931  29.523  1.00 35.74           C  
ATOM   3714  O   SER A 464      14.049  34.050  29.377  1.00 36.60           O  
ATOM   3715  CB  SER A 464      15.792  31.957  27.587  1.00 38.40           C  
ATOM   3716  HB1 SER A 464      16.789  31.776  27.122  1.00  0.00           H  
ATOM   3717  HB2 SER A 464      15.453  30.900  27.691  1.00  0.00           H  
ATOM   3718  OG  SER A 464      14.944  32.686  26.719  1.00 53.49           O  
ATOM   3719  HG  SER A 464      14.859  32.265  25.872  1.00  0.00           H  
ATOM   3720  N   LYS A 465      13.897  31.922  30.150  1.00 27.29           N  
ATOM   3721  HN  LYS A 465      14.434  31.075  30.337  1.00  0.00           H  
ATOM   3722  CA  LYS A 465      12.495  31.938  30.586  1.00 27.15           C  
ATOM   3723  HA  LYS A 465      12.016  32.750  29.991  1.00  0.00           H  
ATOM   3724  C   LYS A 465      12.144  32.249  32.032  1.00 30.96           C  
ATOM   3725  O   LYS A 465      11.011  32.675  32.282  1.00 30.45           O  
ATOM   3726  CB  LYS A 465      11.806  30.641  30.122  1.00 28.67           C  
ATOM   3727  HB1 LYS A 465      12.265  29.755  30.619  1.00  0.00           H  
ATOM   3728  HB2 LYS A 465      10.773  30.576  30.537  1.00  0.00           H  
ATOM   3729  CG  LYS A 465      11.787  30.454  28.593  1.00 36.55           C  
ATOM   3730  HG1 LYS A 465      11.602  29.391  28.313  1.00  0.00           H  
ATOM   3731  HG2 LYS A 465      12.805  30.573  28.154  1.00  0.00           H  
ATOM   3732  CD  LYS A 465      10.777  31.392  27.931  1.00 45.36           C  
ATOM   3733  HD1 LYS A 465       9.735  31.112  28.212  1.00  0.00           H  
ATOM   3734  HD2 LYS A 465      10.825  32.408  28.387  1.00  0.00           H  
ATOM   3735  CE  LYS A 465      10.921  31.472  26.436  1.00 54.03           C  
ATOM   3736  HE1 LYS A 465      10.718  30.490  25.948  1.00  0.00           H  
ATOM   3737  HE2 LYS A 465      11.986  31.594  26.130  1.00  0.00           H  
ATOM   3738  NZ  LYS A 465      10.059  32.553  25.880  1.00 60.64           N  
ATOM   3739  HZ1 LYS A 465      10.157  32.607  24.866  1.00  0.00           H  
ATOM   3740  HZ2 LYS A 465      10.245  33.451  26.326  1.00  0.00           H  
ATOM   3741  HZ3 LYS A 465       9.085  32.441  26.160  1.00  0.00           H  
ATOM   3742  N   ALA A 466      13.060  32.002  32.999  1.00 27.45           N  
ATOM   3743  HN  ALA A 466      13.983  31.655  32.740  1.00  0.00           H  
ATOM   3744  CA  ALA A 466      12.741  32.228  34.418  1.00 27.41           C  
ATOM   3745  HA  ALA A 466      11.908  31.535  34.682  1.00  0.00           H  
ATOM   3746  C   ALA A 466      12.259  33.653  34.726  1.00 30.08           C  
ATOM   3747  O   ALA A 466      11.255  33.828  35.419  1.00 28.40           O  
ATOM   3748  CB  ALA A 466      13.936  31.857  35.307  1.00 28.05           C  
ATOM   3749  HB1 ALA A 466      13.694  32.028  36.382  1.00  0.00           H  
ATOM   3750  HB2 ALA A 466      14.863  32.396  35.000  1.00  0.00           H  
ATOM   3751  HB3 ALA A 466      14.281  30.813  35.122  1.00  0.00           H  
ATOM   3752  N   GLN A 467      12.952  34.674  34.179  1.00 28.36           N  
ATOM   3753  HN  GLN A 467      13.768  34.479  33.599  1.00  0.00           H  
ATOM   3754  CA  GLN A 467      12.541  36.062  34.413  1.00 28.91           C  
ATOM   3755  HA  GLN A 467      12.456  36.206  35.515  1.00  0.00           H  
ATOM   3756  C   GLN A 467      11.172  36.350  33.806  1.00 30.81           C  
ATOM   3757  O   GLN A 467      10.388  37.080  34.402  1.00 32.51           O  
ATOM   3758  CB  GLN A 467      13.606  37.052  33.896  1.00 30.97           C  
ATOM   3759  HB1 GLN A 467      13.873  36.826  32.837  1.00  0.00           H  
ATOM   3760  HB2 GLN A 467      13.168  38.069  33.765  1.00  0.00           H  
ATOM   3761  CG  GLN A 467      14.878  37.113  34.781  1.00 36.26           C  
ATOM   3762  HG1 GLN A 467      15.441  36.152  34.723  1.00  0.00           H  
ATOM   3763  HG2 GLN A 467      15.632  37.802  34.334  1.00  0.00           H  
ATOM   3764  CD  GLN A 467      14.612  37.484  36.223  1.00 51.95           C  
ATOM   3765  NE2 GLN A 467      15.227  36.741  37.144  1.00 40.12           N  
ATOM   3766 1HE2 GLN A 467      15.048  36.991  38.116  1.00  0.00           H  
ATOM   3767 2HE2 GLN A 467      15.838  35.963  36.894  1.00  0.00           H  
ATOM   3768  OE1 GLN A 467      13.867  38.433  36.528  1.00 46.05           O  
ATOM   3769  N   GLU A 468      10.861  35.714  32.678  1.00 26.80           N  
ATOM   3770  HN  GLU A 468      11.538  35.068  32.272  1.00  0.00           H  
ATOM   3771  CA  GLU A 468       9.576  35.914  32.003  1.00 27.03           C  
ATOM   3772  HA  GLU A 468       9.444  37.015  31.885  1.00  0.00           H  
ATOM   3773  C   GLU A 468       8.351  35.402  32.771  1.00 30.57           C  
ATOM   3774  O   GLU A 468       7.365  36.140  32.873  1.00 29.76           O  
ATOM   3775  CB  GLU A 468       9.610  35.325  30.604  1.00 28.44           C  
ATOM   3776  HB1 GLU A 468       9.813  34.229  30.640  1.00  0.00           H  
ATOM   3777  HB2 GLU A 468      10.519  35.662  30.054  1.00  0.00           H  
ATOM   3778  CG  GLU A 468       8.350  35.616  29.797  1.00 38.20           C  
ATOM   3779  HG1 GLU A 468       8.153  36.713  29.754  1.00  0.00           H  
ATOM   3780  HG2 GLU A 468       7.441  35.287  30.352  1.00  0.00           H  
ATOM   3781  CD  GLU A 468       8.375  35.021  28.408  1.00 51.93           C  
ATOM   3782  OE1 GLU A 468       9.477  34.651  27.942  1.00 34.39           O  
ATOM   3783  OE2 GLU A 468       7.303  34.977  27.761  1.00 47.58           O  
ATOM   3784  N   CYS A 469       8.375  34.148  33.276  1.00 23.94           N  
ATOM   3785  HN  CYS A 469       9.205  33.562  33.190  1.00  0.00           H  
ATOM   3786  CA  CYS A 469       7.169  33.657  33.951  1.00 23.43           C  
ATOM   3787  HA  CYS A 469       6.604  34.568  34.259  1.00  0.00           H  
ATOM   3788  C   CYS A 469       7.368  32.842  35.230  1.00 28.27           C  
ATOM   3789  O   CYS A 469       6.366  32.427  35.811  1.00 28.48           O  
ATOM   3790  CB  CYS A 469       6.259  32.918  32.971  1.00 23.17           C  
ATOM   3791  HB1 CYS A 469       5.206  32.914  33.337  1.00  0.00           H  
ATOM   3792  HB2 CYS A 469       6.127  33.507  32.034  1.00  0.00           H  
ATOM   3793  SG  CYS A 469       6.813  31.240  32.599  1.00 25.94           S  
ATOM   3794  N   PHE A 470       8.609  32.583  35.656  1.00 24.62           N  
ATOM   3795  HN  PHE A 470       9.416  32.904  35.121  1.00  0.00           H  
ATOM   3796  CA  PHE A 470       8.797  31.829  36.908  1.00 24.19           C  
ATOM   3797  HA  PHE A 470       8.045  31.005  36.909  1.00  0.00           H  
ATOM   3798  C   PHE A 470       8.501  32.707  38.126  1.00 28.82           C  
ATOM   3799  O   PHE A 470       8.574  33.936  38.048  1.00 28.50           O  
ATOM   3800  CB  PHE A 470      10.187  31.171  36.990  1.00 25.03           C  
ATOM   3801  HB1 PHE A 470      10.386  30.875  38.047  1.00  0.00           H  
ATOM   3802  HB2 PHE A 470      10.967  31.953  36.835  1.00  0.00           H  
ATOM   3803  CG  PHE A 470      10.486  29.989  36.082  1.00 24.86           C  
ATOM   3804  CD1 PHE A 470       9.715  29.739  34.942  1.00 25.35           C  
ATOM   3805  HD1 PHE A 470       8.862  30.398  34.707  1.00  0.00           H  
ATOM   3806  CD2 PHE A 470      11.566  29.150  36.338  1.00 26.68           C  
ATOM   3807  HD2 PHE A 470      12.196  29.326  37.226  1.00  0.00           H  
ATOM   3808  CE1 PHE A 470      10.011  28.664  34.095  1.00 25.50           C  
ATOM   3809  HE1 PHE A 470       9.381  28.473  33.210  1.00  0.00           H  
ATOM   3810  CE2 PHE A 470      11.863  28.080  35.476  1.00 28.35           C  
ATOM   3811  HE2 PHE A 470      12.724  27.425  35.691  1.00  0.00           H  
ATOM   3812  CZ  PHE A 470      11.083  27.845  34.362  1.00 24.63           C  
ATOM   3813  HZ  PHE A 470      11.318  27.004  33.689  1.00  0.00           H  
ATOM   3814  N   GLN A 471       8.090  32.081  39.226  1.00 25.20           N  
ATOM   3815  HN  GLN A 471       8.042  31.062  39.217  1.00  0.00           H  
ATOM   3816  CA  GLN A 471       7.707  32.781  40.439  1.00 24.88           C  
ATOM   3817  HA  GLN A 471       7.932  33.868  40.331  1.00  0.00           H  
ATOM   3818  C   GLN A 471       8.482  32.213  41.624  1.00 27.66           C  
ATOM   3819  O   GLN A 471       9.237  31.247  41.466  1.00 26.21           O  
ATOM   3820  CB  GLN A 471       6.197  32.587  40.669  1.00 26.64           C  
ATOM   3821  HB1 GLN A 471       5.927  32.851  41.718  1.00  0.00           H  
ATOM   3822  HB2 GLN A 471       5.942  31.502  40.673  1.00  0.00           H  
ATOM   3823  CG  GLN A 471       5.303  33.340  39.684  1.00 38.53           C  
ATOM   3824  HG1 GLN A 471       5.564  33.092  38.629  1.00  0.00           H  
ATOM   3825  HG2 GLN A 471       5.541  34.429  39.672  1.00  0.00           H  
ATOM   3826  CD  GLN A 471       3.834  33.101  39.957  1.00 49.21           C  
ATOM   3827  NE2 GLN A 471       3.004  33.420  38.979  1.00 47.25           N  
ATOM   3828 1HE2 GLN A 471       2.014  33.259  39.163  1.00  0.00           H  
ATOM   3829 2HE2 GLN A 471       3.343  33.785  38.089  1.00  0.00           H  
ATOM   3830  OE1 GLN A 471       3.421  32.656  41.041  1.00 41.41           O  
ATOM   3831  N   GLU A 472       8.254  32.776  42.811  1.00 24.57           N  
ATOM   3832  HN  GLU A 472       7.606  33.562  42.860  1.00  0.00           H  
ATOM   3833  CA  GLU A 472       8.887  32.320  44.041  1.00 25.43           C  
ATOM   3834  HA  GLU A 472       9.973  32.151  43.856  1.00  0.00           H  
ATOM   3835  C   GLU A 472       8.244  31.018  44.490  1.00 28.71           C  
ATOM   3836  O   GLU A 472       7.038  30.857  44.346  1.00 27.97           O  
ATOM   3837  CB  GLU A 472       8.718  33.363  45.152  1.00 27.94           C  
ATOM   3838  HB1 GLU A 472       8.837  34.394  44.745  1.00  0.00           H  
ATOM   3839  HB2 GLU A 472       7.655  33.416  45.484  1.00  0.00           H  
ATOM   3840  CG  GLU A 472       9.641  33.144  46.339  1.00 39.29           C  
ATOM   3841  HG1 GLU A 472      10.701  33.122  45.995  1.00  0.00           H  
ATOM   3842  HG2 GLU A 472       9.531  32.100  46.716  1.00  0.00           H  
ATOM   3843  CD  GLU A 472       9.492  34.124  47.486  1.00 58.65           C  
ATOM   3844  OE1 GLU A 472      10.174  33.920  48.515  1.00 54.95           O  
ATOM   3845  OE2 GLU A 472       8.680  35.072  47.377  1.00 47.33           O  
ATOM   3846  N   ARG A 473       9.052  30.097  45.038  1.00 26.34           N  
ATOM   3847  HN  ARG A 473      10.054  30.283  45.068  1.00  0.00           H  
ATOM   3848  CA  ARG A 473       8.556  28.839  45.593  1.00 27.00           C  
ATOM   3849  HA  ARG A 473       7.938  28.327  44.819  1.00  0.00           H  
ATOM   3850  C   ARG A 473       7.670  29.138  46.806  1.00 32.71           C  
ATOM   3851  O   ARG A 473       8.046  29.954  47.654  1.00 33.50           O  
ATOM   3852  CB  ARG A 473       9.739  27.914  45.973  1.00 27.19           C  
ATOM   3853  HB1 ARG A 473      10.378  27.715  45.081  1.00  0.00           H  
ATOM   3854  HB2 ARG A 473      10.469  28.461  46.614  1.00  0.00           H  
ATOM   3855  CG  ARG A 473       9.323  26.584  46.645  1.00 32.81           C  
ATOM   3856  HG1 ARG A 473       8.934  26.759  47.675  1.00  0.00           H  
ATOM   3857  HG2 ARG A 473       8.402  26.167  46.175  1.00  0.00           H  
ATOM   3858  CD  ARG A 473      10.447  25.560  46.650  1.00 32.47           C  
ATOM   3859  HD1 ARG A 473      11.378  25.964  47.113  1.00  0.00           H  
ATOM   3860  HD2 ARG A 473      10.253  24.731  47.370  1.00  0.00           H  
ATOM   3861  NE  ARG A 473      10.679  25.066  45.297  1.00 41.36           N  
ATOM   3862  HE  ARG A 473      11.334  25.583  44.711  1.00  0.00           H  
ATOM   3863  CZ  ARG A 473      10.098  23.989  44.771  1.00 40.24           C  
ATOM   3864  NH1 ARG A 473       9.305  23.224  45.512  1.00 30.23           N  
ATOM   3865 1HH1 ARG A 473       8.860  22.399  45.109  1.00  0.00           H  
ATOM   3866 2HH1 ARG A 473       9.105  23.496  46.474  1.00  0.00           H  
ATOM   3867  NH2 ARG A 473      10.358  23.635  43.520  1.00 28.50           N  
ATOM   3868 1HH2 ARG A 473       9.913  22.810  43.117  1.00  0.00           H  
ATOM   3869 2HH2 ARG A 473      10.967  24.223  42.951  1.00  0.00           H  
ATOM   3870  N   SER A 474       6.484  28.512  46.870  1.00 28.67           N  
ATOM   3871  HN  SER A 474       6.208  27.904  46.099  1.00  0.00           H  
ATOM   3872  CA  SER A 474       5.568  28.669  48.008  1.00 37.72           C  
ATOM   3873  HA  SER A 474       5.639  29.718  48.379  1.00  0.00           H  
ATOM   3874  C   SER A 474       5.965  27.721  49.144  1.00 66.65           C  
ATOM   3875  HC  SER A 474       5.941  28.073  50.189  1.00  0.00           H  
ATOM   3876  O   SER A 474       6.312  26.564  48.892  1.00 34.96           O  
ATOM   3877  CB  SER A 474       4.126  28.399  47.587  1.00 41.33           C  
ATOM   3878  HB1 SER A 474       3.978  27.331  47.301  1.00  0.00           H  
ATOM   3879  HB2 SER A 474       3.432  28.443  48.458  1.00  0.00           H  
ATOM   3880  OG  SER A 474       3.714  29.275  46.551  1.00 49.37           O  
ATOM   3881  HG  SER A 474       2.816  29.107  46.289  1.00  0.00           H  
TER    3882      SER A 474 
ATOM   3882  N   PRO B 220      60.280  54.480  58.790  1.00 64.44           N  
ATOM   3883  HN1 PRO B 220      60.873  53.810  58.300  1.00  0.00           H  
ATOM   3884  HN2 PRO B 220      59.434  54.385  58.229  1.00  0.00           H  
ATOM   3885  CA  PRO B 220      60.047  54.070  60.181  1.00 63.54           C  
ATOM   3886  HA  PRO B 220      60.310  52.992  60.290  1.00  0.00           H  
ATOM   3887  C   PRO B 220      58.591  54.272  60.606  1.00 64.81           C  
ATOM   3888  O   PRO B 220      57.891  53.283  60.833  1.00 64.71           O  
ATOM   3889  CB  PRO B 220      61.053  54.914  60.983  1.00 65.62           C  
ATOM   3890  HB1 PRO B 220      60.640  55.314  61.938  1.00  0.00           H  
ATOM   3891  HB2 PRO B 220      61.878  54.316  61.436  1.00  0.00           H  
ATOM   3892  CG  PRO B 220      61.541  56.004  60.019  1.00 70.49           C  
ATOM   3893  HG1 PRO B 220      61.427  57.029  60.443  1.00  0.00           H  
ATOM   3894  HG2 PRO B 220      62.650  56.006  59.905  1.00  0.00           H  
ATOM   3895  CD  PRO B 220      60.830  55.845  58.704  1.00 66.22           C  
ATOM   3896  HD1 PRO B 220      61.463  56.037  57.806  1.00  0.00           H  
ATOM   3897  HD2 PRO B 220      60.078  56.637  58.482  1.00  0.00           H  
ATOM   3898  N   MET B 221      58.128  55.542  60.679  1.00 58.80           N  
ATOM   3899  HN  MET B 221      58.782  56.295  60.465  1.00  0.00           H  
ATOM   3900  CA  MET B 221      56.758  55.919  61.042  1.00 57.00           C  
ATOM   3901  HA  MET B 221      56.468  55.364  61.965  1.00  0.00           H  
ATOM   3902  C   MET B 221      55.791  55.540  59.919  1.00 55.70           C  
ATOM   3903  O   MET B 221      54.686  55.086  60.199  1.00 56.23           O  
ATOM   3904  CB  MET B 221      56.669  57.430  61.327  1.00 59.40           C  
ATOM   3905  HB1 MET B 221      55.627  57.717  61.603  1.00  0.00           H  
ATOM   3906  HB2 MET B 221      57.052  58.036  60.473  1.00  0.00           H  
ATOM   3907  HB3 MET B 221      57.405  57.749  62.101  1.00  0.00           H  
ATOM   3908  N   LYS B 222      56.227  55.709  58.655  1.00 47.48           N  
ATOM   3909  HN  LYS B 222      57.170  56.077  58.532  1.00  0.00           H  
ATOM   3910  CA  LYS B 222      55.460  55.408  57.443  1.00 44.88           C  
ATOM   3911  HA  LYS B 222      54.381  55.606  57.643  1.00  0.00           H  
ATOM   3912  C   LYS B 222      55.640  53.918  57.142  1.00 42.34           C  
ATOM   3913  O   LYS B 222      56.431  53.532  56.276  1.00 40.58           O  
ATOM   3914  CB  LYS B 222      55.919  56.299  56.268  1.00 46.73           C  
ATOM   3915  HB1 LYS B 222      56.976  56.076  55.993  1.00  0.00           H  
ATOM   3916  HB2 LYS B 222      55.414  55.996  55.321  1.00  0.00           H  
ATOM   3917  CG  LYS B 222      55.731  57.787  56.527  1.00 57.20           C  
ATOM   3918  HG1 LYS B 222      54.705  58.002  56.908  1.00  0.00           H  
ATOM   3919  HG2 LYS B 222      56.323  58.118  57.412  1.00  0.00           H  
ATOM   3920  CD  LYS B 222      56.050  58.634  55.307  1.00 65.92           C  
ATOM   3921  HD1 LYS B 222      57.108  58.495  54.983  1.00  0.00           H  
ATOM   3922  HD2 LYS B 222      55.535  58.245  54.398  1.00  0.00           H  
ATOM   3923  CE  LYS B 222      55.734  60.093  55.534  1.00 73.61           C  
ATOM   3924  HE1 LYS B 222      56.268  60.486  56.431  1.00  0.00           H  
ATOM   3925  HE2 LYS B 222      56.205  60.733  54.752  1.00  0.00           H  
ATOM   3926  NZ  LYS B 222      54.269  60.347  55.626  1.00 80.67           N  
ATOM   3927  HZ1 LYS B 222      54.056  61.333  55.779  1.00  0.00           H  
ATOM   3928  HZ2 LYS B 222      53.838  59.761  56.341  1.00  0.00           H  
ATOM   3929  HZ3 LYS B 222      53.781  59.988  54.806  1.00  0.00           H  
ATOM   3930  N   ASN B 223      54.916  53.082  57.902  1.00 35.50           N  
ATOM   3931  HN  ASN B 223      54.263  53.478  58.579  1.00  0.00           H  
ATOM   3932  CA  ASN B 223      55.024  51.626  57.800  1.00 33.71           C  
ATOM   3933  HA  ASN B 223      55.820  51.409  57.050  1.00  0.00           H  
ATOM   3934  C   ASN B 223      53.755  50.901  57.331  1.00 32.65           C  
ATOM   3935  O   ASN B 223      53.724  49.672  57.354  1.00 32.71           O  
ATOM   3936  CB  ASN B 223      55.500  51.048  59.143  1.00 32.41           C  
ATOM   3937  HB1 ASN B 223      56.497  51.472  59.405  1.00  0.00           H  
ATOM   3938  HB2 ASN B 223      55.766  49.972  59.019  1.00  0.00           H  
ATOM   3939  CG  ASN B 223      54.548  51.212  60.311  1.00 43.15           C  
ATOM   3940  ND2 ASN B 223      53.360  51.753  60.087  1.00 30.32           N  
ATOM   3941 1HD2 ASN B 223      53.086  52.050  59.151  1.00  0.00           H  
ATOM   3942 2HD2 ASN B 223      52.719  51.863  60.873  1.00  0.00           H  
ATOM   3943  OD1 ASN B 223      54.880  50.852  61.444  1.00 40.42           O  
ATOM   3944  N   THR B 224      52.733  51.646  56.931  1.00 26.28           N  
ATOM   3945  HN  THR B 224      52.866  52.656  56.880  1.00  0.00           H  
ATOM   3946  CA  THR B 224      51.432  51.105  56.561  1.00 25.98           C  
ATOM   3947  HA  THR B 224      51.523  49.994  56.587  1.00  0.00           H  
ATOM   3948  C   THR B 224      50.952  51.475  55.180  1.00 29.77           C  
ATOM   3949  O   THR B 224      50.882  52.657  54.829  1.00 29.69           O  
ATOM   3950  CB  THR B 224      50.397  51.497  57.637  1.00 29.33           C  
ATOM   3951  HB  THR B 224      50.288  52.607  57.627  1.00  0.00           H  
ATOM   3952  CG2 THR B 224      49.011  50.878  57.402  1.00 29.06           C  
ATOM   3953 1HG2 THR B 224      48.614  51.180  56.405  1.00  0.00           H  
ATOM   3954 2HG2 THR B 224      48.301  51.127  58.224  1.00  0.00           H  
ATOM   3955 3HG2 THR B 224      49.025  49.770  57.525  1.00  0.00           H  
ATOM   3956  OG1 THR B 224      50.904  51.112  58.909  1.00 31.20           O  
ATOM   3957  HG1 THR B 224      51.761  51.495  59.054  1.00  0.00           H  
ATOM   3958  N   CYS B 225      50.566  50.452  54.404  1.00 25.37           N  
ATOM   3959  HN  CYS B 225      50.711  49.498  54.735  1.00  0.00           H  
ATOM   3960  CA  CYS B 225      49.949  50.660  53.109  1.00 24.23           C  
ATOM   3961  HA  CYS B 225      50.231  51.671  52.733  1.00  0.00           H  
ATOM   3962  C   CYS B 225      48.444  50.625  53.349  1.00 27.21           C  
ATOM   3963  O   CYS B 225      47.890  49.552  53.628  1.00 25.29           O  
ATOM   3964  CB  CYS B 225      50.397  49.608  52.088  1.00 23.79           C  
ATOM   3965  HB1 CYS B 225      51.496  49.676  51.913  1.00  0.00           H  
ATOM   3966  HB2 CYS B 225      50.339  48.586  52.529  1.00  0.00           H  
ATOM   3967  SG  CYS B 225      49.500  49.673  50.520  1.00 27.48           S  
ATOM   3968  N   LYS B 226      47.779  51.803  53.270  1.00 23.39           N  
ATOM   3969  HN  LYS B 226      48.308  52.654  53.078  1.00  0.00           H  
ATOM   3970  CA  LYS B 226      46.333  51.899  53.449  1.00 23.30           C  
ATOM   3971  HA  LYS B 226      46.058  51.257  54.318  1.00  0.00           H  
ATOM   3972  C   LYS B 226      45.623  51.347  52.231  1.00 26.35           C  
ATOM   3973  O   LYS B 226      46.046  51.586  51.089  1.00 25.93           O  
ATOM   3974  CB  LYS B 226      45.844  53.341  53.759  1.00 26.23           C  
ATOM   3975  HB1 LYS B 226      44.739  53.350  53.908  1.00  0.00           H  
ATOM   3976  HB2 LYS B 226      45.922  53.979  52.848  1.00  0.00           H  
ATOM   3977  CG  LYS B 226      46.537  54.010  54.929  1.00 37.27           C  
ATOM   3978  HG1 LYS B 226      46.344  55.108  54.920  1.00  0.00           H  
ATOM   3979  HG2 LYS B 226      47.642  54.010  54.780  1.00  0.00           H  
ATOM   3980  CD  LYS B 226      46.186  53.423  56.276  1.00 46.29           C  
ATOM   3981  HD1 LYS B 226      46.328  52.317  56.292  1.00  0.00           H  
ATOM   3982  HD2 LYS B 226      45.088  53.456  56.465  1.00  0.00           H  
ATOM   3983  CE  LYS B 226      46.961  54.099  57.383  1.00 59.19           C  
ATOM   3984  HE1 LYS B 226      48.059  54.033  57.203  1.00  0.00           H  
ATOM   3985  HE2 LYS B 226      46.901  53.515  58.331  1.00  0.00           H  
ATOM   3986  NZ  LYS B 226      46.533  55.515  57.594  1.00 59.51           N  
ATOM   3987  HZ1 LYS B 226      47.056  55.971  58.341  1.00  0.00           H  
ATOM   3988  HZ2 LYS B 226      45.528  55.575  57.759  1.00  0.00           H  
ATOM   3989  HZ3 LYS B 226      46.588  56.049  56.727  1.00  0.00           H  
ATOM   3990  N   LEU B 227      44.556  50.572  52.475  1.00 22.29           N  
ATOM   3991  HN  LEU B 227      44.261  50.430  53.441  1.00  0.00           H  
ATOM   3992  CA  LEU B 227      43.811  49.932  51.418  1.00 22.66           C  
ATOM   3993  HA  LEU B 227      44.357  50.089  50.458  1.00  0.00           H  
ATOM   3994  C   LEU B 227      42.391  50.412  51.242  1.00 27.16           C  
ATOM   3995  O   LEU B 227      41.678  50.644  52.226  1.00 27.00           O  
ATOM   3996  CB  LEU B 227      43.695  48.414  51.668  1.00 23.07           C  
ATOM   3997  HB1 LEU B 227      42.877  48.245  52.406  1.00  0.00           H  
ATOM   3998  HB2 LEU B 227      43.274  47.942  50.750  1.00  0.00           H  
ATOM   3999  CG  LEU B 227      44.896  47.607  52.104  1.00 26.75           C  
ATOM   4000  HG  LEU B 227      45.316  48.060  53.032  1.00  0.00           H  
ATOM   4001  CD1 LEU B 227      44.450  46.169  52.412  1.00 25.86           C  
ATOM   4002 1HD1 LEU B 227      45.336  45.574  52.734  1.00  0.00           H  
ATOM   4003 2HD1 LEU B 227      43.912  45.699  51.556  1.00  0.00           H  
ATOM   4004 3HD1 LEU B 227      43.621  46.132  53.157  1.00  0.00           H  
ATOM   4005  CD2 LEU B 227      45.985  47.580  51.033  1.00 26.85           C  
ATOM   4006 1HD2 LEU B 227      46.871  46.985  51.355  1.00  0.00           H  
ATOM   4007 2HD2 LEU B 227      46.279  48.611  50.728  1.00  0.00           H  
ATOM   4008 3HD2 LEU B 227      45.585  47.216  50.058  1.00  0.00           H  
ATOM   4009  N   LEU B 228      41.945  50.394  49.981  1.00 23.50           N  
ATOM   4010  HN  LEU B 228      42.631  50.286  49.234  1.00  0.00           H  
ATOM   4011  CA  LEU B 228      40.550  50.518  49.606  1.00 23.75           C  
ATOM   4012  HA  LEU B 228      39.961  50.914  50.466  1.00  0.00           H  
ATOM   4013  C   LEU B 228      40.141  49.063  49.320  1.00 26.71           C  
ATOM   4014  O   LEU B 228      40.732  48.418  48.449  1.00 24.31           O  
ATOM   4015  CB  LEU B 228      40.298  51.385  48.359  1.00 23.17           C  
ATOM   4016  HB1 LEU B 228      41.076  51.186  47.586  1.00  0.00           H  
ATOM   4017  HB2 LEU B 228      40.517  52.455  48.581  1.00  0.00           H  
ATOM   4018  CG  LEU B 228      38.896  51.244  47.752  1.00 26.18           C  
ATOM   4019  HG  LEU B 228      38.708  50.158  47.584  1.00  0.00           H  
ATOM   4020  CD1 LEU B 228      37.783  51.774  48.698  1.00 26.12           C  
ATOM   4021 1HD1 LEU B 228      37.851  51.262  49.686  1.00  0.00           H  
ATOM   4022 2HD1 LEU B 228      36.768  51.679  48.246  1.00  0.00           H  
ATOM   4023 3HD1 LEU B 228      37.812  52.884  48.799  1.00  0.00           H  
ATOM   4024  CD2 LEU B 228      38.805  51.933  46.423  1.00 27.81           C  
ATOM   4025 1HD2 LEU B 228      39.604  51.553  45.744  1.00  0.00           H  
ATOM   4026 2HD2 LEU B 228      38.834  53.043  46.524  1.00  0.00           H  
ATOM   4027 3HD2 LEU B 228      37.790  51.838  45.971  1.00  0.00           H  
ATOM   4028  N   VAL B 229      39.177  48.544  50.081  1.00 24.16           N  
ATOM   4029  HN  VAL B 229      38.745  49.126  50.799  1.00  0.00           H  
ATOM   4030  CA  VAL B 229      38.721  47.163  49.915  1.00 23.38           C  
ATOM   4031  HA  VAL B 229      39.389  46.665  49.174  1.00  0.00           H  
ATOM   4032  C   VAL B 229      37.325  47.191  49.343  1.00 26.94           C  
ATOM   4033  O   VAL B 229      36.446  47.853  49.905  1.00 27.74           O  
ATOM   4034  CB  VAL B 229      38.820  46.373  51.270  1.00 27.71           C  
ATOM   4035  HB  VAL B 229      38.361  47.003  52.067  1.00  0.00           H  
ATOM   4036  CG1 VAL B 229      38.049  45.055  51.214  1.00 28.71           C  
ATOM   4037 1HG1 VAL B 229      38.119  44.495  52.175  1.00  0.00           H  
ATOM   4038 2HG1 VAL B 229      38.378  44.428  50.353  1.00  0.00           H  
ATOM   4039 3HG1 VAL B 229      36.987  45.218  50.915  1.00  0.00           H  
ATOM   4040  CG2 VAL B 229      40.288  46.129  51.651  1.00 27.50           C  
ATOM   4041 1HG2 VAL B 229      40.358  45.569  52.612  1.00  0.00           H  
ATOM   4042 2HG2 VAL B 229      40.870  47.080  51.684  1.00  0.00           H  
ATOM   4043 3HG2 VAL B 229      40.848  45.618  50.833  1.00  0.00           H  
ATOM   4044  N   VAL B 230      37.115  46.497  48.214  1.00 22.25           N  
ATOM   4045  HN  VAL B 230      37.893  45.980  47.804  1.00  0.00           H  
ATOM   4046  CA  VAL B 230      35.819  46.454  47.551  1.00 22.24           C  
ATOM   4047  HA  VAL B 230      35.101  47.058  48.153  1.00  0.00           H  
ATOM   4048  C   VAL B 230      35.301  45.019  47.493  1.00 27.12           C  
ATOM   4049  O   VAL B 230      36.013  44.133  47.012  1.00 26.10           O  
ATOM   4050  CB  VAL B 230      35.892  47.070  46.118  1.00 26.15           C  
ATOM   4051  HB  VAL B 230      36.621  46.463  45.532  1.00  0.00           H  
ATOM   4052  CG1 VAL B 230      34.543  46.979  45.401  1.00 26.94           C  
ATOM   4053 1HG1 VAL B 230      34.595  47.419  44.378  1.00  0.00           H  
ATOM   4054 2HG1 VAL B 230      33.728  47.443  46.004  1.00  0.00           H  
ATOM   4055 3HG1 VAL B 230      34.164  45.931  45.376  1.00  0.00           H  
ATOM   4056  CG2 VAL B 230      36.408  48.505  46.137  1.00 26.12           C  
ATOM   4057 1HG2 VAL B 230      36.460  48.945  45.114  1.00  0.00           H  
ATOM   4058 2HG2 VAL B 230      37.392  48.574  46.657  1.00  0.00           H  
ATOM   4059 3HG2 VAL B 230      35.802  49.144  46.821  1.00  0.00           H  
ATOM   4060  N   ALA B 231      34.061  44.779  47.978  1.00 24.04           N  
ATOM   4061  HN  ALA B 231      33.558  45.526  48.457  1.00  0.00           H  
ATOM   4062  CA  ALA B 231      33.427  43.467  47.828  1.00 24.46           C  
ATOM   4063  HA  ALA B 231      34.177  42.718  47.483  1.00  0.00           H  
ATOM   4064  C   ALA B 231      32.362  43.653  46.777  1.00 28.80           C  
ATOM   4065  O   ALA B 231      31.467  44.486  46.960  1.00 28.44           O  
ATOM   4066  CB  ALA B 231      32.783  42.999  49.135  1.00 25.65           C  
ATOM   4067  HB1 ALA B 231      32.300  42.000  49.021  1.00  0.00           H  
ATOM   4068  HB2 ALA B 231      32.065  43.756  49.529  1.00  0.00           H  
ATOM   4069  HB3 ALA B 231      33.517  43.003  49.975  1.00  0.00           H  
ATOM   4070  N   ASP B 232      32.443  42.896  45.678  1.00 23.10           N  
ATOM   4071  HN  ASP B 232      33.208  42.232  45.562  1.00  0.00           H  
ATOM   4072  CA  ASP B 232      31.414  43.035  44.641  1.00 23.03           C  
ATOM   4073  HA  ASP B 232      31.146  44.116  44.597  1.00  0.00           H  
ATOM   4074  C   ASP B 232      30.137  42.277  45.044  1.00 28.24           C  
ATOM   4075  O   ASP B 232      30.124  41.616  46.100  1.00 25.40           O  
ATOM   4076  CB  ASP B 232      31.944  42.650  43.242  1.00 23.93           C  
ATOM   4077  HB1 ASP B 232      32.882  43.215  43.030  1.00  0.00           H  
ATOM   4078  HB2 ASP B 232      31.270  43.070  42.460  1.00  0.00           H  
ATOM   4079  CG  ASP B 232      32.172  41.169  42.975  1.00 27.41           C  
ATOM   4080  OD1 ASP B 232      31.849  40.336  43.869  1.00 25.95           O  
ATOM   4081  OD2 ASP B 232      32.638  40.835  41.864  1.00 27.64           O  
ATOM   4082  N   HIS B 233      29.084  42.318  44.187  1.00 26.89           N  
ATOM   4083  HN  HIS B 233      29.180  42.838  43.315  1.00  0.00           H  
ATOM   4084  CA  HIS B 233      27.809  41.640  44.471  1.00 26.63           C  
ATOM   4085  HA  HIS B 233      27.457  42.010  45.462  1.00  0.00           H  
ATOM   4086  C   HIS B 233      27.928  40.123  44.578  1.00 29.00           C  
ATOM   4087  O   HIS B 233      27.129  39.507  45.269  1.00 28.46           O  
ATOM   4088  CB  HIS B 233      26.738  42.038  43.436  1.00 27.20           C  
ATOM   4089  HB1 HIS B 233      25.716  41.877  43.851  1.00  0.00           H  
ATOM   4090  HB2 HIS B 233      26.716  43.145  43.303  1.00  0.00           H  
ATOM   4091  CG  HIS B 233      26.881  41.351  42.108  1.00 30.25           C  
ATOM   4092  CD2 HIS B 233      26.268  40.240  41.638  1.00 31.87           C  
ATOM   4093  HD2 HIS B 233      25.523  39.625  42.171  1.00  0.00           H  
ATOM   4094  ND1 HIS B 233      27.738  41.836  41.127  1.00 31.90           N  
ATOM   4095  HD1 HIS B 233      28.337  42.660  41.184  1.00  0.00           H  
ATOM   4096  CE1 HIS B 233      27.615  41.007  40.103  1.00 30.92           C  
ATOM   4097  HE1 HIS B 233      28.158  41.114  39.149  1.00  0.00           H  
ATOM   4098  NE2 HIS B 233      26.751  40.024  40.369  1.00 31.55           N  
ATOM   4099  HE2 HIS B 233      26.497  39.257  39.747  1.00  0.00           H  
ATOM   4100  N   ARG B 234      28.899  39.514  43.860  1.00 24.85           N  
ATOM   4101  HN  ARG B 234      29.510  40.091  43.282  1.00  0.00           H  
ATOM   4102  CA  ARG B 234      29.115  38.074  43.872  1.00 25.10           C  
ATOM   4103  HA  ARG B 234      28.140  37.559  43.708  1.00  0.00           H  
ATOM   4104  C   ARG B 234      29.667  37.670  45.234  1.00 28.07           C  
ATOM   4105  O   ARG B 234      29.195  36.701  45.833  1.00 27.52           O  
ATOM   4106  CB  ARG B 234      30.092  37.664  42.759  1.00 27.15           C  
ATOM   4107  HB1 ARG B 234      30.308  36.571  42.813  1.00  0.00           H  
ATOM   4108  HB2 ARG B 234      31.110  38.069  42.965  1.00  0.00           H  
ATOM   4109  CG  ARG B 234      29.639  38.050  41.355  1.00 31.04           C  
ATOM   4110  HG1 ARG B 234      29.289  39.107  41.287  1.00  0.00           H  
ATOM   4111  HG2 ARG B 234      28.683  37.560  41.058  1.00  0.00           H  
ATOM   4112  CD  ARG B 234      30.780  37.744  40.403  1.00 32.38           C  
ATOM   4113  HD1 ARG B 234      30.974  36.647  40.371  1.00  0.00           H  
ATOM   4114  HD2 ARG B 234      31.747  38.098  40.831  1.00  0.00           H  
ATOM   4115  NE  ARG B 234      30.600  38.269  39.048  1.00 30.01           N  
ATOM   4116  HE  ARG B 234      30.561  39.282  38.932  1.00  0.00           H  
ATOM   4117  CZ  ARG B 234      30.484  37.515  37.959  1.00 45.13           C  
ATOM   4118  NH1 ARG B 234      30.456  36.191  38.059  1.00 32.09           N  
ATOM   4119 1HH1 ARG B 234      30.545  35.759  38.979  1.00  0.00           H  
ATOM   4120 2HH1 ARG B 234      30.367  35.613  37.224  1.00  0.00           H  
ATOM   4121  NH2 ARG B 234      30.368  38.076  36.765  1.00 38.53           N  
ATOM   4122 1HH2 ARG B 234      30.390  39.093  36.688  1.00  0.00           H  
ATOM   4123 2HH2 ARG B 234      30.279  37.498  35.930  1.00  0.00           H  
ATOM   4124  N   PHE B 235      30.637  38.448  45.739  1.00 24.44           N  
ATOM   4125  HN  PHE B 235      30.974  39.234  45.183  1.00  0.00           H  
ATOM   4126  CA  PHE B 235      31.226  38.214  47.046  1.00 23.78           C  
ATOM   4127  HA  PHE B 235      31.592  37.162  47.098  1.00  0.00           H  
ATOM   4128  C   PHE B 235      30.171  38.429  48.128  1.00 27.72           C  
ATOM   4129  O   PHE B 235      30.034  37.603  49.034  1.00 27.76           O  
ATOM   4130  CB  PHE B 235      32.401  39.165  47.292  1.00 24.29           C  
ATOM   4131  HB1 PHE B 235      33.032  39.272  46.379  1.00  0.00           H  
ATOM   4132  HB2 PHE B 235      32.053  40.220  47.391  1.00  0.00           H  
ATOM   4133  CG  PHE B 235      33.230  38.749  48.484  1.00 24.31           C  
ATOM   4134  CD1 PHE B 235      34.263  37.826  48.345  1.00 24.79           C  
ATOM   4135  HD1 PHE B 235      34.488  37.405  47.351  1.00  0.00           H  
ATOM   4136  CD2 PHE B 235      32.954  39.251  49.757  1.00 26.13           C  
ATOM   4137  HD2 PHE B 235      32.123  39.963  49.895  1.00  0.00           H  
ATOM   4138  CE1 PHE B 235      35.019  37.426  49.454  1.00 25.70           C  
ATOM   4139  HE1 PHE B 235      35.838  36.698  49.328  1.00  0.00           H  
ATOM   4140  CE2 PHE B 235      33.722  38.859  50.862  1.00 27.47           C  
ATOM   4141  HE2 PHE B 235      33.513  39.284  51.858  1.00  0.00           H  
ATOM   4142  CZ  PHE B 235      34.740  37.941  50.704  1.00 24.55           C  
ATOM   4143  HZ  PHE B 235      35.331  37.618  51.577  1.00  0.00           H  
ATOM   4144  N   TYR B 236      29.455  39.557  48.045  1.00 25.65           N  
ATOM   4145  HN  TYR B 236      29.644  40.195  47.272  1.00  0.00           H  
ATOM   4146  CA  TYR B 236      28.414  39.920  49.009  1.00 27.06           C  
ATOM   4147  HA  TYR B 236      28.900  40.093  49.998  1.00  0.00           H  
ATOM   4148  C   TYR B 236      27.400  38.776  49.165  1.00 30.65           C  
ATOM   4149  O   TYR B 236      27.114  38.371  50.291  1.00 29.63           O  
ATOM   4150  CB  TYR B 236      27.746  41.228  48.568  1.00 29.63           C  
ATOM   4151  HB1 TYR B 236      28.494  42.055  48.555  1.00  0.00           H  
ATOM   4152  HB2 TYR B 236      27.488  41.180  47.484  1.00  0.00           H  
ATOM   4153  CG  TYR B 236      26.534  41.637  49.373  1.00 32.43           C  
ATOM   4154  CD1 TYR B 236      26.671  42.189  50.642  1.00 34.86           C  
ATOM   4155  HD1 TYR B 236      27.678  42.297  51.078  1.00  0.00           H  
ATOM   4156  CD2 TYR B 236      25.253  41.527  48.843  1.00 33.57           C  
ATOM   4157  HD2 TYR B 236      25.120  41.105  47.833  1.00  0.00           H  
ATOM   4158  CE1 TYR B 236      25.560  42.609  51.375  1.00 37.44           C  
ATOM   4159  HE1 TYR B 236      25.690  43.034  52.385  1.00  0.00           H  
ATOM   4160  CE2 TYR B 236      24.133  41.941  49.566  1.00 35.34           C  
ATOM   4161  HE2 TYR B 236      23.124  41.831  49.134  1.00  0.00           H  
ATOM   4162  CZ  TYR B 236      24.293  42.490  50.828  1.00 45.99           C  
ATOM   4163  OH  TYR B 236      23.202  42.914  51.548  1.00 50.67           O  
ATOM   4164  HH  TYR B 236      22.333  42.832  51.173  1.00  0.00           H  
ATOM   4165  N   ARG B 237      26.948  38.209  48.035  1.00 27.04           N  
ATOM   4166  HN  ARG B 237      27.289  38.570  47.144  1.00  0.00           H  
ATOM   4167  CA  ARG B 237      26.001  37.111  48.013  1.00 27.52           C  
ATOM   4168  HA  ARG B 237      25.166  37.403  48.692  1.00  0.00           H  
ATOM   4169  C   ARG B 237      26.540  35.798  48.540  1.00 30.65           C  
ATOM   4170  O   ARG B 237      25.968  35.259  49.479  1.00 28.94           O  
ATOM   4171  CB  ARG B 237      25.381  36.945  46.610  1.00 27.26           C  
ATOM   4172  HB1 ARG B 237      24.807  37.856  46.322  1.00  0.00           H  
ATOM   4173  HB2 ARG B 237      26.172  36.968  45.824  1.00  0.00           H  
ATOM   4174  CG  ARG B 237      24.519  35.699  46.470  1.00 36.02           C  
ATOM   4175  HG1 ARG B 237      25.135  34.771  46.525  1.00  0.00           H  
ATOM   4176  HG2 ARG B 237      23.884  35.541  47.373  1.00  0.00           H  
ATOM   4177  CD  ARG B 237      23.685  35.731  45.211  1.00 38.75           C  
ATOM   4178  HD1 ARG B 237      24.310  35.891  44.301  1.00  0.00           H  
ATOM   4179  HD2 ARG B 237      23.063  36.654  45.147  1.00  0.00           H  
ATOM   4180  NE  ARG B 237      22.875  34.519  45.111  1.00 41.65           N  
ATOM   4181  HE  ARG B 237      22.963  33.825  45.853  1.00  0.00           H  
ATOM   4182  CZ  ARG B 237      22.032  34.262  44.117  1.00 57.08           C  
ATOM   4183  NH1 ARG B 237      21.876  35.133  43.127  1.00 40.50           N  
ATOM   4184 1HH1 ARG B 237      21.229  34.936  42.364  1.00  0.00           H  
ATOM   4185 2HH1 ARG B 237      22.406  36.004  43.139  1.00  0.00           H  
ATOM   4186  NH2 ARG B 237      21.343  33.130  44.102  1.00 45.38           N  
ATOM   4187 1HH2 ARG B 237      20.696  32.933  43.339  1.00  0.00           H  
ATOM   4188 2HH2 ARG B 237      21.463  32.461  44.863  1.00  0.00           H  
ATOM   4189  N   TYR B 238      27.603  35.262  47.916  1.00 26.75           N  
ATOM   4190  HN  TYR B 238      28.063  35.813  47.191  1.00  0.00           H  
ATOM   4191  CA  TYR B 238      28.136  33.941  48.215  1.00 27.46           C  
ATOM   4192  HA  TYR B 238      27.249  33.312  48.463  1.00  0.00           H  
ATOM   4193  C   TYR B 238      29.067  33.805  49.392  1.00 32.72           C  
ATOM   4194  O   TYR B 238      29.191  32.703  49.929  1.00 35.36           O  
ATOM   4195  CB  TYR B 238      28.733  33.322  46.954  1.00 29.61           C  
ATOM   4196  HB1 TYR B 238      29.604  33.912  46.586  1.00  0.00           H  
ATOM   4197  HB2 TYR B 238      29.255  32.363  47.181  1.00  0.00           H  
ATOM   4198  CG  TYR B 238      27.694  33.140  45.869  1.00 33.67           C  
ATOM   4199  CD1 TYR B 238      26.746  32.122  45.951  1.00 36.04           C  
ATOM   4200  HD1 TYR B 238      26.784  31.415  46.797  1.00  0.00           H  
ATOM   4201  CD2 TYR B 238      27.602  34.036  44.808  1.00 35.23           C  
ATOM   4202  HD2 TYR B 238      28.322  34.869  44.738  1.00  0.00           H  
ATOM   4203  CE1 TYR B 238      25.753  31.980  44.987  1.00 37.92           C  
ATOM   4204  HE1 TYR B 238      25.012  31.167  45.071  1.00  0.00           H  
ATOM   4205  CE2 TYR B 238      26.615  33.900  43.831  1.00 36.57           C  
ATOM   4206  HE2 TYR B 238      26.564  34.613  42.991  1.00  0.00           H  
ATOM   4207  CZ  TYR B 238      25.698  32.862  43.923  1.00 43.19           C  
ATOM   4208  OH  TYR B 238      24.726  32.698  42.975  1.00 42.15           O  
ATOM   4209  HH  TYR B 238      24.098  31.988  43.038  1.00  0.00           H  
ATOM   4210  N   MET B 239      29.723  34.900  49.798  1.00 27.23           N  
ATOM   4211  HN  MET B 239      29.578  35.776  49.295  1.00  0.00           H  
ATOM   4212  CA  MET B 239      30.640  34.883  50.938  1.00 26.19           C  
ATOM   4213  HA  MET B 239      30.795  33.818  51.231  1.00  0.00           H  
ATOM   4214  C   MET B 239      30.081  35.616  52.147  1.00 32.26           C  
ATOM   4215  O   MET B 239      30.368  35.218  53.278  1.00 32.43           O  
ATOM   4216  CB  MET B 239      32.014  35.467  50.556  1.00 26.76           C  
ATOM   4217  HB1 MET B 239      32.650  35.615  51.460  1.00  0.00           H  
ATOM   4218  HB2 MET B 239      31.919  36.528  50.226  1.00  0.00           H  
ATOM   4219  CG  MET B 239      32.736  34.640  49.516  1.00 28.30           C  
ATOM   4220  HG1 MET B 239      33.647  35.178  49.163  1.00  0.00           H  
ATOM   4221  HG2 MET B 239      32.146  34.612  48.570  1.00  0.00           H  
ATOM   4222  SD  MET B 239      33.168  32.952  50.033  1.00 29.67           S  
ATOM   4223  CE  MET B 239      34.283  33.291  51.305  1.00 26.60           C  
ATOM   4224  HE1 MET B 239      34.548  32.255  51.622  1.00  0.00           H  
ATOM   4225  HE2 MET B 239      33.906  33.962  52.112  1.00  0.00           H  
ATOM   4226  HE3 MET B 239      35.142  33.948  51.032  1.00  0.00           H  
ATOM   4227  N   GLY B 240      29.355  36.701  51.907  1.00 29.39           N  
ATOM   4228  HN  GLY B 240      29.180  36.972  50.939  1.00  0.00           H  
ATOM   4229  CA  GLY B 240      28.799  37.520  52.979  1.00 30.37           C  
ATOM   4230  HA1 GLY B 240      28.928  38.602  52.745  1.00  0.00           H  
ATOM   4231  HA2 GLY B 240      29.433  37.443  53.893  1.00  0.00           H  
ATOM   4232  C   GLY B 240      27.351  37.225  53.318  1.00 36.23           C  
ATOM   4233  O   GLY B 240      26.765  37.931  54.142  1.00 36.76           O  
ATOM   4234  N   ARG B 241      26.774  36.179  52.691  1.00 34.57           N  
ATOM   4235  HN  ARG B 241      27.354  35.671  52.023  1.00  0.00           H  
ATOM   4236  CA  ARG B 241      25.387  35.691  52.870  1.00 36.18           C  
ATOM   4237  HA  ARG B 241      25.217  34.882  52.121  1.00  0.00           H  
ATOM   4238  C   ARG B 241      24.329  36.772  52.627  1.00 41.24           C  
ATOM   4239  O   ARG B 241      23.265  36.748  53.252  1.00 41.03           O  
ATOM   4240  CB  ARG B 241      25.187  35.070  54.280  1.00 38.59           C  
ATOM   4241  HB1 ARG B 241      24.967  35.873  55.022  1.00  0.00           H  
ATOM   4242  HB2 ARG B 241      24.228  34.502  54.313  1.00  0.00           H  
ATOM   4243  CG  ARG B 241      26.336  34.188  54.788  1.00 51.32           C  
ATOM   4244  HG1 ARG B 241      26.190  33.938  55.865  1.00  0.00           H  
ATOM   4245  HG2 ARG B 241      27.280  34.777  54.857  1.00  0.00           H  
ATOM   4246  CD  ARG B 241      26.556  32.916  53.967  1.00 64.62           C  
ATOM   4247  HD1 ARG B 241      27.107  33.148  53.026  1.00  0.00           H  
ATOM   4248  HD2 ARG B 241      27.303  32.254  54.464  1.00  0.00           H  
ATOM   4249  NE  ARG B 241      25.323  32.174  53.674  1.00 70.41           N  
ATOM   4250  HE  ARG B 241      24.999  32.165  52.707  1.00  0.00           H  
ATOM   4251  CZ  ARG B 241      24.595  31.512  54.571  1.00 80.67           C  
ATOM   4252  NH1 ARG B 241      24.936  31.527  55.856  1.00 65.99           N  
ATOM   4253 1HH1 ARG B 241      25.774  32.031  56.145  1.00  0.00           H  
ATOM   4254 2HH1 ARG B 241      24.378  31.020  56.543  1.00  0.00           H  
ATOM   4255  NH2 ARG B 241      23.506  30.857  54.196  1.00 67.91           N  
ATOM   4256 1HH2 ARG B 241      23.244  30.845  53.210  1.00  0.00           H  
ATOM   4257 2HH2 ARG B 241      22.948  30.350  54.883  1.00  0.00           H  
ATOM   4258  N   GLY B 242      24.644  37.721  51.756  1.00 37.90           N  
ATOM   4259  HN  GLY B 242      25.540  37.661  51.273  1.00  0.00           H  
ATOM   4260  CA  GLY B 242      23.768  38.845  51.458  1.00 38.39           C  
ATOM   4261  HA1 GLY B 242      22.773  38.490  51.102  1.00  0.00           H  
ATOM   4262  HA2 GLY B 242      24.109  39.383  50.543  1.00  0.00           H  
ATOM   4263  C   GLY B 242      23.614  39.804  52.622  1.00 42.47           C  
ATOM   4264  O   GLY B 242      22.617  40.519  52.695  1.00 42.24           O  
ATOM   4265  N   GLU B 243      24.614  39.849  53.534  1.00 37.87           N  
ATOM   4266  HN  GLU B 243      25.426  39.248  53.390  1.00  0.00           H  
ATOM   4267  CA  GLU B 243      24.593  40.712  54.713  1.00 37.21           C  
ATOM   4268  HA  GLU B 243      23.692  41.367  54.653  1.00  0.00           H  
ATOM   4269  C   GLU B 243      25.810  41.588  54.787  1.00 39.03           C  
ATOM   4270  O   GLU B 243      26.936  41.097  54.633  1.00 37.58           O  
ATOM   4271  CB  GLU B 243      24.499  39.881  55.993  1.00 38.82           C  
ATOM   4272  HB1 GLU B 243      25.390  39.218  56.096  1.00  0.00           H  
ATOM   4273  HB2 GLU B 243      24.640  40.527  56.891  1.00  0.00           H  
ATOM   4274  CG  GLU B 243      23.220  39.077  56.111  1.00 47.11           C  
ATOM   4275  HG1 GLU B 243      22.350  39.743  56.320  1.00  0.00           H  
ATOM   4276  HG2 GLU B 243      22.910  38.676  55.118  1.00  0.00           H  
ATOM   4277  CD  GLU B 243      23.307  37.970  57.134  1.00 64.94           C  
ATOM   4278  OE1 GLU B 243      22.366  37.146  57.191  1.00 65.53           O  
ATOM   4279  OE2 GLU B 243      24.322  37.915  57.868  1.00 47.34           O  
ATOM   4280  N   GLU B 244      25.588  42.884  55.053  1.00 35.61           N  
ATOM   4281  HN  GLU B 244      24.625  43.189  55.193  1.00  0.00           H  
ATOM   4282  CA  GLU B 244      26.644  43.876  55.152  1.00 35.99           C  
ATOM   4283  HA  GLU B 244      27.222  43.840  54.199  1.00  0.00           H  
ATOM   4284  C   GLU B 244      27.618  43.567  56.282  1.00 38.29           C  
ATOM   4285  O   GLU B 244      28.830  43.611  56.064  1.00 36.32           O  
ATOM   4286  CB  GLU B 244      26.075  45.290  55.284  1.00 38.19           C  
ATOM   4287  HB1 GLU B 244      26.094  45.635  56.344  1.00  0.00           H  
ATOM   4288  HB2 GLU B 244      24.973  45.299  55.115  1.00  0.00           H  
ATOM   4289  CG  GLU B 244      26.777  46.277  54.374  1.00 51.68           C  
ATOM   4290  HG1 GLU B 244      27.854  46.365  54.649  1.00  0.00           H  
ATOM   4291  HG2 GLU B 244      26.878  45.857  53.346  1.00  0.00           H  
ATOM   4292  CD  GLU B 244      26.129  47.643  54.327  1.00 80.63           C  
ATOM   4293  OE1 GLU B 244      24.958  47.739  53.889  1.00 75.94           O  
ATOM   4294  OE2 GLU B 244      26.803  48.624  54.715  1.00 79.87           O  
ATOM   4295  N   SER B 245      27.089  43.245  57.480  1.00 32.34           N  
ATOM   4296  HN  SER B 245      26.073  43.218  57.564  1.00  0.00           H  
ATOM   4297  CA  SER B 245      27.885  42.932  58.666  1.00 30.84           C  
ATOM   4298  HA  SER B 245      28.524  43.816  58.895  1.00  0.00           H  
ATOM   4299  C   SER B 245      28.816  41.720  58.418  1.00 32.79           C  
ATOM   4300  O   SER B 245      30.024  41.824  58.666  1.00 32.34           O  
ATOM   4301  CB  SER B 245      26.970  42.686  59.869  1.00 32.68           C  
ATOM   4302  HB1 SER B 245      26.390  43.598  60.145  1.00  0.00           H  
ATOM   4303  HB2 SER B 245      27.548  42.567  60.815  1.00  0.00           H  
ATOM   4304  OG  SER B 245      26.124  41.575  59.622  1.00 36.56           O  
ATOM   4305  HG  SER B 245      25.556  41.422  60.368  1.00  0.00           H  
ATOM   4306  N   THR B 246      28.261  40.609  57.878  1.00 27.71           N  
ATOM   4307  HN  THR B 246      27.267  40.639  57.651  1.00  0.00           H  
ATOM   4308  CA  THR B 246      28.988  39.360  57.594  1.00 27.39           C  
ATOM   4309  HA  THR B 246      29.459  39.022  58.546  1.00  0.00           H  
ATOM   4310  C   THR B 246      30.121  39.612  56.580  1.00 28.80           C  
ATOM   4311  O   THR B 246      31.250  39.172  56.806  1.00 26.06           O  
ATOM   4312  CB  THR B 246      28.011  38.268  57.150  1.00 36.28           C  
ATOM   4313  HB  THR B 246      27.551  38.576  56.182  1.00  0.00           H  
ATOM   4314  CG2 THR B 246      28.679  36.900  56.958  1.00 32.38           C  
ATOM   4315 1HG2 THR B 246      27.967  36.105  56.635  1.00  0.00           H  
ATOM   4316 2HG2 THR B 246      29.225  36.592  57.880  1.00  0.00           H  
ATOM   4317 3HG2 THR B 246      29.539  36.974  56.252  1.00  0.00           H  
ATOM   4318  OG1 THR B 246      26.973  38.170  58.139  1.00 38.98           O  
ATOM   4319  HG1 THR B 246      26.367  37.492  57.864  1.00  0.00           H  
ATOM   4320  N   THR B 247      29.813  40.351  55.500  1.00 26.57           N  
ATOM   4321  HN  THR B 247      28.859  40.700  55.404  1.00  0.00           H  
ATOM   4322  CA  THR B 247      30.795  40.680  54.445  1.00 26.17           C  
ATOM   4323  HA  THR B 247      31.219  39.726  54.055  1.00  0.00           H  
ATOM   4324  C   THR B 247      31.936  41.506  55.022  1.00 29.75           C  
ATOM   4325  O   THR B 247      33.107  41.174  54.789  1.00 27.57           O  
ATOM   4326  CB  THR B 247      30.111  41.414  53.279  1.00 30.45           C  
ATOM   4327  HB  THR B 247      29.762  42.409  53.643  1.00  0.00           H  
ATOM   4328  CG2 THR B 247      31.072  41.637  52.084  1.00 28.32           C  
ATOM   4329 1HG2 THR B 247      30.576  42.169  51.239  1.00  0.00           H  
ATOM   4330 2HG2 THR B 247      31.525  40.676  51.746  1.00  0.00           H  
ATOM   4331 3HG2 THR B 247      31.999  42.166  52.405  1.00  0.00           H  
ATOM   4332  OG1 THR B 247      28.973  40.663  52.851  1.00 29.79           O  
ATOM   4333  HG1 THR B 247      28.551  41.116  52.131  1.00  0.00           H  
ATOM   4334  N   THR B 248      31.587  42.585  55.759  1.00 25.63           N  
ATOM   4335  HN  THR B 248      30.591  42.775  55.872  1.00  0.00           H  
ATOM   4336  CA  THR B 248      32.522  43.498  56.405  1.00 26.44           C  
ATOM   4337  HA  THR B 248      33.155  43.958  55.611  1.00  0.00           H  
ATOM   4338  C   THR B 248      33.442  42.749  57.360  1.00 28.82           C  
ATOM   4339  O   THR B 248      34.662  42.935  57.295  1.00 25.79           O  
ATOM   4340  CB  THR B 248      31.760  44.636  57.124  1.00 31.56           C  
ATOM   4341  HB  THR B 248      31.145  44.202  57.947  1.00  0.00           H  
ATOM   4342  CG2 THR B 248      32.692  45.692  57.701  1.00 34.30           C  
ATOM   4343 1HG2 THR B 248      32.143  46.512  58.219  1.00  0.00           H  
ATOM   4344 2HG2 THR B 248      33.371  46.099  56.916  1.00  0.00           H  
ATOM   4345 3HG2 THR B 248      33.451  45.231  58.375  1.00  0.00           H  
ATOM   4346  OG1 THR B 248      30.902  45.269  56.185  1.00 34.06           O  
ATOM   4347  HG1 THR B 248      30.434  45.968  56.627  1.00  0.00           H  
ATOM   4348  N   ASN B 249      32.851  41.920  58.253  1.00 26.59           N  
ATOM   4349  HN  ASN B 249      31.835  41.838  58.234  1.00  0.00           H  
ATOM   4350  CA  ASN B 249      33.589  41.137  59.242  1.00 25.46           C  
ATOM   4351  HA  ASN B 249      34.178  41.847  59.868  1.00  0.00           H  
ATOM   4352  C   ASN B 249      34.574  40.184  58.564  1.00 25.22           C  
ATOM   4353  O   ASN B 249      35.696  40.063  59.036  1.00 24.73           O  
ATOM   4354  CB  ASN B 249      32.640  40.384  60.162  1.00 25.38           C  
ATOM   4355  HB1 ASN B 249      31.958  39.725  59.576  1.00  0.00           H  
ATOM   4356  HB2 ASN B 249      33.187  39.608  60.747  1.00  0.00           H  
ATOM   4357  CG  ASN B 249      31.848  41.299  61.083  1.00 53.34           C  
ATOM   4358  ND2 ASN B 249      30.709  40.821  61.554  1.00 47.72           N  
ATOM   4359 1HD2 ASN B 249      30.178  41.435  62.172  1.00  0.00           H  
ATOM   4360 2HD2 ASN B 249      30.400  39.874  61.334  1.00  0.00           H  
ATOM   4361  OD1 ASN B 249      32.223  42.448  61.350  1.00 46.10           O  
ATOM   4362  N   TYR B 250      34.144  39.501  57.500  1.00 22.01           N  
ATOM   4363  HN  TYR B 250      33.180  39.627  57.191  1.00  0.00           H  
ATOM   4364  CA  TYR B 250      35.009  38.576  56.760  1.00 22.27           C  
ATOM   4365  HA  TYR B 250      35.321  37.759  57.452  1.00  0.00           H  
ATOM   4366  C   TYR B 250      36.266  39.302  56.278  1.00 22.85           C  
ATOM   4367  O   TYR B 250      37.385  38.814  56.501  1.00 20.69           O  
ATOM   4368  CB  TYR B 250      34.265  37.945  55.575  1.00 23.70           C  
ATOM   4369  HB1 TYR B 250      33.262  37.573  55.888  1.00  0.00           H  
ATOM   4370  HB2 TYR B 250      33.950  38.725  54.843  1.00  0.00           H  
ATOM   4371  CG  TYR B 250      35.057  36.852  54.892  1.00 25.18           C  
ATOM   4372  CD1 TYR B 250      36.037  37.157  53.951  1.00 26.15           C  
ATOM   4373  HD1 TYR B 250      36.220  38.211  53.683  1.00  0.00           H  
ATOM   4374  CD2 TYR B 250      34.912  35.517  55.269  1.00 27.26           C  
ATOM   4375  HD2 TYR B 250      34.213  35.257  56.081  1.00  0.00           H  
ATOM   4376  CE1 TYR B 250      36.793  36.154  53.339  1.00 25.93           C  
ATOM   4377  HE1 TYR B 250      37.558  36.418  52.590  1.00  0.00           H  
ATOM   4378  CE2 TYR B 250      35.635  34.503  54.638  1.00 28.12           C  
ATOM   4379  HE2 TYR B 250      35.456  33.448  54.904  1.00  0.00           H  
ATOM   4380  CZ  TYR B 250      36.579  34.827  53.676  1.00 30.89           C  
ATOM   4381  OH  TYR B 250      37.327  33.849  53.066  1.00 28.13           O  
ATOM   4382  HH  TYR B 250      37.974  34.071  52.407  1.00  0.00           H  
ATOM   4383  N   LEU B 251      36.077  40.476  55.638  1.00 21.03           N  
ATOM   4384  HN  LEU B 251      35.124  40.825  55.537  1.00  0.00           H  
ATOM   4385  CA  LEU B 251      37.178  41.278  55.079  1.00 20.87           C  
ATOM   4386  HA  LEU B 251      37.813  40.575  54.491  1.00  0.00           H  
ATOM   4387  C   LEU B 251      38.077  41.876  56.146  1.00 22.38           C  
ATOM   4388  O   LEU B 251      39.297  41.835  55.998  1.00 21.54           O  
ATOM   4389  CB  LEU B 251      36.650  42.323  54.083  1.00 21.28           C  
ATOM   4390  HB1 LEU B 251      37.479  42.970  53.712  1.00  0.00           H  
ATOM   4391  HB2 LEU B 251      36.035  43.092  54.605  1.00  0.00           H  
ATOM   4392  CG  LEU B 251      35.874  41.708  52.913  1.00 27.65           C  
ATOM   4393  HG  LEU B 251      35.104  41.029  53.347  1.00  0.00           H  
ATOM   4394  CD1 LEU B 251      35.135  42.776  52.110  1.00 29.88           C  
ATOM   4395 1HD1 LEU B 251      34.471  43.398  52.754  1.00  0.00           H  
ATOM   4396 2HD1 LEU B 251      34.569  42.325  51.262  1.00  0.00           H  
ATOM   4397 3HD1 LEU B 251      35.846  43.410  51.530  1.00  0.00           H  
ATOM   4398  CD2 LEU B 251      36.790  40.850  52.025  1.00 32.17           C  
ATOM   4399 1HD2 LEU B 251      37.330  40.070  52.611  1.00  0.00           H  
ATOM   4400 2HD2 LEU B 251      37.501  41.484  51.445  1.00  0.00           H  
ATOM   4401 3HD2 LEU B 251      36.224  40.399  51.177  1.00  0.00           H  
ATOM   4402  N   ILE B 252      37.480  42.402  57.253  1.00 19.14           N  
ATOM   4403  HN  ILE B 252      36.462  42.441  57.309  1.00  0.00           H  
ATOM   4404  CA  ILE B 252      38.289  42.911  58.361  1.00 19.01           C  
ATOM   4405  HA  ILE B 252      38.933  43.726  57.955  1.00  0.00           H  
ATOM   4406  C   ILE B 252      39.212  41.820  58.881  1.00 22.16           C  
ATOM   4407  O   ILE B 252      40.409  42.054  59.016  1.00 20.83           O  
ATOM   4408  CB  ILE B 252      37.405  43.535  59.492  1.00 22.23           C  
ATOM   4409  HB  ILE B 252      36.628  42.794  59.792  1.00  0.00           H  
ATOM   4410  CG1 ILE B 252      36.701  44.807  58.947  1.00 22.74           C  
ATOM   4411 1HG1 ILE B 252      37.466  45.534  58.586  1.00  0.00           H  
ATOM   4412 2HG1 ILE B 252      36.181  44.568  57.990  1.00  0.00           H  
ATOM   4413  CG2 ILE B 252      38.294  43.862  60.732  1.00 24.33           C  
ATOM   4414 1HG2 ILE B 252      37.664  44.307  61.538  1.00  0.00           H  
ATOM   4415 2HG2 ILE B 252      39.160  44.513  60.468  1.00  0.00           H  
ATOM   4416 3HG2 ILE B 252      38.864  42.972  61.087  1.00  0.00           H  
ATOM   4417  CD1 ILE B 252      35.683  45.544  59.946  1.00 30.29           C  
ATOM   4418 1HD1 ILE B 252      35.177  46.457  59.555  1.00  0.00           H  
ATOM   4419 2HD1 ILE B 252      36.203  45.783  60.903  1.00  0.00           H  
ATOM   4420 3HD1 ILE B 252      34.918  44.817  60.307  1.00  0.00           H  
ATOM   4421  N   GLU B 253      38.660  40.620  59.173  1.00 20.02           N  
ATOM   4422  HN  GLU B 253      37.663  40.471  59.015  1.00  0.00           H  
ATOM   4423  CA  GLU B 253      39.479  39.533  59.714  1.00 19.81           C  
ATOM   4424  HA  GLU B 253      40.017  39.945  60.599  1.00  0.00           H  
ATOM   4425  C   GLU B 253      40.540  39.033  58.750  1.00 21.11           C  
ATOM   4426  O   GLU B 253      41.666  38.765  59.167  1.00 19.87           O  
ATOM   4427  CB  GLU B 253      38.611  38.373  60.224  1.00 20.90           C  
ATOM   4428  HB1 GLU B 253      39.225  37.466  60.432  1.00  0.00           H  
ATOM   4429  HB2 GLU B 253      37.964  37.962  59.414  1.00  0.00           H  
ATOM   4430  CG  GLU B 253      37.787  38.781  61.444  1.00 20.74           C  
ATOM   4431  HG1 GLU B 253      38.401  39.418  62.123  1.00  0.00           H  
ATOM   4432  HG2 GLU B 253      37.000  39.512  61.145  1.00  0.00           H  
ATOM   4433  CD  GLU B 253      37.164  37.638  62.226  1.00 35.25           C  
ATOM   4434  OE1 GLU B 253      37.825  36.588  62.390  1.00 21.30           O  
ATOM   4435  OE2 GLU B 253      36.029  37.816  62.724  1.00 30.95           O  
ATOM   4436  N   LEU B 254      40.180  38.899  57.470  1.00 18.44           N  
ATOM   4437  HN  LEU B 254      39.222  39.118  57.197  1.00  0.00           H  
ATOM   4438  CA  LEU B 254      41.130  38.444  56.448  1.00 17.29           C  
ATOM   4439  HA  LEU B 254      41.545  37.462  56.776  1.00  0.00           H  
ATOM   4440  C   LEU B 254      42.282  39.433  56.353  1.00 20.85           C  
ATOM   4441  O   LEU B 254      43.443  39.023  56.439  1.00 19.70           O  
ATOM   4442  CB  LEU B 254      40.429  38.235  55.081  1.00 16.99           C  
ATOM   4443  HB1 LEU B 254      39.559  37.548  55.201  1.00  0.00           H  
ATOM   4444  HB2 LEU B 254      39.903  39.170  54.777  1.00  0.00           H  
ATOM   4445  CG  LEU B 254      41.339  37.739  53.923  1.00 19.75           C  
ATOM   4446  HG  LEU B 254      42.140  37.105  54.369  1.00  0.00           H  
ATOM   4447  CD1 LEU B 254      40.556  36.880  52.959  1.00 19.27           C  
ATOM   4448 1HD1 LEU B 254      40.062  36.034  53.491  1.00  0.00           H  
ATOM   4449 2HD1 LEU B 254      41.192  36.522  52.117  1.00  0.00           H  
ATOM   4450 3HD1 LEU B 254      39.823  37.482  52.373  1.00  0.00           H  
ATOM   4451  CD2 LEU B 254      42.041  38.941  53.168  1.00 20.54           C  
ATOM   4452 1HD2 LEU B 254      42.619  39.575  53.880  1.00  0.00           H  
ATOM   4453 2HD2 LEU B 254      41.308  39.543  52.582  1.00  0.00           H  
ATOM   4454 3HD2 LEU B 254      42.677  38.583  52.326  1.00  0.00           H  
ATOM   4455  N   ILE B 255      41.977  40.743  56.190  1.00 18.59           N  
ATOM   4456  HN  ILE B 255      41.000  41.028  56.119  1.00  0.00           H  
ATOM   4457  CA  ILE B 255      43.037  41.759  56.114  1.00 17.76           C  
ATOM   4458  HA  ILE B 255      43.700  41.443  55.275  1.00  0.00           H  
ATOM   4459  C   ILE B 255      43.911  41.747  57.357  1.00 20.46           C  
ATOM   4460  O   ILE B 255      45.127  41.808  57.251  1.00 19.10           O  
ATOM   4461  CB  ILE B 255      42.501  43.176  55.723  1.00 20.13           C  
ATOM   4462  HB  ILE B 255      41.691  43.447  56.439  1.00  0.00           H  
ATOM   4463  CG1 ILE B 255      41.889  43.153  54.290  1.00 19.30           C  
ATOM   4464 1HG1 ILE B 255      41.413  44.135  54.059  1.00  0.00           H  
ATOM   4465 2HG1 ILE B 255      40.992  42.491  54.265  1.00  0.00           H  
ATOM   4466  CG2 ILE B 255      43.620  44.250  55.835  1.00 19.74           C  
ATOM   4467 1HG2 ILE B 255      44.058  44.266  56.860  1.00  0.00           H  
ATOM   4468 2HG2 ILE B 255      43.255  45.258  55.528  1.00  0.00           H  
ATOM   4469 3HG2 ILE B 255      44.404  44.109  55.055  1.00  0.00           H  
ATOM   4470  CD1 ILE B 255      42.926  42.738  53.105  1.00 20.25           C  
ATOM   4471 1HD1 ILE B 255      42.488  42.722  52.080  1.00  0.00           H  
ATOM   4472 2HD1 ILE B 255      43.402  41.756  53.336  1.00  0.00           H  
ATOM   4473 3HD1 ILE B 255      43.823  43.400  53.130  1.00  0.00           H  
ATOM   4474  N   ASP B 256      43.288  41.605  58.535  1.00 18.77           N  
ATOM   4475  HN  ASP B 256      42.270  41.547  58.551  1.00  0.00           H  
ATOM   4476  CA  ASP B 256      44.017  41.531  59.790  1.00 18.32           C  
ATOM   4477  HA  ASP B 256      44.598  42.474  59.914  1.00  0.00           H  
ATOM   4478  C   ASP B 256      45.004  40.346  59.813  1.00 20.05           C  
ATOM   4479  O   ASP B 256      46.131  40.515  60.286  1.00 19.08           O  
ATOM   4480  CB  ASP B 256      43.004  41.426  60.954  1.00 19.78           C  
ATOM   4481  HB1 ASP B 256      42.281  40.594  60.787  1.00  0.00           H  
ATOM   4482  HB2 ASP B 256      42.291  42.283  60.948  1.00  0.00           H  
ATOM   4483  CG  ASP B 256      43.688  41.295  62.288  1.00 22.26           C  
ATOM   4484  OD1 ASP B 256      44.365  42.260  62.702  1.00 20.49           O  
ATOM   4485  OD2 ASP B 256      43.586  40.216  62.899  1.00 21.27           O  
ATOM   4486  N   ARG B 257      44.576  39.141  59.325  1.00 18.07           N  
ATOM   4487  HN  ARG B 257      43.626  39.065  58.963  1.00  0.00           H  
ATOM   4488  CA  ARG B 257      45.448  37.945  59.306  1.00 19.14           C  
ATOM   4489  HA  ARG B 257      45.911  37.843  60.315  1.00  0.00           H  
ATOM   4490  C   ARG B 257      46.591  38.106  58.271  1.00 20.52           C  
ATOM   4491  O   ARG B 257      47.730  37.717  58.552  1.00 20.73           O  
ATOM   4492  CB  ARG B 257      44.637  36.678  59.031  1.00 20.39           C  
ATOM   4493  HB1 ARG B 257      44.044  36.788  58.093  1.00  0.00           H  
ATOM   4494  HB2 ARG B 257      45.309  35.840  58.732  1.00  0.00           H  
ATOM   4495  CG  ARG B 257      43.721  36.248  60.207  1.00 18.87           C  
ATOM   4496  HG1 ARG B 257      44.279  36.238  61.172  1.00  0.00           H  
ATOM   4497  HG2 ARG B 257      42.971  37.038  60.446  1.00  0.00           H  
ATOM   4498  CD  ARG B 257      43.042  34.895  59.939  1.00 17.88           C  
ATOM   4499  HD1 ARG B 257      43.769  34.054  60.031  1.00  0.00           H  
ATOM   4500  HD2 ARG B 257      42.348  34.621  60.768  1.00  0.00           H  
ATOM   4501  NE  ARG B 257      42.356  34.864  58.641  1.00 18.24           N  
ATOM   4502  HE  ARG B 257      42.899  34.570  57.829  1.00  0.00           H  
ATOM   4503  CZ  ARG B 257      41.085  35.189  58.442  1.00 18.69           C  
ATOM   4504  NH1 ARG B 257      40.302  35.508  59.473  1.00 20.30           N  
ATOM   4505 1HH1 ARG B 257      40.702  35.547  60.411  1.00  0.00           H  
ATOM   4506 2HH1 ARG B 257      39.325  35.758  59.320  1.00  0.00           H  
ATOM   4507  NH2 ARG B 257      40.565  35.138  57.223  1.00 19.91           N  
ATOM   4508 1HH2 ARG B 257      41.164  34.894  56.434  1.00  0.00           H  
ATOM   4509 2HH2 ARG B 257      39.588  35.388  57.070  1.00  0.00           H  
ATOM   4510  N   VAL B 258      46.289  38.721  57.123  1.00 17.89           N  
ATOM   4511  HN  VAL B 258      45.320  38.996  56.961  1.00  0.00           H  
ATOM   4512  CA  VAL B 258      47.290  39.022  56.077  1.00 18.43           C  
ATOM   4513  HA  VAL B 258      47.854  38.080  55.884  1.00  0.00           H  
ATOM   4514  C   VAL B 258      48.293  40.039  56.632  1.00 21.39           C  
ATOM   4515  O   VAL B 258      49.508  39.850  56.497  1.00 19.05           O  
ATOM   4516  CB  VAL B 258      46.652  39.452  54.734  1.00 21.76           C  
ATOM   4517  HB  VAL B 258      45.984  40.323  54.931  1.00  0.00           H  
ATOM   4518  CG1 VAL B 258      47.726  39.893  53.724  1.00 21.50           C  
ATOM   4519 1HG1 VAL B 258      47.266  40.203  52.757  1.00  0.00           H  
ATOM   4520 2HG1 VAL B 258      48.499  39.103  53.576  1.00  0.00           H  
ATOM   4521 3HG1 VAL B 258      48.379  40.694  54.143  1.00  0.00           H  
ATOM   4522  CG2 VAL B 258      45.797  38.318  54.144  1.00 21.05           C  
ATOM   4523 1HG2 VAL B 258      45.337  38.628  53.177  1.00  0.00           H  
ATOM   4524 2HG2 VAL B 258      45.029  37.961  54.869  1.00  0.00           H  
ATOM   4525 3HG2 VAL B 258      46.381  37.374  54.039  1.00  0.00           H  
ATOM   4526  N   ASP B 259      47.786  41.059  57.344  1.00 18.91           N  
ATOM   4527  HN  ASP B 259      46.774  41.141  57.437  1.00  0.00           H  
ATOM   4528  CA  ASP B 259      48.640  42.057  57.991  1.00 19.45           C  
ATOM   4529  HA  ASP B 259      49.259  42.548  57.204  1.00  0.00           H  
ATOM   4530  C   ASP B 259      49.583  41.378  58.986  1.00 20.80           C  
ATOM   4531  O   ASP B 259      50.753  41.755  59.034  1.00 21.66           O  
ATOM   4532  CB  ASP B 259      47.791  43.146  58.687  1.00 21.31           C  
ATOM   4533  HB1 ASP B 259      47.081  43.619  57.970  1.00  0.00           H  
ATOM   4534  HB2 ASP B 259      47.057  42.692  59.393  1.00  0.00           H  
ATOM   4535  CG  ASP B 259      48.647  44.200  59.388  1.00 21.63           C  
ATOM   4536  OD1 ASP B 259      49.524  44.791  58.724  1.00 23.64           O  
ATOM   4537  OD2 ASP B 259      48.525  44.333  60.605  1.00 24.44           O  
ATOM   4538  N   ASP B 260      49.116  40.322  59.725  1.00 18.13           N  
ATOM   4539  HN  ASP B 260      48.139  40.045  59.627  1.00  0.00           H  
ATOM   4540  CA  ASP B 260      49.972  39.579  60.650  1.00 18.54           C  
ATOM   4541  HA  ASP B 260      50.336  40.297  61.422  1.00  0.00           H  
ATOM   4542  C   ASP B 260      51.190  39.013  59.941  1.00 23.83           C  
ATOM   4543  O   ASP B 260      52.299  39.108  60.462  1.00 22.76           O  
ATOM   4544  CB  ASP B 260      49.223  38.450  61.382  1.00 19.74           C  
ATOM   4545  HB1 ASP B 260      48.720  37.782  60.644  1.00  0.00           H  
ATOM   4546  HB2 ASP B 260      49.952  37.734  61.830  1.00  0.00           H  
ATOM   4547  CG  ASP B 260      48.223  38.910  62.439  1.00 25.72           C  
ATOM   4548  OD1 ASP B 260      48.307  40.085  62.873  1.00 21.91           O  
ATOM   4549  OD2 ASP B 260      47.384  38.092  62.844  1.00 28.27           O  
ATOM   4550  N   ILE B 261      50.984  38.439  58.743  1.00 22.28           N  
ATOM   4551  HN  ILE B 261      50.033  38.390  58.378  1.00  0.00           H  
ATOM   4552  CA  ILE B 261      52.082  37.880  57.941  1.00 21.64           C  
ATOM   4553  HA  ILE B 261      52.603  37.105  58.550  1.00  0.00           H  
ATOM   4554  C   ILE B 261      53.093  38.991  57.599  1.00 24.49           C  
ATOM   4555  O   ILE B 261      54.286  38.842  57.882  1.00 25.70           O  
ATOM   4556  CB  ILE B 261      51.527  37.201  56.649  1.00 24.07           C  
ATOM   4557  HB  ILE B 261      50.833  37.917  56.150  1.00  0.00           H  
ATOM   4558  CG1 ILE B 261      50.717  35.898  57.005  1.00 25.40           C  
ATOM   4559 1HG1 ILE B 261      51.396  35.112  57.412  1.00  0.00           H  
ATOM   4560 2HG1 ILE B 261      50.071  36.068  57.898  1.00  0.00           H  
ATOM   4561  CG2 ILE B 261      52.698  36.888  55.662  1.00 23.39           C  
ATOM   4562 1HG2 ILE B 261      53.271  37.810  55.410  1.00  0.00           H  
ATOM   4563 2HG2 ILE B 261      52.333  36.369  54.745  1.00  0.00           H  
ATOM   4564 3HG2 ILE B 261      53.365  36.087  56.058  1.00  0.00           H  
ATOM   4565  CD1 ILE B 261      49.902  35.354  55.855  1.00 30.43           C  
ATOM   4566 1HD1 ILE B 261      49.329  34.432  56.107  1.00  0.00           H  
ATOM   4567 2HD1 ILE B 261      50.548  35.184  54.962  1.00  0.00           H  
ATOM   4568 3HD1 ILE B 261      49.223  36.140  55.448  1.00  0.00           H  
ATOM   4569  N   TYR B 262      52.596  40.098  57.036  1.00 20.71           N  
ATOM   4570  HN  TYR B 262      51.591  40.139  56.868  1.00  0.00           H  
ATOM   4571  CA  TYR B 262      53.404  41.256  56.645  1.00 21.05           C  
ATOM   4572  HA  TYR B 262      54.153  40.892  55.903  1.00  0.00           H  
ATOM   4573  C   TYR B 262      54.193  41.845  57.821  1.00 25.63           C  
ATOM   4574  O   TYR B 262      55.419  41.949  57.743  1.00 23.89           O  
ATOM   4575  CB  TYR B 262      52.549  42.313  55.933  1.00 21.76           C  
ATOM   4576  HB1 TYR B 262      52.980  43.333  56.061  1.00  0.00           H  
ATOM   4577  HB2 TYR B 262      51.576  42.464  56.457  1.00  0.00           H  
ATOM   4578  CG  TYR B 262      52.338  41.988  54.470  1.00 22.64           C  
ATOM   4579  CD1 TYR B 262      51.411  41.024  54.074  1.00 23.81           C  
ATOM   4580  HD1 TYR B 262      50.796  40.519  54.838  1.00  0.00           H  
ATOM   4581  CD2 TYR B 262      53.129  42.573  53.485  1.00 23.03           C  
ATOM   4582  HD2 TYR B 262      53.883  43.325  53.773  1.00  0.00           H  
ATOM   4583  CE1 TYR B 262      51.246  40.686  52.732  1.00 24.21           C  
ATOM   4584  HE1 TYR B 262      50.487  39.942  52.437  1.00  0.00           H  
ATOM   4585  CE2 TYR B 262      52.988  42.229  52.145  1.00 23.49           C  
ATOM   4586  HE2 TYR B 262      53.629  42.702  51.382  1.00  0.00           H  
ATOM   4587  CZ  TYR B 262      52.039  41.289  51.770  1.00 27.14           C  
ATOM   4588  OH  TYR B 262      51.901  40.926  50.454  1.00 24.20           O  
ATOM   4589  HH  TYR B 262      52.445  41.340  49.794  1.00  0.00           H  
ATOM   4590  N   ARG B 263      53.498  42.187  58.915  1.00 24.17           N  
ATOM   4591  HN  ARG B 263      52.495  42.004  58.936  1.00  0.00           H  
ATOM   4592  CA  ARG B 263      54.133  42.822  60.096  1.00 24.69           C  
ATOM   4593  HA  ARG B 263      54.563  43.793  59.757  1.00  0.00           H  
ATOM   4594  C   ARG B 263      55.268  42.012  60.688  1.00 29.13           C  
ATOM   4595  O   ARG B 263      56.276  42.587  61.110  1.00 29.39           O  
ATOM   4596  CB  ARG B 263      53.094  43.141  61.187  1.00 22.67           C  
ATOM   4597  HB1 ARG B 263      52.624  42.202  61.562  1.00  0.00           H  
ATOM   4598  HB2 ARG B 263      53.602  43.486  62.118  1.00  0.00           H  
ATOM   4599  CG  ARG B 263      52.024  44.137  60.768  1.00 24.68           C  
ATOM   4600  HG1 ARG B 263      51.453  43.734  59.899  1.00  0.00           H  
ATOM   4601  HG2 ARG B 263      51.219  44.172  61.539  1.00  0.00           H  
ATOM   4602  CD  ARG B 263      52.506  45.561  60.456  1.00 29.36           C  
ATOM   4603  HD1 ARG B 263      52.956  46.059  61.346  1.00  0.00           H  
ATOM   4604  HD2 ARG B 263      53.407  45.567  59.799  1.00  0.00           H  
ATOM   4605  NE  ARG B 263      51.404  46.331  59.890  1.00 31.19           N  
ATOM   4606  HE  ARG B 263      50.598  45.805  59.552  1.00  0.00           H  
ATOM   4607  CZ  ARG B 263      51.352  47.654  59.773  1.00 39.90           C  
ATOM   4608  NH1 ARG B 263      52.364  48.404  60.190  1.00 29.29           N  
ATOM   4609 1HH1 ARG B 263      52.324  49.419  60.100  1.00  0.00           H  
ATOM   4610 2HH1 ARG B 263      53.181  47.955  60.604  1.00  0.00           H  
ATOM   4611  NH2 ARG B 263      50.291  48.237  59.235  1.00 29.32           N  
ATOM   4612 1HH2 ARG B 263      50.251  49.252  59.145  1.00  0.00           H  
ATOM   4613 2HH2 ARG B 263      49.513  47.660  58.914  1.00  0.00           H  
ATOM   4614  N   ASN B 264      55.108  40.684  60.713  1.00 25.64           N  
ATOM   4615  HN  ASN B 264      54.250  40.291  60.325  1.00  0.00           H  
ATOM   4616  CA  ASN B 264      56.096  39.775  61.266  1.00 26.28           C  
ATOM   4617  HA  ASN B 264      56.511  40.260  62.180  1.00  0.00           H  
ATOM   4618  C   ASN B 264      57.271  39.497  60.335  1.00 31.52           C  
ATOM   4619  O   ASN B 264      58.242  38.873  60.769  1.00 31.99           O  
ATOM   4620  CB  ASN B 264      55.426  38.475  61.713  1.00 28.14           C  
ATOM   4621  HB1 ASN B 264      54.771  38.060  60.912  1.00  0.00           H  
ATOM   4622  HB2 ASN B 264      56.164  37.642  61.785  1.00  0.00           H  
ATOM   4623  CG  ASN B 264      54.667  38.651  63.009  1.00 59.26           C  
ATOM   4624  ND2 ASN B 264      53.432  38.174  63.041  1.00 52.96           N  
ATOM   4625 1HD2 ASN B 264      53.020  37.696  62.240  1.00  0.00           H  
ATOM   4626 2HD2 ASN B 264      52.920  38.293  63.915  1.00  0.00           H  
ATOM   4627  OD1 ASN B 264      55.167  39.232  63.982  1.00 55.37           O  
ATOM   4628  N   THR B 265      57.200  39.961  59.074  1.00 27.10           N  
ATOM   4629  HN  THR B 265      56.379  40.491  58.782  1.00  0.00           H  
ATOM   4630  CA  THR B 265      58.272  39.721  58.118  1.00 27.30           C  
ATOM   4631  HA  THR B 265      58.691  38.711  58.334  1.00  0.00           H  
ATOM   4632  C   THR B 265      59.400  40.736  58.313  1.00 32.52           C  
ATOM   4633  O   THR B 265      59.154  41.945  58.298  1.00 31.33           O  
ATOM   4634  CB  THR B 265      57.754  39.705  56.661  1.00 31.31           C  
ATOM   4635  HB  THR B 265      57.335  40.711  56.425  1.00  0.00           H  
ATOM   4636  CG2 THR B 265      58.873  39.398  55.655  1.00 28.51           C  
ATOM   4637 1HG2 THR B 265      58.500  39.386  54.604  1.00  0.00           H  
ATOM   4638 2HG2 THR B 265      59.395  38.446  55.909  1.00  0.00           H  
ATOM   4639 3HG2 THR B 265      59.728  40.104  55.773  1.00  0.00           H  
ATOM   4640  OG1 THR B 265      56.704  38.732  56.523  1.00 27.16           O  
ATOM   4641  HG1 THR B 265      56.386  38.722  55.628  1.00  0.00           H  
ATOM   4642  N   ALA B 266      60.640  40.230  58.486  1.00 31.55           N  
ATOM   4643  HN  ALA B 266      60.750  39.217  58.535  1.00  0.00           H  
ATOM   4644  CA  ALA B 266      61.834  41.071  58.607  1.00 30.80           C  
ATOM   4645  HA  ALA B 266      61.545  42.104  58.912  1.00  0.00           H  
ATOM   4646  C   ALA B 266      62.432  41.087  57.210  1.00 32.67           C  
ATOM   4647  O   ALA B 266      63.064  40.116  56.785  1.00 33.94           O  
ATOM   4648  CB  ALA B 266      62.804  40.478  59.621  1.00 31.77           C  
ATOM   4649  HB1 ALA B 266      63.712  41.118  59.713  1.00  0.00           H  
ATOM   4650  HB2 ALA B 266      63.064  39.422  59.377  1.00  0.00           H  
ATOM   4651  HB3 ALA B 266      62.317  40.305  60.609  1.00  0.00           H  
ATOM   4652  N   TRP B 267      62.145  42.155  56.458  1.00 29.00           N  
ATOM   4653  HN  TRP B 267      61.617  42.912  56.892  1.00  0.00           H  
ATOM   4654  CA  TRP B 267      62.533  42.312  55.065  1.00 29.96           C  
ATOM   4655  HA  TRP B 267      62.096  41.436  54.531  1.00  0.00           H  
ATOM   4656  C   TRP B 267      64.045  42.237  54.811  1.00 34.25           C  
ATOM   4657  O   TRP B 267      64.457  41.755  53.758  1.00 32.07           O  
ATOM   4658  CB  TRP B 267      61.877  43.544  54.440  1.00 29.59           C  
ATOM   4659  HB1 TRP B 267      62.322  44.483  54.843  1.00  0.00           H  
ATOM   4660  HB2 TRP B 267      62.168  43.653  53.369  1.00  0.00           H  
ATOM   4661  CG  TRP B 267      60.382  43.544  54.597  1.00 30.53           C  
ATOM   4662  CD1 TRP B 267      59.659  44.216  55.541  1.00 33.77           C  
ATOM   4663  HD1 TRP B 267      60.083  44.915  56.282  1.00  0.00           H  
ATOM   4664  CD2 TRP B 267      59.453  42.680  53.921  1.00 30.11           C  
ATOM   4665  CE2 TRP B 267      58.175  42.922  54.477  1.00 34.47           C  
ATOM   4666  CE3 TRP B 267      59.573  41.744  52.880  1.00 31.20           C  
ATOM   4667  HE3 TRP B 267      60.556  41.533  52.425  1.00  0.00           H  
ATOM   4668  NE1 TRP B 267      58.326  43.895  55.434  1.00 33.39           N  
ATOM   4669  HE1 TRP B 267      57.571  44.313  55.978  1.00  0.00           H  
ATOM   4670  CZ2 TRP B 267      57.020  42.284  54.006  1.00 33.70           C  
ATOM   4671  HZ2 TRP B 267      56.027  42.511  54.428  1.00  0.00           H  
ATOM   4672  CZ3 TRP B 267      58.433  41.089  52.434  1.00 32.49           C  
ATOM   4673  HZ3 TRP B 267      58.518  40.342  51.627  1.00  0.00           H  
ATOM   4674  CH2 TRP B 267      57.175  41.361  52.993  1.00 33.30           C  
ATOM   4675  HH2 TRP B 267      56.289  40.824  52.613  1.00  0.00           H  
ATOM   4676  N   ASP B 268      64.854  42.639  55.807  1.00 32.63           N  
ATOM   4677  HN  ASP B 268      64.428  42.991  56.664  1.00  0.00           H  
ATOM   4678  CA  ASP B 268      66.322  42.598  55.724  1.00 34.83           C  
ATOM   4679  HA  ASP B 268      66.611  42.449  54.657  1.00  0.00           H  
ATOM   4680  C   ASP B 268      66.925  41.444  56.560  1.00 43.82           C  
ATOM   4681  O   ASP B 268      68.144  41.426  56.779  1.00 43.69           O  
ATOM   4682  CB  ASP B 268      66.890  43.954  56.199  1.00 36.61           C  
ATOM   4683  HB1 ASP B 268      66.441  44.789  55.612  1.00  0.00           H  
ATOM   4684  HB2 ASP B 268      67.957  44.056  55.892  1.00  0.00           H  
ATOM   4685  CG  ASP B 268      66.741  44.217  57.693  1.00 46.15           C  
ATOM   4686  OD1 ASP B 268      65.907  43.535  58.345  1.00 45.10           O  
ATOM   4687  OD2 ASP B 268      67.428  45.126  58.205  1.00 53.28           O  
ATOM   4688  N   ASN B 269      66.062  40.525  57.079  1.00 42.02           N  
ATOM   4689  HN  ASN B 269      65.075  40.623  56.841  1.00  0.00           H  
ATOM   4690  CA  ASN B 269      66.437  39.403  57.954  1.00 42.88           C  
ATOM   4691  HA  ASN B 269      65.497  38.845  58.172  1.00  0.00           H  
ATOM   4692  C   ASN B 269      66.991  39.873  59.314  1.00 50.09           C  
ATOM   4693  O   ASN B 269      67.677  39.121  60.014  1.00 50.90           O  
ATOM   4694  CB  ASN B 269      67.375  38.414  57.237  1.00 44.72           C  
ATOM   4695  HB1 ASN B 269      68.373  38.873  57.044  1.00  0.00           H  
ATOM   4696  HB2 ASN B 269      67.688  37.589  57.919  1.00  0.00           H  
ATOM   4697  CG  ASN B 269      66.770  37.873  55.970  1.00 61.48           C  
ATOM   4698  ND2 ASN B 269      67.308  38.283  54.828  1.00 52.38           N  
ATOM   4699 1HD2 ASN B 269      68.127  38.890  54.802  1.00  0.00           H  
ATOM   4700 2HD2 ASN B 269      66.898  37.916  53.969  1.00  0.00           H  
ATOM   4701  OD1 ASN B 269      65.781  37.140  56.001  1.00 52.92           O  
ATOM   4702  N   ALA B 270      66.654  41.115  59.695  1.00 47.56           N  
ATOM   4703  HN  ALA B 270      66.057  41.664  59.077  1.00  0.00           H  
ATOM   4704  CA  ALA B 270      67.095  41.722  60.944  1.00 47.99           C  
ATOM   4705  HA  ALA B 270      67.454  40.912  61.621  1.00  0.00           H  
ATOM   4706  C   ALA B 270      65.924  42.433  61.622  1.00 51.88           C  
ATOM   4707  O   ALA B 270      64.976  41.765  62.030  1.00 52.14           O  
ATOM   4708  CB  ALA B 270      68.258  42.682  60.680  1.00 48.77           C  
ATOM   4709  HB1 ALA B 270      68.595  43.147  61.636  1.00  0.00           H  
ATOM   4710  HB2 ALA B 270      68.001  43.448  59.912  1.00  0.00           H  
ATOM   4711  HB3 ALA B 270      69.096  42.184  60.139  1.00  0.00           H  
ATOM   4712  N   GLY B 271      65.983  43.759  61.719  1.00 48.29           N  
ATOM   4713  HN  GLY B 271      66.783  44.242  61.310  1.00  0.00           H  
ATOM   4714  CA  GLY B 271      64.958  44.551  62.383  1.00 47.57           C  
ATOM   4715  HA1 GLY B 271      65.425  45.188  63.170  1.00  0.00           H  
ATOM   4716  HA2 GLY B 271      64.319  43.888  63.012  1.00  0.00           H  
ATOM   4717  C   GLY B 271      64.086  45.402  61.490  1.00 49.32           C  
ATOM   4718  O   GLY B 271      63.315  46.221  61.998  1.00 49.69           O  
ATOM   4719  N   PHE B 272      64.175  45.220  60.156  1.00 42.31           N  
ATOM   4720  HN  PHE B 272      64.836  44.541  59.779  1.00  0.00           H  
ATOM   4721  CA  PHE B 272      63.334  45.987  59.254  1.00 40.11           C  
ATOM   4722  HA  PHE B 272      63.154  46.985  59.717  1.00  0.00           H  
ATOM   4723  C   PHE B 272      61.980  45.275  59.123  1.00 41.41           C  
ATOM   4724  O   PHE B 272      61.645  44.729  58.069  1.00 39.81           O  
ATOM   4725  CB  PHE B 272      64.022  46.211  57.901  1.00 41.37           C  
ATOM   4726  HB1 PHE B 272      64.008  45.272  57.300  1.00  0.00           H  
ATOM   4727  HB2 PHE B 272      65.121  46.333  58.042  1.00  0.00           H  
ATOM   4728  CG  PHE B 272      63.469  47.355  57.095  1.00 42.50           C  
ATOM   4729  CD1 PHE B 272      63.878  48.662  57.340  1.00 45.13           C  
ATOM   4730  HD1 PHE B 272      64.620  48.862  58.132  1.00  0.00           H  
ATOM   4731  CD2 PHE B 272      62.547  47.130  56.080  1.00 44.32           C  
ATOM   4732  HD2 PHE B 272      62.196  46.104  55.880  1.00  0.00           H  
ATOM   4733  CE1 PHE B 272      63.360  49.724  56.595  1.00 45.77           C  
ATOM   4734  HE1 PHE B 272      63.666  50.759  56.824  1.00  0.00           H  
ATOM   4735  CE2 PHE B 272      62.061  48.187  55.311  1.00 47.43           C  
ATOM   4736  HE2 PHE B 272      61.351  47.990  54.490  1.00  0.00           H  
ATOM   4737  CZ  PHE B 272      62.468  49.481  55.576  1.00 45.34           C  
ATOM   4738  HZ  PHE B 272      62.078  50.317  54.972  1.00  0.00           H  
ATOM   4739  N   LYS B 273      61.227  45.250  60.243  1.00 36.78           N  
ATOM   4740  HN  LYS B 273      61.617  45.676  61.084  1.00  0.00           H  
ATOM   4741  CA  LYS B 273      59.894  44.657  60.340  1.00 35.78           C  
ATOM   4742  HA  LYS B 273      59.626  44.306  59.316  1.00  0.00           H  
ATOM   4743  C   LYS B 273      58.840  45.703  60.737  1.00 38.48           C  
ATOM   4744  O   LYS B 273      59.145  46.904  60.779  1.00 38.43           O  
ATOM   4745  CB  LYS B 273      59.906  43.412  61.242  1.00 38.58           C  
ATOM   4746  HB1 LYS B 273      60.586  42.643  60.806  1.00  0.00           H  
ATOM   4747  HB2 LYS B 273      58.925  42.887  61.165  1.00  0.00           H  
ATOM   4748  CG  LYS B 273      60.255  43.627  62.710  1.00 50.01           C  
ATOM   4749  HG1 LYS B 273      59.378  43.995  63.292  1.00  0.00           H  
ATOM   4750  HG2 LYS B 273      60.930  44.504  62.848  1.00  0.00           H  
ATOM   4751  CD  LYS B 273      60.852  42.347  63.330  1.00 62.63           C  
ATOM   4752  HD1 LYS B 273      61.390  42.590  64.276  1.00  0.00           H  
ATOM   4753  HD2 LYS B 273      61.704  41.979  62.712  1.00  0.00           H  
ATOM   4754  CE  LYS B 273      59.852  41.230  63.566  1.00 77.83           C  
ATOM   4755  HE1 LYS B 273      59.304  41.373  64.527  1.00  0.00           H  
ATOM   4756  HE2 LYS B 273      58.991  41.301  62.861  1.00  0.00           H  
ATOM   4757  NZ  LYS B 273      60.494  39.888  63.503  1.00 88.56           N  
ATOM   4758  HZ1 LYS B 273      59.822  39.137  63.662  1.00  0.00           H  
ATOM   4759  HZ2 LYS B 273      61.282  39.823  64.148  1.00  0.00           H  
ATOM   4760  HZ3 LYS B 273      60.995  39.758  62.624  1.00  0.00           H  
ATOM   4761  N   GLY B 274      57.602  45.257  60.961  1.00 32.93           N  
ATOM   4762  HN  GLY B 274      57.413  44.259  60.872  1.00  0.00           H  
ATOM   4763  CA  GLY B 274      56.509  46.153  61.330  1.00 31.53           C  
ATOM   4764  HA1 GLY B 274      55.761  45.615  61.958  1.00  0.00           H  
ATOM   4765  HA2 GLY B 274      56.862  46.915  62.064  1.00  0.00           H  
ATOM   4766  C   GLY B 274      55.829  46.825  60.159  1.00 33.24           C  
ATOM   4767  O   GLY B 274      55.034  47.740  60.365  1.00 32.15           O  
ATOM   4768  N   TYR B 275      56.134  46.387  58.901  1.00 27.70           N  
ATOM   4769  HN  TYR B 275      56.829  45.650  58.783  1.00  0.00           H  
ATOM   4770  CA  TYR B 275      55.485  46.952  57.723  1.00 26.67           C  
ATOM   4771  HA  TYR B 275      55.158  47.991  57.963  1.00  0.00           H  
ATOM   4772  C   TYR B 275      54.259  46.126  57.389  1.00 28.48           C  
ATOM   4773  O   TYR B 275      54.291  44.907  57.491  1.00 26.74           O  
ATOM   4774  CB  TYR B 275      56.433  47.006  56.520  1.00 29.66           C  
ATOM   4775  HB1 TYR B 275      56.916  46.019  56.334  1.00  0.00           H  
ATOM   4776  HB2 TYR B 275      55.873  47.105  55.561  1.00  0.00           H  
ATOM   4777  CG  TYR B 275      57.460  48.107  56.681  1.00 33.12           C  
ATOM   4778  CD1 TYR B 275      58.632  47.895  57.407  1.00 35.66           C  
ATOM   4779  HD1 TYR B 275      58.837  46.895  57.824  1.00  0.00           H  
ATOM   4780  CD2 TYR B 275      57.225  49.383  56.179  1.00 35.12           C  
ATOM   4781  HD2 TYR B 275      56.296  49.582  55.618  1.00  0.00           H  
ATOM   4782  CE1 TYR B 275      59.551  48.925  57.616  1.00 37.16           C  
ATOM   4783  HE1 TYR B 275      60.465  48.741  58.205  1.00  0.00           H  
ATOM   4784  CE2 TYR B 275      58.144  50.417  56.372  1.00 36.49           C  
ATOM   4785  HE2 TYR B 275      57.941  51.421  55.962  1.00  0.00           H  
ATOM   4786  CZ  TYR B 275      59.310  50.179  57.080  1.00 45.14           C  
ATOM   4787  OH  TYR B 275      60.223  51.193  57.253  1.00 48.11           O  
ATOM   4788  HH  TYR B 275      61.023  51.030  57.739  1.00  0.00           H  
ATOM   4789  N   GLY B 276      53.199  46.787  56.986  1.00 25.39           N  
ATOM   4790  HN  GLY B 276      53.231  47.802  56.895  1.00  0.00           H  
ATOM   4791  CA  GLY B 276      51.983  46.063  56.671  1.00 24.74           C  
ATOM   4792  HA1 GLY B 276      51.573  45.585  57.591  1.00  0.00           H  
ATOM   4793  HA2 GLY B 276      52.223  45.156  56.069  1.00  0.00           H  
ATOM   4794  C   GLY B 276      50.915  46.868  55.988  1.00 26.20           C  
ATOM   4795  O   GLY B 276      51.182  47.847  55.281  1.00 25.40           O  
ATOM   4796  N   ILE B 277      49.682  46.430  56.212  1.00 21.51           N  
ATOM   4797  HN  ILE B 277      49.555  45.679  56.890  1.00  0.00           H  
ATOM   4798  CA  ILE B 277      48.508  46.956  55.551  1.00 21.55           C  
ATOM   4799  HA  ILE B 277      48.793  47.883  55.001  1.00  0.00           H  
ATOM   4800  C   ILE B 277      47.417  47.303  56.565  1.00 28.66           C  
ATOM   4801  O   ILE B 277      47.443  46.831  57.710  1.00 30.34           O  
ATOM   4802  CB  ILE B 277      48.009  45.897  54.520  1.00 24.86           C  
ATOM   4803  HB  ILE B 277      47.121  46.323  53.998  1.00  0.00           H  
ATOM   4804  CG1 ILE B 277      47.553  44.592  55.245  1.00 24.63           C  
ATOM   4805 1HG1 ILE B 277      46.813  44.836  56.042  1.00  0.00           H  
ATOM   4806 2HG1 ILE B 277      48.386  44.189  55.867  1.00  0.00           H  
ATOM   4807  CG2 ILE B 277      49.112  45.595  53.427  1.00 24.62           C  
ATOM   4808 1HG2 ILE B 277      49.438  46.527  52.909  1.00  0.00           H  
ATOM   4809 2HG2 ILE B 277      48.766  44.823  52.700  1.00  0.00           H  
ATOM   4810 3HG2 ILE B 277      49.979  45.045  53.862  1.00  0.00           H  
ATOM   4811  CD1 ILE B 277      46.995  43.485  54.326  1.00 26.77           C  
ATOM   4812 1HD1 ILE B 277      46.669  42.553  54.844  1.00  0.00           H  
ATOM   4813 2HD1 ILE B 277      47.735  43.241  53.529  1.00  0.00           H  
ATOM   4814 3HD1 ILE B 277      46.162  43.888  53.704  1.00  0.00           H  
ATOM   4815  N   GLN B 278      46.433  48.087  56.124  1.00 23.38           N  
ATOM   4816  HN  GLN B 278      46.465  48.432  55.165  1.00  0.00           H  
ATOM   4817  CA  GLN B 278      45.313  48.464  56.976  1.00 22.96           C  
ATOM   4818  HA  GLN B 278      44.962  47.582  57.562  1.00  0.00           H  
ATOM   4819  C   GLN B 278      44.213  48.964  56.087  1.00 26.26           C  
ATOM   4820  O   GLN B 278      44.495  49.703  55.140  1.00 26.18           O  
ATOM   4821  CB  GLN B 278      45.776  49.591  57.934  1.00 24.41           C  
ATOM   4822  HB1 GLN B 278      45.940  50.533  57.361  1.00  0.00           H  
ATOM   4823  HB2 GLN B 278      46.815  49.389  58.285  1.00  0.00           H  
ATOM   4824  CG  GLN B 278      44.874  49.857  59.117  1.00 36.95           C  
ATOM   4825  HG1 GLN B 278      44.670  48.940  59.717  1.00  0.00           H  
ATOM   4826  HG2 GLN B 278      43.823  50.077  58.816  1.00  0.00           H  
ATOM   4827  CD  GLN B 278      45.486  50.962  59.936  1.00 52.45           C  
ATOM   4828  NE2 GLN B 278      46.425  50.599  60.806  1.00 38.61           N  
ATOM   4829 1HE2 GLN B 278      46.840  51.348  61.361  1.00  0.00           H  
ATOM   4830 2HE2 GLN B 278      46.665  49.622  60.972  1.00  0.00           H  
ATOM   4831  OE1 GLN B 278      45.195  52.148  59.735  1.00 45.09           O  
ATOM   4832  N   ILE B 279      42.967  48.578  56.382  1.00 23.37           N  
ATOM   4833  HN  ILE B 279      42.822  47.948  57.171  1.00  0.00           H  
ATOM   4834  CA  ILE B 279      41.809  49.024  55.617  1.00 23.96           C  
ATOM   4835  HA  ILE B 279      42.068  48.960  54.534  1.00  0.00           H  
ATOM   4836  C   ILE B 279      41.511  50.502  55.948  1.00 31.09           C  
ATOM   4837  O   ILE B 279      41.320  50.856  57.123  1.00 30.31           O  
ATOM   4838  CB  ILE B 279      40.549  48.162  55.856  1.00 26.30           C  
ATOM   4839  HB  ILE B 279      40.278  48.260  56.933  1.00  0.00           H  
ATOM   4840  CG1 ILE B 279      40.794  46.639  55.572  1.00 25.43           C  
ATOM   4841 1HG1 ILE B 279      41.097  46.488  54.510  1.00  0.00           H  
ATOM   4842 2HG1 ILE B 279      41.720  46.294  56.088  1.00  0.00           H  
ATOM   4843  CG2 ILE B 279      39.395  48.721  55.045  1.00 26.80           C  
ATOM   4844 1HG2 ILE B 279      39.221  49.804  55.247  1.00  0.00           H  
ATOM   4845 2HG2 ILE B 279      38.465  48.127  55.206  1.00  0.00           H  
ATOM   4846 3HG2 ILE B 279      39.540  48.533  53.956  1.00  0.00           H  
ATOM   4847  CD1 ILE B 279      39.608  45.714  55.926  1.00 29.53           C  
ATOM   4848 1HD1 ILE B 279      39.782  44.631  55.724  1.00  0.00           H  
ATOM   4849 2HD1 ILE B 279      38.682  46.059  55.410  1.00  0.00           H  
ATOM   4850 3HD1 ILE B 279      39.305  45.865  56.988  1.00  0.00           H  
ATOM   4851  N   GLU B 280      41.454  51.344  54.903  1.00 29.12           N  
ATOM   4852  HN  GLU B 280      41.669  50.982  53.974  1.00  0.00           H  
ATOM   4853  CA  GLU B 280      41.097  52.758  55.038  1.00 30.79           C  
ATOM   4854  HA  GLU B 280      41.271  53.067  56.095  1.00  0.00           H  
ATOM   4855  C   GLU B 280      39.607  52.895  54.733  1.00 34.76           C  
ATOM   4856  O   GLU B 280      38.894  53.593  55.452  1.00 33.77           O  
ATOM   4857  CB  GLU B 280      41.959  53.641  54.124  1.00 32.65           C  
ATOM   4858  HB1 GLU B 280      43.035  53.360  54.202  1.00  0.00           H  
ATOM   4859  HB2 GLU B 280      41.781  53.393  53.052  1.00  0.00           H  
ATOM   4860  CG  GLU B 280      41.770  55.130  54.373  1.00 51.07           C  
ATOM   4861  HG1 GLU B 280      42.111  55.399  55.400  1.00  0.00           H  
ATOM   4862  HG2 GLU B 280      40.686  55.375  54.462  1.00  0.00           H  
ATOM   4863  CD  GLU B 280      42.431  56.023  53.346  1.00 84.77           C  
ATOM   4864  OE1 GLU B 280      43.627  56.352  53.522  1.00 83.67           O  
ATOM   4865  OE2 GLU B 280      41.750  56.396  52.363  1.00 85.42           O  
ATOM   4866  N   GLN B 281      39.128  52.200  53.684  1.00 31.16           N  
ATOM   4867  HN  GLN B 281      39.782  51.649  53.128  1.00  0.00           H  
ATOM   4868  CA  GLN B 281      37.722  52.196  53.303  1.00 31.08           C  
ATOM   4869  HA  GLN B 281      37.115  52.448  54.204  1.00  0.00           H  
ATOM   4870  C   GLN B 281      37.287  50.844  52.803  1.00 33.62           C  
ATOM   4871  O   GLN B 281      38.037  50.181  52.088  1.00 32.38           O  
ATOM   4872  CB  GLN B 281      37.430  53.249  52.213  1.00 32.64           C  
ATOM   4873  HB1 GLN B 281      38.000  54.188  52.404  1.00  0.00           H  
ATOM   4874  HB2 GLN B 281      37.888  52.953  51.240  1.00  0.00           H  
ATOM   4875  CG  GLN B 281      35.925  53.542  52.047  1.00 54.00           C  
ATOM   4876  HG1 GLN B 281      35.385  52.613  51.749  1.00  0.00           H  
ATOM   4877  HG2 GLN B 281      35.460  53.729  53.043  1.00  0.00           H  
ATOM   4878  CD  GLN B 281      35.585  54.668  51.095  1.00 76.98           C  
ATOM   4879  NE2 GLN B 281      36.242  55.813  51.249  1.00 73.23           N  
ATOM   4880 1HE2 GLN B 281      36.013  56.572  50.607  1.00  0.00           H  
ATOM   4881 2HE2 GLN B 281      36.986  55.913  51.939  1.00  0.00           H  
ATOM   4882  OE1 GLN B 281      34.682  54.547  50.258  1.00 70.35           O  
ATOM   4883  N   ILE B 282      36.062  50.451  53.168  1.00 30.17           N  
ATOM   4884  HN  ILE B 282      35.557  51.037  53.833  1.00  0.00           H  
ATOM   4885  CA  ILE B 282      35.396  49.250  52.688  1.00 30.66           C  
ATOM   4886  HA  ILE B 282      36.100  48.720  52.004  1.00  0.00           H  
ATOM   4887  C   ILE B 282      34.190  49.691  51.865  1.00 35.09           C  
ATOM   4888  O   ILE B 282      33.361  50.464  52.355  1.00 36.47           O  
ATOM   4889  CB  ILE B 282      34.969  48.246  53.805  1.00 34.25           C  
ATOM   4890  HB  ILE B 282      34.234  48.762  54.466  1.00  0.00           H  
ATOM   4891  CG1 ILE B 282      36.157  47.813  54.670  1.00 35.44           C  
ATOM   4892 1HG1 ILE B 282      36.774  48.702  54.939  1.00  0.00           H  
ATOM   4893 2HG1 ILE B 282      36.888  47.243  54.051  1.00  0.00           H  
ATOM   4894  CG2 ILE B 282      34.271  47.019  53.191  1.00 34.37           C  
ATOM   4895 1HG2 ILE B 282      33.406  47.334  52.561  1.00  0.00           H  
ATOM   4896 2HG2 ILE B 282      33.968  46.282  53.971  1.00  0.00           H  
ATOM   4897 3HG2 ILE B 282      34.985  46.378  52.623  1.00  0.00           H  
ATOM   4898  CD1 ILE B 282      35.796  46.982  55.989  1.00 40.14           C  
ATOM   4899 1HD1 ILE B 282      36.661  46.667  56.619  1.00  0.00           H  
ATOM   4900 2HD1 ILE B 282      35.179  46.093  55.720  1.00  0.00           H  
ATOM   4901 3HD1 ILE B 282      35.065  47.552  56.608  1.00  0.00           H  
ATOM   4902  N   ARG B 283      34.070  49.174  50.645  1.00 28.98           N  
ATOM   4903  HN  ARG B 283      34.812  48.562  50.304  1.00  0.00           H  
ATOM   4904  CA  ARG B 283      32.936  49.436  49.772  1.00 29.32           C  
ATOM   4905  HA  ARG B 283      32.212  50.082  50.321  1.00  0.00           H  
ATOM   4906  C   ARG B 283      32.256  48.097  49.469  1.00 32.85           C  
ATOM   4907  O   ARG B 283      32.897  47.157  48.978  1.00 31.50           O  
ATOM   4908  CB  ARG B 283      33.373  50.174  48.493  1.00 32.29           C  
ATOM   4909  HB1 ARG B 283      32.504  50.375  47.824  1.00  0.00           H  
ATOM   4910  HB2 ARG B 283      34.182  49.623  47.959  1.00  0.00           H  
ATOM   4911  HB3 ARG B 283      33.931  51.110  48.731  1.00  0.00           H  
ATOM   4912  N   ILE B 284      30.988  47.965  49.873  1.00 29.22           N  
ATOM   4913  HN  ILE B 284      30.543  48.750  50.348  1.00  0.00           H  
ATOM   4914  CA  ILE B 284      30.213  46.745  49.664  1.00 29.05           C  
ATOM   4915  HA  ILE B 284      30.905  45.965  49.269  1.00  0.00           H  
ATOM   4916  C   ILE B 284      29.156  47.019  48.590  1.00 35.38           C  
ATOM   4917  O   ILE B 284      28.304  47.890  48.776  1.00 36.16           O  
ATOM   4918  CB  ILE B 284      29.596  46.207  50.990  1.00 32.60           C  
ATOM   4919  HB  ILE B 284      29.010  47.034  51.455  1.00  0.00           H  
ATOM   4920  CG1 ILE B 284      30.682  45.784  51.984  1.00 34.81           C  
ATOM   4921 1HG1 ILE B 284      31.695  46.050  51.601  1.00  0.00           H  
ATOM   4922 2HG1 ILE B 284      30.782  44.674  52.013  1.00  0.00           H  
ATOM   4923  CG2 ILE B 284      28.642  45.045  50.731  1.00 32.26           C  
ATOM   4924 1HG2 ILE B 284      27.851  45.353  50.007  1.00  0.00           H  
ATOM   4925 2HG2 ILE B 284      28.209  44.642  51.676  1.00  0.00           H  
ATOM   4926 3HG2 ILE B 284      29.182  44.129  50.395  1.00  0.00           H  
ATOM   4927  CD1 ILE B 284      30.478  46.317  53.313  1.00 45.48           C  
ATOM   4928 1HD1 ILE B 284      31.269  46.009  54.037  1.00  0.00           H  
ATOM   4929 2HD1 ILE B 284      29.465  46.051  53.696  1.00  0.00           H  
ATOM   4930 3HD1 ILE B 284      30.378  47.427  53.284  1.00  0.00           H  
ATOM   4931  N   LEU B 285      29.217  46.278  47.476  1.00 30.48           N  
ATOM   4932  HN  LEU B 285      29.951  45.573  47.401  1.00  0.00           H  
ATOM   4933  CA  LEU B 285      28.282  46.431  46.363  1.00 30.66           C  
ATOM   4934  HA  LEU B 285      27.778  47.421  46.464  1.00  0.00           H  
ATOM   4935  C   LEU B 285      27.233  45.352  46.491  1.00 35.47           C  
ATOM   4936  O   LEU B 285      27.468  44.195  46.160  1.00 34.33           O  
ATOM   4937  CB  LEU B 285      29.022  46.402  45.005  1.00 30.44           C
[truncated: 284,167 more chars]
