# Supplementary material for: Astragalus in Acute Pancreatitis: Insights from Network Pharmacology, Molecular Docking, and Meta-Analysis Validation
Source: Curr Issues Mol Biol. 2025 May 21;47(5):379. doi: 10.3390/cimb47050379 (PMC12109879; doi:10.3390/cimb47050379)
Supplement: Supplementary file 1 [file cimb-47-00379-s001.zip › Original Data/Network Pharmacology/5 Molecular Docking/Calycosin/TNF/3l0v.pdbqt]

REMARK   4 XXXX COMPLIES WITH FORMAT V. 2.0
ATOM      1  N   ALA A 216      25.776  31.885  35.557  1.00 54.08    -0.067 N 
ATOM      2  HN1 ALA A 216      26.453  32.310  36.191  1.00  0.00     0.275 HD
ATOM      3  HN2 ALA A 216      25.998  32.077  34.580  1.00  0.00     0.275 HD
ATOM      4  HN3 ALA A 216      25.862  30.869  35.535  1.00  0.00     0.275 HD
ATOM      5  CA  ALA A 216      24.422  32.309  35.900  1.00 53.29     0.270 C 
ATOM      6  C   ALA A 216      24.074  31.966  37.339  1.00 53.96     0.248 C 
ATOM      7  O   ALA A 216      24.403  30.881  37.829  1.00 53.50    -0.271 OA
ATOM      8  CB  ALA A 216      23.413  31.676  34.956  1.00 54.24     0.050 C 
ATOM      9  N   ASP A 217      23.406  32.907  38.014  1.00 48.26    -0.346 N 
ATOM     10  HN  ASP A 217      23.175  33.776  37.533  1.00  0.00     0.163 HD
ATOM     11  CA  ASP A 217      22.991  32.754  39.403  1.00 47.16     0.186 C 
ATOM     12  C   ASP A 217      21.486  32.567  39.487  1.00 48.24     0.243 C 
ATOM     13  O   ASP A 217      20.746  33.342  38.872  1.00 48.13    -0.271 OA
ATOM     14  CB  ASP A 217      23.390  33.986  40.242  1.00 49.46     0.147 C 
ATOM     15  CG  ASP A 217      24.843  34.391  40.114  1.00 59.14     0.175 C 
ATOM     16  OD1 ASP A 217      25.126  35.339  39.357  1.00 63.39    -0.648 OA
ATOM     17  OD2 ASP A 217      25.702  33.713  40.715  1.00 58.11    -0.648 OA
ATOM     18  N   PRO A 218      21.001  31.611  40.310  1.00 44.02    -0.337 N 
ATOM     19  CA  PRO A 218      19.547  31.457  40.452  1.00 43.13     0.179 C 
ATOM     20  C   PRO A 218      18.898  32.651  41.158  1.00 44.14     0.241 C 
ATOM     21  O   PRO A 218      19.486  33.223  42.085  1.00 42.71    -0.271 OA
ATOM     22  CB  PRO A 218      19.396  30.171  41.283  1.00 44.80     0.037 C 
ATOM     23  CG  PRO A 218      20.726  29.483  41.218  1.00 49.64     0.022 C 
ATOM     24  CD  PRO A 218      21.723  30.605  41.116  1.00 45.26     0.127 C 
ATOM     25  N   ASP A 219      17.706  33.054  40.685  1.00 37.74    -0.345 N 
ATOM     26  HN  ASP A 219      17.341  32.613  39.841  1.00  0.00     0.163 HD
ATOM     27  CA  ASP A 219      16.913  34.094  41.326  1.00 36.91     0.186 C 
ATOM     28  C   ASP A 219      15.846  33.302  42.108  1.00 42.06     0.243 C 
ATOM     29  O   ASP A 219      14.971  32.691  41.482  1.00 39.70    -0.271 OA
ATOM     30  CB  ASP A 219      16.280  35.065  40.292  1.00 37.75     0.147 C 
ATOM     31  CG  ASP A 219      15.402  36.196  40.830  1.00 45.79     0.175 C 
ATOM     32  OD1 ASP A 219      15.132  36.221  42.049  1.00 43.48    -0.648 OA
ATOM     33  OD2 ASP A 219      14.972  37.055  40.019  1.00 55.89    -0.648 OA
ATOM     34  N   PRO A 220      15.948  33.228  43.465  1.00 40.89    -0.337 N 
ATOM     35  CA  PRO A 220      14.939  32.479  44.245  1.00 40.53     0.179 C 
ATOM     36  C   PRO A 220      13.521  33.047  44.111  1.00 43.98     0.241 C 
ATOM     37  O   PRO A 220      12.549  32.354  44.404  1.00 43.82    -0.271 OA
ATOM     38  CB  PRO A 220      15.460  32.565  45.685  1.00 42.82     0.037 C 
ATOM     39  CG  PRO A 220      16.308  33.790  45.710  1.00 47.38     0.022 C 
ATOM     40  CD  PRO A 220      16.948  33.867  44.350  1.00 42.85     0.127 C 
ATOM     41  N   MET A 221      13.399  34.297  43.639  1.00 40.11    -0.346 N 
ATOM     42  HN  MET A 221      14.248  34.819  43.421  1.00  0.00     0.163 HD
ATOM     43  CA  MET A 221      12.107  34.946  43.422  1.00 40.31     0.177 C 
ATOM     44  C   MET A 221      11.489  34.537  42.081  1.00 37.56     0.241 C 
ATOM     45  O   MET A 221      10.316  34.825  41.829  1.00 37.44    -0.271 OA
ATOM     46  CB  MET A 221      12.253  36.473  43.509  1.00 44.29     0.045 C 
ATOM     47  CG  MET A 221      12.536  36.957  44.906  1.00 50.85     0.076 C 
ATOM     48  SD  MET A 221      11.020  36.936  45.883  1.00 58.09    -0.173 SA
ATOM     49  CE  MET A 221      11.685  37.337  47.509  1.00 55.22     0.089 C 
ATOM     50  N   LYS A 222      12.285  33.905  41.210  1.00 28.74    -0.346 N 
ATOM     51  HN  LYS A 222      13.245  33.708  41.493  1.00  0.00     0.163 HD
ATOM     52  CA  LYS A 222      11.858  33.478  39.872  1.00 27.51     0.176 C 
ATOM     53  C   LYS A 222      12.446  32.100  39.583  1.00 27.01     0.241 C 
ATOM     54  O   LYS A 222      13.153  31.909  38.597  1.00 26.40    -0.271 OA
ATOM     55  CB  LYS A 222      12.274  34.510  38.794  1.00 30.07     0.035 C 
ATOM     56  CG  LYS A 222      11.752  35.927  39.078  1.00 47.23     0.004 C 
ATOM     57  CD  LYS A 222      11.016  36.572  37.919  1.00 51.91     0.027 C 
ATOM     58  CE  LYS A 222      10.101  37.696  38.381  1.00 62.53     0.229 C 
ATOM     59  NZ  LYS A 222      10.828  38.809  39.057  1.00 74.01    -0.079 N 
ATOM     60  HZ1 LYS A 222      10.214  39.563  39.367  1.00  0.00     0.274 HD
ATOM     61  HZ2 LYS A 222      11.573  39.170  38.461  1.00  0.00     0.274 HD
ATOM     62  HZ3 LYS A 222      11.389  38.457  39.833  1.00  0.00     0.274 HD
ATOM     63  N   ASN A 223      12.172  31.133  40.470  1.00 23.50    -0.346 N 
ATOM     64  HN  ASN A 223      11.582  31.328  41.279  1.00  0.00     0.163 HD
ATOM     65  CA  ASN A 223      12.724  29.803  40.269  1.00 22.78     0.185 C 
ATOM     66  C   ASN A 223      11.682  28.679  40.175  1.00 24.30     0.241 C 
ATOM     67  O   ASN A 223      12.071  27.512  40.145  1.00 22.84    -0.271 OA
ATOM     68  CB  ASN A 223      13.750  29.502  41.382  1.00 24.95     0.137 C 
ATOM     69  CG  ASN A 223      13.134  29.343  42.754  1.00 26.83     0.217 C 
ATOM     70  ND2 ASN A 223      13.969  28.986  43.722  1.00 28.23    -0.370 N 
ATOM     71 1HD2 ASN A 223      14.957  28.809  43.541  1.00  0.00     0.159 HD
ATOM     72 2HD2 ASN A 223      13.554  28.879  44.647  1.00  0.00     0.159 HD
ATOM     73  OD1 ASN A 223      11.925  29.560  42.976  1.00 26.08    -0.274 OA
ATOM     74  N   THR A 224      10.370  29.020  40.149  1.00 20.55    -0.344 N 
ATOM     75  HN  THR A 224      10.116  30.008  40.128  1.00  0.00     0.163 HD
ATOM     76  CA  THR A 224       9.303  28.008  40.150  1.00 20.04     0.205 C 
ATOM     77  C   THR A 224       8.320  28.204  39.008  1.00 22.62     0.243 C 
ATOM     78  O   THR A 224       7.773  29.300  38.836  1.00 22.80    -0.271 OA
ATOM     79  CB  THR A 224       8.576  28.002  41.510  1.00 23.30     0.146 C 
ATOM     80  CG2 THR A 224       7.591  26.808  41.674  1.00 21.68     0.042 C 
ATOM     81  OG1 THR A 224       9.551  27.961  42.554  1.00 21.31    -0.393 OA
ATOM     82  HG1 THR A 224       9.103  27.957  43.392  1.00  0.00     0.210 HD
ATOM     83  N   CYS A 225       8.061  27.124  38.284  1.00 18.54    -0.345 N 
ATOM     84  HN  CYS A 225       8.545  26.252  38.499  1.00  0.00     0.163 HD
ATOM     85  CA  CYS A 225       7.100  27.154  37.187  1.00 18.39     0.186 C 
ATOM     86  C   CYS A 225       5.769  26.696  37.804  1.00 22.64     0.241 C 
ATOM     87  O   CYS A 225       5.649  25.536  38.193  1.00 22.38    -0.271 OA
ATOM     88  CB  CYS A 225       7.562  26.250  36.046  1.00 19.16     0.120 C 
ATOM     89  SG  CYS A 225       6.363  26.065  34.684  1.00 22.88    -0.095 SA
ATOM     90  N   LYS A 226       4.827  27.627  37.978  1.00 18.93    -0.346 N 
ATOM     91  HN  LYS A 226       5.038  28.582  37.690  1.00  0.00     0.163 HD
ATOM     92  CA  LYS A 226       3.509  27.359  38.558  1.00 18.98     0.176 C 
ATOM     93  C   LYS A 226       2.610  26.718  37.494  1.00 19.98     0.241 C 
ATOM     94  O   LYS A 226       2.580  27.176  36.334  1.00 20.11    -0.271 OA
ATOM     95  CB  LYS A 226       2.852  28.636  39.127  1.00 23.11     0.035 C 
ATOM     96  CG  LYS A 226       3.661  29.289  40.246  1.00 27.72     0.004 C 
ATOM     97  CD  LYS A 226       3.694  28.447  41.532  1.00 29.01     0.027 C 
ATOM     98  CE  LYS A 226       4.624  29.014  42.584  1.00 38.27     0.229 C 
ATOM     99  NZ  LYS A 226       4.052  30.205  43.253  1.00 46.45    -0.079 N 
ATOM    100  HZ1 LYS A 226       4.678  30.587  43.962  1.00  0.00     0.274 HD
ATOM    101  HZ2 LYS A 226       3.132  30.002  43.644  1.00  0.00     0.274 HD
ATOM    102  HZ3 LYS A 226       3.785  30.917  42.573  1.00  0.00     0.274 HD
ATOM    103  N   LEU A 227       1.918  25.642  37.885  1.00 17.62    -0.346 N 
ATOM    104  HN  LEU A 227       1.964  25.366  38.866  1.00  0.00     0.163 HD
ATOM    105  CA  LEU A 227       1.099  24.843  36.975  1.00 17.90     0.177 C 
ATOM    106  C   LEU A 227      -0.393  24.968  37.175  1.00 19.89     0.241 C 
ATOM    107  O   LEU A 227      -0.874  24.967  38.309  1.00 20.63    -0.271 OA
ATOM    108  CB  LEU A 227       1.417  23.324  37.140  1.00 18.49     0.038 C 
ATOM    109  CG  LEU A 227       2.858  22.864  37.171  1.00 24.36    -0.020 C 
ATOM    110  CD1 LEU A 227       2.896  21.329  37.333  1.00 25.76     0.009 C 
ATOM    111  CD2 LEU A 227       3.634  23.303  35.894  1.00 22.13     0.009 C 
ATOM    112  N   LEU A 228      -1.130  24.969  36.059  1.00 17.68    -0.346 N 
ATOM    113  HN  LEU A 228      -0.674  25.137  35.162  1.00  0.00     0.163 HD
ATOM    114  CA  LEU A 228      -2.569  24.736  36.091  1.00 17.83     0.177 C 
ATOM    115  C   LEU A 228      -2.655  23.232  35.726  1.00 20.11     0.241 C 
ATOM    116  O   LEU A 228      -2.273  22.842  34.634  1.00 19.81    -0.271 OA
ATOM    117  CB  LEU A 228      -3.350  25.542  35.052  1.00 18.79     0.038 C 
ATOM    118  CG  LEU A 228      -4.809  25.054  34.805  1.00 22.31    -0.020 C 
ATOM    119  CD1 LEU A 228      -5.664  25.093  36.078  1.00 22.31     0.009 C 
ATOM    120  CD2 LEU A 228      -5.444  25.833  33.657  1.00 25.18     0.009 C 
ATOM    121  N   VAL A 229      -3.144  22.411  36.644  1.00 16.80    -0.346 N 
ATOM    122  HN  VAL A 229      -3.420  22.803  37.544  1.00  0.00     0.163 HD
ATOM    123  CA  VAL A 229      -3.308  20.984  36.437  1.00 16.15     0.180 C 
ATOM    124  C   VAL A 229      -4.785  20.747  36.225  1.00 20.67     0.241 C 
ATOM    125  O   VAL A 229      -5.602  21.195  37.036  1.00 20.48    -0.271 OA
ATOM    126  CB  VAL A 229      -2.744  20.197  37.663  1.00 20.12     0.009 C 
ATOM    127  CG1 VAL A 229      -3.194  18.739  37.638  1.00 21.40     0.012 C 
ATOM    128  CG2 VAL A 229      -1.214  20.293  37.691  1.00 19.92     0.012 C 
ATOM    129  N   VAL A 230      -5.122  20.046  35.132  1.00 16.72    -0.346 N 
ATOM    130  HN  VAL A 230      -4.383  19.713  34.513  1.00  0.00     0.163 HD
ATOM    131  CA  VAL A 230      -6.502  19.746  34.801  1.00 16.32     0.180 C 
ATOM    132  C   VAL A 230      -6.704  18.224  34.816  1.00 19.12     0.241 C 
ATOM    133  O   VAL A 230      -6.021  17.510  34.079  1.00 19.38    -0.271 OA
ATOM    134  CB  VAL A 230      -6.920  20.343  33.431  1.00 20.11     0.009 C 
ATOM    135  CG1 VAL A 230      -8.407  20.073  33.162  1.00 20.42     0.012 C 
ATOM    136  CG2 VAL A 230      -6.599  21.844  33.332  1.00 20.41     0.012 C 
ATOM    137  N   ALA A 231      -7.683  17.758  35.585  1.00 16.46    -0.346 N 
ATOM    138  HN  ALA A 231      -8.180  18.414  36.188  1.00  0.00     0.163 HD
ATOM    139  CA  ALA A 231      -8.084  16.351  35.610  1.00 17.76     0.172 C 
ATOM    140  C   ALA A 231      -9.404  16.283  34.828  1.00 20.33     0.240 C 
ATOM    141  O   ALA A 231     -10.429  16.864  35.254  1.00 19.95    -0.271 OA
ATOM    142  CB  ALA A 231      -8.298  15.869  37.050  1.00 18.13     0.042 C 
ATOM    143  N   ASP A 232      -9.396  15.591  33.684  1.00 18.30    -0.346 N 
ATOM    144  HN  ASP A 232      -8.546  15.131  33.358  1.00  0.00     0.163 HD
ATOM    145  CA  ASP A 232     -10.648  15.508  32.904  1.00 18.33     0.186 C 
ATOM    146  C   ASP A 232     -11.623  14.484  33.515  1.00 21.84     0.241 C 
ATOM    147  O   ASP A 232     -11.262  13.784  34.474  1.00 19.09    -0.271 OA
ATOM    148  CB  ASP A 232     -10.379  15.270  31.408  1.00 19.39     0.147 C 
ATOM    149  CG  ASP A 232      -9.924  13.869  31.014  1.00 21.35     0.175 C 
ATOM    150  OD1 ASP A 232      -9.823  12.983  31.921  1.00 20.46    -0.648 OA
ATOM    151  OD2 ASP A 232      -9.710  13.641  29.814  1.00 22.93    -0.648 OA
ATOM    152  N   HIS A 233     -12.849  14.361  32.944  1.00 20.36    -0.346 N 
ATOM    153  HN  HIS A 233     -13.082  14.931  32.131  1.00  0.00     0.163 HD
ATOM    154  CA  HIS A 233     -13.848  13.421  33.477  1.00 19.69     0.182 C 
ATOM    155  C   HIS A 233     -13.371  11.963  33.505  1.00 20.88     0.241 C 
ATOM    156  O   HIS A 233     -13.788  11.211  34.390  1.00 20.94    -0.271 OA
ATOM    157  CB  HIS A 233     -15.193  13.584  32.744  1.00 20.08     0.093 C 
ATOM    158  CG  HIS A 233     -15.244  12.926  31.398  1.00 23.40     0.028 A 
ATOM    159  CD2 HIS A 233     -15.692  11.689  31.060  1.00 24.32     0.114 A 
ATOM    160  ND1 HIS A 233     -14.807  13.575  30.251  1.00 24.05    -0.354 N 
ATOM    161  HD1 HIS A 233     -14.428  14.519  30.183  1.00  0.00     0.166 HD
ATOM    162  CE1 HIS A 233     -14.986  12.711  29.264  1.00 23.83     0.180 A 
ATOM    163  NE2 HIS A 233     -15.527  11.562  29.708  1.00 23.91    -0.360 N 
ATOM    164  HE2 HIS A 233     -15.769  10.748  29.142  1.00  0.00     0.166 HD
ATOM    165  N   ARG A 234     -12.529  11.571  32.536  1.00 18.79    -0.346 N 
ATOM    166  HN  ARG A 234     -12.262  12.253  31.826  1.00  0.00     0.163 HD
ATOM    167  CA  ARG A 234     -11.965  10.206  32.437  1.00 18.93     0.176 C 
ATOM    168  C   ARG A 234     -11.044   9.965  33.623  1.00 21.66     0.241 C 
ATOM    169  O   ARG A 234     -11.174   8.951  34.311  1.00 21.50    -0.271 OA
ATOM    170  CB  ARG A 234     -11.191  10.013  31.136  1.00 18.13     0.036 C 
ATOM    171  CG  ARG A 234     -12.052  10.107  29.876  1.00 26.34     0.023 C 
ATOM    172  CD  ARG A 234     -11.154  10.001  28.681  1.00 24.35     0.138 C 
ATOM    173  NE  ARG A 234     -11.803  10.459  27.446  1.00 30.32    -0.227 N 
ATOM    174  HE  ARG A 234     -12.089  11.436  27.390  1.00  0.00     0.177 HD
ATOM    175  CZ  ARG A 234     -12.040   9.680  26.399  1.00 43.39     0.665 C 
ATOM    176  NH1 ARG A 234     -11.733   8.387  26.440  1.00 32.77    -0.235 N 
ATOM    177 1HH1 ARG A 234     -11.309   8.000  27.283  1.00  0.00     0.174 HD
ATOM    178 2HH1 ARG A 234     -11.915   7.788  25.635  1.00  0.00     0.174 HD
ATOM    179  NH2 ARG A 234     -12.591  10.183  25.304  1.00 35.62    -0.235 N 
ATOM    180 1HH2 ARG A 234     -12.827  11.175  25.273  1.00  0.00     0.174 HD
ATOM    181 2HH2 ARG A 234     -12.773   9.584  24.499  1.00  0.00     0.174 HD
ATOM    182  N   PHE A 235     -10.174  10.947  33.912  1.00 18.68    -0.346 N 
ATOM    183  HN  PHE A 235     -10.135  11.772  33.313  1.00  0.00     0.163 HD
ATOM    184  CA  PHE A 235      -9.286  10.857  35.063  1.00 18.52     0.180 C 
ATOM    185  C   PHE A 235     -10.079  10.820  36.373  1.00 20.33     0.241 C 
ATOM    186  O   PHE A 235      -9.800   9.975  37.231  1.00 19.96    -0.271 OA
ATOM    187  CB  PHE A 235      -8.260  12.010  35.042  1.00 19.58     0.073 C 
ATOM    188  CG  PHE A 235      -7.138  11.786  36.031  1.00 19.30    -0.056 A 
ATOM    189  CD1 PHE A 235      -5.951  11.166  35.636  1.00 20.85     0.007 A 
ATOM    190  CD2 PHE A 235      -7.264  12.198  37.357  1.00 19.99     0.007 A 
ATOM    191  CE1 PHE A 235      -4.917  10.940  36.560  1.00 19.61     0.001 A 
ATOM    192  CE2 PHE A 235      -6.226  11.976  38.277  1.00 22.39     0.001 A 
ATOM    193  CZ  PHE A 235      -5.073  11.329  37.874  1.00 19.38     0.000 A 
ATOM    194  N   TYR A 236     -11.067  11.708  36.522  1.00 18.89    -0.346 N 
ATOM    195  HN  TYR A 236     -11.230  12.376  35.769  1.00  0.00     0.163 HD
ATOM    196  CA  TYR A 236     -11.924  11.776  37.698  1.00 20.37     0.180 C 
ATOM    197  C   TYR A 236     -12.598  10.419  37.992  1.00 24.88     0.241 C 
ATOM    198  O   TYR A 236     -12.575   9.933  39.134  1.00 24.56    -0.271 OA
ATOM    199  CB  TYR A 236     -12.986  12.848  37.475  1.00 22.55     0.073 C 
ATOM    200  CG  TYR A 236     -13.877  13.062  38.680  1.00 26.25    -0.056 A 
ATOM    201  CD1 TYR A 236     -13.385  13.659  39.839  1.00 28.21     0.010 A 
ATOM    202  CD2 TYR A 236     -15.231  12.738  38.635  1.00 29.39     0.010 A 
ATOM    203  CE1 TYR A 236     -14.213  13.908  40.930  1.00 31.70     0.037 A 
ATOM    204  CE2 TYR A 236     -16.074  12.997  39.719  1.00 31.69     0.037 A 
ATOM    205  CZ  TYR A 236     -15.556  13.578  40.865  1.00 42.64     0.065 A 
ATOM    206  OH  TYR A 236     -16.362  13.805  41.955  1.00 49.53    -0.361 OA
ATOM    207  HH  TYR A 236     -16.007  14.203  42.741  1.00  0.00     0.217 HD
ATOM    208  N   ARG A 237     -13.182   9.820  36.954  1.00 23.16    -0.346 N 
ATOM    209  HN  ARG A 237     -13.141  10.269  36.039  1.00  0.00     0.163 HD
ATOM    210  CA  ARG A 237     -13.879   8.543  37.081  1.00 23.28     0.176 C 
ATOM    211  C   ARG A 237     -12.935   7.367  37.336  1.00 26.64     0.241 C 
ATOM    212  O   ARG A 237     -13.154   6.614  38.294  1.00 27.31    -0.271 OA
ATOM    213  CB  ARG A 237     -14.783   8.296  35.859  1.00 25.46     0.036 C 
ATOM    214  CG  ARG A 237     -15.475   6.945  35.905  1.00 33.90     0.023 C 
ATOM    215  CD  ARG A 237     -16.448   6.751  34.760  1.00 42.13     0.138 C 
ATOM    216  NE  ARG A 237     -16.990   5.393  34.783  1.00 49.16    -0.227 N 
ATOM    217  HE  ARG A 237     -16.640   4.755  35.498  1.00  0.00     0.177 HD
ATOM    218  CZ  ARG A 237     -17.906   4.932  33.939  1.00 66.90     0.665 C 
ATOM    219  NH1 ARG A 237     -18.408   5.722  32.995  1.00 55.28    -0.235 N 
ATOM    220 1HH1 ARG A 237     -18.085   6.687  32.925  1.00  0.00     0.174 HD
ATOM    221 2HH1 ARG A 237     -19.111   5.368  32.347  1.00  0.00     0.174 HD
ATOM    222  NH2 ARG A 237     -18.327   3.676  34.030  1.00 50.94    -0.235 N 
ATOM    223 1HH2 ARG A 237     -17.942   3.070  34.754  1.00  0.00     0.174 HD
ATOM    224 2HH2 ARG A 237     -19.030   3.322  33.382  1.00  0.00     0.174 HD
ATOM    225  N   TYR A 238     -11.923   7.190  36.471  1.00 23.16    -0.346 N 
ATOM    226  HN  TYR A 238     -11.762   7.893  35.750  1.00  0.00     0.163 HD
ATOM    227  CA  TYR A 238     -11.046   6.025  36.528  1.00 24.16     0.180 C 
ATOM    228  C   TYR A 238      -9.894   6.035  37.499  1.00 28.06     0.241 C 
ATOM    229  O   TYR A 238      -9.551   4.969  38.013  1.00 27.49    -0.271 OA
ATOM    230  CB  TYR A 238     -10.645   5.555  35.139  1.00 25.38     0.073 C 
ATOM    231  CG  TYR A 238     -11.857   5.184  34.316  1.00 29.46    -0.056 A 
ATOM    232  CD1 TYR A 238     -12.570   4.014  34.576  1.00 33.54     0.010 A 
ATOM    233  CD2 TYR A 238     -12.350   6.044  33.339  1.00 31.03     0.010 A 
ATOM    234  CE1 TYR A 238     -13.728   3.697  33.863  1.00 36.18     0.037 A 
ATOM    235  CE2 TYR A 238     -13.496   5.731  32.608  1.00 32.94     0.037 A 
ATOM    236  CZ  TYR A 238     -14.186   4.560  32.878  1.00 43.80     0.065 A 
ATOM    237  OH  TYR A 238     -15.315   4.254  32.154  1.00 44.65    -0.361 OA
ATOM    238  HH  TYR A 238     -15.629   4.845  31.480  1.00  0.00     0.217 HD
ATOM    239  N   MET A 239      -9.297   7.217  37.743  1.00 22.81    -0.346 N 
ATOM    240  HN  MET A 239      -9.633   8.036  37.237  1.00  0.00     0.163 HD
ATOM    241  CA  MET A 239      -8.190   7.399  38.695  1.00 20.66     0.177 C 
ATOM    242  C   MET A 239      -8.697   7.955  40.022  1.00 25.92     0.240 C 
ATOM    243  O   MET A 239      -8.250   7.526  41.084  1.00 25.87    -0.271 OA
ATOM    244  CB  MET A 239      -7.106   8.329  38.115  1.00 20.92     0.045 C 
ATOM    245  CG  MET A 239      -6.442   7.775  36.855  1.00 21.87     0.076 C 
ATOM    246  SD  MET A 239      -5.593   6.178  37.159  1.00 23.19    -0.173 SA
ATOM    247  CE  MET A 239      -4.326   6.693  38.295  1.00 20.44     0.089 C 
ATOM    248  N   GLY A 240      -9.604   8.921  39.955  1.00 21.68    -0.351 N 
ATOM    249  HN  GLY A 240      -9.945   9.217  39.040  1.00  0.00     0.163 HD
ATOM    250  CA  GLY A 240     -10.127   9.571  41.147  1.00 22.49     0.225 C 
ATOM    251  C   GLY A 240     -11.250   8.835  41.843  1.00 31.72     0.236 C 
ATOM    252  O   GLY A 240     -11.727   9.308  42.874  1.00 32.57    -0.272 OA
ATOM    253  N   ARG A 241     -11.705   7.709  41.261  1.00 32.01    -0.347 N 
ATOM    254  HN  ARG A 241     -11.237   7.403  40.408  1.00  0.00     0.163 HD
ATOM    255  CA  ARG A 241     -12.819   6.883  41.751  1.00 35.55     0.172 C 
ATOM    256  C   ARG A 241     -14.071   7.748  42.043  1.00 41.50     0.240 C 
ATOM    257  O   ARG A 241     -14.822   7.471  42.976  1.00 43.25    -0.271 OA
ATOM    258  CB  ARG A 241     -12.366   6.023  42.965  1.00 39.13     0.042 C 
ATOM    259  N   GLY A 242     -14.268   8.788  41.223  1.00 37.25    -0.351 N 
ATOM    260  HN  GLY A 242     -13.597   8.930  40.468  1.00  0.00     0.163 HD
ATOM    261  CA  GLY A 242     -15.376   9.733  41.334  1.00 36.69     0.225 C 
ATOM    262  C   GLY A 242     -15.339  10.657  42.539  1.00 41.19     0.236 C 
ATOM    263  O   GLY A 242     -16.377  11.209  42.922  1.00 40.98    -0.272 OA
ATOM    264  N   GLU A 243     -14.140  10.870  43.135  1.00 35.76    -0.346 N 
ATOM    265  HN  GLU A 243     -13.321  10.391  42.760  1.00  0.00     0.163 HD
ATOM    266  CA  GLU A 243     -13.960  11.749  44.285  1.00 35.00     0.177 C 
ATOM    267  C   GLU A 243     -12.939  12.820  44.033  1.00 37.23     0.241 C 
ATOM    268  O   GLU A 243     -11.895  12.563  43.423  1.00 34.42    -0.271 OA
ATOM    269  CB  GLU A 243     -13.538  10.967  45.521  1.00 36.79     0.045 C 
ATOM    270  CG  GLU A 243     -14.655  10.188  46.188  1.00 49.35     0.116 C 
ATOM    271  CD  GLU A 243     -14.143   9.043  47.039  1.00 71.99     0.172 C 
ATOM    272  OE1 GLU A 243     -12.955   9.083  47.439  1.00 62.59    -0.648 OA
ATOM    273  OE2 GLU A 243     -14.921   8.090  47.280  1.00 67.88    -0.648 OA
ATOM    274  N   GLU A 244     -13.214  14.012  44.558  1.00 32.94    -0.346 N 
ATOM    275  HN  GLU A 244     -14.093  14.132  45.061  1.00  0.00     0.163 HD
ATOM    276  CA  GLU A 244     -12.317  15.150  44.446  1.00 32.65     0.177 C 
ATOM    277  C   GLU A 244     -11.049  14.904  45.270  1.00 31.58     0.241 C 
ATOM    278  O   GLU A 244      -9.959  15.185  44.776  1.00 29.27    -0.271 OA
ATOM    279  CB  GLU A 244     -13.018  16.419  44.901  1.00 34.33     0.045 C 
ATOM    280  CG  GLU A 244     -12.222  17.675  44.611  1.00 48.69     0.116 C 
ATOM    281  CD  GLU A 244     -12.891  18.945  45.085  1.00 77.02     0.172 C 
ATOM    282  OE1 GLU A 244     -14.094  19.126  44.782  1.00 84.86    -0.648 OA
ATOM    283  OE2 GLU A 244     -12.208  19.773  45.732  1.00 61.74    -0.648 OA
ATOM    284  N   SER A 245     -11.192  14.353  46.501  1.00 25.92    -0.344 N 
ATOM    285  HN  SER A 245     -12.131  14.120  46.825  1.00  0.00     0.163 HD
ATOM    286  CA  SER A 245     -10.055  14.077  47.389  1.00 24.64     0.200 C 
ATOM    287  C   SER A 245      -9.077  13.100  46.747  1.00 25.82     0.243 C 
ATOM    288  O   SER A 245      -7.889  13.410  46.651  1.00 24.81    -0.271 OA
ATOM    289  CB  SER A 245     -10.536  13.527  48.734  1.00 26.22     0.199 C 
ATOM    290  OG  SER A 245     -11.240  12.313  48.526  1.00 31.61    -0.398 OA
ATOM    291  HG  SER A 245     -11.539  11.972  49.361  1.00  0.00     0.209 HD
ATOM    292  N   THR A 246      -9.576  11.957  46.252  1.00 22.24    -0.344 N 
ATOM    293  HN  THR A 246     -10.581  11.796  46.324  1.00  0.00     0.163 HD
ATOM    294  CA  THR A 246      -8.749  10.926  45.612  1.00 20.93     0.205 C 
ATOM    295  C   THR A 246      -8.045  11.495  44.356  1.00 24.06     0.243 C 
ATOM    296  O   THR A 246      -6.848  11.289  44.179  1.00 22.65    -0.271 OA
ATOM    297  CB  THR A 246      -9.586   9.681  45.347  1.00 30.31     0.146 C 
ATOM    298  CG2 THR A 246      -8.787   8.557  44.694  1.00 25.46     0.042 C 
ATOM    299  OG1 THR A 246     -10.150   9.236  46.584  1.00 28.96    -0.393 OA
ATOM    300  HG1 THR A 246     -10.647   9.936  46.991  1.00  0.00     0.210 HD
ATOM    301  N   THR A 247      -8.801  12.203  43.505  1.00 19.72    -0.344 N 
ATOM    302  HN  THR A 247      -9.795  12.309  43.708  1.00  0.00     0.163 HD
ATOM    303  CA  THR A 247      -8.264  12.828  42.301  1.00 18.63     0.205 C 
ATOM    304  C   THR A 247      -7.114  13.783  42.649  1.00 19.62     0.243 C 
ATOM    305  O   THR A 247      -6.031  13.690  42.057  1.00 18.88    -0.271 OA
ATOM    306  CB  THR A 247      -9.394  13.600  41.575  1.00 22.02     0.146 C 
ATOM    307  CG2 THR A 247      -8.877  14.345  40.323  1.00 20.50     0.042 C 
ATOM    308  OG1 THR A 247     -10.452  12.681  41.244  1.00 22.92    -0.393 OA
ATOM    309  HG1 THR A 247     -11.145  13.154  40.799  1.00  0.00     0.210 HD
ATOM    310  N   THR A 248      -7.375  14.752  43.543  1.00 19.17    -0.344 N 
ATOM    311  HN  THR A 248      -8.297  14.790  43.979  1.00  0.00     0.163 HD
ATOM    312  CA  THR A 248      -6.373  15.753  43.908  1.00 18.60     0.199 C 
ATOM    313  C   THR A 248      -5.176  15.156  44.609  1.00 20.93     0.226 C 
ATOM    314  O   THR A 248      -4.057  15.508  44.247  1.00 20.79    -0.277 OA
ATOM    315  CB  THR A 248      -6.990  16.939  44.655  1.00 20.82     0.145 C 
ATOM    316  CG2 THR A 248      -8.036  17.694  43.804  1.00 21.40     0.042 C 
ATOM    317  OG1 THR A 248      -7.576  16.480  45.874  1.00 22.76    -0.393 OA
ATOM    318  HG1 THR A 248      -7.959  17.216  46.337  1.00  0.00     0.210 HD
ATOM    319  N   ASN A 249      -5.383  14.218  45.577  1.00 18.42    -0.224 NA
ATOM    320  CA AASN A 249      -4.257  13.609  46.288  0.50 18.25     0.159 C 
ATOM    321  CA BASN A 249      -4.249  13.607  46.289  0.50 18.41     0.159 C 
ATOM    322  C   ASN A 249      -3.306  12.936  45.290  1.00 20.00     0.179 C 
ATOM    323  O   ASN A 249      -2.086  13.090  45.415  1.00 19.20    -0.280 OA
ATOM    324  CB AASN A 249      -4.740  12.626  47.360  0.50 20.50     0.131 C 
ATOM    325  CB BASN A 249      -4.687  12.604  47.366  0.50 21.95     0.131 C 
ATOM    326  CG AASN A 249      -5.451  13.288  48.526  0.50 33.50     0.217 C 
ATOM    327  CG BASN A 249      -3.518  11.929  48.066  0.50 44.07     0.217 C 
ATOM    328  ND2AASN A 249      -6.281  12.519  49.215  0.50 31.69    -0.370 N 
ATOM    329 1HD2AASN A 249      -6.415  11.535  48.983  1.00  0.00     0.159 HD
ATOM    330 2HD2AASN A 249      -6.759  12.964  49.999  1.00  0.00     0.159 HD
ATOM    331  ND2BASN A 249      -2.803  12.665  48.915  0.50 36.09    -0.370 N 
ATOM    332 1HD2BASN A 249      -2.019  12.212  49.385  1.00  0.00     0.159 HD
ATOM    333 2HD2BASN A 249      -3.066  13.626  49.132  1.00  0.00     0.159 HD
ATOM    334  OD1AASN A 249      -5.288  14.484  48.808  0.50 27.97    -0.274 OA
ATOM    335  OD1BASN A 249      -3.199  10.764  47.803  0.50 43.34    -0.274 OA
ATOM    336  N   TYR A 250      -3.863  12.237  44.282  1.00 17.96    -0.352 N 
ATOM    337  HN  TYR A 250      -4.879  12.162  44.222  1.00  0.00     0.163 HD
ATOM    338  CA  TYR A 250      -3.027  11.581  43.268  1.00 17.52     0.180 C 
ATOM    339  C   TYR A 250      -2.114  12.604  42.587  1.00 19.47     0.241 C 
ATOM    340  O   TYR A 250      -0.905  12.404  42.479  1.00 17.17    -0.271 OA
ATOM    341  CB  TYR A 250      -3.865  10.827  42.219  1.00 17.90     0.073 C 
ATOM    342  CG  TYR A 250      -2.998  10.053  41.240  1.00 18.69    -0.056 A 
ATOM    343  CD1 TYR A 250      -2.413  10.686  40.141  1.00 18.93     0.010 A 
ATOM    344  CD2 TYR A 250      -2.812   8.674  41.376  1.00 19.91     0.010 A 
ATOM    345  CE1 TYR A 250      -1.642   9.974  39.218  1.00 19.11     0.037 A 
ATOM    346  CE2 TYR A 250      -2.004   7.960  40.481  1.00 20.78     0.037 A 
ATOM    347  CZ  TYR A 250      -1.444   8.611  39.391  1.00 25.12     0.065 A 
ATOM    348  OH  TYR A 250      -0.647   7.931  38.500  1.00 22.98    -0.361 OA
ATOM    349  HH  TYR A 250      -0.264   8.377  37.754  1.00  0.00     0.217 HD
ATOM    350  N   LEU A 251      -2.706  13.710  42.124  1.00 16.68    -0.346 N 
ATOM    351  HN  LEU A 251      -3.704  13.838  42.291  1.00  0.00     0.163 HD
ATOM    352  CA  LEU A 251      -1.979  14.741  41.389  1.00 16.82     0.177 C 
ATOM    353  C   LEU A 251      -0.995  15.535  42.239  1.00 18.48     0.241 C 
ATOM    354  O   LEU A 251       0.128  15.795  41.795  1.00 18.02    -0.271 OA
ATOM    355  CB  LEU A 251      -2.974  15.620  40.626  1.00 16.84     0.038 C 
ATOM    356  CG  LEU A 251      -3.808  14.820  39.585  1.00 19.96    -0.020 C 
ATOM    357  CD1 LEU A 251      -5.008  15.626  39.070  1.00 21.60     0.009 C 
ATOM    358  CD2 LEU A 251      -2.932  14.261  38.442  1.00 18.77     0.009 C 
ATOM    359  N   ILE A 252      -1.400  15.900  43.455  1.00 16.28    -0.346 N 
ATOM    360  HN  ILE A 252      -2.354  15.680  43.741  1.00  0.00     0.163 HD
ATOM    361  CA  ILE A 252      -0.522  16.608  44.400  1.00 15.98     0.180 C 
ATOM    362  C   ILE A 252       0.764  15.780  44.641  1.00 18.56     0.241 C 
ATOM    363  O   ILE A 252       1.872  16.305  44.491  1.00 16.82    -0.271 OA
ATOM    364  CB  ILE A 252      -1.275  16.919  45.721  1.00 18.75     0.013 C 
ATOM    365  CG1 ILE A 252      -2.338  18.037  45.512  1.00 19.03     0.002 C 
ATOM    366  CG2 ILE A 252      -0.283  17.327  46.843  1.00 19.22     0.012 C 
ATOM    367  CD1 ILE A 252      -3.432  18.031  46.666  1.00 22.49     0.005 C 
ATOM    368  N   GLU A 253       0.603  14.471  44.937  1.00 16.74    -0.346 N 
ATOM    369  HN  GLU A 253      -0.339  14.080  44.953  1.00  0.00     0.163 HD
ATOM    370  CA  GLU A 253       1.737  13.600  45.235  1.00 16.75     0.177 C 
ATOM    371  C   GLU A 253       2.610  13.394  44.011  1.00 17.63     0.241 C 
ATOM    372  O   GLU A 253       3.817  13.496  44.123  1.00 16.82    -0.271 OA
ATOM    373  CB  GLU A 253       1.282  12.270  45.843  1.00 18.04     0.045 C 
ATOM    374  CG  GLU A 253       0.569  12.481  47.181  1.00 17.48     0.116 C 
ATOM    375  CD  GLU A 253       0.756  11.358  48.193  1.00 24.70     0.172 C 
ATOM    376  OE1 GLU A 253       1.748  10.598  48.087  1.00 21.74    -0.648 OA
ATOM    377  OE2 GLU A 253      -0.081  11.269  49.117  1.00 23.81    -0.648 OA
ATOM    378  N   LEU A 254       2.000  13.149  42.845  1.00 15.35    -0.346 N 
ATOM    379  HN  LEU A 254       0.983  13.080  42.823  1.00  0.00     0.163 HD
ATOM    380  CA  LEU A 254       2.755  12.976  41.595  1.00 15.34     0.177 C 
ATOM    381  C   LEU A 254       3.580  14.253  41.307  1.00 17.18     0.241 C 
ATOM    382  O   LEU A 254       4.780  14.153  41.069  1.00 15.77    -0.271 OA
ATOM    383  CB  LEU A 254       1.799  12.671  40.432  1.00 15.36     0.038 C 
ATOM    384  CG  LEU A 254       2.473  12.425  39.052  1.00 19.75    -0.020 C 
ATOM    385  CD1 LEU A 254       1.590  11.560  38.165  1.00 21.02     0.009 C 
ATOM    386  CD2 LEU A 254       2.739  13.772  38.292  1.00 20.02     0.009 C 
ATOM    387  N   ILE A 255       2.941  15.435  41.323  1.00 16.21    -0.346 N 
ATOM    388  HN  ILE A 255       1.947  15.462  41.550  1.00  0.00     0.163 HD
ATOM    389  CA  ILE A 255       3.643  16.689  41.020  1.00 15.87     0.180 C 
ATOM    390  C   ILE A 255       4.811  16.935  41.986  1.00 19.39     0.241 C 
ATOM    391  O   ILE A 255       5.902  17.314  41.549  1.00 17.46    -0.271 OA
ATOM    392  CB  ILE A 255       2.705  17.898  40.855  1.00 18.23     0.013 C 
ATOM    393  CG1 ILE A 255       1.771  17.718  39.608  1.00 17.58     0.002 C 
ATOM    394  CG2 ILE A 255       3.541  19.208  40.737  1.00 17.74     0.012 C 
ATOM    395  CD1 ILE A 255       2.513  17.610  38.205  1.00 17.51     0.005 C 
ATOM    396  N   ASP A 256       4.593  16.641  43.267  1.00 17.80    -0.345 N 
ATOM    397  HN  ASP A 256       3.676  16.290  43.544  1.00  0.00     0.163 HD
ATOM    398  CA  ASP A 256       5.624  16.805  44.287  1.00 16.37     0.186 C 
ATOM    399  C   ASP A 256       6.831  15.879  44.011  1.00 18.16     0.241 C 
ATOM    400  O   ASP A 256       7.975  16.316  44.139  1.00 16.89    -0.271 OA
ATOM    401  CB  ASP A 256       5.024  16.588  45.678  1.00 17.97     0.147 C 
ATOM    402  CG  ASP A 256       6.073  16.601  46.777  1.00 18.28     0.175 C 
ATOM    403  OD1 ASP A 256       6.655  17.674  47.028  1.00 17.40    -0.648 OA
ATOM    404  OD2 ASP A 256       6.369  15.525  47.314  1.00 19.99    -0.648 OA
ATOM    405  N   ARG A 257       6.584  14.613  43.612  1.00 16.43    -0.346 N 
ATOM    406  HN  ARG A 257       5.620  14.288  43.537  1.00  0.00     0.163 HD
ATOM    407  CA  ARG A 257       7.694  13.688  43.281  1.00 16.21     0.176 C 
ATOM    408  C   ARG A 257       8.454  14.158  42.027  1.00 19.09     0.241 C 
ATOM    409  O   ARG A 257       9.693  14.113  41.982  1.00 19.20    -0.271 OA
ATOM    410  CB  ARG A 257       7.198  12.235  43.138  1.00 14.62     0.036 C 
ATOM    411  CG  ARG A 257       6.745  11.602  44.479  1.00 18.14     0.023 C 
ATOM    412  CD  ARG A 257       6.361  10.135  44.344  1.00 17.85     0.138 C 
ATOM    413  NE  ARG A 257       5.339   9.863  43.316  1.00 19.16    -0.227 N 
ATOM    414  HE  ARG A 257       5.656   9.772  42.351  1.00  0.00     0.177 HD
ATOM    415  CZ  ARG A 257       4.033   9.727  43.549  1.00 24.56     0.665 C 
ATOM    416  NH1 ARG A 257       3.547   9.883  44.778  1.00 19.77    -0.235 N 
ATOM    417 1HH1 ARG A 257       4.187  10.082  45.547  1.00  0.00     0.174 HD
ATOM    418 2HH1 ARG A 257       2.548   9.779  44.956  1.00  0.00     0.174 HD
ATOM    419  NH2 ARG A 257       3.199   9.468  42.547  1.00 18.96    -0.235 N 
ATOM    420 1HH2 ARG A 257       3.572   9.348  41.605  1.00  0.00     0.174 HD
ATOM    421 2HH2 ARG A 257       2.200   9.364  42.725  1.00  0.00     0.174 HD
ATOM    422  N   VAL A 258       7.717  14.689  41.039  1.00 15.87    -0.346 N 
ATOM    423  HN  VAL A 258       6.702  14.712  41.138  1.00  0.00     0.163 HD
ATOM    424  CA  VAL A 258       8.327  15.238  39.819  1.00 16.94     0.180 C 
ATOM    425  C   VAL A 258       9.164  16.459  40.199  1.00 18.34     0.241 C 
ATOM    426  O   VAL A 258      10.307  16.584  39.746  1.00 18.78    -0.271 OA
ATOM    427  CB  VAL A 258       7.264  15.533  38.727  1.00 20.00     0.009 C 
ATOM    428  CG1 VAL A 258       7.908  16.247  37.524  1.00 19.91     0.012 C 
ATOM    429  CG2 VAL A 258       6.591  14.226  38.275  1.00 19.00     0.012 C 
ATOM    430  N   ASP A 259       8.626  17.303  41.092  1.00 16.91    -0.345 N 
ATOM    431  HN  ASP A 259       7.689  17.100  41.440  1.00  0.00     0.163 HD
ATOM    432  CA  ASP A 259       9.311  18.509  41.601  1.00 16.71     0.186 C 
ATOM    433  C   ASP A 259      10.639  18.115  42.278  1.00 18.29     0.241 C 
ATOM    434  O   ASP A 259      11.639  18.776  42.025  1.00 18.17    -0.271 OA
ATOM    435  CB  ASP A 259       8.424  19.282  42.564  1.00 17.43     0.147 C 
ATOM    436  CG  ASP A 259       9.096  20.544  43.083  1.00 20.87     0.175 C 
ATOM    437  OD1 ASP A 259       9.663  21.324  42.238  1.00 21.42    -0.648 OA
ATOM    438  OD2 ASP A 259       9.144  20.715  44.305  1.00 23.05    -0.648 OA
ATOM    439  N   ASP A 260      10.675  16.993  43.021  1.00 16.44    -0.345 N 
ATOM    440  HN  ASP A 260       9.814  16.471  43.181  1.00  0.00     0.163 HD
ATOM    441  CA  ASP A 260      11.939  16.504  43.609  1.00 16.82     0.186 C 
ATOM    442  C   ASP A 260      13.003  16.242  42.535  1.00 20.42     0.241 C 
ATOM    443  O   ASP A 260      14.167  16.568  42.758  1.00 19.65    -0.271 OA
ATOM    444  CB  ASP A 260      11.728  15.223  44.428  1.00 18.48     0.147 C 
ATOM    445  CG  ASP A 260      10.967  15.410  45.727  1.00 21.56     0.175 C 
ATOM    446  OD1 ASP A 260      10.940  16.562  46.252  1.00 19.51    -0.648 OA
ATOM    447  OD2 ASP A 260      10.410  14.411  46.228  1.00 21.82    -0.648 OA
ATOM    448  N   ILE A 261      12.614  15.675  41.378  1.00 17.27    -0.346 N 
ATOM    449  HN  ILE A 261      11.636  15.421  41.242  1.00  0.00     0.163 HD
ATOM    450  CA  ILE A 261      13.597  15.418  40.302  1.00 16.86     0.180 C 
ATOM    451  C   ILE A 261      14.131  16.772  39.806  1.00 19.64     0.241 C 
ATOM    452  O   ILE A 261      15.349  16.986  39.745  1.00 21.60    -0.271 OA
ATOM    453  CB  ILE A 261      12.941  14.612  39.144  1.00 18.41     0.013 C 
ATOM    454  CG1 ILE A 261      12.529  13.183  39.601  1.00 18.67     0.002 C 
ATOM    455  CG2 ILE A 261      13.858  14.566  37.904  1.00 19.24     0.012 C 
ATOM    456  CD1 ILE A 261      11.621  12.405  38.540  1.00 25.92     0.005 C 
ATOM    457  N   TYR A 262      13.218  17.683  39.462  1.00 17.76    -0.346 N 
ATOM    458  HN  TYR A 262      12.227  17.466  39.567  1.00  0.00     0.163 HD
ATOM    459  CA  TYR A 262      13.622  18.997  38.933  1.00 18.27     0.180 C 
ATOM    460  C   TYR A 262      14.421  19.833  39.931  1.00 19.94     0.241 C 
ATOM    461  O   TYR A 262      15.526  20.258  39.613  1.00 20.03    -0.271 OA
ATOM    462  CB  TYR A 262      12.392  19.800  38.450  1.00 19.64     0.073 C 
ATOM    463  CG  TYR A 262      11.900  19.371  37.089  1.00 20.74    -0.056 A 
ATOM    464  CD1 TYR A 262      11.088  18.246  36.940  1.00 21.52     0.010 A 
ATOM    465  CD2 TYR A 262      12.215  20.106  35.947  1.00 21.92     0.010 A 
ATOM    466  CE1 TYR A 262      10.616  17.852  35.689  1.00 21.79     0.037 A 
ATOM    467  CE2 TYR A 262      11.742  19.723  34.689  1.00 22.42     0.037 A 
ATOM    468  CZ  TYR A 262      10.972  18.577  34.563  1.00 24.93     0.065 A 
ATOM    469  OH  TYR A 262      10.537  18.155  33.324  1.00 22.78    -0.361 OA
ATOM    470  HH  TYR A 262      10.781  18.652  32.552  1.00  0.00     0.217 HD
ATOM    471  N   ARG A 263      13.862  20.068  41.114  1.00 16.77    -0.346 N 
ATOM    472  HN  ARG A 263      12.972  19.615  41.320  1.00  0.00     0.163 HD
ATOM    473  CA  ARG A 263      14.444  20.938  42.143  1.00 17.52     0.176 C 
ATOM    474  C   ARG A 263      15.861  20.541  42.552  1.00 23.44     0.241 C 
ATOM    475  O   ARG A 263      16.691  21.421  42.782  1.00 23.07    -0.271 OA
ATOM    476  CB  ARG A 263      13.479  21.034  43.328  1.00 18.48     0.036 C 
ATOM    477  CG  ARG A 263      13.706  22.159  44.312  1.00 21.94     0.023 C 
ATOM    478  CD  ARG A 263      12.788  21.934  45.525  1.00 23.06     0.138 C 
ATOM    479  NE  ARG A 263      13.191  20.742  46.280  1.00 23.85    -0.227 N 
ATOM    480  HE  ARG A 263      14.056  20.804  46.817  1.00  0.00     0.177 HD
ATOM    481  CZ  ARG A 263      12.527  19.581  46.328  1.00 29.67     0.665 C 
ATOM    482  NH1 ARG A 263      11.370  19.439  45.690  1.00 24.82    -0.235 N 
ATOM    483 1HH1 ARG A 263      10.995  20.225  45.159  1.00  0.00     0.174 HD
ATOM    484 2HH1 ARG A 263      10.864  18.554  45.727  1.00  0.00     0.174 HD
ATOM    485  NH2 ARG A 263      13.014  18.562  47.017  1.00 24.43    -0.235 N 
ATOM    486 1HH2 ARG A 263      13.902  18.671  47.507  1.00  0.00     0.174 HD
ATOM    487 2HH2 ARG A 263      12.508  17.677  47.054  1.00  0.00     0.174 HD
ATOM    488  N   ASN A 264      16.144  19.222  42.582  1.00 20.58    -0.346 N 
ATOM    489  HN  ASN A 264      15.404  18.558  42.354  1.00  0.00     0.163 HD
ATOM    490  CA  ASN A 264      17.471  18.703  42.928  1.00 22.10     0.185 C 
ATOM    491  C   ASN A 264      18.454  18.659  41.760  1.00 27.55     0.241 C 
ATOM    492  O   ASN A 264      19.627  18.294  41.960  1.00 27.51    -0.271 OA
ATOM    493  CB  ASN A 264      17.348  17.347  43.600  1.00 20.81     0.137 C 
ATOM    494  CG  ASN A 264      16.728  17.495  44.974  1.00 27.21     0.217 C 
ATOM    495  ND2 ASN A 264      15.703  16.722  45.237  1.00 24.27    -0.370 N 
ATOM    496 1HD2 ASN A 264      15.285  16.822  46.162  1.00  0.00     0.159 HD
ATOM    497 2HD2 ASN A 264      15.375  16.022  44.572  1.00  0.00     0.159 HD
ATOM    498  OD1 ASN A 264      17.128  18.348  45.784  1.00 30.76    -0.274 OA
ATOM    499  N   THR A 265      17.983  18.972  40.539  1.00 22.93    -0.344 N 
ATOM    500  HN  THR A 265      17.003  19.230  40.424  1.00  0.00     0.163 HD
ATOM    501  CA  THR A 265      18.868  18.944  39.376  1.00 23.11     0.205 C 
ATOM    502  C   THR A 265      19.731  20.202  39.305  1.00 25.87     0.243 C 
ATOM    503  O   THR A 265      19.201  21.312  39.292  1.00 25.01    -0.271 OA
ATOM    504  CB  THR A 265      18.092  18.708  38.049  1.00 25.41     0.146 C 
ATOM    505  CG2 THR A 265      19.033  18.658  36.820  1.00 24.92     0.042 C 
ATOM    506  OG1 THR A 265      17.364  17.477  38.112  1.00 22.12    -0.393 OA
ATOM    507  HG1 THR A 265      16.890  17.333  37.301  1.00  0.00     0.210 HD
ATOM    508  N   ALA A 266      21.062  20.025  39.157  1.00 25.16    -0.346 N 
ATOM    509  HN  ALA A 266      21.443  19.080  39.201  1.00  0.00     0.163 HD
ATOM    510  CA  ALA A 266      21.971  21.143  38.937  1.00 25.11     0.172 C 
ATOM    511  C   ALA A 266      22.111  21.232  37.408  1.00 26.20     0.240 C 
ATOM    512  O   ALA A 266      22.794  20.401  36.782  1.00 25.00    -0.271 OA
ATOM    513  CB  ALA A 266      23.316  20.892  39.614  1.00 26.24     0.042 C 
ATOM    514  N   TRP A 267      21.385  22.190  36.795  1.00 22.90    -0.346 N 
ATOM    515  HN  TRP A 267      20.850  22.840  37.371  1.00  0.00     0.163 HD
ATOM    516  CA  TRP A 267      21.330  22.339  35.326  1.00 23.25     0.181 C 
ATOM    517  C   TRP A 267      22.687  22.604  34.664  1.00 29.64     0.241 C 
ATOM    518  O   TRP A 267      22.933  22.133  33.551  1.00 27.58    -0.271 OA
ATOM    519  CB  TRP A 267      20.231  23.322  34.885  1.00 21.95     0.075 C 
ATOM    520  CG  TRP A 267      18.892  22.949  35.456  1.00 22.50    -0.028 A 
ATOM    521  CD1 TRP A 267      18.272  23.522  36.533  1.00 25.06     0.096 A 
ATOM    522  CD2 TRP A 267      18.087  21.817  35.082  1.00 22.19    -0.002 A 
ATOM    523  CE2 TRP A 267      16.966  21.792  35.950  1.00 26.17     0.042 A 
ATOM    524  CE3 TRP A 267      18.196  20.826  34.091  1.00 23.93     0.014 A 
ATOM    525  NE1 TRP A 267      17.099  22.854  36.815  1.00 24.64    -0.365 N 
ATOM    526  HE1 TRP A 267      16.436  23.107  37.548  1.00  0.00     0.165 HD
ATOM    527  CZ2 TRP A 267      15.963  20.810  35.856  1.00 25.41     0.030 A 
ATOM    528  CZ3 TRP A 267      17.194  19.866  33.984  1.00 25.58     0.001 A 
ATOM    529  CH2 TRP A 267      16.078  19.883  34.848  1.00 26.12     0.002 A 
ATOM    530  N   ASP A 268      23.577  23.284  35.386  1.00 28.34    -0.345 N 
ATOM    531  HN  ASP A 268      23.299  23.614  36.310  1.00  0.00     0.163 HD
ATOM    532  CA  ASP A 268      24.950  23.585  34.916  1.00 29.40     0.186 C 
ATOM    533  C   ASP A 268      25.997  22.673  35.585  1.00 35.76     0.241 C 
ATOM    534  O   ASP A 268      27.197  22.957  35.489  1.00 36.53    -0.271 OA
ATOM    535  CB  ASP A 268      25.275  25.057  35.214  1.00 30.94     0.147 C 
ATOM    536  CG  ASP A 268      25.429  25.398  36.685  1.00 33.15     0.175 C 
ATOM    537  OD1 ASP A 268      24.992  24.582  37.545  1.00 28.64    -0.648 OA
ATOM    538  OD2 ASP A 268      25.921  26.499  36.982  1.00 37.36    -0.648 OA
ATOM    539  N   ASN A 269      25.541  21.624  36.313  1.00 31.16    -0.346 N 
ATOM    540  HN  ASN A 269      24.533  21.466  36.326  1.00  0.00     0.163 HD
ATOM    541  CA  ASN A 269      26.381  20.692  37.088  1.00 31.26     0.185 C 
ATOM    542  C   ASN A 269      27.132  21.398  38.228  1.00 36.94     0.241 C 
ATOM    543  O   ASN A 269      28.184  20.925  38.669  1.00 37.50    -0.271 OA
ATOM    544  CB  ASN A 269      27.363  19.935  36.193  1.00 29.70     0.137 C 
ATOM    545  CG  ASN A 269      26.679  19.056  35.203  1.00 38.20     0.217 C 
ATOM    546  ND2 ASN A 269      26.931  19.311  33.923  1.00 33.24    -0.370 N 
ATOM    547 1HD2 ASN A 269      27.524  20.082  33.614  1.00  0.00     0.159 HD
ATOM    548 2HD2 ASN A 269      26.463  18.709  33.245  1.00  0.00     0.159 HD
ATOM    549  OD1 ASN A 269      25.963  18.125  35.576  1.00 34.97    -0.274 OA
ATOM    550  N   ALA A 270      26.602  22.533  38.687  1.00 32.88    -0.346 N 
ATOM    551  HN  ALA A 270      25.747  22.888  38.258  1.00  0.00     0.163 HD
ATOM    552  CA  ALA A 270      27.204  23.281  39.780  1.00 33.63     0.172 C 
ATOM    553  C   ALA A 270      26.101  23.810  40.720  1.00 35.85     0.240 C 
ATOM    554  O   ALA A 270      25.423  23.002  41.356  1.00 35.59    -0.271 OA
ATOM    555  CB  ALA A 270      28.092  24.400  39.240  1.00 34.62     0.042 C 
ATOM    556  N   GLY A 271      25.920  25.123  40.793  1.00 31.06    -0.351 N 
ATOM    557  HN  GLY A 271      26.478  25.735  40.198  1.00  0.00     0.163 HD
ATOM    558  CA  GLY A 271      24.946  25.713  41.700  1.00 30.26     0.225 C 
ATOM    559  C   GLY A 271      23.647  26.171  41.077  1.00 32.64     0.236 C 
ATOM    560  O   GLY A 271      22.817  26.750  41.782  1.00 32.04    -0.272 OA
ATOM    561  N   PHE A 272      23.450  25.949  39.761  1.00 28.50    -0.346 N 
ATOM    562  HN  PHE A 272      24.167  25.473  39.212  1.00  0.00     0.163 HD
ATOM    563  CA  PHE A 272      22.210  26.389  39.118  1.00 27.49     0.180 C 
ATOM    564  C   PHE A 272      21.154  25.299  39.333  1.00 29.39     0.241 C 
ATOM    565  O   PHE A 272      20.916  24.448  38.468  1.00 29.35    -0.271 OA
ATOM    566  CB  PHE A 272      22.422  26.712  37.639  1.00 29.36     0.073 C 
ATOM    567  CG  PHE A 272      21.362  27.599  37.042  1.00 30.80    -0.056 A 
ATOM    568  CD1 PHE A 272      21.401  28.978  37.225  1.00 33.13     0.007 A 
ATOM    569  CD2 PHE A 272      20.351  27.063  36.249  1.00 33.52     0.007 A 
ATOM    570  CE1 PHE A 272      20.432  29.802  36.654  1.00 34.61     0.001 A 
ATOM    571  CE2 PHE A 272      19.392  27.888  35.669  1.00 36.35     0.001 A 
ATOM    572  CZ  PHE A 272      19.436  29.253  35.874  1.00 34.08     0.000 A 
ATOM    573  N   LYS A 273      20.597  25.297  40.536  1.00 24.83    -0.346 N 
ATOM    574  HN  LYS A 273      20.869  26.034  41.187  1.00  0.00     0.163 HD
ATOM    575  CA  LYS A 273      19.623  24.315  40.993  1.00 23.66     0.176 C 
ATOM    576  C   LYS A 273      18.550  25.001  41.820  1.00 24.98     0.240 C 
ATOM    577  O   LYS A 273      18.602  26.220  42.005  1.00 24.94    -0.271 OA
ATOM    578  CB  LYS A 273      20.313  23.176  41.768  1.00 25.63     0.035 C 
ATOM    579  CG  LYS A 273      21.033  23.581  43.046  1.00 32.65     0.004 C 
ATOM    580  CD  LYS A 273      21.787  22.382  43.619  1.00 40.78     0.027 C 
ATOM    581  CE  LYS A 273      22.487  22.712  44.914  1.00 55.96     0.229 C 
ATOM    582  NZ  LYS A 273      23.287  21.558  45.419  1.00 65.29    -0.079 N 
ATOM    583  HZ1 LYS A 273      23.760  21.781  46.295  1.00  0.00     0.274 HD
ATOM    584  HZ2 LYS A 273      23.946  21.225  44.715  1.00  0.00     0.274 HD
ATOM    585  HZ3 LYS A 273      22.714  20.719  45.510  1.00  0.00     0.274 HD
ATOM    586  N   GLY A 274      17.573  24.223  42.285  1.00 21.10    -0.351 N 
ATOM    587  HN  GLY A 274      17.600  23.223  42.088  1.00  0.00     0.163 HD
ATOM    588  CA  GLY A 274      16.471  24.759  43.065  1.00 20.31     0.225 C 
ATOM    589  C   GLY A 274      15.306  25.172  42.186  1.00 24.36     0.236 C 
ATOM    590  O   GLY A 274      14.334  25.741  42.691  1.00 24.26    -0.272 OA
ATOM    591  N   TYR A 275      15.378  24.856  40.874  1.00 20.60    -0.346 N 
ATOM    592  HN  TYR A 275      16.208  24.367  40.539  1.00  0.00     0.163 HD
ATOM    593  CA  TYR A 275      14.318  25.181  39.900  1.00 19.58     0.180 C 
ATOM    594  C   TYR A 275      13.320  24.049  39.824  1.00 21.92     0.241 C 
ATOM    595  O   TYR A 275      13.695  22.908  39.621  1.00 19.49    -0.271 OA
ATOM    596  CB  TYR A 275      14.898  25.460  38.516  1.00 20.46     0.073 C 
ATOM    597  CG  TYR A 275      15.559  26.810  38.448  1.00 22.97    -0.056 A 
ATOM    598  CD1 TYR A 275      16.917  26.957  38.734  1.00 25.92     0.010 A 
ATOM    599  CD2 TYR A 275      14.822  27.954  38.158  1.00 23.52     0.010 A 
ATOM    600  CE1 TYR A 275      17.529  28.203  38.697  1.00 27.76     0.037 A 
ATOM    601  CE2 TYR A 275      15.428  29.211  38.105  1.00 24.85     0.037 A 
ATOM    602  CZ  TYR A 275      16.787  29.325  38.356  1.00 35.30     0.065 A 
ATOM    603  OH  TYR A 275      17.403  30.549  38.301  1.00 35.39    -0.361 OA
ATOM    604  HH  TYR A 275      16.895  31.317  38.068  1.00  0.00     0.217 HD
ATOM    605  N   GLY A 276      12.051  24.365  39.956  1.00 21.42    -0.351 N 
ATOM    606  HN  GLY A 276      11.764  25.338  40.062  1.00  0.00     0.163 HD
ATOM    607  CA  GLY A 276      11.068  23.298  39.948  1.00 21.87     0.225 C 
ATOM    608  C   GLY A 276       9.691  23.736  39.557  1.00 24.00     0.236 C 
ATOM    609  O   GLY A 276       9.512  24.750  38.867  1.00 22.12    -0.272 OA
ATOM    610  N   ILE A 277       8.717  22.964  40.031  1.00 20.22    -0.346 N 
ATOM    611  HN  ILE A 277       8.961  22.213  40.677  1.00  0.00     0.163 HD
ATOM    612  CA  ILE A 277       7.320  23.142  39.670  1.00 20.33     0.180 C 
ATOM    613  C   ILE A 277       6.422  23.048  40.885  1.00 21.77     0.241 C 
ATOM    614  O   ILE A 277       6.678  22.268  41.813  1.00 20.82    -0.271 OA
ATOM    615  CB  ILE A 277       6.895  22.094  38.595  1.00 24.47     0.013 C 
ATOM    616  CG1 ILE A 277       7.092  20.649  39.129  1.00 26.38     0.002 C 
ATOM    617  CG2 ILE A 277       7.628  22.323  37.223  1.00 25.29     0.012 C 
ATOM    618  CD1 ILE A 277       6.488  19.580  38.351  1.00 37.93     0.005 C 
ATOM    619  N   GLN A 278       5.341  23.813  40.864  1.00 18.57    -0.346 N 
ATOM    620  HN  GLN A 278       5.194  24.462  40.091  1.00  0.00     0.163 HD
ATOM    621  CA  GLN A 278       4.357  23.732  41.943  1.00 18.47     0.177 C 
ATOM    622  C   GLN A 278       2.992  23.915  41.349  1.00 22.26     0.241 C 
ATOM    623  O   GLN A 278       2.845  24.651  40.378  1.00 23.49    -0.271 OA
ATOM    624  CB  GLN A 278       4.588  24.780  43.036  1.00 19.30     0.044 C 
ATOM    625  CG  GLN A 278       5.728  24.404  44.002  1.00 26.11     0.105 C 
ATOM    626  CD  GLN A 278       5.874  25.423  45.110  1.00 28.88     0.215 C 
ATOM    627  NE2 GLN A 278       6.129  24.954  46.320  1.00 27.49    -0.370 N 
ATOM    628 1HE2 GLN A 278       6.227  25.641  47.067  1.00  0.00     0.159 HD
ATOM    629 2HE2 GLN A 278       6.176  23.953  46.509  1.00  0.00     0.159 HD
ATOM    630  OE1 GLN A 278       5.818  26.628  44.882  1.00 27.99    -0.274 OA
ATOM    631  N   ILE A 279       1.982  23.298  41.963  1.00 17.73    -0.346 N 
ATOM    632  HN  ILE A 279       2.171  22.722  42.783  1.00  0.00     0.163 HD
ATOM    633  CA  ILE A 279       0.599  23.433  41.479  1.00 17.34     0.180 C 
ATOM    634  C   ILE A 279       0.003  24.758  41.976  1.00 22.10     0.241 C 
ATOM    635  O   ILE A 279       0.067  25.023  43.170  1.00 22.18    -0.271 OA
ATOM    636  CB  ILE A 279      -0.301  22.251  41.913  1.00 20.08     0.013 C 
ATOM    637  CG1 ILE A 279       0.236  20.876  41.397  1.00 20.01     0.002 C 
ATOM    638  CG2 ILE A 279      -1.760  22.505  41.451  1.00 21.35     0.012 C 
ATOM    639  CD1 ILE A 279      -0.562  19.616  41.959  1.00 21.80     0.005 C 
ATOM    640  N   GLU A 280      -0.543  25.578  41.052  1.00 19.12    -0.346 N 
ATOM    641  HN  GLU A 280      -0.450  25.325  40.068  1.00  0.00     0.163 HD
ATOM    642  CA  GLU A 280      -1.262  26.810  41.385  1.00 20.90     0.177 C 
ATOM    643  C   GLU A 280      -2.759  26.481  41.551  1.00 22.49     0.241 C 
ATOM    644  O   GLU A 280      -3.433  27.052  42.400  1.00 20.31    -0.271 OA
ATOM    645  CB  GLU A 280      -1.060  27.865  40.273  1.00 22.54     0.045 C 
ATOM    646  CG  GLU A 280      -1.829  29.152  40.523  1.00 38.54     0.116 C 
ATOM    647  CD  GLU A 280      -1.628  30.198  39.449  1.00 64.57     0.172 C 
ATOM    648  OE1 GLU A 280      -2.621  30.560  38.777  1.00 65.35    -0.648 OA
ATOM    649  OE2 GLU A 280      -0.470  30.640  39.266  1.00 55.35    -0.648 OA
ATOM    650  N   GLN A 281      -3.291  25.619  40.693  1.00 19.56    -0.346 N 
ATOM    651  HN  GLN A 281      -2.686  25.194  39.990  1.00  0.00     0.163 HD
ATOM    652  CA  GLN A 281      -4.706  25.251  40.710  1.00 18.45     0.177 C 
ATOM    653  C   GLN A 281      -4.895  23.878  40.099  1.00 20.09     0.241 C 
ATOM    654  O   GLN A 281      -4.205  23.538  39.131  1.00 20.44    -0.271 OA
ATOM    655  CB  GLN A 281      -5.505  26.286  39.861  1.00 20.52     0.044 C 
ATOM    656  CG  GLN A 281      -7.018  25.979  39.639  1.00 20.42     0.105 C 
ATOM    657  CD  GLN A 281      -7.665  27.001  38.723  1.00 25.74     0.215 C 
ATOM    658  NE2 GLN A 281      -8.984  26.964  38.646  1.00 21.26    -0.370 N 
ATOM    659 1HE2 GLN A 281      -9.419  27.651  38.030  1.00  0.00     0.159 HD
ATOM    660 2HE2 GLN A 281      -9.533  26.302  39.194  1.00  0.00     0.159 HD
ATOM    661  OE1 GLN A 281      -6.994  27.810  38.053  1.00 20.92    -0.274 OA
ATOM    662  N   ILE A 282      -5.827  23.106  40.663  1.00 16.58    -0.346 N 
ATOM    663  HN  ILE A 282      -6.247  23.413  41.540  1.00  0.00     0.163 HD
ATOM    664  CA  ILE A 282      -6.273  21.840  40.081  1.00 16.04     0.180 C 
ATOM    665  C   ILE A 282      -7.721  22.026  39.643  1.00 20.88     0.241 C 
ATOM    666  O   ILE A 282      -8.603  22.164  40.502  1.00 21.28    -0.271 OA
ATOM    667  CB  ILE A 282      -6.145  20.594  40.991  1.00 19.27     0.013 C 
ATOM    668  CG1 ILE A 282      -4.716  20.462  41.545  1.00 17.52     0.002 C 
ATOM    669  CG2 ILE A 282      -6.546  19.315  40.209  1.00 19.91     0.012 C 
ATOM    670  CD1 ILE A 282      -4.491  19.271  42.567  1.00 20.87     0.005 C 
ATOM    671  N   ARG A 283      -7.961  21.987  38.336  1.00 19.00    -0.346 N 
ATOM    672  HN  ARG A 283      -7.177  21.926  37.687  1.00  0.00     0.163 HD
ATOM    673  CA  ARG A 283      -9.322  22.030  37.808  1.00 18.94     0.176 C 
ATOM    674  C   ARG A 283      -9.774  20.557  37.748  1.00 21.88     0.241 C 
ATOM    675  O   ARG A 283      -9.027  19.709  37.256  1.00 22.66    -0.271 OA
ATOM    676  CB  ARG A 283      -9.349  22.656  36.415  1.00 19.26     0.036 C 
ATOM    677  CG  ARG A 283     -10.695  22.460  35.690  1.00 21.96     0.023 C 
ATOM    678  CD  ARG A 283     -10.838  23.448  34.537  1.00 25.78     0.138 C 
ATOM    679  NE  ARG A 283     -11.021  24.814  35.041  1.00 24.89    -0.227 N 
ATOM    680  HE  ARG A 283     -11.134  24.941  36.047  1.00  0.00     0.177 HD
ATOM    681  CZ  ARG A 283     -11.049  25.895  34.271  1.00 34.50     0.665 C 
ATOM    682  NH1 ARG A 283     -10.904  25.787  32.955  1.00 25.19    -0.235 N 
ATOM    683 1HH1 ARG A 283     -10.773  24.865  32.539  1.00  0.00     0.174 HD
ATOM    684 2HH1 ARG A 283     -10.926  26.618  32.363  1.00  0.00     0.174 HD
ATOM    685  NH2 ARG A 283     -11.220  27.097  34.813  1.00 26.48    -0.235 N 
ATOM    686 1HH2 ARG A 283     -11.331  27.180  35.824  1.00  0.00     0.174 HD
ATOM    687 2HH2 ARG A 283     -11.242  27.928  34.221  1.00  0.00     0.174 HD
ATOM    688  N   ILE A 284     -10.963  20.258  38.278  1.00 19.98    -0.346 N 
ATOM    689  HN  ILE A 284     -11.527  21.006  38.682  1.00  0.00     0.163 HD
ATOM    690  CA  ILE A 284     -11.481  18.891  38.296  1.00 19.78     0.180 C 
ATOM    691  C   ILE A 284     -12.779  18.870  37.483  1.00 24.43     0.241 C 
ATOM    692  O   ILE A 284     -13.763  19.509  37.880  1.00 23.19    -0.271 OA
ATOM    693  CB  ILE A 284     -11.688  18.403  39.750  1.00 23.56     0.013 C 
ATOM    694  CG1 ILE A 284     -10.381  18.514  40.575  1.00 25.14     0.002 C 
ATOM    695  CG2 ILE A 284     -12.207  16.962  39.779  1.00 24.22     0.012 C 
ATOM    696  CD1 ILE A 284     -10.526  19.423  41.733  1.00 30.51     0.005 C 
ATOM    697  N   LEU A 285     -12.774  18.158  36.364  1.00 20.02    -0.346 N 
ATOM    698  HN  LEU A 285     -11.933  17.645  36.101  1.00  0.00     0.163 HD
ATOM    699  CA  LEU A 285     -13.962  18.095  35.494  1.00 20.37     0.177 C 
ATOM    700  C   LEU A 285     -14.684  16.818  35.808  1.00 25.23     0.241 C 
ATOM    701  O   LEU A 285     -14.223  15.745  35.458  1.00 24.31    -0.271 OA
ATOM    702  CB  LEU A 285     -13.588  18.245  34.024  1.00 19.87     0.038 C 
ATOM    703  CG  LEU A 285     -12.715  19.465  33.704  1.00 23.92    -0.020 C 
ATOM    704  CD1 LEU A 285     -12.272  19.464  32.249  1.00 24.11     0.009 C 
ATOM    705  CD2 LEU A 285     -13.478  20.778  34.000  1.00 27.86     0.009 C 
ATOM    706  N   LYS A 286     -15.728  16.929  36.630  1.00 24.18    -0.346 N 
ATOM    707  HN  LYS A 286     -16.014  17.864  36.921  1.00  0.00     0.163 HD
ATOM    708  CA  LYS A 286     -16.485  15.786  37.137  1.00 24.69     0.176 C 
ATOM    709  C   LYS A 286     -17.304  15.026  36.102  1.00 30.57     0.241 C 
ATOM    710  O   LYS A 286     -17.540  13.818  36.254  1.00 31.85    -0.271 OA
ATOM    711  CB  LYS A 286     -17.375  16.225  38.315  1.00 27.76     0.035 C 
ATOM    712  CG  LYS A 286     -16.573  16.819  39.485  1.00 42.60     0.004 C 
ATOM    713  CD  LYS A 286     -17.427  16.984  40.735  1.00 55.35     0.027 C 
ATOM    714  CE  LYS A 286     -16.576  17.220  41.956  1.00 71.45     0.229 C 
ATOM    715  NZ  LYS A 286     -17.336  16.995  43.214  1.00 86.34    -0.079 N 
ATOM    716  HZ1 LYS A 286     -16.760  17.155  44.040  1.00  0.00     0.274 HD
ATOM    717  HZ2 LYS A 286     -17.759  16.067  43.231  1.00  0.00     0.274 HD
ATOM    718  HZ3 LYS A 286     -18.186  17.559  43.240  1.00  0.00     0.274 HD
ATOM    719  N   SER A 287     -17.735  15.719  35.052  1.00 26.60    -0.344 N 
ATOM    720  HN  SER A 287     -17.479  16.702  34.963  1.00  0.00     0.163 HD
ATOM    721  CA  SER A 287     -18.562  15.105  34.031  1.00 27.03     0.200 C 
ATOM    722  C   SER A 287     -18.114  15.506  32.635  1.00 28.34     0.245 C 
ATOM    723  O   SER A 287     -17.373  16.484  32.492  1.00 27.72    -0.271 OA
ATOM    724  CB  SER A 287     -20.033  15.463  34.266  1.00 31.46     0.199 C 
ATOM    725  OG  SER A 287     -20.292  16.826  33.971  1.00 43.28    -0.398 OA
ATOM    726  HG  SER A 287     -21.204  17.048  34.117  1.00  0.00     0.209 HD
ATOM    727  N   PRO A 288     -18.539  14.765  31.588  1.00 25.71    -0.337 N 
ATOM    728  CA  PRO A 288     -18.150  15.166  30.224  1.00 24.58     0.179 C 
ATOM    729  C   PRO A 288     -18.710  16.533  29.827  1.00 28.97     0.241 C 
ATOM    730  O   PRO A 288     -19.776  16.953  30.304  1.00 29.12    -0.271 OA
ATOM    731  CB  PRO A 288     -18.744  14.075  29.324  1.00 26.34     0.037 C 
ATOM    732  CG  PRO A 288     -19.319  13.050  30.204  1.00 30.51     0.022 C 
ATOM    733  CD  PRO A 288     -19.412  13.568  31.595  1.00 25.61     0.127 C 
ATOM    734  N   GLN A 289     -17.979  17.226  28.954  1.00 24.99    -0.346 N 
ATOM    735  HN  GLN A 289     -17.093  16.831  28.639  1.00  0.00     0.163 HD
ATOM    736  CA  GLN A 289     -18.387  18.517  28.431  1.00 25.65     0.177 C 
ATOM    737  C   GLN A 289     -19.463  18.294  27.369  1.00 29.60     0.241 C 
ATOM    738  O   GLN A 289     -19.217  17.607  26.377  1.00 28.47    -0.271 OA
ATOM    739  CB  GLN A 289     -17.191  19.288  27.826  1.00 26.69     0.044 C 
ATOM    740  CG  GLN A 289     -17.571  20.638  27.202  1.00 31.86     0.105 C 
ATOM    741  CD  GLN A 289     -18.178  21.623  28.180  1.00 46.07     0.215 C 
ATOM    742  NE2 GLN A 289     -19.320  22.214  27.812  1.00 45.51    -0.370 N 
ATOM    743 1HE2 GLN A 289     -19.755  22.020  26.910  1.00  0.00     0.159 HD
ATOM    744 2HE2 GLN A 289     -19.729  22.877  28.470  1.00  0.00     0.159 HD
ATOM    745  OE1 GLN A 289     -17.652  21.858  29.270  1.00 34.52    -0.274 OA
ATOM    746  N   GLU A 290     -20.643  18.899  27.590  1.00 28.91    -0.346 N 
ATOM    747  HN  GLU A 290     -20.777  19.385  28.477  1.00  0.00     0.163 HD
ATOM    748  CA  GLU A 290     -21.750  18.898  26.624  1.00 30.26     0.177 C 
ATOM    749  C   GLU A 290     -21.286  19.725  25.420  1.00 34.83     0.241 C 
ATOM    750  O   GLU A 290     -20.795  20.848  25.595  1.00 34.19    -0.271 OA
ATOM    751  CB  GLU A 290     -23.009  19.548  27.242  1.00 32.27     0.045 C 
ATOM    752  CG  GLU A 290     -23.658  18.719  28.341  1.00 47.58     0.116 C 
ATOM    753  CD  GLU A 290     -25.098  18.323  28.075  1.00 87.16     0.172 C 
ATOM    754  OE1 GLU A 290     -25.353  17.110  27.895  1.00 91.69    -0.648 OA
ATOM    755  OE2 GLU A 290     -25.972  19.222  28.047  1.00 87.71    -0.648 OA
ATOM    756  N   VAL A 291     -21.352  19.133  24.225  1.00 32.20    -0.346 N 
ATOM    757  HN  VAL A 291     -21.700  18.175  24.180  1.00  0.00     0.163 HD
ATOM    758  CA  VAL A 291     -20.953  19.783  22.978  1.00 32.93     0.180 C 
ATOM    759  C   VAL A 291     -22.139  19.827  21.995  1.00 41.82     0.241 C 
ATOM    760  O   VAL A 291     -22.991  18.936  22.021  1.00 41.43    -0.271 OA
ATOM    761  CB  VAL A 291     -19.675  19.168  22.332  1.00 36.24     0.009 C 
ATOM    762  CG1 VAL A 291     -18.421  19.501  23.142  1.00 35.97     0.012 C 
ATOM    763  CG2 VAL A 291     -19.795  17.654  22.102  1.00 36.08     0.012 C 
ATOM    764  N   LYS A 292     -22.185  20.863  21.140  1.00 42.51    -0.346 N 
ATOM    765  HN  LYS A 292     -21.467  21.583  21.224  1.00  0.00     0.163 HD
ATOM    766  CA  LYS A 292     -23.207  21.027  20.088  1.00 43.73     0.176 C 
ATOM    767  C   LYS A 292     -22.780  20.161  18.871  1.00 49.51     0.243 C 
ATOM    768  O   LYS A 292     -21.604  19.788  18.806  1.00 47.81    -0.271 OA
ATOM    769  CB  LYS A 292     -23.302  22.513  19.685  1.00 46.85     0.035 C 
ATOM    770  CG  LYS A 292     -23.965  23.387  20.741  1.00 63.51     0.004 C 
ATOM    771  CD  LYS A 292     -23.485  24.826  20.658  1.00 74.97     0.027 C 
ATOM    772  CE  LYS A 292     -24.056  25.668  21.771  1.00 85.08     0.229 C 
ATOM    773  NZ  LYS A 292     -23.394  26.995  21.849  1.00 94.51    -0.079 N 
ATOM    774  HZ1 LYS A 292     -23.780  27.565  22.602  1.00  0.00     0.274 HD
ATOM    775  HZ2 LYS A 292     -23.433  27.484  20.955  1.00  0.00     0.274 HD
ATOM    776  HZ3 LYS A 292     -22.382  26.902  21.935  1.00  0.00     0.274 HD
ATOM    777  N   PRO A 293     -23.667  19.815  17.892  1.00 47.98    -0.337 N 
ATOM    778  CA  PRO A 293     -23.203  19.002  16.748  1.00 47.94     0.179 C 
ATOM    779  C   PRO A 293     -22.066  19.678  15.978  1.00 50.01     0.241 C 
ATOM    780  O   PRO A 293     -22.100  20.892  15.764  1.00 49.48    -0.271 OA
ATOM    781  CB  PRO A 293     -24.469  18.834  15.892  1.00 49.95     0.037 C 
ATOM    782  CG  PRO A 293     -25.602  19.036  16.851  1.00 54.55     0.022 C 
ATOM    783  CD  PRO A 293     -25.107  20.124  17.765  1.00 50.22     0.127 C 
ATOM    784  N   GLY A 294     -21.039  18.897  15.652  1.00 46.09    -0.351 N 
ATOM    785  HN  GLY A 294     -21.085  17.910  15.905  1.00  0.00     0.163 HD
ATOM    786  CA  GLY A 294     -19.848  19.376  14.951  1.00 45.62     0.225 C 
ATOM    787  C   GLY A 294     -18.820  20.075  15.828  1.00 47.41     0.236 C 
ATOM    788  O   GLY A 294     -17.727  20.402  15.356  1.00 47.57    -0.272 OA
ATOM    789  N   GLU A 295     -19.169  20.327  17.107  1.00 41.18    -0.346 N 
ATOM    790  HN  GLU A 295     -20.100  20.042  17.411  1.00  0.00     0.163 HD
ATOM    791  CA  GLU A 295     -18.301  20.982  18.088  1.00 39.08     0.177 C 
ATOM    792  C   GLU A 295     -17.500  19.917  18.857  1.00 39.91     0.241 C 
ATOM    793  O   GLU A 295     -18.004  18.826  19.138  1.00 39.25    -0.271 OA
ATOM    794  CB  GLU A 295     -19.142  21.844  19.044  1.00 40.25     0.045 C 
ATOM    795  CG  GLU A 295     -18.363  22.668  20.063  1.00 53.79     0.116 C 
ATOM    796  CD  GLU A 295     -19.183  23.397  21.114  1.00 76.38     0.172 C 
ATOM    797  OE1 GLU A 295     -20.248  22.877  21.522  1.00 65.44    -0.648 OA
ATOM    798  OE2 GLU A 295     -18.734  24.479  21.558  1.00 75.14    -0.648 OA
ATOM    799  N   LYS A 296     -16.237  20.230  19.159  1.00 32.96    -0.346 N 
ATOM    800  HN  LYS A 296     -15.846  21.114  18.833  1.00  0.00     0.163 HD
ATOM    801  CA  LYS A 296     -15.411  19.329  19.946  1.00 31.31     0.176 C 
ATOM    802  C   LYS A 296     -14.835  20.065  21.133  1.00 30.34     0.241 C 
ATOM    803  O   LYS A 296     -14.830  21.300  21.164  1.00 29.23    -0.271 OA
ATOM    804  CB  LYS A 296     -14.355  18.573  19.108  1.00 34.56     0.035 C 
ATOM    805  CG  LYS A 296     -13.488  19.429  18.209  1.00 49.44     0.004 C 
ATOM    806  CD  LYS A 296     -12.565  18.566  17.352  1.00 55.56     0.027 C 
ATOM    807  CE  LYS A 296     -11.783  19.392  16.359  1.00 61.18     0.229 C 
ATOM    808  NZ  LYS A 296     -10.413  18.851  16.155  1.00 71.84    -0.079 N 
ATOM    809  HZ1 LYS A 296      -9.885  19.409  15.484  1.00  0.00     0.274 HD
ATOM    810  HZ2 LYS A 296     -10.437  17.868  15.884  1.00  0.00     0.274 HD
ATOM    811  HZ3 LYS A 296      -9.913  18.760  17.039  1.00  0.00     0.274 HD
ATOM    812  N   HIS A 297     -14.466  19.308  22.165  1.00 24.36    -0.346 N 
ATOM    813  HN  HIS A 297     -14.574  18.297  22.090  1.00  0.00     0.163 HD
ATOM    814  CA  HIS A 297     -13.913  19.860  23.401  1.00 21.40     0.182 C 
ATOM    815  C   HIS A 297     -13.051  18.757  23.989  1.00 22.69     0.241 C 
ATOM    816  O   HIS A 297     -13.427  17.586  23.886  1.00 21.51    -0.271 OA
ATOM    817  CB  HIS A 297     -15.027  20.261  24.386  1.00 21.36     0.093 C 
ATOM    818  CG  HIS A 297     -14.543  21.017  25.589  1.00 24.40     0.028 A 
ATOM    819  CD2 HIS A 297     -14.593  22.346  25.854  1.00 25.39     0.114 A 
ATOM    820  ND1 HIS A 297     -13.982  20.363  26.679  1.00 25.37    -0.354 N 
ATOM    821  HD1 HIS A 297     -13.819  19.361  26.778  1.00  0.00     0.166 HD
ATOM    822  CE1 HIS A 297     -13.703  21.309  27.563  1.00 24.65     0.180 A 
ATOM    823  NE2 HIS A 297     -14.056  22.524  27.109  1.00 24.87    -0.360 N 
ATOM    824  HE2 HIS A 297     -13.947  23.411  27.601  1.00  0.00     0.166 HD
ATOM    825  N   TYR A 298     -11.901  19.105  24.609  1.00 19.98    -0.346 N 
ATOM    826  HN  TYR A 298     -11.641  20.087  24.704  1.00  0.00     0.163 HD
ATOM    827  CA  TYR A 298     -11.023  18.040  25.149  1.00 19.67     0.180 C 
ATOM    828  C   TYR A 298     -11.698  17.138  26.201  1.00 22.08     0.241 C 
ATOM    829  O   TYR A 298     -11.271  15.994  26.381  1.00 23.09    -0.271 OA
ATOM    830  CB  TYR A 298      -9.693  18.604  25.701  1.00 20.08     0.073 C 
ATOM    831  CG  TYR A 298      -9.831  19.356  27.000  1.00 21.13    -0.056 A 
ATOM    832  CD1 TYR A 298     -10.157  20.709  27.015  1.00 21.89     0.010 A 
ATOM    833  CD2 TYR A 298      -9.560  18.736  28.219  1.00 22.14     0.010 A 
ATOM    834  CE1 TYR A 298     -10.238  21.420  28.214  1.00 22.94     0.037 A 
ATOM    835  CE2 TYR A 298      -9.657  19.427  29.422  1.00 22.45     0.037 A 
ATOM    836  CZ  TYR A 298      -9.993  20.771  29.415  1.00 22.70     0.065 A 
ATOM    837  OH  TYR A 298     -10.079  21.432  30.604  1.00 21.94    -0.361 OA
ATOM    838  HH  TYR A 298     -10.309  22.354  30.599  1.00  0.00     0.217 HD
ATOM    839  N   ASN A 299     -12.699  17.675  26.900  1.00 19.76    -0.346 N 
ATOM    840  HN  ASN A 299     -12.973  18.634  26.685  1.00  0.00     0.163 HD
ATOM    841  CA  ASN A 299     -13.424  16.976  27.952  1.00 19.74     0.185 C 
ATOM    842  C   ASN A 299     -14.758  16.387  27.495  1.00 21.69     0.241 C 
ATOM    843  O   ASN A 299     -15.550  15.923  28.331  1.00 20.54    -0.271 OA
ATOM    844  CB  ASN A 299     -13.612  17.886  29.150  1.00 20.47     0.137 C 
ATOM    845  CG  ASN A 299     -14.187  17.187  30.350  1.00 25.65     0.217 C 
ATOM    846  ND2 ASN A 299     -15.209  17.801  30.950  1.00 21.73    -0.370 N 
ATOM    847 1HD2 ASN A 299     -15.551  18.713  30.649  1.00  0.00     0.159 HD
ATOM    848 2HD2 ASN A 299     -15.599  17.327  31.764  1.00  0.00     0.159 HD
ATOM    849  OD1 ASN A 299     -13.770  16.075  30.717  1.00 21.14    -0.274 OA
ATOM    850  N   MET A 300     -15.017  16.364  26.171  1.00 21.13    -0.346 N 
ATOM    851  HN  MET A 300     -14.348  16.753  25.506  1.00  0.00     0.163 HD
ATOM    852  CA  MET A 300     -16.278  15.770  25.700  1.00 20.88     0.177 C 
ATOM    853  C   MET A 300     -16.252  14.247  25.946  1.00 26.16     0.241 C 
ATOM    854  O   MET A 300     -15.171  13.668  26.105  1.00 24.00    -0.271 OA
ATOM    855  CB  MET A 300     -16.529  16.102  24.224  1.00 22.31     0.045 C 
ATOM    856  CG  MET A 300     -15.629  15.342  23.265  1.00 25.58     0.076 C 
ATOM    857  SD  MET A 300     -15.787  16.007  21.592  1.00 30.08    -0.173 SA
ATOM    858  CE  MET A 300     -14.737  14.974  20.761  1.00 26.87     0.089 C 
ATOM    859  N   ALA A 301     -17.436  13.605  25.955  1.00 24.70    -0.346 N 
ATOM    860  HN  ALA A 301     -18.285  14.144  25.785  1.00  0.00     0.163 HD
ATOM    861  CA  ALA A 301     -17.556  12.161  26.200  1.00 24.74     0.172 C 
ATOM    862  C   ALA A 301     -16.860  11.313  25.151  1.00 29.21     0.240 C 
ATOM    863  O   ALA A 301     -16.120  10.383  25.491  1.00 29.32    -0.271 OA
ATOM    864  CB  ALA A 301     -19.026  11.769  26.291  1.00 25.87     0.042 C 
ATOM    865  N   LYS A 302     -17.041  11.662  23.889  1.00 27.11    -0.346 N 
ATOM    866  HN  LYS A 302     -17.579  12.502  23.676  1.00  0.00     0.163 HD
ATOM    867  CA  LYS A 302     -16.486  10.869  22.788  1.00 28.38     0.172 C 
ATOM    868  C   LYS A 302     -15.027  11.141  22.479  1.00 31.10     0.240 C 
ATOM    869  O   LYS A 302     -14.540  12.250  22.680  1.00 30.10    -0.271 OA
ATOM    870  CB  LYS A 302     -17.362  11.026  21.515  1.00 30.50     0.042 C 
ATOM    871  N   SER A 303     -14.335  10.109  21.973  1.00 29.39    -0.344 N 
ATOM    872  HN  SER A 303     -14.796   9.201  21.917  1.00  0.00     0.163 HD
ATOM    873  CA  SER A 303     -12.963  10.213  21.499  1.00 29.47     0.200 C 
ATOM    874  C   SER A 303     -13.051  10.808  20.099  1.00 32.08     0.243 C 
ATOM    875  O   SER A 303     -14.084  10.661  19.432  1.00 31.17    -0.271 OA
ATOM    876  CB  SER A 303     -12.307   8.836  21.437  1.00 33.08     0.199 C 
ATOM    877  OG  SER A 303     -12.050   8.390  22.756  1.00 43.56    -0.398 OA
ATOM    878  HG  SER A 303     -11.642   7.533  22.717  1.00  0.00     0.209 HD
ATOM    879  N   TYR A 304     -11.980  11.486  19.669  1.00 28.05    -0.346 N 
ATOM    880  HN  TYR A 304     -11.172  11.538  20.290  1.00  0.00     0.163 HD
ATOM    881  CA  TYR A 304     -11.884  12.157  18.375  1.00 28.42     0.181 C 
ATOM    882  C   TYR A 304     -10.500  11.908  17.753  1.00 32.42     0.243 C 
ATOM    883  O   TYR A 304      -9.504  12.018  18.471  1.00 29.50    -0.271 OA
ATOM    884  CB  TYR A 304     -12.116  13.676  18.549  1.00 30.75     0.073 C 
ATOM    885  CG  TYR A 304     -12.198  14.424  17.234  1.00 35.81    -0.056 A 
ATOM    886  CD1 TYR A 304     -11.052  14.924  16.621  1.00 38.51     0.010 A 
ATOM    887  CD2 TYR A 304     -13.416  14.591  16.578  1.00 37.96     0.010 A 
ATOM    888  CE1 TYR A 304     -11.110  15.551  15.378  1.00 40.72     0.037 A 
ATOM    889  CE2 TYR A 304     -13.489  15.231  15.340  1.00 39.43     0.037 A 
ATOM    890  CZ  TYR A 304     -12.333  15.711  14.746  1.00 49.49     0.065 A 
ATOM    891  OH  TYR A 304     -12.393  16.368  13.541  1.00 54.04    -0.361 OA
ATOM    892  HH  TYR A 304     -11.600  16.697  13.134  1.00  0.00     0.217 HD
ATOM    893  N   PRO A 305     -10.376  11.596  16.438  1.00 31.80    -0.337 N 
ATOM    894  CA  PRO A 305     -11.428  11.511  15.390  1.00 32.24     0.179 C 
ATOM    895  C   PRO A 305     -12.276  10.250  15.363  1.00 37.09     0.241 C 
ATOM    896  O   PRO A 305     -13.348  10.260  14.753  1.00 37.94    -0.271 OA
ATOM    897  CB  PRO A 305     -10.624  11.680  14.091  1.00 33.54     0.037 C 
ATOM    898  CG  PRO A 305      -9.302  11.057  14.397  1.00 37.68     0.022 C 
ATOM    899  CD  PRO A 305      -9.030  11.396  15.852  1.00 33.43     0.127 C 
ATOM    900  N   ASN A 306     -11.816   9.169  16.002  1.00 34.39    -0.346 N 
ATOM    901  HN  ASN A 306     -10.930   9.223  16.504  1.00  0.00     0.163 HD
ATOM    902  CA  ASN A 306     -12.560   7.911  15.994  1.00 35.46     0.185 C 
ATOM    903  C   ASN A 306     -13.261   7.622  17.329  1.00 40.66     0.241 C 
ATOM    904  O   ASN A 306     -12.605   7.325  18.323  1.00 40.45    -0.271 OA
ATOM    905  CB  ASN A 306     -11.648   6.762  15.532  1.00 37.52     0.137 C 
ATOM    906  CG  ASN A 306     -12.339   5.470  15.153  1.00 59.95     0.217 C 
ATOM    907  ND2 ASN A 306     -11.557   4.543  14.613  1.00 52.42    -0.370 N 
ATOM    908 1HD2 ASN A 306     -10.561   4.700  14.462  1.00  0.00     0.159 HD
ATOM    909 2HD2 ASN A 306     -12.023   3.672  14.358  1.00  0.00     0.159 HD
ATOM    910  OD1 ASN A 306     -13.553   5.279  15.337  1.00 47.96    -0.274 OA
ATOM    911  N   GLU A 307     -14.607   7.723  17.342  1.00 37.92    -0.346 N 
ATOM    912  HN  GLU A 307     -15.072   7.993  16.476  1.00  0.00     0.163 HD
ATOM    913  CA  GLU A 307     -15.445   7.470  18.519  1.00 38.25     0.172 C 
ATOM    914  C   GLU A 307     -15.444   5.994  18.917  1.00 42.54     0.240 C 
ATOM    915  O   GLU A 307     -15.716   5.678  20.078  1.00 41.98    -0.271 OA
ATOM    916  CB  GLU A 307     -16.886   7.958  18.275  1.00 39.81     0.042 C 
ATOM    917  N   GLU A 308     -15.114   5.085  17.967  1.00 39.31    -0.346 N 
ATOM    918  HN  GLU A 308     -14.893   5.411  17.026  1.00  0.00     0.163 HD
ATOM    919  CA  GLU A 308     -15.065   3.647  18.251  1.00 39.11     0.172 C 
ATOM    920  C   GLU A 308     -13.803   3.263  19.052  1.00 41.12     0.240 C 
ATOM    921  O   GLU A 308     -13.730   2.158  19.596  1.00 40.26    -0.271 OA
ATOM    922  CB  GLU A 308     -15.191   2.824  16.953  1.00 40.25     0.042 C 
ATOM    923  N   LYS A 309     -12.824   4.188  19.130  1.00 36.04    -0.346 N 
ATOM    924  HN  LYS A 309     -12.971   5.079  18.656  1.00  0.00     0.163 HD
ATOM    925  CA  LYS A 309     -11.564   3.996  19.850  1.00 34.55     0.176 C 
ATOM    926  C   LYS A 309     -11.677   4.503  21.287  1.00 38.10     0.241 C 
ATOM    927  O   LYS A 309     -12.390   5.473  21.555  1.00 36.59    -0.271 OA
ATOM    928  CB  LYS A 309     -10.412   4.716  19.125  1.00 36.77     0.034 C 
ATOM    929  CG  LYS A 309     -10.069   4.085  17.774  1.00 54.43    -0.002 C 
ATOM    930  CD  LYS A 309      -8.910   4.775  17.090  1.00 68.29     0.005 C 
ATOM    931  N   ASP A 310     -10.928   3.877  22.205  1.00 33.55    -0.346 N 
ATOM    932  HN  ASP A 310     -10.353   3.087  21.912  1.00  0.00     0.163 HD
ATOM    933  CA  ASP A 310     -10.901   4.280  23.610  1.00 33.32     0.186 C 
ATOM    934  C   ASP A 310     -10.355   5.720  23.773  1.00 36.79     0.241 C 
ATOM    935  O   ASP A 310     -10.775   6.442  24.676  1.00 37.32    -0.271 OA
ATOM    936  CB  ASP A 310     -10.009   3.302  24.393  1.00 35.28     0.147 C 
ATOM    937  CG  ASP A 310      -9.988   3.563  25.879  1.00 44.17     0.175 C 
ATOM    938  OD1 ASP A 310     -11.018   3.295  26.543  1.00 47.38    -0.648 OA
ATOM    939  OD2 ASP A 310      -8.959   4.074  26.376  1.00 36.06    -0.648 OA
ATOM    940  N   ALA A 311      -9.438   6.124  22.877  1.00 31.29    -0.346 N 
ATOM    941  HN  ALA A 311      -9.236   5.502  22.094  1.00  0.00     0.163 HD
ATOM    942  CA  ALA A 311      -8.710   7.388  22.942  1.00 29.69     0.172 C 
ATOM    943  C   ALA A 311      -8.768   8.275  21.712  1.00 31.49     0.240 C 
ATOM    944  O   ALA A 311      -8.941   7.799  20.584  1.00 28.85    -0.271 OA
ATOM    945  CB  ALA A 311      -7.248   7.080  23.237  1.00 30.48     0.042 C 
ATOM    946  N   TRP A 312      -8.471   9.569  21.941  1.00 26.43    -0.346 N 
ATOM    947  HN  TRP A 312      -8.386   9.867  22.913  1.00  0.00     0.163 HD
ATOM    948  CA  TRP A 312      -8.262  10.577  20.909  1.00 25.52     0.181 C 
ATOM    949  C   TRP A 312      -6.940  10.260  20.192  1.00 29.74     0.241 C 
ATOM    950  O   TRP A 312      -6.079   9.562  20.755  1.00 27.61    -0.271 OA
ATOM    951  CB  TRP A 312      -7.997  11.932  21.579  1.00 23.70     0.075 C 
ATOM    952  CG  TRP A 312      -9.190  12.753  21.957  1.00 23.61    -0.028 A 
ATOM    953  CD1 TRP A 312     -10.084  12.502  22.957  1.00 25.70     0.096 A 
ATOM    954  CD2 TRP A 312      -9.550  14.019  21.399  1.00 23.62    -0.002 A 
ATOM    955  CE2 TRP A 312     -10.704  14.464  22.081  1.00 26.48     0.042 A 
ATOM    956  CE3 TRP A 312      -9.034  14.805  20.347  1.00 24.67     0.014 A 
ATOM    957  NE1 TRP A 312     -11.016  13.511  23.019  1.00 24.69    -0.365 N 
ATOM    958  HE1 TRP A 312     -11.810  13.546  23.658  1.00  0.00     0.165 HD
ATOM    959  CZ2 TRP A 312     -11.309  15.696  21.799  1.00 25.73     0.030 A 
ATOM    960  CZ3 TRP A 312      -9.637  16.027  20.066  1.00 25.60     0.001 A 
ATOM    961  CH2 TRP A 312     -10.778  16.444  20.766  1.00 25.71     0.002 A 
ATOM    962  N   ASP A 313      -6.736  10.868  19.003  1.00 26.30    -0.345 N 
ATOM    963  HN  ASP A 313      -7.528  11.313  18.540  1.00  0.00     0.163 HD
ATOM    964  CA  ASP A 313      -5.437  10.915  18.355  1.00 25.56     0.186 C 
ATOM    965  C   ASP A 313      -4.699  11.893  19.308  1.00 26.57     0.241 C 
ATOM    966  O   ASP A 313      -5.229  12.963  19.614  1.00 25.13    -0.271 OA
ATOM    967  CB  ASP A 313      -5.517  11.544  16.950  1.00 26.48     0.147 C 
ATOM    968  CG  ASP A 313      -4.146  11.969  16.453  1.00 37.85     0.175 C 
ATOM    969  OD1 ASP A 313      -3.380  11.091  16.002  1.00 41.15    -0.648 OA
ATOM    970  OD2 ASP A 313      -3.794  13.153  16.627  1.00 37.67    -0.648 OA
ATOM    971  N   VAL A 314      -3.564  11.469  19.873  1.00 23.98    -0.346 N 
ATOM    972  HN  VAL A 314      -3.178  10.567  19.594  1.00  0.00     0.163 HD
ATOM    973  CA  VAL A 314      -2.848  12.277  20.898  1.00 22.89     0.180 C 
ATOM    974  C   VAL A 314      -2.510  13.729  20.496  1.00 25.01     0.241 C 
ATOM    975  O   VAL A 314      -2.686  14.645  21.298  1.00 25.13    -0.271 OA
ATOM    976  CB  VAL A 314      -1.676  11.476  21.540  1.00 26.72     0.009 C 
ATOM    977  CG1 VAL A 314      -0.494  11.321  20.583  1.00 27.00     0.012 C 
ATOM    978  CG2 VAL A 314      -1.238  12.073  22.892  1.00 25.86     0.012 C 
ATOM    979  N   LYS A 315      -2.043  13.944  19.239  1.00 24.32    -0.346 N 
ATOM    980  HN  LYS A 315      -1.926  13.149  18.611  1.00  0.00     0.163 HD
ATOM    981  CA  LYS A 315      -1.702  15.289  18.759  1.00 24.05     0.176 C 
ATOM    982  C   LYS A 315      -2.939  16.183  18.709  1.00 26.15     0.241 C 
ATOM    983  O   LYS A 315      -2.887  17.327  19.155  1.00 25.51    -0.271 OA
ATOM    984  CB  LYS A 315      -0.994  15.201  17.386  1.00 27.09     0.035 C 
ATOM    985  CG  LYS A 315      -0.456  16.527  16.885  1.00 43.33     0.004 C 
ATOM    986  CD  LYS A 315       0.226  16.402  15.527  1.00 52.74     0.027 C 
ATOM    987  CE  LYS A 315       0.749  17.740  15.057  1.00 67.28     0.229 C 
ATOM    988  NZ  LYS A 315       1.360  17.655  13.705  1.00 81.04    -0.079 N 
ATOM    989  HZ1 LYS A 315       1.713  18.558  13.388  1.00  0.00     0.274 HD
ATOM    990  HZ2 LYS A 315       0.710  17.254  13.029  1.00  0.00     0.274 HD
ATOM    991  HZ3 LYS A 315       2.087  16.941  13.672  1.00  0.00     0.274 HD
ATOM    992  N   MET A 316      -4.065  15.656  18.177  1.00 23.89    -0.346 N 
ATOM    993  HN  MET A 316      -4.045  14.704  17.812  1.00  0.00     0.163 HD
ATOM    994  CA  MET A 316      -5.313  16.420  18.113  1.00 23.86     0.177 C 
ATOM    995  C   MET A 316      -5.805  16.764  19.521  1.00 24.65     0.241 C 
ATOM    996  O   MET A 316      -6.311  17.859  19.737  1.00 23.86    -0.271 OA
ATOM    997  CB  MET A 316      -6.379  15.659  17.323  1.00 26.70     0.045 C 
ATOM    998  CG  MET A 316      -5.990  15.525  15.885  1.00 31.79     0.076 C 
ATOM    999  SD  MET A 316      -7.233  14.728  14.860  1.00 36.65    -0.173 SA
ATOM   1000  CE  MET A 316      -6.570  15.226  13.241  1.00 34.32     0.089 C 
ATOM   1001  N   LEU A 317      -5.610  15.844  20.483  1.00 21.07    -0.346 N 
ATOM   1002  HN  LEU A 317      -5.174  14.952  20.250  1.00  0.00     0.163 HD
ATOM   1003  CA  LEU A 317      -6.019  16.114  21.862  1.00 19.85     0.177 C 
ATOM   1004  C   LEU A 317      -5.217  17.265  22.484  1.00 21.04     0.241 C 
ATOM   1005  O   LEU A 317      -5.789  18.117  23.161  1.00 19.67    -0.271 OA
ATOM   1006  CB  LEU A 317      -5.953  14.839  22.717  1.00 19.90     0.038 C 
ATOM   1007  CG  LEU A 317      -6.345  15.005  24.196  1.00 22.58    -0.020 C 
ATOM   1008  CD1 LEU A 317      -7.785  15.621  24.364  1.00 22.64     0.009 C 
ATOM   1009  CD2 LEU A 317      -6.181  13.700  24.956  1.00 22.99     0.009 C 
ATOM   1010  N   LEU A 318      -3.895  17.249  22.312  1.00 21.67    -0.346 N 
ATOM   1011  HN  LEU A 318      -3.468  16.487  21.785  1.00  0.00     0.163 HD
ATOM   1012  CA  LEU A 318      -3.048  18.300  22.862  1.00 22.02     0.177 C 
ATOM   1013  C   LEU A 318      -3.434  19.655  22.248  1.00 25.23     0.241 C 
ATOM   1014  O   LEU A 318      -3.546  20.637  22.971  1.00 21.98    -0.271 OA
ATOM   1015  CB  LEU A 318      -1.549  17.983  22.671  1.00 22.51     0.038 C 
ATOM   1016  CG  LEU A 318      -0.560  19.066  23.143  1.00 26.37    -0.020 C 
ATOM   1017  CD1 LEU A 318      -0.722  19.398  24.628  1.00 27.93     0.009 C 
ATOM   1018  CD2 LEU A 318       0.865  18.667  22.837  1.00 28.34     0.009 C 
ATOM   1019  N   GLU A 319      -3.695  19.679  20.923  1.00 24.36    -0.346 N 
ATOM   1020  HN  GLU A 319      -3.571  18.817  20.392  1.00  0.00     0.163 HD
ATOM   1021  CA  GLU A 319      -4.147  20.875  20.206  1.00 25.00     0.177 C 
ATOM   1022  C   GLU A 319      -5.498  21.374  20.764  1.00 25.19     0.241 C 
ATOM   1023  O   GLU A 319      -5.635  22.554  21.078  1.00 22.88    -0.271 OA
ATOM   1024  CB  GLU A 319      -4.263  20.575  18.687  1.00 26.58     0.045 C 
ATOM   1025  CG  GLU A 319      -2.917  20.450  18.001  1.00 41.28     0.116 C 
ATOM   1026  CD  GLU A 319      -2.870  19.825  16.615  1.00 65.11     0.172 C 
ATOM   1027  OE1 GLU A 319      -3.911  19.319  16.131  1.00 53.88    -0.648 OA
ATOM   1028  OE2 GLU A 319      -1.767  19.824  16.022  1.00 51.57    -0.648 OA
ATOM   1029  N   GLN A 320      -6.467  20.461  20.940  1.00 23.29    -0.346 N 
ATOM   1030  HN  GLN A 320      -6.272  19.491  20.694  1.00  0.00     0.163 HD
ATOM   1031  CA  GLN A 320      -7.796  20.796  21.471  1.00 21.98     0.177 C 
ATOM   1032  C   GLN A 320      -7.724  21.328  22.909  1.00 22.25     0.241 C 
ATOM   1033  O   GLN A 320      -8.368  22.327  23.234  1.00 21.86    -0.271 OA
ATOM   1034  CB  GLN A 320      -8.725  19.577  21.398  1.00 23.65     0.044 C 
ATOM   1035  CG  GLN A 320     -10.171  19.915  21.741  1.00 24.64     0.105 C 
ATOM   1036  CD  GLN A 320     -10.773  20.856  20.710  1.00 31.51     0.215 C 
ATOM   1037  NE2 GLN A 320     -11.449  21.888  21.170  1.00 27.14    -0.370 N 
ATOM   1038 1HE2 GLN A 320     -11.589  22.028  22.171  1.00  0.00     0.159 HD
ATOM   1039 2HE2 GLN A 320     -11.853  22.519  20.478  1.00  0.00     0.159 HD
ATOM   1040  OE1 GLN A 320     -10.604  20.687  19.504  1.00 27.05    -0.274 OA
ATOM   1041  N   PHE A 321      -6.942  20.657  23.768  1.00 19.77    -0.346 N 
ATOM   1042  HN  PHE A 321      -6.463  19.815  23.447  1.00  0.00     0.163 HD
ATOM   1043  CA  PHE A 321      -6.755  21.095  25.150  1.00 17.63     0.180 C 
ATOM   1044  C   PHE A 321      -6.208  22.535  25.143  1.00 21.95     0.241 C 
ATOM   1045  O   PHE A 321      -6.793  23.423  25.777  1.00 20.56    -0.271 OA
ATOM   1046  CB  PHE A 321      -5.785  20.129  25.890  1.00 18.66     0.073 C 
ATOM   1047  CG  PHE A 321      -5.438  20.595  27.279  1.00 18.95    -0.056 A 
ATOM   1048  CD1 PHE A 321      -6.426  20.727  28.256  1.00 20.65     0.007 A 
ATOM   1049  CD2 PHE A 321      -4.115  20.870  27.629  1.00 20.14     0.007 A 
ATOM   1050  CE1 PHE A 321      -6.106  21.169  29.550  1.00 22.18     0.001 A 
ATOM   1051  CE2 PHE A 321      -3.796  21.303  28.923  1.00 22.13     0.001 A 
ATOM   1052  CZ  PHE A 321      -4.793  21.440  29.877  1.00 21.07     0.000 A 
ATOM   1053  N   SER A 322      -5.134  22.772  24.381  1.00 21.79    -0.344 N 
ATOM   1054  HN  SER A 322      -4.725  21.995  23.862  1.00  0.00     0.163 HD
ATOM   1055  CA  SER A 322      -4.517  24.096  24.257  1.00 21.75     0.200 C 
ATOM   1056  C   SER A 322      -5.529  25.138  23.790  1.00 25.77     0.243 C 
ATOM   1057  O   SER A 322      -5.568  26.231  24.338  1.00 24.67    -0.271 OA
ATOM   1058  CB  SER A 322      -3.326  24.047  23.305  1.00 24.43     0.199 C 
ATOM   1059  OG  SER A 322      -2.372  23.089  23.732  1.00 27.42    -0.398 OA
ATOM   1060  HG  SER A 322      -1.630  23.058  23.139  1.00  0.00     0.209 HD
ATOM   1061  N   PHE A 323      -6.401  24.770  22.833  1.00 23.41    -0.346 N 
ATOM   1062  HN  PHE A 323      -6.335  23.837  22.427  1.00  0.00     0.163 HD
ATOM   1063  CA  PHE A 323      -7.450  25.692  22.362  1.00 22.68     0.180 C 
ATOM   1064  C   PHE A 323      -8.446  26.001  23.493  1.00 25.69     0.241 C 
ATOM   1065  O   PHE A 323      -8.707  27.166  23.804  1.00 24.93    -0.271 OA
ATOM   1066  CB  PHE A 323      -8.180  25.096  21.140  1.00 24.72     0.073 C 
ATOM   1067  CG  PHE A 323      -9.361  25.926  20.674  1.00 27.28    -0.056 A 
ATOM   1068  CD1 PHE A 323      -9.206  26.893  19.684  1.00 31.89     0.007 A 
ATOM   1069  CD2 PHE A 323     -10.624  25.747  21.233  1.00 30.04     0.007 A 
ATOM   1070  CE1 PHE A 323     -10.298  27.671  19.265  1.00 32.23     0.001 A 
ATOM   1071  CE2 PHE A 323     -11.714  26.525  20.817  1.00 34.25     0.001 A 
ATOM   1072  CZ  PHE A 323     -11.545  27.481  19.831  1.00 31.91     0.000 A 
ATOM   1073  N   ASP A 324      -9.009  24.952  24.111  1.00 21.84    -0.345 N 
ATOM   1074  HN  ASP A 324      -8.729  24.009  23.841  1.00  0.00     0.163 HD
ATOM   1075  CA  ASP A 324     -10.011  25.121  25.160  1.00 21.28     0.186 C 
ATOM   1076  C   ASP A 324      -9.533  25.816  26.415  1.00 23.75     0.241 C 
ATOM   1077  O   ASP A 324     -10.313  26.520  27.042  1.00 25.44    -0.271 OA
ATOM   1078  CB  ASP A 324     -10.693  23.778  25.492  1.00 23.08     0.147 C 
ATOM   1079  CG  ASP A 324     -11.471  23.193  24.326  1.00 26.87     0.175 C 
ATOM   1080  OD1 ASP A 324     -12.109  23.982  23.571  1.00 27.33    -0.648 OA
ATOM   1081  OD2 ASP A 324     -11.440  21.964  24.159  1.00 22.63    -0.648 OA
ATOM   1082  N   ILE A 325      -8.258  25.607  26.788  1.00 21.92    -0.346 N 
ATOM   1083  HN  ILE A 325      -7.664  25.042  26.181  1.00  0.00     0.163 HD
ATOM   1084  CA  ILE A 325      -7.677  26.145  28.016  1.00 21.91     0.180 C 
ATOM   1085  C   ILE A 325      -6.931  27.470  27.805  1.00 25.84     0.241 C 
ATOM   1086  O   ILE A 325      -6.355  27.988  28.763  1.00 22.82    -0.271 OA
ATOM   1087  CB  ILE A 325      -6.754  25.040  28.673  1.00 24.10     0.013 C 
ATOM   1088  CG1 ILE A 325      -6.752  25.111  30.201  1.00 25.00     0.002 C 
ATOM   1089  CG2 ILE A 325      -5.311  25.055  28.118  1.00 24.08     0.012 C 
ATOM   1090  CD1 ILE A 325      -8.050  24.691  30.867  1.00 28.61     0.005 C 
ATOM   1091  N   ALA A 326      -6.950  28.019  26.566  1.00 25.31    -0.346 N 
ATOM   1092  HN  ALA A 326      -7.511  27.568  25.844  1.00  0.00     0.163 HD
ATOM   1093  CA  ALA A 326      -6.200  29.235  26.213  1.00 25.52     0.172 C 
ATOM   1094  C   ALA A 326      -6.250  30.389  27.216  1.00 27.38     0.240 C 
ATOM   1095  O   ALA A 326      -5.189  30.840  27.660  1.00 26.87    -0.271 OA
ATOM   1096  CB  ALA A 326      -6.545  29.698  24.802  1.00 26.27     0.042 C 
ATOM   1097  N   GLU A 327      -7.455  30.832  27.617  1.00 24.64    -0.346 N 
ATOM   1098  HN  GLU A 327      -8.295  30.390  27.244  1.00  0.00     0.163 HD
ATOM   1099  CA  GLU A 327      -7.596  31.942  28.584  1.00 25.49     0.177 C 
ATOM   1100  C   GLU A 327      -6.872  31.670  29.912  1.00 28.07     0.241 C 
ATOM   1101  O   GLU A 327      -6.105  32.517  30.408  1.00 26.65    -0.271 OA
ATOM   1102  CB  GLU A 327      -9.077  32.306  28.814  1.00 27.44     0.045 C 
ATOM   1103  CG  GLU A 327      -9.306  33.421  29.833  1.00 40.77     0.116 C 
ATOM   1104  CD  GLU A 327      -8.789  34.819  29.520  1.00 79.30     0.172 C 
ATOM   1105  OE1 GLU A 327      -8.698  35.635  30.467  1.00 77.19    -0.648 OA
ATOM   1106  OE2 GLU A 327      -8.502  35.112  28.335  1.00 81.56    -0.648 OA
ATOM   1107  N   GLU A 328      -7.096  30.478  30.466  1.00 24.74    -0.346 N 
ATOM   1108  HN  GLU A 328      -7.719  29.821  29.997  1.00  0.00     0.163 HD
ATOM   1109  CA  GLU A 328      -6.465  30.086  31.740  1.00 22.59     0.177 C 
ATOM   1110  C   GLU A 328      -4.934  29.898  31.558  1.00 22.18     0.241 C 
ATOM   1111  O   GLU A 328      -4.154  30.325  32.437  1.00 20.97    -0.271 OA
ATOM   1112  CB  GLU A 328      -7.118  28.798  32.279  1.00 24.01     0.045 C 
ATOM   1113  CG  GLU A 328      -8.636  28.891  32.488  1.00 31.25     0.116 C 
ATOM   1114  CD  GLU A 328      -9.553  28.502  31.333  1.00 42.68     0.172 C 
ATOM   1115  OE1 GLU A 328     -10.693  28.070  31.620  1.00 52.42    -0.648 OA
ATOM   1116  OE2 GLU A 328      -9.174  28.677  30.149  1.00 34.26    -0.648 OA
ATOM   1117  N   ALA A 329      -4.511  29.291  30.411  1.00 20.02    -0.346 N 
ATOM   1118  HN  ALA A 329      -5.213  29.003  29.730  1.00  0.00     0.163 HD
ATOM   1119  CA  ALA A 329      -3.095  29.031  30.106  1.00 20.07     0.172 C 
ATOM   1120  C   ALA A 329      -2.287  30.321  29.997  1.00 24.23     0.240 C 
ATOM   1121  O   ALA A 329      -1.112  30.338  30.362  1.00 23.20    -0.271 OA
ATOM   1122  CB  ALA A 329      -2.955  28.236  28.829  1.00 20.98     0.042 C 
ATOM   1123  N   SER A 330      -2.935  31.415  29.548  1.00 22.01    -0.344 N 
ATOM   1124  HN  SER A 330      -3.919  31.342  29.288  1.00  0.00     0.163 HD
ATOM   1125  CA  SER A 330      -2.254  32.707  29.426  1.00 22.53     0.200 C 
ATOM   1126  C   SER A 330      -1.772  33.263  30.780  1.00 25.87     0.243 C 
ATOM   1127  O   SER A 330      -0.906  34.132  30.799  1.00 26.97    -0.271 OA
ATOM   1128  CB  SER A 330      -3.163  33.720  28.723  1.00 23.27     0.199 C 
ATOM   1129  OG  SER A 330      -4.197  34.201  29.573  1.00 24.03    -0.398 OA
ATOM   1130  HG  SER A 330      -4.761  34.829  29.137  1.00  0.00     0.209 HD
ATOM   1131  N   LYS A 331      -2.327  32.776  31.895  1.00 21.50    -0.346 N 
ATOM   1132  HN  LYS A 331      -2.995  32.012  31.796  1.00  0.00     0.163 HD
ATOM   1133  CA  LYS A 331      -2.043  33.264  33.257  1.00 21.91     0.176 C 
ATOM   1134  C   LYS A 331      -1.078  32.401  34.073  1.00 26.02     0.241 C 
ATOM   1135  O   LYS A 331      -0.836  32.722  35.239  1.00 25.27    -0.271 OA
ATOM   1136  CB  LYS A 331      -3.358  33.429  34.035  1.00 25.33     0.035 C 
ATOM   1137  CG  LYS A 331      -4.303  34.459  33.413  1.00 37.80     0.004 C 
ATOM   1138  CD  LYS A 331      -5.471  34.772  34.314  1.00 55.22     0.027 C 
ATOM   1139  CE  LYS A 331      -6.471  35.679  33.636  1.00 73.18     0.229 C 
ATOM   1140  NZ  LYS A 331      -7.458  34.913  32.831  1.00 84.70    -0.079 N 
ATOM   1141  HZ1 LYS A 331      -8.133  35.525  32.373  1.00  0.00     0.274 HD
ATOM   1142  HZ2 LYS A 331      -7.925  34.203  33.395  1.00  0.00     0.274 HD
ATOM   1143  HZ3 LYS A 331      -6.994  34.304  32.157  1.00  0.00     0.274 HD
ATOM   1144  N   VAL A 332      -0.567  31.297  33.488  1.00 21.44    -0.346 N 
ATOM   1145  HN  VAL A 332      -0.802  31.104  32.514  1.00  0.00     0.163 HD
ATOM   1146  CA  VAL A 332       0.322  30.356  34.206  1.00 21.24     0.180 C 
ATOM   1147  C   VAL A 332       1.562  30.000  33.409  1.00 21.52     0.241 C 
ATOM   1148  O   VAL A 332       1.555  30.094  32.185  1.00 19.81    -0.271 OA
ATOM   1149  CB  VAL A 332      -0.402  29.047  34.672  1.00 23.91     0.009 C 
ATOM   1150  CG1 VAL A 332      -1.395  29.327  35.785  1.00 24.72     0.012 C 
ATOM   1151  CG2 VAL A 332      -1.079  28.330  33.499  1.00 23.41     0.012 C 
ATOM   1152  N   CYS A 333       2.579  29.455  34.098  1.00 19.12    -0.345 N 
ATOM   1153  HN  CYS A 333       2.496  29.335  35.108  1.00  0.00     0.163 HD
ATOM   1154  CA  CYS A 333       3.796  29.034  33.423  1.00 18.75     0.186 C 
ATOM   1155  C   CYS A 333       3.496  27.866  32.475  1.00 21.95     0.241 C 
ATOM   1156  O   CYS A 333       3.904  27.888  31.310  1.00 19.14    -0.271 OA
ATOM   1157  CB  CYS A 333       4.850  28.658  34.462  1.00 19.53     0.120 C 
ATOM   1158  SG  CYS A 333       6.329  27.902  33.762  1.00 23.05    -0.095 SA
ATOM   1159  N   LEU A 334       2.736  26.861  32.969  1.00 18.20    -0.346 N 
ATOM   1160  HN  LEU A 334       2.424  26.914  33.939  1.00  0.00     0.163 HD
ATOM   1161  CA  LEU A 334       2.346  25.705  32.169  1.00 18.04     0.177 C 
ATOM   1162  C   LEU A 334       0.967  25.235  32.592  1.00 20.75     0.241 C 
ATOM   1163  O   LEU A 334       0.584  25.387  33.760  1.00 21.06    -0.271 OA
ATOM   1164  CB  LEU A 334       3.307  24.505  32.356  1.00 18.06     0.038 C 
ATOM   1165  CG  LEU A 334       4.722  24.585  31.758  1.00 20.60    -0.020 C 
ATOM   1166  CD1 LEU A 334       5.574  23.376  32.281  1.00 21.25     0.009 C 
ATOM   1167  CD2 LEU A 334       4.668  24.551  30.225  1.00 20.54     0.009 C 
ATOM   1168  N   ALA A 335       0.245  24.641  31.645  1.00 18.01    -0.346 N 
ATOM   1169  HN  ALA A 335       0.597  24.657  30.688  1.00  0.00     0.163 HD
ATOM   1170  CA  ALA A 335      -1.032  23.963  31.905  1.00 18.96     0.172 C 
ATOM   1171  C   ALA A 335      -0.749  22.489  31.527  1.00 20.71     0.240 C 
ATOM   1172  O   ALA A 335      -0.121  22.214  30.495  1.00 19.64    -0.271 OA
ATOM   1173  CB  ALA A 335      -2.137  24.515  31.012  1.00 20.15     0.042 C 
ATOM   1174  N   HIS A 336      -1.229  21.546  32.345  1.00 18.19    -0.346 N 
ATOM   1175  HN  HIS A 336      -1.747  21.823  33.179  1.00  0.00     0.163 HD
ATOM   1176  CA  HIS A 336      -1.024  20.122  32.065  1.00 17.15     0.182 C 
ATOM   1177  C   HIS A 336      -2.326  19.366  32.260  1.00 19.27     0.241 C 
ATOM   1178  O   HIS A 336      -2.993  19.531  33.292  1.00 20.44    -0.271 OA
ATOM   1179  CB  HIS A 336       0.075  19.508  32.987  1.00 16.98     0.093 C 
ATOM   1180  CG  HIS A 336       0.668  18.252  32.419  1.00 19.21     0.028 A 
ATOM   1181  CD2 HIS A 336       0.320  16.954  32.621  1.00 19.45     0.114 A 
ATOM   1182  ND1 HIS A 336       1.689  18.300  31.496  1.00 19.20    -0.354 N 
ATOM   1183  HD1 HIS A 336       2.151  19.135  31.136  1.00  0.00     0.166 HD
ATOM   1184  CE1 HIS A 336       1.950  17.038  31.170  1.00 18.58     0.180 A 
ATOM   1185  NE2 HIS A 336       1.142  16.193  31.819  1.00 18.94    -0.360 N 
ATOM   1186  HE2 HIS A 336       1.135  15.176  31.736  1.00  0.00     0.166 HD
ATOM   1187  N   LEU A 337      -2.711  18.596  31.248  1.00 17.07    -0.346 N 
ATOM   1188  HN  LEU A 337      -2.128  18.583  30.411  1.00  0.00     0.163 HD
ATOM   1189  CA  LEU A 337      -3.908  17.771  31.254  1.00 17.10     0.177 C 
ATOM   1190  C   LEU A 337      -3.561  16.353  31.726  1.00 19.68     0.241 C 
ATOM   1191  O   LEU A 337      -2.657  15.720  31.172  1.00 18.76    -0.271 OA
ATOM   1192  CB  LEU A 337      -4.538  17.706  29.834  1.00 17.56     0.038 C 
ATOM   1193  CG  LEU A 337      -5.669  16.685  29.642  1.00 20.24    -0.020 C 
ATOM   1194  CD1 LEU A 337      -6.919  17.077  30.473  1.00 18.89     0.009 C 
ATOM   1195  CD2 LEU A 337      -6.046  16.553  28.160  1.00 22.07     0.009 C 
ATOM   1196  N   PHE A 338      -4.331  15.851  32.688  1.00 16.42    -0.346 N 
ATOM   1197  HN  PHE A 338      -5.019  16.460  33.131  1.00  0.00     0.163 HD
ATOM   1198  CA  PHE A 338      -4.232  14.458  33.139  1.00 16.43     0.180 C 
ATOM   1199  C   PHE A 338      -5.500  13.766  32.704  1.00 19.03     0.241 C 
ATOM   1200  O   PHE A 338      -6.608  14.206  33.041  1.00 18.05    -0.271 OA
ATOM   1201  CB  PHE A 338      -4.062  14.350  34.649  1.00 17.61     0.073 C 
ATOM   1202  CG  PHE A 338      -2.677  14.733  35.075  1.00 16.38    -0.056 A 
ATOM   1203  CD1 PHE A 338      -2.360  16.059  35.344  1.00 18.00     0.007 A 
ATOM   1204  CD2 PHE A 338      -1.680  13.765  35.202  1.00 17.43     0.007 A 
ATOM   1205  CE1 PHE A 338      -1.055  16.414  35.744  1.00 19.49     0.001 A 
ATOM   1206  CE2 PHE A 338      -0.388  14.110  35.591  1.00 20.59     0.001 A 
ATOM   1207  CZ  PHE A 338      -0.081  15.437  35.874  1.00 19.71     0.000 A 
ATOM   1208  N   THR A 339      -5.339  12.699  31.919  1.00 16.54    -0.344 N 
ATOM   1209  HN  THR A 339      -4.396  12.394  31.679  1.00  0.00     0.163 HD
ATOM   1210  CA  THR A 339      -6.486  11.957  31.395  1.00 17.09     0.205 C 
ATOM   1211  C   THR A 339      -6.314  10.454  31.616  1.00 21.21     0.243 C 
ATOM   1212  O   THR A 339      -5.302  10.001  32.176  1.00 19.85    -0.271 OA
ATOM   1213  CB  THR A 339      -6.695  12.333  29.913  1.00 19.92     0.146 C 
ATOM   1214  CG2 THR A 339      -5.536  11.859  29.005  1.00 20.62     0.042 C 
ATOM   1215  OG1 THR A 339      -7.941  11.814  29.438  1.00 21.26    -0.393 OA
ATOM   1216  HG1 THR A 339      -8.653  12.105  29.996  1.00  0.00     0.210 HD
ATOM   1217  N   TYR A 340      -7.297   9.681  31.146  1.00 18.44    -0.346 N 
ATOM   1218  HN  TYR A 340      -8.083  10.125  30.671  1.00  0.00     0.163 HD
ATOM   1219  CA  TYR A 340      -7.293   8.231  31.284  1.00 17.61     0.180 C 
ATOM   1220  C   TYR A 340      -7.821   7.656  29.980  1.00 22.59     0.241 C 
ATOM   1221  O   TYR A 340      -9.016   7.409  29.842  1.00 21.15    -0.271 OA
ATOM   1222  CB  TYR A 340      -8.124   7.782  32.499  1.00 18.69     0.073 C 
ATOM   1223  CG  TYR A 340      -7.881   6.338  32.887  1.00 19.32    -0.056 A 
ATOM   1224  CD1 TYR A 340      -6.792   5.979  33.682  1.00 20.40     0.010 A 
ATOM   1225  CD2 TYR A 340      -8.735   5.325  32.450  1.00 21.31     0.010 A 
ATOM   1226  CE1 TYR A 340      -6.569   4.650  34.046  1.00 21.27     0.037 A 
ATOM   1227  CE2 TYR A 340      -8.532   3.995  32.821  1.00 21.26     0.037 A 
ATOM   1228  CZ  TYR A 340      -7.456   3.663  33.629  1.00 25.62     0.065 A 
ATOM   1229  OH  TYR A 340      -7.249   2.344  33.984  1.00 22.82    -0.361 OA
ATOM   1230  HH  TYR A 340      -6.511   2.116  34.538  1.00  0.00     0.217 HD
ATOM   1231  N   GLN A 341      -6.925   7.508  29.013  1.00 22.70    -0.346 N 
ATOM   1232  HN  GLN A 341      -5.958   7.769  29.207  1.00  0.00     0.163 HD
ATOM   1233  CA  GLN A 341      -7.249   6.990  27.680  1.00 24.84     0.177 C 
ATOM   1234  C   GLN A 341      -6.093   6.263  27.036  1.00 26.08     0.241 C 
ATOM   1235  O   GLN A 341      -4.931   6.630  27.212  1.00 23.23    -0.271 OA
ATOM   1236  CB  GLN A 341      -7.903   8.037  26.761  1.00 26.89     0.044 C 
ATOM   1237  CG  GLN A 341      -7.228   9.382  26.729  1.00 32.80     0.105 C 
ATOM   1238  CD  GLN A 341      -8.034  10.392  25.951  1.00 31.29     0.215 C 
ATOM   1239  NE2 GLN A 341      -8.453  11.480  26.603  1.00 20.67    -0.370 N 
ATOM   1240 1HE2 GLN A 341      -8.339  11.568  27.613  1.00  0.00     0.159 HD
ATOM   1241 2HE2 GLN A 341      -8.998  12.163  26.077  1.00  0.00     0.159 HD
ATOM   1242  OE1 GLN A 341      -8.172  10.285  24.726  1.00 25.11    -0.274 OA
ATOM   1243  N   ASP A 342      -6.415   5.165  26.354  1.00 23.74    -0.346 N 
ATOM   1244  HN  ASP A 342      -7.400   4.938  26.214  1.00  0.00     0.163 HD
ATOM   1245  CA  ASP A 342      -5.400   4.282  25.804  1.00 22.81     0.186 C 
ATOM   1246  C   ASP A 342      -4.950   4.678  24.419  1.00 27.34     0.241 C 
ATOM   1247  O   ASP A 342      -5.489   4.169  23.411  1.00 26.38    -0.271 OA
ATOM   1248  CB  ASP A 342      -5.917   2.833  25.875  1.00 23.51     0.147 C 
ATOM   1249  CG  ASP A 342      -4.852   1.758  25.903  1.00 26.07     0.175 C 
ATOM   1250  OD1 ASP A 342      -3.653   2.099  25.760  1.00 25.45    -0.648 OA
ATOM   1251  OD2 ASP A 342      -5.219   0.571  26.038  1.00 26.23    -0.648 OA
ATOM   1252  N   PHE A 343      -3.968   5.607  24.350  1.00 22.14    -0.346 N 
ATOM   1253  HN  PHE A 343      -3.582   5.982  25.217  1.00  0.00     0.163 HD
ATOM   1254  CA  PHE A 343      -3.439   6.093  23.068  1.00 21.58     0.180 C 
ATOM   1255  C   PHE A 343      -2.769   4.968  22.303  1.00 26.77     0.241 C 
ATOM   1256  O   PHE A 343      -2.186   4.051  22.896  1.00 24.24    -0.271 OA
ATOM   1257  CB  PHE A 343      -2.432   7.239  23.227  1.00 22.57     0.073 C 
ATOM   1258  CG  PHE A 343      -2.956   8.461  23.939  1.00 22.24    -0.056 A 
ATOM   1259  CD1 PHE A 343      -4.067   9.149  23.455  1.00 24.27     0.007 A 
ATOM   1260  CD2 PHE A 343      -2.308   8.959  25.063  1.00 23.40     0.007 A 
ATOM   1261  CE1 PHE A 343      -4.553  10.283  24.119  1.00 25.00     0.001 A 
ATOM   1262  CE2 PHE A 343      -2.787  10.096  25.721  1.00 25.61     0.001 A 
ATOM   1263  CZ  PHE A 343      -3.909  10.749  25.252  1.00 24.22     0.000 A 
ATOM   1264  N   ASP A 344      -2.863   5.043  20.983  1.00 27.87    -0.345 N 
ATOM   1265  HN  ASP A 344      -3.357   5.833  20.568  1.00  0.00     0.163 HD
ATOM   1266  CA  ASP A 344      -2.283   4.031  20.101  1.00 29.07     0.186 C 
ATOM   1267  C   ASP A 344      -0.776   3.885  20.243  1.00 33.74     0.241 C 
ATOM   1268  O   ASP A 344      -0.062   4.862  20.511  1.00 32.25    -0.271 OA
ATOM   1269  CB  ASP A 344      -2.646   4.344  18.629  1.00 32.33     0.147 C 
ATOM   1270  CG  ASP A 344      -4.079   4.014  18.232  1.00 50.13     0.175 C 
ATOM   1271  OD1 ASP A 344      -4.743   3.231  18.962  1.00 52.91    -0.648 OA
ATOM   1272  OD2 ASP A 344      -4.527   4.507  17.173  1.00 59.00    -0.648 OA
ATOM   1273  N   MET A 345      -0.291   2.640  20.059  1.00 34.45    -0.346 N 
ATOM   1274  HN  MET A 345      -0.969   1.888  19.936  1.00  0.00     0.163 HD
ATOM   1275  CA  MET A 345       1.125   2.277  20.021  1.00 36.39     0.177 C 
ATOM   1276  C   MET A 345       1.939   2.625  21.263  1.00 36.34     0.240 C 
ATOM   1277  O   MET A 345       3.113   3.000  21.149  1.00 35.84    -0.271 OA
ATOM   1278  CB  MET A 345       1.786   2.845  18.760  1.00 40.67     0.045 C 
ATOM   1279  CG  MET A 345       1.257   2.240  17.473  1.00 47.25     0.076 C 
ATOM   1280  SD  MET A 345       1.809   3.229  16.073  1.00 54.29    -0.173 SA
ATOM   1281  CE  MET A 345       3.605   2.848  16.077  1.00 50.93     0.089 C 
ATOM   1282  N   GLY A 346       1.300   2.505  22.426  1.00 30.60    -0.351 N 
ATOM   1283  HN  GLY A 346       0.315   2.242  22.413  1.00  0.00     0.163 HD
ATOM   1284  CA  GLY A 346       1.940   2.731  23.718  1.00 28.98     0.225 C 
ATOM   1285  C   GLY A 346       2.293   4.156  24.094  1.00 29.23     0.236 C 
ATOM   1286  O   GLY A 346       3.041   4.349  25.055  1.00 26.52    -0.272 OA
ATOM   1287  N   THR A 347       1.755   5.172  23.374  1.00 24.78    -0.344 N 
ATOM   1288  HN  THR A 347       1.166   4.953  22.571  1.00  0.00     0.163 HD
ATOM   1289  CA  THR A 347       1.999   6.583  23.721  1.00 23.21     0.205 C 
ATOM   1290  C   THR A 347       1.314   6.868  25.059  1.00 25.16     0.243 C 
ATOM   1291  O   THR A 347       0.172   6.451  25.280  1.00 24.22    -0.271 OA
ATOM   1292  CB  THR A 347       1.512   7.524  22.611  1.00 27.71     0.146 C 
ATOM   1293  CG2 THR A 347       1.539   9.009  23.024  1.00 25.46     0.042 C 
ATOM   1294  OG1 THR A 347       2.377   7.349  21.480  1.00 27.61    -0.393 OA
ATOM   1295  HG1 THR A 347       2.076   7.932  20.793  1.00  0.00     0.210 HD
ATOM   1296  N   LEU A 348       2.023   7.584  25.932  1.00 23.05    -0.346 N 
ATOM   1297  HN  LEU A 348       2.949   7.912  25.656  1.00  0.00     0.163 HD
ATOM   1298  CA  LEU A 348       1.533   7.919  27.263  1.00 22.51     0.177 C 
ATOM   1299  C   LEU A 348       1.294   9.414  27.469  1.00 25.20     0.240 C 
ATOM   1300  O   LEU A 348       0.502   9.797  28.338  1.00 23.81    -0.271 OA
ATOM   1301  CB  LEU A 348       2.553   7.412  28.295  1.00 23.33     0.038 C 
ATOM   1302  CG  LEU A 348       2.718   5.890  28.384  1.00 29.59    -0.020 C 
ATOM   1303  CD1 LEU A 348       4.156   5.511  28.635  1.00 31.59     0.009 C 
ATOM   1304  CD2 LEU A 348       1.847   5.302  29.450  1.00 34.82     0.009 C 
ATOM   1305  N   GLY A 349       1.987  10.241  26.705  1.00 21.29    -0.351 N 
ATOM   1306  HN  GLY A 349       2.640   9.862  26.019  1.00  0.00     0.163 HD
ATOM   1307  CA  GLY A 349       1.834  11.681  26.827  1.00 21.14     0.225 C 
ATOM   1308  C   GLY A 349       2.342  12.450  25.636  1.00 24.31     0.236 C 
ATOM   1309  O   GLY A 349       2.933  11.862  24.713  1.00 23.33    -0.272 OA
ATOM   1310  N   LEU A 350       2.163  13.778  25.684  1.00 20.41    -0.346 N 
ATOM   1311  HN  LEU A 350       1.700  14.174  26.502  1.00  0.00     0.163 HD
ATOM   1312  CA  LEU A 350       2.600  14.697  24.615  1.00 20.72     0.177 C 
ATOM   1313  C   LEU A 350       2.714  16.104  25.144  1.00 23.29     0.241 C 
ATOM   1314  O   LEU A 350       1.972  16.483  26.055  1.00 21.26    -0.271 OA
ATOM   1315  CB  LEU A 350       1.616  14.651  23.424  1.00 20.78     0.038 C 
ATOM   1316  CG  LEU A 350       2.168  15.099  22.058  1.00 26.19    -0.020 C 
ATOM   1317  CD1 LEU A 350       3.168  14.077  21.491  1.00 27.10     0.009 C 
ATOM   1318  CD2 LEU A 350       1.042  15.296  21.076  1.00 26.61     0.009 C 
ATOM   1319  N   ALA A 351       3.652  16.901  24.588  1.00 19.80    -0.346 N 
ATOM   1320  HN  ALA A 351       4.226  16.550  23.821  1.00  0.00     0.163 HD
ATOM   1321  CA  ALA A 351       3.850  18.262  25.077  1.00 20.61     0.172 C 
ATOM   1322  C   ALA A 351       4.485  19.115  23.998  1.00 26.52     0.240 C 
ATOM   1323  O   ALA A 351       5.087  18.571  23.061  1.00 26.90    -0.271 OA
ATOM   1324  CB  ALA A 351       4.758  18.239  26.319  1.00 21.15     0.042 C 
ATOM   1325  N   TYR A 352       4.369  20.435  24.139  1.00 24.71    -0.346 N 
ATOM   1326  HN  TYR A 352       3.797  20.809  24.896  1.00  0.00     0.163 HD
ATOM   1327  CA  TYR A 352       5.051  21.361  23.224  1.00 25.78     0.180 C 
ATOM   1328  C   TYR A 352       6.418  21.725  23.835  1.00 29.88     0.241 C 
ATOM   1329  O   TYR A 352       6.567  21.745  25.063  1.00 26.82    -0.271 OA
ATOM   1330  CB  TYR A 352       4.241  22.627  22.996  1.00 26.92     0.073 C 
ATOM   1331  CG  TYR A 352       2.954  22.355  22.250  1.00 29.91    -0.056 A 
ATOM   1332  CD1 TYR A 352       2.969  21.807  20.969  1.00 32.13     0.010 A 
ATOM   1333  CD2 TYR A 352       1.721  22.651  22.821  1.00 30.38     0.010 A 
ATOM   1334  CE1 TYR A 352       1.782  21.532  20.285  1.00 32.89     0.037 A 
ATOM   1335  CE2 TYR A 352       0.530  22.413  22.132  1.00 31.59     0.037 A 
ATOM   1336  CZ  TYR A 352       0.567  21.836  20.872  1.00 37.22     0.065 A 
ATOM   1337  OH  TYR A 352      -0.598  21.562  20.192  1.00 39.26    -0.361 OA
ATOM   1338  HH  TYR A 352      -1.432  21.771  20.595  1.00  0.00     0.217 HD
ATOM   1339  N   GLY A 353       7.384  22.023  22.968  1.00 28.06    -0.351 N 
ATOM   1340  HN  GLY A 353       7.174  21.987  21.971  1.00  0.00     0.163 HD
ATOM   1341  CA  GLY A 353       8.730  22.398  23.385  1.00 29.02     0.225 C 
ATOM   1342  C   GLY A 353       9.686  21.258  23.140  1.00 35.41     0.235 C 
ATOM   1343  O   GLY A 353       9.256  20.104  23.036  1.00 35.56    -0.272 OA
ATOM   1344  N   GLY A 354      10.974  21.571  23.047  1.00 35.89    -0.351 N 
ATOM   1345  HN  GLY A 354      11.250  22.548  23.145  1.00  0.00     0.163 HD
ATOM   1346  CA  GLY A 354      12.012  20.565  22.809  1.00 37.02     0.225 C 
ATOM   1347  C   GLY A 354      11.679  19.583  21.697  1.00 45.36     0.236 C 
ATOM   1348  O   GLY A 354      11.720  18.365  21.894  1.00 44.64    -0.272 OA
ATOM   1349  N   SER A 355      11.291  20.115  20.536  1.00 47.21    -0.344 N 
ATOM   1350  HN  SER A 355      11.218  21.130  20.475  1.00  0.00     0.163 HD
ATOM   1351  CA  SER A 355      10.965  19.329  19.347  1.00 49.21     0.200 C 
ATOM   1352  C   SER A 355      12.025  19.641  18.277  1.00 55.99     0.245 C 
ATOM   1353  O   SER A 355      12.459  20.793  18.185  1.00 55.35    -0.271 OA
ATOM   1354  CB  SER A 355       9.568  19.680  18.836  1.00 54.57     0.199 C 
ATOM   1355  OG  SER A 355       8.976  18.593  18.139  1.00 64.90    -0.398 OA
ATOM   1356  HG  SER A 355       8.108  18.811  17.821  1.00  0.00     0.209 HD
ATOM   1357  N   PRO A 356      12.490  18.648  17.485  1.00 55.18    -0.339 N 
ATOM   1358  CA  PRO A 356      13.513  18.948  16.466  1.00 62.38     0.148 C 
ATOM   1359  C   PRO A 356      12.928  19.425  15.133  1.00104.03     0.256 C 
ATOM   1360  O   PRO A 356      11.962  20.188  15.094  1.00 71.27    -0.305 OA
ATOM   1361  CB  PRO A 356      14.260  17.618  16.320  1.00 63.31     0.034 C 
ATOM   1362  CG  PRO A 356      13.264  16.558  16.748  1.00 65.46     0.022 C 
ATOM   1363  CD  PRO A 356      12.108  17.221  17.456  1.00 59.27     0.127 C 
ATOM   1364  N   HIS A 361       7.307  25.413  18.027  1.00 47.13    -0.067 N 
ATOM   1365  HN1 HIS A 361       7.919  25.703  17.264  1.00  0.00     0.275 HD
ATOM   1366  HN2 HIS A 361       6.332  25.644  17.835  1.00  0.00     0.275 HD
ATOM   1367  HN3 HIS A 361       7.219  24.398  18.074  1.00  0.00     0.275 HD
ATOM   1368  CA  HIS A 361       7.753  25.973  19.297  1.00 46.52     0.270 C 
ATOM   1369  C   HIS A 361       6.828  25.535  20.449  1.00 46.51     0.248 C 
ATOM   1370  O   HIS A 361       6.115  24.530  20.324  1.00 46.93    -0.271 OA
ATOM   1371  CB  HIS A 361       7.872  27.512  19.208  1.00 47.82     0.050 C 
ATOM   1372  N   GLY A 362       6.869  26.280  21.550  1.00 38.93    -0.351 N 
ATOM   1373  HN  GLY A 362       7.487  27.091  21.560  1.00  0.00     0.163 HD
ATOM   1374  CA  GLY A 362       6.080  26.001  22.741  1.00 36.94     0.225 C 
ATOM   1375  C   GLY A 362       6.926  25.717  23.965  1.00 37.21     0.235 C 
ATOM   1376  O   GLY A 362       8.161  25.791  23.913  1.00 37.89    -0.272 OA
ATOM   1377  N   GLY A 363       6.253  25.396  25.062  1.00 27.87    -0.351 N 
ATOM   1378  HN  GLY A 363       5.235  25.356  25.017  1.00  0.00     0.163 HD
ATOM   1379  CA  GLY A 363       6.909  25.098  26.327  1.00 26.74     0.225 C 
ATOM   1380  C   GLY A 363       6.633  26.136  27.384  1.00 26.96     0.236 C 
ATOM   1381  O   GLY A 363       5.677  26.895  27.251  1.00 25.01    -0.272 OA
ATOM   1382  N   VAL A 364       7.496  26.213  28.424  1.00 23.26    -0.346 N 
ATOM   1383  HN  VAL A 364       8.305  25.592  28.421  1.00  0.00     0.163 HD
ATOM   1384  CA  VAL A 364       7.341  27.134  29.556  1.00 22.66     0.180 C 
ATOM   1385  C   VAL A 364       7.079  28.577  29.142  1.00 24.66     0.241 C 
ATOM   1386  O   VAL A 364       7.754  29.074  28.217  1.00 25.23    -0.271 OA
ATOM   1387  CB  VAL A 364       8.495  27.040  30.595  1.00 26.02     0.009 C 
ATOM   1388  CG1 VAL A 364       8.477  25.687  31.309  1.00 26.14     0.012 C 
ATOM   1389  CG2 VAL A 364       9.860  27.296  29.946  1.00 25.20     0.012 C 
ATOM   1390  N   CYS A 365       6.077  29.220  29.807  1.00 21.13    -0.345 N 
ATOM   1391  HN  CYS A 365       5.582  28.674  30.512  1.00  0.00     0.163 HD
ATOM   1392  CA  CYS A 365       5.626  30.609  29.627  1.00 21.62     0.186 C 
ATOM   1393  C   CYS A 365       4.728  30.742  28.428  1.00 22.61     0.244 C 
ATOM   1394  O   CYS A 365       5.058  30.225  27.361  1.00 23.31    -0.271 OA
ATOM   1395  CB  CYS A 365       6.771  31.616  29.591  1.00 22.27     0.120 C 
ATOM   1396  SG  CYS A 365       7.962  31.415  30.951  1.00 26.41    -0.095 SA
ATOM   1397  N   PRO A 366       3.534  31.313  28.632  1.00 20.80    -0.337 N 
ATOM   1398  CA  PRO A 366       2.575  31.373  27.517  1.00 21.05     0.179 C 
ATOM   1399  C   PRO A 366       3.130  32.220  26.382  1.00 25.48     0.241 C 
ATOM   1400  O   PRO A 366       3.570  33.351  26.600  1.00 24.94    -0.271 OA
ATOM   1401  CB  PRO A 366       1.319  31.968  28.151  1.00 23.79     0.037 C 
ATOM   1402  CG  PRO A 366       1.829  32.746  29.352  1.00 27.99     0.022 C 
ATOM   1403  CD  PRO A 366       2.998  31.951  29.849  1.00 23.61     0.127 C 
ATOM   1404  N   LYS A 367       3.187  31.627  25.210  1.00 22.05    -0.346 N 
ATOM   1405  HN  LYS A 367       2.916  30.646  25.148  1.00  0.00     0.163 HD
ATOM   1406  CA  LYS A 367       3.619  32.307  23.996  1.00 23.25     0.176 C 
ATOM   1407  C   LYS A 367       2.450  32.149  23.021  1.00 27.99     0.241 C 
ATOM   1408  O   LYS A 367       2.028  31.024  22.708  1.00 26.95    -0.271 OA
ATOM   1409  CB  LYS A 367       4.920  31.704  23.444  1.00 26.67     0.035 C 
ATOM   1410  CG  LYS A 367       5.426  32.385  22.172  1.00 38.42     0.004 C 
ATOM   1411  CD  LYS A 367       6.699  31.711  21.691  1.00 52.57     0.027 C 
ATOM   1412  CE  LYS A 367       7.279  32.362  20.462  1.00 68.08     0.229 C 
ATOM   1413  NZ  LYS A 367       8.344  33.337  20.817  1.00 78.26    -0.079 N 
ATOM   1414  HZ1 LYS A 367       8.737  33.778  19.985  1.00  0.00     0.274 HD
ATOM   1415  HZ2 LYS A 367       9.070  32.906  21.390  1.00  0.00     0.274 HD
ATOM   1416  HZ3 LYS A 367       8.008  34.031  21.485  1.00  0.00     0.274 HD
ATOM   1417  N   ALA A 368       1.885  33.278  22.597  1.00 23.55    -0.346 N 
ATOM   1418  HN  ALA A 368       2.265  34.178  22.890  1.00  0.00     0.163 HD
ATOM   1419  CA  ALA A 368       0.723  33.229  21.714  1.00 24.15     0.172 C 
ATOM   1420  C   ALA A 368       1.018  32.605  20.330  1.00 27.75     0.240 C 
ATOM   1421  O   ALA A 368       2.112  32.746  19.780  1.00 29.12    -0.271 OA
ATOM   1422  CB  ALA A 368       0.138  34.624  21.552  1.00 24.47     0.042 C 
ATOM   1423  N   TYR A 369       0.035  31.906  19.802  1.00 24.36    -0.346 N 
ATOM   1424  HN  TYR A 369      -0.789  31.743  20.380  1.00  0.00     0.163 HD
ATOM   1425  CA  TYR A 369       0.032  31.346  18.454  1.00 24.28     0.180 C 
ATOM   1426  C   TYR A 369      -1.361  31.617  17.935  1.00 24.73     0.241 C 
ATOM   1427  O   TYR A 369      -2.352  31.154  18.523  1.00 23.06    -0.271 OA
ATOM   1428  CB  TYR A 369       0.351  29.823  18.435  1.00 26.93     0.073 C 
ATOM   1429  CG  TYR A 369       0.092  29.171  17.087  1.00 31.52    -0.056 A 
ATOM   1430  CD1 TYR A 369      -1.095  28.487  16.837  1.00 34.02     0.010 A 
ATOM   1431  CD2 TYR A 369       1.006  29.294  16.040  1.00 34.53     0.010 A 
ATOM   1432  CE1 TYR A 369      -1.359  27.923  15.587  1.00 35.89     0.037 A 
ATOM   1433  CE2 TYR A 369       0.759  28.722  14.787  1.00 35.73     0.037 A 
ATOM   1434  CZ  TYR A 369      -0.429  28.045  14.565  1.00 43.44     0.065 A 
ATOM   1435  OH  TYR A 369      -0.684  27.482  13.336  1.00 44.54    -0.361 OA
ATOM   1436  HH  TYR A 369      -0.047  27.566  12.636  1.00  0.00     0.217 HD
ATOM   1437  N   TYR A 370      -1.469  32.392  16.840  1.00 21.97    -0.346 N 
ATOM   1438  HN  TYR A 370      -0.647  32.811  16.406  1.00  0.00     0.163 HD
ATOM   1439  CA  TYR A 370      -2.799  32.610  16.299  1.00 20.74     0.180 C 
ATOM   1440  C   TYR A 370      -3.213  31.386  15.504  1.00 25.50     0.241 C 
ATOM   1441  O   TYR A 370      -2.543  31.017  14.532  1.00 25.95    -0.271 OA
ATOM   1442  CB  TYR A 370      -2.883  33.864  15.404  1.00 20.64     0.073 C 
ATOM   1443  CG  TYR A 370      -4.295  34.048  14.896  1.00 21.37    -0.056 A 
ATOM   1444  CD1 TYR A 370      -5.304  34.510  15.737  1.00 22.80     0.010 A 
ATOM   1445  CD2 TYR A 370      -4.627  33.760  13.572  1.00 22.72     0.010 A 
ATOM   1446  CE1 TYR A 370      -6.609  34.674  15.280  1.00 23.21     0.037 A 
ATOM   1447  CE2 TYR A 370      -5.931  33.930  13.100  1.00 22.63     0.037 A 
ATOM   1448  CZ  TYR A 370      -6.912  34.401  13.955  1.00 25.84     0.065 A 
ATOM   1449  OH  TYR A 370      -8.195  34.584  13.516  1.00 25.03    -0.361 OA
ATOM   1450  HH  TYR A 370      -8.403  34.397  12.608  1.00  0.00     0.217 HD
ATOM   1451  N   SER A 371      -4.314  30.784  15.905  1.00 25.02    -0.344 N 
ATOM   1452  HN  SER A 371      -4.827  31.175  16.695  1.00  0.00     0.163 HD
ATOM   1453  CA  SER A 371      -4.829  29.573  15.258  1.00 27.24     0.200 C 
ATOM   1454  C   SER A 371      -5.771  29.972  14.116  1.00 31.75     0.245 C 
ATOM   1455  O   SER A 371      -6.856  30.473  14.399  1.00 31.38    -0.271 OA
ATOM   1456  CB  SER A 371      -5.567  28.704  16.282  1.00 31.17     0.199 C 
ATOM   1457  OG  SER A 371      -6.104  27.546  15.663  1.00 37.97    -0.398 OA
ATOM   1458  HG  SER A 371      -6.562  27.007  16.298  1.00  0.00     0.209 HD
ATOM   1459  N   PRO A 372      -5.370  29.804  12.830  1.00 32.26    -0.337 N 
ATOM   1460  CA  PRO A 372      -6.276  30.168  11.724  1.00 33.30     0.179 C 
ATOM   1461  C   PRO A 372      -7.576  29.337  11.754  1.00 39.19     0.241 C 
ATOM   1462  O   PRO A 372      -8.656  29.886  11.515  1.00 38.35    -0.271 OA
ATOM   1463  CB  PRO A 372      -5.426  29.912  10.466  1.00 35.24     0.037 C 
ATOM   1464  CG  PRO A 372      -3.992  29.866  10.956  1.00 39.30     0.022 C 
ATOM   1465  CD  PRO A 372      -4.107  29.238  12.318  1.00 34.30     0.127 C 
ATOM   1466  N   VAL A 373      -7.473  28.035  12.132  1.00 37.42    -0.346 N 
ATOM   1467  HN  VAL A 373      -6.543  27.666  12.329  1.00  0.00     0.163 HD
ATOM   1468  CA  VAL A 373      -8.621  27.127  12.274  1.00 38.32     0.180 C 
ATOM   1469  C   VAL A 373      -9.486  27.560  13.475  1.00 40.82     0.241 C 
ATOM   1470  O   VAL A 373     -10.684  27.790  13.320  1.00 40.90    -0.271 OA
ATOM   1471  CB  VAL A 373      -8.183  25.633  12.386  1.00 43.38     0.009 C 
ATOM   1472  CG1 VAL A 373      -9.368  24.728  12.703  1.00 43.40     0.012 C 
ATOM   1473  CG2 VAL A 373      -7.472  25.160  11.118  1.00 43.51     0.012 C 
ATOM   1474  N   GLY A 374      -8.862  27.699  14.648  1.00 35.59    -0.351 N 
ATOM   1475  HN  GLY A 374      -7.859  27.522  14.696  1.00  0.00     0.163 HD
ATOM   1476  CA  GLY A 374      -9.564  28.094  15.859  1.00 33.95     0.225 C 
ATOM   1477  C   GLY A 374     -10.060  29.527  15.908  1.00 34.52     0.236 C 
ATOM   1478  O   GLY A 374     -10.924  29.835  16.727  1.00 33.26    -0.272 OA
ATOM   1479  N   LYS A 375      -9.514  30.426  15.050  1.00 30.77    -0.346 N 
ATOM   1480  HN  LYS A 375      -8.803  30.090  14.400  1.00  0.00     0.163 HD
ATOM   1481  CA  LYS A 375      -9.879  31.864  14.992  1.00 29.58     0.176 C 
ATOM   1482  C   LYS A 375      -9.576  32.687  16.284  1.00 31.17     0.241 C 
ATOM   1483  O   LYS A 375     -10.247  33.682  16.574  1.00 30.13    -0.271 OA
ATOM   1484  CB  LYS A 375     -11.336  32.089  14.481  1.00 32.89     0.035 C 
ATOM   1485  CG  LYS A 375     -11.648  31.518  13.077  1.00 35.41     0.004 C 
ATOM   1486  CD  LYS A 375     -10.973  32.284  11.902  1.00 34.68     0.027 C 
ATOM   1487  CE  LYS A 375     -11.620  33.641  11.670  1.00 30.82     0.229 C 
ATOM   1488  NZ  LYS A 375     -11.169  34.247  10.378  1.00 24.15    -0.079 N 
ATOM   1489  HZ1 LYS A 375     -11.603  35.157  10.222  1.00  0.00     0.274 HD
ATOM   1490  HZ2 LYS A 375     -11.331  33.617   9.593  1.00  0.00     0.274 HD
ATOM   1491  HZ3 LYS A 375     -10.152  34.304  10.327  1.00  0.00     0.274 HD
ATOM   1492  N   LYS A 376      -8.538  32.284  17.050  1.00 25.76    -0.346 N 
ATOM   1493  HN  LYS A 376      -8.005  31.463  16.763  1.00  0.00     0.163 HD
ATOM   1494  CA  LYS A 376      -8.147  32.992  18.291  1.00 24.35     0.176 C 
ATOM   1495  C   LYS A 376      -6.727  32.607  18.650  1.00 25.94     0.241 C 
ATOM   1496  O   LYS A 376      -6.188  31.651  18.087  1.00 25.20    -0.271 OA
ATOM   1497  CB  LYS A 376      -9.098  32.648  19.469  1.00 27.02     0.035 C 
ATOM   1498  CG  LYS A 376      -8.924  31.224  20.022  1.00 32.10     0.004 C 
ATOM   1499  CD  LYS A 376      -9.816  30.969  21.245  1.00 32.40     0.027 C 
ATOM   1500  CE  LYS A 376      -9.381  29.748  22.014  1.00 34.19     0.229 C 
ATOM   1501  NZ  LYS A 376     -10.262  29.502  23.205  1.00 30.82    -0.079 N 
ATOM   1502  HZ1 LYS A 376      -9.968  28.676  23.725  1.00  0.00     0.274 HD
ATOM   1503  HZ2 LYS A 376     -11.244  29.443  22.936  1.00  0.00     0.274 HD
ATOM   1504  HZ3 LYS A 376     -10.312  30.324  23.807  1.00  0.00     0.274 HD
ATOM   1505  N   ASN A 377      -6.154  33.286  19.644  1.00 22.20    -0.346 N 
ATOM   1506  HN  ASN A 377      -6.660  34.050  20.092  1.00  0.00     0.163 HD
ATOM   1507  CA  ASN A 377      -4.827  32.951  20.091  1.00 21.95     0.185 C 
ATOM   1508  C   ASN A 377      -4.927  31.788  21.042  1.00 25.53     0.241 C 
ATOM   1509  O   ASN A 377      -5.820  31.731  21.900  1.00 25.83    -0.271 OA
ATOM   1510  CB  ASN A 377      -4.176  34.128  20.815  1.00 23.76     0.137 C 
ATOM   1511  CG  ASN A 377      -3.795  35.232  19.869  1.00 38.03     0.217 C 
ATOM   1512  ND2 ASN A 377      -4.089  36.466  20.239  1.00 40.97    -0.370 N 
ATOM   1513 1HD2 ASN A 377      -3.830  37.215  19.597  1.00  0.00     0.159 HD
ATOM   1514 2HD2 ASN A 377      -4.512  36.674  21.144  1.00  0.00     0.159 HD
ATOM   1515  OD1 ASN A 377      -3.286  34.982  18.781  1.00 26.31    -0.274 OA
ATOM   1516  N   ILE A 378      -4.005  30.883  20.880  1.00 23.14    -0.346 N 
ATOM   1517  HN  ILE A 378      -3.370  30.969  20.086  1.00  0.00     0.163 HD
ATOM   1518  CA  ILE A 378      -3.842  29.747  21.790  1.00 23.99     0.180 C 
ATOM   1519  C   ILE A 378      -2.421  29.869  22.332  1.00 27.16     0.241 C 
ATOM   1520  O   ILE A 378      -1.590  30.556  21.731  1.00 26.54    -0.271 OA
ATOM   1521  CB  ILE A 378      -4.128  28.377  21.130  1.00 26.51     0.013 C 
ATOM   1522  CG1 ILE A 378      -3.049  28.012  20.104  1.00 26.96     0.002 C 
ATOM   1523  CG2 ILE A 378      -5.550  28.335  20.536  1.00 26.75     0.012 C 
ATOM   1524  CD1 ILE A 378      -2.785  26.499  19.975  1.00 41.76     0.005 C 
ATOM   1525  N   TYR A 379      -2.127  29.203  23.448  1.00 22.89    -0.346 N 
ATOM   1526  HN  TYR A 379      -2.837  28.624  23.896  1.00  0.00     0.163 HD
ATOM   1527  CA  TYR A 379      -0.784  29.299  24.035  1.00 22.78     0.180 C 
ATOM   1528  C   TYR A 379      -0.204  27.897  24.064  1.00 28.13     0.241 C 
ATOM   1529  O   TYR A 379      -0.935  26.929  24.278  1.00 27.15    -0.271 OA
ATOM   1530  CB  TYR A 379      -0.835  29.985  25.426  1.00 22.99     0.073 C 
ATOM   1531  CG  TYR A 379      -1.532  31.326  25.360  1.00 24.17    -0.056 A 
ATOM   1532  CD1 TYR A 379      -2.912  31.426  25.544  1.00 26.94     0.010 A 
ATOM   1533  CD2 TYR A 379      -0.835  32.482  25.004  1.00 24.57     0.010 A 
ATOM   1534  CE1 TYR A 379      -3.577  32.643  25.394  1.00 27.85     0.037 A 
ATOM   1535  CE2 TYR A 379      -1.490  33.705  24.859  1.00 25.16     0.037 A 
ATOM   1536  CZ  TYR A 379      -2.860  33.779  25.055  1.00 30.08     0.065 A 
ATOM   1537  OH  TYR A 379      -3.525  34.974  24.946  1.00 30.01    -0.361 OA
ATOM   1538  HH  TYR A 379      -3.033  35.753  24.714  1.00  0.00     0.217 HD
ATOM   1539  N   LEU A 380       1.064  27.774  23.725  1.00 25.62    -0.346 N 
ATOM   1540  HN  LEU A 380       1.626  28.609  23.562  1.00  0.00     0.163 HD
ATOM   1541  CA  LEU A 380       1.674  26.452  23.580  1.00 26.76     0.177 C 
ATOM   1542  C   LEU A 380       2.453  25.999  24.839  1.00 26.44     0.241 C 
ATOM   1543  O   LEU A 380       3.318  25.130  24.743  1.00 24.11    -0.271 OA
ATOM   1544  CB  LEU A 380       2.563  26.433  22.322  1.00 28.74     0.038 C 
ATOM   1545  CG  LEU A 380       1.886  26.916  21.024  1.00 35.52    -0.020 C 
ATOM   1546  CD1 LEU A 380       2.912  27.379  20.014  1.00 37.50     0.009 C 
ATOM   1547  CD2 LEU A 380       0.941  25.864  20.469  1.00 37.98     0.009 C 
ATOM   1548  N   ASN A 381       2.088  26.548  25.997  1.00 20.83    -0.346 N 
ATOM   1549  HN  ASN A 381       1.349  27.251  25.978  1.00  0.00     0.163 HD
ATOM   1550  CA  ASN A 381       2.680  26.209  27.305  1.00 19.50     0.185 C 
ATOM   1551  C   ASN A 381       1.865  25.021  27.913  1.00 22.02     0.241 C 
ATOM   1552  O   ASN A 381       1.304  25.111  29.016  1.00 20.77    -0.271 OA
ATOM   1553  CB  ASN A 381       2.686  27.456  28.211  1.00 20.11     0.137 C 
ATOM   1554  CG  ASN A 381       1.337  28.032  28.539  1.00 22.10     0.217 C 
ATOM   1555  ND2 ASN A 381       1.219  28.649  29.687  1.00 21.58    -0.370 N 
ATOM   1556 1HD2 ASN A 381       2.003  28.715  30.337  1.00  0.00     0.159 HD
ATOM   1557 2HD2 ASN A 381       0.304  29.040  29.910  1.00  0.00     0.159 HD
ATOM   1558  OD1 ASN A 381       0.390  27.952  27.754  1.00 22.79    -0.274 OA
ATOM   1559  N   SER A 382       1.781  23.924  27.146  1.00 20.24    -0.344 N 
ATOM   1560  HN  SER A 382       2.331  23.876  26.288  1.00  0.00     0.163 HD
ATOM   1561  CA  SER A 382       0.925  22.797  27.504  1.00 20.59     0.200 C 
ATOM   1562  C   SER A 382       1.491  21.422  27.247  1.00 22.11     0.242 C 
ATOM   1563  O   SER A 382       2.439  21.235  26.484  1.00 21.13    -0.271 OA
ATOM   1564  CB  SER A 382      -0.445  22.941  26.839  1.00 24.79     0.199 C 
ATOM   1565  OG  SER A 382      -0.270  23.209  25.465  1.00 26.88    -0.398 OA
ATOM   1566  HG  SER A 382      -1.121  23.298  25.052  1.00  0.00     0.209 HD
ATOM   1567  N   GLY A 383       0.914  20.464  27.951  1.00 19.30    -0.350 N 
ATOM   1568  HN  GLY A 383       0.178  20.721  28.609  1.00  0.00     0.163 HD
ATOM   1569  CA  GLY A 383       1.277  19.064  27.832  1.00 18.88     0.225 C 
ATOM   1570  C   GLY A 383       0.171  18.215  28.417  1.00 20.42     0.236 C 
ATOM   1571  O   GLY A 383      -0.745  18.738  29.072  1.00 18.50    -0.272 OA
ATOM   1572  N   LEU A 384       0.272  16.902  28.219  1.00 18.81    -0.346 N 
ATOM   1573  HN  LEU A 384       1.048  16.536  27.668  1.00  0.00     0.163 HD
ATOM   1574  CA  LEU A 384      -0.707  15.981  28.776  1.00 18.10     0.177 C 
ATOM   1575  C   LEU A 384      -0.051  14.677  29.161  1.00 19.72     0.241 C 
ATOM   1576  O   LEU A 384       0.965  14.306  28.562  1.00 17.98    -0.271 OA
ATOM   1577  CB  LEU A 384      -1.904  15.739  27.816  1.00 18.49     0.038 C 
ATOM   1578  CG  LEU A 384      -1.645  14.981  26.499  1.00 21.28    -0.020 C 
ATOM   1579  CD1 LEU A 384      -1.765  13.463  26.675  1.00 20.24     0.009 C 
ATOM   1580  CD2 LEU A 384      -2.610  15.471  25.402  1.00 23.13     0.009 C 
ATOM   1581  N   THR A 385      -0.673  13.983  30.131  1.00 16.06    -0.344 N 
ATOM   1582  HN  THR A 385      -1.480  14.422  30.575  1.00  0.00     0.163 HD
ATOM   1583  CA  THR A 385      -0.293  12.660  30.600  1.00 17.19     0.205 C 
ATOM   1584  C   THR A 385      -1.554  11.805  30.671  1.00 19.45     0.243 C 
ATOM   1585  O   THR A 385      -2.558  12.250  31.236  1.00 18.67    -0.271 OA
ATOM   1586  CB  THR A 385       0.338  12.742  32.012  1.00 19.62     0.146 C 
ATOM   1587  CG2 THR A 385       0.584  11.350  32.638  1.00 20.85     0.042 C 
ATOM   1588  OG1 THR A 385       1.540  13.494  31.948  1.00 19.45    -0.393 OA
ATOM   1589  HG1 THR A 385       1.927  13.544  32.814  1.00  0.00     0.210 HD
ATOM   1590  N   SER A 386      -1.478  10.563  30.174  1.00 17.53    -0.344 N 
ATOM   1591  HN  SER A 386      -0.659  10.306  29.623  1.00  0.00     0.163 HD
ATOM   1592  CA  SER A 386      -2.521   9.561  30.389  1.00 17.90     0.200 C 
ATOM   1593  C   SER A 386      -1.941   8.494  31.327  1.00 19.45     0.243 C 
ATOM   1594  O   SER A 386      -0.792   8.069  31.136  1.00 19.70    -0.271 OA
ATOM   1595  CB  SER A 386      -2.999   8.906  29.090  1.00 19.53     0.199 C 
ATOM   1596  OG  SER A 386      -3.852   7.803  29.404  1.00 20.17    -0.398 OA
ATOM   1597  HG  SER A 386      -4.149   7.397  28.598  1.00  0.00     0.209 HD
ATOM   1598  N   THR A 387      -2.739   8.030  32.288  1.00 16.89    -0.344 N 
ATOM   1599  HN  THR A 387      -3.682   8.411  32.365  1.00  0.00     0.163 HD
ATOM   1600  CA  THR A 387      -2.320   6.992  33.243  1.00 17.57     0.205 C 
ATOM   1601  C   THR A 387      -2.938   5.637  32.839  1.00 22.04     0.243 C 
ATOM   1602  O   THR A 387      -2.998   4.703  33.650  1.00 22.89    -0.271 OA
ATOM   1603  CB  THR A 387      -2.589   7.395  34.696  1.00 21.95     0.146 C 
ATOM   1604  CG2 THR A 387      -1.800   8.660  35.131  1.00 20.25     0.042 C 
ATOM   1605  OG1 THR A 387      -3.981   7.617  34.831  1.00 20.63    -0.393 OA
ATOM   1606  HG1 THR A 387      -4.464   6.843  34.565  1.00  0.00     0.210 HD
ATOM   1607  N   LYS A 388      -3.397   5.551  31.582  1.00 19.29    -0.346 N 
ATOM   1608  HN  LYS A 388      -3.396   6.382  30.990  1.00  0.00     0.163 HD
ATOM   1609  CA  LYS A 388      -3.901   4.283  31.043  1.00 18.96     0.176 C 
ATOM   1610  C   LYS A 388      -3.021   3.882  29.857  1.00 22.51     0.241 C 
ATOM   1611  O   LYS A 388      -2.742   4.722  28.983  1.00 22.34    -0.271 OA
ATOM   1612  CB  LYS A 388      -5.381   4.386  30.607  1.00 21.00     0.035 C 
ATOM   1613  CG  LYS A 388      -6.005   3.034  30.244  1.00 22.05     0.004 C 
ATOM   1614  CD  LYS A 388      -7.367   3.204  29.528  1.00 22.62     0.027 C 
ATOM   1615  CE  LYS A 388      -7.944   1.853  29.146  1.00 27.58     0.229 C 
ATOM   1616  NZ  LYS A 388      -9.285   2.007  28.517  1.00 28.15    -0.079 N 
ATOM   1617  HZ1 LYS A 388      -9.673   1.099  28.260  1.00  0.00     0.274 HD
ATOM   1618  HZ2 LYS A 388      -9.257   2.644  27.721  1.00  0.00     0.274 HD
ATOM   1619  HZ3 LYS A 388      -9.923   2.534  29.113  1.00  0.00     0.274 HD
ATOM   1620  N   ASN A 389      -2.628   2.574  29.795  1.00 20.47    -0.346 N 
ATOM   1621  HN  ASN A 389      -2.892   1.951  30.558  1.00  0.00     0.163 HD
ATOM   1622  CA  ASN A 389      -1.844   2.022  28.682  1.00 21.17     0.185 C 
ATOM   1623  C   ASN A 389      -2.089   0.521  28.596  1.00 24.42     0.241 C 
ATOM   1624  O   ASN A 389      -2.088  -0.193  29.622  1.00 23.45    -0.271 OA
ATOM   1625  CB  ASN A 389      -0.352   2.323  28.820  1.00 22.69     0.137 C 
ATOM   1626  CG  ASN A 389       0.416   2.209  27.520  1.00 29.76     0.217 C 
ATOM   1627  ND2 ASN A 389       1.713   1.987  27.622  1.00 27.33    -0.370 N 
ATOM   1628 1HD2 ASN A 389       2.230   1.910  26.746  1.00  0.00     0.159 HD
ATOM   1629 2HD2 ASN A 389       2.165   1.899  28.532  1.00  0.00     0.159 HD
ATOM   1630  OD1 ASN A 389      -0.132   2.316  26.416  1.00 24.13    -0.274 OA
ATOM   1631  N   TYR A 390      -2.412   0.059  27.379  1.00 24.04    -0.346 N 
ATOM   1632  HN  TYR A 390      -2.437   0.706  26.591  1.00  0.00     0.163 HD
ATOM   1633  CA  TYR A 390      -2.733  -1.368  27.153  1.00 24.13     0.180 C 
ATOM   1634  C   TYR A 390      -3.802  -1.925  28.101  1.00 26.23     0.241 C 
ATOM   1635  O   TYR A 390      -3.591  -2.951  28.754  1.00 25.17    -0.271 OA
ATOM   1636  CB  TYR A 390      -1.454  -2.227  27.147  1.00 24.44     0.073 C 
ATOM   1637  CG  TYR A 390      -0.517  -1.863  26.025  1.00 25.85    -0.056 A 
ATOM   1638  CD1 TYR A 390      -0.760  -2.291  24.722  1.00 28.29     0.010 A 
ATOM   1639  CD2 TYR A 390       0.630  -1.108  26.264  1.00 25.96     0.010 A 
ATOM   1640  CE1 TYR A 390       0.104  -1.962  23.677  1.00 28.98     0.037 A 
ATOM   1641  CE2 TYR A 390       1.503  -0.771  25.227  1.00 26.82     0.037 A 
ATOM   1642  CZ  TYR A 390       1.244  -1.216  23.939  1.00 35.68     0.065 A 
ATOM   1643  OH  TYR A 390       2.089  -0.889  22.912  1.00 40.49    -0.361 OA
ATOM   1644  HH  TYR A 390       2.870  -0.378  23.091  1.00  0.00     0.217 HD
ATOM   1645  N   GLY A 391      -4.926  -1.210  28.185  1.00 23.67    -0.351 N 
ATOM   1646  HN  GLY A 391      -4.966  -0.335  27.663  1.00  0.00     0.163 HD
ATOM   1647  CA  GLY A 391      -6.097  -1.581  28.962  1.00 23.30     0.225 C 
ATOM   1648  C   GLY A 391      -5.954  -1.597  30.466  1.00 28.64     0.236 C 
ATOM   1649  O   GLY A 391      -6.796  -2.182  31.158  1.00 30.01    -0.272 OA
ATOM   1650  N   LYS A 392      -4.885  -0.981  31.006  1.00 23.92    -0.346 N 
ATOM   1651  HN  LYS A 392      -4.189  -0.534  30.408  1.00  0.00     0.163 HD
ATOM   1652  CA  LYS A 392      -4.736  -0.961  32.451  1.00 23.85     0.176 C 
ATOM   1653  C   LYS A 392      -4.108   0.327  32.969  1.00 23.46     0.241 C 
ATOM   1654  O   LYS A 392      -3.441   1.043  32.220  1.00 20.83    -0.271 OA
ATOM   1655  CB  LYS A 392      -4.039  -2.225  32.982  1.00 28.39     0.035 C 
ATOM   1656  CG  LYS A 392      -2.532  -2.149  33.098  1.00 40.12     0.004 C 
ATOM   1657  CD  LYS A 392      -2.031  -3.062  34.226  1.00 41.10     0.027 C 
ATOM   1658  CE  LYS A 392      -0.555  -2.914  34.412  1.00 35.54     0.229 C 
ATOM   1659  NZ  LYS A 392      -0.250  -1.931  35.492  1.00 39.61    -0.079 N 
ATOM   1660  HZ1 LYS A 392       0.757  -1.830  35.619  1.00  0.00     0.274 HD
ATOM   1661  HZ2 LYS A 392      -0.717  -2.174  36.366  1.00  0.00     0.274 HD
ATOM   1662  HZ3 LYS A 392      -0.700  -1.032  35.321  1.00  0.00     0.274 HD
ATOM   1663  N   THR A 393      -4.334   0.597  34.248  1.00 20.65    -0.344 N 
ATOM   1664  HN  THR A 393      -4.944  -0.018  34.786  1.00  0.00     0.163 HD
ATOM   1665  CA  THR A 393      -3.734   1.748  34.901  1.00 20.65     0.205 C 
ATOM   1666  C   THR A 393      -2.237   1.486  35.023  1.00 24.12     0.243 C 
ATOM   1667  O   THR A 393      -1.823   0.418  35.474  1.00 23.43    -0.271 OA
ATOM   1668  CB  THR A 393      -4.371   1.963  36.274  1.00 22.44     0.146 C 
ATOM   1669  CG2 THR A 393      -3.739   3.147  37.033  1.00 22.31     0.042 C 
ATOM   1670  OG1 THR A 393      -5.772   2.152  36.115  1.00 21.59    -0.393 OA
ATOM   1671  HG1 THR A 393      -6.161   1.422  35.647  1.00  0.00     0.210 HD
ATOM   1672  N   ILE A 394      -1.424   2.471  34.626  1.00 18.90    -0.346 N 
ATOM   1673  HN  ILE A 394      -1.830   3.323  34.240  1.00  0.00     0.163 HD
ATOM   1674  CA  ILE A 394       0.025   2.362  34.729  1.00 19.20     0.180 C 
ATOM   1675  C   ILE A 394       0.442   2.480  36.210  1.00 22.55     0.241 C 
ATOM   1676  O   ILE A 394      -0.348   2.962  37.041  1.00 20.78    -0.271 OA
ATOM   1677  CB  ILE A 394       0.756   3.366  33.808  1.00 21.61     0.013 C 
ATOM   1678  CG1 ILE A 394       0.587   4.861  34.283  1.00 20.81     0.002 C 
ATOM   1679  CG2 ILE A 394       0.304   3.174  32.334  1.00 21.98     0.012 C 
ATOM   1680  CD1 ILE A 394       1.399   5.893  33.367  1.00 20.56     0.005 C 
ATOM   1681  N   LEU A 395       1.661   2.004  36.536  1.00 20.23    -0.346 N 
ATOM   1682  HN  LEU A 395       2.229   1.567  35.810  1.00  0.00     0.163 HD
ATOM   1683  CA  LEU A 395       2.199   2.091  37.894  1.00 19.41     0.177 C 
ATOM   1684  C   LEU A 395       2.419   3.573  38.212  1.00 21.19     0.241 C 
ATOM   1685  O   LEU A 395       2.709   4.353  37.302  1.00 19.09    -0.271 OA
ATOM   1686  CB  LEU A 395       3.579   1.406  37.971  1.00 19.93     0.038 C 
ATOM   1687  CG  LEU A 395       3.632  -0.102  37.737  1.00 22.64    -0.020 C 
ATOM   1688  CD1 LEU A 395       5.070  -0.625  37.950  1.00 22.77     0.009 C 
ATOM   1689  CD2 LEU A 395       2.669  -0.833  38.682  1.00 24.20     0.009 C 
ATOM   1690  N   THR A 396       2.321   3.957  39.492  1.00 20.49    -0.344 N 
ATOM   1691  HN  THR A 396       2.063   3.292  40.221  1.00  0.00     0.163 HD
ATOM   1692  CA  THR A 396       2.595   5.360  39.813  1.00 21.32     0.205 C 
ATOM   1693  C   THR A 396       4.057   5.695  39.442  1.00 22.00     0.243 C 
ATOM   1694  O   THR A 396       4.313   6.795  38.956  1.00 22.23    -0.271 OA
ATOM   1695  CB  THR A 396       2.250   5.703  41.268  1.00 29.51     0.146 C 
ATOM   1696  CG2 THR A 396       0.798   5.445  41.620  1.00 26.90     0.042 C 
ATOM   1697  OG1 THR A 396       3.104   4.968  42.136  1.00 25.40    -0.393 OA
ATOM   1698  HG1 THR A 396       4.014   5.130  41.915  1.00  0.00     0.210 HD
ATOM   1699  N   LYS A 397       5.013   4.748  39.628  1.00 19.80    -0.346 N 
ATOM   1700  HN  LYS A 397       4.762   3.842  40.025  1.00  0.00     0.163 HD
ATOM   1701  CA  LYS A 397       6.413   5.026  39.258  1.00 19.11     0.176 C 
ATOM   1702  C   LYS A 397       6.550   5.314  37.743  1.00 21.75     0.241 C 
ATOM   1703  O   LYS A 397       7.393   6.118  37.353  1.00 22.74    -0.271 OA
ATOM   1704  CB  LYS A 397       7.401   3.954  39.752  1.00 20.36     0.035 C 
ATOM   1705  CG  LYS A 397       7.459   2.685  38.891  1.00 19.06     0.004 C 
ATOM   1706  CD  LYS A 397       8.364   1.615  39.549  1.00 22.43     0.027 C 
ATOM   1707  CE  LYS A 397       8.687   0.498  38.569  1.00 25.23     0.229 C 
ATOM   1708  NZ  LYS A 397       9.439  -0.613  39.224  1.00 20.75    -0.079 N 
ATOM   1709  HZ1 LYS A 397       9.656  -1.362  38.567  1.00  0.00     0.274 HD
ATOM   1710  HZ2 LYS A 397       8.941  -0.968  40.041  1.00  0.00     0.274 HD
ATOM   1711  HZ3 LYS A 397      10.281  -0.270  39.687  1.00  0.00     0.274 HD
ATOM   1712  N   GLU A 398       5.687   4.685  36.915  1.00 19.60    -0.346 N 
ATOM   1713  HN  GLU A 398       5.030   4.021  37.325  1.00  0.00     0.163 HD
ATOM   1714  CA  GLU A 398       5.634   4.896  35.459  1.00 19.75     0.177 C 
ATOM   1715  C   GLU A 398       5.000   6.276  35.189  1.00 21.04     0.241 C 
ATOM   1716  O   GLU A 398       5.568   7.063  34.426  1.00 20.98    -0.271 OA
ATOM   1717  CB  GLU A 398       4.836   3.761  34.764  1.00 21.69     0.045 C 
ATOM   1718  CG  GLU A 398       5.528   2.403  34.855  1.00 33.12     0.116 C 
ATOM   1719  CD  GLU A 398       4.780   1.166  34.374  1.00 43.82     0.172 C 
ATOM   1720  OE1 GLU A 398       3.527   1.130  34.453  1.00 24.48    -0.648 OA
ATOM   1721  OE2 GLU A 398       5.472   0.195  33.987  1.00 38.38    -0.648 OA
ATOM   1722  N   ALA A 399       3.849   6.578  35.832  1.00 18.42    -0.346 N 
ATOM   1723  HN  ALA A 399       3.440   5.884  36.458  1.00  0.00     0.163 HD
ATOM   1724  CA  ALA A 399       3.162   7.872  35.663  1.00 17.80     0.172 C 
ATOM   1725  C   ALA A 399       4.059   9.078  35.966  1.00 20.12     0.240 C 
ATOM   1726  O   ALA A 399       4.059  10.045  35.206  1.00 18.98    -0.271 OA
ATOM   1727  CB  ALA A 399       1.917   7.917  36.532  1.00 18.56     0.042 C 
ATOM   1728  N   ASP A 400       4.835   9.003  37.059  1.00 18.24    -0.346 N 
ATOM   1729  HN  ASP A 400       4.790   8.160  37.632  1.00  0.00     0.163 HD
ATOM   1730  CA  ASP A 400       5.754  10.089  37.471  1.00 18.42     0.186 C 
ATOM   1731  C   ASP A 400       6.730  10.392  36.342  1.00 22.32     0.241 C 
ATOM   1732  O   ASP A 400       6.985  11.558  36.055  1.00 20.25    -0.271 OA
ATOM   1733  CB  ASP A 400       6.565   9.656  38.696  1.00 18.91     0.147 C 
ATOM   1734  CG  ASP A 400       5.807   9.481  40.001  1.00 20.20     0.175 C 
ATOM   1735  OD1 ASP A 400       4.592   9.741  40.025  1.00 19.21    -0.648 OA
ATOM   1736  OD2 ASP A 400       6.443   9.084  40.995  1.00 21.40    -0.648 OA
ATOM   1737  N   LEU A 401       7.234   9.331  35.688  1.00 21.34    -0.346 N 
ATOM   1738  HN  LEU A 401       6.927   8.396  35.956  1.00  0.00     0.163 HD
ATOM   1739  CA  LEU A 401       8.208   9.472  34.604  1.00 22.07     0.177 C 
ATOM   1740  C   LEU A 401       7.595  10.057  33.329  1.00 21.35     0.241 C 
ATOM   1741  O   LEU A 401       8.278  10.795  32.631  1.00 19.97    -0.271 OA
ATOM   1742  CB  LEU A 401       8.928   8.158  34.333  1.00 23.26     0.038 C 
ATOM   1743  CG  LEU A 401       9.736   7.570  35.503  1.00 30.89    -0.020 C 
ATOM   1744  CD1 LEU A 401      10.150   6.171  35.190  1.00 32.83     0.009 C 
ATOM   1745  CD2 LEU A 401      10.927   8.413  35.831  1.00 36.65     0.009 C 
ATOM   1746  N   VAL A 402       6.318   9.726  33.043  1.00 18.54    -0.346 N 
ATOM   1747  HN  VAL A 402       5.832   9.070  33.654  1.00  0.00     0.163 HD
ATOM   1748  CA  VAL A 402       5.602  10.276  31.884  1.00 18.03     0.180 C 
ATOM   1749  C   VAL A 402       5.534  11.789  32.077  1.00 19.54     0.241 C 
ATOM   1750  O   VAL A 402       5.990  12.539  31.224  1.00 19.25    -0.271 OA
ATOM   1751  CB  VAL A 402       4.179   9.650  31.687  1.00 21.74     0.009 C 
ATOM   1752  CG1 VAL A 402       3.450  10.316  30.521  1.00 21.31     0.012 C 
ATOM   1753  CG2 VAL A 402       4.278   8.137  31.462  1.00 21.83     0.012 C 
ATOM   1754  N   THR A 403       5.002  12.232  33.223  1.00 16.75    -0.344 N 
ATOM   1755  HN  THR A 403       4.662  11.561  33.912  1.00  0.00     0.163 HD
ATOM   1756  CA  THR A 403       4.901  13.663  33.500  1.00 16.65     0.205 C 
ATOM   1757  C   THR A 403       6.266  14.340  33.498  1.00 19.07     0.243 C 
ATOM   1758  O   THR A 403       6.375  15.442  32.968  1.00 17.55    -0.271 OA
ATOM   1759  CB  THR A 403       4.045  13.936  34.744  1.00 19.22     0.146 C 
ATOM   1760  CG2 THR A 403       3.800  15.433  34.956  1.00 19.70     0.042 C 
ATOM   1761  OG1 THR A 403       2.793  13.239  34.610  1.00 16.84    -0.393 OA
ATOM   1762  HG1 THR A 403       2.263  13.408  35.380  1.00  0.00     0.210 HD
ATOM   1763  N   THR A 404       7.309  13.683  34.058  1.00 17.44    -0.344 N 
ATOM   1764  HN  THR A 404       7.148  12.774  34.491  1.00  0.00     0.163 HD
ATOM   1765  CA  THR A 404       8.667  14.244  34.059  1.00 16.91     0.205 C 
ATOM   1766  C   THR A 404       9.140  14.478  32.611  1.00 19.29     0.243 C 
ATOM   1767  O   THR A 404       9.615  15.563  32.282  1.00 19.80    -0.271 OA
ATOM   1768  CB  THR A 404       9.662  13.343  34.844  1.00 20.89     0.146 C 
ATOM   1769  CG2 THR A 404      11.074  13.915  34.831  1.00 17.43     0.042 C 
ATOM   1770  OG1 THR A 404       9.197  13.139  36.191  1.00 17.75    -0.393 OA
ATOM   1771  HG1 THR A 404       9.805  12.589  36.671  1.00  0.00     0.210 HD
ATOM   1772  N   HIS A 405       8.960  13.468  31.767  1.00 17.06    -0.346 N 
ATOM   1773  HN  HIS A 405       8.556  12.611  32.144  1.00  0.00     0.163 HD
ATOM   1774  CA  HIS A 405       9.292  13.482  30.342  1.00 18.38     0.182 C 
ATOM   1775  C   HIS A 405       8.536  14.625  29.582  1.00 22.56     0.241 C 
ATOM   1776  O   HIS A 405       9.163  15.385  28.822  1.00 19.62    -0.271 OA
ATOM   1777  CB  HIS A 405       9.061  12.090  29.733  1.00 19.22     0.093 C 
ATOM   1778  CG  HIS A 405       9.395  12.006  28.274  1.00 22.28     0.028 A 
ATOM   1779  CD2 HIS A 405       8.629  12.295  27.192  1.00 24.18     0.114 A 
ATOM   1780  ND1 HIS A 405      10.619  11.542  27.845  1.00 23.54    -0.354 N 
ATOM   1781  HD1 HIS A 405      11.399  11.237  28.427  1.00  0.00     0.166 HD
ATOM   1782  CE1 HIS A 405      10.576  11.573  26.520  1.00 23.29     0.180 A 
ATOM   1783  NE2 HIS A 405       9.395  11.998  26.081  1.00 23.46    -0.360 N 
ATOM   1784  HE2 HIS A 405       9.108  12.088  25.106  1.00  0.00     0.166 HD
ATOM   1785  N   GLU A 406       7.207  14.757  29.807  1.00 20.07    -0.346 N 
ATOM   1786  HN  GLU A 406       6.755  14.110  30.453  1.00  0.00     0.163 HD
ATOM   1787  CA  GLU A 406       6.389  15.790  29.162  1.00 18.21     0.177 C 
ATOM   1788  C   GLU A 406       6.805  17.189  29.612  1.00 20.98     0.241 C 
ATOM   1789  O   GLU A 406       7.004  18.087  28.777  1.00 20.00    -0.271 OA
ATOM   1790  CB  GLU A 406       4.882  15.545  29.400  1.00 19.17     0.045 C 
ATOM   1791  CG  GLU A 406       4.364  14.239  28.804  1.00 21.19     0.116 C 
ATOM   1792  CD  GLU A 406       4.875  13.885  27.409  1.00 23.94     0.172 C 
ATOM   1793  OE1 GLU A 406       5.134  14.808  26.605  1.00 24.12    -0.648 OA
ATOM   1794  OE2 GLU A 406       4.981  12.679  27.116  1.00 22.34    -0.648 OA
ATOM   1795  N   LEU A 407       6.991  17.382  30.936  1.00 17.80    -0.346 N 
ATOM   1796  HN  LEU A 407       6.810  16.629  31.599  1.00  0.00     0.163 HD
ATOM   1797  CA  LEU A 407       7.457  18.690  31.405  1.00 18.36     0.177 C 
ATOM   1798  C   LEU A 407       8.902  18.944  30.908  1.00 21.07     0.240 C 
ATOM   1799  O   LEU A 407       9.266  20.091  30.694  1.00 21.37    -0.271 OA
ATOM   1800  CB  LEU A 407       7.362  18.805  32.933  1.00 19.29     0.038 C 
ATOM   1801  CG  LEU A 407       5.930  18.678  33.501  1.00 23.26    -0.020 C 
ATOM   1802  CD1 LEU A 407       5.961  18.685  35.027  1.00 23.44     0.009 C 
ATOM   1803  CD2 LEU A 407       5.026  19.737  32.959  1.00 25.55     0.009 C 
ATOM   1804  N   GLY A 408       9.664  17.868  30.685  1.00 19.26    -0.351 N 
ATOM   1805  HN  GLY A 408       9.269  16.949  30.885  1.00  0.00     0.163 HD
ATOM   1806  CA  GLY A 408      11.030  17.932  30.171  1.00 19.35     0.225 C 
ATOM   1807  C   GLY A 408      11.039  18.595  28.807  1.00 22.63     0.236 C 
ATOM   1808  O   GLY A 408      11.782  19.566  28.569  1.00 21.44    -0.272 OA
ATOM   1809  N   HIS A 409      10.120  18.132  27.935  1.00 20.71    -0.346 N 
ATOM   1810  HN  HIS A 409       9.570  17.313  28.194  1.00  0.00     0.163 HD
ATOM   1811  CA  HIS A 409       9.878  18.760  26.625  1.00 20.43     0.182 C 
ATOM   1812  C   HIS A 409       9.495  20.233  26.823  1.00 23.12     0.241 C 
ATOM   1813  O   HIS A 409      10.080  21.092  26.168  1.00 23.87    -0.271 OA
ATOM   1814  CB  HIS A 409       8.784  18.021  25.833  1.00 20.94     0.093 C 
ATOM   1815  CG  HIS A 409       9.233  16.759  25.157  1.00 23.84     0.028 A 
ATOM   1816  CD2 HIS A 409       8.686  15.521  25.202  1.00 25.23     0.114 A 
ATOM   1817  ND1 HIS A 409      10.319  16.741  24.290  1.00 25.98    -0.354 N 
ATOM   1818  HD1 HIS A 409      10.930  17.523  24.052  1.00  0.00     0.166 HD
ATOM   1819  CE1 HIS A 409      10.397  15.497  23.836  1.00 25.47     0.180 A 
ATOM   1820  NE2 HIS A 409       9.426  14.723  24.344  1.00 25.72    -0.360 N 
ATOM   1821  HE2 HIS A 409       9.264  13.737  24.138  1.00  0.00     0.166 HD
ATOM   1822  N   ASN A 410       8.539  20.540  27.749  1.00 19.91    -0.346 N 
ATOM   1823  HN  ASN A 410       8.096  19.775  28.258  1.00  0.00     0.163 HD
ATOM   1824  CA  ASN A 410       8.115  21.910  28.051  1.00 19.79     0.185 C 
ATOM   1825  C   ASN A 410       9.293  22.790  28.463  1.00 24.38     0.241 C 
ATOM   1826  O   ASN A 410       9.335  23.985  28.124  1.00 23.07    -0.271 OA
ATOM   1827  CB  ASN A 410       7.080  21.965  29.167  1.00 18.94     0.137 C 
ATOM   1828  CG  ASN A 410       5.693  21.478  28.840  1.00 27.42     0.217 C 
ATOM   1829  ND2 ASN A 410       5.227  21.621  27.581  1.00 23.22    -0.370 N 
ATOM   1830 1HD2 ASN A 410       5.832  21.927  26.819  1.00  0.00     0.159 HD
ATOM   1831 2HD2 ASN A 410       4.288  21.291  27.360  1.00  0.00     0.159 HD
ATOM   1832  OD1 ASN A 410       4.966  21.110  29.755  1.00 22.98    -0.274 OA
ATOM   1833  N   PHE A 411      10.235  22.192  29.213  1.00 21.05    -0.346 N 
ATOM   1834  HN  PHE A 411      10.106  21.209  29.454  1.00  0.00     0.163 HD
ATOM   1835  CA  PHE A 411      11.431  22.870  29.701  1.00 20.96     0.180 C 
ATOM   1836  C   PHE A 411      12.532  23.005  28.633  1.00 26.99     0.241 C 
ATOM   1837  O   PHE A 411      13.560  23.599  28.909  1.00 27.28    -0.271 OA
ATOM   1838  CB  PHE A 411      11.938  22.221  31.010  1.00 21.58     0.073 C 
ATOM   1839  CG  PHE A 411      11.345  22.838  32.268  1.00 21.29    -0.056 A 
ATOM   1840  CD1 PHE A 411      10.042  22.550  32.658  1.00 23.34     0.007 A 
ATOM   1841  CD2 PHE A 411      12.112  23.661  33.087  1.00 22.70     0.007 A 
ATOM   1842  CE1 PHE A 411       9.498  23.116  33.816  1.00 24.07     0.001 A 
ATOM   1843  CE2 PHE A 411      11.571  24.228  34.248  1.00 25.42     0.001 A 
ATOM   1844  CZ  PHE A 411      10.271  23.930  34.620  1.00 23.69     0.000 A 
ATOM   1845  N   GLY A 412      12.286  22.501  27.436  1.00 25.55    -0.351 N 
ATOM   1846  HN  GLY A 412      11.417  21.986  27.296  1.00  0.00     0.163 HD
ATOM   1847  CA  GLY A 412      13.199  22.645  26.302  1.00 26.35     0.225 C 
ATOM   1848  C   GLY A 412      14.046  21.453  25.930  1.00 29.00     0.236 C 
ATOM   1849  O   GLY A 412      14.793  21.531  24.950  1.00 29.62    -0.272 OA
ATOM   1850  N   ALA A 413      13.934  20.333  26.664  1.00 24.80    -0.347 N 
ATOM   1851  HN  ALA A 413      13.293  20.320  27.457  1.00  0.00     0.163 HD
ATOM   1852  CA  ALA A 413      14.708  19.134  26.354  1.00 25.38     0.172 C 
ATOM   1853  C   ALA A 413      14.144  18.358  25.153  1.00 28.44     0.240 C 
ATOM   1854  O   ALA A 413      12.931  18.147  25.031  1.00 27.07    -0.271 OA
ATOM   1855  CB  ALA A 413      14.796  18.208  27.576  1.00 26.19     0.042 C 
ATOM   1856  N   GLU A 414      15.047  17.917  24.276  1.00 24.38    -0.346 N 
ATOM   1857  HN  GLU A 414      16.025  18.182  24.394  1.00  0.00     0.163 HD
ATOM   1858  CA  GLU A 414      14.673  17.067  23.156  1.00 24.10     0.177 C 
ATOM   1859  C   GLU A 414      14.968  15.640  23.624  1.00 27.56     0.241 C 
ATOM   1860  O   GLU A 414      15.468  15.468  24.739  1.00 28.34    -0.271 OA
ATOM   1861  CB  GLU A 414      15.491  17.441  21.892  1.00 26.02     0.045 C 
ATOM   1862  CG  GLU A 414      15.042  18.767  21.299  1.00 38.55     0.116 C 
ATOM   1863  CD  GLU A 414      15.825  19.301  20.114  1.00 60.80     0.172 C 
ATOM   1864  OE1 GLU A 414      16.691  18.571  19.580  1.00 48.53    -0.648 OA
ATOM   1865  OE2 GLU A 414      15.564  20.459  19.717  1.00 59.21    -0.648 OA
ATOM   1866  N   HIS A 415      14.623  14.615  22.825  1.00 24.68    -0.346 N 
ATOM   1867  HN  HIS A 415      14.141  14.810  21.947  1.00  0.00     0.163 HD
ATOM   1868  CA  HIS A 415      14.920  13.232  23.181  1.00 24.05     0.182 C 
ATOM   1869  C   HIS A 415      16.430  12.976  23.220  1.00 28.19     0.241 C 
ATOM   1870  O   HIS A 415      17.186  13.634  22.490  1.00 27.43    -0.271 OA
ATOM   1871  CB  HIS A 415      14.272  12.256  22.199  1.00 25.28     0.093 C 
ATOM   1872  CG  HIS A 415      12.794  12.181  22.314  1.00 28.34     0.028 A 
ATOM   1873  CD2 HIS A 415      12.000  12.302  23.409  1.00 28.02     0.114 A 
ATOM   1874  ND1 HIS A 415      12.001  11.953  21.210  1.00 29.49    -0.354 N 
ATOM   1875  HD1 HIS A 415      12.308  11.812  20.247  1.00  0.00     0.166 HD
ATOM   1876  CE1 HIS A 415      10.757  11.955  21.663  1.00 28.40     0.180 A 
ATOM   1877  NE2 HIS A 415      10.713  12.141  22.977  1.00 28.01    -0.360 N 
ATOM   1878  HE2 HIS A 415       9.874  12.160  23.557  1.00  0.00     0.166 HD
ATOM   1879  N   ASP A 416      16.860  12.059  24.107  1.00 24.21    -0.345 N 
ATOM   1880  HN  ASP A 416      16.183  11.631  24.739  1.00  0.00     0.163 HD
ATOM   1881  CA  ASP A 416      18.254  11.657  24.197  1.00 23.46     0.186 C 
ATOM   1882  C   ASP A 416      18.531  10.788  22.972  1.00 29.37     0.243 C 
ATOM   1883  O   ASP A 416      17.794   9.827  22.729  1.00 29.98    -0.271 OA
ATOM   1884  CB  ASP A 416      18.527  10.868  25.475  1.00 24.41     0.147 C 
ATOM   1885  CG  ASP A 416      18.480  11.736  26.707  1.00 24.96     0.175 C 
ATOM   1886  OD1 ASP A 416      18.991  12.871  26.650  1.00 23.90    -0.648 OA
ATOM   1887  OD2 ASP A 416      17.897  11.305  27.695  1.00 25.89    -0.648 OA
ATOM   1888  N   PRO A 417      19.565  11.125  22.173  1.00 28.20    -0.337 N 
ATOM   1889  CA  PRO A 417      19.843  10.312  20.978  1.00 28.80     0.179 C 
ATOM   1890  C   PRO A 417      20.767   9.129  21.285  1.00 32.42     0.241 C 
ATOM   1891  O   PRO A 417      21.674   9.266  22.095  1.00 31.52    -0.271 OA
ATOM   1892  CB  PRO A 417      20.481  11.326  20.023  1.00 30.49     0.037 C 
ATOM   1893  CG  PRO A 417      21.150  12.335  20.908  1.00 34.26     0.022 C 
ATOM   1894  CD  PRO A 417      20.512  12.255  22.294  1.00 29.54     0.127 C 
ATOM   1895  N   ASP A 418      20.545   7.965  20.635  1.00 32.93    -0.346 N 
ATOM   1896  HN  ASP A 418      19.757   7.915  19.989  1.00  0.00     0.163 HD
ATOM   1897  CA  ASP A 418      21.387   6.755  20.811  1.00 32.95     0.186 C 
ATOM   1898  C   ASP A 418      22.877   7.044  20.584  1.00 36.90     0.241 C 
ATOM   1899  O   ASP A 418      23.731   6.560  21.352  1.00 37.92    -0.271 OA
ATOM   1900  CB  ASP A 418      20.950   5.651  19.825  1.00 35.14     0.147 C 
ATOM   1901  CG  ASP A 418      19.859   4.739  20.332  1.00 40.62     0.175 C 
ATOM   1902  OD1 ASP A 418      19.624   4.719  21.564  1.00 39.12    -0.648 OA
ATOM   1903  OD2 ASP A 418      19.296   3.974  19.510  1.00 44.80    -0.648 OA
ATOM   1904  N   GLY A 419      23.157   7.843  19.551  1.00 30.06    -0.351 N 
ATOM   1905  HN  GLY A 419      22.377   8.202  19.001  1.00  0.00     0.163 HD
ATOM   1906  CA  GLY A 419      24.507   8.236  19.157  1.00 29.33     0.225 C 
ATOM   1907  C   GLY A 419      25.354   8.985  20.167  1.00 31.05     0.236 C 
ATOM   1908  O   GLY A 419      26.527   9.248  19.893  1.00 30.95    -0.272 OA
ATOM   1909  N   LEU A 420      24.788   9.355  21.332  1.00 25.92    -0.346 N 
ATOM   1910  HN  LEU A 420      23.794   9.183  21.485  1.00  0.00     0.163 HD
ATOM   1911  CA  LEU A 420      25.578   9.999  22.380  1.00 24.92     0.177 C 
ATOM   1912  C   LEU A 420      25.496   9.131  23.615  1.00 28.61     0.241 C 
ATOM   1913  O   LEU A 420      24.503   9.206  24.355  1.00 25.75    -0.271 OA
ATOM   1914  CB  LEU A 420      25.150  11.452  22.634  1.00 24.72     0.038 C 
ATOM   1915  CG  LEU A 420      25.342  12.430  21.473  1.00 28.46    -0.020 C 
ATOM   1916  CD1 LEU A 420      24.619  13.770  21.758  1.00 29.64     0.009 C 
ATOM   1917  CD2 LEU A 420      26.827  12.648  21.167  1.00 28.18     0.009 C 
ATOM   1918  N   ALA A 421      26.494   8.219  23.777  1.00 25.91    -0.346 N 
ATOM   1919  HN  ALA A 421      27.247   8.212  23.089  1.00  0.00     0.163 HD
ATOM   1920  CA  ALA A 421      26.560   7.242  24.878  1.00 26.97     0.172 C 
ATOM   1921  C   ALA A 421      26.357   7.909  26.247  1.00 29.67     0.240 C 
ATOM   1922  O   ALA A 421      25.694   7.331  27.109  1.00 30.57    -0.271 OA
ATOM   1923  CB  ALA A 421      27.889   6.506  24.857  1.00 28.49     0.042 C 
ATOM   1924  N   GLU A 422      26.939   9.107  26.433  1.00 25.73    -0.346 N 
ATOM   1925  HN  GLU A 422      27.490   9.490  25.664  1.00  0.00     0.163 HD
ATOM   1926  CA  GLU A 422      26.839   9.905  27.664  1.00 26.36     0.177 C 
ATOM   1927  C   GLU A 422      25.347  10.118  28.017  1.00 30.22     0.241 C 
ATOM   1928  O   GLU A 422      24.976  10.044  29.187  1.00 29.33    -0.271 OA
ATOM   1929  CB  GLU A 422      27.491  11.286  27.444  1.00 27.90     0.045 C 
ATOM   1930  CG  GLU A 422      27.471  12.173  28.686  1.00 35.11     0.116 C 
ATOM   1931  CD  GLU A 422      27.988  13.583  28.484  1.00 49.44     0.172 C 
ATOM   1932  OE1 GLU A 422      27.964  14.080  27.335  1.00 36.69    -0.648 OA
ATOM   1933  OE2 GLU A 422      28.427  14.192  29.484  1.00 44.75    -0.648 OA
ATOM   1934  N   CYS A 423      24.513  10.334  26.991  1.00 27.36    -0.345 N 
ATOM   1935  HN  CYS A 423      24.889  10.297  26.044  1.00  0.00     0.163 HD
ATOM   1936  CA  CYS A 423      23.079  10.623  27.165  1.00 26.87     0.186 C 
ATOM   1937  C   CYS A 423      22.131   9.449  27.048  1.00 31.48     0.241 C 
ATOM   1938  O   CYS A 423      20.952   9.582  27.368  1.00 30.70    -0.271 OA
ATOM   1939  CB  CYS A 423      22.668  11.791  26.284  1.00 25.64     0.120 C 
ATOM   1940  SG  CYS A 423      23.688  13.258  26.536  1.00 28.84    -0.095 SA
ATOM   1941  N   ALA A 424      22.635   8.292  26.615  1.00 28.72    -0.346 N 
ATOM   1942  HN  ALA A 424      23.620   8.241  26.354  1.00  0.00     0.163 HD
ATOM   1943  CA  ALA A 424      21.803   7.101  26.509  1.00 28.50     0.172 C 
ATOM   1944  C   ALA A 424      22.616   5.870  26.978  1.00 33.70     0.243 C 
ATOM   1945  O   ALA A 424      22.998   5.024  26.162  1.00 32.04    -0.271 OA
ATOM   1946  CB  ALA A 424      21.292   6.946  25.077  1.00 28.77     0.042 C 
ATOM   1947  N   PRO A 425      22.898   5.759  28.300  1.00 31.79    -0.337 N 
ATOM   1948  CA  PRO A 425      23.713   4.622  28.788  1.00 32.46     0.179 C 
ATOM   1949  C   PRO A 425      23.079   3.236  28.711  1.00 38.81     0.241 C 
ATOM   1950  O   PRO A 425      21.857   3.106  28.622  1.00 37.76    -0.271 OA
ATOM   1951  CB  PRO A 425      24.067   5.017  30.231  1.00 33.87     0.037 C 
ATOM   1952  CG  PRO A 425      23.753   6.503  30.330  1.00 37.50     0.022 C 
ATOM   1953  CD  PRO A 425      22.581   6.685  29.406  1.00 32.84     0.127 C 
ATOM   1954  N   ASN A 426      23.941   2.187  28.725  1.00 38.12    -0.346 N 
ATOM   1955  HN  ASN A 426      24.941   2.388  28.757  1.00  0.00     0.163 HD
ATOM   1956  CA  ASN A 426      23.521   0.785  28.697  1.00 39.49     0.185 C 
ATOM   1957  C   ASN A 426      22.906   0.419  30.048  1.00 46.22     0.241 C 
ATOM   1958  O   ASN A 426      23.139   1.138  31.025  1.00 45.37    -0.271 OA
ATOM   1959  CB  ASN A 426      24.718  -0.127  28.365  1.00 43.19     0.137 C 
ATOM   1960  CG  ASN A 426      25.303   0.077  26.979  1.00 70.75     0.217 C 
ATOM   1961  ND2 ASN A 426      26.590  -0.207  26.841  1.00 62.36    -0.370 N 
ATOM   1962 1HD2 ASN A 426      27.153  -0.524  27.630  1.00  0.00     0.159 HD
ATOM   1963 2HD2 ASN A 426      26.983  -0.070  25.910  1.00  0.00     0.159 HD
ATOM   1964  OD1 ASN A 426      24.616   0.464  26.017  1.00 65.32    -0.274 OA
ATOM   1965  N   GLU A 427      22.104  -0.669  30.110  1.00 45.42    -0.346 N 
ATOM   1966  HN  GLU A 427      21.953  -1.217  29.263  1.00  0.00     0.163 HD
ATOM   1967  CA  GLU A 427      21.441  -1.090  31.357  1.00 46.84     0.172 C 
ATOM   1968  C   GLU A 427      22.427  -1.277  32.509  1.00 53.92     0.240 C 
ATOM   1969  O   GLU A 427      22.205  -0.749  33.603  1.00 54.24    -0.271 OA
ATOM   1970  CB  GLU A 427      20.598  -2.357  31.154  1.00 48.28     0.042 C 
ATOM   1971  N   ASP A 428      23.550  -1.961  32.234  1.00 51.70    -0.346 N 
ATOM   1972  HN  ASP A 428      23.656  -2.326  31.288  1.00  0.00     0.163 HD
ATOM   1973  CA  ASP A 428      24.635  -2.225  33.184  1.00 51.71     0.186 C 
ATOM   1974  C   ASP A 428      25.274  -0.929  33.734  1.00 53.68     0.241 C 
ATOM   1975  O   ASP A 428      25.888  -0.948  34.803  1.00 54.70    -0.271 OA
ATOM   1976  CB  ASP A 428      25.692  -3.137  32.528  1.00 54.57     0.147 C 
ATOM   1977  CG  ASP A 428      26.083  -2.708  31.128  1.00 70.69     0.175 C 
ATOM   1978  OD1 ASP A 428      25.432  -3.172  30.162  1.00 72.38    -0.648 OA
ATOM   1979  OD2 ASP A 428      27.017  -1.883  30.999  1.00 78.25    -0.648 OA
ATOM   1980  N   GLN A 429      25.081   0.194  33.017  1.00 47.57    -0.346 N 
ATOM   1981  HN  GLN A 429      24.528   0.112  32.164  1.00  0.00     0.163 HD
ATOM   1982  CA  GLN A 429      25.595   1.519  33.354  1.00 46.64     0.177 C 
ATOM   1983  C   GLN A 429      24.553   2.429  34.062  1.00 46.14     0.240 C 
ATOM   1984  O   GLN A 429      24.816   3.617  34.261  1.00 46.37    -0.271 OA
ATOM   1985  CB  GLN A 429      26.091   2.198  32.070  1.00 48.55     0.044 C 
ATOM   1986  CG  GLN A 429      27.505   2.742  32.162  1.00 63.39     0.105 C 
ATOM   1987  CD  GLN A 429      28.508   1.903  31.416  1.00 79.23     0.215 C 
ATOM   1988  NE2 GLN A 429      29.707   1.805  31.965  1.00 73.14    -0.370 N 
ATOM   1989 1HE2 GLN A 429      29.922   2.245  32.860  1.00  0.00     0.159 HD
ATOM   1990 2HE2 GLN A 429      30.387   1.237  31.460  1.00  0.00     0.159 HD
ATOM   1991  OE1 GLN A 429      28.246   1.368  30.328  1.00 71.28    -0.274 OA
ATOM   1992  N   GLY A 430      23.403   1.874  34.432  1.00 39.48    -0.351 N 
ATOM   1993  HN  GLY A 430      23.254   0.884  34.236  1.00  0.00     0.163 HD
ATOM   1994  CA  GLY A 430      22.342   2.619  35.108  1.00 37.77     0.225 C 
ATOM   1995  C   GLY A 430      21.126   2.893  34.244  1.00 39.34     0.235 C 
ATOM   1996  O   GLY A 430      20.138   3.453  34.726  1.00 39.31    -0.272 OA
ATOM   1997  N   GLY A 431      21.200   2.505  32.971  1.00 34.38    -0.351 N 
ATOM   1998  HN  GLY A 431      22.070   2.090  32.637  1.00  0.00     0.163 HD
ATOM   1999  CA  GLY A 431      20.091   2.648  32.035  1.00 33.00     0.225 C 
ATOM   2000  C   GLY A 431      19.917   4.024  31.427  1.00 32.54     0.236 C 
ATOM   2001  O   GLY A 431      20.783   4.895  31.539  1.00 30.60    -0.272 OA
ATOM   2002  N   LYS A 432      18.798   4.198  30.731  1.00 26.86    -0.346 N 
ATOM   2003  HN  LYS A 432      18.121   3.436  30.706  1.00  0.00     0.163 HD
ATOM   2004  CA  LYS A 432      18.488   5.422  30.001  1.00 25.17     0.176 C 
ATOM   2005  C   LYS A 432      18.022   6.516  30.947  1.00 28.09     0.241 C 
ATOM   2006  O   LYS A 432      17.548   6.215  32.049  1.00 27.70    -0.271 OA
ATOM   2007  CB  LYS A 432      17.399   5.139  28.930  1.00 26.45     0.035 C 
ATOM   2008  CG  LYS A 432      17.730   4.003  27.938  1.00 30.40     0.004 C 
ATOM   2009  CD  LYS A 432      19.003   4.278  27.106  1.00 29.91     0.027 C 
ATOM   2010  CE  LYS A 432      19.268   3.181  26.098  1.00 34.55     0.229 C 
ATOM   2011  NZ  LYS A 432      19.937   2.015  26.723  1.00 36.69    -0.079 N 
ATOM   2012  HZ1 LYS A 432      20.116   1.276  26.044  1.00  0.00     0.274 HD
ATOM   2013  HZ2 LYS A 432      19.408   1.666  27.522  1.00  0.00     0.274 HD
ATOM   2014  HZ3 LYS A 432      20.792   2.291  27.206  1.00  0.00     0.274 HD
ATOM   2015  N   TYR A 433      18.140   7.769  30.503  1.00 24.68    -0.346 N 
ATOM   2016  HN  TYR A 433      18.606   7.923  29.609  1.00  0.00     0.163 HD
ATOM   2017  CA  TYR A 433      17.637   8.929  31.230  1.00 24.51     0.180 C 
ATOM   2018  C   TYR A 433      16.165   9.171  30.823  1.00 26.02     0.241 C 
ATOM   2019  O   TYR A 433      15.652   8.530  29.889  1.00 24.36    -0.271 OA
ATOM   2020  CB  TYR A 433      18.520  10.164  31.038  1.00 25.18     0.073 C 
ATOM   2021  CG  TYR A 433      19.883  10.008  31.689  1.00 26.31    -0.056 A 
ATOM   2022  CD1 TYR A 433      20.068  10.278  33.047  1.00 28.35     0.010 A 
ATOM   2023  CD2 TYR A 433      20.986   9.589  30.950  1.00 26.02     0.010 A 
ATOM   2024  CE1 TYR A 433      21.316  10.104  33.657  1.00 29.97     0.037 A 
ATOM   2025  CE2 TYR A 433      22.244   9.448  31.542  1.00 27.85     0.037 A 
ATOM   2026  CZ  TYR A 433      22.401   9.687  32.898  1.00 33.38     0.065 A 
ATOM   2027  OH  TYR A 433      23.644   9.507  33.471  1.00 31.57    -0.361 OA
ATOM   2028  HH  TYR A 433      23.752   9.671  34.401  1.00  0.00     0.217 HD
ATOM   2029  N   VAL A 434      15.490  10.090  31.533  1.00 21.22    -0.346 N 
ATOM   2030  HN  VAL A 434      15.993  10.649  32.222  1.00  0.00     0.163 HD
ATOM   2031  CA  VAL A 434      14.058  10.314  31.350  1.00 21.03     0.180 C 
ATOM   2032  C   VAL A 434      13.607  10.767  29.950  1.00 22.98     0.241 C 
ATOM   2033  O   VAL A 434      12.489  10.450  29.543  1.00 22.55    -0.271 OA
ATOM   2034  CB  VAL A 434      13.477  11.155  32.505  1.00 24.32     0.009 C 
ATOM   2035  CG1 VAL A 434      13.868  12.627  32.395  1.00 23.83     0.012 C 
ATOM   2036  CG2 VAL A 434      11.962  10.953  32.652  1.00 24.56     0.012 C 
ATOM   2037  N   MET A 435      14.475  11.492  29.231  1.00 21.03    -0.346 N 
ATOM   2038  HN  MET A 435      15.385  11.700  29.642  1.00  0.00     0.163 HD
ATOM   2039  CA  MET A 435      14.190  12.004  27.884  1.00 20.36     0.177 C 
ATOM   2040  C   MET A 435      14.446  11.007  26.763  1.00 25.61     0.241 C 
ATOM   2041  O   MET A 435      14.348  11.378  25.590  1.00 25.11    -0.271 OA
ATOM   2042  CB  MET A 435      14.821  13.372  27.613  1.00 21.54     0.045 C 
ATOM   2043  CG  MET A 435      14.340  14.479  28.556  1.00 22.54     0.076 C 
ATOM   2044  SD  MET A 435      12.526  14.586  28.741  1.00 23.08    -0.173 SA
ATOM   2045  CE  MET A 435      12.021  15.022  26.968  1.00 20.67     0.089 C 
ATOM   2046  N   TYR A 436      14.707   9.731  27.109  1.00 23.47    -0.346 N 
ATOM   2047  HN  TYR A 436      14.790   9.484  28.095  1.00  0.00     0.163 HD
ATOM   2048  CA  TYR A 436      14.873   8.695  26.089  1.00 24.30     0.181 C 
ATOM   2049  C   TYR A 436      13.518   8.501  25.351  1.00 30.47     0.243 C 
ATOM   2050  O   TYR A 436      12.474   8.630  25.998  1.00 29.61    -0.271 OA
ATOM   2051  CB  TYR A 436      15.400   7.390  26.702  1.00 26.09     0.073 C 
ATOM   2052  CG  TYR A 436      15.958   6.443  25.663  1.00 27.06    -0.056 A 
ATOM   2053  CD1 TYR A 436      17.155   6.726  24.999  1.00 29.55     0.010 A 
ATOM   2054  CD2 TYR A 436      15.261   5.298  25.292  1.00 27.57     0.010 A 
ATOM   2055  CE1 TYR A 436      17.645   5.880  23.999  1.00 30.18     0.037 A 
ATOM   2056  CE2 TYR A 436      15.746   4.441  24.303  1.00 28.00     0.037 A 
ATOM   2057  CZ  TYR A 436      16.950   4.722  23.679  1.00 34.04     0.065 A 
ATOM   2058  OH  TYR A 436      17.418   3.860  22.714  1.00 34.87    -0.361 OA
ATOM   2059  HH  TYR A 436      18.244   4.053  22.286  1.00  0.00     0.217 HD
ATOM   2060  N   PRO A 437      13.479   8.307  24.001  1.00 29.01    -0.337 N 
ATOM   2061  CA  PRO A 437      12.162   8.272  23.316  1.00 29.68     0.179 C 
ATOM   2062  C   PRO A 437      11.263   7.079  23.631  1.00 32.88     0.241 C 
ATOM   2063  O   PRO A 437      10.042   7.183  23.472  1.00 31.55    -0.271 OA
ATOM   2064  CB  PRO A 437      12.506   8.400  21.827  1.00 31.42     0.037 C 
ATOM   2065  CG  PRO A 437      13.909   7.959  21.719  1.00 34.88     0.022 C 
ATOM   2066  CD  PRO A 437      14.595   8.230  23.038  1.00 30.36     0.127 C 
ATOM   2067  N   ILE A 438      11.861   5.968  24.090  1.00 30.04    -0.346 N 
ATOM   2068  HN  ILE A 438      12.880   5.972  24.145  1.00  0.00     0.163 HD
ATOM   2069  CA  ILE A 438      11.170   4.752  24.518  1.00 29.54     0.180 C 
ATOM   2070  C   ILE A 438      11.007   4.909  26.017  1.00 32.53     0.241 C 
ATOM   2071  O   ILE A 438      12.011   5.029  26.740  1.00 30.46    -0.271 OA
ATOM   2072  CB  ILE A 438      11.936   3.454  24.146  1.00 33.05     0.013 C 
ATOM   2073  CG1 ILE A 438      12.306   3.366  22.625  1.00 33.91     0.002 C 
ATOM   2074  CG2 ILE A 438      11.182   2.195  24.645  1.00 34.23     0.012 C 
ATOM   2075  CD1 ILE A 438      11.148   3.431  21.578  1.00 44.75     0.005 C 
ATOM   2076  N   ALA A 439       9.737   4.957  26.479  1.00 29.11    -0.346 N 
ATOM   2077  HN  ALA A 439       8.974   4.814  25.817  1.00  0.00     0.163 HD
ATOM   2078  CA  ALA A 439       9.404   5.203  27.880  1.00 29.44     0.172 C 
ATOM   2079  C   ALA A 439      10.171   4.361  28.866  1.00 33.15     0.240 C 
ATOM   2080  O   ALA A 439      10.081   3.136  28.835  1.00 31.05    -0.271 OA
ATOM   2081  CB  ALA A 439       7.903   5.061  28.113  1.00 30.40     0.042 C 
ATOM   2082  N   VAL A 440      10.963   5.038  29.721  1.00 30.88    -0.346 N 
ATOM   2083  HN  VAL A 440      11.044   6.048  29.602  1.00  0.00     0.163 HD
ATOM   2084  CA  VAL A 440      11.711   4.415  30.805  1.00 31.44     0.180 C 
ATOM   2085  C   VAL A 440      10.688   3.845  31.813  1.00 37.09     0.241 C 
ATOM   2086  O   VAL A 440       9.631   4.459  32.028  1.00 35.28    -0.271 OA
ATOM   2087  CB  VAL A 440      12.738   5.379  31.468  1.00 34.50     0.009 C 
ATOM   2088  CG1 VAL A 440      13.938   5.635  30.545  1.00 33.66     0.012 C 
ATOM   2089  CG2 VAL A 440      12.088   6.694  31.907  1.00 34.07     0.012 C 
ATOM   2090  N   SER A 441      10.994   2.658  32.372  1.00 36.50    -0.344 N 
ATOM   2091  HN  SER A 441      11.886   2.242  32.105  1.00  0.00     0.163 HD
ATOM   2092  CA  SER A 441      10.169   1.899  33.332  1.00 38.24     0.200 C 
ATOM   2093  C   SER A 441      10.263   2.376  34.782  1.00 42.54     0.242 C 
ATOM   2094  O   SER A 441       9.305   2.204  35.541  1.00 40.59    -0.271 OA
ATOM   2095  CB  SER A 441      10.530   0.416  33.278  1.00 43.55     0.199 C 
ATOM   2096  OG  SER A 441      10.125  -0.145  32.040  1.00 55.00    -0.398 OA
ATOM   2097  HG  SER A 441      10.350  -1.067  32.006  1.00  0.00     0.209 HD
ATOM   2098  N   GLY A 442      11.426   2.909  35.158  1.00 40.68    -0.350 N 
ATOM   2099  HN  GLY A 442      12.172   2.977  34.465  1.00  0.00     0.163 HD
ATOM   2100  CA  GLY A 442      11.690   3.400  36.505  1.00 41.15     0.225 C 
ATOM   2101  C   GLY A 442      12.470   2.454  37.392  1.00 47.02     0.236 C 
ATOM   2102  O   GLY A 442      12.763   2.802  38.539  1.00 48.44    -0.272 OA
ATOM   2103  N   ASP A 443      12.826   1.267  36.883  1.00 43.62    -0.346 N 
ATOM   2104  HN  ASP A 443      12.564   1.034  35.925  1.00  0.00     0.163 HD
ATOM   2105  CA  ASP A 443      13.586   0.297  37.679  1.00 43.99     0.186 C 
ATOM   2106  C   ASP A 443      15.104   0.499  37.623  1.00 45.60     0.241 C 
ATOM   2107  O   ASP A 443      15.818  -0.089  38.439  1.00 45.33    -0.271 OA
ATOM   2108  CB  ASP A 443      13.174  -1.157  37.380  1.00 46.31     0.147 C 
ATOM   2109  CG  ASP A 443      13.196  -1.528  35.916  1.00 59.29     0.175 C 
ATOM   2110  OD1 ASP A 443      14.260  -1.403  35.292  1.00 60.87    -0.648 OA
ATOM   2111  OD2 ASP A 443      12.156  -1.981  35.406  1.00 68.01    -0.648 OA
ATOM   2112  N   HIS A 444      15.598   1.320  36.668  1.00 40.71    -0.346 N 
ATOM   2113  HN  HIS A 444      14.951   1.739  36.000  1.00  0.00     0.163 HD
ATOM   2114  CA  HIS A 444      17.027   1.631  36.555  1.00 40.17     0.182 C 
ATOM   2115  C   HIS A 444      17.294   3.014  37.140  1.00 41.14     0.241 C 
ATOM   2116  O   HIS A 444      16.430   3.889  37.072  1.00 39.51    -0.271 OA
ATOM   2117  CB  HIS A 444      17.523   1.512  35.105  1.00 42.34     0.093 C 
ATOM   2118  CG  HIS A 444      17.311   0.155  34.507  1.00 47.21     0.028 A 
ATOM   2119  CD2 HIS A 444      16.444  -0.239  33.545  1.00 49.98     0.114 A 
ATOM   2120  ND1 HIS A 444      18.058  -0.945  34.917  1.00 49.94    -0.354 N 
ATOM   2121  HD1 HIS A 444      18.790  -0.962  35.627  1.00  0.00     0.166 HD
ATOM   2122  CE1 HIS A 444      17.621  -1.964  34.195  1.00 49.81     0.180 A 
ATOM   2123  NE2 HIS A 444      16.644  -1.590  33.359  1.00 50.20    -0.360 N 
ATOM   2124  HE2 HIS A 444      16.142  -2.192  32.707  1.00  0.00     0.166 HD
ATOM   2125  N   GLU A 445      18.482   3.204  37.727  1.00 37.33    -0.346 N 
ATOM   2126  HN  GLU A 445      19.150   2.434  37.692  1.00  0.00     0.163 HD
ATOM   2127  CA  GLU A 445      18.903   4.431  38.418  1.00 36.98     0.172 C 
ATOM   2128  C   GLU A 445      18.758   5.724  37.595  1.00 36.68     0.240 C 
ATOM   2129  O   GLU A 445      18.249   6.724  38.113  1.00 37.16    -0.271 OA
ATOM   2130  CB  GLU A 445      20.345   4.286  38.940  1.00 38.78     0.042 C 
ATOM   2131  N   ASN A 446      19.179   5.693  36.314  1.00 29.53    -0.346 N 
ATOM   2132  HN  ASN A 446      19.537   4.817  35.933  1.00  0.00     0.163 HD
ATOM   2133  CA  ASN A 446      19.139   6.881  35.449  1.00 27.41     0.185 C 
ATOM   2134  C   ASN A 446      17.738   7.299  34.996  1.00 27.84     0.241 C 
ATOM   2135  O   ASN A 446      17.563   8.438  34.572  1.00 27.46    -0.271 OA
ATOM   2136  CB  ASN A 446      20.066   6.707  34.226  1.00 25.67     0.137 C 
ATOM   2137  CG  ASN A 446      21.528   6.574  34.585  1.00 38.37     0.217 C 
ATOM   2138  ND2 ASN A 446      22.292   5.900  33.740  1.00 31.24    -0.370 N 
ATOM   2139 1HD2 ASN A 446      21.908   5.461  32.903  1.00  0.00     0.159 HD
ATOM   2140 2HD2 ASN A 446      23.279   5.810  33.982  1.00  0.00     0.159 HD
ATOM   2141  OD1 ASN A 446      21.994   7.106  35.599  1.00 30.55    -0.274 OA
ATOM   2142  N   ASN A 447      16.772   6.384  35.055  1.00 25.81    -0.346 N 
ATOM   2143  HN  ASN A 447      17.001   5.484  35.477  1.00  0.00     0.163 HD
ATOM   2144  CA  ASN A 447      15.403   6.572  34.559  1.00 26.25     0.185 C 
ATOM   2145  C   ASN A 447      14.709   7.822  35.094  1.00 31.15     0.241 C 
ATOM   2146  O   ASN A 447      13.995   8.471  34.340  1.00 30.01    -0.271 OA
ATOM   2147  CB  ASN A 447      14.541   5.343  34.823  1.00 26.53     0.137 C 
ATOM   2148  CG  ASN A 447      14.927   4.065  34.102  1.00 37.09     0.217 C 
ATOM   2149  ND2 ASN A 447      15.922   4.108  33.198  1.00 26.76    -0.370 N 
ATOM   2150 1HD2 ASN A 447      16.456   4.962  33.041  1.00  0.00     0.159 HD
ATOM   2151 2HD2 ASN A 447      16.181   3.249  32.713  1.00  0.00     0.159 HD
ATOM   2152  OD1 ASN A 447      14.281   3.032  34.292  1.00 31.95    -0.274 OA
ATOM   2153  N   LYS A 448      14.941   8.147  36.380  1.00 28.37    -0.346 N 
ATOM   2154  HN  LYS A 448      15.578   7.549  36.906  1.00  0.00     0.163 HD
ATOM   2155  CA  LYS A 448      14.351   9.293  37.089  1.00 29.23     0.176 C 
ATOM   2156  C   LYS A 448      15.224  10.563  36.991  1.00 33.83     0.241 C 
ATOM   2157  O   LYS A 448      14.962  11.550  37.691  1.00 35.96    -0.271 OA
ATOM   2158  CB  LYS A 448      14.162   8.923  38.577  1.00 30.83     0.034 C 
ATOM   2159  CG  LYS A 448      13.125   7.843  38.822  1.00 44.22    -0.002 C 
ATOM   2160  CD  LYS A 448      12.964   7.550  40.312  1.00 57.21     0.005 C 
ATOM   2161  N   MET A 449      16.272  10.538  36.175  1.00 26.99    -0.346 N 
ATOM   2162  HN  MET A 449      16.449   9.708  35.609  1.00  0.00     0.163 HD
ATOM   2163  CA  MET A 449      17.172  11.681  36.077  1.00 27.13     0.177 C 
ATOM   2164  C   MET A 449      17.225  12.207  34.652  1.00 25.97     0.241 C 
ATOM   2165  O   MET A 449      16.925  11.475  33.702  1.00 25.41    -0.271 OA
ATOM   2166  CB  MET A 449      18.614  11.282  36.463  1.00 30.96     0.045 C 
ATOM   2167  CG  MET A 449      18.832  10.879  37.894  1.00 37.50     0.076 C 
ATOM   2168  SD  MET A 449      20.635  10.642  38.099  1.00 44.81    -0.173 SA
ATOM   2169  CE  MET A 449      20.731   8.918  38.070  1.00 40.49     0.089 C 
ATOM   2170  N   PHE A 450      17.693  13.449  34.518  1.00 21.99    -0.346 N 
ATOM   2171  HN  PHE A 450      17.887  13.980  35.367  1.00  0.00     0.163 HD
ATOM   2172  CA  PHE A 450      17.944  14.092  33.244  1.00 21.43     0.180 C 
ATOM   2173  C   PHE A 450      19.413  13.840  32.842  1.00 25.54     0.241 C 
ATOM   2174  O   PHE A 450      20.341  13.997  33.658  1.00 23.16    -0.271 OA
ATOM   2175  CB  PHE A 450      17.685  15.600  33.334  1.00 22.33     0.073 C 
ATOM   2176  CG  PHE A 450      16.215  15.928  33.316  1.00 22.67    -0.056 A 
ATOM   2177  CD1 PHE A 450      15.483  15.846  32.133  1.00 24.62     0.007 A 
ATOM   2178  CD2 PHE A 450      15.553  16.301  34.488  1.00 24.04     0.007 A 
ATOM   2179  CE1 PHE A 450      14.104  16.127  32.118  1.00 25.50     0.001 A 
ATOM   2180  CE2 PHE A 450      14.176  16.595  34.469  1.00 24.99     0.001 A 
ATOM   2181  CZ  PHE A 450      13.471  16.522  33.283  1.00 23.64     0.000 A 
ATOM   2182  N   SER A 451      19.606  13.515  31.561  1.00 22.85    -0.344 N 
ATOM   2183  HN  SER A 451      18.785  13.385  30.969  1.00  0.00     0.163 HD
ATOM   2184  CA  SER A 451      20.930  13.334  30.956  1.00 23.17     0.200 C 
ATOM   2185  C   SER A 451      21.648  14.690  30.879  1.00 26.41     0.243 C 
ATOM   2186  O   SER A 451      21.019  15.751  31.009  1.00 23.28    -0.271 OA
ATOM   2187  CB  SER A 451      20.756  12.794  29.531  1.00 24.27     0.199 C 
ATOM   2188  OG  SER A 451      20.304  13.840  28.683  1.00 23.71    -0.398 OA
ATOM   2189  HG  SER A 451      20.196  13.506  27.800  1.00  0.00     0.209 HD
ATOM   2190  N   GLN A 452      22.964  14.673  30.552  1.00 23.45    -0.346 N 
ATOM   2191  HN  GLN A 452      23.444  13.778  30.461  1.00  0.00     0.163 HD
ATOM   2192  CA  GLN A 452      23.707  15.905  30.328  1.00 23.36     0.177 C 
ATOM   2193  C   GLN A 452      23.154  16.641  29.079  1.00 25.67     0.241 C 
ATOM   2194  O   GLN A 452      23.201  17.859  29.040  1.00 25.47    -0.271 OA
ATOM   2195  CB  GLN A 452      25.232  15.624  30.185  1.00 25.11     0.044 C 
ATOM   2196  CG  GLN A 452      25.889  15.114  31.486  1.00 26.54     0.105 C 
ATOM   2197  CD  GLN A 452      25.953  16.196  32.556  1.00 42.08     0.215 C 
ATOM   2198  NE2 GLN A 452      26.006  15.793  33.807  1.00 37.64    -0.370 N 
ATOM   2199 1HE2 GLN A 452      26.049  16.518  34.524  1.00  0.00     0.159 HD
ATOM   2200 2HE2 GLN A 452      26.024  14.799  34.036  1.00  0.00     0.159 HD
ATOM   2201  OE1 GLN A 452      25.931  17.398  32.279  1.00 40.79    -0.274 OA
ATOM   2202  N   CYS A 453      22.621  15.905  28.073  1.00 22.63    -0.345 N 
ATOM   2203  HN  CYS A 453      22.651  14.888  28.146  1.00  0.00     0.163 HD
ATOM   2204  CA  CYS A 453      22.002  16.503  26.883  1.00 23.04     0.186 C 
ATOM   2205  C   CYS A 453      20.773  17.312  27.302  1.00 26.12     0.242 C 
ATOM   2206  O   CYS A 453      20.614  18.468  26.889  1.00 25.16    -0.271 OA
ATOM   2207  CB  CYS A 453      21.631  15.416  25.884  1.00 24.26     0.120 C 
ATOM   2208  SG  CYS A 453      23.070  14.599  25.154  1.00 28.45    -0.095 SA
ATOM   2209  N   SER A 454      19.911  16.700  28.134  1.00 23.05    -0.344 N 
ATOM   2210  HN  SER A 454      20.099  15.740  28.424  1.00  0.00     0.163 HD
ATOM   2211  CA  SER A 454      18.706  17.374  28.637  1.00 21.85     0.200 C 
ATOM   2212  C   SER A 454      19.080  18.566  29.507  1.00 23.95     0.243 C 
ATOM   2213  O   SER A 454      18.510  19.641  29.330  1.00 23.27    -0.271 OA
ATOM   2214  CB  SER A 454      17.819  16.405  29.403  1.00 21.33     0.199 C 
ATOM   2215  OG  SER A 454      17.258  15.446  28.529  1.00 22.84    -0.398 OA
ATOM   2216  HG  SER A 454      16.704  14.841  29.008  1.00  0.00     0.209 HD
ATOM   2217  N   LYS A 455      20.063  18.401  30.412  1.00 22.78    -0.346 N 
ATOM   2218  HN  LYS A 455      20.507  17.488  30.506  1.00  0.00     0.163 HD
ATOM   2219  CA  LYS A 455      20.509  19.508  31.267  1.00 23.23     0.176 C 
ATOM   2220  C   LYS A 455      20.966  20.723  30.439  1.00 26.76     0.241 C 
ATOM   2221  O   LYS A 455      20.583  21.838  30.771  1.00 26.52    -0.271 OA
ATOM   2222  CB  LYS A 455      21.645  19.064  32.192  1.00 25.35     0.035 C 
ATOM   2223  CG  LYS A 455      21.212  18.168  33.337  1.00 29.88     0.004 C 
ATOM   2224  CD  LYS A 455      22.418  17.908  34.246  1.00 33.99     0.027 C 
ATOM   2225  CE  LYS A 455      22.110  16.913  35.325  1.00 43.90     0.229 C 
ATOM   2226  NZ  LYS A 455      23.348  16.474  36.019  1.00 45.85    -0.079 N 
ATOM   2227  HZ1 LYS A 455      23.139  15.797  36.753  1.00  0.00     0.274 HD
ATOM   2228  HZ2 LYS A 455      23.877  17.268  36.380  1.00  0.00     0.274 HD
ATOM   2229  HZ3 LYS A 455      24.039  16.112  35.361  1.00  0.00     0.274 HD
ATOM   2230  N   GLN A 456      21.766  20.511  29.360  1.00 24.83    -0.346 N 
ATOM   2231  HN  GLN A 456      22.033  19.554  29.128  1.00  0.00     0.163 HD
ATOM   2232  CA  GLN A 456      22.259  21.606  28.518  1.00 25.45     0.172 C 
ATOM   2233  C   GLN A 456      21.084  22.392  27.888  1.00 28.10     0.240 C 
ATOM   2234  O   GLN A 456      21.047  23.618  27.947  1.00 27.80    -0.271 OA
ATOM   2235  CB  GLN A 456      23.237  21.069  27.440  1.00 27.24     0.042 C 
ATOM   2236  N   SER A 457      20.100  21.672  27.339  1.00 24.70    -0.344 N 
ATOM   2237  HN  SER A 457      20.181  20.655  27.345  1.00  0.00     0.163 HD
ATOM   2238  CA  SER A 457      18.909  22.275  26.728  1.00 24.79     0.200 C 
ATOM   2239  C   SER A 457      18.048  23.022  27.733  1.00 26.11     0.243 C 
ATOM   2240  O   SER A 457      17.665  24.159  27.479  1.00 26.55    -0.271 OA
ATOM   2241  CB  SER A 457      18.077  21.206  26.024  1.00 27.67     0.199 C 
ATOM   2242  OG  SER A 457      18.863  20.606  25.010  1.00 37.22    -0.398 OA
ATOM   2243  HG  SER A 457      18.345  19.941  24.572  1.00  0.00     0.209 HD
ATOM   2244  N   ILE A 458      17.771  22.398  28.883  1.00 23.08    -0.346 N 
ATOM   2245  HN  ILE A 458      18.169  21.473  29.044  1.00  0.00     0.163 HD
ATOM   2246  CA  ILE A 458      16.922  22.984  29.920  1.00 21.98     0.180 C 
ATOM   2247  C   ILE A 458      17.620  24.166  30.582  1.00 25.50     0.241 C 
ATOM   2248  O   ILE A 458      16.967  25.148  30.915  1.00 24.21    -0.271 OA
ATOM   2249  CB  ILE A 458      16.434  21.898  30.928  1.00 23.80     0.013 C 
ATOM   2250  CG1 ILE A 458      15.499  20.866  30.200  1.00 23.50     0.002 C 
ATOM   2251  CG2 ILE A 458      15.724  22.531  32.139  1.00 22.94     0.012 C 
ATOM   2252  CD1 ILE A 458      15.101  19.590  31.062  1.00 23.10     0.005 C 
ATOM   2253  N   TYR A 459      18.947  24.081  30.751  1.00 24.58    -0.346 N 
ATOM   2254  HN  TYR A 459      19.428  23.228  30.466  1.00  0.00     0.163 HD
ATOM   2255  CA  TYR A 459      19.725  25.173  31.331  1.00 25.45     0.180 C 
ATOM   2256  C   TYR A 459      19.513  26.439  30.496  1.00 28.70     0.241 C 
ATOM   2257  O   TYR A 459      19.144  27.469  31.053  1.00 28.41    -0.271 OA
ATOM   2258  CB  TYR A 459      21.219  24.801  31.401  1.00 27.37     0.073 C 
ATOM   2259  CG  TYR A 459      22.119  25.918  31.881  1.00 30.42    -0.056 A 
ATOM   2260  CD1 TYR A 459      21.856  26.589  33.072  1.00 32.47     0.010 A 
ATOM   2261  CD2 TYR A 459      23.307  26.214  31.216  1.00 32.56     0.010 A 
ATOM   2262  CE1 TYR A 459      22.707  27.585  33.546  1.00 33.23     0.037 A 
ATOM   2263  CE2 TYR A 459      24.173  27.203  31.687  1.00 33.95     0.037 A 
ATOM   2264  CZ  TYR A 459      23.858  27.897  32.842  1.00 42.98     0.065 A 
ATOM   2265  OH  TYR A 459      24.697  28.883  33.302  1.00 46.58    -0.361 OA
ATOM   2266  HH  TYR A 459      25.487  29.097  32.819  1.00  0.00     0.217 HD
ATOM   2267  N   LYS A 460      19.668  26.342  29.171  1.00 28.35    -0.346 N 
ATOM   2268  HN  LYS A 460      19.944  25.443  28.777  1.00  0.00     0.163 HD
ATOM   2269  CA  LYS A 460      19.458  27.472  28.261  1.00 28.58     0.172 C 
ATOM   2270  C   LYS A 460      18.022  28.017  28.347  1.00 29.83     0.240 C 
ATOM   2271  O   LYS A 460      17.831  29.227  28.397  1.00 28.36    -0.271 OA
ATOM   2272  CB  LYS A 460      19.831  27.095  26.826  1.00 32.03     0.042 C 
ATOM   2273  N   THR A 461      17.026  27.123  28.412  1.00 26.33    -0.344 N 
ATOM   2274  HN  THR A 461      17.256  26.130  28.385  1.00  0.00     0.163 HD
ATOM   2275  CA  THR A 461      15.614  27.519  28.521  1.00 26.24     0.205 C 
ATOM   2276  C   THR A 461      15.342  28.279  29.801  1.00 29.76     0.243 C 
ATOM   2277  O   THR A 461      14.714  29.343  29.750  1.00 29.00    -0.271 OA
ATOM   2278  CB  THR A 461      14.691  26.316  28.381  1.00 32.23     0.146 C 
ATOM   2279  CG2 THR A 461      13.201  26.710  28.421  1.00 34.27     0.042 C 
ATOM   2280  OG1 THR A 461      14.985  25.625  27.164  1.00 31.19    -0.393 OA
ATOM   2281  HG1 THR A 461      15.903  25.382  27.139  1.00  0.00     0.210 HD
ATOM   2282  N   ILE A 462      15.819  27.750  30.953  1.00 25.99    -0.346 N 
ATOM   2283  HN  ILE A 462      16.331  26.869  30.913  1.00  0.00     0.163 HD
ATOM   2284  CA  ILE A 462      15.629  28.390  32.243  1.00 25.33     0.180 C 
ATOM   2285  C   ILE A 462      16.263  29.770  32.244  1.00 30.09     0.241 C 
ATOM   2286  O   ILE A 462      15.626  30.720  32.664  1.00 29.75    -0.271 OA
ATOM   2287  CB  ILE A 462      16.069  27.506  33.455  1.00 27.57     0.013 C 
ATOM   2288  CG1 ILE A 462      15.158  26.259  33.581  1.00 27.11     0.002 C 
ATOM   2289  CG2 ILE A 462      16.031  28.326  34.760  1.00 26.64     0.012 C 
ATOM   2290  CD1 ILE A 462      15.627  25.220  34.635  1.00 28.53     0.005 C 
ATOM   2291  N   GLU A 463      17.498  29.886  31.732  1.00 29.69    -0.346 N 
ATOM   2292  HN  GLU A 463      17.956  29.046  31.379  1.00  0.00     0.163 HD
ATOM   2293  CA  GLU A 463      18.227  31.164  31.653  1.00 30.24     0.177 C 
ATOM   2294  C   GLU A 463      17.420  32.230  30.884  1.00 35.02     0.241 C 
ATOM   2295  O   GLU A 463      17.376  33.390  31.284  1.00 36.07    -0.271 OA
ATOM   2296  CB  GLU A 463      19.569  30.944  30.951  1.00 31.71     0.045 C 
ATOM   2297  CG  GLU A 463      20.610  30.260  31.809  1.00 39.69     0.116 C 
ATOM   2298  CD  GLU A 463      21.981  30.315  31.167  1.00 59.39     0.172 C 
ATOM   2299  OE1 GLU A 463      22.127  29.828  30.022  1.00 49.12    -0.648 OA
ATOM   2300  OE2 GLU A 463      22.894  30.905  31.786  1.00 51.82    -0.648 OA
ATOM   2301  N   SER A 464      16.752  31.803  29.816  1.00 32.74    -0.344 N 
ATOM   2302  HN  SER A 464      16.823  30.812  29.585  1.00  0.00     0.163 HD
ATOM   2303  CA  SER A 464      15.928  32.634  28.949  1.00 33.22     0.200 C 
ATOM   2304  C   SER A 464      14.535  32.931  29.523  1.00 35.74     0.243 C 
ATOM   2305  O   SER A 464      14.049  34.050  29.377  1.00 36.60    -0.271 OA
ATOM   2306  CB  SER A 464      15.792  31.957  27.587  1.00 38.40     0.199 C 
ATOM   2307  OG  SER A 464      14.944  32.686  26.719  1.00 53.49    -0.398 OA
ATOM   2308  HG  SER A 464      14.859  32.265  25.872  1.00  0.00     0.209 HD
ATOM   2309  N   LYS A 465      13.897  31.922  30.150  1.00 27.29    -0.346 N 
ATOM   2310  HN  LYS A 465      14.434  31.075  30.337  1.00  0.00     0.163 HD
ATOM   2311  CA  LYS A 465      12.495  31.938  30.586  1.00 27.15     0.176 C 
ATOM   2312  C   LYS A 465      12.144  32.249  32.032  1.00 30.96     0.241 C 
ATOM   2313  O   LYS A 465      11.011  32.675  32.282  1.00 30.45    -0.271 OA
ATOM   2314  CB  LYS A 465      11.806  30.641  30.122  1.00 28.67     0.035 C 
ATOM   2315  CG  LYS A 465      11.787  30.454  28.593  1.00 36.55     0.004 C 
ATOM   2316  CD  LYS A 465      10.777  31.392  27.931  1.00 45.36     0.027 C 
ATOM   2317  CE  LYS A 465      10.921  31.472  26.436  1.00 54.03     0.229 C 
ATOM   2318  NZ  LYS A 465      10.059  32.553  25.880  1.00 60.64    -0.079 N 
ATOM   2319  HZ1 LYS A 465      10.157  32.607  24.866  1.00  0.00     0.274 HD
ATOM   2320  HZ2 LYS A 465      10.245  33.451  26.326  1.00  0.00     0.274 HD
ATOM   2321  HZ3 LYS A 465       9.085  32.441  26.160  1.00  0.00     0.274 HD
ATOM   2322  N   ALA A 466      13.060  32.002  32.999  1.00 27.45    -0.346 N 
ATOM   2323  HN  ALA A 466      13.983  31.655  32.740  1.00  0.00     0.163 HD
ATOM   2324  CA  ALA A 466      12.741  32.228  34.418  1.00 27.41     0.172 C 
ATOM   2325  C   ALA A 466      12.259  33.653  34.726  1.00 30.08     0.240 C 
ATOM   2326  O   ALA A 466      11.255  33.828  35.419  1.00 28.40    -0.271 OA
ATOM   2327  CB  ALA A 466      13.936  31.857  35.307  1.00 28.05     0.042 C 
ATOM   2328  N   GLN A 467      12.952  34.674  34.179  1.00 28.36    -0.346 N 
ATOM   2329  HN  GLN A 467      13.768  34.479  33.599  1.00  0.00     0.163 HD
ATOM   2330  CA  GLN A 467      12.541  36.062  34.413  1.00 28.91     0.177 C 
ATOM   2331  C   GLN A 467      11.172  36.350  33.806  1.00 30.81     0.241 C 
ATOM   2332  O   GLN A 467      10.388  37.080  34.402  1.00 32.51    -0.271 OA
ATOM   2333  CB  GLN A 467      13.606  37.052  33.896  1.00 30.97     0.044 C 
ATOM   2334  CG  GLN A 467      14.878  37.113  34.781  1.00 36.26     0.105 C 
ATOM   2335  CD  GLN A 467      14.612  37.484  36.223  1.00 51.95     0.215 C 
ATOM   2336  NE2 GLN A 467      15.227  36.741  37.144  1.00 40.12    -0.370 N 
ATOM   2337 1HE2 GLN A 467      15.048  36.991  38.116  1.00  0.00     0.159 HD
ATOM   2338 2HE2 GLN A 467      15.838  35.963  36.894  1.00  0.00     0.159 HD
ATOM   2339  OE1 GLN A 467      13.867  38.433  36.528  1.00 46.05    -0.274 OA
ATOM   2340  N   GLU A 468      10.861  35.714  32.678  1.00 26.80    -0.346 N 
ATOM   2341  HN  GLU A 468      11.538  35.068  32.272  1.00  0.00     0.163 HD
ATOM   2342  CA  GLU A 468       9.576  35.914  32.003  1.00 27.03     0.177 C 
ATOM   2343  C   GLU A 468       8.351  35.402  32.771  1.00 30.57     0.241 C 
ATOM   2344  O   GLU A 468       7.365  36.140  32.873  1.00 29.76    -0.271 OA
ATOM   2345  CB  GLU A 468       9.610  35.325  30.604  1.00 28.44     0.045 C 
ATOM   2346  CG  GLU A 468       8.350  35.616  29.797  1.00 38.20     0.116 C 
ATOM   2347  CD  GLU A 468       8.375  35.021  28.408  1.00 51.93     0.172 C 
ATOM   2348  OE1 GLU A 468       9.477  34.651  27.942  1.00 34.39    -0.648 OA
ATOM   2349  OE2 GLU A 468       7.303  34.977  27.761  1.00 47.58    -0.648 OA
ATOM   2350  N   CYS A 469       8.375  34.148  33.276  1.00 23.94    -0.345 N 
ATOM   2351  HN  CYS A 469       9.205  33.562  33.190  1.00  0.00     0.163 HD
ATOM   2352  CA  CYS A 469       7.169  33.657  33.951  1.00 23.43     0.186 C 
ATOM   2353  C   CYS A 469       7.368  32.842  35.230  1.00 28.27     0.242 C 
ATOM   2354  O   CYS A 469       6.366  32.427  35.811  1.00 28.48    -0.271 OA
ATOM   2355  CB  CYS A 469       6.259  32.918  32.971  1.00 23.17     0.120 C 
ATOM   2356  SG  CYS A 469       6.813  31.240  32.599  1.00 25.94    -0.095 SA
ATOM   2357  N   PHE A 470       8.609  32.583  35.656  1.00 24.62    -0.346 N 
ATOM   2358  HN  PHE A 470       9.416  32.904  35.121  1.00  0.00     0.163 HD
ATOM   2359  CA  PHE A 470       8.797  31.829  36.908  1.00 24.19     0.180 C 
ATOM   2360  C   PHE A 470       8.501  32.707  38.126  1.00 28.82     0.241 C 
ATOM   2361  O   PHE A 470       8.574  33.936  38.048  1.00 28.50    -0.271 OA
ATOM   2362  CB  PHE A 470      10.187  31.171  36.990  1.00 25.03     0.073 C 
ATOM   2363  CG  PHE A 470      10.486  29.989  36.082  1.00 24.86    -0.056 A 
ATOM   2364  CD1 PHE A 470       9.715  29.739  34.942  1.00 25.35     0.007 A 
ATOM   2365  CD2 PHE A 470      11.566  29.150  36.338  1.00 26.68     0.007 A 
ATOM   2366  CE1 PHE A 470      10.011  28.664  34.095  1.00 25.50     0.001 A 
ATOM   2367  CE2 PHE A 470      11.863  28.080  35.476  1.00 28.35     0.001 A 
ATOM   2368  CZ  PHE A 470      11.083  27.845  34.362  1.00 24.63     0.000 A 
ATOM   2369  N   GLN A 471       8.090  32.081  39.226  1.00 25.20    -0.346 N 
ATOM   2370  HN  GLN A 471       8.042  31.062  39.217  1.00  0.00     0.163 HD
ATOM   2371  CA  GLN A 471       7.707  32.781  40.439  1.00 24.88     0.177 C 
ATOM   2372  C   GLN A 471       8.482  32.213  41.624  1.00 27.66     0.241 C 
ATOM   2373  O   GLN A 471       9.237  31.247  41.466  1.00 26.21    -0.271 OA
ATOM   2374  CB  GLN A 471       6.197  32.587  40.669  1.00 26.64     0.044 C 
ATOM   2375  CG  GLN A 471       5.303  33.340  39.684  1.00 38.53     0.105 C 
ATOM   2376  CD  GLN A 471       3.834  33.101  39.957  1.00 49.21     0.215 C 
ATOM   2377  NE2 GLN A 471       3.004  33.420  38.979  1.00 47.25    -0.370 N 
ATOM   2378 1HE2 GLN A 471       2.014  33.259  39.163  1.00  0.00     0.159 HD
ATOM   2379 2HE2 GLN A 471       3.343  33.785  38.089  1.00  0.00     0.159 HD
ATOM   2380  OE1 GLN A 471       3.421  32.656  41.041  1.00 41.41    -0.274 OA
ATOM   2381  N   GLU A 472       8.254  32.776  42.811  1.00 24.57    -0.346 N 
ATOM   2382  HN  GLU A 472       7.606  33.562  42.860  1.00  0.00     0.163 HD
ATOM   2383  CA  GLU A 472       8.887  32.320  44.041  1.00 25.43     0.177 C 
ATOM   2384  C   GLU A 472       8.244  31.018  44.490  1.00 28.71     0.241 C 
ATOM   2385  O   GLU A 472       7.038  30.857  44.346  1.00 27.97    -0.271 OA
ATOM   2386  CB  GLU A 472       8.718  33.363  45.152  1.00 27.94     0.045 C 
ATOM   2387  CG  GLU A 472       9.641  33.144  46.339  1.00 39.29     0.116 C 
ATOM   2388  CD  GLU A 472       9.492  34.124  47.486  1.00 58.65     0.172 C 
ATOM   2389  OE1 GLU A 472      10.174  33.920  48.515  1.00 54.95    -0.648 OA
ATOM   2390  OE2 GLU A 472       8.680  35.072  47.377  1.00 47.33    -0.648 OA
ATOM   2391  N   ARG A 473       9.052  30.097  45.038  1.00 26.34    -0.346 N 
ATOM   2392  HN  ARG A 473      10.054  30.283  45.068  1.00  0.00     0.163 HD
ATOM   2393  CA  ARG A 473       8.556  28.839  45.593  1.00 27.00     0.176 C 
ATOM   2394  C   ARG A 473       7.670  29.138  46.806  1.00 32.71     0.241 C 
ATOM   2395  O   ARG A 473       8.046  29.954  47.654  1.00 33.50    -0.271 OA
ATOM   2396  CB  ARG A 473       9.739  27.914  45.973  1.00 27.19     0.036 C 
ATOM   2397  CG  ARG A 473       9.323  26.584  46.645  1.00 32.81     0.023 C 
ATOM   2398  CD  ARG A 473      10.447  25.560  46.650  1.00 32.47     0.138 C 
ATOM   2399  NE  ARG A 473      10.679  25.066  45.297  1.00 41.36    -0.227 N 
ATOM   2400  HE  ARG A 473      11.334  25.583  44.711  1.00  0.00     0.177 HD
ATOM   2401  CZ  ARG A 473      10.098  23.989  44.771  1.00 40.24     0.665 C 
ATOM   2402  NH1 ARG A 473       9.305  23.224  45.512  1.00 30.23    -0.235 N 
ATOM   2403 1HH1 ARG A 473       8.860  22.399  45.109  1.00  0.00     0.174 HD
ATOM   2404 2HH1 ARG A 473       9.105  23.496  46.474  1.00  0.00     0.174 HD
ATOM   2405  NH2 ARG A 473      10.358  23.635  43.520  1.00 28.50    -0.235 N 
ATOM   2406 1HH2 ARG A 473       9.913  22.810  43.117  1.00  0.00     0.174 HD
ATOM   2407 2HH2 ARG A 473      10.967  24.223  42.951  1.00  0.00     0.174 HD
ATOM   2408  N   SER A 474       6.484  28.512  46.870  1.00 28.67    -0.346 N 
ATOM   2409  HN  SER A 474       6.208  27.904  46.099  1.00  0.00     0.163 HD
ATOM   2410  CA  SER A 474       5.568  28.669  48.008  1.00 37.72     0.169 C 
ATOM   2411  C   SER A 474       5.965  27.721  49.144  1.00 66.65     0.258 C 
ATOM   2412  O   SER A 474       6.312  26.564  48.892  1.00 34.96    -0.305 OA
ATOM   2413  CB  SER A 474       4.126  28.399  47.587  1.00 41.33     0.196 C 
ATOM   2414  OG  SER A 474       3.714  29.275  46.551  1.00 49.37    -0.398 OA
ATOM   2415  HG  SER A 474       2.816  29.107  46.289  1.00  0.00     0.209 HD
TER    2416      SER A 474 
ATOM   2416  N   PRO B 220      60.280  54.480  58.790  1.00 64.44    -0.062 N 
ATOM   2417  HN1 PRO B 220      60.873  53.810  58.300  1.00  0.00     0.278 HD
ATOM   2418  HN2 PRO B 220      59.434  54.385  58.229  1.00  0.00     0.278 HD
ATOM   2419  CA  PRO B 220      60.047  54.070  60.181  1.00 63.54     0.277 C 
ATOM   2420  C   PRO B 220      58.591  54.272  60.606  1.00 64.81     0.249 C 
ATOM   2421  O   PRO B 220      57.891  53.283  60.833  1.00 64.71    -0.271 OA
ATOM   2422  CB  PRO B 220      61.053  54.914  60.983  1.00 65.62     0.044 C 
ATOM   2423  CG  PRO B 220      61.541  56.004  60.019  1.00 70.49     0.030 C 
ATOM   2424  CD  PRO B 220      60.830  55.845  58.704  1.00 66.22     0.233 C 
ATOM   2425  N   MET B 221      58.128  55.542  60.679  1.00 58.80    -0.346 N 
ATOM   2426  HN  MET B 221      58.782  56.295  60.465  1.00  0.00     0.163 HD
ATOM   2427  CA  MET B 221      56.758  55.919  61.042  1.00 57.00     0.172 C 
ATOM   2428  C   MET B 221      55.791  55.540  59.919  1.00 55.70     0.240 C 
ATOM   2429  O   MET B 221      54.686  55.086  60.199  1.00 56.23    -0.271 OA
ATOM   2430  CB  MET B 221      56.669  57.430  61.327  1.00 59.40     0.042 C 
ATOM   2431  N   LYS B 222      56.227  55.709  58.655  1.00 47.48    -0.346 N 
ATOM   2432  HN  LYS B 222      57.170  56.077  58.532  1.00  0.00     0.163 HD
ATOM   2433  CA  LYS B 222      55.460  55.408  57.443  1.00 44.88     0.176 C 
ATOM   2434  C   LYS B 222      55.640  53.918  57.142  1.00 42.34     0.241 C 
ATOM   2435  O   LYS B 222      56.431  53.532  56.276  1.00 40.58    -0.271 OA
ATOM   2436  CB  LYS B 222      55.919  56.299  56.268  1.00 46.73     0.035 C 
ATOM   2437  CG  LYS B 222      55.731  57.787  56.527  1.00 57.20     0.004 C 
ATOM   2438  CD  LYS B 222      56.050  58.634  55.307  1.00 65.92     0.027 C 
ATOM   2439  CE  LYS B 222      55.734  60.093  55.534  1.00 73.61     0.229 C 
ATOM   2440  NZ  LYS B 222      54.269  60.347  55.626  1.00 80.67    -0.079 N 
ATOM   2441  HZ1 LYS B 222      54.056  61.333  55.779  1.00  0.00     0.274 HD
ATOM   2442  HZ2 LYS B 222      53.838  59.761  56.341  1.00  0.00     0.274 HD
ATOM   2443  HZ3 LYS B 222      53.781  59.988  54.806  1.00  0.00     0.274 HD
ATOM   2444  N   ASN B 223      54.916  53.082  57.902  1.00 35.50    -0.346 N 
ATOM   2445  HN  ASN B 223      54.263  53.478  58.579  1.00  0.00     0.163 HD
ATOM   2446  CA  ASN B 223      55.024  51.626  57.800  1.00 33.71     0.185 C 
ATOM   2447  C   ASN B 223      53.755  50.901  57.331  1.00 32.65     0.241 C 
ATOM   2448  O   ASN B 223      53.724  49.672  57.354  1.00 32.71    -0.271 OA
ATOM   2449  CB  ASN B 223      55.500  51.048  59.143  1.00 32.41     0.137 C 
ATOM   2450  CG  ASN B 223      54.548  51.212  60.311  1.00 43.15     0.217 C 
ATOM   2451  ND2 ASN B 223      53.360  51.753  60.087  1.00 30.32    -0.370 N 
ATOM   2452 1HD2 ASN B 223      53.086  52.050  59.151  1.00  0.00     0.159 HD
ATOM   2453 2HD2 ASN B 223      52.719  51.863  60.873  1.00  0.00     0.159 HD
ATOM   2454  OD1 ASN B 223      54.880  50.852  61.444  1.00 40.42    -0.274 OA
ATOM   2455  N   THR B 224      52.733  51.646  56.931  1.00 26.28    -0.344 N 
ATOM   2456  HN  THR B 224      52.866  52.656  56.880  1.00  0.00     0.163 HD
ATOM   2457  CA  THR B 224      51.432  51.105  56.561  1.00 25.98     0.205 C 
ATOM   2458  C   THR B 224      50.952  51.475  55.180  1.00 29.77     0.243 C 
ATOM   2459  O   THR B 224      50.882  52.657  54.829  1.00 29.69    -0.271 OA
ATOM   2460  CB  THR B 224      50.397  51.497  57.637  1.00 29.33     0.146 C 
ATOM   2461  CG2 THR B 224      49.011  50.878  57.402  1.00 29.06     0.042 C 
ATOM   2462  OG1 THR B 224      50.904  51.112  58.909  1.00 31.20    -0.393 OA
ATOM   2463  HG1 THR B 224      51.761  51.495  59.054  1.00  0.00     0.210 HD
ATOM   2464  N   CYS B 225      50.566  50.452  54.404  1.00 25.37    -0.345 N 
ATOM   2465  HN  CYS B 225      50.711  49.498  54.735  1.00  0.00     0.163 HD
ATOM   2466  CA  CYS B 225      49.949  50.660  53.109  1.00 24.23     0.186 C 
ATOM   2467  C   CYS B 225      48.444  50.625  53.349  1.00 27.21     0.241 C 
ATOM   2468  O   CYS B 225      47.890  49.552  53.628  1.00 25.29    -0.271 OA
ATOM   2469  CB  CYS B 225      50.397  49.608  52.088  1.00 23.79     0.120 C 
ATOM   2470  SG  CYS B 225      49.500  49.673  50.520  1.00 27.48    -0.095 SA
ATOM   2471  N   LYS B 226      47.779  51.803  53.270  1.00 23.39    -0.346 N 
ATOM   2472  HN  LYS B 226      48.308  52.654  53.078  1.00  0.00     0.163 HD
ATOM   2473  CA  LYS B 226      46.333  51.899  53.449  1.00 23.30     0.176 C 
ATOM   2474  C   LYS B 226      45.623  51.347  52.231  1.00 26.35     0.241 C 
ATOM   2475  O   LYS B 226      46.046  51.586  51.089  1.00 25.93    -0.271 OA
ATOM   2476  CB  LYS B 226      45.844  53.341  53.759  1.00 26.23     0.035 C 
ATOM   2477  CG  LYS B 226      46.537  54.010  54.929  1.00 37.27     0.004 C 
ATOM   2478  CD  LYS B 226      46.186  53.423  56.276  1.00 46.29     0.027 C 
ATOM   2479  CE  LYS B 226      46.961  54.099  57.383  1.00 59.19     0.229 C 
ATOM   2480  NZ  LYS B 226      46.533  55.515  57.594  1.00 59.51    -0.079 N 
ATOM   2481  HZ1 LYS B 226      47.056  55.971  58.341  1.00  0.00     0.274 HD
ATOM   2482  HZ2 LYS B 226      45.528  55.575  57.759  1.00  0.00     0.274 HD
ATOM   2483  HZ3 LYS B 226      46.588  56.049  56.727  1.00  0.00     0.274 HD
ATOM   2484  N   LEU B 227      44.556  50.572  52.475  1.00 22.29    -0.346 N 
ATOM   2485  HN  LEU B 227      44.261  50.430  53.441  1.00  0.00     0.163 HD
ATOM   2486  CA  LEU B 227      43.811  49.932  51.418  1.00 22.66     0.177 C 
ATOM   2487  C   LEU B 227      42.391  50.412  51.242  1.00 27.16     0.241 C 
ATOM   2488  O   LEU B 227      41.678  50.644  52.226  1.00 27.00    -0.271 OA
ATOM   2489  CB  LEU B 227      43.695  48.414  51.668  1.00 23.07     0.038 C 
ATOM   2490  CG  LEU B 227      44.896  47.607  52.104  1.00 26.75    -0.020 C 
ATOM   2491  CD1 LEU B 227      44.450  46.169  52.412  1.00 25.86     0.009 C 
ATOM   2492  CD2 LEU B 227      45.985  47.580  51.033  1.00 26.85     0.009 C 
ATOM   2493  N   LEU B 228      41.945  50.394  49.981  1.00 23.50    -0.346 N 
ATOM   2494  HN  LEU B 228      42.631  50.286  49.234  1.00  0.00     0.163 HD
ATOM   2495  CA  LEU B 228      40.550  50.518  49.606  1.00 23.75     0.177 C 
ATOM   2496  C   LEU B 228      40.141  49.063  49.320  1.00 26.71     0.241 C 
ATOM   2497  O   LEU B 228      40.732  48.418  48.449  1.00 24.31    -0.271 OA
ATOM   2498  CB  LEU B 228      40.298  51.385  48.359  1.00 23.17     0.038 C 
ATOM   2499  CG  LEU B 228      38.896  51.244  47.752  1.00 26.18    -0.020 C 
ATOM   2500  CD1 LEU B 228      37.783  51.774  48.698  1.00 26.12     0.009 C 
ATOM   2501  CD2 LEU B 228      38.805  51.933  46.423  1.00 27.81     0.009 C 
ATOM   2502  N   VAL B 229      39.177  48.544  50.081  1.00 24.16    -0.346 N 
ATOM   2503  HN  VAL B 229      38.745  49.126  50.799  1.00  0.00     0.163 HD
ATOM   2504  CA  VAL B 229      38.721  47.163  49.915  1.00 23.38     0.180 C 
ATOM   2505  C   VAL B 229      37.325  47.191  49.343  1.00 26.94     0.241 C 
ATOM   2506  O   VAL B 229      36.446  47.853  49.905  1.00 27.74    -0.271 OA
ATOM   2507  CB  VAL B 229      38.820  46.373  51.270  1.00 27.71     0.009 C 
ATOM   2508  CG1 VAL B 229      38.049  45.055  51.214  1.00 28.71     0.012 C 
ATOM   2509  CG2 VAL B 229      40.288  46.129  51.651  1.00 27.50     0.012 C 
ATOM   2510  N   VAL B 230      37.115  46.497  48.214  1.00 22.25    -0.346 N 
ATOM   2511  HN  VAL B 230      37.893  45.980  47.804  1.00  0.00     0.163 HD
ATOM   2512  CA  VAL B 230      35.819  46.454  47.551  1.00 22.24     0.180 C 
ATOM   2513  C   VAL B 230      35.301  45.019  47.493  1.00 27.12     0.241 C 
ATOM   2514  O   VAL B 230      36.013  44.133  47.012  1.00 26.10    -0.271 OA
ATOM   2515  CB  VAL B 230      35.892  47.070  46.118  1.00 26.15     0.009 C 
ATOM   2516  CG1 VAL B 230      34.543  46.979  45.401  1.00 26.94     0.012 C 
ATOM   2517  CG2 VAL B 230      36.408  48.505  46.137  1.00 26.12     0.012 C 
ATOM   2518  N   ALA B 231      34.061  44.779  47.978  1.00 24.04    -0.346 N 
ATOM   2519  HN  ALA B 231      33.558  45.526  48.457  1.00  0.00     0.163 HD
ATOM   2520  CA  ALA B 231      33.427  43.467  47.828  1.00 24.46     0.172 C 
ATOM   2521  C   ALA B 231      32.362  43.653  46.777  1.00 28.80     0.240 C 
ATOM   2522  O   ALA B 231      31.467  44.486  46.960  1.00 28.44    -0.271 OA
ATOM   2523  CB  ALA B 231      32.783  42.999  49.135  1.00 25.65     0.042 C 
ATOM   2524  N   ASP B 232      32.443  42.896  45.678  1.00 23.10    -0.346 N 
ATOM   2525  HN  ASP B 232      33.208  42.232  45.562  1.00  0.00     0.163 HD
ATOM   2526  CA  ASP B 232      31.414  43.035  44.641  1.00 23.03     0.186 C 
ATOM   2527  C   ASP B 232      30.137  42.277  45.044  1.00 28.24     0.241 C 
ATOM   2528  O   ASP B 232      30.124  41.616  46.100  1.00 25.40    -0.271 OA
ATOM   2529  CB  ASP B 232      31.944  42.650  43.242  1.00 23.93     0.147 C 
ATOM   2530  CG  ASP B 232      32.172  41.169  42.975  1.00 27.41     0.175 C 
ATOM   2531  OD1 ASP B 232      31.849  40.336  43.869  1.00 25.95    -0.648 OA
ATOM   2532  OD2 ASP B 232      32.638  40.835  41.864  1.00 27.64    -0.648 OA
ATOM   2533  N   HIS B 233      29.084  42.318  44.187  1.00 26.89    -0.346 N 
ATOM   2534  HN  HIS B 233      29.180  42.838  43.315  1.00  0.00     0.163 HD
ATOM   2535  CA  HIS B 233      27.809  41.640  44.471  1.00 26.63     0.182 C 
ATOM   2536  C   HIS B 233      27.928  40.123  44.578  1.00 29.00     0.241 C 
ATOM   2537  O   HIS B 233      27.129  39.507  45.269  1.00 28.46    -0.271 OA
ATOM   2538  CB  HIS B 233      26.738  42.038  43.436  1.00 27.20     0.093 C 
ATOM   2539  CG  HIS B 233      26.881  41.351  42.108  1.00 30.25     0.028 A 
ATOM   2540  CD2 HIS B 233      26.268  40.240  41.638  1.00 31.87     0.114 A 
ATOM   2541  ND1 HIS B 233      27.738  41.836  41.127  1.00 31.90    -0.354 N 
ATOM   2542  HD1 HIS B 233      28.337  42.660  41.184  1.00  0.00     0.166 HD
ATOM   2543  CE1 HIS B 233      27.615  41.007  40.103  1.00 30.92     0.180 A 
ATOM   2544  NE2 HIS B 233      26.751  40.024  40.369  1.00 31.55    -0.360 N 
ATOM   2545  HE2 HIS B 233      26.497  39.257  39.747  1.00  0.00     0.166 HD
ATOM   2546  N   ARG B 234      28.899  39.514  43.860  1.00 24.85    -0.346 N 
ATOM   2547  HN  ARG B 234      29.510  40.091  43.282  1.00  0.00     0.163 HD
ATOM   2548  CA  ARG B 234      29.115  38.074  43.872  1.00 25.10     0.176 C 
ATOM   2549  C   ARG B 234      29.667  37.670  45.234  1.00 28.07     0.241 C 
ATOM   2550  O   ARG B 234      29.195  36.701  45.833  1.00 27.52    -0.271 OA
ATOM   2551  CB  ARG B 234      30.092  37.664  42.759  1.00 27.15     0.036 C 
ATOM   2552  CG  ARG B 234      29.639  38.050  41.355  1.00 31.04     0.023 C 
ATOM   2553  CD  ARG B 234      30.780  37.744  40.403  1.00 32.38     0.138 C 
ATOM   2554  NE  ARG B 234      30.600  38.269  39.048  1.00 30.01    -0.227 N 
ATOM   2555  HE  ARG B 234      30.561  39.282  38.932  1.00  0.00     0.177 HD
ATOM   2556  CZ  ARG B 234      30.484  37.515  37.959  1.00 45.13     0.665 C 
ATOM   2557  NH1 ARG B 234      30.456  36.191  38.059  1.00 32.09    -0.235 N 
ATOM   2558 1HH1 ARG B 234      30.545  35.759  38.979  1.00  0.00     0.174 HD
ATOM   2559 2HH1 ARG B 234      30.367  35.613  37.224  1.00  0.00     0.174 HD
ATOM   2560  NH2 ARG B 234      30.368  38.076  36.765  1.00 38.53    -0.235 N 
ATOM   2561 1HH2 ARG B 234      30.390  39.093  36.688  1.00  0.00     0.174 HD
ATOM   2562 2HH2 ARG B 234      30.279  37.498  35.930  1.00  0.00     0.174 HD
ATOM   2563  N   PHE B 235      30.637  38.448  45.739  1.00 24.44    -0.346 N 
ATOM   2564  HN  PHE B 235      30.974  39.234  45.183  1.00  0.00     0.163 HD
ATOM   2565  CA  PHE B 235      31.226  38.214  47.046  1.00 23.78     0.180 C 
ATOM   2566  C   PHE B 235      30.171  38.429  48.128  1.00 27.72     0.241 C 
ATOM   2567  O   PHE B 235      30.034  37.603  49.034  1.00 27.76    -0.271 OA
ATOM   2568  CB  PHE B 235      32.401  39.165  47.292  1.00 24.29     0.073 C 
ATOM   2569  CG  PHE B 235      33.230  38.749  48.484  1.00 24.31    -0.056 A 
ATOM   2570  CD1 PHE B 235      34.263  37.826  48.345  1.00 24.79     0.007 A 
ATOM   2571  CD2 PHE B 235      32.954  39.251  49.757  1.00 26.13     0.007 A 
ATOM   2572  CE1 PHE B 235      35.019  37.426  49.454  1.00 25.70     0.001 A 
ATOM   2573  CE2 PHE B 235      33.722  38.859  50.862  1.00 27.47     0.001 A 
ATOM   2574  CZ  PHE B 235      34.740  37.941  50.704  1.00 24.55     0.000 A 
ATOM   2575  N   TYR B 236      29.455  39.557  48.045  1.00 25.65    -0.346 N 
ATOM   2576  HN  TYR B 236      29.644  40.195  47.272  1.00  0.00     0.163 HD
ATOM   2577  CA  TYR B 236      28.414  39.920  49.009  1.00 27.06     0.180 C 
ATOM   2578  C   TYR B 236      27.400  38.776  49.165  1.00 30.65     0.241 C 
ATOM   2579  O   TYR B 236      27.114  38.371  50.291  1.00 29.63    -0.271 OA
ATOM   2580  CB  TYR B 236      27.746  41.228  48.568  1.00 29.63     0.073 C 
ATOM   2581  CG  TYR B 236      26.534  41.637  49.373  1.00 32.43    -0.056 A 
ATOM   2582  CD1 TYR B 236      26.671  42.189  50.642  1.00 34.86     0.010 A 
ATOM   2583  CD2 TYR B 236      25.253  41.527  48.843  1.00 33.57     0.010 A 
ATOM   2584  CE1 TYR B 236      25.560  42.609  51.375  1.00 37.44     0.037 A 
ATOM   2585  CE2 TYR B 236      24.133  41.941  49.566  1.00 35.34     0.037 A 
ATOM   2586  CZ  TYR B 236      24.293  42.490  50.828  1.00 45.99     0.065 A 
ATOM   2587  OH  TYR B 236      23.202  42.914  51.548  1.00 50.67    -0.361 OA
ATOM   2588  HH  TYR B 236      22.333  42.832  51.173  1.00  0.00     0.217 HD
ATOM   2589  N   ARG B 237      26.948  38.209  48.035  1.00 27.04    -0.346 N 
ATOM   2590  HN  ARG B 237      27.289  38.570  47.144  1.00  0.00     0.163 HD
ATOM   2591  CA  ARG B 237      26.001  37.111  48.013  1.00 27.52     0.176 C 
ATOM   2592  C   ARG B 237      26.540  35.798  48.540  1.00 30.65     0.241 C 
ATOM   2593  O   ARG B 237      25.968  35.259  49.479  1.00 28.94    -0.271 OA
ATOM   2594  CB  ARG B 237      25.381  36.945  46.610  1.00 27.26     0.036 C 
ATOM   2595  CG  ARG B 237      24.519  35.699  46.470  1.00 36.02     0.023 C 
ATOM   2596  CD  ARG B 237      23.685  35.731  45.211  1.00 38.75     0.138 C 
ATOM   2597  NE  ARG B 237      22.875  34.519  45.111  1.00 41.65    -0.227 N 
ATOM   2598  HE  ARG B 237      22.963  33.825  45.853  1.00  0.00     0.177 HD
ATOM   2599  CZ  ARG B 237      22.032  34.262  44.117  1.00 57.08     0.665 C 
ATOM   2600  NH1 ARG B 237      21.876  35.133  43.127  1.00 40.50    -0.235 N 
ATOM   2601 1HH1 ARG B 237      21.229  34.936  42.364  1.00  0.00     0.174 HD
ATOM   2602 2HH1 ARG B 237      22.406  36.004  43.139  1.00  0.00     0.174 HD
ATOM   2603  NH2 ARG B 237      21.343  33.130  44.102  1.00 45.38    -0.235 N 
ATOM   2604 1HH2 ARG B 237      20.696  32.933  43.339  1.00  0.00     0.174 HD
ATOM   2605 2HH2 ARG B 237      21.463  32.461  44.863  1.00  0.00     0.174 HD
ATOM   2606  N   TYR B 238      27.603  35.262  47.916  1.00 26.75    -0.346 N 
ATOM   2607  HN  TYR B 238      28.063  35.813  47.191  1.00  0.00     0.163 HD
ATOM   2608  CA  TYR B 238      28.136  33.941  48.215  1.00 27.46     0.180 C 
ATOM   2609  C   TYR B 238      29.067  33.805  49.392  1.00 32.72     0.241 C 
ATOM   2610  O   TYR B 238      29.191  32.703  49.929  1.00 35.36    -0.271 OA
ATOM   2611  CB  TYR B 238      28.733  33.322  46.954  1.00 29.61     0.073 C 
ATOM   2612  CG  TYR B 238      27.694  33.140  45.869  1.00 33.67    -0.056 A 
ATOM   2613  CD1 TYR B 238      26.746  32.122  45.951  1.00 36.04     0.010 A 
ATOM   2614  CD2 TYR B 238      27.602  34.036  44.808  1.00 35.23     0.010 A 
ATOM   2615  CE1 TYR B 238      25.753  31.980  44.987  1.00 37.92     0.037 A 
ATOM   2616  CE2 TYR B 238      26.615  33.900  43.831  1.00 36.57     0.037 A 
ATOM   2617  CZ  TYR B 238      25.698  32.862  43.923  1.00 43.19     0.065 A 
ATOM   2618  OH  TYR B 238      24.726  32.698  42.975  1.00 42.15    -0.361 OA
ATOM   2619  HH  TYR B 238      24.098  31.988  43.038  1.00  0.00     0.217 HD
ATOM   2620  N   MET B 239      29.723  34.900  49.798  1.00 27.23    -0.346 N 
ATOM   2621  HN  MET B 239      29.578  35.776  49.295  1.00  0.00     0.163 HD
ATOM   2622  CA  MET B 239      30.640  34.883  50.938  1.00 26.19     0.177 C 
ATOM   2623  C   MET B 239      30.081  35.616  52.147  1.00 32.26     0.240 C 
ATOM   2624  O   MET B 239      30.368  35.218  53.278  1.00 32.43    -0.271 OA
ATOM   2625  CB  MET B 239      32.014  35.467  50.556  1.00 26.76     0.045 C 
ATOM   2626  CG  MET B 239      32.736  34.640  49.516  1.00 28.30     0.076 C 
ATOM   2627  SD  MET B 239      33.168  32.952  50.033  1.00 29.67    -0.173 SA
ATOM   2628  CE  MET B 239      34.283  33.291  51.305  1.00 26.60     0.089 C 
ATOM   2629  N   GLY B 240      29.355  36.701  51.907  1.00 29.39    -0.351 N 
ATOM   2630  HN  GLY B 240      29.180  36.972  50.939  1.00  0.00     0.163 HD
ATOM   2631  CA  GLY B 240      28.799  37.520  52.979  1.00 30.37     0.225 C 
ATOM   2632  C   GLY B 240      27.351  37.225  53.318  1.00 36.23     0.236 C 
ATOM   2633  O   GLY B 240      26.765  37.931  54.142  1.00 36.76    -0.272 OA
ATOM   2634  N   ARG B 241      26.774  36.179  52.691  1.00 34.57    -0.346 N 
ATOM   2635  HN  ARG B 241      27.354  35.671  52.023  1.00  0.00     0.163 HD
ATOM   2636  CA  ARG B 241      25.387  35.691  52.870  1.00 36.18     0.176 C 
ATOM   2637  C   ARG B 241      24.329  36.772  52.627  1.00 41.24     0.240 C 
ATOM   2638  O   ARG B 241      23.265  36.748  53.252  1.00 41.03    -0.271 OA
ATOM   2639  CB  ARG B 241      25.187  35.070  54.280  1.00 38.59     0.036 C 
ATOM   2640  CG  ARG B 241      26.336  34.188  54.788  1.00 51.32     0.023 C 
ATOM   2641  CD  ARG B 241      26.556  32.916  53.967  1.00 64.62     0.138 C 
ATOM   2642  NE  ARG B 241      25.323  32.174  53.674  1.00 70.41    -0.227 N 
ATOM   2643  HE  ARG B 241      24.999  32.165  52.707  1.00  0.00     0.177 HD
ATOM   2644  CZ  ARG B 241      24.595  31.512  54.571  1.00 80.67     0.665 C 
ATOM   2645  NH1 ARG B 241      24.936  31.527  55.856  1.00 65.99    -0.235 N 
ATOM   2646 1HH1 ARG B 241      25.774  32.031  56.145  1.00  0.00     0.174 HD
ATOM   2647 2HH1 ARG B 241      24.378  31.020  56.543  1.00  0.00     0.174 HD
ATOM   2648  NH2 ARG B 241      23.506  30.857  54.196  1.00 67.91    -0.235 N 
ATOM   2649 1HH2 ARG B 241      23.244  30.845  53.210  1.00  0.00     0.174 HD
ATOM   2650 2HH2 ARG B 241      22.948  30.350  54.883  1.00  0.00     0.174 HD
ATOM   2651  N   GLY B 242      24.644  37.721  51.756  1.00 37.90    -0.351 N 
ATOM   2652  HN  GLY B 242      25.540  37.661  51.273  1.00  0.00     0.163 HD
ATOM   2653  CA  GLY B 242      23.768  38.845  51.458  1.00 38.39     0.225 C 
ATOM   2654  C   GLY B 242      23.614  39.804  52.622  1.00 42.47     0.236 C 
ATOM   2655  O   GLY B 242      22.617  40.519  52.695  1.00 42.24    -0.272 OA
ATOM   2656  N   GLU B 243      24.614  39.849  53.534  1.00 37.87    -0.346 N 
ATOM   2657  HN  GLU B 243      25.426  39.248  53.390  1.00  0.00     0.163 HD
ATOM   2658  CA  GLU B 243      24.593  40.712  54.713  1.00 37.21     0.177 C 
ATOM   2659  C   GLU B 243      25.810  41.588  54.787  1.00 39.03     0.241 C 
ATOM   2660  O   GLU B 243      26.936  41.097  54.633  1.00 37.58    -0.271 OA
ATOM   2661  CB  GLU B 243      24.499  39.881  55.993  1.00 38.82     0.045 C 
ATOM   2662  CG  GLU B 243      23.220  39.077  56.111  1.00 47.11     0.116 C 
ATOM   2663  CD  GLU B 243      23.307  37.970  57.134  1.00 64.94     0.172 C 
ATOM   2664  OE1 GLU B 243      22.366  37.146  57.191  1.00 65.53    -0.648 OA
ATOM   2665  OE2 GLU B 243      24.322  37.915  57.868  1.00 47.34    -0.648 OA
ATOM   2666  N   GLU B 244      25.588  42.884  55.053  1.00 35.61    -0.346 N 
ATOM   2667  HN  GLU B 244      24.625  43.189  55.193  1.00  0.00     0.163 HD
ATOM   2668  CA  GLU B 244      26.644  43.876  55.152  1.00 35.99     0.177 C 
ATOM   2669  C   GLU B 244      27.618  43.567  56.282  1.00 38.29     0.241 C 
ATOM   2670  O   GLU B 244      28.830  43.611  56.064  1.00 36.32    -0.271 OA
ATOM   2671  CB  GLU B 244      26.075  45.290  55.284  1.00 38.19     0.045 C 
ATOM   2672  CG  GLU B 244      26.777  46.277  54.374  1.00 51.68     0.116 C 
ATOM   2673  CD  GLU B 244      26.129  47.643  54.327  1.00 80.63     0.172 C 
ATOM   2674  OE1 GLU B 244      24.958  47.739  53.889  1.00 75.94    -0.648 OA
ATOM   2675  OE2 GLU B 244      26.803  48.624  54.715  1.00 79.87    -0.648 OA
ATOM   2676  N   SER B 245      27.089  43.245  57.480  1.00 32.34    -0.344 N 
ATOM   2677  HN  SER B 245      26.073  43.218  57.564  1.00  0.00     0.163 HD
ATOM   2678  CA  SER B 245      27.885  42.932  58.666  1.00 30.84     0.200 C 
ATOM   2679  C   SER B 245      28.816  41.720  58.418  1.00 32.79     0.243 C 
ATOM   2680  O   SER B 245      30.024  41.824  58.666  1.00 32.34    -0.271 OA
ATOM   2681  CB  SER B 245      26.970  42.686  59.869  1.00 32.68     0.199 C 
ATOM   2682  OG  SER B 245      26.124  41.575  59.622  1.00 36.56    -0.398 OA
ATOM   2683  HG  SER B 245      25.556  41.422  60.368  1.00  0.00     0.209 HD
ATOM   2684  N   THR B 246      28.261  40.609  57.878  1.00 27.71    -0.344 N 
ATOM   2685  HN  THR B 246      27.267  40.639  57.651  1.00  0.00     0.163 HD
ATOM   2686  CA  THR B 246      28.988  39.360  57.594  1.00 27.39     0.205 C 
ATOM   2687  C   THR B 246      30.121  39.612  56.580  1.00 28.80     0.243 C 
ATOM   2688  O   THR B 246      31.250  39.172  56.806  1.00 26.06    -0.271 OA
ATOM   2689  CB  THR B 246      28.011  38.268  57.150  1.00 36.28     0.146 C 
ATOM   2690  CG2 THR B 246      28.679  36.900  56.958  1.00 32.38     0.042 C 
ATOM   2691  OG1 THR B 246      26.973  38.170  58.139  1.00 38.98    -0.393 OA
ATOM   2692  HG1 THR B 246      26.367  37.492  57.864  1.00  0.00     0.210 HD
ATOM   2693  N   THR B 247      29.813  40.351  55.500  1.00 26.57    -0.344 N 
ATOM   2694  HN  THR B 247      28.859  40.700  55.404  1.00  0.00     0.163 HD
ATOM   2695  CA  THR B 247      30.795  40.680  54.445  1.00 26.17     0.205 C 
ATOM   2696  C   THR B 247      31.936  41.506  55.022  1.00 29.75     0.243 C 
ATOM   2697  O   THR B 247      33.107  41.174  54.789  1.00 27.57    -0.271 OA
ATOM   2698  CB  THR B 247      30.111  41.414  53.279  1.00 30.45     0.146 C 
ATOM   2699  CG2 THR B 247      31.072  41.637  52.084  1.00 28.32     0.042 C 
ATOM   2700  OG1 THR B 247      28.973  40.663  52.851  1.00 29.79    -0.393 OA
ATOM   2701  HG1 THR B 247      28.551  41.116  52.131  1.00  0.00     0.210 HD
ATOM   2702  N   THR B 248      31.587  42.585  55.759  1.00 25.63    -0.344 N 
ATOM   2703  HN  THR B 248      30.591  42.775  55.872  1.00  0.00     0.163 HD
ATOM   2704  CA  THR B 248      32.522  43.498  56.405  1.00 26.44     0.205 C 
ATOM   2705  C   THR B 248      33.442  42.749  57.360  1.00 28.82     0.243 C 
ATOM   2706  O   THR B 248      34.662  42.935  57.295  1.00 25.79    -0.271 OA
ATOM   2707  CB  THR B 248      31.760  44.636  57.124  1.00 31.56     0.146 C 
ATOM   2708  CG2 THR B 248      32.692  45.692  57.701  1.00 34.30     0.042 C 
ATOM   2709  OG1 THR B 248      30.902  45.269  56.185  1.00 34.06    -0.393 OA
ATOM   2710  HG1 THR B 248      30.434  45.968  56.627  1.00  0.00     0.210 HD
ATOM   2711  N   ASN B 249      32.851  41.920  58.253  1.00 26.59    -0.345 N 
ATOM   2712  HN  ASN B 249      31.835  41.838  58.234  1.00  0.00     0.163 HD
ATOM   2713  CA  ASN B 249      33.589  41.137  59.242  1.00 25.46     0.185 C 
ATOM   2714  C   ASN B 249      34.574  40.184  58.564  1.00 25.22     0.241 C 
ATOM   2715  O   ASN B 249      35.696  40.063  59.036  1.00 24.73    -0.271 OA
ATOM   2716  CB  ASN B 249      32.640  40.384  60.162  1.00 25.38     0.137 C 
ATOM   2717  CG  ASN B 249      31.848  41.299  61.083  1.00 53.34     0.217 C 
ATOM   2718  ND2 ASN B 249      30.709  40.821  61.554  1.00 47.72    -0.370 N 
ATOM   2719 1HD2 ASN B 249      30.178  41.435  62.172  1.00  0.00     0.159 HD
ATOM   2720 2HD2 ASN B 249      30.400  39.874  61.334  1.00  0.00     0.159 HD
ATOM   2721  OD1 ASN B 249      32.223  42.448  61.350  1.00 46.10    -0.274 OA
ATOM   2722  N   TYR B 250      34.144  39.501  57.500  1.00 22.01    -0.346 N 
ATOM   2723  HN  TYR B 250      33.180  39.627  57.191  1.00  0.00     0.163 HD
ATOM   2724  CA  TYR B 250      35.009  38.576  56.760  1.00 22.27     0.180 C 
ATOM   2725  C   TYR B 250      36.266  39.302  56.278  1.00 22.85     0.241 C 
ATOM   2726  O   TYR B 250      37.385  38.814  56.501  1.00 20.69    -0.271 OA
ATOM   2727  CB  TYR B 250      34.265  37.945  55.575  1.00 23.70     0.073 C 
ATOM   2728  CG  TYR B 250      35.057  36.852  54.892  1.00 25.18    -0.056 A 
ATOM   2729  CD1 TYR B 250      36.037  37.157  53.951  1.00 26.15     0.010 A 
ATOM   2730  CD2 TYR B 250      34.912  35.517  55.269  1.00 27.26     0.010 A 
ATOM   2731  CE1 TYR B 250      36.793  36.154  53.339  1.00 25.93     0.037 A 
ATOM   2732  CE2 TYR B 250      35.635  34.503  54.638  1.00 28.12     0.037 A 
ATOM   2733  CZ  TYR B 250      36.579  34.827  53.676  1.00 30.89     0.065 A 
ATOM   2734  OH  TYR B 250      37.327  33.849  53.066  1.00 28.13    -0.361 OA
ATOM   2735  HH  TYR B 250      37.974  34.071  52.407  1.00  0.00     0.217 HD
ATOM   2736  N   LEU B 251      36.077  40.476  55.638  1.00 21.03    -0.346 N 
ATOM   2737  HN  LEU B 251      35.124  40.825  55.537  1.00  0.00     0.163 HD
ATOM   2738  CA  LEU B 251      37.178  41.278  55.079  1.00 20.87     0.177 C 
ATOM   2739  C   LEU B 251      38.077  41.876  56.146  1.00 22.38     0.241 C 
ATOM   2740  O   LEU B 251      39.297  41.835  55.998  1.00 21.54    -0.271 OA
ATOM   2741  CB  LEU B 251      36.650  42.323  54.083  1.00 21.28     0.038 C 
ATOM   2742  CG  LEU B 251      35.874  41.708  52.913  1.00 27.65    -0.020 C 
ATOM   2743  CD1 LEU B 251      35.135  42.776  52.110  1.00 29.88     0.009 C 
ATOM   2744  CD2 LEU B 251      36.790  40.850  52.025  1.00 32.17     0.009 C 
ATOM   2745  N   ILE B 252      37.480  42.402  57.253  1.00 19.14    -0.346 N 
ATOM   2746  HN  ILE B 252      36.462  42.441  57.309  1.00  0.00     0.163 HD
ATOM   2747  CA  ILE B 252      38.289  42.911  58.361  1.00 19.01     0.180 C 
ATOM   2748  C   ILE B 252      39.212  41.820  58.881  1.00 22.16     0.241 C 
ATOM   2749  O   ILE B 252      40.409  42.054  59.016  1.00 20.83    -0.271 OA
ATOM   2750  CB  ILE B 252      37.405  43.535  59.492  1.00 22.23     0.013 C 
ATOM   2751  CG1 ILE B 252      36.701  44.807  58.947  1.00 22.74     0.002 C 
ATOM   2752  CG2 ILE B 252      38.294  43.862  60.732  1.00 24.33     0.012 C 
ATOM   2753  CD1 ILE B 252      35.683  45.544  59.946  1.00 30.29     0.005 C 
ATOM   2754  N   GLU B 253      38.660  40.620  59.173  1.00 20.02    -0.346 N 
ATOM   2755  HN  GLU B 253      37.663  40.471  59.015  1.00  0.00     0.163 HD
ATOM   2756  CA  GLU B 253      39.479  39.533  59.714  1.00 19.81     0.177 C 
ATOM   2757  C   GLU B 253      40.540  39.033  58.750  1.00 21.11     0.241 C 
ATOM   2758  O   GLU B 253      41.666  38.765  59.167  1.00 19.87    -0.271 OA
ATOM   2759  CB  GLU B 253      38.611  38.373  60.224  1.00 20.90     0.045 C 
ATOM   2760  CG  GLU B 253      37.787  38.781  61.444  1.00 20.74     0.116 C 
ATOM   2761  CD  GLU B 253      37.164  37.638  62.226  1.00 35.25     0.172 C 
ATOM   2762  OE1 GLU B 253      37.825  36.588  62.390  1.00 21.30    -0.648 OA
ATOM   2763  OE2 GLU B 253      36.029  37.816  62.724  1.00 30.95    -0.648 OA
ATOM   2764  N   LEU B 254      40.180  38.899  57.470  1.00 18.44    -0.346 N 
ATOM   2765  HN  LEU B 254      39.222  39.118  57.197  1.00  0.00     0.163 HD
ATOM   2766  CA  LEU B 254      41.130  38.444  56.448  1.00 17.29     0.177 C 
ATOM   2767  C   LEU B 254      42.282  39.433  56.353  1.00 20.85     0.241 C 
ATOM   2768  O   LEU B 254      43.443  39.023  56.439  1.00 19.70    -0.271 OA
ATOM   2769  CB  LEU B 254      40.429  38.235  55.081  1.00 16.99     0.038 C 
ATOM   2770  CG  LEU B 254      41.339  37.739  53.923  1.00 19.75    -0.020 C 
ATOM   2771  CD1 LEU B 254      40.556  36.880  52.959  1.00 19.27     0.009 C 
ATOM   2772  CD2 LEU B 254      42.041  38.941  53.168  1.00 20.54     0.009 C 
ATOM   2773  N   ILE B 255      41.977  40.743  56.190  1.00 18.59    -0.346 N 
ATOM   2774  HN  ILE B 255      41.000  41.028  56.119  1.00  0.00     0.163 HD
ATOM   2775  CA  ILE B 255      43.037  41.759  56.114  1.00 17.76     0.180 C 
ATOM   2776  C   ILE B 255      43.911  41.747  57.357  1.00 20.46     0.241 C 
ATOM   2777  O   ILE B 255      45.127  41.808  57.251  1.00 19.10    -0.271 OA
ATOM   2778  CB  ILE B 255      42.501  43.176  55.723  1.00 20.13     0.013 C 
ATOM   2779  CG1 ILE B 255      41.889  43.153  54.290  1.00 19.30     0.002 C 
ATOM   2780  CG2 ILE B 255      43.620  44.250  55.835  1.00 19.74     0.012 C 
ATOM   2781  CD1 ILE B 255      42.926  42.738  53.105  1.00 20.25     0.005 C 
ATOM   2782  N   ASP B 256      43.288  41.605  58.535  1.00 18.77    -0.345 N 
ATOM   2783  HN  ASP B 256      42.270  41.547  58.551  1.00  0.00     0.163 HD
ATOM   2784  CA  ASP B 256      44.017  41.531  59.790  1.00 18.32     0.186 C 
ATOM   2785  C   ASP B 256      45.004  40.346  59.813  1.00 20.05     0.241 C 
ATOM   2786  O   ASP B 256      46.131  40.515  60.286  1.00 19.08    -0.271 OA
ATOM   2787  CB  ASP B 256      43.004  41.426  60.954  1.00 19.78     0.147 C 
ATOM   2788  CG  ASP B 256      43.688  41.295  62.288  1.00 22.26     0.175 C 
ATOM   2789  OD1 ASP B 256      44.365  42.260  62.702  1.00 20.49    -0.648 OA
ATOM   2790  OD2 ASP B 256      43.586  40.216  62.899  1.00 21.27    -0.648 OA
ATOM   2791  N   ARG B 257      44.576  39.141  59.325  1.00 18.07    -0.346 N 
ATOM   2792  HN  ARG B 257      43.626  39.065  58.963  1.00  0.00     0.163 HD
ATOM   2793  CA  ARG B 257      45.448  37.945  59.306  1.00 19.14     0.176 C 
ATOM   2794  C   ARG B 257      46.591  38.106  58.271  1.00 20.52     0.241 C 
ATOM   2795  O   ARG B 257      47.730  37.717  58.552  1.00 20.73    -0.271 OA
ATOM   2796  CB  ARG B 257      44.637  36.678  59.031  1.00 20.39     0.036 C 
ATOM   2797  CG  ARG B 257      43.721  36.248  60.207  1.00 18.87     0.023 C 
ATOM   2798  CD  ARG B 257      43.042  34.895  59.939  1.00 17.88     0.138 C 
ATOM   2799  NE  ARG B 257      42.356  34.864  58.641  1.00 18.24    -0.227 N 
ATOM   2800  HE  ARG B 257      42.899  34.570  57.829  1.00  0.00     0.177 HD
ATOM   2801  CZ  ARG B 257      41.085  35.189  58.442  1.00 18.69     0.665 C 
ATOM   2802  NH1 ARG B 257      40.302  35.508  59.473  1.00 20.30    -0.235 N 
ATOM   2803 1HH1 ARG B 257      40.702  35.547  60.411  1.00  0.00     0.174 HD
ATOM   2804 2HH1 ARG B 257      39.325  35.758  59.320  1.00  0.00     0.174 HD
ATOM   2805  NH2 ARG B 257      40.565  35.138  57.223  1.00 19.91    -0.235 N 
ATOM   2806 1HH2 ARG B 257      41.164  34.894  56.434  1.00  0.00     0.174 HD
ATOM   2807 2HH2 ARG B 257      39.588  35.388  57.070  1.00  0.00     0.174 HD
ATOM   2808  N   VAL B 258      46.289  38.721  57.123  1.00 17.89    -0.346 N 
ATOM   2809  HN  VAL B 258      45.320  38.996  56.961  1.00  0.00     0.163 HD
ATOM   2810  CA  VAL B 258      47.290  39.022  56.077  1.00 18.43     0.180 C 
ATOM   2811  C   VAL B 258      48.293  40.039  56.632  1.00 21.39     0.241 C 
ATOM   2812  O   VAL B 258      49.508  39.850  56.497  1.00 19.05    -0.271 OA
ATOM   2813  CB  VAL B 258      46.652  39.452  54.734  1.00 21.76     0.009 C 
ATOM   2814  CG1 VAL B 258      47.726  39.893  53.724  1.00 21.50     0.012 C 
ATOM   2815  CG2 VAL B 258      45.797  38.318  54.144  1.00 21.05     0.012 C 
ATOM   2816  N   ASP B 259      47.786  41.059  57.344  1.00 18.91    -0.345 N 
ATOM   2817  HN  ASP B 259      46.774  41.141  57.437  1.00  0.00     0.163 HD
ATOM   2818  CA  ASP B 259      48.640  42.057  57.991  1.00 19.45     0.186 C 
ATOM   2819  C   ASP B 259      49.583  41.378  58.986  1.00 20.80     0.241 C 
ATOM   2820  O   ASP B 259      50.753  41.755  59.034  1.00 21.66    -0.271 OA
ATOM   2821  CB  ASP B 259      47.791  43.146  58.687  1.00 21.31     0.147 C 
ATOM   2822  CG  ASP B 259      48.647  44.200  59.388  1.00 21.63     0.175 C 
ATOM   2823  OD1 ASP B 259      49.524  44.791  58.724  1.00 23.64    -0.648 OA
ATOM   2824  OD2 ASP B 259      48.525  44.333  60.605  1.00 24.44    -0.648 OA
ATOM   2825  N   ASP B 260      49.116  40.322  59.725  1.00 18.13    -0.345 N 
ATOM   2826  HN  ASP B 260      48.139  40.045  59.627  1.00  0.00     0.163 HD
ATOM   2827  CA  ASP B 260      49.972  39.579  60.650  1.00 18.54     0.186 C 
ATOM   2828  C   ASP B 260      51.190  39.013  59.941  1.00 23.83     0.241 C 
ATOM   2829  O   ASP B 260      52.299  39.108  60.462  1.00 22.76    -0.271 OA
ATOM   2830  CB  ASP B 260      49.223  38.450  61.382  1.00 19.74     0.147 C 
ATOM   2831  CG  ASP B 260      48.223  38.910  62.439  1.00 25.72     0.175 C 
ATOM   2832  OD1 ASP B 260      48.307  40.085  62.873  1.00 21.91    -0.648 OA
ATOM   2833  OD2 ASP B 260      47.384  38.092  62.844  1.00 28.27    -0.648 OA
ATOM   2834  N   ILE B 261      50.984  38.439  58.743  1.00 22.28    -0.346 N 
ATOM   2835  HN  ILE B 261      50.033  38.390  58.378  1.00  0.00     0.163 HD
ATOM   2836  CA  ILE B 261      52.082  37.880  57.941  1.00 21.64     0.180 C 
ATOM   2837  C   ILE B 261      53.093  38.991  57.599  1.00 24.49     0.241 C 
ATOM   2838  O   ILE B 261      54.286  38.842  57.882  1.00 25.70    -0.271 OA
ATOM   2839  CB  ILE B 261      51.527  37.201  56.649  1.00 24.07     0.013 C 
ATOM   2840  CG1 ILE B 261      50.717  35.898  57.005  1.00 25.40     0.002 C 
ATOM   2841  CG2 ILE B 261      52.698  36.888  55.662  1.00 23.39     0.012 C 
ATOM   2842  CD1 ILE B 261      49.902  35.354  55.855  1.00 30.43     0.005 C 
ATOM   2843  N   TYR B 262      52.596  40.098  57.036  1.00 20.71    -0.346 N 
ATOM   2844  HN  TYR B 262      51.591  40.139  56.868  1.00  0.00     0.163 HD
ATOM   2845  CA  TYR B 262      53.404  41.256  56.645  1.00 21.05     0.180 C 
ATOM   2846  C   TYR B 262      54.193  41.845  57.821  1.00 25.63     0.241 C 
ATOM   2847  O   TYR B 262      55.419  41.949  57.743  1.00 23.89    -0.271 OA
ATOM   2848  CB  TYR B 262      52.549  42.313  55.933  1.00 21.76     0.073 C 
ATOM   2849  CG  TYR B 262      52.338  41.988  54.470  1.00 22.64    -0.056 A 
ATOM   2850  CD1 TYR B 262      51.411  41.024  54.074  1.00 23.81     0.010 A 
ATOM   2851  CD2 TYR B 262      53.129  42.573  53.485  1.00 23.03     0.010 A 
ATOM   2852  CE1 TYR B 262      51.246  40.686  52.732  1.00 24.21     0.037 A 
ATOM   2853  CE2 TYR B 262      52.988  42.229  52.145  1.00 23.49     0.037 A 
ATOM   2854  CZ  TYR B 262      52.039  41.289  51.770  1.00 27.14     0.065 A 
ATOM   2855  OH  TYR B 262      51.901  40.926  50.454  1.00 24.20    -0.361 OA
ATOM   2856  HH  TYR B 262      52.445  41.340  49.794  1.00  0.00     0.217 HD
ATOM   2857  N   ARG B 263      53.498  42.187  58.915  1.00 24.17    -0.346 N 
ATOM   2858  HN  ARG B 263      52.495  42.004  58.936  1.00  0.00     0.163 HD
ATOM   2859  CA  ARG B 263      54.133  42.822  60.096  1.00 24.69     0.176 C 
ATOM   2860  C   ARG B 263      55.268  42.012  60.688  1.00 29.13     0.241 C 
ATOM   2861  O   ARG B 263      56.276  42.587  61.110  1.00 29.39    -0.271 OA
ATOM   2862  CB  ARG B 263      53.094  43.141  61.187  1.00 22.67     0.036 C 
ATOM   2863  CG  ARG B 263      52.024  44.137  60.768  1.00 24.68     0.023 C 
ATOM   2864  CD  ARG B 263      52.506  45.561  60.456  1.00 29.36     0.138 C 
ATOM   2865  NE  ARG B 263      51.404  46.331  59.890  1.00 31.19    -0.227 N 
ATOM   2866  HE  ARG B 263      50.598  45.805  59.552  1.00  0.00     0.177 HD
ATOM   2867  CZ  ARG B 263      51.352  47.654  59.773  1.00 39.90     0.665 C 
ATOM   2868  NH1 ARG B 263      52.364  48.404  60.190  1.00 29.29    -0.235 N 
ATOM   2869 1HH1 ARG B 263      52.324  49.419  60.100  1.00  0.00     0.174 HD
ATOM   2870 2HH1 ARG B 263      53.181  47.955  60.604  1.00  0.00     0.174 HD
ATOM   2871  NH2 ARG B 263      50.291  48.237  59.235  1.00 29.32    -0.235 N 
ATOM   2872 1HH2 ARG B 263      50.251  49.252  59.145  1.00  0.00     0.174 HD
ATOM   2873 2HH2 ARG B 263      49.513  47.660  58.914  1.00  0.00     0.174 HD
ATOM   2874  N   ASN B 264      55.108  40.684  60.713  1.00 25.64    -0.346 N 
ATOM   2875  HN  ASN B 264      54.250  40.291  60.325  1.00  0.00     0.163 HD
ATOM   2876  CA  ASN B 264      56.096  39.775  61.266  1.00 26.28     0.185 C 
ATOM   2877  C   ASN B 264      57.271  39.497  60.335  1.00 31.52     0.241 C 
ATOM   2878  O   ASN B 264      58.242  38.873  60.769  1.00 31.99    -0.271 OA
ATOM   2879  CB  ASN B 264      55.426  38.475  61.713  1.00 28.14     0.137 C 
ATOM   2880  CG  ASN B 264      54.667  38.651  63.009  1.00 59.26     0.217 C 
ATOM   2881  ND2 ASN B 264      53.432  38.174  63.041  1.00 52.96    -0.370 N 
ATOM   2882 1HD2 ASN B 264      53.020  37.696  62.240  1.00  0.00     0.159 HD
ATOM   2883 2HD2 ASN B 264      52.920  38.293  63.915  1.00  0.00     0.159 HD
ATOM   2884  OD1 ASN B 264      55.167  39.232  63.982  1.00 55.37    -0.274 OA
ATOM   2885  N   THR B 265      57.200  39.961  59.074  1.00 27.10    -0.344 N 
ATOM   2886  HN  THR B 265      56.379  40.491  58.782  1.00  0.00     0.163 HD
ATOM   2887  CA  THR B 265      58.272  39.721  58.118  1.00 27.30     0.205 C 
ATOM   2888  C   THR B 265      59.400  40.736  58.313  1.00 32.52     0.243 C 
ATOM   2889  O   THR B 265      59.154  41.945  58.298  1.00 31.33    -0.271 OA
ATOM   2890  CB  THR B 265      57.754  39.705  56.661  1.00 31.31     0.146 C 
ATOM   2891  CG2 THR B 265      58.873  39.398  55.655  1.00 28.51     0.042 C 
ATOM   2892  OG1 THR B 265      56.704  38.732  56.523  1.00 27.16    -0.393 OA
ATOM   2893  HG1 THR B 265      56.386  38.722  55.628  1.00  0.00     0.210 HD
ATOM   2894  N   ALA B 266      60.640  40.230  58.486  1.00 31.55    -0.346 N 
ATOM   2895  HN  ALA B 266      60.750  39.217  58.535  1.00  0.00     0.163 HD
ATOM   2896  CA  ALA B 266      61.834  41.071  58.607  1.00 30.80     0.172 C 
ATOM   2897  C   ALA B 266      62.432  41.087  57.210  1.00 32.67     0.240 C 
ATOM   2898  O   ALA B 266      63.064  40.116  56.785  1.00 33.94    -0.271 OA
ATOM   2899  CB  ALA B 266      62.804  40.478  59.621  1.00 31.77     0.042 C 
ATOM   2900  N   TRP B 267      62.145  42.155  56.458  1.00 29.00    -0.346 N 
ATOM   2901  HN  TRP B 267      61.617  42.912  56.892  1.00  0.00     0.163 HD
ATOM   2902  CA  TRP B 267      62.533  42.312  55.065  1.00 29.96     0.181 C 
ATOM   2903  C   TRP B 267      64.045  42.237  54.811  1.00 34.25     0.241 C 
ATOM   2904  O   TRP B 267      64.457  41.755  53.758  1.00 32.07    -0.271 OA
ATOM   2905  CB  TRP B 267      61.877  43.544  54.440  1.00 29.59     0.075 C 
ATOM   2906  CG  TRP B 267      60.382  43.544  54.597  1.00 30.53    -0.028 A 
ATOM   2907  CD1 TRP B 267      59.659  44.216  55.541  1.00 33.77     0.096 A 
ATOM   2908  CD2 TRP B 267      59.453  42.680  53.921  1.00 30.11    -0.002 A 
ATOM   2909  CE2 TRP B 267      58.175  42.922  54.477  1.00 34.47     0.042 A 
ATOM   2910  CE3 TRP B 267      59.573  41.744  52.880  1.00 31.20     0.014 A 
ATOM   2911  NE1 TRP B 267      58.326  43.895  55.434  1.00 33.39    -0.365 N 
ATOM   2912  HE1 TRP B 267      57.571  44.313  55.978  1.00  0.00     0.165 HD
ATOM   2913  CZ2 TRP B 267      57.020  42.284  54.006  1.00 33.70     0.030 A 
ATOM   2914  CZ3 TRP B 267      58.433  41.089  52.434  1.00 32.49     0.001 A 
ATOM   2915  CH2 TRP B 267      57.175  41.361  52.993  1.00 33.30     0.002 A 
ATOM   2916  N   ASP B 268      64.854  42.639  55.807  1.00 32.63    -0.345 N 
ATOM   2917  HN  ASP B 268      64.428  42.991  56.664  1.00  0.00     0.163 HD
ATOM   2918  CA  ASP B 268      66.322  42.598  55.724  1.00 34.83     0.186 C 
ATOM   2919  C   ASP B 268      66.925  41.444  56.560  1.00 43.82     0.241 C 
ATOM   2920  O   ASP B 268      68.144  41.426  56.779  1.00 43.69    -0.271 OA
ATOM   2921  CB  ASP B 268      66.890  43.954  56.199  1.00 36.61     0.147 C 
ATOM   2922  CG  ASP B 268      66.741  44.217  57.693  1.00 46.15     0.175 C 
ATOM   2923  OD1 ASP B 268      65.907  43.535  58.345  1.00 45.10    -0.648 OA
ATOM   2924  OD2 ASP B 268      67.428  45.126  58.205  1.00 53.28    -0.648 OA
ATOM   2925  N   ASN B 269      66.062  40.525  57.079  1.00 42.02    -0.346 N 
ATOM   2926  HN  ASN B 269      65.075  40.623  56.841  1.00  0.00     0.163 HD
ATOM   2927  CA  ASN B 269      66.437  39.403  57.954  1.00 42.88     0.185 C 
ATOM   2928  C   ASN B 269      66.991  39.873  59.314  1.00 50.09     0.241 C 
ATOM   2929  O   ASN B 269      67.677  39.121  60.014  1.00 50.90    -0.271 OA
ATOM   2930  CB  ASN B 269      67.375  38.414  57.237  1.00 44.72     0.137 C 
ATOM   2931  CG  ASN B 269      66.770  37.873  55.970  1.00 61.48     0.217 C 
ATOM   2932  ND2 ASN B 269      67.308  38.283  54.828  1.00 52.38    -0.370 N 
ATOM   2933 1HD2 ASN B 269      68.127  38.890  54.802  1.00  0.00     0.159 HD
ATOM   2934 2HD2 ASN B 269      66.898  37.916  53.969  1.00  0.00     0.159 HD
ATOM   2935  OD1 ASN B 269      65.781  37.140  56.001  1.00 52.92    -0.274 OA
ATOM   2936  N   ALA B 270      66.654  41.115  59.695  1.00 47.56    -0.346 N 
ATOM   2937  HN  ALA B 270      66.057  41.664  59.077  1.00  0.00     0.163 HD
ATOM   2938  CA  ALA B 270      67.095  41.722  60.944  1.00 47.99     0.172 C 
ATOM   2939  C   ALA B 270      65.924  42.433  61.622  1.00 51.88     0.240 C 
ATOM   2940  O   ALA B 270      64.976  41.765  62.030  1.00 52.14    -0.271 OA
ATOM   2941  CB  ALA B 270      68.258  42.682  60.680  1.00 48.77     0.042 C 
ATOM   2942  N   GLY B 271      65.983  43.759  61.719  1.00 48.29    -0.351 N 
ATOM   2943  HN  GLY B 271      66.783  44.242  61.310  1.00  0.00     0.163 HD
ATOM   2944  CA  GLY B 271      64.958  44.551  62.383  1.00 47.57     0.225 C 
ATOM   2945  C   GLY B 271      64.086  45.402  61.490  1.00 49.32     0.236 C 
ATOM   2946  O   GLY B 271      63.315  46.221  61.998  1.00 49.69    -0.272 OA
ATOM   2947  N   PHE B 272      64.175  45.220  60.156  1.00 42.31    -0.346 N 
ATOM   2948  HN  PHE B 272      64.836  44.541  59.779  1.00  0.00     0.163 HD
ATOM   2949  CA  PHE B 272      63.334  45.987  59.254  1.00 40.11     0.180 C 
ATOM   2950  C   PHE B 272      61.980  45.275  59.123  1.00 41.41     0.241 C 
ATOM   2951  O   PHE B 272      61.645  44.729  58.069  1.00 39.81    -0.271 OA
ATOM   2952  CB  PHE B 272      64.022  46.211  57.901  1.00 41.37     0.073 C 
ATOM   2953  CG  PHE B 272      63.469  47.355  57.095  1.00 42.50    -0.056 A 
ATOM   2954  CD1 PHE B 272      63.878  48.662  57.340  1.00 45.13     0.007 A 
ATOM   2955  CD2 PHE B 272      62.547  47.130  56.080  1.00 44.32     0.007 A 
ATOM   2956  CE1 PHE B 272      63.360  49.724  56.595  1.00 45.77     0.001 A 
ATOM   2957  CE2 PHE B 272      62.061  48.187  55.311  1.00 47.43     0.001 A 
ATOM   2958  CZ  PHE B 272      62.468  49.481  55.576  1.00 45.34     0.000 A 
ATOM   2959  N   LYS B 273      61.227  45.250  60.243  1.00 36.78    -0.346 N 
ATOM   2960  HN  LYS B 273      61.617  45.676  61.084  1.00  0.00     0.163 HD
ATOM   2961  CA  LYS B 273      59.894  44.657  60.340  1.00 35.78     0.176 C 
ATOM   2962  C   LYS B 273      58.840  45.703  60.737  1.00 38.48     0.240 C 
ATOM   2963  O   LYS B 273      59.145  46.904  60.779  1.00 38.43    -0.271 OA
ATOM   2964  CB  LYS B 273      59.906  43.412  61.242  1.00 38.58     0.035 C 
ATOM   2965  CG  LYS B 273      60.255  43.627  62.710  1.00 50.01     0.004 C 
ATOM   2966  CD  LYS B 273      60.852  42.347  63.330  1.00 62.63     0.027 C 
ATOM   2967  CE  LYS B 273      59.852  41.230  63.566  1.00 77.83     0.229 C 
ATOM   2968  NZ  LYS B 273      60.494  39.888  63.503  1.00 88.56    -0.079 N 
ATOM   2969  HZ1 LYS B 273      59.822  39.137  63.662  1.00  0.00     0.274 HD
ATOM   2970  HZ2 LYS B 273      61.282  39.823  64.148  1.00  0.00     0.274 HD
ATOM   2971  HZ3 LYS B 273      60.995  39.758  62.624  1.00  0.00     0.274 HD
ATOM   2972  N   GLY B 274      57.602  45.257  60.961  1.00 32.93    -0.351 N 
ATOM   2973  HN  GLY B 274      57.413  44.259  60.872  1.00  0.00     0.163 HD
ATOM   2974  CA  GLY B 274      56.509  46.153  61.330  1.00 31.53     0.225 C 
ATOM   2975  C   GLY B 274      55.829  46.825  60.159  1.00 33.24     0.236 C 
ATOM   2976  O   GLY B 274      55.034  47.740  60.365  1.00 32.15    -0.272 OA
ATOM   2977  N   TYR B 275      56.134  46.387  58.901  1.00 27.70    -0.346 N 
ATOM   2978  HN  TYR B 275      56.829  45.650  58.783  1.00  0.00     0.163 HD
ATOM   2979  CA  TYR B 275      55.485  46.952  57.723  1.00 26.67     0.180 C 
ATOM   2980  C   TYR B 275      54.259  46.126  57.389  1.00 28.48     0.241 C 
ATOM   2981  O   TYR B 275      54.291  44.907  57.491  1.00 26.74    -0.271 OA
ATOM   2982  CB  TYR B 275      56.433  47.006  56.520  1.00 29.66     0.073 C 
ATOM   2983  CG  TYR B 275      57.460  48.107  56.681  1.00 33.12    -0.056 A 
ATOM   2984  CD1 TYR B 275      58.632  47.895  57.407  1.00 35.66     0.010 A 
ATOM   2985  CD2 TYR B 275      57.225  49.383  56.179  1.00 35.12     0.010 A 
ATOM   2986  CE1 TYR B 275      59.551  48.925  57.616  1.00 37.16     0.037 A 
ATOM   2987  CE2 TYR B 275      58.144  50.417  56.372  1.00 36.49     0.037 A 
ATOM   2988  CZ  TYR B 275      59.310  50.179  57.080  1.00 45.14     0.065 A 
ATOM   2989  OH  TYR B 275      60.223  51.193  57.253  1.00 48.11    -0.361 OA
ATOM   2990  HH  TYR B 275      61.023  51.030  57.739  1.00  0.00     0.217 HD
ATOM   2991  N   GLY B 276      53.199  46.787  56.986  1.00 25.39    -0.351 N 
ATOM   2992  HN  GLY B 276      53.231  47.802  56.895  1.00  0.00     0.163 HD
ATOM   2993  CA  GLY B 276      51.983  46.063  56.671  1.00 24.74     0.225 C 
ATOM   2994  C   GLY B 276      50.915  46.868  55.988  1.00 26.20     0.236 C 
ATOM   2995  O   GLY B 276      51.182  47.847  55.281  1.00 25.40    -0.272 OA
ATOM   2996  N   ILE B 277      49.682  46.430  56.212  1.00 21.51    -0.346 N 
ATOM   2997  HN  ILE B 277      49.555  45.679  56.890  1.00  0.00     0.163 HD
ATOM   2998  CA  ILE B 277      48.508  46.956  55.551  1.00 21.55     0.180 C 
ATOM   2999  C   ILE B 277      47.417  47.303  56.565  1.00 28.66     0.241 C 
ATOM   3000  O   ILE B 277      47.443  46.831  57.710  1.00 30.34    -0.271 OA
ATOM   3001  CB  ILE B 277      48.009  45.897  54.520  1.00 24.86     0.013 C 
ATOM   3002  CG1 ILE B 277      47.553  44.592  55.245  1.00 24.63     0.002 C 
ATOM   3003  CG2 ILE B 277      49.112  45.595  53.427  1.00 24.62     0.012 C 
ATOM   3004  CD1 ILE B 277      46.995  43.485  54.326  1.00 26.77     0.005 C 
ATOM   3005  N   GLN B 278      46.433  48.087  56.124  1.00 23.38    -0.346 N 
ATOM   3006  HN  GLN B 278      46.465  48.432  55.165  1.00  0.00     0.163 HD
ATOM   3007  CA  GLN B 278      45.313  48.464  56.976  1.00 22.96     0.177 C 
ATOM   3008  C   GLN B 278      44.213  48.964  56.087  1.00 26.26     0.241 C 
ATOM   3009  O   GLN B 278      44.495  49.703  55.140  1.00 26.18    -0.271 OA
ATOM   3010  CB  GLN B 278      45.776  49.591  57.934  1.00 24.41     0.044 C 
ATOM   3011  CG  GLN B 278      44.874  49.857  59.117  1.00 36.95     0.105 C 
ATOM   3012  CD  GLN B 278      45.486  50.962  59.936  1.00 52.45     0.215 C 
ATOM   3013  NE2 GLN B 278      46.425  50.599  60.806  1.00 38.61    -0.370 N 
ATOM   3014 1HE2 GLN B 278      46.840  51.348  61.361  1.00  0.00     0.159 HD
ATOM   3015 2HE2 GLN B 278      46.665  49.622  60.972  1.00  0.00     0.159 HD
ATOM   3016  OE1 GLN B 278      45.195  52.148  59.735  1.00 45.09    -0.274 OA
ATOM   3017  N   ILE B 279      42.967  48.578  56.382  1.00 23.37    -0.346 N 
ATOM   3018  HN  ILE B 279      42.822  47.948  57.171  1.00  0.00     0.163 HD
ATOM   3019  CA  ILE B 279      41.809  49.024  55.617  1.00 23.96     0.180 C 
ATOM   3020  C   ILE B 279      41.511  50.502  55.948  1.00 31.09     0.241 C 
ATOM   3021  O   ILE B 279      41.320  50.856  57.123  1.00 30.31    -0.271 OA
ATOM   3022  CB  ILE B 279      40.549  48.162  55.856  1.00 26.30     0.013 C 
ATOM   3023  CG1 ILE B 279      40.794  46.639  55.572  1.00 25.43     0.002 C 
ATOM   3024  CG2 ILE B 279      39.395  48.721  55.045  1.00 26.80     0.012 C 
ATOM   3025  CD1 ILE B 279      39.608  45.714  55.926  1.00 29.53     0.005 C 
ATOM   3026  N   GLU B 280      41.454  51.344  54.903  1.00 29.12    -0.346 N 
ATOM   3027  HN  GLU B 280      41.669  50.982  53.974  1.00  0.00     0.163 HD
ATOM   3028  CA  GLU B 280      41.097  52.758  55.038  1.00 30.79     0.177 C 
ATOM   3029  C   GLU B 280      39.607  52.895  54.733  1.00 34.76     0.241 C 
ATOM   3030  O   GLU B 280      38.894  53.593  55.452  1.00 33.77    -0.271 OA
ATOM   3031  CB  GLU B 280      41.959  53.641  54.124  1.00 32.65     0.045 C 
ATOM   3032  CG  GLU B 280      41.770  55.130  54.373  1.00 51.07     0.116 C 
ATOM   3033  CD  GLU B 280      42.431  56.023  53.346  1.00 84.77     0.172 C 
ATOM   3034  OE1 GLU B 280      43.627  56.352  53.522  1.00 83.67    -0.648 OA
ATOM   3035  OE2 GLU B 280      41.750  56.396  52.363  1.00 85.42    -0.648 OA
ATOM   3036  N   GLN B 281      39.128  52.200  53.684  1.00 31.16    -0.346 N 
ATOM   3037  HN  GLN B 281      39.782  51.649  53.128  1.00  0.00     0.163 HD
ATOM   3038  CA  GLN B 281      37.722  52.196  53.303  1.00 31.08     0.177 C 
ATOM   3039  C   GLN B 281      37.287  50.844  52.803  1.00 33.62     0.241 C 
ATOM   3040  O   GLN B 281      38.037  50.181  52.088  1.00 32.38    -0.271 OA
ATOM   3041  CB  GLN B 281      37.430  53.249  52.213  1.00 32.64     0.044 C 
ATOM   3042  CG  GLN B 281      35.925  53.542  52.047  1.00 54.00     0.105 C 
ATOM   3043  CD  GLN B 281      35.585  54.668  51.095  1.00 76.98     0.215 C 
ATOM   3044  NE2 GLN B 281      36.242  55.813  51.249  1.00 73.23    -0.370 N 
ATOM   3045 1HE2 GLN B 281      36.013  56.572  50.607  1.00  0.00     0.159 HD
ATOM   3046 2HE2 GLN B 281      36.986  55.913  51.939  1.00  0.00     0.159 HD
ATOM   3047  OE1 GLN B 281      34.682  54.547  50.258  1.00 70.35    -0.274 OA
ATOM   3048  N   ILE B 282      36.062  50.451  53.168  1.00 30.17    -0.346 N 
ATOM   3049  HN  ILE B 282      35.557  51.037  53.833  1.00  0.00     0.163 HD
ATOM   3050  CA  ILE B 282      35.396  49.250  52.688  1.00 30.66     0.180 C 
ATOM   3051  C   ILE B 282      34.190  49.691  51.865  1.00 35.09     0.241 C 
ATOM   3052  O   ILE B 282      33.361  50.464  52.355  1.00 36.47    -0.271 OA
ATOM   3053  CB  ILE B 282      34.969  48.246  53.805  1.00 34.25     0.013 C 
ATOM   3054  CG1 ILE B 282      36.157  47.813  54.670  1.00 35.44     0.002 C 
ATOM   3055  CG2 ILE B 282      34.271  47.019  53.191  1.00 34.37     0.012 C 
ATOM   3056  CD1 ILE B 282      35.796  46.982  55.989  1.00 40.14     0.005 C 
ATOM   3057  N   ARG B 283      34.070  49.174  50.645  1.00 28.98    -0.346 N 
ATOM   3058  HN  ARG B 283      34.812  48.562  50.304  1.00  0.00     0.163 HD
ATOM   3059  CA  ARG B 283      32.936  49.436  49.772  1.00 29.32     0.172 C 
ATOM   3060  C   ARG B 283      32.256  48.097  49.469  1.00 32.85     0.240 C 
ATOM   3061  O   ARG B 283      32.897  47.157  48.978  1.00 31.50    -0.271 OA
ATOM   3062  CB  ARG B 283      33.373  50.174  48.493  1.00 32.29     0.042 C 
ATOM   3063  N   ILE B 284      30.988  47.965  49.873  1.00 29.22    -0.346 N 
ATOM   3064  HN  ILE B 284      30.543  48.750  50.348  1.00  0.00     0.163 HD
ATOM   3065  CA  ILE B 284      30.213  46.745  49.664  1.00 29.05     0.180 C 
ATOM   3066  C   ILE B 284      29.156  47.019  48.590  1.00 35.38     0.241 C 
ATOM   3067  O   ILE B 284      28.304  47.890  48.776  1.00 36.16    -0.271 OA
ATOM   3068  CB  ILE B 284      29.596  46.207  50.990  1.00 32.60     0.013 C 
ATOM   3069  CG1 ILE B 284      30.682  45.784  51.984  1.00 34.81     0.002 C 
ATOM   3070  CG2 ILE B 284      28.642  45.045  50.731  1.00 32.26     0.012 C 
ATOM   3071  CD1 ILE B 284      30.478  46.317  53.313  1.00 45.48     0.005 C 
ATOM   3072  N   LEU B 285      29.217  46.278  47.476  1.00 30.48    -0.346 N 
ATOM   3073  HN  LEU B 285      29.951  45.573  47.401  1.00  0.00     0.163 HD
ATOM   3074  CA  LEU B 285      28.282  46.431  46.363  1.00 30.66     0.177 C 
ATOM   3075  C   LEU B 285      27.233  45.352  46.491  1.00 35.47     0.241 C 
ATOM   3076  O   LEU B 285      27.468  44.195  46.160  1.00 34.33    -0.271 OA
ATOM   3077  CB  LEU B 285      29.022  46.402  45.005  1.00 30.44     0.038 C 
ATOM   3078  CG  LEU B 285      30.294  47.279  44.919  1.00 34.36    -0.020 C 
ATOM   3079  CD1 LEU B 285      31.017  47.058  43.592  1.00 34.00     0.009 C 
ATOM   3080  CD2 LEU B 285      29.983  48.771  45.104  1.00 35.17     0.009 C 
ATOM   3081  N   LYS B 286      26.082  45.732  47.085  1.00 33.59    -0.346 N 
ATOM   3082  HN  LYS B 286      25.980  46.715  47.335  1.00  0.00     0.163 HD
ATOM   3083  CA  LYS B 286      24.974  44.834  47.394  1.00 33.27     0.176 C 
ATOM   3084  C   LYS B 286      24.275  44.215  46.195  1.00 35.63     0.241 C 
ATOM   3085  O   LYS B 286      23.692  43.140  46.320  1.00 34.81    -0.271 OA
ATOM   3086  CB  LYS B 286      23.944  45.565  48.277  1.00 35.37     0.034 C 
ATOM   3087  CG  LYS B 286      24.478  45.968  49.647  1.00 47.01    -0.002 C 
ATOM   3088  CD  LYS B 286      23.378  46.564  50.516  1.00 53.69     0.005 C 
ATOM   3089  N   SER B 287      24.292  44.904  45.052  1.00 31.93    -0.346 N 
ATOM   3090  HN  SER B 287      24.834  45.767  45.007  1.00  0.00     0.163 HD
ATOM   3091  CA  SER B 287      23.561  44.467  43.861  1.00 32.02     0.172 C 
ATOM   3092  C   SER B 287      24.434  44.612  42.608  1.00 34.49     0.243 C 
ATOM   3093  O   SER B 287      25.357  45.431  42.633  1.00 32.65    -0.271 OA
ATOM   3094  CB  SER B 287      22.289  45.314  43.704  1.00 36.47     0.042 C 
ATOM   3095  N   PRO B 288      24.120  43.908  41.494  1.00 32.74    -0.337 N 
ATOM   3096  CA  PRO B 288      24.921  44.097  40.271  1.00 32.90     0.179 C 
ATOM   3097  C   PRO B 288      24.758  45.491  39.687  1.00 36.91     0.241 C 
ATOM   3098  O   PRO B 288      23.727  46.152  39.903  1.00 35.94    -0.271 OA
ATOM   3099  CB  PRO B 288      24.392  43.035  39.299  1.00 34.73     0.037 C 
ATOM   3100  CG  PRO B 288      23.471  42.174  40.069  1.00 39.01     0.022 C 
ATOM   3101  CD  PRO B 288      23.036  42.924  41.277  1.00 34.87     0.127 C 
ATOM   3102  N   GLN B 289      25.790  45.950  38.970  1.00 32.78    -0.346 N 
ATOM   3103  HN  GLN B 289      26.622  45.366  38.879  1.00  0.00     0.163 HD
ATOM   3104  CA  GLN B 289      25.773  47.244  38.317  1.00 33.25     0.177 C 
ATOM   3105  C   GLN B 289      24.978  47.127  37.023  1.00 38.39     0.241 C 
ATOM   3106  O   GLN B 289      25.248  46.233  36.210  1.00 36.72    -0.271 OA
ATOM   3107  CB  GLN B 289      27.211  47.728  38.032  1.00 34.78     0.044 C 
ATOM   3108  CG  GLN B 289      27.305  49.073  37.292  1.00 40.54     0.105 C 
ATOM   3109  CD  GLN B 289      26.719  50.247  38.044  1.00 53.83     0.215 C 
ATOM   3110  NE2 GLN B 289      26.031  51.117  37.313  1.00 49.79    -0.370 N 
ATOM   3111 1HE2 GLN B 289      25.636  51.909  37.820  1.00  0.00     0.159 HD
ATOM   3112 2HE2 GLN B 289      25.876  50.981  36.314  1.00  0.00     0.159 HD
ATOM   3113  OE1 GLN B 289      26.908  50.413  39.259  1.00 42.17    -0.274 OA
ATOM   3114  N   GLU B 290      23.980  48.020  36.845  1.00 37.40    -0.346 N 
ATOM   3115  HN  GLU B 290      23.789  48.695  37.586  1.00  0.00     0.163 HD
ATOM   3116  CA  GLU B 290      23.160  48.058  35.628  1.00 37.63     0.172 C 
ATOM   3117  C   GLU B 290      24.031  48.538  34.456  1.00 41.15     0.240 C 
ATOM   3118  O   GLU B 290      24.746  49.535  34.591  1.00 39.95    -0.271 OA
ATOM   3119  CB  GLU B 290      21.937  48.983  35.819  1.00 38.91     0.042 C 
ATOM   3120  N   VAL B 291      24.013  47.805  33.330  1.00 39.96    -0.346 N 
ATOM   3121  HN  VAL B 291      23.429  46.970  33.285  1.00  0.00     0.163 HD
ATOM   3122  CA  VAL B 291      24.821  48.186  32.161  1.00 40.70     0.180 C 
ATOM   3123  C   VAL B 291      24.026  48.372  30.868  1.00 46.65     0.241 C 
ATOM   3124  O   VAL B 291      23.139  47.565  30.574  1.00 46.44    -0.271 OA
ATOM   3125  CB  VAL B 291      26.103  47.328  31.938  1.00 43.44     0.009 C 
ATOM   3126  CG1 VAL B 291      27.182  47.646  32.978  1.00 43.00     0.012 C 
ATOM   3127  CG2 VAL B 291      25.786  45.834  31.892  1.00 43.28     0.012 C 
ATOM   3128  N   LYS B 292      24.390  49.405  30.071  1.00 45.60    -0.346 N 
ATOM   3129  HN  LYS B 292      25.125  50.035  30.394  1.00  0.00     0.163 HD
ATOM   3130  CA  LYS B 292      23.771  49.660  28.756  1.00 46.42     0.172 C 
ATOM   3131  C   LYS B 292      24.362  48.648  27.734  1.00 52.68     0.243 C 
ATOM   3132  O   LYS B 292      25.425  48.084  28.027  1.00 51.77    -0.271 OA
ATOM   3133  CB  LYS B 292      24.029  51.108  28.309  1.00 48.39     0.042 C 
ATOM   3134  N   PRO B 293      23.722  48.356  26.564  1.00 50.37    -0.337 N 
ATOM   3135  CA  PRO B 293      24.338  47.389  25.629  1.00 50.14     0.179 C 
ATOM   3136  C   PRO B 293      25.677  47.928  25.125  1.00 53.60     0.241 C 
ATOM   3137  O   PRO B 293      25.793  49.127  24.851  1.00 53.72    -0.271 OA
ATOM   3138  CB  PRO B 293      23.290  47.236  24.514  1.00 52.28     0.037 C 
ATOM   3139  CG  PRO B 293      22.009  47.806  25.087  1.00 56.85     0.022 C 
ATOM   3140  CD  PRO B 293      22.460  48.895  26.017  1.00 52.21     0.127 C 
ATOM   3141  N   GLY B 294      26.696  47.072  25.135  1.00 48.73    -0.351 N 
ATOM   3142  HN  GLY B 294      26.523  46.107  25.415  1.00  0.00     0.163 HD
ATOM   3143  CA  GLY B 294      28.053  47.462  24.760  1.00 47.80     0.225 C 
ATOM   3144  C   GLY B 294      28.843  48.121  25.886  1.00 49.84     0.236 C 
ATOM   3145  O   GLY B 294      29.975  48.560  25.669  1.00 50.44    -0.272 OA
ATOM   3146  N   GLU B 295      28.259  48.199  27.098  1.00 43.47    -0.346 N 
ATOM   3147  HN  GLU B 295      27.313  47.831  27.201  1.00  0.00     0.163 HD
ATOM   3148  CA  GLU B 295      28.907  48.784  28.278  1.00 41.99     0.177 C 
ATOM   3149  C   GLU B 295      29.297  47.676  29.259  1.00 41.01     0.241 C 
ATOM   3150  O   GLU B 295      28.551  46.714  29.438  1.00 39.40    -0.271 OA
ATOM   3151  CB  GLU B 295      27.978  49.790  28.975  1.00 43.63     0.045 C 
ATOM   3152  CG  GLU B 295      28.639  50.635  30.057  1.00 54.86     0.116 C 
ATOM   3153  CD  GLU B 295      27.696  51.484  30.891  1.00 71.59     0.172 C 
ATOM   3154  OE1 GLU B 295      28.156  52.511  31.441  1.00 68.72    -0.648 OA
ATOM   3155  OE2 GLU B 295      26.498  51.130  30.992  1.00 54.60    -0.648 OA
ATOM   3156  N   LYS B 296      30.474  47.815  29.868  1.00 36.34    -0.346 N 
ATOM   3157  HN  LYS B 296      31.058  48.612  29.616  1.00  0.00     0.163 HD
ATOM   3158  CA  LYS B 296      30.971  46.883  30.880  1.00 34.91     0.176 C 
ATOM   3159  C   LYS B 296      31.364  47.603  32.164  1.00 34.97     0.241 C 
ATOM   3160  O   LYS B 296      31.671  48.792  32.141  1.00 34.19    -0.271 OA
ATOM   3161  CB  LYS B 296      32.068  45.940  30.344  1.00 37.64     0.035 C 
ATOM   3162  CG  LYS B 296      33.211  46.589  29.597  1.00 52.05     0.004 C 
ATOM   3163  CD  LYS B 296      33.926  45.548  28.749  1.00 60.06     0.027 C 
ATOM   3164  CE  LYS B 296      35.066  46.114  27.938  1.00 70.31     0.229 C 
ATOM   3165  NZ  LYS B 296      36.294  46.294  28.756  1.00 84.15    -0.079 N 
ATOM   3166  HZ1 LYS B 296      37.064  46.677  28.208  1.00  0.00     0.274 HD
ATOM   3167  HZ2 LYS B 296      36.563  45.425  29.217  1.00  0.00     0.274 HD
ATOM   3168  HZ3 LYS B 296      36.109  46.863  29.582  1.00  0.00     0.274 HD
ATOM   3169  N   HIS B 297      31.294  46.887  33.302  1.00 28.58    -0.346 N 
ATOM   3170  HN  HIS B 297      30.992  45.915  33.230  1.00  0.00     0.163 HD
ATOM   3171  CA  HIS B 297      31.618  47.396  34.631  1.00 26.44     0.182 C 
ATOM   3172  C   HIS B 297      31.998  46.145  35.425  1.00 27.13     0.241 C 
ATOM   3173  O   HIS B 297      31.350  45.110  35.237  1.00 25.70    -0.271 OA
ATOM   3174  CB  HIS B 297      30.388  48.084  35.278  1.00 26.74     0.093 C 
ATOM   3175  CG  HIS B 297      30.681  48.742  36.595  1.00 29.36     0.028 A 
ATOM   3176  CD2 HIS B 297      30.879  50.050  36.889  1.00 30.88     0.114 A 
ATOM   3177  ND1 HIS B 297      30.751  48.006  37.770  1.00 30.52    -0.354 N 
ATOM   3178  HD1 HIS B 297      30.613  47.001  37.875  1.00  0.00     0.166 HD
ATOM   3179  CE1 HIS B 297      31.034  48.877  38.725  1.00 30.52     0.180 A 
ATOM   3180  NE2 HIS B 297      31.130  50.120  38.244  1.00 31.04    -0.360 N 
ATOM   3181  HE2 HIS B 297      31.348  50.962  38.778  1.00  0.00     0.166 HD
ATOM   3182  N   TYR B 298      33.027  46.229  36.293  1.00 26.37    -0.346 N 
ATOM   3183  HN  TYR B 298      33.500  47.124  36.421  1.00  0.00     0.163 HD
ATOM   3184  CA  TYR B 298      33.485  45.051  37.063  1.00 25.68     0.180 C 
ATOM   3185  C   TYR B 298      32.388  44.410  37.921  1.00 29.18     0.241 C 
ATOM   3186  O   TYR B 298      32.438  43.204  38.176  1.00 26.99    -0.271 OA
ATOM   3187  CB  TYR B 298      34.726  45.359  37.906  1.00 25.80     0.073 C 
ATOM   3188  CG  TYR B 298      34.457  46.211  39.125  1.00 25.75    -0.056 A 
ATOM   3189  CD1 TYR B 298      34.451  47.601  39.041  1.00 26.75     0.010 A 
ATOM   3190  CD2 TYR B 298      34.220  45.627  40.373  1.00 26.10     0.010 A 
ATOM   3191  CE1 TYR B 298      34.242  48.392  40.166  1.00 27.28     0.037 A 
ATOM   3192  CE2 TYR B 298      34.004  46.412  41.506  1.00 26.44     0.037 A 
ATOM   3193  CZ  TYR B 298      33.992  47.793  41.391  1.00 31.77     0.065 A 
ATOM   3194  OH  TYR B 298      33.827  48.578  42.497  1.00 29.39    -0.361 OA
ATOM   3195  HH  TYR B 298      33.656  48.168  43.336  1.00  0.00     0.217 HD
ATOM   3196  N   ASN B 299      31.410  45.226  38.358  1.00 25.93    -0.346 N 
ATOM   3197  HN  ASN B 299      31.448  46.210  38.094  1.00  0.00     0.163 HD
ATOM   3198  CA  ASN B 299      30.296  44.774  39.192  1.00 25.86     0.185 C 
ATOM   3199  C   ASN B 299      28.992  44.443  38.422  1.00 32.31     0.241 C 
ATOM   3200  O   ASN B 299      27.961  44.161  39.043  1.00 31.83    -0.271 OA
ATOM   3201  CB  ASN B 299      30.069  45.749  40.351  1.00 26.38     0.137 C 
ATOM   3202  CG  ASN B 299      29.063  45.253  41.375  1.00 33.70     0.217 C 
ATOM   3203  ND2 ASN B 299      28.094  46.100  41.708  1.00 26.59    -0.370 N 
ATOM   3204 1HD2 ASN B 299      27.418  45.767  42.396  1.00  0.00     0.159 HD
ATOM   3205 2HD2 ASN B 299      28.060  47.055  41.351  1.00  0.00     0.159 HD
ATOM   3206  OD1 ASN B 299      29.104  44.089  41.810  1.00 25.60    -0.274 OA
ATOM   3207  N   MET B 300      29.044  44.388  37.080  1.00 30.85    -0.346 N 
ATOM   3208  HN  MET B 300      29.913  44.618  36.598  1.00  0.00     0.163 HD
ATOM   3209  CA  MET B 300      27.862  44.000  36.303  1.00 30.35     0.177 C 
ATOM   3210  C   MET B 300      27.507  42.518  36.556  1.00 33.29     0.241 C 
ATOM   3211  O   MET B 300      28.366  41.748  37.005  1.00 31.14    -0.271 OA
ATOM   3212  CB  MET B 300      28.056  44.299  34.798  1.00 32.05     0.045 C 
ATOM   3213  CG  MET B 300      29.018  43.366  34.090  1.00 34.21     0.076 C 
ATOM   3214  SD  MET B 300      29.288  43.919  32.385  1.00 37.20    -0.173 SA
ATOM   3215  CE  MET B 300      30.144  42.548  31.745  1.00 33.80     0.089 C 
ATOM   3216  N   ALA B 301      26.252  42.121  36.280  1.00 31.12    -0.346 N 
ATOM   3217  HN  ALA B 301      25.591  42.807  35.914  1.00  0.00     0.163 HD
ATOM   3218  CA  ALA B 301      25.793  40.737  36.484  1.00 31.58     0.172 C 
ATOM   3219  C   ALA B 301      26.497  39.706  35.592  1.00 34.59     0.240 C 
ATOM   3220  O   ALA B 301      26.884  38.637  36.071  1.00 33.56    -0.271 OA
ATOM   3221  CB  ALA B 301      24.278  40.647  36.291  1.00 32.80     0.042 C 
ATOM   3222  N   LYS B 302      26.622  40.009  34.281  1.00 30.65    -0.346 N 
ATOM   3223  HN  LYS B 302      26.286  40.917  33.961  1.00  0.00     0.163 HD
ATOM   3224  CA  LYS B 302      27.212  39.106  33.298  1.00 30.43     0.172 C 
ATOM   3225  C   LYS B 302      28.737  39.089  33.367  1.00 31.44     0.240 C 
ATOM   3226  O   LYS B 302      29.354  40.086  33.735  1.00 30.02    -0.271 OA
ATOM   3227  CB  LYS B 302      26.771  39.515  31.881  1.00 33.64     0.042 C 
ATOM   3228  N   SER B 303      29.327  37.960  32.998  1.00 29.97    -0.344 N 
ATOM   3229  HN  SER B 303      28.742  37.161  32.754  1.00  0.00     0.163 HD
ATOM   3230  CA  SER B 303      30.783  37.810  32.926  1.00 29.97     0.200 C 
ATOM   3231  C   SER B 303      31.216  38.347  31.551  1.00 33.76     0.243 C 
ATOM   3232  O   SER B 303      30.403  38.363  30.613  1.00 32.28    -0.271 OA
ATOM   3233  CB  SER B 303      31.165  36.340  33.054  1.00 34.40     0.199 C 
ATOM   3234  OG  SER B 303      31.104  35.951  34.416  1.00 41.97    -0.398 OA
ATOM   3235  HG  SER B 303      31.342  35.035  34.496  1.00  0.00     0.209 HD
ATOM   3236  N   TYR B 304      32.478  38.786  31.437  1.00 28.79    -0.346 N 
ATOM   3237  HN  TYR B 304      33.094  38.733  32.249  1.00  0.00     0.163 HD
ATOM   3238  CA  TYR B 304      33.001  39.338  30.188  1.00 29.68     0.181 C 
ATOM   3239  C   TYR B 304      34.400  38.758  29.892  1.00 33.51     0.243 C 
ATOM   3240  O   TYR B 304      35.194  38.639  30.833  1.00 31.17    -0.271 OA
ATOM   3241  CB  TYR B 304      33.048  40.873  30.275  1.00 31.14     0.073 C 
ATOM   3242  CG  TYR B 304      33.322  41.521  28.938  1.00 35.37    -0.056 A 
ATOM   3243  CD1 TYR B 304      34.615  41.881  28.567  1.00 38.10     0.010 A 
ATOM   3244  CD2 TYR B 304      32.300  41.715  28.011  1.00 36.74     0.010 A 
ATOM   3245  CE1 TYR B 304      34.882  42.420  27.308  1.00 39.87     0.037 A 
ATOM   3246  CE2 TYR B 304      32.557  42.251  26.750  1.00 38.11     0.037 A 
ATOM   3247  CZ  TYR B 304      33.847  42.622  26.410  1.00 49.57     0.065 A 
ATOM   3248  OH  TYR B 304      34.109  43.171  25.177  1.00 55.40    -0.361 OA
ATOM   3249  HH  TYR B 304      34.994  43.426  24.944  1.00  0.00     0.217 HD
ATOM   3250  N   PRO B 305      34.732  38.348  28.637  1.00 31.43    -0.337 N 
ATOM   3251  CA  PRO B 305      33.981  38.516  27.377  1.00 32.43     0.179 C 
ATOM   3252  C   PRO B 305      32.944  37.452  27.048  1.00 39.09     0.241 C 
ATOM   3253  O   PRO B 305      32.175  37.638  26.101  1.00 39.03    -0.271 OA
ATOM   3254  CB  PRO B 305      35.105  38.570  26.336  1.00 34.08     0.037 C 
ATOM   3255  CG  PRO B 305      36.113  37.604  26.874  1.00 38.15     0.022 C 
ATOM   3256  CD  PRO B 305      36.078  37.799  28.374  1.00 33.31     0.127 C 
ATOM   3257  N   ASN B 306      32.947  36.331  27.789  1.00 36.77    -0.346 N 
ATOM   3258  HN  ASN B 306      33.620  36.246  28.550  1.00  0.00     0.163 HD
ATOM   3259  CA  ASN B 306      32.024  35.236  27.543  1.00 37.32     0.185 C 
ATOM   3260  C   ASN B 306      30.942  35.192  28.614  1.00 44.55     0.241 C 
ATOM   3261  O   ASN B 306      31.182  34.785  29.752  1.00 43.73    -0.271 OA
ATOM   3262  CB  ASN B 306      32.765  33.896  27.371  1.00 38.61     0.137 C 
ATOM   3263  CG  ASN B 306      31.948  32.779  26.748  1.00 56.02     0.217 C 
ATOM   3264  ND2 ASN B 306      32.629  31.728  26.318  1.00 49.15    -0.370 N 
ATOM   3265 1HD2 ASN B 306      33.645  31.689  26.394  1.00  0.00     0.159 HD
ATOM   3266 2HD2 ASN B 306      32.080  30.977  25.899  1.00  0.00     0.159 HD
ATOM   3267  OD1 ASN B 306      30.710  32.827  26.655  1.00 47.58    -0.274 OA
ATOM   3268  N   GLU B 307      29.738  35.629  28.226  1.00 43.70    -0.346 N 
ATOM   3269  HN  GLU B 307      29.647  35.958  27.265  1.00  0.00     0.163 HD
ATOM   3270  CA  GLU B 307      28.541  35.674  29.066  1.00 45.18     0.177 C 
ATOM   3271  C   GLU B 307      28.161  34.285  29.606  1.00 48.74     0.241 C 
ATOM   3272  O   GLU B 307      27.562  34.199  30.678  1.00 48.89    -0.271 OA
ATOM   3273  CB  GLU B 307      27.382  36.245  28.242  1.00 47.33     0.045 C 
ATOM   3274  CG  GLU B 307      26.388  37.074  29.030  1.00 63.27     0.116 C 
ATOM   3275  CD  GLU B 307      25.194  37.533  28.215  1.00 83.42     0.172 C 
ATOM   3276  OE1 GLU B 307      25.403  38.091  27.113  1.00 73.08    -0.648 OA
ATOM   3277  OE2 GLU B 307      24.048  37.345  28.683  1.00 78.72    -0.648 OA
ATOM   3278  N   GLU B 308      28.521  33.211  28.871  1.00 44.76    -0.346 N 
ATOM   3279  HN  GLU B 308      29.038  33.381  28.008  1.00  0.00     0.163 HD
ATOM   3280  CA  GLU B 308      28.224  31.816  29.221  1.00 44.18     0.172 C 
ATOM   3281  C   GLU B 308      29.192  31.193  30.253  1.00 47.61     0.240 C 
ATOM   3282  O   GLU B 308      28.931  30.083  30.731  1.00 48.43    -0.271 OA
ATOM   3283  CB  GLU B 308      28.125  30.951  27.947  1.00 45.42     0.042 C 
ATOM   3284  N   LYS B 309      30.302  31.890  30.595  1.00 41.00    -0.346 N 
ATOM   3285  HN  LYS B 309      30.471  32.790  30.146  1.00  0.00     0.163 HD
ATOM   3286  CA  LYS B 309      31.275  31.403  31.587  1.00 38.86     0.176 C 
ATOM   3287  C   LYS B 309      30.931  31.956  32.965  1.00 38.52     0.241 C 
ATOM   3288  O   LYS B 309      30.323  33.028  33.067  1.00 36.01    -0.271 OA
ATOM   3289  CB  LYS B 309      32.736  31.773  31.204  1.00 41.22     0.035 C 
ATOM   3290  CG  LYS B 309      33.245  31.165  29.887  1.00 53.30     0.004 C 
ATOM   3291  CD  LYS B 309      33.467  29.654  29.945  1.00 62.20     0.027 C 
ATOM   3292  CE  LYS B 309      33.893  29.093  28.610  1.00 72.90     0.229 C 
ATOM   3293  NZ  LYS B 309      34.023  27.610  28.643  1.00 80.73    -0.079 N 
ATOM   3294  HZ1 LYS B 309      34.311  27.231  27.741  1.00  0.00     0.274 HD
ATOM   3295  HZ2 LYS B 309      33.163  27.171  28.972  1.00  0.00     0.274 HD
ATOM   3296  HZ3 LYS B 309      34.652  27.310  29.388  1.00  0.00     0.274 HD
ATOM   3297  N   ASP B 310      31.350  31.248  34.031  1.00 34.79    -0.346 N 
ATOM   3298  HN  ASP B 310      31.867  30.382  33.880  1.00  0.00     0.163 HD
ATOM   3299  CA  ASP B 310      31.082  31.690  35.401  1.00 33.96     0.186 C 
ATOM   3300  C   ASP B 310      31.834  32.977  35.729  1.00 34.27     0.241 C 
ATOM   3301  O   ASP B 310      31.352  33.802  36.518  1.00 33.37    -0.271 OA
ATOM   3302  CB  ASP B 310      31.473  30.603  36.415  1.00 35.78     0.147 C 
ATOM   3303  CG  ASP B 310      31.138  31.001  37.841  1.00 43.79     0.175 C 
ATOM   3304  OD1 ASP B 310      29.935  31.157  38.146  1.00 48.35    -0.648 OA
ATOM   3305  OD2 ASP B 310      32.078  31.269  38.620  1.00 35.04    -0.648 OA
ATOM   3306  N   ALA B 311      33.009  33.139  35.101  1.00 29.22    -0.346 N 
ATOM   3307  HN  ALA B 311      33.288  32.443  34.410  1.00  0.00     0.163 HD
ATOM   3308  CA  ALA B 311      33.902  34.253  35.355  1.00 28.10     0.172 C 
ATOM   3309  C   ALA B 311      34.314  35.058  34.142  1.00 26.97     0.240 C 
ATOM   3310  O   ALA B 311      34.271  34.598  32.995  1.00 25.94    -0.271 OA
ATOM   3311  CB  ALA B 311      35.154  33.728  36.054  1.00 28.75     0.042 C 
ATOM   3312  N   TRP B 312      34.800  36.254  34.431  1.00 23.96    -0.346 N 
ATOM   3313  HN  TRP B 312      34.720  36.591  35.390  1.00  0.00     0.163 HD
ATOM   3314  CA  TRP B 312      35.442  37.111  33.448  1.00 24.07     0.181 C 
ATOM   3315  C   TRP B 312      36.780  36.490  33.089  1.00 27.37     0.241 C 
ATOM   3316  O   TRP B 312      37.330  35.659  33.843  1.00 25.41    -0.271 OA
ATOM   3317  CB  TRP B 312      35.831  38.424  34.125  1.00 22.83     0.075 C 
ATOM   3318  CG  TRP B 312      34.789  39.482  34.178  1.00 24.19    -0.028 A 
ATOM   3319  CD1 TRP B 312      33.651  39.485  34.935  1.00 27.19     0.096 A 
ATOM   3320  CD2 TRP B 312      34.885  40.780  33.588  1.00 24.53    -0.002 A 
ATOM   3321  CE2 TRP B 312      33.742  41.507  33.986  1.00 28.74     0.042 A 
ATOM   3322  CE3 TRP B 312      35.813  41.389  32.715  1.00 25.81     0.014 A 
ATOM   3323  NE1 TRP B 312      33.017  40.699  34.829  1.00 26.51    -0.365 N 
ATOM   3324  HE1 TRP B 312      32.150  40.958  35.299  1.00  0.00     0.165 HD
ATOM   3325  CZ2 TRP B 312      33.500  42.818  33.548  1.00 28.31     0.030 A 
ATOM   3326  CZ3 TRP B 312      35.592  42.699  32.312  1.00 27.65     0.001 A 
ATOM   3327  CH2 TRP B 312      34.427  43.384  32.694  1.00 28.35     0.002 A 
ATOM   3328  N   ASP B 313      37.373  36.988  31.987  1.00 24.51    -0.345 N 
ATOM   3329  HN  ASP B 313      36.831  37.570  31.349  1.00  0.00     0.163 HD
ATOM   3330  CA  ASP B 313      38.764  36.715  31.688  1.00 23.63     0.186 C 
ATOM   3331  C   ASP B 313      39.440  37.572  32.806  1.00 24.85     0.241 C 
ATOM   3332  O   ASP B 313      39.116  38.752  32.957  1.00 22.33    -0.271 OA
ATOM   3333  CB  ASP B 313      39.123  37.258  30.296  1.00 25.96     0.147 C 
ATOM   3334  CG  ASP B 313      40.609  37.312  30.078  1.00 34.05     0.175 C 
ATOM   3335  OD1 ASP B 313      41.154  36.347  29.520  1.00 38.60    -0.648 OA
ATOM   3336  OD2 ASP B 313      41.246  38.247  30.597  1.00 28.63    -0.648 OA
ATOM   3337  N   VAL B 314      40.296  36.948  33.638  1.00 20.91    -0.346 N 
ATOM   3338  HN  VAL B 314      40.548  35.979  33.443  1.00  0.00     0.163 HD
ATOM   3339  CA  VAL B 314      40.878  37.601  34.808  1.00 20.84     0.180 C 
ATOM   3340  C   VAL B 314      41.671  38.899  34.537  1.00 22.41     0.241 C 
ATOM   3341  O   VAL B 314      41.550  39.869  35.305  1.00 20.68    -0.271 OA
ATOM   3342  CB  VAL B 314      41.630  36.566  35.689  1.00 23.13     0.009 C 
ATOM   3343  CG1 VAL B 314      42.938  36.112  35.036  1.00 22.80     0.012 C 
ATOM   3344  CG2 VAL B 314      41.828  37.074  37.111  1.00 23.06     0.012 C 
ATOM   3345  N   LYS B 315      42.485  38.920  33.442  1.00 21.41    -0.346 N 
ATOM   3346  HN  LYS B 315      42.558  38.087  32.858  1.00  0.00     0.163 HD
ATOM   3347  CA  LYS B 315      43.260  40.120  33.085  1.00 21.46     0.176 C 
ATOM   3348  C   LYS B 315      42.318  41.277  32.761  1.00 23.13     0.241 C 
ATOM   3349  O   LYS B 315      42.503  42.400  33.246  1.00 22.33    -0.271 OA
ATOM   3350  CB  LYS B 315      44.150  39.840  31.867  1.00 23.89     0.035 C 
ATOM   3351  CG  LYS B 315      45.405  39.037  32.185  1.00 39.74     0.004 C 
ATOM   3352  CD  LYS B 315      46.503  39.341  31.152  1.00 50.50     0.027 C 
ATOM   3353  CE  LYS B 315      46.772  38.187  30.214  1.00 65.52     0.229 C 
ATOM   3354  NZ  LYS B 315      48.227  37.862  30.126  1.00 72.37    -0.079 N 
ATOM   3355  HZ1 LYS B 315      48.409  37.083  29.493  1.00  0.00     0.274 HD
ATOM   3356  HZ2 LYS B 315      48.623  37.688  31.050  1.00  0.00     0.274 HD
ATOM   3357  HZ3 LYS B 315      48.774  38.683  29.868  1.00  0.00     0.274 HD
ATOM   3358  N   MET B 316      41.280  40.977  31.968  1.00 22.46    -0.346 N 
ATOM   3359  HN  MET B 316      41.200  40.024  31.614  1.00  0.00     0.163 HD
ATOM   3360  CA  MET B 316      40.257  41.948  31.586  1.00 22.99     0.177 C 
ATOM   3361  C   MET B 316      39.499  42.467  32.799  1.00 24.95     0.241 C 
ATOM   3362  O   MET B 316      39.256  43.659  32.893  1.00 22.78    -0.271 OA
ATOM   3363  CB  MET B 316      39.315  41.330  30.562  1.00 25.38     0.045 C 
ATOM   3364  CG  MET B 316      40.030  41.076  29.235  1.00 29.30     0.076 C 
ATOM   3365  SD  MET B 316      38.876  40.484  28.001  1.00 32.59    -0.173 SA
ATOM   3366  CE  MET B 316      38.047  41.896  27.717  1.00 29.94     0.089 C 
ATOM   3367  N   LEU B 317      39.195  41.588  33.773  1.00 22.47    -0.346 N 
ATOM   3368  HN  LEU B 317      39.446  40.606  33.661  1.00  0.00     0.163 HD
ATOM   3369  CA  LEU B 317      38.509  42.023  34.990  1.00 22.06     0.177 C 
ATOM   3370  C   LEU B 317      39.376  42.974  35.825  1.00 24.44     0.241 C 
ATOM   3371  O   LEU B 317      38.879  43.992  36.324  1.00 23.42    -0.271 OA
ATOM   3372  CB  LEU B 317      38.066  40.796  35.823  1.00 22.40     0.038 C 
ATOM   3373  CG  LEU B 317      37.405  41.140  37.171  1.00 25.81    -0.020 C 
ATOM   3374  CD1 LEU B 317      36.102  41.944  36.979  1.00 25.33     0.009 C 
ATOM   3375  CD2 LEU B 317      37.183  39.876  38.009  1.00 25.15     0.009 C 
ATOM   3376  N   LEU B 318      40.676  42.659  35.978  1.00 21.51    -0.346 N 
ATOM   3377  HN  LEU B 318      41.055  41.817  35.546  1.00  0.00     0.163 HD
ATOM   3378  CA  LEU B 318      41.534  43.529  36.764  1.00 20.80     0.177 C 
ATOM   3379  C   LEU B 318      41.634  44.923  36.105  1.00 23.89     0.241 C 
ATOM   3380  O   LEU B 318      41.537  45.952  36.793  1.00 22.94    -0.271 OA
ATOM   3381  CB  LEU B 318      42.918  42.897  36.958  1.00 20.74     0.038 C 
ATOM   3382  CG  LEU B 318      43.886  43.706  37.825  1.00 24.64    -0.020 C 
ATOM   3383  CD1 LEU B 318      43.291  44.041  39.214  1.00 26.72     0.009 C 
ATOM   3384  CD2 LEU B 318      45.241  43.010  37.926  1.00 24.96     0.009 C 
ATOM   3385  N   GLU B 319      41.745  44.940  34.765  1.00 21.93    -0.346 N 
ATOM   3386  HN  GLU B 319      41.782  44.064  34.245  1.00  0.00     0.163 HD
ATOM   3387  CA  GLU B 319      41.813  46.220  34.053  1.00 22.31     0.177 C 
ATOM   3388  C   GLU B 319      40.495  47.014  34.201  1.00 25.85     0.241 C 
ATOM   3389  O   GLU B 319      40.534  48.208  34.512  1.00 25.77    -0.271 OA
ATOM   3390  CB  GLU B 319      42.177  46.004  32.585  1.00 23.41     0.045 C 
ATOM   3391  CG  GLU B 319      42.239  47.347  31.859  1.00 26.26     0.116 C 
ATOM   3392  CD  GLU B 319      42.840  47.338  30.470  1.00 33.84     0.172 C 
ATOM   3393  OE1 GLU B 319      43.314  46.270  30.015  1.00 25.88    -0.648 OA
ATOM   3394  OE2 GLU B 319      42.865  48.426  29.850  1.00 31.28    -0.648 OA
ATOM   3395  N   GLN B 320      39.352  46.328  34.064  1.00 21.41    -0.346 N 
ATOM   3396  HN  GLN B 320      39.399  45.336  33.833  1.00  0.00     0.163 HD
ATOM   3397  CA  GLN B 320      38.036  46.952  34.234  1.00 22.65     0.177 C 
ATOM   3398  C   GLN B 320      37.878  47.526  35.647  1.00 25.75     0.241 C 
ATOM   3399  O   GLN B 320      37.513  48.685  35.791  1.00 24.28    -0.271 OA
ATOM   3400  CB  GLN B 320      36.913  45.954  33.912  1.00 24.37     0.044 C 
ATOM   3401  CG  GLN B 320      35.529  46.609  33.932  1.00 28.86     0.105 C 
ATOM   3402  CD  GLN B 320      35.360  47.586  32.784  1.00 40.43     0.215 C 
ATOM   3403  NE2 GLN B 320      34.986  48.826  33.097  1.00 32.05    -0.370 N 
ATOM   3404 1HE2 GLN B 320      34.872  49.483  32.325  1.00  0.00     0.159 HD
ATOM   3405 2HE2 GLN B 320      34.773  49.099  34.056  1.00  0.00     0.159 HD
ATOM   3406  OE1 GLN B 320      35.618  47.255  31.623  1.00 34.30    -0.274 OA
ATOM   3407  N   PHE B 321      38.198  46.730  36.687  1.00 22.48    -0.346 N 
ATOM   3408  HN  PHE B 321      38.466  45.763  36.506  1.00  0.00     0.163 HD
ATOM   3409  CA  PHE B 321      38.172  47.213  38.066  1.00 22.05     0.180 C 
ATOM   3410  C   PHE B 321      38.993  48.516  38.227  1.00 26.20     0.241 C 
ATOM   3411  O   PHE B 321      38.476  49.489  38.762  1.00 25.13    -0.271 OA
ATOM   3412  CB  PHE B 321      38.685  46.136  39.048  1.00 22.51     0.073 C 
ATOM   3413  CG  PHE B 321      38.815  46.604  40.482  1.00 21.31    -0.056 A 
ATOM   3414  CD1 PHE B 321      37.697  47.013  41.205  1.00 23.31     0.007 A 
ATOM   3415  CD2 PHE B 321      40.043  46.580  41.129  1.00 22.52     0.007 A 
ATOM   3416  CE1 PHE B 321      37.818  47.434  42.532  1.00 23.54     0.001 A 
ATOM   3417  CE2 PHE B 321      40.162  46.989  42.464  1.00 24.42     0.001 A 
ATOM   3418  CZ  PHE B 321      39.041  47.396  43.165  1.00 23.27     0.000 A 
ATOM   3419  N   SER B 322      40.258  48.526  37.765  1.00 22.91    -0.344 N 
ATOM   3420  HN  SER B 322      40.608  47.673  37.329  1.00  0.00     0.163 HD
ATOM   3421  CA  SER B 322      41.172  49.676  37.842  1.00 23.04     0.200 C 
ATOM   3422  C   SER B 322      40.548  50.919  37.178  1.00 25.77     0.243 C 
ATOM   3423  O   SER B 322      40.668  52.014  37.724  1.00 26.57    -0.271 OA
ATOM   3424  CB  SER B 322      42.514  49.339  37.197  1.00 25.68     0.199 C 
ATOM   3425  OG  SER B 322      43.061  48.190  37.826  1.00 29.15    -0.398 OA
ATOM   3426  HG  SER B 322      43.896  47.980  37.425  1.00  0.00     0.209 HD
ATOM   3427  N   PHE B 323      39.860  50.719  36.042  1.00 24.94    -0.346 N 
ATOM   3428  HN  PHE B 323      39.819  49.770  35.671  1.00  0.00     0.163 HD
ATOM   3429  CA  PHE B 323      39.163  51.775  35.299  1.00 25.69     0.180 C 
ATOM   3430  C   PHE B 323      38.028  52.342  36.165  1.00 30.87     0.241 C 
ATOM   3431  O   PHE B 323      38.025  53.542  36.466  1.00 30.76    -0.271 OA
ATOM   3432  CB  PHE B 323      38.633  51.257  33.944  1.00 27.95     0.073 C 
ATOM   3433  CG  PHE B 323      37.775  52.248  33.172  1.00 30.89    -0.056 A 
ATOM   3434  CD1 PHE B 323      38.348  53.135  32.266  1.00 34.85     0.007 A 
ATOM   3435  CD2 PHE B 323      36.394  52.300  33.364  1.00 34.26     0.007 A 
ATOM   3436  CE1 PHE B 323      37.556  54.051  31.564  1.00 36.47     0.001 A 
ATOM   3437  CE2 PHE B 323      35.602  53.219  32.659  1.00 37.02     0.001 A 
ATOM   3438  CZ  PHE B 323      36.188  54.090  31.768  1.00 35.12     0.000 A 
ATOM   3439  N   ASP B 324      37.080  51.475  36.572  1.00 26.90    -0.345 N 
ATOM   3440  HN  ASP B 324      37.184  50.491  36.323  1.00  0.00     0.163 HD
ATOM   3441  CA  ASP B 324      35.903  51.876  37.357  1.00 26.44     0.186 C 
ATOM   3442  C   ASP B 324      36.199  52.511  38.704  1.00 31.00     0.241 C 
ATOM   3443  O   ASP B 324      35.475  53.421  39.123  1.00 32.03    -0.271 OA
ATOM   3444  CB  ASP B 324      34.904  50.714  37.478  1.00 26.74     0.147 C 
ATOM   3445  CG  ASP B 324      34.341  50.255  36.151  1.00 32.57     0.175 C 
ATOM   3446  OD1 ASP B 324      33.955  51.131  35.327  1.00 31.81    -0.648 OA
ATOM   3447  OD2 ASP B 324      34.222  49.032  35.953  1.00 28.95    -0.648 OA
ATOM   3448  N   ILE B 325      37.273  52.067  39.370  1.00 27.52    -0.346 N 
ATOM   3449  HN  ILE B 325      37.853  51.359  38.920  1.00  0.00     0.163 HD
ATOM   3450  CA  ILE B 325      37.668  52.528  40.695  1.00 27.23     0.180 C 
ATOM   3451  C   ILE B 325      38.743  53.630  40.711  1.00 30.87     0.241 C 
ATOM   3452  O   ILE B 325      39.148  54.065  41.786  1.00 30.40    -0.271 OA
ATOM   3453  CB  ILE B 325      38.045  51.275  41.569  1.00 30.85     0.013 C 
ATOM   3454  CG1 ILE B 325      37.649  51.467  43.036  1.00 32.20     0.002 C 
ATOM   3455  CG2 ILE B 325      39.522  50.848  41.412  1.00 31.60     0.012 C 
ATOM   3456  CD1 ILE B 325      36.129  51.329  43.303  1.00 37.49     0.005 C 
ATOM   3457  N   ALA B 326      39.207  54.066  39.522  1.00 29.33    -0.346 N 
ATOM   3458  HN  ALA B 326      38.771  53.690  38.680  1.00  0.00     0.163 HD
ATOM   3459  CA  ALA B 326      40.289  55.038  39.348  1.00 30.02     0.172 C 
ATOM   3460  C   ALA B 326      40.282  56.246  40.295  1.00 33.43     0.240 C 
ATOM   3461  O   ALA B 326      41.295  56.527  40.939  1.00 31.69    -0.271 OA
ATOM   3462  CB  ALA B 326      40.369  55.480  37.891  1.00 30.93     0.042 C 
ATOM   3463  N   GLU B 327      39.128  56.925  40.411  1.00 33.59    -0.346 N 
ATOM   3464  HN  GLU B 327      38.322  56.593  39.881  1.00  0.00     0.163 HD
ATOM   3465  CA  GLU B 327      38.955  58.117  41.255  1.00 34.70     0.177 C 
ATOM   3466  C   GLU B 327      39.250  57.794  42.728  1.00 37.07     0.241 C 
ATOM   3467  O   GLU B 327      40.031  58.498  43.362  1.00 37.79    -0.271 OA
ATOM   3468  CB  GLU B 327      37.548  58.737  41.046  1.00 36.74     0.045 C 
ATOM   3469  CG  GLU B 327      37.219  59.096  39.591  1.00 52.13     0.116 C 
ATOM   3470  CD  GLU B 327      37.091  57.979  38.561  1.00 72.55     0.172 C 
ATOM   3471  OE1 GLU B 327      36.554  56.895  38.898  1.00 58.84    -0.648 OA
ATOM   3472  OE2 GLU B 327      37.556  58.185  37.416  1.00 63.18    -0.648 OA
ATOM   3473  N   GLU B 328      38.714  56.669  43.228  1.00 32.50    -0.346 N 
ATOM   3474  HN  GLU B 328      38.114  56.110  42.622  1.00  0.00     0.163 HD
ATOM   3475  CA  GLU B 328      38.945  56.200  44.601  1.00 31.89     0.177 C 
ATOM   3476  C   GLU B 328      40.376  55.663  44.790  1.00 33.39     0.241 C 
ATOM   3477  O   GLU B 328      41.024  55.979  45.792  1.00 31.74    -0.271 OA
ATOM   3478  CB  GLU B 328      37.896  55.151  45.011  1.00 33.17     0.045 C 
ATOM   3479  CG  GLU B 328      36.473  55.684  45.075  1.00 42.49     0.116 C 
ATOM   3480  CD  GLU B 328      35.599  54.996  46.107  1.00 70.63     0.172 C 
ATOM   3481  OE1 GLU B 328      35.759  55.288  47.315  1.00 74.40    -0.648 OA
ATOM   3482  OE2 GLU B 328      34.742  54.176  45.707  1.00 66.31    -0.648 OA
ATOM   3483  N   ALA B 329      40.887  54.903  43.800  1.00 29.50    -0.346 N 
ATOM   3484  HN  ALA B 329      40.295  54.706  42.993  1.00  0.00     0.163 HD
ATOM   3485  CA  ALA B 329      42.249  54.339  43.812  1.00 28.16     0.172 C 
ATOM   3486  C   ALA B 329      43.351  55.411  43.868  1.00 31.05     0.240 C 
ATOM   3487  O   ALA B 329      44.395  55.169  44.464  1.00 30.01    -0.271 OA
ATOM   3488  CB  ALA B 329      42.451  53.445  42.590  1.00 28.72     0.042 C 
ATOM   3489  N   SER B 330      43.107  56.615  43.291  1.00 31.55    -0.344 N 
ATOM   3490  HN  SER B 330      42.209  56.770  42.832  1.00  0.00     0.163 HD
ATOM   3491  CA  SER B 330      44.099  57.707  43.306  1.00 32.78     0.200 C 
ATOM   3492  C   SER B 330      44.437  58.218  44.708  1.00 37.34     0.243 C 
ATOM   3493  O   SER B 330      45.502  58.808  44.910  1.00 36.87    -0.271 OA
ATOM   3494  CB  SER B 330      43.627  58.881  42.445  1.00 36.99     0.199 C 
ATOM   3495  OG  SER B 330      42.529  59.567  43.023  1.00 38.38    -0.398 OA
ATOM   3496  HG  SER B 330      42.236  60.296  42.489  1.00  0.00     0.209 HD
ATOM   3497  N   LYS B 331      43.537  57.983  45.673  1.00 34.70    -0.346 N 
ATOM   3498  HN  LYS B 331      42.713  57.430  45.438  1.00  0.00     0.163 HD
ATOM   3499  CA  LYS B 331      43.671  58.477  47.047  1.00 34.69     0.176 C 
ATOM   3500  C   LYS B 331      44.203  57.443  48.037  1.00 37.10     0.241 C 
ATOM   3501  O   LYS B 331      44.348  57.765  49.225  1.00 36.97    -0.271 OA
ATOM   3502  CB  LYS B 331      42.318  59.047  47.526  1.00 38.24     0.035 C 
ATOM   3503  CG  LYS B 331      41.731  60.128  46.613  1.00 56.22     0.002 C 
ATOM   3504  CD  LYS B 331      40.241  60.312  46.834  1.00 67.28    -0.004 C 
ATOM   3505  CE  LYS B 331      39.673  61.394  45.946  1.00 79.21     0.005 C 
ATOM   3506  N   VAL B 332      44.501  56.199  47.572  1.00 31.20    -0.346 N 
ATOM   3507  HN  VAL B 332      44.377  55.993  46.581  1.00  0.00     0.163 HD
ATOM   3508  CA  VAL B 332      45.000  55.143  48.472  1.00 29.83     0.180 C 
ATOM   3509  C   VAL B 332      46.264  54.447  47.963  1.00 30.28     0.241 C 
ATOM   3510  O   VAL B 332      46.487  54.409  46.750  1.00 28.63    -0.271 OA
ATOM   3511  CB  VAL B 332      43.906  54.093  48.809  1.00 33.48     0.009 C 
ATOM   3512  CG1 VAL B 332      42.765  54.701  49.624  1.00 33.82     0.012 C 
ATOM   3513  CG2 VAL B 332      43.376  53.405  47.547  1.00 32.79     0.012 C 
ATOM   3514  N   CYS B 333      47.058  53.870  48.890  1.00 26.92    -0.345 N 
ATOM   3515  HN  CYS B 333      46.807  53.990  49.871  1.00  0.00     0.163 HD
ATOM   3516  CA  CYS B 333      48.260  53.081  48.583  1.00 25.74     0.186 C 
ATOM   3517  C   CYS B 333      47.867  51.919  47.641  1.00 28.75     0.241 C 
ATOM   3518  O   CYS B 333      48.494  51.746  46.591  1.00 28.11    -0.271 OA
ATOM   3519  CB  CYS B 333      48.914  52.574  49.865  1.00 24.99     0.120 C 
ATOM   3520  SG  CYS B 333      50.249  51.375  49.618  1.00 27.75    -0.095 SA
ATOM   3521  N   LEU B 334      46.816  51.154  47.994  1.00 24.28    -0.346 N 
ATOM   3522  HN  LEU B 334      46.341  51.331  48.879  1.00  0.00     0.163 HD
ATOM   3523  CA  LEU B 334      46.343  50.069  47.124  1.00 23.36     0.177 C 
ATOM   3524  C   LEU B 334      44.846  49.924  47.150  1.00 26.46     0.241 C 
ATOM   3525  O   LEU B 334      44.222  50.212  48.176  1.00 26.05    -0.271 OA
ATOM   3526  CB  LEU B 334      46.938  48.707  47.550  1.00 23.45     0.038 C 
ATOM   3527  CG  LEU B 334      48.396  48.424  47.282  1.00 27.68    -0.020 C 
ATOM   3528  CD1 LEU B 334      48.803  47.149  47.983  1.00 27.09     0.009 C 
ATOM   3529  CD2 LEU B 334      48.702  48.371  45.761  1.00 26.47     0.009 C 
ATOM   3530  N   ALA B 335      44.270  49.430  46.038  1.00 23.80    -0.346 N 
ATOM   3531  HN  ALA B 335      44.851  49.284  45.213  1.00  0.00     0.163 HD
ATOM   3532  CA  ALA B 335      42.844  49.092  45.959  1.00 23.28     0.172 C 
ATOM   3533  C   ALA B 335      42.765  47.578  45.711  1.00 24.72     0.240 C 
ATOM   3534  O   ALA B 335      43.527  47.043  44.888  1.00 22.22    -0.271 OA
ATOM   3535  CB  ALA B 335      42.139  49.846  44.841  1.00 24.03     0.042 C 
ATOM   3536  N   HIS B 336      41.880  46.888  46.441  1.00 19.89    -0.346 N 
ATOM   3537  HN  HIS B 336      41.294  47.370  47.123  1.00  0.00     0.163 HD
ATOM   3538  CA  HIS B 336      41.753  45.435  46.259  1.00 19.02     0.182 C 
ATOM   3539  C   HIS B 336      40.301  45.034  46.110  1.00 23.73     0.241 C 
ATOM   3540  O   HIS B 336      39.443  45.450  46.916  1.00 23.85    -0.271 OA
ATOM   3541  CB  HIS B 336      42.423  44.636  47.403  1.00 19.41     0.093 C 
ATOM   3542  CG  HIS B 336      42.799  43.222  47.010  1.00 22.12     0.028 A 
ATOM   3543  CD2 HIS B 336      42.128  42.054  47.188  1.00 23.89     0.114 A 
ATOM   3544  ND1 HIS B 336      43.990  42.951  46.364  1.00 22.97    -0.354 N 
ATOM   3545  HD1 HIS B 336      44.718  43.620  46.114  1.00  0.00     0.166 HD
ATOM   3546  CE1 HIS B 336      43.994  41.641  46.134  1.00 22.44     0.180 A 
ATOM   3547  NE2 HIS B 336      42.907  41.058  46.630  1.00 23.04    -0.360 N 
ATOM   3548  HE2 HIS B 336      42.689  40.062  46.604  1.00  0.00     0.166 HD
ATOM   3549  N   LEU B 337      40.024  44.250  45.057  1.00 21.52    -0.346 N 
ATOM   3550  HN  LEU B 337      40.793  44.023  44.427  1.00  0.00     0.163 HD
ATOM   3551  CA  LEU B 337      38.708  43.694  44.738  1.00 20.69     0.177 C 
ATOM   3552  C   LEU B 337      38.559  42.273  45.291  1.00 22.87     0.241 C 
ATOM   3553  O   LEU B 337      39.379  41.397  44.979  1.00 21.19    -0.271 OA
ATOM   3554  CB  LEU B 337      38.451  43.658  43.214  1.00 20.51     0.038 C 
ATOM   3555  CG  LEU B 337      37.178  42.909  42.741  1.00 22.66    -0.020 C 
ATOM   3556  CD1 LEU B 337      35.889  43.576  43.307  1.00 22.65     0.009 C 
ATOM   3557  CD2 LEU B 337      37.087  42.834  41.219  1.00 22.64     0.009 C 
ATOM   3558  N   PHE B 338      37.472  42.032  46.045  1.00 18.37    -0.346 N 
ATOM   3559  HN  PHE B 338      36.874  42.815  46.310  1.00  0.00     0.163 HD
ATOM   3560  CA  PHE B 338      37.116  40.685  46.500  1.00 17.83     0.180 C 
ATOM   3561  C   PHE B 338      35.901  40.233  45.723  1.00 21.90     0.241 C 
ATOM   3562  O   PHE B 338      34.874  40.925  45.703  1.00 22.62    -0.271 OA
ATOM   3563  CB  PHE B 338      36.864  40.636  48.004  1.00 18.66     0.073 C 
ATOM   3564  CG  PHE B 338      38.153  40.767  48.770  1.00 19.23    -0.056 A 
ATOM   3565  CD1 PHE B 338      38.648  42.019  49.123  1.00 19.54     0.007 A 
ATOM   3566  CD2 PHE B 338      38.868  39.638  49.156  1.00 19.68     0.007 A 
ATOM   3567  CE1 PHE B 338      39.855  42.138  49.837  1.00 20.12     0.001 A 
ATOM   3568  CE2 PHE B 338      40.072  39.757  49.866  1.00 21.38     0.001 A 
ATOM   3569  CZ  PHE B 338      40.552  41.008  50.207  1.00 20.44     0.000 A 
ATOM   3570  N   THR B 339      36.036  39.101  45.031  1.00 19.78    -0.344 N 
ATOM   3571  HN  THR B 339      36.911  38.582  45.104  1.00  0.00     0.163 HD
ATOM   3572  CA  THR B 339      34.978  38.577  44.174  1.00 19.72     0.205 C 
ATOM   3573  C   THR B 339      34.741  37.087  44.405  1.00 22.26     0.243 C 
ATOM   3574  O   THR B 339      35.384  36.467  45.259  1.00 21.33    -0.271 OA
ATOM   3575  CB  THR B 339      35.221  38.975  42.688  1.00 23.39     0.146 C 
ATOM   3576  CG2 THR B 339      36.460  38.295  42.085  1.00 21.66     0.042 C 
ATOM   3577  OG1 THR B 339      34.069  38.645  41.882  1.00 22.47    -0.393 OA
ATOM   3578  HG1 THR B 339      33.303  39.065  42.255  1.00  0.00     0.210 HD
ATOM   3579  N   TYR B 340      33.758  36.540  43.702  1.00 21.21    -0.346 N 
ATOM   3580  HN  TYR B 340      33.230  37.126  43.055  1.00  0.00     0.163 HD
ATOM   3581  CA  TYR B 340      33.407  35.130  43.822  1.00 21.72     0.180 C 
ATOM   3582  C   TYR B 340      33.107  34.627  42.403  1.00 26.62     0.241 C 
ATOM   3583  O   TYR B 340      31.968  34.695  41.944  1.00 25.74    -0.271 OA
ATOM   3584  CB  TYR B 340      32.237  34.956  44.812  1.00 23.12     0.073 C 
ATOM   3585  CG  TYR B 340      32.012  33.509  45.193  1.00 23.24    -0.056 A 
ATOM   3586  CD1 TYR B 340      32.746  32.913  46.218  1.00 24.86     0.010 A 
ATOM   3587  CD2 TYR B 340      31.057  32.736  44.537  1.00 24.66     0.010 A 
ATOM   3588  CE1 TYR B 340      32.563  31.568  46.554  1.00 26.34     0.037 A 
ATOM   3589  CE2 TYR B 340      30.854  31.395  44.873  1.00 25.24     0.037 A 
ATOM   3590  CZ  TYR B 340      31.596  30.820  45.897  1.00 28.99     0.065 A 
ATOM   3591  OH  TYR B 340      31.413  29.489  46.207  1.00 29.43    -0.361 OA
ATOM   3592  HH  TYR B 340      30.751  28.977  45.757  1.00  0.00     0.217 HD
ATOM   3593  N   GLN B 341      34.175  34.234  41.679  1.00 24.94    -0.346 N 
ATOM   3594  HN  GLN B 341      35.082  34.233  42.145  1.00  0.00     0.163 HD
ATOM   3595  CA  GLN B 341      34.137  33.805  40.267  1.00 25.41     0.177 C 
ATOM   3596  C   GLN B 341      35.128  32.723  40.023  1.00 27.03     0.241 C 
ATOM   3597  O   GLN B 341      36.264  32.804  40.512  1.00 26.16    -0.271 OA
ATOM   3598  CB  GLN B 341      34.534  34.976  39.331  1.00 27.84     0.044 C 
ATOM   3599  CG  GLN B 341      33.621  36.151  39.312  1.00 37.11     0.105 C 
ATOM   3600  CD  GLN B 341      34.203  37.252  38.470  1.00 27.94     0.215 C 
ATOM   3601  NE2 GLN B 341      34.255  38.437  39.014  1.00 21.74    -0.370 N 
ATOM   3602 1HE2 GLN B 341      34.650  39.184  38.443  1.00  0.00     0.159 HD
ATOM   3603 2HE2 GLN B 341      33.978  38.599  39.982  1.00  0.00     0.159 HD
ATOM   3604  OE1 GLN B 341      34.537  37.057  37.304  1.00 24.31    -0.274 OA
ATOM   3605  N   ASP B 342      34.743  31.737  39.200  1.00 23.86    -0.346 N 
ATOM   3606  HN  ASP B 342      33.817  31.776  38.774  1.00  0.00     0.163 HD
ATOM   3607  CA  ASP B 342      35.612  30.618  38.903  1.00 23.34     0.186 C 
ATOM   3608  C   ASP B 342      36.460  30.885  37.660  1.00 27.04     0.241 C 
ATOM   3609  O   ASP B 342      36.061  30.533  36.539  1.00 27.52    -0.271 OA
ATOM   3610  CB  ASP B 342      34.773  29.331  38.813  1.00 24.02     0.147 C 
ATOM   3611  CG  ASP B 342      35.540  28.044  38.990  1.00 30.06     0.175 C 
ATOM   3612  OD1 ASP B 342      36.772  28.106  39.179  1.00 29.52    -0.648 OA
ATOM   3613  OD2 ASP B 342      34.901  26.969  38.969  1.00 30.40    -0.648 OA
ATOM   3614  N   PHE B 343      37.621  31.561  37.845  1.00 21.95    -0.346 N 
ATOM   3615  HN  PHE B 343      37.879  31.866  38.783  1.00  0.00     0.163 HD
ATOM   3616  CA  PHE B 343      38.513  31.861  36.718  1.00 21.18     0.180 C 
ATOM   3617  C   PHE B 343      39.093  30.593  36.106  1.00 26.81     0.241 C 
ATOM   3618  O   PHE B 343      39.342  29.616  36.812  1.00 26.50    -0.271 OA
ATOM   3619  CB  PHE B 343      39.658  32.806  37.126  1.00 21.31     0.073 C 
ATOM   3620  CG  PHE B 343      39.229  34.109  37.752  1.00 20.24    -0.056 A 
ATOM   3621  CD1 PHE B 343      38.462  35.030  37.029  1.00 21.68     0.007 A 
ATOM   3622  CD2 PHE B 343      39.668  34.465  39.026  1.00 19.73     0.007 A 
ATOM   3623  CE1 PHE B 343      38.081  36.251  37.604  1.00 22.21     0.001 A 
ATOM   3624  CE2 PHE B 343      39.308  35.697  39.592  1.00 21.85     0.001 A 
ATOM   3625  CZ  PHE B 343      38.518  36.583  38.881  1.00 21.33     0.000 A 
ATOM   3626  N   ASP B 344      39.353  30.626  34.800  1.00 25.35    -0.345 N 
ATOM   3627  HN  ASP B 344      39.139  31.478  34.281  1.00  0.00     0.163 HD
ATOM   3628  CA  ASP B 344      39.932  29.495  34.078  1.00 26.40     0.186 C 
ATOM   3629  C   ASP B 344      41.289  29.102  34.630  1.00 30.06     0.241 C 
ATOM   3630  O   ASP B 344      41.996  29.938  35.195  1.00 28.36    -0.271 OA
ATOM   3631  CB  ASP B 344      40.063  29.835  32.584  1.00 29.23     0.147 C 
ATOM   3632  CG  ASP B 344      38.755  29.801  31.814  1.00 44.12     0.175 C 
ATOM   3633  OD1 ASP B 344      37.763  29.228  32.339  1.00 44.74    -0.648 OA
ATOM   3634  OD2 ASP B 344      38.708  30.373  30.703  1.00 51.22    -0.648 OA
ATOM   3635  N   MET B 345      41.641  27.813  34.479  1.00 29.36    -0.346 N 
ATOM   3636  HN  MET B 345      40.944  27.176  34.092  1.00  0.00     0.163 HD
ATOM   3637  CA  MET B 345      42.952  27.252  34.828  1.00 30.44     0.177 C 
ATOM   3638  C   MET B 345      43.370  27.360  36.302  1.00 30.69     0.240 C 
ATOM   3639  O   MET B 345      44.569  27.387  36.598  1.00 29.90    -0.271 OA
ATOM   3640  CB  MET B 345      44.065  27.821  33.906  1.00 34.28     0.045 C 
ATOM   3641  CG  MET B 345      43.719  27.821  32.417  1.00 40.68     0.076 C 
ATOM   3642  SD  MET B 345      45.074  28.426  31.389  1.00 47.71    -0.173 SA
ATOM   3643  CE  MET B 345      45.068  30.160  31.782  1.00 44.78     0.089 C 
ATOM   3644  N   GLY B 346      42.395  27.406  37.205  1.00 25.98    -0.351 N 
ATOM   3645  HN  GLY B 346      41.426  27.416  36.887  1.00  0.00     0.163 HD
ATOM   3646  CA  GLY B 346      42.669  27.443  38.635  1.00 25.81     0.225 C 
ATOM   3647  C   GLY B 346      43.238  28.755  39.144  1.00 26.19     0.236 C 
ATOM   3648  O   GLY B 346      43.736  28.800  40.268  1.00 24.55    -0.272 OA
ATOM   3649  N   THR B 347      43.165  29.838  38.334  1.00 21.26    -0.344 N 
ATOM   3650  HN  THR B 347      42.787  29.735  37.392  1.00  0.00     0.163 HD
ATOM   3651  CA  THR B 347      43.619  31.154  38.787  1.00 20.50     0.205 C 
ATOM   3652  C   THR B 347      42.650  31.614  39.866  1.00 22.84     0.243 C 
ATOM   3653  O   THR B 347      41.440  31.454  39.721  1.00 23.33    -0.271 OA
ATOM   3654  CB  THR B 347      43.719  32.136  37.608  1.00 22.97     0.146 C 
ATOM   3655  CG2 THR B 347      43.887  33.596  38.050  1.00 22.01     0.042 C 
ATOM   3656  OG1 THR B 347      44.855  31.760  36.829  1.00 24.21    -0.393 OA
ATOM   3657  HG1 THR B 347      44.917  32.367  36.101  1.00  0.00     0.210 HD
ATOM   3658  N   LEU B 348      43.198  32.198  40.938  1.00 19.29    -0.346 N 
ATOM   3659  HN  LEU B 348      44.213  32.291  40.967  1.00  0.00     0.163 HD
ATOM   3660  CA  LEU B 348      42.422  32.714  42.079  1.00 18.65     0.177 C 
ATOM   3661  C   LEU B 348      42.510  34.225  42.213  1.00 20.51     0.240 C 
ATOM   3662  O   LEU B 348      41.642  34.830  42.834  1.00 19.97    -0.271 OA
ATOM   3663  CB  LEU B 348      42.892  32.057  43.389  1.00 19.00     0.038 C 
ATOM   3664  CG  LEU B 348      42.749  30.532  43.416  1.00 24.93    -0.020 C 
ATOM   3665  CD1 LEU B 348      44.090  29.887  43.463  1.00 27.47     0.009 C 
ATOM   3666  CD2 LEU B 348      41.948  30.091  44.599  1.00 30.31     0.009 C 
ATOM   3667  N   GLY B 349      43.617  34.814  41.766  1.00 18.67    -0.351 N 
ATOM   3668  HN  GLY B 349      44.346  34.255  41.322  1.00  0.00     0.163 HD
ATOM   3669  CA  GLY B 349      43.792  36.257  41.909  1.00 18.68     0.225 C 
ATOM   3670  C   GLY B 349      44.712  36.830  40.857  1.00 20.66     0.236 C 
ATOM   3671  O   GLY B 349      45.318  36.078  40.076  1.00 18.05    -0.272 OA
ATOM   3672  N   LEU B 350      44.830  38.159  40.842  1.00 18.03    -0.346 N 
ATOM   3673  HN  LEU B 350      44.287  38.707  41.510  1.00  0.00     0.163 HD
ATOM   3674  CA  LEU B 350      45.713  38.866  39.900  1.00 17.32     0.177 C 
ATOM   3675  C   LEU B 350      46.023  40.254  40.443  1.00 20.51     0.241 C 
ATOM   3676  O   LEU B 350      45.218  40.822  41.183  1.00 20.53    -0.271 OA
ATOM   3677  CB  LEU B 350      45.048  38.962  38.526  1.00 17.50     0.038 C 
ATOM   3678  CG  LEU B 350      45.986  39.213  37.326  1.00 21.43    -0.020 C 
ATOM   3679  CD1 LEU B 350      46.762  37.926  36.960  1.00 22.49     0.009 C 
ATOM   3680  CD2 LEU B 350      45.172  39.663  36.137  1.00 22.85     0.009 C 
ATOM   3681  N   ALA B 351      47.226  40.767  40.157  1.00 17.81    -0.346 N 
ATOM   3682  HN  ALA B 351      47.868  40.238  39.567  1.00  0.00     0.163 HD
ATOM   3683  CA  ALA B 351      47.635  42.068  40.673  1.00 19.51     0.172 C 
ATOM   3684  C   ALA B 351      48.725  42.636  39.790  1.00 24.93     0.240 C 
ATOM   3685  O   ALA B 351      49.402  41.880  39.083  1.00 25.84    -0.271 OA
ATOM   3686  CB  ALA B 351      48.157  41.928  42.108  1.00 20.72     0.042 C 
ATOM   3687  N   TYR B 352      48.935  43.945  39.876  1.00 20.30    -0.346 N 
ATOM   3688  HN  TYR B 352      48.334  44.511  40.474  1.00  0.00     0.163 HD
ATOM   3689  CA  TYR B 352      50.023  44.592  39.121  1.00 19.37     0.180 C 
ATOM   3690  C   TYR B 352      51.205  44.832  40.038  1.00 24.53     0.241 C 
ATOM   3691  O   TYR B 352      51.028  45.089  41.228  1.00 23.06    -0.271 OA
ATOM   3692  CB  TYR B 352      49.566  45.954  38.558  1.00 19.55     0.073 C 
ATOM   3693  CG  TYR B 352      48.351  45.879  37.671  1.00 20.90    -0.056 A 
ATOM   3694  CD1 TYR B 352      48.374  45.149  36.484  1.00 22.03     0.010 A 
ATOM   3695  CD2 TYR B 352      47.181  46.559  38.000  1.00 21.56     0.010 A 
ATOM   3696  CE1 TYR B 352      47.251  45.064  35.671  1.00 21.88     0.037 A 
ATOM   3697  CE2 TYR B 352      46.066  46.516  37.172  1.00 20.95     0.037 A 
ATOM   3698  CZ  TYR B 352      46.110  45.780  36.004  1.00 24.97     0.065 A 
ATOM   3699  OH  TYR B 352      44.996  45.717  35.224  1.00 24.10    -0.361 OA
ATOM   3700  HH  TYR B 352      44.215  46.207  35.452  1.00  0.00     0.217 HD
ATOM   3701  N   GLY B 353      52.410  44.802  39.481  1.00 24.30    -0.351 N 
ATOM   3702  HN  GLY B 353      52.505  44.553  38.496  1.00  0.00     0.163 HD
ATOM   3703  CA  GLY B 353      53.605  45.123  40.267  1.00 26.78     0.225 C 
ATOM   3704  C   GLY B 353      54.767  44.174  40.113  1.00 37.00     0.235 C 
ATOM   3705  O   GLY B 353      55.923  44.593  40.244  1.00 39.71    -0.272 OA
ATOM   3706  N   GLY B 354      54.458  42.898  39.889  1.00 34.87    -0.353 N 
ATOM   3707  HN  GLY B 354      53.471  42.645  39.849  1.00  0.00     0.162 HD
ATOM   3708  CA  GLY B 354      55.445  41.839  39.697  1.00 62.29     0.192 C 
ATOM   3709  C   GLY B 354      55.458  41.341  38.265  1.00 86.26     0.250 C 
ATOM   3710  O   GLY B 354      55.976  40.262  37.975  1.00 46.52    -0.305 OA
ATOM   3711  N   ARG B 357      58.233  41.474  34.973  1.00 54.64    -0.067 N 
ATOM   3712  HN1 ARG B 357      58.422  41.042  34.069  1.00  0.00     0.275 HD
ATOM   3713  HN2 ARG B 357      57.949  42.447  34.862  1.00  0.00     0.275 HD
ATOM   3714  HN3 ARG B 357      57.379  41.099  35.386  1.00  0.00     0.275 HD
ATOM   3715  CA  ARG B 357      59.358  41.359  35.898  1.00 54.16     0.270 C 
ATOM   3716  C   ARG B 357      59.072  42.012  37.265  1.00 56.65     0.248 C 
ATOM   3717  O   ARG B 357      58.134  42.807  37.386  1.00 55.26    -0.271 OA
ATOM   3718  CB  ARG B 357      60.620  41.983  35.268  1.00 54.13     0.050 C 
ATOM   3719  N   ALA B 358      59.910  41.690  38.287  1.00 52.48    -0.346 N 
ATOM   3720  HN  ALA B 358      60.637  40.997  38.106  1.00  0.00     0.163 HD
ATOM   3721  CA  ALA B 358      59.840  42.272  39.635  1.00 51.92     0.172 C 
ATOM   3722  C   ALA B 358      60.034  43.793  39.549  1.00 55.98     0.240 C 
ATOM   3723  O   ALA B 358      60.785  44.270  38.688  1.00 54.66    -0.271 OA
ATOM   3724  CB  ALA B 358      60.921  41.674  40.523  1.00 52.37     0.042 C 
ATOM   3725  N   ASN B 359      59.346  44.544  40.437  1.00 52.96    -0.346 N 
ATOM   3726  HN  ASN B 359      58.745  44.057  41.102  1.00  0.00     0.163 HD
ATOM   3727  CA  ASN B 359      59.399  46.011  40.516  1.00 52.91     0.185 C 
ATOM   3728  C   ASN B 359      59.045  46.716  39.184  1.00 56.58     0.241 C 
ATOM   3729  O   ASN B 359      59.704  47.684  38.781  1.00 55.69    -0.271 OA
ATOM   3730  CB  ASN B 359      60.731  46.495  41.120  1.00 55.53     0.137 C 
ATOM   3731  CG  ASN B 359      61.059  45.826  42.434  1.00 76.65     0.217 C 
ATOM   3732  ND2 ASN B 359      60.784  46.510  43.534  1.00 68.88    -0.370 N 
ATOM   3733 1HD2 ASN B 359      61.005  46.058  44.421  1.00  0.00     0.159 HD
ATOM   3734 2HD2 ASN B 359      60.397  47.453  43.498  1.00  0.00     0.159 HD
ATOM   3735  OD1 ASN B 359      61.527  44.684  42.477  1.00 68.05    -0.274 OA
ATOM   3736  N   SER B 360      57.999  46.206  38.499  1.00 52.62    -0.344 N 
ATOM   3737  HN  SER B 360      57.522  45.386  38.874  1.00  0.00     0.163 HD
ATOM   3738  CA  SER B 360      57.521  46.781  37.241  1.00 51.99     0.200 C 
ATOM   3739  C   SER B 360      56.448  47.838  37.530  1.00 54.58     0.243 C 
ATOM   3740  O   SER B 360      56.141  48.092  38.705  1.00 53.31    -0.271 OA
ATOM   3741  CB  SER B 360      56.978  45.691  36.319  1.00 55.80     0.199 C 
ATOM   3742  OG  SER B 360      55.875  45.016  36.900  1.00 68.11    -0.398 OA
ATOM   3743  HG  SER B 360      55.537  44.338  36.327  1.00  0.00     0.209 HD
ATOM   3744  N   HIS B 361      55.885  48.453  36.456  1.00 50.21    -0.346 N 
ATOM   3745  HN  HIS B 361      56.229  48.189  35.533  1.00  0.00     0.163 HD
ATOM   3746  CA  HIS B 361      54.824  49.464  36.514  1.00 49.07     0.172 C 
ATOM   3747  C   HIS B 361      53.657  48.942  37.352  1.00 48.53     0.240 C 
ATOM   3748  O   HIS B 361      53.299  47.760  37.247  1.00 49.05    -0.271 OA
ATOM   3749  CB  HIS B 361      54.344  49.821  35.096  1.00 50.42     0.042 C 
ATOM   3750  N   GLY B 362      53.117  49.805  38.213  1.00 40.13    -0.351 N 
ATOM   3751  HN  GLY B 362      53.481  50.757  38.259  1.00  0.00     0.163 HD
ATOM   3752  CA  GLY B 362      52.019  49.419  39.089  1.00 36.43     0.225 C 
ATOM   3753  C   GLY B 362      52.435  49.009  40.489  1.00 33.82     0.235 C 
ATOM   3754  O   GLY B 362      53.577  49.226  40.910  1.00 32.42    -0.272 OA
ATOM   3755  N   GLY B 363      51.497  48.419  41.217  1.00 27.19    -0.351 N 
ATOM   3756  HN  GLY B 363      50.583  48.233  40.803  1.00  0.00     0.163 HD
ATOM   3757  CA  GLY B 363      51.750  48.034  42.594  1.00 24.99     0.225 C 
ATOM   3758  C   GLY B 363      51.554  49.206  43.542  1.00 26.03     0.236 C 
ATOM   3759  O   GLY B 363      50.843  50.152  43.198  1.00 24.79    -0.272 OA
ATOM   3760  N   VAL B 364      52.173  49.153  44.729  1.00 23.06    -0.346 N 
ATOM   3761  HN  VAL B 364      52.796  48.366  44.912  1.00  0.00     0.163 HD
ATOM   3762  CA  VAL B 364      52.004  50.173  45.791  1.00 23.81     0.180 C 
ATOM   3763  C   VAL B 364      52.181  51.613  45.293  1.00 29.87     0.241 C 
ATOM   3764  O   VAL B 364      53.100  51.868  44.503  1.00 28.79    -0.271 OA
ATOM   3765  CB  VAL B 364      52.809  49.902  47.090  1.00 27.05     0.009 C 
ATOM   3766  CG1 VAL B 364      52.378  48.585  47.738  1.00 26.23     0.012 C 
ATOM   3767  CG2 VAL B 364      54.316  49.909  46.840  1.00 26.75     0.012 C 
ATOM   3768  N   CYS B 365      51.278  52.516  45.745  1.00 29.04    -0.345 N 
ATOM   3769  HN  CYS B 365      50.532  52.145  46.334  1.00  0.00     0.163 HD
ATOM   3770  CA  CYS B 365      51.239  53.969  45.491  1.00 29.30     0.186 C 
ATOM   3771  C   CYS B 365      50.594  54.362  44.177  1.00 34.28     0.244 C 
ATOM   3772  O   CYS B 365      50.959  53.830  43.125  1.00 34.42    -0.271 OA
ATOM   3773  CB  CYS B 365      52.606  54.621  45.684  1.00 29.59     0.120 C 
ATOM   3774  SG  CYS B 365      53.410  54.182  47.242  1.00 33.73    -0.095 SA
ATOM   3775  N   PRO B 366      49.596  55.271  44.224  1.00 31.81    -0.337 N 
ATOM   3776  CA  PRO B 366      48.898  55.634  42.989  1.00 32.98     0.179 C 
ATOM   3777  C   PRO B 366      49.750  56.532  42.098  1.00 38.36     0.241 C 
ATOM   3778  O   PRO B 366      50.325  57.511  42.570  1.00 39.75    -0.271 OA
ATOM   3779  CB  PRO B 366      47.608  56.286  43.492  1.00 34.49     0.037 C 
ATOM   3780  CG  PRO B 366      47.977  56.863  44.811  1.00 38.07     0.022 C 
ATOM   3781  CD  PRO B 366      49.041  55.988  45.396  1.00 33.45     0.127 C 
ATOM   3782  N   LYS B 367      49.948  56.095  40.857  1.00 32.79    -0.346 N 
ATOM   3783  HN  LYS B 367      49.541  55.195  40.603  1.00  0.00     0.163 HD
ATOM   3784  CA  LYS B 367      50.704  56.808  39.831  1.00 32.07     0.176 C 
ATOM   3785  C   LYS B 367      49.826  56.727  38.599  1.00 34.53     0.241 C 
ATOM   3786  O   LYS B 367      49.480  55.623  38.172  1.00 33.18    -0.271 OA
ATOM   3787  CB  LYS B 367      52.078  56.155  39.592  1.00 34.20     0.034 C 
ATOM   3788  CG  LYS B 367      52.966  56.940  38.630  1.00 49.26    -0.002 C 
ATOM   3789  CD  LYS B 367      54.217  56.170  38.259  1.00 61.68     0.005 C 
ATOM   3790  N   ALA B 368      49.376  57.879  38.090  1.00 29.77    -0.346 N 
ATOM   3791  HN  ALA B 368      49.662  58.762  38.513  1.00  0.00     0.163 HD
ATOM   3792  CA  ALA B 368      48.483  57.890  36.940  1.00 28.80     0.172 C 
ATOM   3793  C   ALA B 368      49.126  57.322  35.688  1.00 32.07     0.240 C 
ATOM   3794  O   ALA B 368      50.313  57.554  35.433  1.00 30.70    -0.271 OA
ATOM   3795  CB  ALA B 368      47.941  59.294  36.680  1.00 29.42     0.042 C 
ATOM   3796  N   TYR B 369      48.343  56.506  34.960  1.00 29.65    -0.346 N 
ATOM   3797  HN  TYR B 369      47.426  56.280  35.345  1.00  0.00     0.163 HD
ATOM   3798  CA  TYR B 369      48.685  55.912  33.667  1.00 30.81     0.180 C 
ATOM   3799  C   TYR B 369      47.527  56.283  32.771  1.00 33.65     0.241 C 
ATOM   3800  O   TYR B 369      46.375  55.919  33.051  1.00 31.62    -0.271 OA
ATOM   3801  CB  TYR B 369      48.843  54.373  33.745  1.00 34.14     0.073 C 
ATOM   3802  CG  TYR B 369      50.052  53.913  34.533  1.00 39.53    -0.056 A 
ATOM   3803  CD1 TYR B 369      49.989  53.751  35.915  1.00 41.73     0.010 A 
ATOM   3804  CD2 TYR B 369      51.251  53.607  33.894  1.00 41.73     0.010 A 
ATOM   3805  CE1 TYR B 369      51.103  53.343  36.648  1.00 42.35     0.037 A 
ATOM   3806  CE2 TYR B 369      52.365  53.168  34.615  1.00 42.98     0.037 A 
ATOM   3807  CZ  TYR B 369      52.286  53.041  35.993  1.00 49.39     0.065 A 
ATOM   3808  OH  TYR B 369      53.377  52.620  36.710  1.00 50.33    -0.361 OA
ATOM   3809  HH  TYR B 369      54.188  52.413  36.261  1.00  0.00     0.217 HD
ATOM   3810  N   TYR B 370      47.803  57.063  31.716  1.00 31.08    -0.346 N 
ATOM   3811  HN  TYR B 370      48.758  57.378  31.546  1.00  0.00     0.163 HD
ATOM   3812  CA  TYR B 370      46.731  57.456  30.817  1.00 30.72     0.180 C 
ATOM   3813  C   TYR B 370      46.220  56.276  29.983  1.00 34.45     0.241 C 
ATOM   3814  O   TYR B 370      47.021  55.553  29.379  1.00 33.81    -0.271 OA
ATOM   3815  CB  TYR B 370      47.145  58.658  29.935  1.00 32.47     0.073 C 
ATOM   3816  CG  TYR B 370      45.980  59.199  29.140  1.00 34.52    -0.056 A 
ATOM   3817  CD1 TYR B 370      45.006  59.992  29.744  1.00 36.14     0.010 A 
ATOM   3818  CD2 TYR B 370      45.810  58.861  27.800  1.00 35.94     0.010 A 
ATOM   3819  CE1 TYR B 370      43.898  60.445  29.029  1.00 38.56     0.037 A 
ATOM   3820  CE2 TYR B 370      44.711  59.312  27.074  1.00 37.33     0.037 A 
ATOM   3821  CZ  TYR B 370      43.754  60.099  27.693  1.00 46.56     0.065 A 
ATOM   3822  OH  TYR B 370      42.685  60.557  26.962  1.00 50.00    -0.361 OA
ATOM   3823  HH  TYR B 370      42.586  60.320  26.047  1.00  0.00     0.217 HD
ATOM   3824  N   SER B 371      44.889  56.044  30.002  1.00 31.40    -0.344 N 
ATOM   3825  HN  SER B 371      44.296  56.620  30.600  1.00  0.00     0.163 HD
ATOM   3826  CA  SER B 371      44.271  54.995  29.194  1.00 31.07     0.200 C 
ATOM   3827  C   SER B 371      43.701  55.647  27.923  1.00 38.03     0.245 C 
ATOM   3828  O   SER B 371      42.696  56.360  28.007  1.00 37.68    -0.271 OA
ATOM   3829  CB  SER B 371      43.183  54.244  29.963  1.00 33.07     0.199 C 
ATOM   3830  OG  SER B 371      42.636  53.229  29.131  1.00 34.89    -0.398 OA
ATOM   3831  HG  SER B 371      41.960  52.763  29.609  1.00  0.00     0.209 HD
ATOM   3832  N   PRO B 372      44.362  55.484  26.749  1.00 36.45    -0.337 N 
ATOM   3833  CA  PRO B 372      43.858  56.141  25.523  1.00 36.72     0.179 C 
ATOM   3834  C   PRO B 372      42.405  55.776  25.181  1.00 41.56     0.241 C 
ATOM   3835  O   PRO B 372      41.617  56.676  24.904  1.00 41.40    -0.271 OA
ATOM   3836  CB  PRO B 372      44.858  55.696  24.442  1.00 38.30     0.037 C 
ATOM   3837  CG  PRO B 372      46.106  55.352  25.204  1.00 42.30     0.022 C 
ATOM   3838  CD  PRO B 372      45.606  54.723  26.476  1.00 37.73     0.127 C 
ATOM   3839  N   VAL B 373      42.047  54.482  25.270  1.00 38.24    -0.346 N 
ATOM   3840  HN  VAL B 373      42.766  53.804  25.523  1.00  0.00     0.163 HD
ATOM   3841  CA  VAL B 373      40.682  53.980  25.026  1.00 39.36     0.180 C 
ATOM   3842  C   VAL B 373      39.705  54.444  26.151  1.00 42.72     0.241 C 
ATOM   3843  O   VAL B 373      38.539  54.749  25.877  1.00 41.09    -0.271 OA
ATOM   3844  CB  VAL B 373      40.662  52.438  24.783  1.00 44.01     0.009 C 
ATOM   3845  CG1 VAL B 373      41.045  51.651  26.027  1.00 44.08     0.012 C 
ATOM   3846  CG2 VAL B 373      39.320  51.962  24.228  1.00 44.56     0.012 C 
ATOM   3847  N   GLY B 374      40.216  54.522  27.378  1.00 38.93    -0.351 N 
ATOM   3848  HN  GLY B 374      41.199  54.284  27.510  1.00  0.00     0.163 HD
ATOM   3849  CA  GLY B 374      39.439  54.931  28.543  1.00 38.87     0.225 C 
ATOM   3850  C   GLY B 374      39.197  56.424  28.614  1.00 41.02     0.236 C 
ATOM   3851  O   GLY B 374      38.298  56.872  29.336  1.00 38.56    -0.272 OA
ATOM   3852  N   LYS B 375      40.021  57.204  27.869  1.00 37.61    -0.346 N 
ATOM   3853  HN  LYS B 375      40.728  56.723  27.313  1.00  0.00     0.163 HD
ATOM   3854  CA  LYS B 375      39.999  58.670  27.782  1.00 37.51     0.176 C 
ATOM   3855  C   LYS B 375      40.191  59.355  29.147  1.00 40.60     0.241 C 
ATOM   3856  O   LYS B 375      39.679  60.455  29.382  1.00 42.48    -0.271 OA
ATOM   3857  CB  LYS B 375      38.747  59.176  27.016  1.00 39.99     0.035 C 
ATOM   3858  CG  LYS B 375      38.716  58.800  25.539  1.00 54.47     0.004 C 
ATOM   3859  CD  LYS B 375      39.475  59.810  24.675  1.00 67.57     0.027 C 
ATOM   3860  CE  LYS B 375      39.475  59.442  23.209  1.00 83.56     0.229 C 
ATOM   3861  NZ  LYS B 375      40.373  58.291  22.912  1.00 93.83    -0.079 N 
ATOM   3862  HZ1 LYS B 375      40.373  58.043  21.923  1.00  0.00     0.274 HD
ATOM   3863  HZ2 LYS B 375      40.142  57.485  23.493  1.00  0.00     0.274 HD
ATOM   3864  HZ3 LYS B 375      41.320  58.468  23.247  1.00  0.00     0.274 HD
ATOM   3865  N   LYS B 376      40.924  58.686  30.058  1.00 33.82    -0.346 N 
ATOM   3866  HN  LYS B 376      41.315  57.781  29.795  1.00  0.00     0.163 HD
ATOM   3867  CA  LYS B 376      41.189  59.191  31.408  1.00 32.78     0.176 C 
ATOM   3868  C   LYS B 376      42.382  58.452  32.029  1.00 34.61     0.241 C 
ATOM   3869  O   LYS B 376      42.794  57.397  31.533  1.00 33.58    -0.271 OA
ATOM   3870  CB  LYS B 376      39.931  59.037  32.317  1.00 35.36     0.035 C 
ATOM   3871  CG  LYS B 376      39.666  57.597  32.801  1.00 39.21     0.004 C 
ATOM   3872  CD  LYS B 376      38.433  57.483  33.703  1.00 41.14     0.027 C 
ATOM   3873  CE  LYS B 376      38.431  56.171  34.464  1.00 35.43     0.229 C 
ATOM   3874  NZ  LYS B 376      37.280  56.081  35.421  1.00 34.02    -0.079 N 
ATOM   3875  HZ1 LYS B 376      37.279  55.199  35.933  1.00  0.00     0.274 HD
ATOM   3876  HZ2 LYS B 376      36.390  56.236  34.947  1.00  0.00     0.274 HD
ATOM   3877  HZ3 LYS B 376      37.263  56.878  36.057  1.00  0.00     0.274 HD
ATOM   3878  N   ASN B 377      42.893  59.002  33.126  1.00 30.59    -0.346 N 
ATOM   3879  HN  ASN B 377      42.510  59.893  33.442  1.00  0.00     0.163 HD
ATOM   3880  CA  ASN B 377      43.966  58.404  33.898  1.00 30.18     0.185 C 
ATOM   3881  C   ASN B 377      43.393  57.253  34.722  1.00 33.33     0.241 C 
ATOM   3882  O   ASN B 377      42.308  57.370  35.305  1.00 33.11    -0.271 OA
ATOM   3883  CB  ASN B 377      44.574  59.416  34.850  1.00 32.28     0.137 C 
ATOM   3884  CG  ASN B 377      45.531  60.385  34.199  1.00 45.68     0.217 C 
ATOM   3885  ND2 ASN B 377      45.578  61.589  34.736  1.00 36.17    -0.370 N 
ATOM   3886 1HD2 ASN B 377      46.225  62.244  34.296  1.00  0.00     0.159 HD
ATOM   3887 2HD2 ASN B 377      44.956  61.868  35.494  1.00  0.00     0.159 HD
ATOM   3888  OD1 ASN B 377      46.286  60.047  33.279  1.00 35.81    -0.274 OA
ATOM   3889  N   ILE B 378      44.125  56.149  34.749  1.00 28.15    -0.346 N 
ATOM   3890  HN  ILE B 378      44.959  56.111  34.162  1.00  0.00     0.163 HD
ATOM   3891  CA  ILE B 378      43.806  54.978  35.574  1.00 26.64     0.180 C 
ATOM   3892  C   ILE B 378      45.006  54.740  36.492  1.00 29.88     0.241 C 
ATOM   3893  O   ILE B 378      46.071  55.344  36.293  1.00 29.40    -0.271 OA
ATOM   3894  CB  ILE B 378      43.313  53.720  34.774  1.00 28.45     0.013 C 
ATOM   3895  CG1 ILE B 378      44.369  53.154  33.777  1.00 28.75     0.002 C 
ATOM   3896  CG2 ILE B 378      42.007  53.993  34.061  1.00 28.29     0.012 C 
ATOM   3897  CD1 ILE B 378      45.562  52.466  34.363  1.00 28.80     0.005 C 
ATOM   3898  N   TYR B 379      44.844  53.880  37.519  1.00 25.93    -0.346 N 
ATOM   3899  HN  TYR B 379      43.942  53.419  37.641  1.00  0.00     0.163 HD
ATOM   3900  CA  TYR B 379      45.917  53.591  38.456  1.00 25.45     0.180 C 
ATOM   3901  C   TYR B 379      46.139  52.089  38.468  1.00 28.70     0.241 C 
ATOM   3902  O   TYR B 379      45.192  51.322  38.282  1.00 28.36    -0.271 OA
ATOM   3903  CB  TYR B 379      45.615  54.181  39.851  1.00 27.00     0.073 C 
ATOM   3904  CG  TYR B 379      45.355  55.672  39.749  1.00 29.12    -0.056 A 
ATOM   3905  CD1 TYR B 379      44.098  56.157  39.383  1.00 31.86     0.010 A 
ATOM   3906  CD2 TYR B 379      46.394  56.589  39.887  1.00 30.76     0.010 A 
ATOM   3907  CE1 TYR B 379      43.888  57.519  39.150  1.00 33.61     0.037 A 
ATOM   3908  CE2 TYR B 379      46.184  57.955  39.701  1.00 31.88     0.037 A 
ATOM   3909  CZ  TYR B 379      44.933  58.413  39.322  1.00 39.17     0.065 A 
ATOM   3910  OH  TYR B 379      44.732  59.760  39.134  1.00 40.47    -0.361 OA
ATOM   3911  HH  TYR B 379      45.448  60.373  39.252  1.00  0.00     0.217 HD
ATOM   3912  N   LEU B 380      47.391  51.686  38.595  1.00 25.65    -0.346 N 
ATOM   3913  HN  LEU B 380      48.127  52.382  38.717  1.00  0.00     0.163 HD
ATOM   3914  CA  LEU B 380      47.750  50.270  38.565  1.00 24.23     0.177 C 
ATOM   3915  C   LEU B 380      48.152  49.801  39.971  1.00 27.62     0.241 C 
ATOM   3916  O   LEU B 380      48.900  48.830  40.125  1.00 25.15    -0.271 OA
ATOM   3917  CB  LEU B 380      48.868  50.020  37.521  1.00 24.21     0.038 C 
ATOM   3918  CG  LEU B 380      48.548  50.377  36.063  1.00 28.60    -0.020 C 
ATOM   3919  CD1 LEU B 380      49.788  50.228  35.189  1.00 30.17     0.009 C 
ATOM   3920  CD2 LEU B 380      47.430  49.510  35.494  1.00 29.21     0.009 C 
ATOM   3921  N   ASN B 381      47.610  50.474  41.001  1.00 24.08    -0.346 N 
ATOM   3922  HN  ASN B 381      47.005  51.270  40.799  1.00  0.00     0.163 HD
ATOM   3923  CA  ASN B 381      47.852  50.113  42.407  1.00 22.64     0.185 C 
ATOM   3924  C   ASN B 381      46.694  49.169  42.834  1.00 25.38     0.241 C 
ATOM   3925  O   ASN B 381      46.006  49.411  43.823  1.00 25.19    -0.271 OA
ATOM   3926  CB  ASN B 381      47.893  51.374  43.293  1.00 20.31     0.137 C 
ATOM   3927  CG  ASN B 381      46.647  52.226  43.272  1.00 23.66     0.217 C 
ATOM   3928  ND2 ASN B 381      46.459  53.009  44.334  1.00 26.71    -0.370 N 
ATOM   3929 1HD2 ASN B 381      45.617  53.585  44.320  1.00  0.00     0.159 HD
ATOM   3930 2HD2 ASN B 381      47.153  53.074  45.079  1.00  0.00     0.159 HD
ATOM   3931  OD1 ASN B 381      45.806  52.147  42.370  1.00 23.83    -0.274 OA
ATOM   3932  N   SER B 382      46.445  48.145  42.030  1.00 21.59    -0.344 N 
ATOM   3933  HN  SER B 382      47.068  47.964  41.243  1.00  0.00     0.163 HD
ATOM   3934  CA  SER B 382      45.299  47.274  42.250  1.00 22.09     0.200 C 
ATOM   3935  C   SER B 382      45.598  45.785  42.211  1.00 25.41     0.242 C 
ATOM   3936  O   SER B 382      46.638  45.342  41.728  1.00 22.70    -0.271 OA
ATOM   3937  CB  SER B 382      44.193  47.609  41.258  1.00 26.15     0.199 C 
ATOM   3938  OG  SER B 382      44.702  47.724  39.940  1.00 29.79    -0.398 OA
ATOM   3939  HG  SER B 382      44.012  47.933  39.321  1.00  0.00     0.209 HD
ATOM   3940  N   GLY B 383      44.632  45.023  42.700  1.00 22.71    -0.350 N 
ATOM   3941  HN  GLY B 383      43.790  45.471  43.060  1.00  0.00     0.163 HD
ATOM   3942  CA  GLY B 383      44.724  43.571  42.744  1.00 20.54     0.225 C 
ATOM   3943  C   GLY B 383      43.343  43.018  43.014  1.00 23.02     0.236 C 
ATOM   3944  O   GLY B 383      42.435  43.761  43.413  1.00 21.04    -0.272 OA
ATOM   3945  N   LEU B 384      43.170  41.711  42.798  1.00 19.75    -0.346 N 
ATOM   3946  HN  LEU B 384      43.935  41.152  42.420  1.00  0.00     0.163 HD
ATOM   3947  CA  LEU B 384      41.887  41.081  43.103  1.00 18.59     0.177 C 
ATOM   3948  C   LEU B 384      42.101  39.676  43.663  1.00 19.41     0.241 C 
ATOM   3949  O   LEU B 384      43.102  39.054  43.363  1.00 17.71    -0.271 OA
ATOM   3950  CB  LEU B 384      40.946  41.070  41.881  1.00 18.79     0.038 C 
ATOM   3951  CG  LEU B 384      41.325  40.191  40.674  1.00 20.92    -0.020 C 
ATOM   3952  CD1 LEU B 384      40.788  38.736  40.845  1.00 20.86     0.009 C 
ATOM   3953  CD2 LEU B 384      40.726  40.745  39.411  1.00 21.01     0.009 C 
ATOM   3954  N   THR B 385      41.116  39.183  44.416  1.00 17.65    -0.344 N 
ATOM   3955  HN  THR B 385      40.311  39.789  44.576  1.00  0.00     0.163 HD
ATOM   3956  CA  THR B 385      41.078  37.854  45.036  1.00 18.19     0.205 C 
ATOM   3957  C   THR B 385      39.686  37.301  44.796  1.00 21.28     0.243 C 
ATOM   3958  O   THR B 385      38.685  37.978  45.081  1.00 20.86    -0.271 OA
ATOM   3959  CB  THR B 385      41.313  37.947  46.575  1.00 21.50     0.146 C 
ATOM   3960  CG2 THR B 385      41.022  36.617  47.315  1.00 19.43     0.042 C 
ATOM   3961  OG1 THR B 385      42.641  38.391  46.860  1.00 17.92    -0.393 OA
ATOM   3962  HG1 THR B 385      42.819  39.206  46.406  1.00  0.00     0.210 HD
ATOM   3963  N   SER B 386      39.629  36.056  44.290  1.00 20.45    -0.344 N 
ATOM   3964  HN  SER B 386      40.492  35.613  43.975  1.00  0.00     0.163 HD
ATOM   3965  CA  SER B 386      38.375  35.315  44.176  1.00 20.41     0.200 C 
ATOM   3966  C   SER B 386      38.433  34.184  45.188  1.00 22.72     0.243 C 
ATOM   3967  O   SER B 386      39.476  33.518  45.308  1.00 20.82    -0.271 OA
ATOM   3968  CB  SER B 386      38.182  34.724  42.789  1.00 21.97     0.199 C 
ATOM   3969  OG  SER B 386      37.002  33.934  42.824  1.00 23.24    -0.398 OA
ATOM   3970  HG  SER B 386      36.881  33.565  41.957  1.00  0.00     0.209 HD
ATOM   3971  N   THR B 387      37.308  33.962  45.905  1.00 20.29    -0.344 N 
ATOM   3972  HN  THR B 387      36.493  34.559  45.766  1.00  0.00     0.163 HD
ATOM   3973  CA  THR B 387      37.253  32.868  46.881  1.00 20.47     0.205 C 
ATOM   3974  C   THR B 387      36.482  31.643  46.336  1.00 25.05     0.243 C 
ATOM   3975  O   THR B 387      36.028  30.784  47.110  1.00 23.20    -0.271 OA
ATOM   3976  CB  THR B 387      36.739  33.365  48.224  1.00 25.46     0.146 C 
ATOM   3977  CG2 THR B 387      37.669  34.404  48.880  1.00 21.83     0.042 C 
ATOM   3978  OG1 THR B 387      35.419  33.869  48.050  1.00 24.24    -0.393 OA
ATOM   3979  HG1 THR B 387      34.846  33.228  47.646  1.00  0.00     0.210 HD
ATOM   3980  N   LYS B 388      36.356  31.558  44.994  1.00 22.68    -0.346 N 
ATOM   3981  HN  LYS B 388      36.722  32.319  44.422  1.00  0.00     0.163 HD
ATOM   3982  CA  LYS B 388      35.722  30.432  44.328  1.00 22.23     0.176 C 
ATOM   3983  C   LYS B 388      36.731  29.786  43.370  1.00 25.36     0.241 C 
ATOM   3984  O   LYS B 388      37.444  30.485  42.646  1.00 22.65    -0.271 OA
ATOM   3985  CB  LYS B 388      34.446  30.864  43.573  1.00 23.97     0.035 C 
ATOM   3986  CG  LYS B 388      33.744  29.694  42.871  1.00 24.63     0.004 C 
ATOM   3987  CD  LYS B 388      32.591  30.163  42.017  1.00 26.83     0.027 C 
ATOM   3988  CE  LYS B 388      31.831  28.997  41.432  1.00 29.29     0.229 C 
ATOM   3989  NZ  LYS B 388      30.660  29.488  40.666  1.00 31.13    -0.079 N 
ATOM   3990  HZ1 LYS B 388      30.147  28.700  40.271  1.00  0.00     0.274 HD
ATOM   3991  HZ2 LYS B 388      30.927  30.167  39.953  1.00  0.00     0.274 HD
ATOM   3992  HZ3 LYS B 388      30.060  30.091  41.229  1.00  0.00     0.274 HD
ATOM   3993  N   ASN B 389      36.815  28.455  43.388  1.00 23.26    -0.346 N 
ATOM   3994  HN  ASN B 389      36.241  27.924  44.044  1.00  0.00     0.163 HD
ATOM   3995  CA  ASN B 389      37.714  27.747  42.485  1.00 24.30     0.185 C 
ATOM   3996  C   ASN B 389      37.169  26.354  42.275  1.00 31.64     0.241 C 
ATOM   3997  O   ASN B 389      36.717  25.708  43.239  1.00 31.57    -0.271 OA
ATOM   3998  CB  ASN B 389      39.145  27.727  43.032  1.00 26.16     0.137 C 
ATOM   3999  CG  ASN B 389      40.216  27.422  42.027  1.00 36.87     0.217 C 
ATOM   4000  ND2 ASN B 389      41.305  26.863  42.492  1.00 30.18    -0.370 N 
ATOM   4001 1HD2 ASN B 389      42.033  26.656  41.809  1.00  0.00     0.159 HD
ATOM   4002 2HD2 ASN B 389      41.402  26.634  43.481  1.00  0.00     0.159 HD
ATOM   4003  OD1 ASN B 389      40.099  27.698  40.833  1.00 32.46    -0.274 OA
ATOM   4004  N   TYR B 390      37.135  25.922  41.003  1.00 30.11    -0.346 N 
ATOM   4005  HN  TYR B 390      37.480  26.548  40.276  1.00  0.00     0.163 HD
ATOM   4006  CA  TYR B 390      36.631  24.601  40.594  1.00 30.41     0.180 C 
ATOM   4007  C   TYR B 390      35.236  24.301  41.175  1.00 35.23     0.241 C 
ATOM   4008  O   TYR B 390      35.017  23.253  41.791  1.00 37.00    -0.271 OA
ATOM   4009  CB  TYR B 390      37.668  23.497  40.898  1.00 32.68     0.073 C 
ATOM   4010  CG  TYR B 390      39.004  23.664  40.202  1.00 35.01    -0.056 A 
ATOM   4011  CD1 TYR B 390      39.142  23.407  38.840  1.00 37.50     0.010 A 
ATOM   4012  CD2 TYR B 390      40.141  24.037  40.913  1.00 36.04     0.010 A 
ATOM   4013  CE1 TYR B 390      40.378  23.539  38.198  1.00 37.86     0.037 A 
ATOM   4014  CE2 TYR B 390      41.375  24.189  40.279  1.00 37.03     0.037 A 
ATOM   4015  CZ  TYR B 390      41.488  23.937  38.922  1.00 43.87     0.065 A 
ATOM   4016  OH  TYR B 390      42.708  24.060  38.302  1.00 48.56    -0.361 OA
ATOM   4017  HH  TYR B 390      43.470  24.333  38.799  1.00  0.00     0.217 HD
ATOM   4018  N   GLY B 391      34.342  25.274  41.035  1.00 30.52    -0.351 N 
ATOM   4019  HN  GLY B 391      34.659  26.128  40.577  1.00  0.00     0.163 HD
ATOM   4020  CA  GLY B 391      32.954  25.240  41.472  1.00 30.89     0.225 C 
ATOM   4021  C   GLY B 391      32.668  25.291  42.964  1.00 35.20     0.236 C 
ATOM   4022  O   GLY B 391      31.501  25.195  43.360  1.00 36.12    -0.272 OA
ATOM   4023  N   LYS B 392      33.709  25.461  43.806  1.00 30.20    -0.347 N 
ATOM   4024  HN  LYS B 392      34.644  25.588  43.419  1.00  0.00     0.163 HD
ATOM   4025  CA  LYS B 392      33.532  25.468  45.258  1.00 29.45     0.172 C 
ATOM   4026  C   LYS B 392      34.169  26.681  45.921  1.00 29.40     0.240 C 
ATOM   4027  O   LYS B 392      35.080  27.292  45.350  1.00 27.42    -0.271 OA
ATOM   4028  CB  LYS B 392      34.167  24.191  45.848  1.00 33.36     0.042 C 
ATOM   4029  N   THR B 393      33.729  26.984  47.149  1.00 24.74    -0.344 N 
ATOM   4030  HN  THR B 393      32.947  26.455  47.536  1.00  0.00     0.163 HD
ATOM   4031  CA  THR B 393      34.334  28.053  47.961  1.00 24.73     0.205 C 
ATOM   4032  C   THR B 393      35.667  27.499  48.439  1.00 26.33     0.243 C 
ATOM   4033  O   THR B 393      35.730  26.368  48.930  1.00 25.51    -0.271 OA
ATOM   4034  CB  THR B 393      33.435  28.424  49.148  1.00 29.01     0.146 C 
ATOM   4035  CG2 THR B 393      34.052  29.532  50.047  1.00 23.68     0.042 C 
ATOM   4036  OG1 THR B 393      32.177  28.848  48.639  1.00 31.08    -0.393 OA
ATOM   4037  HG1 THR B 393      31.620  29.078  49.374  1.00  0.00     0.210 HD
ATOM   4038  N   ILE B 394      36.741  28.277  48.276  1.00 21.61    -0.346 N 
ATOM   4039  HN  ILE B 394      36.649  29.182  47.815  1.00  0.00     0.163 HD
ATOM   4040  CA  ILE B 394      38.053  27.830  48.760  1.00 20.50     0.180 C 
ATOM   4041  C   ILE B 394      38.081  27.951  50.305  1.00 22.00     0.241 C 
ATOM   4042  O   ILE B 394      37.282  28.699  50.884  1.00 21.48    -0.271 OA
ATOM   4043  CB  ILE B 394      39.204  28.637  48.095  1.00 23.28     0.013 C 
ATOM   4044  CG1 ILE B 394      39.182  30.134  48.549  1.00 23.59     0.002 C 
ATOM   4045  CG2 ILE B 394      39.131  28.493  46.553  1.00 22.14     0.012 C 
ATOM   4046  CD1 ILE B 394      40.356  31.030  47.905  1.00 22.11     0.005 C 
ATOM   4047  N   LEU B 395      39.028  27.266  50.961  1.00 19.54    -0.346 N 
ATOM   4048  HN  LEU B 395      39.656  26.650  50.445  1.00  0.00     0.163 HD
ATOM   4049  CA  LEU B 395      39.167  27.395  52.408  1.00 18.91     0.177 C 
ATOM   4050  C   LEU B 395      39.643  28.813  52.722  1.00 21.42     0.241 C 
ATOM   4051  O   LEU B 395      40.413  29.400  51.943  1.00 19.87    -0.271 OA
ATOM   4052  CB  LEU B 395      40.200  26.391  52.935  1.00 18.95     0.038 C 
ATOM   4053  CG  LEU B 395      39.784  24.911  52.815  1.00 22.43    -0.020 C 
ATOM   4054  CD1 LEU B 395      40.964  23.995  53.147  1.00 23.07     0.009 C 
ATOM   4055  CD2 LEU B 395      38.545  24.615  53.727  1.00 23.66     0.009 C 
ATOM   4056  N   THR B 396      39.226  29.350  53.885  1.00 19.38    -0.344 N 
ATOM   4057  HN  THR B 396      38.589  28.826  54.485  1.00  0.00     0.163 HD
ATOM   4058  CA  THR B 396      39.681  30.679  54.293  1.00 19.63     0.205 C 
ATOM   4059  C   THR B 396      41.212  30.753  54.399  1.00 20.10     0.243 C 
ATOM   4060  O   THR B 396      41.805  31.792  54.053  1.00 18.97    -0.271 OA
ATOM   4061  CB  THR B 396      38.993  31.114  55.586  1.00 30.50     0.146 C 
ATOM   4062  CG2 THR B 396      39.347  32.525  55.964  1.00 29.23     0.042 C 
ATOM   4063  OG1 THR B 396      37.589  31.058  55.386  1.00 30.66    -0.393 OA
ATOM   4064  HG1 THR B 396      37.161  31.328  56.190  1.00  0.00     0.210 HD
ATOM   4065  N   LYS B 397      41.865  29.655  54.856  1.00 16.81    -0.346 N 
ATOM   4066  HN  LYS B 397      41.337  28.825  55.125  1.00  0.00     0.163 HD
ATOM   4067  CA  LYS B 397      43.330  29.659  54.964  1.00 16.04     0.176 C 
ATOM   4068  C   LYS B 397      43.979  29.905  53.558  1.00 18.60     0.241 C 
ATOM   4069  O   LYS B 397      45.030  30.547  53.457  1.00 19.57    -0.271 OA
ATOM   4070  CB  LYS B 397      43.845  28.381  55.647  1.00 17.21     0.035 C 
ATOM   4071  CG  LYS B 397      43.802  27.127  54.776  1.00 16.94     0.004 C 
ATOM   4072  CD  LYS B 397      44.216  25.892  55.599  1.00 17.78     0.027 C 
ATOM   4073  CE  LYS B 397      44.588  24.768  54.662  1.00 20.12     0.229 C 
ATOM   4074  NZ  LYS B 397      44.905  23.500  55.396  1.00 18.19    -0.079 N 
ATOM   4075  HZ1 LYS B 397      45.156  22.741  54.763  1.00  0.00     0.274 HD
ATOM   4076  HZ2 LYS B 397      44.138  23.229  56.012  1.00  0.00     0.274 HD
ATOM   4077  HZ3 LYS B 397      45.630  23.651  56.097  1.00  0.00     0.274 HD
ATOM   4078  N   GLU B 398      43.320  29.406  52.493  1.00 16.56    -0.346 N 
ATOM   4079  HN  GLU B 398      42.468  28.871  52.662  1.00  0.00     0.163 HD
ATOM   4080  CA  GLU B 398      43.757  29.588  51.105  1.00 17.75     0.177 C 
ATOM   4081  C   GLU B 398      43.468  31.044  50.660  1.00 20.63     0.241 C 
ATOM   4082  O   GLU B 398      44.358  31.701  50.065  1.00 20.13    -0.271 OA
ATOM   4083  CB  GLU B 398      43.047  28.551  50.194  1.00 19.49     0.045 C 
ATOM   4084  CG  GLU B 398      43.269  28.753  48.698  1.00 33.30     0.116 C 
ATOM   4085  CD  GLU B 398      44.629  28.351  48.180  1.00 41.16     0.172 C 
ATOM   4086  OE1 GLU B 398      45.615  28.495  48.939  1.00 37.38    -0.648 OA
ATOM   4087  OE2 GLU B 398      44.713  27.893  47.016  1.00 34.49    -0.648 OA
ATOM   4088  N   ALA B 399      42.259  31.553  50.987  1.00 17.71    -0.346 N 
ATOM   4089  HN  ALA B 399      41.600  30.948  51.477  1.00  0.00     0.163 HD
ATOM   4090  CA  ALA B 399      41.836  32.933  50.677  1.00 17.64     0.172 C 
ATOM   4091  C   ALA B 399      42.871  33.924  51.237  1.00 19.12     0.240 C 
ATOM   4092  O   ALA B 399      43.314  34.813  50.498  1.00 17.37    -0.271 OA
ATOM   4093  CB  ALA B 399      40.435  33.221  51.232  1.00 18.38     0.042 C 
ATOM   4094  N   ASP B 400      43.318  33.736  52.504  1.00 17.46    -0.346 N 
ATOM   4095  HN  ASP B 400      42.942  32.966  53.057  1.00  0.00     0.163 HD
ATOM   4096  CA  ASP B 400      44.337  34.622  53.099  1.00 17.50     0.186 C 
ATOM   4097  C   ASP B 400      45.605  34.623  52.243  1.00 20.48     0.241 C 
ATOM   4098  O   ASP B 400      46.188  35.678  52.026  1.00 19.06    -0.271 OA
ATOM   4099  CB  ASP B 400      44.738  34.143  54.492  1.00 19.00     0.147 C 
ATOM   4100  CG  ASP B 400      43.659  34.241  55.548  1.00 18.20     0.175 C 
ATOM   4101  OD1 ASP B 400      42.573  34.780  55.238  1.00 18.05    -0.648 OA
ATOM   4102  OD2 ASP B 400      43.895  33.728  56.680  1.00 22.63    -0.648 OA
ATOM   4103  N   LEU B 401      46.014  33.449  51.756  1.00 17.10    -0.346 N 
ATOM   4104  HN  LEU B 401      45.464  32.607  51.928  1.00  0.00     0.163 HD
ATOM   4105  CA  LEU B 401      47.251  33.368  50.975  1.00 18.35     0.177 C 
ATOM   4106  C   LEU B 401      47.141  33.934  49.558  1.00 19.96     0.241 C 
ATOM   4107  O   LEU B 401      48.142  34.439  49.039  1.00 18.34    -0.271 OA
ATOM   4108  CB  LEU B 401      47.809  31.972  51.006  1.00 18.86     0.038 C 
ATOM   4109  CG  LEU B 401      48.148  31.466  52.443  1.00 23.04    -0.020 C 
ATOM   4110  CD1 LEU B 401      48.633  30.070  52.407  1.00 23.56     0.009 C 
ATOM   4111  CD2 LEU B 401      49.167  32.387  53.158  1.00 26.20     0.009 C 
ATOM   4112  N   VAL B 402      45.951  33.864  48.950  1.00 17.30    -0.346 N 
ATOM   4113  HN  VAL B 402      45.180  33.385  49.416  1.00  0.00     0.163 HD
ATOM   4114  CA  VAL B 402      45.730  34.462  47.627  1.00 16.48     0.180 C 
ATOM   4115  C   VAL B 402      45.929  35.972  47.806  1.00 19.45     0.241 C 
ATOM   4116  O   VAL B 402      46.690  36.597  47.060  1.00 17.28    -0.271 OA
ATOM   4117  CB  VAL B 402      44.322  34.142  47.040  1.00 19.41     0.009 C 
ATOM   4118  CG1 VAL B 402      44.096  34.923  45.718  1.00 19.81     0.012 C 
ATOM   4119  CG2 VAL B 402      44.144  32.626  46.819  1.00 19.03     0.012 C 
ATOM   4120  N   THR B 403      45.248  36.552  48.809  1.00 17.47    -0.344 N 
ATOM   4121  HN  THR B 403      44.629  35.985  49.389  1.00  0.00     0.163 HD
ATOM   4122  CA  THR B 403      45.381  37.992  49.084  1.00 17.09     0.205 C 
ATOM   4123  C   THR B 403      46.841  38.354  49.416  1.00 19.24     0.243 C 
ATOM   4124  O   THR B 403      47.340  39.342  48.877  1.00 18.78    -0.271 OA
ATOM   4125  CB  THR B 403      44.369  38.465  50.126  1.00 19.34     0.146 C 
ATOM   4126  CG2 THR B 403      44.442  39.999  50.346  1.00 20.24     0.042 C 
ATOM   4127  OG1 THR B 403      43.048  38.076  49.694  1.00 17.42    -0.393 OA
ATOM   4128  HG1 THR B 403      43.003  37.137  49.559  1.00  0.00     0.210 HD
ATOM   4129  N   THR B 404      47.535  37.516  50.214  1.00 17.42    -0.344 N 
ATOM   4130  HN  THR B 404      47.061  36.692  50.584  1.00  0.00     0.163 HD
ATOM   4131  CA  THR B 404      48.948  37.736  50.576  1.00 17.47     0.205 C 
ATOM   4132  C   THR B 404      49.795  37.742  49.268  1.00 19.39     0.243 C 
ATOM   4133  O   THR B 404      50.625  38.630  49.082  1.00 17.86    -0.271 OA
ATOM   4134  CB  THR B 404      49.446  36.670  51.574  1.00 18.27     0.146 C 
ATOM   4135  CG2 THR B 404      50.941  36.845  51.932  1.00 19.17     0.042 C 
ATOM   4136  OG1 THR B 404      48.663  36.749  52.768  1.00 18.01    -0.393 OA
ATOM   4137  HG1 THR B 404      47.745  36.642  52.548  1.00  0.00     0.210 HD
ATOM   4138  N   HIS B 405      49.558  36.748  48.386  1.00 17.60    -0.346 N 
ATOM   4139  HN  HIS B 405      48.839  36.062  48.617  1.00  0.00     0.163 HD
ATOM   4140  CA  HIS B 405      50.274  36.596  47.113  1.00 17.70     0.182 C 
ATOM   4141  C   HIS B 405      50.078  37.825  46.197  1.00 20.61     0.241 C 
ATOM   4142  O   HIS B 405      51.055  38.350  45.600  1.00 18.65    -0.271 OA
ATOM   4143  CB  HIS B 405      49.809  35.302  46.408  1.00 17.35     0.093 C 
ATOM   4144  CG  HIS B 405      50.547  34.997  45.136  1.00 19.37     0.028 A 
ATOM   4145  CD2 HIS B 405      50.281  35.395  43.863  1.00 20.05     0.114 A 
ATOM   4146  ND1 HIS B 405      51.631  34.146  45.125  1.00 19.99    -0.354 N 
ATOM   4147  HD1 HIS B 405      52.053  33.675  45.925  1.00  0.00     0.166 HD
ATOM   4148  CE1 HIS B 405      52.009  34.067  43.861  1.00 19.17     0.180 A 
ATOM   4149  NE2 HIS B 405      51.209  34.780  43.061  1.00 19.79    -0.360 N 
ATOM   4150  HE2 HIS B 405      51.276  34.853  42.046  1.00  0.00     0.166 HD
ATOM   4151  N   GLU B 406      48.810  38.265  46.061  1.00 17.49    -0.346 N 
ATOM   4152  HN  GLU B 406      48.067  37.779  46.563  1.00  0.00     0.163 HD
ATOM   4153  CA  GLU B 406      48.454  39.423  45.215  1.00 17.22     0.177 C 
ATOM   4154  C   GLU B 406      49.090  40.697  45.780  1.00 21.25     0.241 C 
ATOM   4155  O   GLU B 406      49.692  41.474  45.030  1.00 18.63    -0.271 OA
ATOM   4156  CB  GLU B 406      46.926  39.568  45.082  1.00 18.19     0.045 C 
ATOM   4157  CG  GLU B 406      46.260  38.383  44.384  1.00 16.53     0.116 C 
ATOM   4158  CD  GLU B 406      46.992  37.843  43.167  1.00 25.08     0.172 C 
ATOM   4159  OE1 GLU B 406      47.653  38.630  42.446  1.00 20.15    -0.648 OA
ATOM   4160  OE2 GLU B 406      46.903  36.619  42.933  1.00 19.80    -0.648 OA
ATOM   4161  N   LEU B 407      48.961  40.906  47.107  1.00 19.57    -0.346 N 
ATOM   4162  HN  LEU B 407      48.413  40.261  47.676  1.00  0.00     0.163 HD
ATOM   4163  CA  LEU B 407      49.611  42.062  47.728  1.00 19.72     0.177 C 
ATOM   4164  C   LEU B 407      51.142  41.932  47.601  1.00 22.18     0.240 C 
ATOM   4165  O   LEU B 407      51.840  42.933  47.442  1.00 20.25    -0.271 OA
ATOM   4166  CB  LEU B 407      49.171  42.216  49.184  1.00 19.68     0.038 C 
ATOM   4167  CG  LEU B 407      47.707  42.618  49.421  1.00 24.69    -0.020 C 
ATOM   4168  CD1 LEU B 407      47.446  42.766  50.903  1.00 24.31     0.009 C 
ATOM   4169  CD2 LEU B 407      47.341  43.912  48.719  1.00 29.58     0.009 C 
ATOM   4170  N   GLY B 408      51.642  40.698  47.590  1.00 18.23    -0.351 N 
ATOM   4171  HN  GLY B 408      51.010  39.907  47.711  1.00  0.00     0.163 HD
ATOM   4172  CA  GLY B 408      53.071  40.444  47.410  1.00 18.70     0.225 C 
ATOM   4173  C   GLY B 408      53.554  40.980  46.075  1.00 21.71     0.236 C 
ATOM   4174  O   GLY B 408      54.568  41.687  46.022  1.00 21.54    -0.272 OA
ATOM   4175  N   HIS B 409      52.806  40.699  44.995  1.00 19.54    -0.346 N 
ATOM   4176  HN  HIS B 409      52.019  40.061  45.110  1.00  0.00     0.163 HD
ATOM   4177  CA  HIS B 409      53.053  41.255  43.658  1.00 19.54     0.182 C 
ATOM   4178  C   HIS B 409      52.995  42.805  43.734  1.00 24.43     0.241 C 
ATOM   4179  O   HIS B 409      53.907  43.479  43.240  1.00 24.64    -0.271 OA
ATOM   4180  CB  HIS B 409      52.001  40.755  42.650  1.00 19.35     0.093 C 
ATOM   4181  CG  HIS B 409      52.269  39.365  42.139  1.00 21.26     0.028 A 
ATOM   4182  CD2 HIS B 409      51.443  38.294  42.068  1.00 21.24     0.114 A 
ATOM   4183  ND1 HIS B 409      53.500  39.022  41.573  1.00 22.19    -0.354 N 
ATOM   4184  HD1 HIS B 409      54.322  39.619  41.482  1.00  0.00     0.166 HD
ATOM   4185  CE1 HIS B 409      53.380  37.762  41.179  1.00 21.26     0.180 A 
ATOM   4186  NE2 HIS B 409      52.168  37.276  41.451  1.00 21.59    -0.360 N 
ATOM   4187  HE2 HIS B 409      51.834  36.334  41.246  1.00  0.00     0.166 HD
ATOM   4188  N   ASN B 410      51.955  43.358  44.397  1.00 19.55    -0.346 N 
ATOM   4189  HN  ASN B 410      51.249  42.745  44.805  1.00  0.00     0.163 HD
ATOM   4190  CA  ASN B 410      51.805  44.821  44.552  1.00 18.87     0.185 C 
ATOM   4191  C   ASN B 410      53.007  45.460  45.262  1.00 23.97     0.241 C 
ATOM   4192  O   ASN B 410      53.357  46.606  44.963  1.00 24.67    -0.271 OA
ATOM   4193  CB  ASN B 410      50.535  45.165  45.358  1.00 20.04     0.137 C 
ATOM   4194  CG  ASN B 410      49.201  45.033  44.656  1.00 23.23     0.217 C 
ATOM   4195  ND2 ASN B 410      49.126  45.209  43.327  1.00 19.22    -0.370 N 
ATOM   4196 1HD2 ASN B 410      48.227  45.120  42.854  1.00  0.00     0.159 HD
ATOM   4197 2HD2 ASN B 410      49.969  45.377  42.778  1.00  0.00     0.159 HD
ATOM   4198  OD1 ASN B 410      48.183  44.830  45.319  1.00 21.87    -0.274 OA
ATOM   4199  N   PHE B 411      53.601  44.744  46.212  1.00 19.85    -0.346 N 
ATOM   4200  HN  PHE B 411      53.216  43.820  46.409  1.00  0.00     0.163 HD
ATOM   4201  CA  PHE B 411      54.766  45.171  47.003  1.00 21.23     0.180 C 
ATOM   4202  C   PHE B 411      56.084  44.929  46.234  1.00 27.21     0.241 C 
ATOM   4203  O   PHE B 411      57.156  45.144  46.799  1.00 28.10    -0.271 OA
ATOM   4204  CB  PHE B 411      54.783  44.471  48.374  1.00 22.47     0.073 C 
ATOM   4205  CG  PHE B 411      54.028  45.176  49.480  1.00 23.36    -0.056 A 
ATOM   4206  CD1 PHE B 411      52.635  45.244  49.465  1.00 24.58     0.007 A 
ATOM   4207  CD2 PHE B 411      54.706  45.752  50.547  1.00 26.51     0.007 A 
ATOM   4208  CE1 PHE B 411      51.935  45.889  50.494  1.00 26.29     0.001 A 
ATOM   4209  CE2 PHE B 411      54.002  46.366  51.601  1.00 29.24     0.001 A 
ATOM   4210  CZ  PHE B 411      52.621  46.430  51.559  1.00 26.50     0.000 A 
ATOM   4211  N   GLY B 412      55.983  44.444  44.995  1.00 25.01    -0.351 N 
ATOM   4212  HN  GLY B 412      55.054  44.212  44.642  1.00  0.00     0.163 HD
ATOM   4213  CA  GLY B 412      57.131  44.226  44.114  1.00 25.24     0.225 C 
ATOM   4214  C   GLY B 412      57.759  42.847  44.050  1.00 32.09     0.236 C 
ATOM   4215  O   GLY B 412      58.812  42.689  43.425  1.00 32.25    -0.272 OA
ATOM   4216  N   ALA B 413      57.142  41.827  44.665  1.00 26.86    -0.347 N 
ATOM   4217  HN  ALA B 413      56.286  41.977  45.199  1.00  0.00     0.163 HD
ATOM   4218  CA  ALA B 413      57.732  40.491  44.548  1.00 25.83     0.172 C 
ATOM   4219  C   ALA B 413      57.307  39.831  43.239  1.00 29.02     0.240 C 
ATOM   4220  O   ALA B 413      56.186  40.026  42.738  1.00 26.35    -0.271 OA
ATOM   4221  CB  ALA B 413      57.335  39.613  45.729  1.00 26.63     0.042 C 
ATOM   4222  N   GLU B 414      58.225  39.050  42.661  1.00 26.45    -0.346 N 
ATOM   4223  HN  GLU B 414      59.174  39.019  43.034  1.00  0.00     0.163 HD
ATOM   4224  CA  GLU B 414      57.877  38.247  41.506  1.00 25.94     0.177 C 
ATOM   4225  C   GLU B 414      57.754  36.821  42.067  1.00 25.09     0.241 C 
ATOM   4226  O   GLU B 414      57.958  36.613  43.277  1.00 25.22    -0.271 OA
ATOM   4227  CB  GLU B 414      58.922  38.341  40.368  1.00 28.37     0.045 C 
ATOM   4228  CG  GLU B 414      60.317  37.901  40.751  1.00 38.38     0.116 C 
ATOM   4229  CD  GLU B 414      61.388  38.193  39.714  1.00 54.42     0.172 C 
ATOM   4230  OE1 GLU B 414      61.051  38.716  38.627  1.00 42.81    -0.648 OA
ATOM   4231  OE2 GLU B 414      62.576  37.934  40.009  1.00 49.48    -0.648 OA
ATOM   4232  N   HIS B 415      57.437  35.845  41.208  1.00 20.98    -0.346 N 
ATOM   4233  HN  HIS B 415      57.282  36.046  40.220  1.00  0.00     0.163 HD
ATOM   4234  CA  HIS B 415      57.318  34.475  41.728  1.00 19.53     0.182 C 
ATOM   4235  C   HIS B 415      58.644  33.919  42.174  1.00 24.04     0.241 C 
ATOM   4236  O   HIS B 415      59.694  34.241  41.584  1.00 23.06    -0.271 OA
ATOM   4237  CB  HIS B 415      56.729  33.551  40.661  1.00 19.68     0.093 C 
ATOM   4238  CG  HIS B 415      55.300  33.849  40.338  1.00 20.84     0.028 A 
ATOM   4239  CD2 HIS B 415      54.317  34.352  41.130  1.00 20.90     0.114 A 
ATOM   4240  ND1 HIS B 415      54.784  33.602  39.092  1.00 21.71    -0.354 N 
ATOM   4241  HD1 HIS B 415      55.281  33.229  38.283  1.00  0.00     0.166 HD
ATOM   4242  CE1 HIS B 415      53.504  33.949  39.155  1.00 20.94     0.180 A 
ATOM   4243  NE2 HIS B 415      53.182  34.403  40.355  1.00 20.80    -0.360 N 
ATOM   4244  HE2 HIS B 415      52.262  34.730  40.651  1.00  0.00     0.166 HD
ATOM   4245  N   ASP B 416      58.587  33.008  43.159  1.00 21.10    -0.345 N 
ATOM   4246  HN  ASP B 416      57.700  32.869  43.643  1.00  0.00     0.163 HD
ATOM   4247  CA  ASP B 416      59.728  32.215  43.565  1.00 19.90     0.186 C 
ATOM   4248  C   ASP B 416      60.007  31.251  42.396  1.00 22.76     0.243 C 
ATOM   4249  O   ASP B 416      59.109  30.987  41.584  1.00 20.04    -0.271 OA
ATOM   4250  CB  ASP B 416      59.399  31.400  44.832  1.00 22.02     0.147 C 
ATOM   4251  CG  ASP B 416      59.307  32.298  46.057  1.00 25.70     0.175 C 
ATOM   4252  OD1 ASP B 416      60.057  33.318  46.108  1.00 20.93    -0.648 OA
ATOM   4253  OD2 ASP B 416      58.400  32.065  46.895  1.00 24.43    -0.648 OA
ATOM   4254  N   PRO B 417      61.213  30.666  42.302  1.00 21.29    -0.337 N 
ATOM   4255  CA  PRO B 417      61.448  29.699  41.210  1.00 21.76     0.179 C 
ATOM   4256  C   PRO B 417      60.550  28.474  41.429  1.00 22.79     0.241 C 
ATOM   4257  O   PRO B 417      60.208  28.173  42.567  1.00 21.50    -0.271 OA
ATOM   4258  CB  PRO B 417      62.919  29.294  41.386  1.00 23.31     0.037 C 
ATOM   4259  CG  PRO B 417      63.508  30.287  42.349  1.00 27.11     0.022 C 
ATOM   4260  CD  PRO B 417      62.394  30.824  43.174  1.00 22.45     0.127 C 
ATOM   4261  N   ASP B 418      60.171  27.783  40.360  1.00 19.62    -0.346 N 
ATOM   4262  HN  ASP B 418      60.421  28.121  39.431  1.00  0.00     0.163 HD
ATOM   4263  CA  ASP B 418      59.403  26.548  40.492  1.00 19.79     0.186 C 
ATOM   4264  C   ASP B 418      60.351  25.390  40.834  1.00 25.25     0.241 C 
ATOM   4265  O   ASP B 418      61.550  25.441  40.502  1.00 23.25    -0.271 OA
ATOM   4266  CB  ASP B 418      58.652  26.208  39.193  1.00 21.58     0.147 C 
ATOM   4267  CG  ASP B 418      59.579  26.066  38.005  1.00 27.22     0.175 C 
ATOM   4268  OD1 ASP B 418      59.992  27.099  37.462  1.00 26.95    -0.648 OA
ATOM   4269  OD2 ASP B 418      59.975  24.909  37.682  1.00 25.33    -0.648 OA
ATOM   4270  N   GLY B 419      59.780  24.328  41.394  1.00 20.75    -0.351 N 
ATOM   4271  HN  GLY B 419      58.779  24.345  41.592  1.00  0.00     0.163 HD
ATOM   4272  CA  GLY B 419      60.555  23.138  41.732  1.00 21.53     0.225 C 
ATOM   4273  C   GLY B 419      61.301  23.336  43.030  1.00 25.65     0.236 C 
ATOM   4274  O   GLY B 419      60.717  23.823  44.005  1.00 26.70    -0.272 OA
ATOM   4275  N   LEU B 420      62.591  22.967  43.066  1.00 20.50    -0.346 N 
ATOM   4276  HN  LEU B 420      63.038  22.627  42.215  1.00  0.00     0.163 HD
ATOM   4277  CA  LEU B 420      63.368  23.043  44.305  1.00 20.92     0.177 C 
ATOM   4278  C   LEU B 420      64.488  24.056  44.170  1.00 24.73     0.241 C 
ATOM   4279  O   LEU B 420      65.276  23.953  43.233  1.00 23.07    -0.271 OA
ATOM   4280  CB  LEU B 420      63.950  21.649  44.681  1.00 21.28     0.038 C 
ATOM   4281  CG  LEU B 420      64.788  21.621  45.985  1.00 24.84    -0.020 C 
ATOM   4282  CD1 LEU B 420      63.885  21.788  47.235  1.00 25.37     0.009 C 
ATOM   4283  CD2 LEU B 420      65.583  20.313  46.100  1.00 27.31     0.009 C 
ATOM   4284  N   ALA B 421      64.562  25.016  45.108  1.00 22.02    -0.346 N 
ATOM   4285  HN  ALA B 421      63.864  25.020  45.852  1.00  0.00     0.163 HD
ATOM   4286  CA  ALA B 421      65.594  26.059  45.119  1.00 21.47     0.172 C 
ATOM   4287  C   ALA B 421      65.659  26.641  46.528  1.00 25.61     0.240 C 
ATOM   4288  O   ALA B 421      64.816  26.290  47.368  1.00 24.08    -0.271 OA
ATOM   4289  CB  ALA B 421      65.235  27.154  44.113  1.00 21.84     0.042 C 
ATOM   4290  N   GLU B 422      66.652  27.526  46.804  1.00 24.25    -0.346 N 
ATOM   4291  HN  GLU B 422      67.349  27.736  46.090  1.00  0.00     0.163 HD
ATOM   4292  CA  GLU B 422      66.739  28.190  48.123  1.00 25.25     0.172 C 
ATOM   4293  C   GLU B 422      65.371  28.818  48.476  1.00 27.54     0.240 C 
ATOM   4294  O   GLU B 422      64.883  28.666  49.599  1.00 26.09    -0.271 OA
ATOM   4295  CB  GLU B 422      67.811  29.295  48.117  1.00 27.29     0.042 C 
ATOM   4296  N   CYS B 423      64.739  29.444  47.472  1.00 24.24    -0.345 N 
ATOM   4297  HN  CYS B 423      65.185  29.453  46.555  1.00  0.00     0.163 HD
ATOM   4298  CA  CYS B 423      63.444  30.116  47.616  1.00 23.89     0.186 C 
ATOM   4299  C   CYS B 423      62.214  29.243  47.357  1.00 25.39     0.241 C 
ATOM   4300  O   CYS B 423      61.099  29.771  47.281  1.00 25.29    -0.271 OA
ATOM   4301  CB  CYS B 423      63.430  31.386  46.782  1.00 24.11     0.120 C 
ATOM   4302  SG  CYS B 423      64.640  32.606  47.341  1.00 27.53    -0.095 SA
ATOM   4303  N   ALA B 424      62.403  27.912  47.261  1.00 21.15    -0.346 N 
ATOM   4304  HN  ALA B 424      63.351  27.546  47.346  1.00  0.00     0.163 HD
ATOM   4305  CA  ALA B 424      61.300  26.967  47.039  1.00 19.78     0.172 C 
ATOM   4306  C   ALA B 424      61.705  25.648  47.725  1.00 24.71     0.243 C 
ATOM   4307  O   ALA B 424      62.099  24.692  47.054  1.00 25.15    -0.271 OA
ATOM   4308  CB  ALA B 424      61.051  26.774  45.538  1.00 19.78     0.042 C 
ATOM   4309  N   PRO B 425      61.663  25.622  49.081  1.00 22.90    -0.337 N 
ATOM   4310  CA  PRO B 425      62.146  24.440  49.830  1.00 23.32     0.179 C 
ATOM   4311  C   PRO B 425      61.374  23.160  49.616  1.00 26.97     0.241 C 
ATOM   4312  O   PRO B 425      60.264  23.196  49.104  1.00 25.92    -0.271 OA
ATOM   4313  CB  PRO B 425      62.037  24.887  51.299  1.00 25.10     0.037 C 
ATOM   4314  CG  PRO B 425      62.036  26.377  51.255  1.00 27.67     0.022 C 
ATOM   4315  CD  PRO B 425      61.263  26.699  50.012  1.00 23.82     0.127 C 
ATOM   4316  N   ASN B 426      61.953  22.002  50.044  1.00 26.66    -0.346 N 
ATOM   4317  HN  ASN B 426      62.898  22.021  50.426  1.00  0.00     0.163 HD
ATOM   4318  CA  ASN B 426      61.233  20.736  49.960  1.00 26.94     0.185 C 
ATOM   4319  C   ASN B 426      60.168  20.682  51.107  1.00 31.25     0.241 C 
ATOM   4320  O   ASN B 426      60.148  21.560  51.986  1.00 28.84    -0.271 OA
ATOM   4321  CB  ASN B 426      62.213  19.533  50.051  1.00 32.09     0.137 C 
ATOM   4322  CG  ASN B 426      63.006  19.442  51.333  1.00 47.83     0.217 C 
ATOM   4323  ND2 ASN B 426      64.213  18.908  51.241  1.00 43.43    -0.370 N 
ATOM   4324 1HD2 ASN B 426      64.749  18.847  52.107  1.00  0.00     0.159 HD
ATOM   4325 2HD2 ASN B 426      64.584  18.580  50.349  1.00  0.00     0.159 HD
ATOM   4326  OD1 ASN B 426      62.556  19.839  52.414  1.00 35.29    -0.274 OA
ATOM   4327  N   GLU B 427      59.335  19.626  51.106  1.00 30.52    -0.346 N 
ATOM   4328  HN  GLU B 427      59.455  18.930  50.371  1.00  0.00     0.163 HD
ATOM   4329  CA  GLU B 427      58.266  19.403  52.086  1.00 31.74     0.172 C 
ATOM   4330  C   GLU B 427      58.795  19.294  53.526  1.00 36.53     0.240 C 
ATOM   4331  O   GLU B 427      58.245  19.914  54.445  1.00 35.67    -0.271 OA
ATOM   4332  CB  GLU B 427      57.431  18.172  51.695  1.00 33.68     0.042 C 
ATOM   4333  N   ASP B 428      59.888  18.550  53.706  1.00 34.39    -0.346 N 
ATOM   4334  HN  ASP B 428      60.298  18.104  52.885  1.00  0.00     0.163 HD
ATOM   4335  CA  ASP B 428      60.539  18.329  54.993  1.00 35.24     0.186 C 
ATOM   4336  C   ASP B 428      60.991  19.627  55.647  1.00 39.30     0.241 C 
ATOM   4337  O   ASP B 428      60.932  19.745  56.876  1.00 40.98    -0.271 OA
ATOM   4338  CB  ASP B 428      61.727  17.372  54.812  1.00 38.27     0.147 C 
ATOM   4339  CG  ASP B 428      62.264  16.786  56.097  1.00 54.15     0.175 C 
ATOM   4340  OD1 ASP B 428      61.491  16.098  56.805  1.00 55.29    -0.648 OA
ATOM   4341  OD2 ASP B 428      63.466  16.985  56.380  1.00 62.53    -0.648 OA
ATOM   4342  N   GLN B 429      61.398  20.618  54.825  1.00 32.93    -0.346 N 
ATOM   4343  HN  GLN B 429      61.375  20.447  53.820  1.00  0.00     0.163 HD
ATOM   4344  CA  GLN B 429      61.870  21.922  55.289  1.00 31.63     0.177 C 
ATOM   4345  C   GLN B 429      60.772  22.982  55.421  1.00 32.46     0.240 C 
ATOM   4346  O   GLN B 429      61.076  24.153  55.640  1.00 32.88    -0.271 OA
ATOM   4347  CB  GLN B 429      63.029  22.426  54.404  1.00 33.62     0.044 C 
ATOM   4348  CG  GLN B 429      64.373  21.808  54.805  1.00 51.92     0.105 C 
ATOM   4349  CD  GLN B 429      65.448  21.926  53.752  1.00 73.10     0.215 C 
ATOM   4350  NE2 GLN B 429      66.228  20.865  53.595  1.00 69.50    -0.370 N 
ATOM   4351 1HE2 GLN B 429      66.954  20.945  52.883  1.00  0.00     0.159 HD
ATOM   4352 2HE2 GLN B 429      66.087  20.011  54.135  1.00  0.00     0.159 HD
ATOM   4353  OE1 GLN B 429      65.620  22.964  53.096  1.00 65.56    -0.274 OA
ATOM   4354  N   GLY B 430      59.511  22.569  55.321  1.00 27.74    -0.351 N 
ATOM   4355  HN  GLY B 430      59.323  21.584  55.136  1.00  0.00     0.163 HD
ATOM   4356  CA  GLY B 430      58.393  23.492  55.470  1.00 25.42     0.225 C 
ATOM   4357  C   GLY B 430      57.591  23.817  54.217  1.00 27.25     0.235 C 
ATOM   4358  O   GLY B 430      56.586  24.527  54.303  1.00 25.47    -0.272 OA
ATOM   4359  N   GLY B 431      58.026  23.314  53.063  1.00 24.49    -0.351 N 
ATOM   4360  HN  GLY B 431      58.883  22.761  53.059  1.00  0.00     0.163 HD
ATOM   4361  CA  GLY B 431      57.319  23.527  51.801  1.00 23.48     0.225 C 
ATOM   4362  C   GLY B 431      57.591  24.874  51.161  1.00 23.21     0.236 C 
ATOM   4363  O   GLY B 431      58.527  25.590  51.525  1.00 22.96    -0.272 OA
ATOM   4364  N   LYS B 432      56.756  25.233  50.204  1.00 19.97    -0.346 N 
ATOM   4365  HN  LYS B 432      55.947  24.643  50.010  1.00  0.00     0.163 HD
ATOM   4366  CA  LYS B 432      56.952  26.451  49.410  1.00 19.32     0.176 C 
ATOM   4367  C   LYS B 432      56.536  27.711  50.103  1.00 21.96     0.241 C 
ATOM   4368  O   LYS B 432      55.659  27.684  50.969  1.00 20.66    -0.271 OA
ATOM   4369  CB  LYS B 432      56.234  26.349  48.045  1.00 20.57     0.035 C 
ATOM   4370  CG  LYS B 432      56.485  25.054  47.266  1.00 21.47     0.004 C 
ATOM   4371  CD  LYS B 432      57.938  24.805  47.013  1.00 23.87     0.027 C 
ATOM   4372  CE  LYS B 432      58.039  23.781  45.894  1.00 39.55     0.229 C 
ATOM   4373  NZ  LYS B 432      57.504  22.447  46.258  1.00 47.84    -0.079 N 
ATOM   4374  HZ1 LYS B 432      57.572  21.760  45.507  1.00  0.00     0.274 HD
ATOM   4375  HZ2 LYS B 432      56.543  22.523  46.591  1.00  0.00     0.274 HD
ATOM   4376  HZ3 LYS B 432      57.951  22.099  47.106  1.00  0.00     0.274 HD
ATOM   4377  N   TYR B 433      57.123  28.840  49.679  1.00 19.91    -0.346 N 
ATOM   4378  HN  TYR B 433      57.842  28.785  48.957  1.00  0.00     0.163 HD
ATOM   4379  CA  TYR B 433      56.762  30.139  50.221  1.00 18.67     0.180 C 
ATOM   4380  C   TYR B 433      55.558  30.728  49.453  1.00 20.69     0.241 C 
ATOM   4381  O   TYR B 433      55.165  30.214  48.404  1.00 19.07    -0.271 OA
ATOM   4382  CB  TYR B 433      57.966  31.077  50.216  1.00 20.36     0.073 C 
ATOM   4383  CG  TYR B 433      59.018  30.643  51.216  1.00 22.29    -0.056 A 
ATOM   4384  CD1 TYR B 433      58.832  30.835  52.583  1.00 24.56     0.010 A 
ATOM   4385  CD2 TYR B 433      60.222  30.086  50.793  1.00 24.01     0.010 A 
ATOM   4386  CE1 TYR B 433      59.799  30.436  53.508  1.00 25.50     0.037 A 
ATOM   4387  CE2 TYR B 433      61.225  29.756  51.705  1.00 24.78     0.037 A 
ATOM   4388  CZ  TYR B 433      60.999  29.909  53.063  1.00 30.52     0.065 A 
ATOM   4389  OH  TYR B 433      61.970  29.534  53.972  1.00 28.24    -0.361 OA
ATOM   4390  HH  TYR B 433      61.815  29.639  54.903  1.00  0.00     0.217 HD
ATOM   4391  N   VAL B 434      54.953  31.784  49.995  1.00 19.03    -0.346 N 
ATOM   4392  HN  VAL B 434      55.357  32.208  50.830  1.00  0.00     0.163 HD
ATOM   4393  CA  VAL B 434      53.719  32.361  49.428  1.00 17.90     0.180 C 
ATOM   4394  C   VAL B 434      53.803  32.786  47.961  1.00 19.60     0.241 C 
ATOM   4395  O   VAL B 434      52.798  32.719  47.249  1.00 18.58    -0.271 OA
ATOM   4396  CB  VAL B 434      53.090  33.420  50.355  1.00 20.30     0.009 C 
ATOM   4397  CG1 VAL B 434      53.838  34.749  50.273  1.00 20.08     0.012 C 
ATOM   4398  CG2 VAL B 434      51.604  33.592  50.055  1.00 19.44     0.012 C 
ATOM   4399  N   MET B 435      55.001  33.221  47.506  1.00 17.37    -0.346 N 
ATOM   4400  HN  MET B 435      55.801  33.245  48.138  1.00  0.00     0.163 HD
ATOM   4401  CA  MET B 435      55.164  33.658  46.115  1.00 17.54     0.177 C 
ATOM   4402  C   MET B 435      55.452  32.516  45.135  1.00 21.53     0.241 C 
ATOM   4403  O   MET B 435      55.745  32.759  43.961  1.00 19.80    -0.271 OA
ATOM   4404  CB  MET B 435      56.145  34.836  45.987  1.00 18.83     0.045 C 
ATOM   4405  CG  MET B 435      55.700  36.072  46.787  1.00 19.94     0.076 C 
ATOM   4406  SD  MET B 435      54.011  36.650  46.402  1.00 20.71    -0.173 SA
ATOM   4407  CE  MET B 435      54.170  37.116  44.688  1.00 18.02     0.089 C 
ATOM   4408  N   TYR B 436      55.257  31.246  45.586  1.00 18.91    -0.346 N 
ATOM   4409  HN  TYR B 436      54.992  31.091  46.559  1.00  0.00     0.163 HD
ATOM   4410  CA  TYR B 436      55.421  30.115  44.701  1.00 18.56     0.181 C 
ATOM   4411  C   TYR B 436      54.399  30.268  43.524  1.00 21.65     0.243 C 
ATOM   4412  O   TYR B 436      53.279  30.742  43.769  1.00 20.84    -0.271 OA
ATOM   4413  CB  TYR B 436      55.258  28.803  45.470  1.00 19.01     0.073 C 
ATOM   4414  CG  TYR B 436      55.750  27.622  44.672  1.00 20.42    -0.056 A 
ATOM   4415  CD1 TYR B 436      57.117  27.350  44.556  1.00 22.28     0.010 A 
ATOM   4416  CD2 TYR B 436      54.859  26.809  43.977  1.00 20.20     0.010 A 
ATOM   4417  CE1 TYR B 436      57.578  26.320  43.741  1.00 22.87     0.037 A 
ATOM   4418  CE2 TYR B 436      55.307  25.728  43.216  1.00 20.88     0.037 A 
ATOM   4419  CZ  TYR B 436      56.670  25.494  43.098  1.00 26.30     0.065 A 
ATOM   4420  OH  TYR B 436      57.115  24.441  42.333  1.00 21.04    -0.361 OA
ATOM   4421  HH  TYR B 436      58.048  24.281  42.252  1.00  0.00     0.217 HD
ATOM   4422  N   PRO B 437      54.794  29.989  42.246  1.00 17.93    -0.337 N 
ATOM   4423  CA  PRO B 437      53.892  30.290  41.105  1.00 18.67     0.179 C 
ATOM   4424  C   PRO B 437      52.600  29.488  41.074  1.00 23.16     0.241 C 
ATOM   4425  O   PRO B 437      51.612  29.945  40.499  1.00 24.17    -0.271 OA
ATOM   4426  CB  PRO B 437      54.757  29.996  39.873  1.00 20.82     0.037 C 
ATOM   4427  CG  PRO B 437      55.822  29.089  40.338  1.00 22.88     0.022 C 
ATOM   4428  CD  PRO B 437      56.113  29.531  41.767  1.00 18.71     0.127 C 
ATOM   4429  N   ILE B 438      52.626  28.271  41.638  1.00 20.12    -0.346 N 
ATOM   4430  HN  ILE B 438      53.509  27.936  42.022  1.00  0.00     0.163 HD
ATOM   4431  CA  ILE B 438      51.452  27.397  41.732  1.00 19.83     0.180 C 
ATOM   4432  C   ILE B 438      50.883  27.647  43.135  1.00 22.51     0.241 C 
ATOM   4433  O   ILE B 438      51.606  27.516  44.126  1.00 21.20    -0.271 OA
ATOM   4434  CB  ILE B 438      51.783  25.887  41.500  1.00 23.33     0.013 C 
ATOM   4435  CG1 ILE B 438      52.529  25.628  40.126  1.00 25.19     0.002 C 
ATOM   4436  CG2 ILE B 438      50.477  25.054  41.634  1.00 22.88     0.012 C 
ATOM   4437  CD1 ILE B 438      51.861  26.251  38.839  1.00 28.65     0.005 C 
ATOM   4438  N   ALA B 439      49.612  28.041  43.212  1.00 20.00    -0.346 N 
ATOM   4439  HN  ALA B 439      49.048  28.083  42.363  1.00  0.00     0.163 HD
ATOM   4440  CA  ALA B 439      49.011  28.416  44.497  1.00 20.16     0.172 C 
ATOM   4441  C   ALA B 439      49.222  27.410  45.634  1.00 22.01     0.240 C 
ATOM   4442  O   ALA B 439      48.739  26.279  45.581  1.00 19.70    -0.271 OA
ATOM   4443  CB  ALA B 439      47.527  28.735  44.331  1.00 21.47     0.042 C 
ATOM   4444  N   VAL B 440      49.927  27.864  46.671  1.00 18.69    -0.346 N 
ATOM   4445  HN  VAL B 440      50.328  28.800  46.616  1.00  0.00     0.163 HD
ATOM   4446  CA  VAL B 440      50.151  27.076  47.886  1.00 19.05     0.180 C 
ATOM   4447  C   VAL B 440      48.785  26.853  48.551  1.00 23.06     0.241 C 
ATOM   4448  O   VAL B 440      47.898  27.705  48.445  1.00 22.90    -0.271 OA
ATOM   4449  CB  VAL B 440      51.151  27.729  48.878  1.00 21.96     0.009 C 
ATOM   4450  CG1 VAL B 440      52.585  27.669  48.350  1.00 22.22     0.012 C 
ATOM   4451  CG2 VAL B 440      50.740  29.159  49.221  1.00 21.17     0.012 C 
ATOM   4452  N   SER B 441      48.608  25.697  49.159  1.00 21.37    -0.344 N 
ATOM   4453  HN  SER B 441      49.386  25.038  49.181  1.00  0.00     0.163 HD
ATOM   4454  CA  SER B 441      47.348  25.308  49.807  1.00 20.75     0.200 C 
ATOM   4455  C   SER B 441      47.180  25.928  51.199  1.00 23.27     0.242 C 
ATOM   4456  O   SER B 441      46.051  26.048  51.667  1.00 21.95    -0.271 OA
ATOM   4457  CB  SER B 441      47.303  23.788  49.948  1.00 22.41     0.199 C 
ATOM   4458  OG  SER B 441      48.348  23.314  50.790  1.00 21.94    -0.398 OA
ATOM   4459  HG  SER B 441      48.320  22.368  50.878  1.00  0.00     0.209 HD
ATOM   4460  N   GLY B 442      48.292  26.236  51.866  1.00 21.39    -0.350 N 
ATOM   4461  HN  GLY B 442      49.185  26.158  51.379  1.00  0.00     0.163 HD
ATOM   4462  CA  GLY B 442      48.300  26.680  53.258  1.00 21.47     0.225 C 
ATOM   4463  C   GLY B 442      48.501  25.501  54.213  1.00 25.70     0.236 C 
ATOM   4464  O   GLY B 442      48.525  25.693  55.425  1.00 25.63    -0.272 OA
ATOM   4465  N   ASP B 443      48.651  24.263  53.681  1.00 21.00    -0.346 N 
ATOM   4466  HN  ASP B 443      48.623  24.155  52.667  1.00  0.00     0.163 HD
ATOM   4467  CA  ASP B 443      48.853  23.069  54.520  1.00 21.83     0.186 C 
ATOM   4468  C   ASP B 443      50.247  23.008  55.158  1.00 27.71     0.241 C 
ATOM   4469  O   ASP B 443      50.412  22.292  56.143  1.00 28.54    -0.271 OA
ATOM   4470  CB  ASP B 443      48.642  21.765  53.707  1.00 22.62     0.147 C 
ATOM   4471  CG  ASP B 443      47.291  21.535  53.064  1.00 24.93     0.175 C 
ATOM   4472  OD1 ASP B 443      47.168  20.568  52.282  1.00 27.76    -0.648 OA
ATOM   4473  OD2 ASP B 443      46.365  22.358  53.284  1.00 23.88    -0.648 OA
ATOM   4474  N   HIS B 444      51.266  23.673  54.542  1.00 24.12    -0.346 N 
ATOM   4475  HN  HIS B 444      51.028  24.241  53.729  1.00  0.00     0.163 HD
ATOM   4476  CA  HIS B 444      52.676  23.642  54.949  1.00 24.34     0.182 C 
ATOM   4477  C   HIS B 444      53.097  24.943  55.603  1.00 26.53     0.241 C 
ATOM   4478  O   HIS B 444      52.588  26.015  55.254  1.00 22.29    -0.271 OA
ATOM   4479  CB  HIS B 444      53.574  23.300  53.738  1.00 26.35     0.093 C 
ATOM   4480  CG  HIS B 444      53.081  22.093  52.981  1.00 30.65     0.028 A 
ATOM   4481  CD2 HIS B 444      52.180  22.015  51.969  1.00 32.53     0.114 A 
ATOM   4482  ND1 HIS B 444      53.481  20.814  53.325  1.00 33.35    -0.354 N 
ATOM   4483  HD1 HIS B 444      54.130  20.550  54.066  1.00  0.00     0.166 HD
ATOM   4484  CE1 HIS B 444      52.844  20.000  52.489  1.00 33.04     0.180 A 
ATOM   4485  NE2 HIS B 444      52.046  20.678  51.657  1.00 32.74    -0.360 N 
ATOM   4486  HE2 HIS B 444      51.451  20.282  50.930  1.00  0.00     0.166 HD
ATOM   4487  N   GLU B 445      54.017  24.841  56.583  1.00 24.62    -0.346 N 
ATOM   4488  HN  GLU B 445      54.429  23.927  56.769  1.00  0.00     0.163 HD
ATOM   4489  CA  GLU B 445      54.451  25.975  57.390  1.00 25.00     0.172 C 
ATOM   4490  C   GLU B 445      54.955  27.170  56.585  1.00 26.11     0.240 C 
ATOM   4491  O   GLU B 445      54.623  28.300  56.929  1.00 24.94    -0.271 OA
ATOM   4492  CB  GLU B 445      55.495  25.546  58.438  1.00 27.68     0.042 C 
ATOM   4493  N   ASN B 446      55.746  26.926  55.515  1.00 22.33    -0.346 N 
ATOM   4494  HN  ASN B 446      55.948  25.964  55.242  1.00  0.00     0.163 HD
ATOM   4495  CA  ASN B 446      56.318  28.046  54.741  1.00 20.95     0.185 C 
ATOM   4496  C   ASN B 446      55.309  28.780  53.867  1.00 22.07     0.241 C 
ATOM   4497  O   ASN B 446      55.591  29.895  53.409  1.00 21.18    -0.271 OA
ATOM   4498  CB  ASN B 446      57.494  27.588  53.873  1.00 20.63     0.137 C 
ATOM   4499  CG  ASN B 446      58.712  27.088  54.628  1.00 32.07     0.217 C 
ATOM   4500  ND2 ASN B 446      59.591  26.359  53.948  1.00 24.29    -0.370 N 
ATOM   4501 1HD2 ASN B 446      60.410  26.023  54.455  1.00  0.00     0.159 HD
ATOM   4502 2HD2 ASN B 446      59.442  26.126  52.966  1.00  0.00     0.159 HD
ATOM   4503  OD1 ASN B 446      58.891  27.368  55.808  1.00 28.98    -0.274 OA
ATOM   4504  N   ASN B 447      54.175  28.138  53.581  1.00 20.39    -0.346 N 
ATOM   4505  HN  ASN B 447      54.024  27.212  53.982  1.00  0.00     0.163 HD
ATOM   4506  CA  ASN B 447      53.128  28.710  52.708  1.00 20.51     0.185 C 
ATOM   4507  C   ASN B 447      52.643  30.104  53.132  1.00 24.37     0.241 C 
ATOM   4508  O   ASN B 447      52.252  30.867  52.269  1.00 23.86    -0.271 OA
ATOM   4509  CB  ASN B 447      51.922  27.773  52.604  1.00 22.08     0.137 C 
ATOM   4510  CG  ASN B 447      52.148  26.392  52.026  1.00 29.39     0.217 C 
ATOM   4511  ND2 ASN B 447      53.310  26.112  51.408  1.00 20.05    -0.370 N 
ATOM   4512 1HD2 ASN B 447      53.462  25.182  51.019  1.00  0.00     0.159 HD
ATOM   4513 2HD2 ASN B 447      54.066  26.796  51.379  1.00  0.00     0.159 HD
ATOM   4514  OD1 ASN B 447      51.230  25.561  52.061  1.00 24.84    -0.274 OA
ATOM   4515  N   LYS B 448      52.675  30.416  54.447  1.00 22.53    -0.346 N 
ATOM   4516  HN  LYS B 448      53.022  29.707  55.093  1.00  0.00     0.163 HD
ATOM   4517  CA  LYS B 448      52.244  31.709  55.016  1.00 24.34     0.176 C 
ATOM   4518  C   LYS B 448      53.425  32.671  55.180  1.00 29.95     0.241 C 
ATOM   4519  O   LYS B 448      53.309  33.644  55.940  1.00 32.22    -0.271 OA
ATOM   4520  CB  LYS B 448      51.647  31.510  56.427  1.00 27.08     0.035 C 
ATOM   4521  CG  LYS B 448      50.396  30.674  56.488  1.00 49.25     0.004 C 
ATOM   4522  CD  LYS B 448      50.685  29.384  57.236  1.00 59.20     0.027 C 
ATOM   4523  CE  LYS B 448      50.194  28.199  56.460  1.00 63.48     0.229 C 
ATOM   4524  NZ  LYS B 448      48.706  28.196  56.365  1.00 60.96    -0.079 N 
ATOM   4525  HZ1 LYS B 448      48.372  27.390  55.837  1.00  0.00     0.274 HD
ATOM   4526  HZ2 LYS B 448      48.353  29.071  55.977  1.00  0.00     0.274 HD
ATOM   4527  HZ3 LYS B 448      48.271  28.247  57.286  1.00  0.00     0.274 HD
ATOM   4528  N   MET B 449      54.568  32.364  54.565  1.00 24.43    -0.346 N 
ATOM   4529  HN  MET B 449      54.594  31.542  53.961  1.00  0.00     0.163 HD
ATOM   4530  CA  MET B 449      55.783  33.156  54.721  1.00 24.63     0.177 C 
ATOM   4531  C   MET B 449      56.346  33.587  53.393  1.00 24.53     0.241 C 
ATOM   4532  O   MET B 449      56.103  32.929  52.384  1.00 20.97    -0.271 OA
ATOM   4533  CB  MET B 449      56.864  32.322  55.445  1.00 27.95     0.045 C 
ATOM   4534  CG  MET B 449      56.528  32.007  56.880  1.00 34.78     0.076 C 
ATOM   4535  SD  MET B 449      58.005  31.363  57.715  1.00 43.30    -0.173 SA
ATOM   4536  CE  MET B 449      57.707  29.705  57.654  1.00 40.11     0.089 C 
ATOM   4537  N   PHE B 450      57.149  34.674  53.410  1.00 21.44    -0.346 N 
ATOM   4538  HN  PHE B 450      57.262  35.195  54.280  1.00  0.00     0.163 HD
ATOM   4539  CA  PHE B 450      57.860  35.123  52.215  1.00 20.90     0.180 C 
ATOM   4540  C   PHE B 450      59.260  34.506  52.139  1.00 26.44     0.241 C 
ATOM   4541  O   PHE B 450      59.981  34.456  53.150  1.00 25.50    -0.271 OA
ATOM   4542  CB  PHE B 450      57.968  36.655  52.171  1.00 21.68     0.073 C 
ATOM   4543  CG  PHE B 450      56.671  37.349  51.838  1.00 22.69    -0.056 A 
ATOM   4544  CD1 PHE B 450      56.235  37.447  50.522  1.00 24.24     0.007 A 
ATOM   4545  CD2 PHE B 450      55.885  37.917  52.842  1.00 24.16     0.007 A 
ATOM   4546  CE1 PHE B 450      55.047  38.116  50.208  1.00 25.55     0.001 A 
ATOM   4547  CE2 PHE B 450      54.687  38.578  52.524  1.00 26.22     0.001 A 
ATOM   4548  CZ  PHE B 450      54.272  38.660  51.215  1.00 24.11     0.000 A 
ATOM   4549  N   SER B 451      59.674  34.106  50.921  1.00 24.14    -0.344 N 
ATOM   4550  HN  SER B 451      59.024  34.178  50.138  1.00  0.00     0.163 HD
ATOM   4551  CA  SER B 451      61.025  33.568  50.668  1.00 23.51     0.200 C 
ATOM   4552  C   SER B 451      62.069  34.696  50.823  1.00 26.07     0.243 C 
ATOM   4553  O   SER B 451      61.711  35.874  50.821  1.00 25.96    -0.271 OA
ATOM   4554  CB  SER B 451      61.115  33.051  49.228  1.00 22.57     0.199 C 
ATOM   4555  OG  SER B 451      61.041  34.117  48.289  1.00 23.44    -0.398 OA
ATOM   4556  HG  SER B 451      61.097  33.797  47.396  1.00  0.00     0.209 HD
ATOM   4557  N   GLN B 452      63.371  34.342  50.806  1.00 26.27    -0.346 N 
ATOM   4558  HN  GLN B 452      63.617  33.352  50.812  1.00  0.00     0.163 HD
ATOM   4559  CA  GLN B 452      64.448  35.351  50.779  1.00 26.63     0.177 C 
ATOM   4560  C   GLN B 452      64.351  36.168  49.495  1.00 28.83     0.241 C 
ATOM   4561  O   GLN B 452      64.611  37.368  49.513  1.00 29.76    -0.271 OA
ATOM   4562  CB  GLN B 452      65.838  34.682  50.834  1.00 27.83     0.044 C 
ATOM   4563  CG  GLN B 452      66.225  34.163  52.209  1.00 39.40     0.105 C 
ATOM   4564  CD  GLN B 452      66.196  35.245  53.262  1.00 56.48     0.215 C 
ATOM   4565  NE2 GLN B 452      65.629  34.921  54.413  1.00 43.74    -0.370 N 
ATOM   4566 1HE2 GLN B 452      65.609  35.652  55.124  1.00  0.00     0.159 HD
ATOM   4567 2HE2 GLN B 452      65.257  33.987  54.587  1.00  0.00     0.159 HD
ATOM   4568  OE1 GLN B 452      66.648  36.378  53.051  1.00 52.27    -0.274 OA
ATOM   4569  N   CYS B 453      63.945  35.512  48.378  1.00 25.85    -0.345 N 
ATOM   4570  HN  CYS B 453      63.739  34.516  48.460  1.00  0.00     0.163 HD
ATOM   4571  CA  CYS B 453      63.783  36.136  47.065  1.00 24.36     0.186 C 
ATOM   4572  C   CYS B 453      62.715  37.221  47.121  1.00 28.69     0.242 C 
ATOM   4573  O   CYS B 453      62.967  38.362  46.700  1.00 27.72    -0.271 OA
ATOM   4574  CB  CYS B 453      63.468  35.085  46.007  1.00 24.52     0.120 C 
ATOM   4575  SG  CYS B 453      64.789  33.858  45.761  1.00 27.98    -0.095 SA
ATOM   4576  N   SER B 454      61.549  36.899  47.737  1.00 24.89    -0.344 N 
ATOM   4577  HN  SER B 454      61.421  35.957  48.107  1.00  0.00     0.163 HD
ATOM   4578  CA  SER B 454      60.469  37.883  47.879  1.00 24.94     0.200 C 
ATOM   4579  C   SER B 454      60.889  39.042  48.789  1.00 28.07     0.243 C 
ATOM   4580  O   SER B 454      60.599  40.205  48.469  1.00 27.25    -0.271 OA
ATOM   4581  CB  SER B 454      59.207  37.213  48.412  1.00 24.45     0.199 C 
ATOM   4582  OG  SER B 454      58.723  36.337  47.412  1.00 23.81    -0.398 OA
ATOM   4583  HG  SER B 454      57.937  35.920  47.744  1.00  0.00     0.209 HD
ATOM   4584  N   LYS B 455      61.606  38.729  49.873  1.00 26.93    -0.346 N 
ATOM   4585  HN  LYS B 455      61.828  37.746  50.030  1.00  0.00     0.163 HD
ATOM   4586  CA  LYS B 455      62.095  39.709  50.854  1.00 28.47     0.176 C 
ATOM   4587  C   LYS B 455      63.019  40.745  50.201  1.00 35.28     0.241 C 
ATOM   4588  O   LYS B 455      62.812  41.942  50.402  1.00 35.48    -0.271 OA
ATOM   4589  CB  LYS B 455      62.813  39.009  52.001  1.00 30.02     0.035 C 
ATOM   4590  CG  LYS B 455      61.901  38.397  53.036  1.00 28.93     0.004 C 
ATOM   4591  CD  LYS B 455      62.755  37.702  54.078  1.00 32.81     0.027 C 
ATOM   4592  CE  LYS B 455      61.940  37.118  55.177  1.00 36.37     0.229 C 
ATOM   4593  NZ  LYS B 455      62.799  36.429  56.171  1.00 36.95    -0.079 N 
ATOM   4594  HZ1 LYS B 455      62.240  36.029  56.925  1.00  0.00     0.274 HD
ATOM   4595  HZ2 LYS B 455      63.527  37.047  56.531  1.00  0.00     0.274 HD
ATOM   4596  HZ3 LYS B 455      63.394  35.727  55.731  1.00  0.00     0.274 HD
ATOM   4597  N   GLN B 456      63.995  40.288  49.381  1.00 32.52    -0.346 N 
ATOM   4598  HN  GLN B 456      64.081  39.281  49.242  1.00  0.00     0.163 HD
ATOM   4599  CA  GLN B 456      64.935  41.172  48.683  1.00 33.31     0.172 C 
ATOM   4600  C   GLN B 456      64.193  42.137  47.743  1.00 35.91     0.240 C 
ATOM   4601  O   GLN B 456      64.454  43.341  47.772  1.00 34.58    -0.271 OA
ATOM   4602  CB  GLN B 456      65.989  40.351  47.912  1.00 35.26     0.042 C 
ATOM   4603  N   SER B 457      63.223  41.616  46.958  1.00 30.50    -0.344 N 
ATOM   4604  HN  SER B 457      63.034  40.615  47.015  1.00  0.00     0.163 HD
ATOM   4605  CA  SER B 457      62.435  42.425  46.033  1.00 29.72     0.200 C 
ATOM   4606  C   SER B 457      61.520  43.445  46.765  1.00 30.88     0.243 C 
ATOM   4607  O   SER B 457      61.439  44.607  46.358  1.00 31.60    -0.271 OA
ATOM   4608  CB  SER B 457      61.590  41.522  45.137  1.00 33.36     0.199 C 
ATOM   4609  OG  SER B 457      62.404  40.701  44.312  1.00 40.12    -0.398 OA
ATOM   4610  HG  SER B 457      61.878  40.139  43.755  1.00  0.00     0.209 HD
ATOM   4611  N   ILE B 458      60.829  43.003  47.826  1.00 25.96    -0.346 N 
ATOM   4612  HN  ILE B 458      60.947  42.036  48.128  1.00  0.00     0.163 HD
ATOM   4613  CA  ILE B 458      59.906  43.876  48.564  1.00 25.43     0.180 C 
ATOM   4614  C   ILE B 458      60.662  44.922  49.395  1.00 31.78     0.241 C 
ATOM   4615  O   ILE B 458      60.207  46.072  49.484  1.00 31.13    -0.271 OA
ATOM   4616  CB  ILE B 458      58.866  43.060  49.388  1.00 27.84     0.013 C 
ATOM   4617  CG1 ILE B 458      57.949  42.245  48.442  1.00 26.86     0.002 C 
ATOM   4618  CG2 ILE B 458      58.041  43.968  50.332  1.00 27.07     0.012 C 
ATOM   4619  CD1 ILE B 458      57.006  41.194  49.168  1.00 28.20     0.005 C 
ATOM   4620  N   TYR B 459      61.805  44.528  49.987  1.00 31.86    -0.346 N 
ATOM   4621  HN  TYR B 459      62.088  43.553  49.892  1.00  0.00     0.163 HD
ATOM   4622  CA  TYR B 459      62.669  45.435  50.766  1.00 33.36     0.180 C 
ATOM   4623  C   TYR B 459      63.046  46.645  49.899  1.00 38.97     0.241 C 
ATOM   4624  O   TYR B 459      62.916  47.779  50.365  1.00 39.56    -0.271 OA
ATOM   4625  CB  TYR B 459      63.924  44.707  51.292  1.00 35.81     0.073 C 
ATOM   4626  CG  TYR B 459      64.887  45.603  52.056  1.00 40.39    -0.056 A 
ATOM   4627  CD1 TYR B 459      64.571  46.082  53.325  1.00 42.32     0.010 A 
ATOM   4628  CD2 TYR B 459      66.123  45.951  51.517  1.00 42.80     0.010 A 
ATOM   4629  CE1 TYR B 459      65.458  46.898  54.036  1.00 44.94     0.037 A 
ATOM   4630  CE2 TYR B 459      67.017  46.767  52.216  1.00 44.58     0.037 A 
ATOM   4631  CZ  TYR B 459      66.681  47.234  53.478  1.00 53.95     0.065 A 
ATOM   4632  OH  TYR B 459      67.563  48.034  54.170  1.00 57.16    -0.361 OA
ATOM   4633  HH  TYR B 459      67.333  48.354  55.034  1.00  0.00     0.217 HD
ATOM   4634  N   LYS B 460      63.441  46.400  48.627  1.00 35.91    -0.346 N 
ATOM   4635  HN  LYS B 460      63.520  45.426  48.333  1.00  0.00     0.163 HD
ATOM   4636  CA  LYS B 460      63.763  47.440  47.641  1.00 36.39     0.172 C 
ATOM   4637  C   LYS B 460      62.545  48.330  47.366  1.00 39.17     0.240 C 
ATOM   4638  O   LYS B 460      62.699  49.548  47.282  1.00 37.87    -0.271 OA
ATOM   4639  CB  LYS B 460      64.295  46.826  46.329  1.00 39.74     0.042 C 
ATOM   4640  N   THR B 461      61.326  47.737  47.262  1.00 34.80    -0.344 N 
ATOM   4641  HN  THR B 461      61.258  46.723  47.351  1.00  0.00     0.163 HD
ATOM   4642  CA  THR B 461      60.107  48.515  47.025  1.00 33.63     0.205 C 
ATOM   4643  C   THR B 461      59.822  49.410  48.231  1.00 36.20     0.243 C 
ATOM   4644  O   THR B 461      59.534  50.593  48.040  1.00 35.59    -0.271 OA
ATOM   4645  CB  THR B 461      58.885  47.607  46.796  1.00 38.06     0.146 C 
ATOM   4646  CG2 THR B 461      57.597  48.389  46.628  1.00 36.36     0.042 C 
ATOM   4647  OG1 THR B 461      59.093  46.801  45.650  1.00 36.00    -0.393 OA
ATOM   4648  HG1 THR B 461      58.339  46.241  45.509  1.00  0.00     0.210 HD
ATOM   4649  N   ILE B 462      59.870  48.834  49.455  1.00 33.51    -0.346 N 
ATOM   4650  HN  ILE B 462      60.120  47.847  49.517  1.00  0.00     0.163 HD
ATOM   4651  CA  ILE B 462      59.580  49.558  50.695  1.00 34.71     0.180 C 
ATOM   4652  C   ILE B 462      60.556  50.731  50.840  1.00 41.34     0.241 C 
ATOM   4653  O   ILE B 462      60.114  51.863  51.062  1.00 40.26    -0.271 OA
ATOM   4654  CB  ILE B 462      59.520  48.638  51.950  1.00 37.72     0.013 C 
ATOM   4655  CG1 ILE B 462      58.341  47.638  51.847  1.00 37.23     0.002 C 
ATOM   4656  CG2 ILE B 462      59.380  49.481  53.226  1.00 39.80     0.012 C 
ATOM   4657  CD1 ILE B 462      58.289  46.540  52.979  1.00 39.76     0.005 C 
ATOM   4658  N   GLU B 463      61.859  50.466  50.606  1.00 40.62    -0.346 N 
ATOM   4659  HN  GLU B 463      62.116  49.504  50.383  1.00  0.00     0.163 HD
ATOM   4660  CA  GLU B 463      62.932  51.468  50.650  1.00 41.80     0.172 C 
ATOM   4661  C   GLU B 463      62.676  52.658  49.714  1.00 48.38     0.240 C 
ATOM   4662  O   GLU B 463      62.980  53.791  50.094  1.00 49.54    -0.271 OA
ATOM   4663  CB  GLU B 463      64.291  50.824  50.344  1.00 43.04     0.042 C 
ATOM   4664  N   SER B 464      62.081  52.423  48.525  1.00 44.94    -0.344 N 
ATOM   4665  HN  SER B 464      61.806  51.472  48.279  1.00  0.00     0.163 HD
ATOM   4666  CA  SER B 464      61.825  53.517  47.582  1.00 45.24     0.200 C 
ATOM   4667  C   SER B 464      60.384  54.065  47.515  1.00 50.00     0.243 C 
ATOM   4668  O   SER B 464      60.182  55.134  46.931  1.00 50.34    -0.271 OA
ATOM   4669  CB  SER B 464      62.362  53.176  46.193  1.00 49.78     0.199 C 
ATOM   4670  OG  SER B 464      61.512  52.292  45.483  1.00 60.45    -0.398 OA
ATOM   4671  HG  SER B 464      61.846  52.080  44.619  1.00  0.00     0.209 HD
ATOM   4672  N   LYS B 465      59.392  53.358  48.118  1.00 45.44    -0.346 N 
ATOM   4673  HN  LYS B 465      59.642  52.519  48.641  1.00  0.00     0.163 HD
ATOM   4674  CA  LYS B 465      57.973  53.746  48.053  1.00 44.12     0.176 C 
ATOM   4675  C   LYS B 465      57.278  54.113  49.379  1.00 45.37     0.241 C 
ATOM   4676  O   LYS B 465      56.178  54.672  49.336  1.00 44.71    -0.271 OA
ATOM   4677  CB  LYS B 465      57.153  52.681  47.301  1.00 46.66     0.035 C 
ATOM   4678  CG  LYS B 465      57.606  52.438  45.864  1.00 56.49     0.004 C 
ATOM   4679  CD  LYS B 465      56.832  53.272  44.857  1.00 60.31     0.027 C 
ATOM   4680  CE  LYS B 465      57.441  53.208  43.479  1.00 68.85     0.229 C 
ATOM   4681  NZ  LYS B 465      57.340  51.851  42.878  1.00 74.04    -0.079 N 
ATOM   4682  HZ1 LYS B 465      57.752  51.808  41.946  1.00  0.00     0.274 HD
ATOM   4683  HZ2 LYS B 465      56.374  51.524  42.869  1.00  0.00     0.274 HD
ATOM   4684  HZ3 LYS B 465      57.746  51.145  43.493  1.00  0.00     0.274 HD
ATOM   4685  N   ALA B 466      57.876  53.778  50.535  1.00 40.69    -0.346 N 
ATOM   4686  HN  ALA B 466      58.776  53.299  50.506  1.00  0.00     0.163 HD
ATOM   4687  CA  ALA B 466      57.273  54.081  51.837  1.00 40.53     0.172 C 
ATOM   4688  C   ALA B 466      57.090  55.589  52.066  1.00 43.95     0.240 C 
ATOM   4689  O   ALA B 466      56.023  56.002  52.510  1.00 41.86    -0.271 OA
ATOM   4690  CB  ALA B 466      58.065  53.447  52.974  1.00 41.29     0.042 C 
ATOM   4691  N   GLN B 467      58.092  56.405  51.680  1.00 41.70    -0.346 N 
ATOM   4692  HN  GLN B 467      58.934  55.989  51.282  1.00  0.00     0.163 HD
ATOM   4693  CA  GLN B 467      58.025  57.867  51.808  1.00 41.87     0.172 C 
ATOM   4694  C   GLN B 467      56.957  58.451  50.881  1.00 43.81     0.240 C 
ATOM   4695  O   GLN B 467      56.310  59.441  51.232  1.00 44.23    -0.271 OA
ATOM   4696  CB  GLN B 467      59.399  58.503  51.515  1.00 43.75     0.042 C 
ATOM   4697  N   GLU B 468      56.743  57.806  49.718  1.00 38.95    -0.346 N 
ATOM   4698  HN  GLU B 468      57.296  56.972  49.519  1.00  0.00     0.163 HD
ATOM   4699  CA  GLU B 468      55.763  58.237  48.729  1.00 38.09     0.177 C 
ATOM   4700  C   GLU B 468      54.297  58.083  49.158  1.00 38.95     0.241 C 
ATOM   4701  O   GLU B 468      53.507  59.002  48.932  1.00 39.17    -0.271 OA
ATOM   4702  CB  GLU B 468      56.024  57.538  47.387  1.00 39.72     0.045 C 
ATOM   4703  CG  GLU B 468      55.158  58.037  46.238  1.00 52.24     0.116 C 
ATOM   4704  CD  GLU B 468      55.289  57.273  44.935  1.00 74.05     0.172 C 
ATOM   4705  OE1 GLU B 468      56.380  56.715  44.672  1.00 64.94    -0.648 OA
ATOM   4706  OE2 GLU B 468      54.309  57.266  44.157  1.00 72.58    -0.648 OA
ATOM   4707  N   CYS B 469      53.902  56.910  49.699  1.00 32.27    -0.345 N 
ATOM   4708  HN  CYS B 469      54.576  56.165  49.874  1.00  0.00     0.163 HD
ATOM   4709  CA  CYS B 469      52.490  56.730  50.029  1.00 30.56     0.186 C 
ATOM   4710  C   CYS B 469      52.196  55.933  51.301  1.00 33.26     0.242 C 
ATOM   4711  O   CYS B 469      51.018  55.780  51.618  1.00 34.41    -0.271 OA
ATOM   4712  CB  CYS B 469      51.723  56.171  48.833  1.00 30.81     0.120 C 
ATOM   4713  SG  CYS B 469      51.924  54.377  48.609  1.00 33.42    -0.095 SA
ATOM   4714  N   PHE B 470      53.219  55.408  52.010  1.00 28.78    -0.346 N 
ATOM   4715  HN  PHE B 470      54.179  55.514  51.683  1.00  0.00     0.163 HD
ATOM   4716  CA  PHE B 470      52.936  54.681  53.261  1.00 28.73     0.180 C 
ATOM   4717  C   PHE B 470      52.636  55.714  54.352  1.00 36.66     0.241 C 
ATOM   4718  O   PHE B 470      53.033  56.885  54.227  1.00 35.40    -0.271 OA
ATOM   4719  CB  PHE B 470      54.086  53.731  53.665  1.00 30.23     0.073 C 
ATOM   4720  CG  PHE B 470      54.215  52.420  52.903  1.00 30.45    -0.056 A 
ATOM   4721  CD1 PHE B 470      53.652  52.268  51.634  1.00 32.05     0.007 A 
ATOM   4722  CD2 PHE B 470      54.910  51.345  53.448  1.00 32.30     0.007 A 
ATOM   4723  CE1 PHE B 470      53.784  51.059  50.928  1.00 31.08     0.001 A 
ATOM   4724  CE2 PHE B 470      55.056  50.146  52.732  1.00 34.01     0.001 A 
ATOM   4725  CZ  PHE B 470      54.485  50.013  51.481  1.00 30.89     0.000 A 
ATOM   4726  N   GLN B 471      51.860  55.312  55.362  1.00 33.67    -0.346 N 
ATOM   4727  HN  GLN B 471      51.522  54.350  55.364  1.00  0.00     0.163 HD
ATOM   4728  CA  GLN B 471      51.474  56.190  56.463  1.00 32.99     0.177 C 
ATOM   4729  C   GLN B 471      51.664  55.481  57.789  1.00 38.12     0.241 C 
ATOM   4730  O   GLN B 471      52.056  54.310  57.838  1.00 35.46    -0.271 OA
ATOM   4731  CB  GLN B 471      49.997  56.603  56.315  1.00 33.80     0.044 C 
ATOM   4732  CG  GLN B 471      49.668  57.455  55.079  1.00 44.53     0.105 C 
ATOM   4733  CD  GLN B 471      48.185  57.696  54.907  1.00 57.85     0.215 C 
ATOM   4734  NE2 GLN B 471      47.806  58.206  53.745  1.00 53.44    -0.370 N 
ATOM   4735 1HE2 GLN B 471      46.806  58.369  53.629  1.00  0.00     0.159 HD
ATOM   4736 2HE2 GLN B 471      48.480  58.401  53.005  1.00  0.00     0.159 HD
ATOM   4737  OE1 GLN B 471      47.367  57.460  55.805  1.00 50.95    -0.274 OA
ATOM   4738  N   GLU B 472      51.362  56.198  58.877  1.00 36.82    -0.346 N 
ATOM   4739  HN  GLU B 472      51.114  57.180  58.758  1.00  0.00     0.163 HD
ATOM   4740  CA  GLU B 472      51.370  55.646  60.217  1.00 37.24     0.172 C 
ATOM   4741  C   GLU B 472      50.039  54.887  60.372  1.00 39.71     0.240 C 
ATOM   4742  O   GLU B 472      49.091  55.163  59.636  1.00 40.15    -0.271 OA
ATOM   4743  CB  GLU B 472      51.457  56.786  61.247  1.00 38.95     0.042 C 
ATOM   4744  N   ARG B 473      49.970  53.940  61.307  1.00 34.99    -0.349 N 
ATOM   4745  HN  ARG B 473      50.811  53.725  61.842  1.00  0.00     0.163 HD
ATOM   4746  CA  ARG B 473      48.743  53.191  61.605  1.00 45.51     0.146 C 
ATOM   4747  C   ARG B 473      47.652  54.148  62.115  1.00 85.63     0.256 C 
ATOM   4748  O   ARG B 473      46.614  54.321  61.479  1.00 54.15    -0.305 OA
ATOM   4749  CB  ARG B 473      49.017  52.172  62.705  1.00 45.39     0.034 C 
ATOM   4750  CG  ARG B 473      49.517  50.839  62.233  1.00 51.99     0.022 C 
ATOM   4751  CD  ARG B 473      48.926  49.816  63.164  1.00 48.50     0.138 C 
ATOM   4752  NE  ARG B 473      49.489  48.482  62.995  1.00 52.23    -0.227 N 
ATOM   4753  HE  ARG B 473      50.367  48.273  63.470  1.00  0.00     0.177 HD
ATOM   4754  CZ  ARG B 473      48.936  47.519  62.265  1.00 60.18     0.665 C 
ATOM   4755  NH1 ARG B 473      47.813  47.744  61.587  1.00 48.04    -0.235 N 
ATOM   4756 1HH1 ARG B 473      47.389  47.005  61.027  1.00  0.00     0.174 HD
ATOM   4757 2HH1 ARG B 473      47.374  48.663  61.639  1.00  0.00     0.174 HD
ATOM   4758  NH2 ARG B 473      49.505  46.327  62.197  1.00 38.86    -0.235 N 
ATOM   4759 1HH2 ARG B 473      49.081  45.588  61.637  1.00  0.00     0.174 HD
ATOM   4760 2HH2 ARG B 473      50.366  46.155  62.717  1.00  0.00     0.174 HD
TER    4761      ARG B 473 
