# Supplementary material for: Astragalus in Acute Pancreatitis: Insights from Network Pharmacology, Molecular Docking, and Meta-Analysis Validation
Source: Curr Issues Mol Biol. 2025 May 21;47(5):379. doi: 10.3390/cimb47050379 (PMC12109879; doi:10.3390/cimb47050379)
Supplement: Supplementary file 1 [file cimb-47-00379-s001.zip › Original Data/Network Pharmacology/5 Molecular Docking/Calycosin/TNF/log.txt]

#################################################################
# If you used AutoDock Vina in your work, please cite:          #
#                                                               #
# O. Trott, A. J. Olson,                                        #
# AutoDock Vina: improving the speed and accuracy of docking    #
# with a new scoring function, efficient optimization and       #
# multithreading, Journal of Computational Chemistry 31 (2010)  #
# 455-461                                                       #
#                                                               #
# DOI 10.1002/jcc.21334                                         #
#                                                               #
# Please see http://vina.scripps.edu for more information.      #
#################################################################

WARNING: The search space volume > 27000 Angstrom^3 (See FAQ)
Detected 22 CPUs
WARNING: at low exhaustiveness, it may be impossible to utilize all CPUs
Reading input ... done.
Setting up the scoring function ... done.
Analyzing the binding site ... done.
Using random seed: 1167384272
Performing search ... done.
Refining results ... done.

mode |   affinity | dist from best mode
     | (kcal/mol) | rmsd l.b.| rmsd u.b.
-----+------------+----------+----------
   1         -7.8      0.000      0.000
   2         -7.6     55.982     58.301
   3         -7.5     49.415     50.524
   4         -7.3     49.500     50.658
   5         -7.1      1.145      7.255
   6         -7.1     60.954     63.151
   7         -7.0     56.602     58.904
   8         -7.0     36.089     37.646
   9         -6.9      3.603      4.601
  10         -6.9     48.481     50.240
  11         -6.9     25.617     27.646
  12         -6.8     54.113     56.582
  13         -6.8     62.597     64.757
  14         -6.7     21.528     25.333
  15         -6.7     48.804     50.293
  16         -6.6     46.765     48.942
  17         -6.6     16.278     17.553
  18         -6.5     25.030     27.137
  19         -6.4     62.457     64.685
  20         -6.4     49.846     51.337
Writing output ... done.
