# Supplementary material for: Astragalus in Acute Pancreatitis: Insights from Network Pharmacology, Molecular Docking, and Meta-Analysis Validation
Source: Curr Issues Mol Biol. 2025 May 21;47(5):379. doi: 10.3390/cimb47050379 (PMC12109879; doi:10.3390/cimb47050379)
Supplement: Supplementary file 1 [file cimb-47-00379-s001.zip › Original Data/Network Pharmacology/5 Molecular Docking/Calycosin/TNF/output.pdbqt]

MODEL 1
REMARK VINA RESULT:      -7.8      0.000      0.000
REMARK  3 active torsions:
REMARK  status: ('A' for Active; 'I' for Inactive)
REMARK    1  A    between atoms: O_3  and  C_17 
REMARK    2  A    between atoms: O_4  and  C_16 
REMARK    3  A    between atoms: O_5  and  C_19 
ROOT
ATOM      1  O   *** d   1      49.735  32.212  42.019  0.00  0.00    -0.321 OA
ATOM      2  O   *** d   1      46.163  33.156  40.578  0.00  0.00    -0.286 OA
ATOM      3  C   *** d   1      48.385  32.886  40.145  0.00  0.00     0.048 A 
ATOM      4  C   *** d   1      47.444  32.694  42.318  0.00  0.00     0.049 A 
ATOM      5  C   *** d   1      48.356  33.231  38.821  0.00  0.00    -0.017 A 
ATOM      6  C   *** d   1      47.291  32.940  40.977  0.00  0.00     0.197 A 
ATOM      7  C   *** d   1      48.646  32.352  42.814  0.00  0.00     0.091 A 
ATOM      8  C   *** d   1      49.560  32.538  40.715  0.00  0.00     0.159 A 
ATOM      9  C   *** d   1      49.356  32.915  37.967  0.00  0.00     0.052 A 
ATOM     10  C   *** d   1      47.376  33.931  38.207  0.00  0.00     0.015 A 
ATOM     11  C   *** d   1      46.406  32.783  43.175  0.00  0.00     0.021 A 
ATOM     12  C   *** d   1      48.771  32.120  44.134  0.00  0.00     0.074 A 
ATOM     13  C   *** d   1      49.396  33.220  36.657  0.00  0.00     0.099 A 
ATOM     14  C   *** d   1      48.388  33.901  36.084  0.00  0.00     0.101 A 
ATOM     15  C   *** d   1      47.384  34.253  36.904  0.00  0.00     0.040 A 
ATOM     16  C   *** d   1      47.749  32.214  44.997  0.00  0.00     0.068 A 
ATOM     17  C   *** d   1      46.555  32.549  44.487  0.00  0.00     0.037 A 
ENDROOT
BRANCH  16  18
ATOM     18  O   *** d   1      47.920  31.971  46.325  0.00  0.00    -0.361 OA
ATOM     19  H   *** d   1      48.604  32.568  46.671  0.00  0.00     0.217 HD
ENDBRANCH  16  18
BRANCH  13  20
ATOM     20  O   *** d   1      50.453  32.831  35.888  0.00  0.00    -0.358 OA
ATOM     21  H   *** d   1      50.122  32.336  35.122  0.00  0.00     0.217 HD
ENDBRANCH  13  20
BRANCH  14  22
ATOM     22  O   *** d   1      48.470  34.197  34.744  0.00  0.00    -0.353 OA
ATOM     23  C   *** d   1      47.455  34.973  34.153  0.00  0.00     0.210 C 
ENDBRANCH  14  22
TORSDOF 3
ENDMDL
MODEL 2
REMARK VINA RESULT:      -7.6     55.982     58.301
REMARK  3 active torsions:
REMARK  status: ('A' for Active; 'I' for Inactive)
REMARK    1  A    between atoms: O_3  and  C_17 
REMARK    2  A    between atoms: O_4  and  C_16 
REMARK    3  A    between atoms: O_5  and  C_19 
ROOT
ATOM      1  O   *** d   1      -5.987  22.825  14.828  0.00  0.00    -0.321 OA
ATOM      2  O   *** d   1      -4.624  24.193  18.292  0.00  0.00    -0.286 OA
ATOM      3  C   *** d   1      -4.135  23.625  16.139  0.00  0.00     0.048 A 
ATOM      4  C   *** d   1      -6.274  23.305  17.120  0.00  0.00     0.049 A 
ATOM      5  C   *** d   1      -2.794  23.897  16.179  0.00  0.00    -0.017 A 
ATOM      6  C   *** d   1      -4.970  23.717  17.227  0.00  0.00     0.197 A 
ATOM      7  C   *** d   1      -6.753  22.860  15.945  0.00  0.00     0.091 A 
ATOM      8  C   *** d   1      -4.685  23.168  14.992  0.00  0.00     0.159 A 
ATOM      9  C   *** d   1      -2.054  24.066  15.059  0.00  0.00     0.052 A 
ATOM     10  C   *** d   1      -2.042  24.006  17.297  0.00  0.00     0.015 A 
ATOM     11  C   *** d   1      -7.113  23.335  18.177  0.00  0.00     0.021 A 
ATOM     12  C   *** d   1      -8.035  22.458  15.868  0.00  0.00     0.074 A 
ATOM     13  C   *** d   1      -0.736  24.335  15.021  0.00  0.00     0.099 A 
ATOM     14  C   *** d   1      -0.031  24.455  16.161  0.00  0.00     0.101 A 
ATOM     15  C   *** d   1      -0.726  24.272  17.295  0.00  0.00     0.040 A 
ATOM     16  C   *** d   1      -8.875  22.474  16.913  0.00  0.00     0.068 A 
ATOM     17  C   *** d   1      -8.386  22.926  18.076  0.00  0.00     0.037 A 
ENDROOT
BRANCH  16  18
ATOM     18  O   *** d   1     -10.165  22.057  16.789  0.00  0.00    -0.361 OA
ATOM     19  H   *** d   1     -10.735  22.829  16.640  0.00  0.00     0.217 HD
ENDBRANCH  16  18
BRANCH  13  20
ATOM     20  O   *** d   1      -0.098  24.503  13.828  0.00  0.00    -0.358 OA
ATOM     21  H   *** d   1      -0.533  25.218  13.335  0.00  0.00     0.217 HD
ENDBRANCH  13  20
BRANCH  14  22
ATOM     22  O   *** d   1       1.314  24.724  16.078  0.00  0.00    -0.353 OA
ATOM     23  C   *** d   1       1.843  25.795  16.824  0.00  0.00     0.210 C 
ENDBRANCH  14  22
TORSDOF 3
ENDMDL
MODEL 3
REMARK VINA RESULT:      -7.5     49.415     50.524
REMARK  3 active torsions:
REMARK  status: ('A' for Active; 'I' for Inactive)
REMARK    1  A    between atoms: O_3  and  C_17 
REMARK    2  A    between atoms: O_4  and  C_16 
REMARK    3  A    between atoms: O_5  and  C_19 
ROOT
ATOM      1  O   *** d   1       8.597   8.972  25.570  0.00  0.00    -0.321 OA
ATOM      2  O   *** d   1       4.651   9.150  25.227  0.00  0.00    -0.286 OA
ATOM      3  C   *** d   1       6.668   9.355  24.185  0.00  0.00     0.048 A 
ATOM      4  C   *** d   1       6.436   8.961  26.516  0.00  0.00     0.049 A 
ATOM      5  C   *** d   1       6.198   9.692  22.945  0.00  0.00    -0.017 A 
ATOM      6  C   *** d   1       5.865   9.175  25.287  0.00  0.00     0.197 A 
ATOM      7  C   *** d   1       7.772   8.877  26.641  0.00  0.00     0.091 A 
ATOM      8  C   *** d   1       8.001   9.259  24.387  0.00  0.00     0.159 A 
ATOM      9  C   *** d   1       6.960   9.596  21.830  0.00  0.00     0.052 A 
ATOM     10  C   *** d   1       4.966  10.172  22.669  0.00  0.00     0.015 A 
ATOM     11  C   *** d   1       5.685   8.826  27.629  0.00  0.00     0.021 A 
ATOM     12  C   *** d   1       8.307   8.671  27.858  0.00  0.00     0.074 A 
ATOM     13  C   *** d   1       6.567   9.908  20.581  0.00  0.00     0.099 A 
ATOM     14  C   *** d   1       5.323  10.364  20.351  0.00  0.00     0.101 A 
ATOM     15  C   *** d   1       4.542  10.494  21.436  0.00  0.00     0.040 A 
ATOM     16  C   *** d   1       7.572   8.544  28.973  0.00  0.00     0.068 A 
ATOM     17  C   *** d   1       6.241   8.623  28.833  0.00  0.00     0.037 A 
ENDROOT
BRANCH  16  18
ATOM     18  O   *** d   1       8.156   8.337  30.185  0.00  0.00    -0.361 OA
ATOM     19  H   *** d   1       8.368   7.394  30.277  0.00  0.00     0.217 HD
ENDBRANCH  16  18
BRANCH  13  20
ATOM     20  O   *** d   1       7.420   9.753  19.529  0.00  0.00    -0.358 OA
ATOM     21  H   *** d   1       7.446   8.816  19.278  0.00  0.00     0.217 HD
ENDBRANCH  13  20
BRANCH  14  22
ATOM     22  O   *** d   1       4.964  10.677  19.062  0.00  0.00    -0.353 OA
ATOM     23  C   *** d   1       3.695  11.240  18.824  0.00  0.00     0.210 C 
ENDBRANCH  14  22
TORSDOF 3
ENDMDL
MODEL 4
REMARK VINA RESULT:      -7.3     49.500     50.658
REMARK  3 active torsions:
REMARK  status: ('A' for Active; 'I' for Inactive)
REMARK    1  A    between atoms: O_3  and  C_17 
REMARK    2  A    between atoms: O_4  and  C_16 
REMARK    3  A    between atoms: O_5  and  C_19 
ROOT
ATOM      1  O   *** d   1       4.966   9.090  26.442  0.00  0.00    -0.321 OA
ATOM      2  O   *** d   1       8.404   9.431  24.495  0.00  0.00    -0.286 OA
ATOM      3  C   *** d   1       6.128   9.412  24.360  0.00  0.00     0.048 A 
ATOM      4  C   *** d   1       7.322   8.977  26.367  0.00  0.00     0.049 A 
ATOM      5  C   *** d   1       6.025   9.584  23.007  0.00  0.00    -0.017 A 
ATOM      6  C   *** d   1       7.323   9.268  25.027  0.00  0.00     0.197 A 
ATOM      7  C   *** d   1       6.163   8.881  27.042  0.00  0.00     0.091 A 
ATOM      8  C   *** d   1       5.005   9.300  25.103  0.00  0.00     0.159 A 
ATOM      9  C   *** d   1       4.880   9.992  22.412  0.00  0.00     0.052 A 
ATOM     10  C   *** d   1       7.004   9.354  22.103  0.00  0.00     0.015 A 
ATOM     11  C   *** d   1       8.471   8.782  27.049  0.00  0.00     0.021 A 
ATOM     12  C   *** d   1       6.189   8.590  28.356  0.00  0.00     0.074 A 
ATOM     13  C   *** d   1       4.705  10.182  21.092  0.00  0.00     0.099 A 
ATOM     14  C   *** d   1       5.714   9.961  20.231  0.00  0.00     0.101 A 
ATOM     15  C   *** d   1       6.863   9.533  20.780  0.00  0.00     0.040 A 
ATOM     16  C   *** d   1       7.324   8.384  29.042  0.00  0.00     0.068 A 
ATOM     17  C   *** d   1       8.472   8.490  28.357  0.00  0.00     0.037 A 
ENDROOT
BRANCH  16  18
ATOM     18  O   *** d   1       7.304   8.091  30.370  0.00  0.00    -0.361 OA
ATOM     19  H   *** d   1       8.106   7.592  30.597  0.00  0.00     0.217 HD
ENDBRANCH  16  18
BRANCH  13  20
ATOM     20  O   *** d   1       3.506  10.616  20.609  0.00  0.00    -0.358 OA
ATOM     21  H   *** d   1       3.451  11.579  20.715  0.00  0.00     0.217 HD
ENDBRANCH  13  20
BRANCH  14  22
ATOM     22  O   *** d   1       5.492  10.161  18.889  0.00  0.00    -0.353 OA
ATOM     23  C   *** d   1       6.483   9.773  17.967  0.00  0.00     0.210 C 
ENDBRANCH  14  22
TORSDOF 3
ENDMDL
MODEL 5
REMARK VINA RESULT:      -7.1      1.145      7.255
REMARK  3 active torsions:
REMARK  status: ('A' for Active; 'I' for Inactive)
REMARK    1  A    between atoms: O_3  and  C_17 
REMARK    2  A    between atoms: O_4  and  C_16 
REMARK    3  A    between atoms: O_5  and  C_19 
ROOT
ATOM      1  O   *** d   1      49.972  32.156  39.425  0.00  0.00    -0.321 OA
ATOM      2  O   *** d   1      46.761  34.055  40.772  0.00  0.00    -0.286 OA
ATOM      3  C   *** d   1      48.535  32.713  41.273  0.00  0.00     0.048 A 
ATOM      4  C   *** d   1      48.000  33.400  39.063  0.00  0.00     0.049 A 
ATOM      5  C   *** d   1      48.271  32.554  42.606  0.00  0.00    -0.017 A 
ATOM      6  C   *** d   1      47.718  33.399  40.405  0.00  0.00     0.197 A 
ATOM      7  C   *** d   1      49.098  32.778  38.598  0.00  0.00     0.091 A 
ATOM      8  C   *** d   1      49.618  32.111  40.734  0.00  0.00     0.159 A 
ATOM      9  C   *** d   1      49.206  32.122  43.484  0.00  0.00     0.052 A 
ATOM     10  C   *** d   1      47.082  32.772  43.209  0.00  0.00     0.015 A 
ATOM     11  C   *** d   1      47.198  34.021  38.173  0.00  0.00     0.021 A 
ATOM     12  C   *** d   1      49.350  32.791  37.276  0.00  0.00     0.074 A 
ATOM     13  C   *** d   1      49.020  31.942  44.804  0.00  0.00     0.099 A 
ATOM     14  C   *** d   1      47.823  32.191  45.365  0.00  0.00     0.101 A 
ATOM     15  C   *** d   1      46.861  32.602  44.522  0.00  0.00     0.040 A 
ATOM     16  C   *** d   1      48.556  33.396  36.381  0.00  0.00     0.068 A 
ATOM     17  C   *** d   1      47.468  34.018  36.859  0.00  0.00     0.037 A 
ENDROOT
BRANCH  16  18
ATOM     18  O   *** d   1      48.849  33.383  35.052  0.00  0.00    -0.361 OA
ATOM     19  H   *** d   1      49.699  32.931  34.919  0.00  0.00     0.217 HD
ENDBRANCH  16  18
BRANCH  13  20
ATOM     20  O   *** d   1      50.046  31.518  45.596  0.00  0.00    -0.358 OA
ATOM     21  H   *** d   1      49.861  30.615  45.899  0.00  0.00     0.217 HD
ENDBRANCH  13  20
BRANCH  14  22
ATOM     22  O   *** d   1      47.674  31.989  46.716  0.00  0.00    -0.353 OA
ATOM     23  C   *** d   1      47.130  30.772  47.169  0.00  0.00     0.210 C 
ENDBRANCH  14  22
TORSDOF 3
ENDMDL
MODEL 6
REMARK VINA RESULT:      -7.1     60.954     63.151
REMARK  3 active torsions:
REMARK  status: ('A' for Active; 'I' for Inactive)
REMARK    1  A    between atoms: O_3  and  C_17 
REMARK    2  A    between atoms: O_4  and  C_16 
REMARK    3  A    between atoms: O_5  and  C_19 
ROOT
ATOM      1  O   *** d   1     -11.309  23.731  18.603  0.00  0.00    -0.321 OA
ATOM      2  O   *** d   1     -10.199  22.364  15.050  0.00  0.00    -0.286 OA
ATOM      3  C   *** d   1      -9.551  23.329  17.012  0.00  0.00     0.048 A 
ATOM      4  C   *** d   1     -11.818  22.888  16.459  0.00  0.00     0.049 A 
ATOM      5  C   *** d   1      -8.219  23.450  16.722  0.00  0.00    -0.017 A 
ATOM      6  C   *** d   1     -10.489  22.858  16.123  0.00  0.00     0.197 A 
ATOM      7  C   *** d   1     -12.205  23.330  17.670  0.00  0.00     0.091 A 
ATOM      8  C   *** d   1     -10.013  23.758  18.207  0.00  0.00     0.159 A 
ATOM      9  C   *** d   1      -7.284  23.652  17.680  0.00  0.00     0.052 A 
ATOM     10  C   *** d   1      -7.670  23.414  15.488  0.00  0.00     0.015 A 
ATOM     11  C   *** d   1     -12.774  22.479  15.599  0.00  0.00     0.021 A 
ATOM     12  C   *** d   1     -13.516  23.354  17.973  0.00  0.00     0.074 A 
ATOM     13  C   *** d   1      -5.961  23.780  17.472  0.00  0.00     0.099 A 
ATOM     14  C   *** d   1      -5.457  23.717  16.226  0.00  0.00     0.101 A 
ATOM     15  C   *** d   1      -6.356  23.540  15.244  0.00  0.00     0.040 A 
ATOM     16  C   *** d   1     -14.475  22.958  17.123  0.00  0.00     0.068 A 
ATOM     17  C   *** d   1     -14.075  22.515  15.923  0.00  0.00     0.037 A 
ENDROOT
BRANCH  16  18
ATOM     18  O   *** d   1     -15.790  23.000  17.472  0.00  0.00    -0.361 OA
ATOM     19  H   *** d   1     -15.896  23.587  18.239  0.00  0.00     0.217 HD
ENDBRANCH  16  18
BRANCH  13  20
ATOM     20  O   *** d   1      -5.110  23.962  18.522  0.00  0.00    -0.358 OA
ATOM     21  H   *** d   1      -4.563  23.167  18.627  0.00  0.00     0.217 HD
ENDBRANCH  13  20
BRANCH  14  22
ATOM     22  O   *** d   1      -4.101  23.859  16.056  0.00  0.00    -0.353 OA
ATOM     23  C   *** d   1      -3.608  25.022  15.434  0.00  0.00     0.210 C 
ENDBRANCH  14  22
TORSDOF 3
ENDMDL
MODEL 7
REMARK VINA RESULT:      -7.0     56.602     58.904
REMARK  3 active torsions:
REMARK  status: ('A' for Active; 'I' for Inactive)
REMARK    1  A    between atoms: O_3  and  C_17 
REMARK    2  A    between atoms: O_4  and  C_16 
REMARK    3  A    between atoms: O_5  and  C_19 
ROOT
ATOM      1  O   *** d   1      -6.416  24.240  18.237  0.00  0.00    -0.321 OA
ATOM      2  O   *** d   1      -5.401  22.293  14.934  0.00  0.00    -0.286 OA
ATOM      3  C   *** d   1      -4.732  23.686  16.611  0.00  0.00     0.048 A 
ATOM      4  C   *** d   1      -6.972  22.942  16.346  0.00  0.00     0.049 A 
ATOM      5  C   *** d   1      -3.441  23.865  16.193  0.00  0.00    -0.017 A 
ATOM      6  C   *** d   1      -5.672  22.964  15.912  0.00  0.00     0.197 A 
ATOM      7  C   *** d   1      -7.323  23.580  17.477  0.00  0.00     0.091 A 
ATOM      8  C   *** d   1      -5.158  24.302  17.736  0.00  0.00     0.159 A 
ATOM      9  C   *** d   1      -2.472  24.337  17.012  0.00  0.00     0.052 A 
ATOM     10  C   *** d   1      -2.973  23.632  14.947  0.00  0.00     0.015 A 
ATOM     11  C   *** d   1      -7.934  22.285  15.664  0.00  0.00     0.021 A 
ATOM     12  C   *** d   1      -8.607  23.547  17.879  0.00  0.00     0.074 A 
ATOM     13  C   *** d   1      -1.186  24.539  16.673  0.00  0.00     0.099 A 
ATOM     14  C   *** d   1      -0.760  24.273  15.425  0.00  0.00     0.101 A 
ATOM     15  C   *** d   1      -1.697  23.823  14.575  0.00  0.00     0.040 A 
ATOM     16  C   *** d   1      -9.573  22.906  17.205  0.00  0.00     0.068 A 
ATOM     17  C   *** d   1      -9.207  22.268  16.083  0.00  0.00     0.037 A 
ENDROOT
BRANCH  16  18
ATOM     18  O   *** d   1     -10.860  22.899  17.648  0.00  0.00    -0.361 OA
ATOM     19  H   *** d   1     -10.948  22.239  18.355  0.00  0.00     0.217 HD
ENDBRANCH  16  18
BRANCH  13  20
ATOM     20  O   *** d   1      -0.293  25.003  17.592  0.00  0.00    -0.358 OA
ATOM     21  H   *** d   1      -0.622  25.838  17.960  0.00  0.00     0.217 HD
ENDBRANCH  13  20
BRANCH  14  22
ATOM     22  O   *** d   1       0.560  24.498  15.117  0.00  0.00    -0.353 OA
ATOM     23  C   *** d   1       0.996  24.303  13.793  0.00  0.00     0.210 C 
ENDBRANCH  14  22
TORSDOF 3
ENDMDL
MODEL 8
REMARK VINA RESULT:      -7.0     36.089     37.646
REMARK  3 active torsions:
REMARK  status: ('A' for Active; 'I' for Inactive)
REMARK    1  A    between atoms: O_3  and  C_17 
REMARK    2  A    between atoms: O_4  and  C_16 
REMARK    3  A    between atoms: O_5  and  C_19 
ROOT
ATOM      1  O   *** d   1      15.708  13.753  44.448  0.00  0.00    -0.321 OA
ATOM      2  O   *** d   1      15.106  11.927  40.980  0.00  0.00    -0.286 OA
ATOM      3  C   *** d   1      16.303  13.488  42.132  0.00  0.00     0.048 A 
ATOM      4  C   *** d   1      14.469  12.300  43.062  0.00  0.00     0.049 A 
ATOM      5  C   *** d   1      17.096  13.908  41.099  0.00  0.00    -0.017 A 
ATOM      6  C   *** d   1      15.291  12.566  41.998  0.00  0.00     0.197 A 
ATOM      7  C   *** d   1      14.677  12.897  44.250  0.00  0.00     0.091 A 
ATOM      8  C   *** d   1      16.451  14.048  43.353  0.00  0.00     0.159 A 
ATOM      9  C   *** d   1      18.245  14.595  41.299  0.00  0.00     0.052 A 
ATOM     10  C   *** d   1      16.845  13.727  39.784  0.00  0.00     0.015 A 
ATOM     11  C   *** d   1      13.436  11.437  42.959  0.00  0.00     0.021 A 
ATOM     12  C   *** d   1      13.853  12.621  45.278  0.00  0.00     0.074 A 
ATOM     13  C   *** d   1      19.073  15.039  40.336  0.00  0.00     0.099 A 
ATOM     14  C   *** d   1      18.792  14.817  39.040  0.00  0.00     0.101 A 
ATOM     15  C   *** d   1      17.648  14.156  38.798  0.00  0.00     0.040 A 
ATOM     16  C   *** d   1      12.818  11.773  45.184  0.00  0.00     0.068 A 
ATOM     17  C   *** d   1      12.626  11.180  43.996  0.00  0.00     0.037 A 
ENDROOT
BRANCH  16  18
ATOM     18  O   *** d   1      12.009  11.524  46.249  0.00  0.00    -0.361 OA
ATOM     19  H   *** d   1      11.261  10.978  45.958  0.00  0.00     0.217 HD
ENDBRANCH  16  18
BRANCH  13  20
ATOM     20  O   *** d   1      20.216  15.707  40.661  0.00  0.00    -0.358 OA
ATOM     21  H   *** d   1      20.110  16.645  40.434  0.00  0.00     0.217 HD
ENDBRANCH  13  20
BRANCH  14  22
ATOM     22  O   *** d   1      19.661  15.292  38.087  0.00  0.00    -0.353 OA
ATOM     23  C   *** d   1      20.429  14.374  37.345  0.00  0.00     0.210 C 
ENDBRANCH  14  22
TORSDOF 3
ENDMDL
MODEL 9
REMARK VINA RESULT:      -6.9      3.603      4.601
REMARK  3 active torsions:
REMARK  status: ('A' for Active; 'I' for Inactive)
REMARK    1  A    between atoms: O_3  and  C_17 
REMARK    2  A    between atoms: O_4  and  C_16 
REMARK    3  A    between atoms: O_5  and  C_19 
ROOT
ATOM      1  O   *** d   1      46.986  33.119  40.953  0.00  0.00    -0.321 OA
ATOM      2  O   *** d   1      50.072  32.654  38.505  0.00  0.00    -0.286 OA
ATOM      3  C   *** d   1      48.680  34.116  39.565  0.00  0.00     0.048 A 
ATOM      4  C   *** d   1      48.411  31.758  39.655  0.00  0.00     0.049 A 
ATOM      5  C   *** d   1      49.217  35.272  39.067  0.00  0.00    -0.017 A 
ATOM      6  C   *** d   1      49.091  32.856  39.196  0.00  0.00     0.197 A 
ATOM      7  C   *** d   1      47.377  31.902  40.502  0.00  0.00     0.091 A 
ATOM      8  C   *** d   1      47.633  34.183  40.418  0.00  0.00     0.159 A 
ATOM      9  C   *** d   1      48.994  36.479  39.635  0.00  0.00     0.052 A 
ATOM     10  C   *** d   1      49.993  35.373  37.965  0.00  0.00     0.015 A 
ATOM     11  C   *** d   1      48.753  30.507  39.279  0.00  0.00     0.021 A 
ATOM     12  C   *** d   1      46.724  30.807  40.935  0.00  0.00     0.074 A 
ATOM     13  C   *** d   1      49.486  37.654  39.203  0.00  0.00     0.099 A 
ATOM     14  C   *** d   1      50.272  37.705  38.113  0.00  0.00     0.101 A 
ATOM     15  C   *** d   1      50.500  36.528  37.506  0.00  0.00     0.040 A 
ATOM     16  C   *** d   1      47.049  29.561  40.561  0.00  0.00     0.068 A 
ATOM     17  C   *** d   1      48.086  29.432  39.721  0.00  0.00     0.037 A 
ENDROOT
BRANCH  16  18
ATOM     18  O   *** d   1      46.359  28.482  41.023  0.00  0.00    -0.361 OA
ATOM     19  H   *** d   1      46.866  27.676  40.829  0.00  0.00     0.217 HD
ENDBRANCH  16  18
BRANCH  13  20
ATOM     20  O   *** d   1      49.207  38.810  39.871  0.00  0.00    -0.358 OA
ATOM     21  H   *** d   1      49.921  38.990  40.503  0.00  0.00     0.217 HD
ENDBRANCH  13  20
BRANCH  14  22
ATOM     22  O   *** d   1      50.750  38.925  37.700  0.00  0.00    -0.353 OA
ATOM     23  C   *** d   1      52.070  39.289  38.029  0.00  0.00     0.210 C 
ENDBRANCH  14  22
TORSDOF 3
ENDMDL
MODEL 10
REMARK VINA RESULT:      -6.9     48.481     50.240
REMARK  3 active torsions:
REMARK  status: ('A' for Active; 'I' for Inactive)
REMARK    1  A    between atoms: O_3  and  C_17 
REMARK    2  A    between atoms: O_4  and  C_16 
REMARK    3  A    between atoms: O_5  and  C_19 
ROOT
ATOM      1  O   *** d   1       6.202  14.245  23.417  0.00  0.00    -0.321 OA
ATOM      2  O   *** d   1       7.169  11.328  20.911  0.00  0.00    -0.286 OA
ATOM      3  C   *** d   1       6.460  11.890  23.004  0.00  0.00     0.048 A 
ATOM      4  C   *** d   1       7.080  13.490  21.362  0.00  0.00     0.049 A 
ATOM      5  C   *** d   1       6.384  10.623  23.515  0.00  0.00    -0.017 A 
ATOM      6  C   *** d   1       6.924  12.182  21.742  0.00  0.00     0.197 A 
ATOM      7  C   *** d   1       6.735  14.487  22.195  0.00  0.00     0.091 A 
ATOM      8  C   *** d   1       6.135  12.942  23.786  0.00  0.00     0.159 A 
ATOM      9  C   *** d   1       5.680  10.333  24.634  0.00  0.00     0.052 A 
ATOM     10  C   *** d   1       6.997   9.528  23.013  0.00  0.00     0.015 A 
ATOM     11  C   *** d   1       7.577  13.819  20.151  0.00  0.00     0.021 A 
ATOM     12  C   *** d   1       6.902  15.763  21.799  0.00  0.00     0.074 A 
ATOM     13  C   *** d   1       5.560   9.115  25.194  0.00  0.00     0.099 A 
ATOM     14  C   *** d   1       6.172   8.050  24.647  0.00  0.00     0.101 A 
ATOM     15  C   *** d   1       6.900   8.300  23.547  0.00  0.00     0.040 A 
ATOM     16  C   *** d   1       7.404  16.102  20.602  0.00  0.00     0.068 A 
ATOM     17  C   *** d   1       7.737  15.097  19.779  0.00  0.00     0.037 A 
ENDROOT
BRANCH  16  18
ATOM     18  O   *** d   1       7.556  17.405  20.243  0.00  0.00    -0.361 OA
ATOM     19  H   *** d   1       8.019  17.878  20.955  0.00  0.00     0.217 HD
ENDBRANCH  16  18
BRANCH  13  20
ATOM     20  O   *** d   1       4.805   8.941  26.316  0.00  0.00    -0.358 OA
ATOM     21  H   *** d   1       4.229   8.170  26.194  0.00  0.00     0.217 HD
ENDBRANCH  13  20
BRANCH  14  22
ATOM     22  O   *** d   1       6.029   6.825  25.253  0.00  0.00    -0.353 OA
ATOM     23  C   *** d   1       6.300   5.660  24.511  0.00  0.00     0.210 C 
ENDBRANCH  14  22
TORSDOF 3
ENDMDL
MODEL 11
REMARK VINA RESULT:      -6.9     25.617     27.646
REMARK  3 active torsions:
REMARK  status: ('A' for Active; 'I' for Inactive)
REMARK    1  A    between atoms: O_3  and  C_17 
REMARK    2  A    between atoms: O_4  and  C_16 
REMARK    3  A    between atoms: O_5  and  C_19 
ROOT
ATOM      1  O   *** d   1      23.384  38.078  39.723  0.00  0.00    -0.321 OA
ATOM      2  O   *** d   1      19.906  38.010  41.628  0.00  0.00    -0.286 OA
ATOM      3  C   *** d   1      22.148  38.405  41.760  0.00  0.00     0.048 A 
ATOM      4  C   *** d   1      21.083  37.561  39.812  0.00  0.00     0.049 A 
ATOM      5  C   *** d   1      22.196  38.732  43.088  0.00  0.00    -0.017 A 
ATOM      6  C   *** d   1      21.009  37.986  41.114  0.00  0.00     0.197 A 
ATOM      7  C   *** d   1      22.253  37.600  39.149  0.00  0.00     0.091 A 
ATOM      8  C   *** d   1      23.286  38.416  41.032  0.00  0.00     0.159 A 
ATOM      9  C   *** d   1      23.242  39.395  43.635  0.00  0.00     0.052 A 
ATOM     10  C   *** d   1      21.258  38.430  44.013  0.00  0.00     0.015 A 
ATOM     11  C   *** d   1      19.998  37.098  39.157  0.00  0.00     0.021 A 
ATOM     12  C   *** d   1      22.301  37.174  37.873  0.00  0.00     0.074 A 
ATOM     13  C   *** d   1      23.358  39.749  44.928  0.00  0.00     0.099 A 
ATOM     14  C   *** d   1      22.389  39.445  45.809  0.00  0.00     0.101 A 
ATOM     15  C   *** d   1      21.342  38.766  45.309  0.00  0.00     0.040 A 
ATOM     16  C   *** d   1      21.231  36.703  37.215  0.00  0.00     0.068 A 
ATOM     17  C   *** d   1      20.071  36.676  37.886  0.00  0.00     0.037 A 
ENDROOT
BRANCH  16  18
ATOM     18  O   *** d   1      21.325  36.281  35.925  0.00  0.00    -0.361 OA
ATOM     19  H   *** d   1      21.880  36.904  35.427  0.00  0.00     0.217 HD
ENDBRANCH  16  18
BRANCH  13  20
ATOM     20  O   *** d   1      24.455  40.434  45.361  0.00  0.00    -0.358 OA
ATOM     21  H   *** d   1      25.094  39.806  45.735  0.00  0.00     0.217 HD
ENDBRANCH  13  20
BRANCH  14  22
ATOM     22  O   *** d   1      22.549  39.819  47.121  0.00  0.00    -0.353 OA
ATOM     23  C   *** d   1      22.454  38.839  48.128  0.00  0.00     0.210 C 
ENDBRANCH  14  22
TORSDOF 3
ENDMDL
MODEL 12
REMARK VINA RESULT:      -6.8     54.113     56.582
REMARK  3 active torsions:
REMARK  status: ('A' for Active; 'I' for Inactive)
REMARK    1  A    between atoms: O_3  and  C_17 
REMARK    2  A    between atoms: O_4  and  C_16 
REMARK    3  A    between atoms: O_5  and  C_19 
ROOT
ATOM      1  O   *** d   1      -0.211  23.908  18.186  0.00  0.00    -0.321 OA
ATOM      2  O   *** d   1      -1.577  24.678  14.544  0.00  0.00    -0.286 OA
ATOM      3  C   *** d   1      -2.085  24.099  16.689  0.00  0.00     0.048 A 
ATOM      4  C   *** d   1       0.140  24.341  15.893  0.00  0.00     0.049 A 
ATOM      5  C   *** d   1      -3.439  23.985  16.531  0.00  0.00    -0.017 A 
ATOM      6  C   *** d   1      -1.212  24.368  15.661  0.00  0.00     0.197 A 
ATOM      7  C   *** d   1       0.614  24.102  17.129  0.00  0.00     0.091 A 
ATOM      8  C   *** d   1      -1.536  23.867  17.902  0.00  0.00     0.159 A 
ATOM      9  C   *** d   1      -4.296  23.994  17.579  0.00  0.00     0.052 A 
ATOM     10  C   *** d   1      -4.088  23.827  15.356  0.00  0.00     0.015 A 
ATOM     11  C   *** d   1       1.031  24.553  14.902  0.00  0.00     0.021 A 
ATOM     12  C   *** d   1       1.945  24.077  17.329  0.00  0.00     0.074 A 
ATOM     13  C   *** d   1      -5.635  23.886  17.500  0.00  0.00     0.099 A 
ATOM     14  C   *** d   1      -6.239  23.752  16.306  0.00  0.00     0.101 A 
ATOM     15  C   *** d   1      -5.421  23.716  15.242  0.00  0.00     0.040 A 
ATOM     16  C   *** d   1       2.840  24.277  16.350  0.00  0.00     0.068 A 
ATOM     17  C   *** d   1       2.353  24.520  15.125  0.00  0.00     0.037 A 
ENDROOT
BRANCH  16  18
ATOM     18  O   *** d   1       4.177  24.241  16.597  0.00  0.00    -0.361 OA
ATOM     19  H   *** d   1       4.322  23.979  17.521  0.00  0.00     0.217 HD
ENDBRANCH  16  18
BRANCH  13  20
ATOM     20  O   *** d   1      -6.399  23.926  18.628  0.00  0.00    -0.358 OA
ATOM     21  H   *** d   1      -6.579  23.019  18.922  0.00  0.00     0.217 HD
ENDBRANCH  13  20
BRANCH  14  22
ATOM     22  O   *** d   1      -7.608  23.639  16.270  0.00  0.00    -0.353 OA
ATOM     23  C   *** d   1      -8.186  22.525  15.631  0.00  0.00     0.210 C 
ENDBRANCH  14  22
TORSDOF 3
ENDMDL
MODEL 13
REMARK VINA RESULT:      -6.8     62.597     64.757
REMARK  3 active torsions:
REMARK  status: ('A' for Active; 'I' for Inactive)
REMARK    1  A    between atoms: O_3  and  C_17 
REMARK    2  A    between atoms: O_4  and  C_16 
REMARK    3  A    between atoms: O_5  and  C_19 
ROOT
ATOM      1  O   *** d   1     -13.317  25.951  15.990  0.00  0.00    -0.321 OA
ATOM      2  O   *** d   1     -12.298  23.713  19.101  0.00  0.00    -0.286 OA
ATOM      3  C   *** d   1     -11.629  24.694  17.154  0.00  0.00     0.048 A 
ATOM      4  C   *** d   1     -13.872  24.736  17.935  0.00  0.00     0.049 A 
ATOM      5  C   *** d   1     -10.336  24.247  17.161  0.00  0.00    -0.017 A 
ATOM      6  C   *** d   1     -12.569  24.338  18.093  0.00  0.00     0.197 A 
ATOM      7  C   *** d   1     -14.225  25.514  16.896  0.00  0.00     0.091 A 
ATOM      8  C   *** d   1     -12.057  25.474  16.137  0.00  0.00     0.159 A 
ATOM      9  C   *** d   1      -9.368  24.813  16.403  0.00  0.00     0.052 A 
ATOM     10  C   *** d   1      -9.863  23.202  17.876  0.00  0.00     0.015 A 
ATOM     11  C   *** d   1     -14.834  24.370  18.809  0.00  0.00     0.021 A 
ATOM     12  C   *** d   1     -15.511  25.888  16.762  0.00  0.00     0.074 A 
ATOM     13  C   *** d   1      -8.080  24.429  16.357  0.00  0.00     0.099 A 
ATOM     14  C   *** d   1      -7.649  23.396  17.103  0.00  0.00     0.101 A 
ATOM     15  C   *** d   1      -8.585  22.792  17.853  0.00  0.00     0.040 A 
ATOM     16  C   *** d   1     -16.477  25.522  17.617  0.00  0.00     0.068 A 
ATOM     17  C   *** d   1     -16.109  24.753  18.653  0.00  0.00     0.037 A 
ENDROOT
BRANCH  16  18
ATOM     18  O   *** d   1     -17.765  25.923  17.443  0.00  0.00    -0.361 OA
ATOM     19  H   *** d   1     -18.271  25.197  17.041  0.00  0.00     0.217 HD
ENDBRANCH  16  18
BRANCH  13  20
ATOM     20  O   *** d   1      -7.188  25.091  15.566  0.00  0.00    -0.358 OA
ATOM     21  H   *** d   1      -7.465  25.008  14.639  0.00  0.00     0.217 HD
ENDBRANCH  13  20
BRANCH  14  22
ATOM     22  O   *** d   1      -6.327  23.031  17.023  0.00  0.00    -0.353 OA
ATOM     23  C   *** d   1      -5.923  22.141  16.009  0.00  0.00     0.210 C 
ENDBRANCH  14  22
TORSDOF 3
ENDMDL
MODEL 14
REMARK VINA RESULT:      -6.7     21.528     25.333
REMARK  3 active torsions:
REMARK  status: ('A' for Active; 'I' for Inactive)
REMARK    1  A    between atoms: O_3  and  C_17 
REMARK    2  A    between atoms: O_4  and  C_16 
REMARK    3  A    between atoms: O_5  and  C_19 
ROOT
ATOM      1  O   *** d   1      37.899  52.128  28.015  0.00  0.00    -0.321 OA
ATOM      2  O   *** d   1      35.545  49.456  29.761  0.00  0.00    -0.286 OA
ATOM      3  C   *** d   1      35.696  51.209  28.311  0.00  0.00     0.048 A 
ATOM      4  C   *** d   1      37.528  50.417  29.597  0.00  0.00     0.049 A 
ATOM      5  C   *** d   1      34.369  51.288  27.983  0.00  0.00    -0.017 A 
ATOM      6  C   *** d   1      36.205  50.339  29.246  0.00  0.00     0.197 A 
ATOM      7  C   *** d   1      38.341  51.304  28.997  0.00  0.00     0.091 A 
ATOM      8  C   *** d   1      36.571  52.074  27.750  0.00  0.00     0.159 A 
ATOM      9  C   *** d   1      33.931  51.944  26.884  0.00  0.00     0.052 A 
ATOM     10  C   *** d   1      33.346  50.767  28.696  0.00  0.00     0.015 A 
ATOM     11  C   *** d   1      38.057  49.614  30.544  0.00  0.00     0.021 A 
ATOM     12  C   *** d   1      39.635  51.364  29.362  0.00  0.00     0.074 A 
ATOM     13  C   *** d   1      32.647  52.064  26.500  0.00  0.00     0.099 A 
ATOM     14  C   *** d   1      31.662  51.511  27.230  0.00  0.00     0.101 A 
ATOM     15  C   *** d   1      32.055  50.869  28.342  0.00  0.00     0.040 A 
ATOM     16  C   *** d   1      40.169  50.577  30.308  0.00  0.00     0.068 A 
ATOM     17  C   *** d   1      39.349  49.693  30.894  0.00  0.00     0.037 A 
ENDROOT
BRANCH  16  18
ATOM     18  O   *** d   1      41.483  50.672  30.647  0.00  0.00    -0.361 OA
ATOM     19  H   *** d   1      41.582  50.466  31.591  0.00  0.00     0.217 HD
ENDBRANCH  16  18
BRANCH  13  20
ATOM     20  O   *** d   1      32.327  52.736  25.357  0.00  0.00    -0.358 OA
ATOM     21  H   *** d   1      32.979  53.439  25.210  0.00  0.00     0.217 HD
ENDBRANCH  13  20
BRANCH  14  22
ATOM     22  O   *** d   1      30.364  51.661  26.806  0.00  0.00    -0.353 OA
ATOM     23  C   *** d   1      29.600  52.730  27.311  0.00  0.00     0.210 C 
ENDBRANCH  14  22
TORSDOF 3
ENDMDL
MODEL 15
REMARK VINA RESULT:      -6.7     48.804     50.293
REMARK  3 active torsions:
REMARK  status: ('A' for Active; 'I' for Inactive)
REMARK    1  A    between atoms: O_3  and  C_17 
REMARK    2  A    between atoms: O_4  and  C_16 
REMARK    3  A    between atoms: O_5  and  C_19 
ROOT
ATOM      1  O   *** d   1       6.005  11.233  24.615  0.00  0.00    -0.321 OA
ATOM      2  O   *** d   1       6.487  10.526  20.743  0.00  0.00    -0.286 OA
ATOM      3  C   *** d   1       6.373  12.090  22.397  0.00  0.00     0.048 A 
ATOM      4  C   *** d   1       5.990   9.774  22.761  0.00  0.00     0.049 A 
ATOM      5  C   *** d   1       6.539  13.198  21.611  0.00  0.00    -0.017 A 
ATOM      6  C   *** d   1       6.280  10.808  21.908  0.00  0.00     0.197 A 
ATOM      7  C   *** d   1       5.846   9.999  24.079  0.00  0.00     0.091 A 
ATOM      8  C   *** d   1       6.215  12.240  23.731  0.00  0.00     0.159 A 
ATOM      9  C   *** d   1       6.899  14.400  22.118  0.00  0.00     0.052 A 
ATOM     10  C   *** d   1       6.350  13.255  20.275  0.00  0.00     0.015 A 
ATOM     11  C   *** d   1       5.844   8.509  22.314  0.00  0.00     0.021 A 
ATOM     12  C   *** d   1       5.558   8.968  24.894  0.00  0.00     0.074 A 
ATOM     13  C   *** d   1       7.079  15.529  21.410  0.00  0.00     0.099 A 
ATOM     14  C   *** d   1       6.900  15.534  20.077  0.00  0.00     0.101 A 
ATOM     15  C   *** d   1       6.520  14.364  19.537  0.00  0.00     0.040 A 
ATOM     16  C   *** d   1       5.401   7.708  24.460  0.00  0.00     0.068 A 
ATOM     17  C   *** d   1       5.554   7.498  23.145  0.00  0.00     0.037 A 
ENDROOT
BRANCH  16  18
ATOM     18  O   *** d   1       5.109   6.695  25.321  0.00  0.00    -0.361 OA
ATOM     19  H   *** d   1       5.228   7.009  26.232  0.00  0.00     0.217 HD
ENDBRANCH  16  18
BRANCH  13  20
ATOM     20  O   *** d   1       7.462  16.681  22.030  0.00  0.00    -0.358 OA
ATOM     21  H   *** d   1       8.106  16.469  22.724  0.00  0.00     0.217 HD
ENDBRANCH  13  20
BRANCH  14  22
ATOM     22  O   *** d   1       7.089  16.710  19.390  0.00  0.00    -0.353 OA
ATOM     23  C   *** d   1       5.967  17.399  18.893  0.00  0.00     0.210 C 
ENDBRANCH  14  22
TORSDOF 3
ENDMDL
MODEL 16
REMARK VINA RESULT:      -6.6     46.765     48.942
REMARK  3 active torsions:
REMARK  status: ('A' for Active; 'I' for Inactive)
REMARK    1  A    between atoms: O_3  and  C_17 
REMARK    2  A    between atoms: O_4  and  C_16 
REMARK    3  A    between atoms: O_5  and  C_19 
ROOT
ATOM      1  O   *** d   1       3.221  22.153  47.761  0.00  0.00    -0.321 OA
ATOM      2  O   *** d   1       1.787  21.169  44.197  0.00  0.00    -0.286 OA
ATOM      3  C   *** d   1       1.324  21.911  46.302  0.00  0.00     0.048 A 
ATOM      4  C   *** d   1       3.493  21.245  45.600  0.00  0.00     0.049 A 
ATOM      5  C   *** d   1      -0.035  22.008  46.166  0.00  0.00    -0.017 A 
ATOM      6  C   *** d   1       2.160  21.421  45.327  0.00  0.00     0.197 A 
ATOM      7  C   *** d   1       3.994  21.596  46.797  0.00  0.00     0.091 A 
ATOM      8  C   *** d   1       1.898  22.240  47.481  0.00  0.00     0.159 A 
ATOM      9  C   *** d   1      -0.799  22.735  47.013  0.00  0.00     0.052 A 
ATOM     10  C   *** d   1      -0.781  21.396  45.219  0.00  0.00     0.015 A 
ATOM     11  C   *** d   1       4.338  20.724  44.686  0.00  0.00     0.021 A 
ATOM     12  C   *** d   1       5.305  21.410  47.041  0.00  0.00     0.074 A 
ATOM     13  C   *** d   1      -2.135  22.876  46.942  0.00  0.00     0.099 A 
ATOM     14  C   *** d   1      -2.835  22.265  45.969  0.00  0.00     0.101 A 
ATOM     15  C   *** d   1      -2.114  21.515  45.119  0.00  0.00     0.040 A 
ATOM     16  C   *** d   1       6.153  20.884  46.145  0.00  0.00     0.068 A 
ATOM     17  C   *** d   1       5.640  20.545  44.953  0.00  0.00     0.037 A 
ENDROOT
BRANCH  16  18
ATOM     18  O   *** d   1       7.471  20.712  46.435  0.00  0.00    -0.361 OA
ATOM     19  H   *** d   1       7.850  20.065  45.817  0.00  0.00     0.217 HD
ENDBRANCH  16  18
BRANCH  13  20
ATOM     20  O   *** d   1      -2.798  23.653  47.845  0.00  0.00    -0.358 OA
ATOM     21  H   *** d   1      -2.856  24.559  47.502  0.00  0.00     0.217 HD
ENDBRANCH  13  20
BRANCH  14  22
ATOM     22  O   *** d   1      -4.198  22.430  45.935  0.00  0.00    -0.353 OA
ATOM     23  C   *** d   1      -5.010  21.336  45.580  0.00  0.00     0.210 C 
ENDBRANCH  14  22
TORSDOF 3
ENDMDL
MODEL 17
REMARK VINA RESULT:      -6.6     16.278     17.553
REMARK  3 active torsions:
REMARK  status: ('A' for Active; 'I' for Inactive)
REMARK    1  A    between atoms: O_3  and  C_17 
REMARK    2  A    between atoms: O_4  and  C_16 
REMARK    3  A    between atoms: O_5  and  C_19 
ROOT
ATOM      1  O   *** d   1      35.521  28.128  34.592  0.00  0.00    -0.321 OA
ATOM      2  O   *** d   1      33.689  24.872  35.923  0.00  0.00    -0.286 OA
ATOM      3  C   *** d   1      33.470  26.922  34.949  0.00  0.00     0.048 A 
ATOM      4  C   *** d   1      35.540  26.063  35.734  0.00  0.00     0.049 A 
ATOM      5  C   *** d   1      32.106  26.925  34.837  0.00  0.00    -0.017 A 
ATOM      6  C   *** d   1      34.188  25.920  35.559  0.00  0.00     0.197 A 
ATOM      7  C   *** d   1      36.176  27.152  35.267  0.00  0.00     0.091 A 
ATOM      8  C   *** d   1      34.175  27.987  34.507  0.00  0.00     0.159 A 
ATOM      9  C   *** d   1      31.448  27.766  34.006  0.00  0.00     0.052 A 
ATOM     10  C   *** d   1      31.253  26.139  35.531  0.00  0.00     0.015 A 
ATOM     11  C   *** d   1      36.274  25.125  36.369  0.00  0.00     0.021 A 
ATOM     12  C   *** d   1      37.504  27.270  35.455  0.00  0.00     0.074 A 
ATOM     13  C   *** d   1      30.114  27.827  33.844  0.00  0.00     0.099 A 
ATOM     14  C   *** d   1      29.304  27.009  34.541  0.00  0.00     0.101 A 
ATOM     15  C   *** d   1      29.918  26.173  35.394  0.00  0.00     0.040 A 
ATOM     16  C   *** d   1      38.241  26.349  36.093  0.00  0.00     0.068 A 
ATOM     17  C   *** d   1      37.595  25.265  36.547  0.00  0.00     0.037 A 
ENDROOT
BRANCH  16  18
ATOM     18  O   *** d   1      39.582  26.510  36.262  0.00  0.00    -0.361 OA
ATOM     19  H   *** d   1      39.743  26.973  37.100  0.00  0.00     0.217 HD
ENDBRANCH  16  18
BRANCH  13  20
ATOM     20  O   *** d   1      29.564  28.707  32.960  0.00  0.00    -0.358 OA
ATOM     21  H   *** d   1      28.853  28.262  32.470  0.00  0.00     0.217 HD
ENDBRANCH  13  20
BRANCH  14  22
ATOM     22  O   *** d   1      27.947  27.107  34.351  0.00  0.00    -0.353 OA
ATOM     23  C   *** d   1      27.364  26.460  33.244  0.00  0.00     0.210 C 
ENDBRANCH  14  22
TORSDOF 3
ENDMDL
MODEL 18
REMARK VINA RESULT:      -6.5     25.030     27.137
REMARK  3 active torsions:
REMARK  status: ('A' for Active; 'I' for Inactive)
REMARK    1  A    between atoms: O_3  and  C_17 
REMARK    2  A    between atoms: O_4  and  C_16 
REMARK    3  A    between atoms: O_5  and  C_19 
ROOT
ATOM      1  O   *** d   1      20.751  35.052  35.419  0.00  0.00    -0.321 OA
ATOM      2  O   *** d   1      24.327  36.516  36.308  0.00  0.00    -0.286 OA
ATOM      3  C   *** d   1      22.156  36.258  36.954  0.00  0.00     0.048 A 
ATOM      4  C   *** d   1      22.983  35.553  34.842  0.00  0.00     0.049 A 
ATOM      5  C   *** d   1      22.238  36.937  38.140  0.00  0.00    -0.017 A 
ATOM      6  C   *** d   1      23.195  36.147  36.060  0.00  0.00     0.197 A 
ATOM      7  C   *** d   1      21.780  35.034  34.539  0.00  0.00     0.091 A 
ATOM      8  C   *** d   1      20.977  35.714  36.580  0.00  0.00     0.159 A 
ATOM      9  C   *** d   1      21.311  36.806  39.117  0.00  0.00     0.052 A 
ATOM     10  C   *** d   1      23.202  37.821  38.481  0.00  0.00     0.015 A 
ATOM     11  C   *** d   1      23.963  35.466  33.918  0.00  0.00     0.021 A 
ATOM     12  C   *** d   1      21.597  34.459  33.335  0.00  0.00     0.074 A 
ATOM     13  C   *** d   1      21.325  37.439  40.303  0.00  0.00     0.099 A 
ATOM     14  C   *** d   1      22.316  38.295  40.608  0.00  0.00     0.101 A 
ATOM     15  C   *** d   1      23.246  38.471  39.655  0.00  0.00     0.040 A 
ATOM     16  C   *** d   1      22.560  34.376  32.405  0.00  0.00     0.068 A 
ATOM     17  C   *** d   1      23.756  34.891  32.724  0.00  0.00     0.037 A 
ENDROOT
BRANCH  16  18
ATOM     18  O   *** d   1      22.330  33.786  31.201  0.00  0.00    -0.361 OA
ATOM     19  H   *** d   1      21.645  33.106  31.306  0.00  0.00     0.217 HD
ENDBRANCH  16  18
BRANCH  13  20
ATOM     20  O   *** d   1      20.342  37.212  41.221  0.00  0.00    -0.358 OA
ATOM     21  H   *** d   1      19.502  37.067  40.755  0.00  0.00     0.217 HD
ENDBRANCH  13  20
BRANCH  14  22
ATOM     22  O   *** d   1      22.291  38.926  41.829  0.00  0.00    -0.353 OA
ATOM     23  C   *** d   1      23.227  38.551  42.811  0.00  0.00     0.210 C 
ENDBRANCH  14  22
TORSDOF 3
ENDMDL
MODEL 19
REMARK VINA RESULT:      -6.4     62.457     64.685
REMARK  3 active torsions:
REMARK  status: ('A' for Active; 'I' for Inactive)
REMARK    1  A    between atoms: O_3  and  C_17 
REMARK    2  A    between atoms: O_4  and  C_16 
REMARK    3  A    between atoms: O_5  and  C_19 
ROOT
ATOM      1  O   *** d   1      -9.663  22.100  14.944  0.00  0.00    -0.321 OA
ATOM      2  O   *** d   1     -10.102  23.637  18.573  0.00  0.00    -0.286 OA
ATOM      3  C   *** d   1     -11.120  22.995  16.636  0.00  0.00     0.048 A 
ATOM      4  C   *** d   1      -8.765  22.963  16.947  0.00  0.00     0.049 A 
ATOM      5  C   *** d   1     -12.398  23.341  16.979  0.00  0.00    -0.017 A 
ATOM      6  C   *** d   1     -10.021  23.232  17.428  0.00  0.00     0.197 A 
ATOM      7  C   *** d   1      -8.605  22.421  15.727  0.00  0.00     0.091 A 
ATOM      8  C   *** d   1     -10.882  22.451  15.422  0.00  0.00     0.159 A 
ATOM      9  C   *** d   1     -13.481  22.861  16.324  0.00  0.00     0.052 A 
ATOM     10  C   *** d   1     -12.749  24.197  17.964  0.00  0.00     0.015 A 
ATOM     11  C   *** d   1      -7.659  23.225  17.675  0.00  0.00     0.021 A 
ATOM     12  C   *** d   1      -7.362  22.170  15.277  0.00  0.00     0.074 A 
ATOM     13  C   *** d   1     -14.763  23.156  16.604  0.00  0.00     0.099 A 
ATOM     14  C   *** d   1     -15.066  23.998  17.608  0.00  0.00     0.101 A 
ATOM     15  C   *** d   1     -14.017  24.514  18.269  0.00  0.00     0.040 A 
ATOM     16  C   *** d   1      -6.255  22.435  15.986  0.00  0.00     0.068 A 
ATOM     17  C   *** d   1      -6.430  22.969  17.204  0.00  0.00     0.037 A 
ENDROOT
BRANCH  16  18
ATOM     18  O   *** d   1      -5.017  22.165  15.491  0.00  0.00    -0.361 OA
ATOM     19  H   *** d   1      -4.725  21.300  15.821  0.00  0.00     0.217 HD
ENDBRANCH  16  18
BRANCH  13  20
ATOM     20  O   *** d   1     -15.775  22.594  15.884  0.00  0.00    -0.358 OA
ATOM     21  H   *** d   1     -16.324  22.054  16.475  0.00  0.00     0.217 HD
ENDBRANCH  13  20
BRANCH  14  22
ATOM     22  O   *** d   1     -16.388  24.278  17.858  0.00  0.00    -0.353 OA
ATOM     23  C   *** d   1     -16.732  25.536  18.389  0.00  0.00     0.210 C 
ENDBRANCH  14  22
TORSDOF 3
ENDMDL
MODEL 20
REMARK VINA RESULT:      -6.4     49.846     51.337
REMARK  3 active torsions:
REMARK  status: ('A' for Active; 'I' for Inactive)
REMARK    1  A    between atoms: O_3  and  C_17 
REMARK    2  A    between atoms: O_4  and  C_16 
REMARK    3  A    between atoms: O_5  and  C_19 
ROOT
ATOM      1  O   *** d   1       5.239   7.550  23.696  0.00  0.00    -0.321 OA
ATOM      2  O   *** d   1       7.903   8.642  20.970  0.00  0.00    -0.286 OA
ATOM      3  C   *** d   1       6.400   9.315  22.546  0.00  0.00     0.048 A 
ATOM      4  C   *** d   1       6.711   7.044  21.923  0.00  0.00     0.049 A 
ATOM      5  C   *** d   1       6.562  10.664  22.387  0.00  0.00    -0.017 A 
ATOM      6  C   *** d   1       7.030   8.369  21.771  0.00  0.00     0.197 A 
ATOM      7  C   *** d   1       5.825   6.660  22.859  0.00  0.00     0.091 A 
ATOM      8  C   *** d   1       5.521   8.855  23.464  0.00  0.00     0.159 A 
ATOM      9  C   *** d   1       6.158  11.559  23.319  0.00  0.00     0.052 A 
ATOM     10  C   *** d   1       7.102  11.275  21.309  0.00  0.00     0.015 A 
ATOM     11  C   *** d   1       7.271   6.089  21.150  0.00  0.00     0.021 A 
ATOM     12  C   *** d   1       5.526   5.353  22.985  0.00  0.00     0.074 A 
ATOM     13  C   *** d   1       6.283  12.895  23.231  0.00  0.00     0.099 A 
ATOM     14  C   *** d   1       6.846  13.458  22.147  0.00  0.00     0.101 A 
ATOM     15  C   *** d   1       7.241  12.604  21.188  0.00  0.00     0.040 A 
ATOM     16  C   *** d   1       6.069   4.397  22.217  0.00  0.00     0.068 A 
ATOM     17  C   *** d   1       6.956   4.794  21.293  0.00  0.00     0.037 A 
ENDROOT
BRANCH  16  18
ATOM     18  O   *** d   1       5.737   3.087  22.379  0.00  0.00    -0.361 OA
ATOM     19  H   *** d   1       4.841   2.943  22.033  0.00  0.00     0.217 HD
ENDBRANCH  16  18
BRANCH  13  20
ATOM     20  O   *** d   1       5.854  13.698  24.246  0.00  0.00    -0.358 OA
ATOM     21  H   *** d   1       6.563  14.317  24.481  0.00  0.00     0.217 HD
ENDBRANCH  13  20
BRANCH  14  22
ATOM     22  O   *** d   1       6.950  14.827  22.094  0.00  0.00    -0.353 OA
ATOM     23  C   *** d   1       7.844  15.410  21.175  0.00  0.00     0.210 C 
ENDBRANCH  14  22
TORSDOF 3
ENDMDL
