# Supplementary material for: Astragalus in Acute Pancreatitis: Insights from Network Pharmacology, Molecular Docking, and Meta-Analysis Validation
Source: Curr Issues Mol Biol. 2025 May 21;47(5):379. doi: 10.3390/cimb47050379 (PMC12109879; doi:10.3390/cimb47050379)
Supplement: Supplementary file 1 [file cimb-47-00379-s001.zip › Original Data/Network Pharmacology/5 Molecular Docking/Calycosin/TP53/5o1e.pdb]

REMARK   4 XXXX COMPLIES WITH FORMAT V. 2.0
ATOM      1  N   SER A  96     114.690  73.553 -35.942  1.00 35.68           N  
ATOM      2  HN1 SER A  96     114.928  73.399 -34.962  1.00  0.00           H  
ATOM      3  HN2 SER A  96     115.332  73.064 -36.566  1.00  0.00           H  
ATOM      4  HN3 SER A  96     113.827  73.074 -36.200  1.00  0.00           H  
ATOM      5  CA  SER A  96     114.625  74.977 -36.247  1.00 34.42           C  
ATOM      6  HA  SER A  96     115.638  75.409 -36.071  1.00  0.00           H  
ATOM      7  C   SER A  96     113.642  75.714 -35.342  1.00 30.58           C  
ATOM      8  O   SER A  96     112.971  75.114 -34.489  1.00 29.91           O  
ATOM      9  CB  SER A  96     114.268  75.209 -37.719  1.00 36.54           C  
ATOM     10  HB1 SER A  96     114.972  74.674 -38.399  1.00  0.00           H  
ATOM     11  HB2 SER A  96     114.488  76.256 -38.032  1.00  0.00           H  
ATOM     12  OG  SER A  96     112.921  74.860 -37.988  1.00 38.00           O  
ATOM     13  HG  SER A  96     112.700  75.004 -38.901  1.00  0.00           H  
ATOM     14  N   VAL A  97     113.569  77.027 -35.534  1.00 26.93           N  
ATOM     15  HN  VAL A  97     114.083  77.437 -36.314  1.00  0.00           H  
ATOM     16  CA  VAL A  97     112.784  77.905 -34.674  1.00 23.71           C  
ATOM     17  HA  VAL A  97     111.995  77.302 -34.166  1.00  0.00           H  
ATOM     18  C   VAL A  97     112.114  78.981 -35.522  1.00 22.22           C  
ATOM     19  O   VAL A  97     112.797  79.702 -36.262  1.00 23.15           O  
ATOM     20  CB  VAL A  97     113.668  78.566 -33.609  1.00 23.98           C  
ATOM     21  HB  VAL A  97     114.514  79.078 -34.125  1.00  0.00           H  
ATOM     22  CG1 VAL A  97     112.869  79.594 -32.890  1.00 25.84           C  
ATOM     23 1HG1 VAL A  97     112.445  80.345 -33.597  1.00  0.00           H  
ATOM     24 2HG1 VAL A  97     113.462  80.082 -32.082  1.00  0.00           H  
ATOM     25 3HG1 VAL A  97     112.074  79.129 -32.262  1.00  0.00           H  
ATOM     26  CG2 VAL A  97     114.249  77.537 -32.640  1.00 23.86           C  
ATOM     27 1HG2 VAL A  97     114.848  76.766 -33.179  1.00  0.00           H  
ATOM     28 2HG2 VAL A  97     113.454  77.072 -32.012  1.00  0.00           H  
ATOM     29 3HG2 VAL A  97     114.842  78.025 -31.832  1.00  0.00           H  
ATOM     30  N   PRO A  98     110.797  79.141 -35.432  1.00 19.86           N  
ATOM     31  CA  PRO A  98     110.128  80.203 -36.192  1.00 20.18           C  
ATOM     32  HA  PRO A  98     110.331  80.088 -37.282  1.00  0.00           H  
ATOM     33  C   PRO A  98     110.562  81.583 -35.714  1.00 19.83           C  
ATOM     34  O   PRO A  98     110.747  81.817 -34.519  1.00 20.83           O  
ATOM     35  CB  PRO A  98     108.641  79.961 -35.895  1.00 20.59           C  
ATOM     36  HB1 PRO A  98     107.966  80.192 -36.752  1.00  0.00           H  
ATOM     37  HB2 PRO A  98     108.198  80.695 -35.182  1.00  0.00           H  
ATOM     38  CG  PRO A  98     108.564  78.531 -35.426  1.00 21.22           C  
ATOM     39  HG1 PRO A  98     107.655  78.304 -34.821  1.00  0.00           H  
ATOM     40  HG2 PRO A  98     108.362  77.800 -36.243  1.00  0.00           H  
ATOM     41  CD  PRO A  98     109.844  78.286 -34.703  1.00 20.23           C  
ATOM     42  HD1 PRO A  98     110.141  77.214 -34.628  1.00  0.00           H  
ATOM     43  HD2 PRO A  98     109.801  78.466 -33.603  1.00  0.00           H  
ATOM     44  N   SER A  99     110.704  82.510 -36.660  1.00 19.82           N  
ATOM     45  HN  SER A  99     110.572  82.257 -37.639  1.00  0.00           H  
ATOM     46  CA  SER A  99     111.046  83.881 -36.308  1.00 20.43           C  
ATOM     47  HA  SER A  99     111.974  83.881 -35.690  1.00  0.00           H  
ATOM     48  C   SER A  99     109.916  84.531 -35.517  1.00 19.50           C  
ATOM     49  O   SER A  99     108.731  84.274 -35.749  1.00 19.21           O  
ATOM     50  CB  SER A  99     111.285  84.703 -37.573  1.00 21.55           C  
ATOM     51  HB1 SER A  99     110.473  84.551 -38.322  1.00  0.00           H  
ATOM     52  HB2 SER A  99     112.140  84.305 -38.167  1.00  0.00           H  
ATOM     53  OG  SER A  99     111.459  86.076 -37.260  1.00 23.00           O  
ATOM     54  HG  SER A  99     111.608  86.587 -38.047  1.00  0.00           H  
ATOM     55  N   GLN A 100     110.294  85.400 -34.579  1.00 19.28           N  
ATOM     56  HN  GLN A 100     111.288  85.508 -34.377  1.00  0.00           H  
ATOM     57  CA  GLN A 100     109.330  86.200 -33.833  1.00 19.01           C  
ATOM     58  HA  GLN A 100     108.310  85.919 -34.186  1.00  0.00           H  
ATOM     59  C   GLN A 100     109.509  87.692 -34.076  1.00 19.06           C  
ATOM     60  O   GLN A 100     108.959  88.501 -33.324  1.00 21.02           O  
ATOM     61  CB  GLN A 100     109.403  85.901 -32.333  1.00 20.04           C  
ATOM     62  HB1 GLN A 100     109.099  84.848 -32.128  1.00  0.00           H  
ATOM     63  HB2 GLN A 100     108.595  86.440 -31.787  1.00  0.00           H  
ATOM     64  CG  GLN A 100     110.749  86.194 -31.713  1.00 20.53           C  
ATOM     65  HG1 GLN A 100     111.572  85.693 -32.273  1.00  0.00           H  
ATOM     66  HG2 GLN A 100     111.049  87.255 -31.876  1.00  0.00           H  
ATOM     67  CD  GLN A 100     110.780  85.831 -30.245  1.00 21.20           C  
ATOM     68  NE2 GLN A 100     110.389  86.769 -29.397  1.00 21.04           N  
ATOM     69 1HE2 GLN A 100     110.410  86.524 -28.407  1.00  0.00           H  
ATOM     70 2HE2 GLN A 100     110.088  87.695 -29.700  1.00  0.00           H  
ATOM     71  OE1 GLN A 100     111.143  84.713 -29.879  1.00 22.49           O  
ATOM     72  N   LYS A 101     110.255  88.075 -35.105  1.00 18.26           N  
ATOM     73  HN  LYS A 101     110.636  87.373 -35.740  1.00  0.00           H  
ATOM     74  CA  LYS A 101     110.536  89.485 -35.339  1.00 18.44           C  
ATOM     75  HA  LYS A 101     110.877  89.948 -34.384  1.00  0.00           H  
ATOM     76  C   LYS A 101     109.283  90.213 -35.819  1.00 16.65           C  
ATOM     77  O   LYS A 101     108.640  89.797 -36.787  1.00 16.48           O  
ATOM     78  CB  LYS A 101     111.647  89.622 -36.378  1.00 20.47           C  
ATOM     79  HB1 LYS A 101     112.559  89.068 -36.056  1.00  0.00           H  
ATOM     80  HB2 LYS A 101     111.398  89.048 -37.301  1.00  0.00           H  
ATOM     81  CG  LYS A 101     111.984  91.062 -36.716  1.00 23.66           C  
ATOM     82  HG1 LYS A 101     112.241  91.645 -35.801  1.00  0.00           H  
ATOM     83  HG2 LYS A 101     111.077  91.628 -37.034  1.00  0.00           H  
ATOM     84  CD  LYS A 101     113.084  91.151 -37.755  1.00 27.81           C  
ATOM     85  HD1 LYS A 101     112.830  90.565 -38.669  1.00  0.00           H  
ATOM     86  HD2 LYS A 101     113.993  90.589 -37.436  1.00  0.00           H  
ATOM     87  CE  LYS A 101     113.415  92.596 -38.095  1.00 30.79           C  
ATOM     88  HE1 LYS A 101     112.603  93.069 -38.695  1.00  0.00           H  
ATOM     89  HE2 LYS A 101     114.241  92.660 -38.841  1.00  0.00           H  
ATOM     90  NZ  LYS A 101     113.722  93.388 -36.878  1.00 32.23           N  
ATOM     91  HZ1 LYS A 101     113.944  94.357 -37.106  1.00  0.00           H  
ATOM     92  HZ2 LYS A 101     114.465  92.955 -36.330  1.00  0.00           H  
ATOM     93  HZ3 LYS A 101     112.966  93.330 -36.195  1.00  0.00           H  
ATOM     94  N   THR A 102     108.942  91.312 -35.148  1.00 15.80           N  
ATOM     95  HN  THR A 102     109.484  91.592 -34.330  1.00  0.00           H  
ATOM     96  CA  THR A 102     107.805  92.117 -35.569  1.00 15.54           C  
ATOM     97  HA  THR A 102     106.900  91.468 -35.630  1.00  0.00           H  
ATOM     98  C   THR A 102     108.087  92.711 -36.940  1.00 15.21           C  
ATOM     99  O   THR A 102     109.169  93.250 -37.188  1.00 17.17           O  
ATOM    100  CB  THR A 102     107.559  93.225 -34.548  1.00 17.04           C  
ATOM    101  HB  THR A 102     108.485  93.837 -34.438  1.00  0.00           H  
ATOM    102  CG2 THR A 102     106.410  94.124 -34.987  1.00 17.80           C  
ATOM    103 1HG2 THR A 102     106.230  94.933 -34.241  1.00  0.00           H  
ATOM    104 2HG2 THR A 102     105.483  93.538 -35.190  1.00  0.00           H  
ATOM    105 3HG2 THR A 102     106.577  94.536 -36.010  1.00  0.00           H  
ATOM    106  OG1 THR A 102     107.235  92.626 -33.288  1.00 19.01           O  
ATOM    107  HG1 THR A 102     107.082  93.315 -32.653  1.00  0.00           H  
ATOM    108  N   TYR A 103     107.115  92.596 -37.837  1.00 14.04           N  
ATOM    109  HN  TYR A 103     106.218  92.199 -37.557  1.00  0.00           H  
ATOM    110  CA  TYR A 103     107.309  93.028 -39.217  1.00 14.00           C  
ATOM    111  HA  TYR A 103     108.036  93.873 -39.241  1.00  0.00           H  
ATOM    112  C   TYR A 103     105.962  93.506 -39.744  1.00 13.15           C  
ATOM    113  O   TYR A 103     105.073  92.694 -40.007  1.00 13.27           O  
ATOM    114  CB  TYR A 103     107.856  91.866 -40.042  1.00 15.96           C  
ATOM    115  HB1 TYR A 103     108.849  91.548 -39.646  1.00  0.00           H  
ATOM    116  HB2 TYR A 103     107.262  90.943 -39.846  1.00  0.00           H  
ATOM    117  CG  TYR A 103     107.946  92.122 -41.534  1.00 18.17           C  
ATOM    118  CD1 TYR A 103     108.647  93.214 -42.043  1.00 19.87           C  
ATOM    119  HD1 TYR A 103     109.144  93.913 -41.349  1.00  0.00           H  
ATOM    120  CD2 TYR A 103     107.344  91.255 -42.437  1.00 19.83           C  
ATOM    121  HD2 TYR A 103     106.790  90.380 -42.058  1.00  0.00           H  
ATOM    122  CE1 TYR A 103     108.728  93.435 -43.418  1.00 21.52           C  
ATOM    123  HE1 TYR A 103     109.278  94.307 -43.810  1.00  0.00           H  
ATOM    124  CE2 TYR A 103     107.424  91.466 -43.799  1.00 21.59           C  
ATOM    125  HE2 TYR A 103     106.936  90.765 -44.497  1.00  0.00           H  
ATOM    126  CZ  TYR A 103     108.113  92.552 -44.283  1.00 22.35           C  
ATOM    127  OH  TYR A 103     108.182  92.749 -45.642  1.00 25.91           O  
ATOM    128  HH  TYR A 103     108.658  93.500 -45.977  1.00  0.00           H  
ATOM    129  N   GLN A 104     105.795  94.820 -39.888  1.00 12.81           N  
ATOM    130  HN  GLN A 104     106.547  95.469 -39.658  1.00  0.00           H  
ATOM    131  CA  GLN A 104     104.513  95.309 -40.382  1.00 13.16           C  
ATOM    132  HA  GLN A 104     103.706  94.778 -39.825  1.00  0.00           H  
ATOM    133  C   GLN A 104     104.327  95.018 -41.862  1.00 13.54           C  
ATOM    134  O   GLN A 104     103.198  94.790 -42.304  1.00 14.51           O  
ATOM    135  CB  GLN A 104     104.355  96.802 -40.125  1.00 14.52           C  
ATOM    136  HB1 GLN A 104     103.538  97.233 -40.749  1.00  0.00           H  
ATOM    137  HB2 GLN A 104     105.217  97.374 -40.540  1.00  0.00           H  
ATOM    138  CG  GLN A 104     104.146  97.117 -38.664  1.00 16.54           C  
ATOM    139  HG1 GLN A 104     105.116  97.140 -38.114  1.00  0.00           H  
ATOM    140  HG2 GLN A 104     103.661  96.265 -38.134  1.00  0.00           H  
ATOM    141  CD  GLN A 104     103.374  98.396 -38.460  1.00 18.68           C  
ATOM    142  NE2 GLN A 104     102.955  98.637 -37.227  1.00 20.01           N  
ATOM    143 1HE2 GLN A 104     102.433  99.502 -37.089  1.00  0.00           H  
ATOM    144 2HE2 GLN A 104     103.154  98.013 -36.445  1.00  0.00           H  
ATOM    145  OE1 GLN A 104     103.133  99.152 -39.408  1.00 21.84           O  
ATOM    146  N   GLY A 105     105.409  95.020 -42.637  1.00 14.27           N  
ATOM    147  HN  GLY A 105     106.320  95.236 -42.232  1.00  0.00           H  
ATOM    148  CA  GLY A 105     105.304  94.718 -44.052  1.00 14.96           C  
ATOM    149  HA1 GLY A 105     106.309  94.507 -44.487  1.00  0.00           H  
ATOM    150  HA2 GLY A 105     104.822  93.725 -44.210  1.00  0.00           H  
ATOM    151  C   GLY A 105     104.585  95.802 -44.852  1.00 15.87           C  
ATOM    152  O   GLY A 105     104.273  96.890 -44.371  1.00 16.65           O  
ATOM    153  N   SER A 106     104.311  95.459 -46.110  1.00 16.30           N  
ATOM    154  HN  SER A 106     104.487  94.503 -46.418  1.00  0.00           H  
ATOM    155  CA  SER A 106     103.763  96.428 -47.057  1.00 17.01           C  
ATOM    156  HA  SER A 106     104.436  97.316 -47.078  1.00  0.00           H  
ATOM    157  C   SER A 106     102.365  96.897 -46.690  1.00 16.59           C  
ATOM    158  O   SER A 106     101.963  97.994 -47.106  1.00 17.74           O  
ATOM    159  CB  SER A 106     103.728  95.819 -48.457  1.00 20.45           C  
ATOM    160  HB1 SER A 106     103.018  94.962 -48.522  1.00  0.00           H  
ATOM    161  HB2 SER A 106     103.235  96.495 -49.194  1.00  0.00           H  
ATOM    162  OG  SER A 106     105.032  95.457 -48.861  1.00 24.96           O  
ATOM    163  HG  SER A 106     105.010  95.078 -49.732  1.00  0.00           H  
ATOM    164  N   TYR A 107     101.612  96.093 -45.945  1.00 14.65           N  
ATOM    165  HN  TYR A 107     102.013  95.223 -45.595  1.00  0.00           H  
ATOM    166  CA  TYR A 107     100.235  96.417 -45.614  1.00 14.24           C  
ATOM    167  HA  TYR A 107      99.891  97.175 -46.356  1.00  0.00           H  
ATOM    168  C   TYR A 107     100.076  97.040 -44.236  1.00 14.15           C  
ATOM    169  O   TYR A 107      98.950  97.353 -43.851  1.00 14.36           O  
ATOM    170  CB  TYR A 107      99.337  95.181 -45.784  1.00 14.58           C  
ATOM    171  HB1 TYR A 107      99.541  94.406 -45.009  1.00  0.00           H  
ATOM    172  HB2 TYR A 107      98.275  95.397 -45.523  1.00  0.00           H  
ATOM    173  CG  TYR A 107      99.476  94.632 -47.183  1.00 15.47           C  
ATOM    174  CD1 TYR A 107      98.883  95.283 -48.257  1.00 16.57           C  
ATOM    175  HD1 TYR A 107      98.279  96.187 -48.074  1.00  0.00           H  
ATOM    176  CD2 TYR A 107     100.258  93.515 -47.445  1.00 17.25           C  
ATOM    177  HD2 TYR A 107     100.762  92.996 -46.612  1.00  0.00           H  
ATOM    178  CE1 TYR A 107      99.033  94.824 -49.543  1.00 18.49           C  
ATOM    179  HE1 TYR A 107      98.540  95.349 -50.378  1.00  0.00           H  
ATOM    180  CE2 TYR A 107     100.414  93.041 -48.745  1.00 18.53           C  
ATOM    181  HE2 TYR A 107     101.023  92.142 -48.940  1.00  0.00           H  
ATOM    182  CZ  TYR A 107      99.800  93.706 -49.787  1.00 19.54           C  
ATOM    183  OH  TYR A 107      99.940  93.262 -51.087  1.00 22.19           O  
ATOM    184  HH  TYR A 107      99.517  93.720 -51.804  1.00  0.00           H  
ATOM    185  N   GLY A 108     101.170  97.261 -43.509  1.00 13.36           N  
ATOM    186  HN  GLY A 108     102.083  97.011 -43.888  1.00  0.00           H  
ATOM    187  CA  GLY A 108     101.084  97.854 -42.181  1.00 13.33           C  
ATOM    188  HA1 GLY A 108     102.095  98.143 -41.811  1.00  0.00           H  
ATOM    189  HA2 GLY A 108     100.609  98.862 -42.228  1.00  0.00           H  
ATOM    190  C   GLY A 108     100.376  96.973 -41.176  1.00 12.74           C  
ATOM    191  O   GLY A 108      99.538  97.467 -40.406  1.00 13.55           O  
ATOM    192  N   PHE A 109     100.699  95.682 -41.164  1.00 11.99           N  
ATOM    193  HN  PHE A 109     101.474  95.365 -41.747  1.00  0.00           H  
ATOM    194  CA  PHE A 109      99.990  94.704 -40.351  1.00 11.21           C  
ATOM    195  HA  PHE A 109      98.892  94.883 -40.427  1.00  0.00           H  
ATOM    196  C   PHE A 109     100.418  94.778 -38.889  1.00 11.39           C  
ATOM    197  O   PHE A 109     101.616  94.798 -38.588  1.00 13.62           O  
ATOM    198  CB  PHE A 109     100.317  93.315 -40.882  1.00 11.68           C  
ATOM    199  HB1 PHE A 109     101.419  93.186 -40.989  1.00  0.00           H  
ATOM    200  HB2 PHE A 109     100.012  93.222 -41.950  1.00  0.00           H  
ATOM    201  CG  PHE A 109      99.734  92.202 -40.070  1.00 11.43           C  
ATOM    202  CD1 PHE A 109      98.373  91.947 -40.098  1.00 12.29           C  
ATOM    203  HD1 PHE A 109      97.713  92.585 -40.710  1.00  0.00           H  
ATOM    204  CD2 PHE A 109     100.550  91.385 -39.298  1.00 12.12           C  
ATOM    205  HD2 PHE A 109     101.637  91.572 -39.266  1.00  0.00           H  
ATOM    206  CE1 PHE A 109      97.828  90.904 -39.370  1.00 12.69           C  
ATOM    207  HE1 PHE A 109      96.741  90.720 -39.402  1.00  0.00           H  
ATOM    208  CE2 PHE A 109     100.008  90.330 -38.563  1.00 12.89           C  
ATOM    209  HE2 PHE A 109     100.665  89.688 -37.952  1.00  0.00           H  
ATOM    210  CZ  PHE A 109      98.645  90.090 -38.601  1.00 12.89           C  
ATOM    211  HZ  PHE A 109      98.212  89.256 -38.023  1.00  0.00           H  
ATOM    212  N   ARG A 110      99.442  94.794 -37.982  1.00 11.03           N  
ATOM    213  HN  ARG A 110      98.473  94.866 -38.291  1.00  0.00           H  
ATOM    214  CA  ARG A 110      99.736  94.710 -36.552  1.00 11.13           C  
ATOM    215  HA  ARG A 110     100.527  93.937 -36.413  1.00  0.00           H  
ATOM    216  C   ARG A 110      98.493  94.238 -35.812  1.00 10.67           C  
ATOM    217  O   ARG A 110      97.377  94.304 -36.331  1.00 11.38           O  
ATOM    218  CB  ARG A 110     100.265  96.034 -35.964  1.00 12.06           C  
ATOM    219  HB1 ARG A 110     101.142  96.392 -36.553  1.00  0.00           H  
ATOM    220  HB2 ARG A 110     100.753  95.848 -34.979  1.00  0.00           H  
ATOM    221  CG  ARG A 110      99.229  97.149 -35.835  1.00 12.47           C  
ATOM    222  HG1 ARG A 110      98.277  96.768 -35.396  1.00  0.00           H  
ATOM    223  HG2 ARG A 110      99.513  97.875 -35.037  1.00  0.00           H  
ATOM    224  CD  ARG A 110      98.983  97.852 -37.156  1.00 13.09           C  
ATOM    225  HD1 ARG A 110      99.937  98.150 -37.650  1.00  0.00           H  
ATOM    226  HD2 ARG A 110      98.604  97.149 -37.934  1.00  0.00           H  
ATOM    227  NE  ARG A 110      98.090  98.990 -36.973  1.00 13.12           N  
ATOM    228  HE  ARG A 110      97.752  99.184 -36.030  1.00  0.00           H  
ATOM    229  CZ  ARG A 110      97.688  99.790 -37.954  1.00 14.26           C  
ATOM    230  NH1 ARG A 110      98.093  99.568 -39.196  1.00 15.95           N  
ATOM    231 1HH1 ARG A 110      98.727  98.793 -39.389  1.00  0.00           H  
ATOM    232 2HH1 ARG A 110      97.784 100.182 -39.949  1.00  0.00           H  
ATOM    233  NH2 ARG A 110      96.863 100.799 -37.703  1.00 15.79           N  
ATOM    234 1HH2 ARG A 110      96.551 100.970 -36.747  1.00  0.00           H  
ATOM    235 2HH2 ARG A 110      96.554 101.413 -38.456  1.00  0.00           H  
ATOM    236  N   LEU A 111      98.703  93.771 -34.581  1.00 10.87           N  
ATOM    237  HN  LEU A 111      99.654  93.757 -34.212  1.00  0.00           H  
ATOM    238  CA  LEU A 111      97.612  93.280 -33.748  1.00 10.33           C  
ATOM    239  HA  LEU A 111      96.814  92.855 -34.401  1.00  0.00           H  
ATOM    240  C   LEU A 111      97.019  94.393 -32.889  1.00 11.76           C  
ATOM    241  O   LEU A 111      97.620  95.445 -32.677  1.00 14.17           O  
ATOM    242  CB  LEU A 111      98.133  92.189 -32.815  1.00 10.97           C  
ATOM    243  HB1 LEU A 111      97.320  91.835 -32.139  1.00  0.00           H  
ATOM    244  HB2 LEU A 111      98.832  92.623 -32.063  1.00  0.00           H  
ATOM    245  CG  LEU A 111      98.782  91.011 -33.523  1.00 11.53           C  
ATOM    246  HG  LEU A 111      99.652  91.393 -34.106  1.00  0.00           H  
ATOM    247  CD1 LEU A 111      99.301  90.031 -32.489  1.00 12.88           C  
ATOM    248 1HD1 LEU A 111     100.005  90.523 -31.778  1.00  0.00           H  
ATOM    249 2HD1 LEU A 111      99.764  89.138 -32.969  1.00  0.00           H  
ATOM    250 3HD1 LEU A 111      98.466  89.524 -31.951  1.00  0.00           H  
ATOM    251  CD2 LEU A 111      97.812  90.333 -34.502  1.00 12.43           C  
ATOM    252 1HD2 LEU A 111      97.430  91.054 -35.262  1.00  0.00           H  
ATOM    253 2HD2 LEU A 111      96.977  89.826 -33.964  1.00  0.00           H  
ATOM    254 3HD2 LEU A 111      98.275  89.440 -34.982  1.00  0.00           H  
ATOM    255  N   GLY A 112      95.833  94.126 -32.352  1.00 11.26           N  
ATOM    256  HN  GLY A 112      95.316  93.304 -32.664  1.00  0.00           H  
ATOM    257  CA  GLY A 112      95.262  94.980 -31.334  1.00 11.50           C  
ATOM    258  HA1 GLY A 112      96.028  95.627 -30.846  1.00  0.00           H  
ATOM    259  HA2 GLY A 112      94.626  95.787 -31.766  1.00  0.00           H  
ATOM    260  C   GLY A 112      94.509  94.128 -30.335  1.00 10.60           C  
ATOM    261  O   GLY A 112      94.064  93.023 -30.649  1.00 11.57           O  
ATOM    262  N   PHE A 113      94.353  94.659 -29.126  1.00 11.80           N  
ATOM    263  HN  PHE A 113      94.719  95.593 -28.943  1.00  0.00           H  
ATOM    264  CA  PHE A 113      93.675  93.943 -28.058  1.00 11.84           C  
ATOM    265  HA  PHE A 113      93.133  93.075 -28.500  1.00  0.00           H  
ATOM    266  C   PHE A 113      92.665  94.846 -27.372  1.00 14.10           C  
ATOM    267  O   PHE A 113      92.857  96.059 -27.287  1.00 14.91           O  
ATOM    268  CB  PHE A 113      94.679  93.415 -27.014  1.00 12.84           C  
ATOM    269  HB1 PHE A 113      94.147  92.982 -26.135  1.00  0.00           H  
ATOM    270  HB2 PHE A 113      95.209  94.258 -26.511  1.00  0.00           H  
ATOM    271  CG  PHE A 113      95.655  92.435 -27.580  1.00 11.55           C  
ATOM    272  CD1 PHE A 113      96.818  92.875 -28.183  1.00 12.19           C  
ATOM    273  HD1 PHE A 113      97.036  93.956 -28.220  1.00  0.00           H  
ATOM    274  CD2 PHE A 113      95.390  91.078 -27.552  1.00 13.19           C  
ATOM    275  HD2 PHE A 113      94.454  90.714 -27.097  1.00  0.00           H  
ATOM    276  CE1 PHE A 113      97.712  91.980 -28.741  1.00 13.66           C  
ATOM    277  HE1 PHE A 113      98.633  92.346 -29.225  1.00  0.00           H  
ATOM    278  CE2 PHE A 113      96.282  90.177 -28.086  1.00 14.20           C  
ATOM    279  HE2 PHE A 113      96.071  89.096 -28.035  1.00  0.00           H  
ATOM    280  CZ  PHE A 113      97.447  90.628 -28.689  1.00 14.28           C  
ATOM    281  HZ  PHE A 113      98.159  89.907 -29.125  1.00  0.00           H  
ATOM    282  N   LEU A 114      91.584  94.238 -26.892  1.00 15.74           N  
ATOM    283  HN  LEU A 114      91.447  93.244 -27.078  1.00  0.00           H  
ATOM    284  CA  LEU A 114      90.591  94.957 -26.107  1.00 16.54           C  
ATOM    285  HA  LEU A 114      90.267  95.866 -26.666  1.00  0.00           H  
ATOM    286  C   LEU A 114      91.173  95.376 -24.760  1.00 16.08           C  
ATOM    287  O   LEU A 114      92.239  94.923 -24.344  1.00 17.77           O  
ATOM    288  CB  LEU A 114      89.379  94.065 -25.851  1.00 18.58           C  
ATOM    289  HB1 LEU A 114      89.656  93.204 -25.199  1.00  0.00           H  
ATOM    290  HB2 LEU A 114      88.648  94.578 -25.184  1.00  0.00           H  
ATOM    291  CG  LEU A 114      88.694  93.576 -27.122  1.00 21.56           C  
ATOM    292  HG  LEU A 114      89.444  93.016 -27.729  1.00  0.00           H  
ATOM    293  CD1 LEU A 114      87.557  92.630 -26.782  1.00 22.43           C  
ATOM    294 1HD1 LEU A 114      87.920  91.766 -26.177  1.00  0.00           H  
ATOM    295 2HD1 LEU A 114      87.017  92.292 -27.697  1.00  0.00           H  
ATOM    296 3HD1 LEU A 114      86.718  93.162 -26.275  1.00  0.00           H  
ATOM    297  CD2 LEU A 114      88.198  94.756 -27.948  1.00 22.55           C  
ATOM    298 1HD2 LEU A 114      89.033  95.451 -28.198  1.00  0.00           H  
ATOM    299 2HD2 LEU A 114      87.359  95.288 -27.441  1.00  0.00           H  
ATOM    300 3HD2 LEU A 114      87.658  94.418 -28.863  1.00  0.00           H  
ATOM    301  N   HIS A 115      90.446  96.245 -24.067  1.00 16.02           N  
ATOM    302  HN  HIS A 115      89.590  96.605 -24.488  1.00  0.00           H  
ATOM    303  CA  HIS A 115      90.813  96.712 -22.727  1.00 16.32           C  
ATOM    304  HA  HIS A 115      91.830  96.326 -22.483  1.00  0.00           H  
ATOM    305  C   HIS A 115      89.818  96.125 -21.728  1.00 18.17           C  
ATOM    306  O   HIS A 115      88.814  96.747 -21.382  1.00 20.93           O  
ATOM    307  CB  HIS A 115      90.851  98.229 -22.695  1.00 17.82           C  
ATOM    308  HB1 HIS A 115      91.103  98.603 -21.675  1.00  0.00           H  
ATOM    309  HB2 HIS A 115      89.827  98.658 -22.795  1.00  0.00           H  
ATOM    310  CG  HIS A 115      91.775  98.799 -23.719  1.00 19.34           C  
ATOM    311  CD2 HIS A 115      91.562  99.144 -25.009  1.00 20.84           C  
ATOM    312  HD2 HIS A 115      90.601  99.100 -25.549  1.00  0.00           H  
ATOM    313  ND1 HIS A 115      93.121  98.988 -23.487  1.00 20.52           N  
ATOM    314  HD1 HIS A 115      93.602  98.796 -22.608  1.00  0.00           H  
ATOM    315  CE1 HIS A 115      93.689  99.457 -24.583  1.00 19.63           C  
ATOM    316  HE1 HIS A 115      94.754  99.719 -24.696  1.00  0.00           H  
ATOM    317  NE2 HIS A 115      92.766  99.559 -25.521  1.00 21.92           N  
ATOM    318  HE2 HIS A 115      92.922  99.892 -26.472  1.00  0.00           H  
ATOM    319  N   SER A 116      90.125  94.929 -21.242  1.00 17.89           N  
ATOM    320  HN  SER A 116      91.054  94.549 -21.421  1.00  0.00           H  
ATOM    321  CA  SER A 116      89.183  94.142 -20.463  1.00 18.17           C  
ATOM    322  HA  SER A 116      88.152  94.448 -20.757  1.00  0.00           H  
ATOM    323  C   SER A 116      89.320  94.332 -18.960  1.00 17.90           C  
ATOM    324  O   SER A 116      88.447  93.871 -18.217  1.00 18.75           O  
ATOM    325  CB  SER A 116      89.350  92.658 -20.800  1.00 21.04           C  
ATOM    326  HB1 SER A 116      88.653  92.019 -20.209  1.00  0.00           H  
ATOM    327  HB2 SER A 116      90.315  92.253 -20.416  1.00  0.00           H  
ATOM    328  OG  SER A 116      89.207  92.444 -22.191  1.00 24.52           O  
ATOM    329  HG  SER A 116      89.311  91.523 -22.400  1.00  0.00           H  
ATOM    330  N   GLY A 117      90.382  94.984 -18.492  1.00 17.55           N  
ATOM    331  HN  GLY A 117      91.077  95.347 -19.145  1.00  0.00           H  
ATOM    332  CA  GLY A 117      90.566  95.186 -17.070  1.00 18.23           C  
ATOM    333  HA1 GLY A 117      89.625  95.549 -16.594  1.00  0.00           H  
ATOM    334  HA2 GLY A 117      91.220  96.067 -16.874  1.00  0.00           H  
ATOM    335  C   GLY A 117      91.092  93.950 -16.362  1.00 17.98           C  
ATOM    336  O   GLY A 117      91.424  92.926 -16.971  1.00 17.75           O  
ATOM    337  N   THR A 118      91.173  94.059 -15.031  1.00 19.73           N  
ATOM    338  HN  THR A 118      90.787  94.885 -14.573  1.00  0.00           H  
ATOM    339  CA  THR A 118      91.802  93.021 -14.222  1.00 22.48           C  
ATOM    340  HA  THR A 118      91.988  92.147 -14.889  1.00  0.00           H  
ATOM    341  C   THR A 118      90.915  92.538 -13.077  1.00 23.34           C  
ATOM    342  O   THR A 118      91.433  92.004 -12.091  1.00 23.82           O  
ATOM    343  CB  THR A 118      93.161  93.484 -13.686  1.00 24.43           C  
ATOM    344  HB  THR A 118      93.610  92.666 -13.076  1.00  0.00           H  
ATOM    345  CG2 THR A 118      94.104  93.828 -14.828  1.00 25.52           C  
ATOM    346 1HG2 THR A 118      95.093  94.165 -14.438  1.00  0.00           H  
ATOM    347 2HG2 THR A 118      93.656  94.579 -15.520  1.00  0.00           H  
ATOM    348 3HG2 THR A 118      94.210  92.980 -15.544  1.00  0.00           H  
ATOM    349  OG1 THR A 118      92.982  94.641 -12.859  1.00 25.46           O  
ATOM    350  HG1 THR A 118      93.824  94.928 -12.527  1.00  0.00           H  
ATOM    351  N   ALA A 119      89.597  92.698 -13.188  1.00 23.18           N  
ATOM    352  HN  ALA A 119      89.216  93.191 -13.995  1.00  0.00           H  
ATOM    353  CA  ALA A 119      88.694  92.177 -12.171  1.00 24.27           C  
ATOM    354  HA  ALA A 119      88.949  92.640 -11.189  1.00  0.00           H  
ATOM    355  C   ALA A 119      88.836  90.664 -12.055  1.00 26.00           C  
ATOM    356  O   ALA A 119      89.223  89.977 -13.005  1.00 26.09           O  
ATOM    357  CB  ALA A 119      87.248  92.524 -12.522  1.00 25.41           C  
ATOM    358  HB1 ALA A 119      86.557  92.125 -11.743  1.00  0.00           H  
ATOM    359  HB2 ALA A 119      86.972  92.173 -13.544  1.00  0.00           H  
ATOM    360  HB3 ALA A 119      87.109  93.619 -12.681  1.00  0.00           H  
ATOM    361  N   LYS A 120      88.502  90.144 -10.870  1.00 28.89           N  
ATOM    362  HN  LYS A 120      88.150  90.756 -10.134  1.00  0.00           H  
ATOM    363  CA  LYS A 120      88.633  88.712 -10.613  1.00 30.87           C  
ATOM    364  HA  LYS A 120      89.709  88.439 -10.717  1.00  0.00           H  
ATOM    365  C   LYS A 120      87.835  87.878 -11.609  1.00 32.09           C  
ATOM    366  O   LYS A 120      88.202  86.732 -11.891  1.00 33.86           O  
ATOM    367  CB  LYS A 120      88.199  88.397  -9.179  1.00 31.85           C  
ATOM    368  HB1 LYS A 120      88.299  87.304  -8.983  1.00  0.00           H  
ATOM    369  HB2 LYS A 120      87.170  88.769  -8.962  1.00  0.00           H  
ATOM    370  HB3 LYS A 120      88.754  89.009  -8.430  1.00  0.00           H  
ATOM    371  N   SER A 121      86.760  88.437 -12.164  1.00 31.25           N  
ATOM    372  HN  SER A 121      86.541  89.408 -11.941  1.00  0.00           H  
ATOM    373  CA  SER A 121      85.885  87.713 -13.078  1.00 30.64           C  
ATOM    374  HA  SER A 121      85.834  86.651 -12.743  1.00  0.00           H  
ATOM    375  C   SER A 121      86.357  87.733 -14.529  1.00 28.18           C  
ATOM    376  O   SER A 121      85.739  87.070 -15.369  1.00 29.00           O  
ATOM    377  CB  SER A 121      84.476  88.304 -13.010  1.00 32.73           C  
ATOM    378  HB1 SER A 121      83.985  88.095 -12.031  1.00  0.00           H  
ATOM    379  HB2 SER A 121      83.764  87.758 -13.672  1.00  0.00           H  
ATOM    380  OG  SER A 121      84.508  89.693 -13.300  1.00 34.35           O  
ATOM    381  HG  SER A 121      83.633  90.060 -13.258  1.00  0.00           H  
ATOM    382  N   VAL A 122      87.413  88.473 -14.858  1.00 24.14           N  
ATOM    383  HN  VAL A 122      87.944  88.956 -14.134  1.00  0.00           H  
ATOM    384  CA  VAL A 122      87.809  88.592 -16.256  1.00 20.77           C  
ATOM    385  HA  VAL A 122      86.895  88.836 -16.846  1.00  0.00           H  
ATOM    386  C   VAL A 122      88.344  87.256 -16.764  1.00 18.76           C  
ATOM    387  O   VAL A 122      89.038  86.523 -16.047  1.00 20.32           O  
ATOM    388  CB  VAL A 122      88.805  89.753 -16.437  1.00 20.77           C  
ATOM    389  HB  VAL A 122      88.467  90.591 -15.783  1.00  0.00           H  
ATOM    390  CG1 VAL A 122      90.214  89.368 -16.000  1.00 21.68           C  
ATOM    391 1HG1 VAL A 122      90.935  90.208 -16.131  1.00  0.00           H  
ATOM    392 2HG1 VAL A 122      90.564  88.449 -16.525  1.00  0.00           H  
ATOM    393 3HG1 VAL A 122      90.223  88.986 -14.952  1.00  0.00           H  
ATOM    394  CG2 VAL A 122      88.788  90.256 -17.872  1.00 21.68           C  
ATOM    395 1HG2 VAL A 122      89.509  91.096 -18.003  1.00  0.00           H  
ATOM    396 2HG2 VAL A 122      87.760  90.538 -18.199  1.00  0.00           H  
ATOM    397 3HG2 VAL A 122      88.975  89.433 -18.601  1.00  0.00           H  
ATOM    398  N   THR A 123      88.002  86.917 -18.006  1.00 16.86           N  
ATOM    399  HN  THR A 123      87.448  87.564 -18.568  1.00  0.00           H  
ATOM    400  CA  THR A 123      88.405  85.639 -18.576  1.00 16.25           C  
ATOM    401  HA  THR A 123      88.736  84.977 -17.742  1.00  0.00           H  
ATOM    402  C   THR A 123      89.549  85.758 -19.566  1.00 14.86           C  
ATOM    403  O   THR A 123      90.174  84.742 -19.897  1.00 15.35           O  
ATOM    404  CB  THR A 123      87.214  84.968 -19.274  1.00 18.04           C  
ATOM    405  HB  THR A 123      87.533  83.975 -19.668  1.00  0.00           H  
ATOM    406  CG2 THR A 123      86.065  84.772 -18.297  1.00 19.66           C  
ATOM    407 1HG2 THR A 123      86.404  84.134 -17.448  1.00  0.00           H  
ATOM    408 2HG2 THR A 123      85.154  84.363 -18.794  1.00  0.00           H  
ATOM    409 3HG2 THR A 123      85.636  85.741 -17.951  1.00  0.00           H  
ATOM    410  OG1 THR A 123      86.778  85.788 -20.365  1.00 19.30           O  
ATOM    411  HG1 THR A 123      87.496  85.910 -20.975  1.00  0.00           H  
ATOM    412  N   CYS A 124      89.830  86.970 -20.035  1.00 13.86           N  
ATOM    413  HN  CYS A 124      89.266  87.757 -19.715  1.00  0.00           H  
ATOM    414  CA  CYS A 124      90.903  87.228 -20.983  1.00 13.34           C  
ATOM    415  HA  CYS A 124      91.785  86.590 -20.741  1.00  0.00           H  
ATOM    416  C   CYS A 124      91.265  88.694 -20.819  1.00 13.90           C  
ATOM    417  O   CYS A 124      90.375  89.551 -20.818  1.00 15.81           O  
ATOM    418  CB  CYS A 124      90.430  86.944 -22.418  1.00 15.14           C  
ATOM    419  HB1 CYS A 124      90.050  85.899 -22.500  1.00  0.00           H  
ATOM    420  HB2 CYS A 124      89.493  87.508 -22.635  1.00  0.00           H  
ATOM    421  SG  CYS A 124      91.664  87.264 -23.700  1.00 17.80           S  
ATOM    422  N   THR A 125      92.552  88.979 -20.645  1.00 12.89           N  
ATOM    423  HN  THR A 125      93.241  88.227 -20.637  1.00  0.00           H  
ATOM    424  CA  THR A 125      92.983  90.357 -20.466  1.00 11.73           C  
ATOM    425  HA  THR A 125      92.329  91.007 -21.093  1.00  0.00           H  
ATOM    426  C   THR A 125      94.415  90.511 -20.963  1.00 10.98           C  
ATOM    427  O   THR A 125      95.249  89.625 -20.763  1.00 12.16           O  
ATOM    428  CB  THR A 125      92.829  90.800 -18.998  1.00 13.17           C  
ATOM    429  HB  THR A 125      91.775  90.622 -18.681  1.00  0.00           H  
ATOM    430  CG2 THR A 125      93.761  90.020 -18.063  1.00 14.26           C  
ATOM    431 1HG2 THR A 125      93.650  90.341 -17.001  1.00  0.00           H  
ATOM    432 2HG2 THR A 125      94.822  90.090 -18.398  1.00  0.00           H  
ATOM    433 3HG2 THR A 125      93.615  88.920 -18.171  1.00  0.00           H  
ATOM    434  OG1 THR A 125      93.106  92.200 -18.897  1.00 14.50           O  
ATOM    435  HG1 THR A 125      93.011  92.473 -17.992  1.00  0.00           H  
ATOM    436  N   TYR A 126      94.686  91.624 -21.633  1.00 11.30           N  
ATOM    437  HN  TYR A 126      93.967  92.345 -21.696  1.00  0.00           H  
ATOM    438  CA  TYR A 126      95.966  91.857 -22.281  1.00 10.88           C  
ATOM    439  HA  TYR A 126      96.564  90.917 -22.248  1.00  0.00           H  
ATOM    440  C   TYR A 126      96.734  92.957 -21.556  1.00 11.54           C  
ATOM    441  O   TYR A 126      96.184  94.031 -21.283  1.00 12.81           O  
ATOM    442  CB  TYR A 126      95.751  92.257 -23.744  1.00 11.15           C  
ATOM    443  HB1 TYR A 126      94.991  93.068 -23.834  1.00  0.00           H  
ATOM    444  HB2 TYR A 126      95.220  91.455 -24.308  1.00  0.00           H  
ATOM    445  CG  TYR A 126      97.039  92.639 -24.421  1.00 10.99           C  
ATOM    446  CD1 TYR A 126      97.968  91.671 -24.784  1.00 11.01           C  
ATOM    447  HD1 TYR A 126      97.746  90.607 -24.597  1.00  0.00           H  
ATOM    448  CD2 TYR A 126      97.343  93.977 -24.670  1.00 11.01           C  
ATOM    449  HD2 TYR A 126      96.622  94.760 -24.382  1.00  0.00           H  
ATOM    450  CE1 TYR A 126      99.159  92.021 -25.373  1.00 10.92           C  
ATOM    451  HE1 TYR A 126      99.891  91.244 -25.652  1.00  0.00           H  
ATOM    452  CE2 TYR A 126      98.528  94.336 -25.269  1.00 11.32           C  
ATOM    453  HE2 TYR A 126      98.751  95.397 -25.471  1.00  0.00           H  
ATOM    454  CZ  TYR A 126      99.433  93.357 -25.614  1.00 10.84           C  
ATOM    455  OH  TYR A 126     100.620  93.723 -26.191  1.00 12.26           O  
ATOM    456  HH  TYR A 126     100.808  94.639 -26.356  1.00  0.00           H  
ATOM    457  N   SER A 127      98.016  92.703 -21.287  1.00 11.16           N  
ATOM    458  HN  SER A 127      98.392  91.783 -21.515  1.00  0.00           H  
ATOM    459  CA  SER A 127      98.897  93.690 -20.681  1.00 11.43           C  
ATOM    460  HA  SER A 127      98.281  94.492 -20.212  1.00  0.00           H  
ATOM    461  C   SER A 127      99.802  94.306 -21.732  1.00 11.41           C  
ATOM    462  O   SER A 127     100.753  93.646 -22.174  1.00 12.22           O  
ATOM    463  CB  SER A 127      99.755  93.026 -19.611  1.00 12.28           C  
ATOM    464  HB1 SER A 127     100.184  92.059 -19.963  1.00  0.00           H  
ATOM    465  HB2 SER A 127      99.139  92.636 -18.767  1.00  0.00           H  
ATOM    466  OG  SER A 127     100.762  93.920 -19.162  1.00 13.55           O  
ATOM    467  HG  SER A 127     101.297  93.506 -18.495  1.00  0.00           H  
ATOM    468  N   PRO A 128      99.597  95.570 -22.117  1.00 11.94           N  
ATOM    469  CA  PRO A 128     100.562  96.213 -23.025  1.00 13.71           C  
ATOM    470  HA  PRO A 128     100.619  95.637 -23.978  1.00  0.00           H  
ATOM    471  C   PRO A 128     101.947  96.339 -22.425  1.00 14.28           C  
ATOM    472  O   PRO A 128     102.942  96.206 -23.145  1.00 16.21           O  
ATOM    473  CB  PRO A 128      99.939  97.592 -23.293  1.00 15.20           C  
ATOM    474  HB1 PRO A 128     100.126  97.975 -24.323  1.00  0.00           H  
ATOM    475  HB2 PRO A 128     100.443  98.424 -22.749  1.00  0.00           H  
ATOM    476  CG  PRO A 128      98.496  97.449 -22.962  1.00 15.98           C  
ATOM    477  HG1 PRO A 128      97.860  97.238 -23.853  1.00  0.00           H  
ATOM    478  HG2 PRO A 128      98.016  98.412 -22.670  1.00  0.00           H  
ATOM    479  CD  PRO A 128      98.394  96.393 -21.902  1.00 13.12           C  
ATOM    480  HD1 PRO A 128      98.285  96.789 -20.865  1.00  0.00           H  
ATOM    481  HD2 PRO A 128      97.437  95.822 -21.910  1.00  0.00           H  
ATOM    482  N   ALA A 129     102.047  96.585 -21.115  1.00 14.49           N  
ATOM    483  HN  ALA A 129     101.208  96.642 -20.537  1.00  0.00           H  
ATOM    484  CA  ALA A 129     103.365  96.772 -20.517  1.00 16.01           C  
ATOM    485  HA  ALA A 129     103.891  97.571 -21.090  1.00  0.00           H  
ATOM    486  C   ALA A 129     104.202  95.504 -20.605  1.00 16.55           C  
ATOM    487  O   ALA A 129     105.429  95.578 -20.748  1.00 18.54           O  
ATOM    488  CB  ALA A 129     103.239  97.239 -19.065  1.00 17.32           C  
ATOM    489  HB1 ALA A 129     104.246  97.382 -18.608  1.00  0.00           H  
ATOM    490  HB2 ALA A 129     102.606  96.547 -18.462  1.00  0.00           H  
ATOM    491  HB3 ALA A 129     102.612  98.157 -18.979  1.00  0.00           H  
ATOM    492  N   LEU A 130     103.558  94.337 -20.532  1.00 14.64           N  
ATOM    493  HN  LEU A 130     102.545  94.348 -20.409  1.00  0.00           H  
ATOM    494  CA  LEU A 130     104.232  93.051 -20.619  1.00 15.02           C  
ATOM    495  HA  LEU A 130     105.304  93.194 -20.349  1.00  0.00           H  
ATOM    496  C   LEU A 130     104.161  92.424 -22.009  1.00 14.72           C  
ATOM    497  O   LEU A 130     104.807  91.392 -22.229  1.00 16.61           O  
ATOM    498  CB  LEU A 130     103.604  92.074 -19.618  1.00 14.86           C  
ATOM    499  HB1 LEU A 130     102.546  91.875 -19.910  1.00  0.00           H  
ATOM    500  HB2 LEU A 130     104.052  91.063 -19.758  1.00  0.00           H  
ATOM    501  CG  LEU A 130     103.659  92.452 -18.137  1.00 16.14           C  
ATOM    502  HG  LEU A 130     103.366  93.523 -18.037  1.00  0.00           H  
ATOM    503  CD1 LEU A 130     102.672  91.610 -17.348  1.00 17.69           C  
ATOM    504 1HD1 LEU A 130     102.712  91.886 -16.268  1.00  0.00           H  
ATOM    505 2HD1 LEU A 130     102.834  90.518 -17.507  1.00  0.00           H  
ATOM    506 3HD1 LEU A 130     101.638  91.683 -17.760  1.00  0.00           H  
ATOM    507  CD2 LEU A 130     105.080  92.285 -17.583  1.00 18.50           C  
ATOM    508 1HD2 LEU A 130     105.120  92.561 -16.503  1.00  0.00           H  
ATOM    509 2HD2 LEU A 130     105.826  92.857 -18.182  1.00  0.00           H  
ATOM    510 3HD2 LEU A 130     105.474  91.257 -17.761  1.00  0.00           H  
ATOM    511  N   ASN A 131     103.408  93.016 -22.941  1.00 13.78           N  
ATOM    512  HN  ASN A 131     103.086  93.967 -22.764  1.00  0.00           H  
ATOM    513  CA  ASN A 131     103.015  92.378 -24.208  1.00 11.92           C  
ATOM    514  HA  ASN A 131     102.120  92.924 -24.589  1.00  0.00           H  
ATOM    515  C   ASN A 131     102.594  90.932 -23.972  1.00 11.31           C  
ATOM    516  O   ASN A 131     103.132  89.996 -24.558  1.00 11.55           O  
ATOM    517  CB  ASN A 131     104.094  92.465 -25.292  1.00 12.40           C  
ATOM    518  HB1 ASN A 131     105.026  91.943 -24.973  1.00  0.00           H  
ATOM    519  HB2 ASN A 131     104.491  93.503 -25.380  1.00  0.00           H  
ATOM    520  CG  ASN A 131     103.606  91.942 -26.654  1.00 12.35           C  
ATOM    521  ND2 ASN A 131     104.517  91.369 -27.423  1.00 13.51           N  
ATOM    522 1HD2 ASN A 131     104.193  91.022 -28.326  1.00  0.00           H  
ATOM    523 2HD2 ASN A 131     105.491  91.273 -27.137  1.00  0.00           H  
ATOM    524  OD1 ASN A 131     102.425  92.058 -27.001  1.00 12.78           O  
ATOM    525  N   LYS A 132     101.610  90.764 -23.090  1.00 11.19           N  
ATOM    526  HN  LYS A 132     101.086  91.574 -22.759  1.00  0.00           H  
ATOM    527  CA  LYS A 132     101.273  89.437 -22.593  1.00 10.65           C  
ATOM    528  HA  LYS A 132     101.608  88.677 -23.337  1.00  0.00           H  
ATOM    529  C   LYS A 132      99.770  89.322 -22.416  1.00 10.53           C  
ATOM    530  O   LYS A 132      99.154  90.163 -21.762  1.00 10.77           O  
ATOM    531  CB  LYS A 132     101.982  89.173 -21.261  1.00 12.06           C  
ATOM    532  HB1 LYS A 132     101.692  89.940 -20.505  1.00  0.00           H  
ATOM    533  HB2 LYS A 132     103.071  89.395 -21.347  1.00  0.00           H  
ATOM    534  CG  LYS A 132     101.766  87.775 -20.711  1.00 12.77           C  
ATOM    535  HG1 LYS A 132     100.721  87.625 -20.354  1.00  0.00           H  
ATOM    536  HG2 LYS A 132     101.776  87.004 -21.517  1.00  0.00           H  
ATOM    537  CD  LYS A 132     102.784  87.475 -19.627  1.00 14.34           C  
ATOM    538  HD1 LYS A 132     102.767  88.252 -18.828  1.00  0.00           H  
ATOM    539  HD2 LYS A 132     103.826  87.626 -19.995  1.00  0.00           H  
ATOM    540  CE  LYS A 132     102.598  86.084 -19.049  1.00 16.58           C  
ATOM    541  HE1 LYS A 132     101.598  85.962 -18.571  1.00  0.00           H  
ATOM    542  HE2 LYS A 132     102.494  85.312 -19.847  1.00  0.00           H  
ATOM    543  NZ  LYS A 132     103.698  85.766 -18.114  1.00 18.41           N  
ATOM    544  HZ1 LYS A 132     103.573  84.831 -17.726  1.00  0.00           H  
ATOM    545  HZ2 LYS A 132     103.793  86.472 -17.384  1.00  0.00           H  
ATOM    546  HZ3 LYS A 132     104.613  85.877 -18.551  1.00  0.00           H  
ATOM    547  N   LEU A 133      99.196  88.282 -23.008  1.00  9.95           N  
ATOM    548  HN  LEU A 133      99.770  87.677 -23.595  1.00  0.00           H  
ATOM    549  CA  LEU A 133      97.788  87.968 -22.857  1.00 10.98           C  
ATOM    550  HA  LEU A 133      97.217  88.892 -22.606  1.00  0.00           H  
ATOM    551  C   LEU A 133      97.639  86.944 -21.735  1.00 11.14           C  
ATOM    552  O   LEU A 133      98.372  85.955 -21.693  1.00 12.49           O  
ATOM    553  CB  LEU A 133      97.265  87.372 -24.165  1.00 12.19           C  
ATOM    554  HB1 LEU A 133      97.572  88.015 -25.023  1.00  0.00           H  
ATOM    555  HB2 LEU A 133      97.824  86.437 -24.404  1.00  0.00           H  
ATOM    556  CG  LEU A 133      95.769  87.109 -24.228  1.00 13.88           C  
ATOM    557  HG  LEU A 133      95.466  86.577 -23.296  1.00  0.00           H  
ATOM    558  CD1 LEU A 133      95.002  88.441 -24.298  1.00 16.14           C  
ATOM    559 1HD1 LEU A 133      95.232  89.098 -23.427  1.00  0.00           H  
ATOM    560 2HD1 LEU A 133      93.905  88.273 -24.400  1.00  0.00           H  
ATOM    561 3HD1 LEU A 133      95.189  88.967 -25.263  1.00  0.00           H  
ATOM    562  CD2 LEU A 133      95.456  86.217 -25.411  1.00 15.82           C  
ATOM    563 1HD2 LEU A 133      96.012  85.252 -25.360  1.00  0.00           H  
ATOM    564 2HD2 LEU A 133      95.643  86.743 -26.376  1.00  0.00           H  
ATOM    565 3HD2 LEU A 133      94.359  86.049 -25.513  1.00  0.00           H  
ATOM    566  N   PHE A 134      96.687  87.179 -20.836  1.00 10.62           N  
ATOM    567  HN  PHE A 134      96.159  88.048 -20.910  1.00  0.00           H  
ATOM    568  CA  PHE A 134      96.357  86.264 -19.752  1.00 12.09           C  
ATOM    569  HA  PHE A 134      97.064  85.402 -19.745  1.00  0.00           H  
ATOM    570  C   PHE A 134      94.934  85.779 -19.993  1.00 12.42           C  
ATOM    571  O   PHE A 134      94.023  86.597 -20.174  1.00 12.64           O  
ATOM    572  CB  PHE A 134      96.396  86.993 -18.406  1.00 12.73           C  
ATOM    573  HB1 PHE A 134      96.006  86.333 -17.597  1.00  0.00           H  
ATOM    574  HB2 PHE A 134      95.629  87.802 -18.382  1.00  0.00           H  
ATOM    575  CG  PHE A 134      97.741  87.540 -18.028  1.00 12.64           C  
ATOM    576  CD1 PHE A 134      98.213  88.717 -18.580  1.00 12.65           C  
ATOM    577  HD1 PHE A 134      97.596  89.258 -19.317  1.00  0.00           H  
ATOM    578  CD2 PHE A 134      98.513  86.894 -17.078  1.00 13.62           C  
ATOM    579  HD2 PHE A 134      98.139  85.966 -16.614  1.00  0.00           H  
ATOM    580  CE1 PHE A 134      99.449  89.226 -18.220  1.00 12.99           C  
ATOM    581  HE1 PHE A 134      99.821  90.154 -18.685  1.00  0.00           H  
ATOM    582  CE2 PHE A 134      99.749  87.396 -16.701  1.00 13.92           C  
ATOM    583  HE2 PHE A 134     100.356  86.865 -15.948  1.00  0.00           H  
ATOM    584  CZ  PHE A 134     100.219  88.566 -17.273  1.00 13.91           C  
ATOM    585  HZ  PHE A 134     101.201  88.972 -16.977  1.00  0.00           H  
ATOM    586  N   CYS A 135      94.730  84.464 -20.007  1.00 12.22           N  
ATOM    587  HN  CYS A 135      95.492  83.815 -19.809  1.00  0.00           H  
ATOM    588  CA  CYS A 135      93.392  83.974 -20.312  1.00 12.91           C  
ATOM    589  HA  CYS A 135      92.649  84.734 -19.976  1.00  0.00           H  
ATOM    590  C   CYS A 135      93.115  82.670 -19.586  1.00 13.15           C  
ATOM    591  O   CYS A 135      94.030  81.929 -19.220  1.00 14.85           O  
ATOM    592  CB  CYS A 135      93.212  83.744 -21.811  1.00 14.56           C  
ATOM    593  HB1 CYS A 135      93.285  84.707 -22.368  1.00  0.00           H  
ATOM    594  HB2 CYS A 135      92.156  83.473 -22.043  1.00  0.00           H  
ATOM    595  SG  CYS A 135      94.357  82.513 -22.508  1.00 16.86           S  
ATOM    596  N   GLN A 136      91.829  82.398 -19.397  1.00 14.21           N  
ATOM    597  HN  GLN A 136      91.134  83.101 -19.648  1.00  0.00           H  
ATOM    598  CA  GLN A 136      91.381  81.132 -18.844  1.00 15.15           C  
ATOM    599  HA  GLN A 136      92.089  80.824 -18.040  1.00  0.00           H  
ATOM    600  C   GLN A 136      91.365  80.053 -19.918  1.00 14.76           C  
ATOM    601  O   GLN A 136      91.364  80.324 -21.119  1.00 15.14           O  
ATOM    602  CB  GLN A 136      89.986  81.281 -18.236  1.00 17.15           C  
ATOM    603  HB1 GLN A 136      89.272  81.723 -18.970  1.00  0.00           H  
ATOM    604  HB2 GLN A 136      89.501  80.287 -18.093  1.00  0.00           H  
ATOM    605  CG  GLN A 136      90.003  82.073 -16.944  1.00 20.01           C  
ATOM    606  HG1 GLN A 136      90.546  83.038 -17.076  1.00  0.00           H  
ATOM    607  HG2 GLN A 136      90.668  81.590 -16.191  1.00  0.00           H  
ATOM    608  CD  GLN A 136      88.624  82.306 -16.373  1.00 23.25           C  
ATOM    609  NE2 GLN A 136      88.572  82.881 -15.183  1.00 24.96           N  
ATOM    610 1HE2 GLN A 136      87.641  83.038 -14.797  1.00  0.00           H  
ATOM    611 2HE2 GLN A 136      89.409  83.155 -14.668  1.00  0.00           H  
ATOM    612  OE1 GLN A 136      87.616  81.976 -16.993  1.00 25.75           O  
ATOM    613  N   LEU A 137      91.341  78.809 -19.456  1.00 14.40           N  
ATOM    614  HN  LEU A 137      91.310  78.659 -18.448  1.00  0.00           H  
ATOM    615  CA  LEU A 137      91.357  77.654 -20.336  1.00 14.53           C  
ATOM    616  HA  LEU A 137      92.276  77.677 -20.967  1.00  0.00           H  
ATOM    617  C   LEU A 137      90.123  77.629 -21.229  1.00 14.10           C  
ATOM    618  O   LEU A 137      88.991  77.694 -20.743  1.00 14.85           O  
ATOM    619  CB  LEU A 137      91.371  76.409 -19.455  1.00 15.53           C  
ATOM    620  HB1 LEU A 137      90.566  76.478 -18.687  1.00  0.00           H  
ATOM    621  HB2 LEU A 137      92.273  76.417 -18.799  1.00  0.00           H  
ATOM    622  CG  LEU A 137      91.276  75.086 -20.186  1.00 16.35           C  
ATOM    623  HG  LEU A 137      90.429  75.129 -20.910  1.00  0.00           H  
ATOM    624  CD1 LEU A 137      92.552  74.865 -20.938  1.00 17.45           C  
ATOM    625 1HD1 LEU A 137      92.737  75.689 -21.666  1.00  0.00           H  
ATOM    626 2HD1 LEU A 137      92.568  73.867 -21.435  1.00  0.00           H  
ATOM    627 3HD1 LEU A 137      93.416  74.726 -20.248  1.00  0.00           H  
ATOM    628  CD2 LEU A 137      91.023  73.958 -19.189  1.00 17.54           C  
ATOM    629 1HD2 LEU A 137      90.073  74.123 -18.629  1.00  0.00           H  
ATOM    630 2HD2 LEU A 137      91.887  73.819 -18.499  1.00  0.00           H  
ATOM    631 3HD2 LEU A 137      91.039  72.960 -19.686  1.00  0.00           H  
ATOM    632  N   ALA A 138      90.351  77.533 -22.544  1.00 13.89           N  
ATOM    633  HN  ALA A 138      91.312  77.606 -22.878  1.00  0.00           H  
ATOM    634  CA  ALA A 138      89.282  77.327 -23.526  1.00 15.79           C  
ATOM    635  HA  ALA A 138      89.767  77.320 -24.530  1.00  0.00           H  
ATOM    636  C   ALA A 138      88.262  78.465 -23.540  1.00 17.10           C  
ATOM    637  O   ALA A 138      87.093  78.259 -23.866  1.00 22.26           O  
ATOM    638  CB  ALA A 138      88.590  75.965 -23.361  1.00 16.76           C  
ATOM    639  HB1 ALA A 138      89.334  75.135 -23.351  1.00  0.00           H  
ATOM    640  HB2 ALA A 138      87.808  75.805 -24.139  1.00  0.00           H  
ATOM    641  HB3 ALA A 138      87.938  75.943 -22.457  1.00  0.00           H  
ATOM    642  N   LYS A 139      88.677  79.668 -23.179  1.00 14.53           N  
ATOM    643  HN  LYS A 139      89.632  79.786 -22.841  1.00  0.00           H  
ATOM    644  CA  LYS A 139      87.802  80.824 -23.254  1.00 14.18           C  
ATOM    645  HA  LYS A 139      86.756  80.467 -23.402  1.00  0.00           H  
ATOM    646  C   LYS A 139      88.189  81.697 -24.444  1.00 13.20           C  
ATOM    647  O   LYS A 139      89.325  81.675 -24.925  1.00 14.59           O  
ATOM    648  CB  LYS A 139      87.858  81.643 -21.959  1.00 17.30           C  
ATOM    649  HB1 LYS A 139      87.272  82.585 -22.071  1.00  0.00           H  
ATOM    650  HB2 LYS A 139      88.879  82.067 -21.814  1.00  0.00           H  
ATOM    651  CG  LYS A 139      87.413  80.887 -20.703  1.00 21.86           C  
ATOM    652  HG1 LYS A 139      88.053  79.992 -20.526  1.00  0.00           H  
ATOM    653  HG2 LYS A 139      87.654  81.465 -19.781  1.00  0.00           H  
ATOM    654  CD  LYS A 139      85.948  80.509 -20.740  1.00 25.27           C  
ATOM    655  HD1 LYS A 139      85.299  81.405 -20.878  1.00  0.00           H  
ATOM    656  HD2 LYS A 139      85.691  79.963 -21.678  1.00  0.00           H  
ATOM    657  CE  LYS A 139      85.542  79.710 -19.498  1.00 28.42           C  
ATOM    658  HE1 LYS A 139      84.507  79.308 -19.599  1.00  0.00           H  
ATOM    659  HE2 LYS A 139      86.102  78.748 -19.438  1.00  0.00           H  
ATOM    660  NZ  LYS A 139      85.691  80.495 -18.246  1.00 30.51           N  
ATOM    661  HZ1 LYS A 139      85.421  79.963 -17.419  1.00  0.00           H  
ATOM    662  HZ2 LYS A 139      85.178  81.375 -18.301  1.00  0.00           H  
ATOM    663  HZ3 LYS A 139      86.638  80.863 -18.153  1.00  0.00           H  
ATOM    664  N   THR A 140      87.216  82.474 -24.909  1.00 12.27           N  
ATOM    665  HN  THR A 140      86.318  82.490 -24.425  1.00  0.00           H  
ATOM    666  CA  THR A 140      87.401  83.304 -26.094  1.00 11.83           C  
ATOM    667  HA  THR A 140      87.704  82.656 -26.950  1.00  0.00           H  
ATOM    668  C   THR A 140      88.475  84.359 -25.863  1.00 11.51           C  
ATOM    669  O   THR A 140      88.431  85.109 -24.884  1.00 13.51           O  
ATOM    670  CB  THR A 140      86.072  83.979 -26.424  1.00 13.35           C  
ATOM    671  HB  THR A 140      85.764  84.611 -25.559  1.00  0.00           H  
ATOM    672  CG2 THR A 140      86.200  84.862 -27.660  1.00 15.03           C  
ATOM    673 1HG2 THR A 140      86.975  85.646 -27.492  1.00  0.00           H  
ATOM    674 2HG2 THR A 140      85.221  85.301 -27.963  1.00  0.00           H  
ATOM    675 3HG2 THR A 140      86.403  84.265 -28.580  1.00  0.00           H  
ATOM    676  OG1 THR A 140      85.077  82.972 -26.640  1.00 14.58           O  
ATOM    677  HG1 THR A 140      84.997  82.422 -25.870  1.00  0.00           H  
ATOM    678  N   CYS A 141      89.433  84.429 -26.786  1.00 11.05           N  
ATOM    679  HN  CYS A 141      89.440  83.741 -27.539  1.00  0.00           H  
ATOM    680  CA  CYS A 141      90.475  85.455 -26.760  1.00 11.21           C  
ATOM    681  HA  CYS A 141      90.321  86.119 -25.878  1.00  0.00           H  
ATOM    682  C   CYS A 141      90.355  86.270 -28.034  1.00 10.35           C  
ATOM    683  O   CYS A 141      90.813  85.825 -29.104  1.00 11.63           O  
ATOM    684  CB  CYS A 141      91.859  84.818 -26.683  1.00 13.16           C  
ATOM    685  HB1 CYS A 141      92.652  85.593 -26.800  1.00  0.00           H  
ATOM    686  HB2 CYS A 141      92.058  84.204 -27.593  1.00  0.00           H  
ATOM    687  SG  CYS A 141      92.138  83.857 -25.209  1.00 14.95           S  
ATOM    688  N   PRO A 142      89.748  87.457 -27.983  1.00 11.48           N  
ATOM    689  CA  PRO A 142      89.615  88.275 -29.197  1.00 12.46           C  
ATOM    690  HA  PRO A 142      89.268  87.652 -30.054  1.00  0.00           H  
ATOM    691  C   PRO A 142      90.943  88.942 -29.522  1.00 12.94           C  
ATOM    692  O   PRO A 142      91.536  89.624 -28.685  1.00 15.69           O  
ATOM    693  CB  PRO A 142      88.553  89.316 -28.819  1.00 14.98           C  
ATOM    694  HB1 PRO A 142      87.761  89.445 -29.593  1.00  0.00           H  
ATOM    695  HB2 PRO A 142      88.931  90.365 -28.837  1.00  0.00           H  
ATOM    696  CG  PRO A 142      88.017  88.892 -27.474  1.00 15.97           C  
ATOM    697  HG1 PRO A 142      87.694  89.752 -26.842  1.00  0.00           H  
ATOM    698  HG2 PRO A 142      87.028  88.382 -27.539  1.00  0.00           H  
ATOM    699  CD  PRO A 142      89.063  88.054 -26.827  1.00 13.42           C  
ATOM    700  HD1 PRO A 142      89.728  88.598 -26.117  1.00  0.00           H  
ATOM    701  HD2 PRO A 142      88.681  87.322 -26.078  1.00  0.00           H  
ATOM    702  N   VAL A 143      91.425  88.729 -30.740  1.00 11.49           N  
ATOM    703  HN  VAL A 143      90.927  88.089 -31.359  1.00  0.00           H  
ATOM    704  CA  VAL A 143      92.639  89.373 -31.229  1.00 11.32           C  
ATOM    705  HA  VAL A 143      93.003  90.081 -30.448  1.00  0.00           H  
ATOM    706  C   VAL A 143      92.273  90.170 -32.470  1.00 11.68           C  
ATOM    707  O   VAL A 143      91.731  89.612 -33.432  1.00 12.28           O  
ATOM    708  CB  VAL A 143      93.748  88.349 -31.514  1.00 12.22           C  
ATOM    709  HB  VAL A 143      93.379  87.630 -32.282  1.00  0.00           H  
ATOM    710  CG1 VAL A 143      94.984  89.046 -32.058  1.00 14.39           C  
ATOM    711 1HG1 VAL A 143      94.749  89.612 -32.989  1.00  0.00           H  
ATOM    712 2HG1 VAL A 143      95.824  88.330 -32.214  1.00  0.00           H  
ATOM    713 3HG1 VAL A 143      95.458  89.700 -31.289  1.00  0.00           H  
ATOM    714  CG2 VAL A 143      94.072  87.570 -30.232  1.00 13.13           C  
ATOM    715 1HG2 VAL A 143      93.165  87.059 -29.833  1.00  0.00           H  
ATOM    716 2HG2 VAL A 143      94.546  88.224 -29.463  1.00  0.00           H  
ATOM    717 3HG2 VAL A 143      94.912  86.854 -30.388  1.00  0.00           H  
ATOM    718  N   GLN A 144      92.521  91.475 -32.434  1.00 11.53           N  
ATOM    719  HN  GLN A 144      92.907  91.891 -31.587  1.00  0.00           H  
ATOM    720  CA  GLN A 144      92.248  92.316 -33.588  1.00 11.82           C  
ATOM    721  HA  GLN A 144      91.333  91.941 -34.104  1.00  0.00           H  
ATOM    722  C   GLN A 144      93.410  92.296 -34.562  1.00 12.29           C  
ATOM    723  O   GLN A 144      94.576  92.256 -34.166  1.00 11.61           O  
ATOM    724  CB  GLN A 144      92.021  93.762 -33.158  1.00 13.34           C  
ATOM    725  HB1 GLN A 144      91.879  94.417 -34.049  1.00  0.00           H  
ATOM    726  HB2 GLN A 144      92.961  94.200 -32.749  1.00  0.00           H  
ATOM    727  CG  GLN A 144      90.892  93.942 -32.189  1.00 15.43           C  
ATOM    728  HG1 GLN A 144      90.973  93.227 -31.337  1.00  0.00           H  
ATOM    729  HG2 GLN A 144      89.927  93.590 -32.623  1.00  0.00           H  
ATOM    730  CD  GLN A 144      90.786  95.362 -31.702  1.00 17.43           C  
ATOM    731  NE2 GLN A 144      89.591  95.746 -31.277  1.00 20.65           N  
ATOM    732 1HE2 GLN A 144      89.519  96.708 -30.947  1.00  0.00           H  
ATOM    733 2HE2 GLN A 144      88.782  95.125 -31.273  1.00  0.00           H  
ATOM    734  OE1 GLN A 144      91.763  96.111 -31.707  1.00 16.37           O  
ATOM    735  N   LEU A 145      93.075  92.351 -35.844  1.00 11.97           N  
ATOM    736  HN  LEU A 145      92.088  92.271 -36.090  1.00  0.00           H  
ATOM    737  CA  LEU A 145      94.042  92.519 -36.917  1.00 12.18           C  
ATOM    738  HA  LEU A 145      95.077  92.464 -36.506  1.00  0.00           H  
ATOM    739  C   LEU A 145      93.805  93.887 -37.537  1.00 11.80           C  
ATOM    740  O   LEU A 145      92.659  94.241 -37.836  1.00 12.12           O  
ATOM    741  CB  LEU A 145      93.843  91.428 -37.974  1.00 14.43           C  
ATOM    742  HB1 LEU A 145      94.626  91.501 -38.764  1.00  0.00           H  
ATOM    743  HB2 LEU A 145      92.936  91.638 -38.587  1.00  0.00           H  
ATOM    744  CG  LEU A 145      93.788  90.006 -37.401  1.00 17.78           C  
ATOM    745  HG  LEU A 145      93.020  89.995 -36.593  1.00  0.00           H  
ATOM    746  CD1 LEU A 145      93.381  88.980 -38.436  1.00 21.68           C  
ATOM    747 1HD1 LEU A 145      93.341  87.946 -38.020  1.00  0.00           H  
ATOM    748 2HD1 LEU A 145      94.045  89.027 -39.330  1.00  0.00           H  
ATOM    749 3HD1 LEU A 145      92.414  89.257 -38.917  1.00  0.00           H  
ATOM    750  CD2 LEU A 145      95.128  89.662 -36.771  1.00 17.01           C  
ATOM    751 1HD2 LEU A 145      95.088  88.628 -36.355  1.00  0.00           H  
ATOM    752 2HD2 LEU A 145      95.440  90.412 -36.008  1.00  0.00           H  
ATOM    753 3HD2 LEU A 145      95.976  89.797 -37.483  1.00  0.00           H  
ATOM    754  N   TRP A 146      94.881  94.664 -37.687  1.00 11.69           N  
ATOM    755  HN  TRP A 146      95.783  94.292 -37.389  1.00  0.00           H  
ATOM    756  CA  TRP A 146      94.850  96.008 -38.249  1.00 11.99           C  
ATOM    757  HA  TRP A 146      93.818  96.249 -38.596  1.00  0.00           H  
ATOM    758  C   TRP A 146      95.817  96.080 -39.417  1.00 11.84           C  
ATOM    759  O   TRP A 146      96.903  95.494 -39.362  1.00 12.46           O  
ATOM    760  CB  TRP A 146      95.302  97.037 -37.200  1.00 12.25           C  
ATOM    761  HB1 TRP A 146      95.539  98.014 -37.683  1.00  0.00           H  
ATOM    762  HB2 TRP A 146      96.310  96.777 -36.802  1.00  0.00           H  
ATOM    763  CG  TRP A 146      94.321  97.223 -36.080  1.00 11.60           C  
ATOM    764  CD1 TRP A 146      94.257  96.518 -34.907  1.00 12.47           C  
ATOM    765  HD1 TRP A 146      94.943  95.703 -34.620  1.00  0.00           H  
ATOM    766  CD2 TRP A 146      93.251  98.171 -36.037  1.00 11.87           C  
ATOM    767  CE2 TRP A 146      92.580  97.991 -34.808  1.00 12.86           C  
ATOM    768  CE3 TRP A 146      92.792  99.152 -36.919  1.00 13.38           C  
ATOM    769  HE3 TRP A 146      93.293  99.317 -37.888  1.00  0.00           H  
ATOM    770  NE1 TRP A 146      93.212  96.976 -34.142  1.00 12.59           N  
ATOM    771  HE1 TRP A 146      92.949  96.617 -33.224  1.00  0.00           H  
ATOM    772  CZ2 TRP A 146      91.474  98.755 -34.443  1.00 14.75           C  
ATOM    773  HZ2 TRP A 146      90.957  98.595 -33.482  1.00  0.00           H  
ATOM    774  CZ3 TRP A 146      91.698  99.911 -36.554  1.00 15.20           C  
ATOM    775  HZ3 TRP A 146      91.324 100.688 -37.242  1.00  0.00           H  
ATOM    776  CH2 TRP A 146      91.055  99.712 -35.327  1.00 16.00           C  
ATOM    777  HH2 TRP A 146      90.188 100.343 -35.066  1.00  0.00           H  
ATOM    778  N   VAL A 147      95.413  96.787 -40.479  1.00 12.32           N  
ATOM    779  HN  VAL A 147      94.459  97.149 -40.492  1.00  0.00           H  
ATOM    780  CA  VAL A 147      96.280  97.061 -41.618  1.00 12.42           C  
ATOM    781  HA  VAL A 147      97.337  96.917 -41.293  1.00  0.00           H  
ATOM    782  C   VAL A 147      96.106  98.516 -42.039  1.00 13.57           C  
ATOM    783  O   VAL A 147      95.096  99.158 -41.747  1.00 15.36           O  
ATOM    784  CB  VAL A 147      96.016  96.135 -42.830  1.00 12.91           C  
ATOM    785  HB  VAL A 147      96.681  96.463 -43.663  1.00  0.00           H  
ATOM    786  CG1 VAL A 147      96.357  94.683 -42.500  1.00 13.75           C  
ATOM    787 1HG1 VAL A 147      97.413  94.589 -42.153  1.00  0.00           H  
ATOM    788 2HG1 VAL A 147      96.145  94.005 -43.360  1.00  0.00           H  
ATOM    789 3HG1 VAL A 147      95.642  94.250 -41.762  1.00  0.00           H  
ATOM    790  CG2 VAL A 147      94.570  96.264 -43.305  1.00 14.17           C  
ATOM    791 1HG2 VAL A 147      94.321  97.324 -43.546  1.00  0.00           H  
ATOM    792 2HG2 VAL A 147      93.855  95.831 -42.567  1.00  0.00           H  
ATOM    793 3HG2 VAL A 147      94.358  95.586 -44.165  1.00  0.00           H  
ATOM    794  N   ASP A 148      97.120  99.043 -42.723  1.00 14.21           N  
ATOM    795  HN  ASP A 148      97.992  98.521 -42.808  1.00  0.00           H  
ATOM    796  CA  ASP A 148      97.005 100.354 -43.353  1.00 15.28           C  
ATOM    797  HA  ASP A 148      96.332 100.985 -42.727  1.00  0.00           H  
ATOM    798  C   ASP A 148      96.427 100.290 -44.761  1.00 15.91           C  
ATOM    799  O   ASP A 148      95.903 101.296 -45.246  1.00 17.27           O  
ATOM    800  CB  ASP A 148      98.373 101.035 -43.422  1.00 16.98           C  
ATOM    801  HB1 ASP A 148      98.340 101.931 -44.085  1.00  0.00           H  
ATOM    802  HB2 ASP A 148      99.101 100.413 -43.994  1.00  0.00           H  
ATOM    803  CG  ASP A 148      98.918 101.389 -42.059  1.00 19.38           C  
ATOM    804  OD1 ASP A 148      98.116 101.699 -41.148  1.00 19.73           O  
ATOM    805  OD2 ASP A 148     100.155 101.352 -41.896  1.00 22.91           O  
ATOM    806  N   SER A 149      96.545  99.151 -45.441  1.00 16.31           N  
ATOM    807  HN  SER A 149      97.026  98.363 -45.008  1.00  0.00           H  
ATOM    808  CA  SER A 149      96.006  98.999 -46.786  1.00 18.01           C  
ATOM    809  HA  SER A 149      95.116  99.665 -46.880  1.00  0.00           H  
ATOM    810  C   SER A 149      95.543  97.561 -46.974  1.00 16.21           C  
ATOM    811  O   SER A 149      95.987  96.648 -46.274  1.00 16.04           O  
ATOM    812  CB  SER A 149      97.022  99.408 -47.858  1.00 21.37           C  
ATOM    813  HB1 SER A 149      97.193 100.510 -47.867  1.00  0.00           H  
ATOM    814  HB2 SER A 149      96.606  99.295 -48.886  1.00  0.00           H  
ATOM    815  OG  SER A 149      98.228  98.693 -47.700  1.00 23.70           O  
ATOM    816  HG  SER A 149      98.858  98.947 -48.365  1.00  0.00           H  
ATOM    817  N   THR A 150      94.643  97.374 -47.927  1.00 16.37           N  
ATOM    818  HN  THR A 150      94.418  98.152 -48.547  1.00  0.00           H  
ATOM    819  CA  THR A 150      93.960  96.099 -48.125  1.00 16.34           C  
ATOM    820  HA  THR A 150      93.561  95.726 -47.153  1.00  0.00           H  
ATOM    821  C   THR A 150      94.903  95.067 -48.729  1.00 15.97           C  
ATOM    822  O   THR A 150      95.426  95.288 -49.829  1.00 17.08           O  
ATOM    823  CB  THR A 150      92.812  96.346 -49.097  1.00 17.54           C  
ATOM    824  HB  THR A 150      93.235  96.709 -50.062  1.00  0.00           H  
ATOM    825  CG2 THR A 150      92.018  95.066 -49.363  1.00 19.10           C  
ATOM    826 1HG2 THR A 150      92.688  94.277 -49.777  1.00  0.00           H  
ATOM    827 2HG2 THR A 150      91.136  95.251 -50.020  1.00  0.00           H  
ATOM    828 3HG2 THR A 150      91.475  94.716 -48.454  1.00  0.00           H  
ATOM    829  OG1 THR A 150      91.950  97.361 -48.564  1.00 19.32           O  
ATOM    830  HG1 THR A 150      92.443  98.156 -48.399  1.00  0.00           H  
ATOM    831  N   PRO A 151      95.127  93.927 -48.083  1.00 15.28           N  
ATOM    832  CA  PRO A 151      95.946  92.873 -48.711  1.00 15.46           C  
ATOM    833  HA  PRO A 151      96.884  93.310 -49.126  1.00  0.00           H  
ATOM    834  C   PRO A 151      95.172  92.155 -49.804  1.00 14.42           C  
ATOM    835  O   PRO A 151      93.934  92.227 -49.859  1.00 15.43           O  
ATOM    836  CB  PRO A 151      96.270  91.931 -47.541  1.00 16.68           C  
ATOM    837  HB1 PRO A 151      96.394  90.864 -47.841  1.00  0.00           H  
ATOM    838  HB2 PRO A 151      97.295  92.066 -47.123  1.00  0.00           H  
ATOM    839  CG  PRO A 151      95.188  92.156 -46.559  1.00 18.37           C  
ATOM    840  HG1 PRO A 151      95.485  91.891 -45.517  1.00  0.00           H  
ATOM    841  HG2 PRO A 151      94.350  91.428 -46.661  1.00  0.00           H  
ATOM    842  CD  PRO A 151      94.742  93.588 -46.697  1.00 15.76           C  
ATOM    843  HD1 PRO A 151      93.668  93.765 -46.457  1.00  0.00           H  
ATOM    844  HD2 PRO A 151      95.147  94.278 -45.920  1.00  0.00           H  
ATOM    845  N   PRO A 152      95.865  91.442 -50.691  1.00 14.35           N  
ATOM    846  CA  PRO A 152      95.200  90.824 -51.856  1.00 14.92           C  
ATOM    847  HA  PRO A 152      94.658  91.599 -52.447  1.00  0.00           H  
ATOM    848  C   PRO A 152      94.253  89.704 -51.464  1.00 14.17           C  
ATOM    849  O   PRO A 152      94.420  89.061 -50.415  1.00 14.17           O  
ATOM    850  CB  PRO A 152      96.378  90.260 -52.669  1.00 16.53           C  
ATOM    851  HB1 PRO A 152      96.508  89.157 -52.567  1.00  0.00           H  
ATOM    852  HB2 PRO A 152      96.209  90.269 -53.771  1.00  0.00           H  
ATOM    853  CG  PRO A 152      97.566  91.048 -52.236  1.00 16.80           C  
ATOM    854  HG1 PRO A 152      97.763  91.943 -52.871  1.00  0.00           H  
ATOM    855  HG2 PRO A 152      98.536  90.533 -52.426  1.00  0.00           H  
ATOM    856  CD  PRO A 152      97.334  91.377 -50.790  1.00 15.58           C  
ATOM    857  HD1 PRO A 152      97.817  90.675 -50.071  1.00  0.00           H  
ATOM    858  HD2 PRO A 152      97.864  92.290 -50.431  1.00  0.00           H  
ATOM    859  N   PRO A 153      93.277  89.396 -52.320  1.00 14.70           N  
ATOM    860  CA  PRO A 153      92.461  88.192 -52.105  1.00 14.83           C  
ATOM    861  HA  PRO A 153      91.807  88.316 -51.211  1.00  0.00           H  
ATOM    862  C   PRO A 153      93.342  86.960 -51.957  1.00 13.84           C  
ATOM    863  O   PRO A 153      94.317  86.782 -52.685  1.00 14.16           O  
ATOM    864  CB  PRO A 153      91.617  88.112 -53.385  1.00 16.08           C  
ATOM    865  HB1 PRO A 153      90.604  87.673 -53.233  1.00  0.00           H  
ATOM    866  HB2 PRO A 153      91.975  87.351 -54.117  1.00  0.00           H  
ATOM    867  CG  PRO A 153      91.600  89.510 -53.919  1.00 17.02           C  
ATOM    868  HG1 PRO A 153      91.342  89.575 -55.002  1.00  0.00           H  
ATOM    869  HG2 PRO A 153      90.747  90.124 -53.545  1.00  0.00           H  
ATOM    870  CD  PRO A 153      92.940  90.075 -53.585  1.00 16.18           C  
ATOM    871  HD1 PRO A 153      92.979  91.188 -53.541  1.00  0.00           H  
ATOM    872  HD2 PRO A 153      93.705  89.968 -54.389  1.00  0.00           H  
ATOM    873  N   GLY A 154      92.995  86.097 -51.009  1.00 13.53           N  
ATOM    874  HN  GLY A 154      92.155  86.268 -50.457  1.00  0.00           H  
ATOM    875  CA  GLY A 154      93.791  84.917 -50.747  1.00 13.32           C  
ATOM    876  HA1 GLY A 154      94.292  84.575 -51.682  1.00  0.00           H  
ATOM    877  HA2 GLY A 154      93.129  84.042 -50.550  1.00  0.00           H  
ATOM    878  C   GLY A 154      94.807  85.067 -49.633  1.00 13.22           C  
ATOM    879  O   GLY A 154      95.419  84.067 -49.232  1.00 13.36           O  
ATOM    880  N   THR A 155      95.008  86.278 -49.120  1.00 12.53           N  
ATOM    881  HN  THR A 155      94.564  87.090 -49.550  1.00  0.00           H  
ATOM    882  CA  THR A 155      95.857  86.453 -47.949  1.00 12.14           C  
ATOM    883  HA  THR A 155      96.861  86.016 -48.157  1.00  0.00           H  
ATOM    884  C   THR A 155      95.236  85.733 -46.752  1.00 11.63           C  
ATOM    885  O   THR A 155      94.010  85.663 -46.612  1.00 11.97           O  
ATOM    886  CB  THR A 155      96.013  87.954 -47.649  1.00 12.46           C  
ATOM    887  HB  THR A 155      95.035  88.370 -47.314  1.00  0.00           H  
ATOM    888  CG2 THR A 155      97.056  88.189 -46.578  1.00 13.04           C  
ATOM    889 1HG2 THR A 155      96.721  87.657 -45.657  1.00  0.00           H  
ATOM    890 2HG2 THR A 155      97.262  89.271 -46.403  1.00  0.00           H  
ATOM    891 3HG2 THR A 155      98.082  87.894 -46.900  1.00  0.00           H  
ATOM    892  OG1 THR A 155      96.444  88.638 -48.833  1.00 13.06           O  
ATOM    893  HG1 THR A 155      95.789  88.490 -49.505  1.00  0.00           H  
ATOM    894  N   ARG A 156      96.092  85.176 -45.886  1.00 11.18           N  
ATOM    895  HN  ARG A 156      97.094  85.287 -46.044  1.00  0.00           H  
ATOM    896  CA  ARG A 156      95.643  84.417 -44.725  1.00 11.35           C  
ATOM    897  HA  ARG A 156      94.554  84.610 -44.579  1.00  0.00           H  
ATOM    898  C   ARG A 156      96.382  84.869 -43.471  1.00 10.48           C  
ATOM    899  O   ARG A 156      97.417  85.538 -43.542  1.00 11.21           O  
ATOM    900  CB  ARG A 156      95.842  82.909 -44.943  1.00 12.70           C  
ATOM    901  HB1 ARG A 156      96.926  82.651 -44.996  1.00  0.00           H  
ATOM    902  HB2 ARG A 156      95.564  82.332 -44.030  1.00  0.00           H  
ATOM    903  CG  ARG A 156      95.100  82.394 -46.159  1.00 13.98           C  
ATOM    904  HG1 ARG A 156      94.156  82.962 -46.327  1.00  0.00           H  
ATOM    905  HG2 ARG A 156      95.635  82.659 -47.101  1.00  0.00           H  
ATOM    906  CD  ARG A 156      94.840  80.919 -46.077  1.00 14.58           C  
ATOM    907  HD1 ARG A 156      94.132  80.592 -46.874  1.00  0.00           H  
ATOM    908  HD2 ARG A 156      94.228  80.669 -45.179  1.00  0.00           H  
ATOM    909  NE  ARG A 156      96.065  80.133 -46.110  1.00 15.06           N  
ATOM    910  HE  ARG A 156      96.949  80.623 -46.246  1.00  0.00           H  
ATOM    911  CZ  ARG A 156      96.092  78.814 -45.972  1.00 16.07           C  
ATOM    912  NH1 ARG A 156      94.963  78.155 -45.738  1.00 16.73           N  
ATOM    913 1HH1 ARG A 156      94.984  77.141 -45.632  1.00  0.00           H  
ATOM    914 2HH1 ARG A 156      94.079  78.659 -45.666  1.00  0.00           H  
ATOM    915  NH2 ARG A 156      97.241  78.158 -46.065  1.00 17.07           N  
ATOM    916 1HH2 ARG A 156      97.262  77.144 -45.959  1.00  0.00           H  
ATOM    917 2HH2 ARG A 156      98.108  78.664 -46.245  1.00  0.00           H  
ATOM    918  N   VAL A 157      95.840  84.487 -42.312  1.00 10.82           N  
ATOM    919  HN  VAL A 157      94.979  83.940 -42.337  1.00  0.00           H  
ATOM    920  CA  VAL A 157      96.419  84.814 -41.008  1.00 10.77           C  
ATOM    921  HA  VAL A 157      97.403  85.315 -41.163  1.00  0.00           H  
ATOM    922  C   VAL A 157      96.641  83.503 -40.259  1.00 10.28           C  
ATOM    923  O   VAL A 157      95.692  82.737 -40.056  1.00 10.95           O  
ATOM    924  CB  VAL A 157      95.508  85.741 -40.181  1.00 12.29           C  
ATOM    925  HB  VAL A 157      94.513  85.251 -40.064  1.00  0.00           H  
ATOM    926  CG1 VAL A 157      96.107  85.971 -38.790  1.00 13.29           C  
ATOM    927 1HG1 VAL A 157      95.448  86.642 -38.191  1.00  0.00           H  
ATOM    928 2HG1 VAL A 157      97.152  86.356 -38.845  1.00  0.00           H  
ATOM    929 3HG1 VAL A 157      96.313  85.011 -38.262  1.00  0.00           H  
ATOM    930  CG2 VAL A 157      95.316  87.060 -40.884  1.00 15.11           C  
ATOM    931 1HG2 VAL A 157      94.657  87.731 -40.285  1.00  0.00           H  
ATOM    932 2HG2 VAL A 157      94.934  86.924 -41.923  1.00  0.00           H  
ATOM    933 3HG2 VAL A 157      96.290  87.546 -41.126  1.00  0.00           H  
ATOM    934  N   ARG A 158      97.887  83.243 -39.865  1.00 10.53           N  
ATOM    935  HN  ARG A 158      98.607  83.941 -40.052  1.00  0.00           H  
ATOM    936  CA  ARG A 158      98.277  82.015 -39.181  1.00 10.44           C  
ATOM    937  HA  ARG A 158      97.413  81.311 -39.167  1.00  0.00           H  
ATOM    938  C   ARG A 158      98.695  82.328 -37.748  1.00  9.97           C  
ATOM    939  O   ARG A 158      99.321  83.362 -37.490  1.00 11.50           O  
ATOM    940  CB  ARG A 158      99.453  81.359 -39.913  1.00 11.11           C  
ATOM    941  HB1 ARG A 158     100.322  82.056 -39.968  1.00  0.00           H  
ATOM    942  HB2 ARG A 158      99.231  81.253 -41.001  1.00  0.00           H  
ATOM    943  CG  ARG A 158      99.872  80.019 -39.313  1.00 12.66           C  
ATOM    944  HG1 ARG A 158      99.000  79.333 -39.208  1.00  0.00           H  
ATOM    945  HG2 ARG A 158     100.143  80.125 -38.237  1.00  0.00           H  
ATOM    946  CD  ARG A 158     101.000  79.363 -40.105  1.00 13.79           C  
ATOM    947  HD1 ARG A 158     101.300  78.385 -39.663  1.00  0.00           H  
ATOM    948  HD2 ARG A 158     101.965  79.908 -39.978  1.00  0.00           H  
ATOM    949  NE  ARG A 158     100.636  79.231 -41.509  1.00 14.10           N  
ATOM    950  HE  ARG A 158     100.937  79.970 -42.144  1.00  0.00           H  
ATOM    951  CZ  ARG A 158      99.942  78.222 -42.028  1.00 13.98           C  
ATOM    952  NH1 ARG A 158      99.549  77.195 -41.286  1.00 15.01           N  
ATOM    953 1HH1 ARG A 158      99.781  77.178 -40.293  1.00  0.00           H  
ATOM    954 2HH1 ARG A 158      99.017  76.421 -41.684  1.00  0.00           H  
ATOM    955  NH2 ARG A 158      99.641  78.244 -43.314  1.00 15.68           N  
ATOM    956 1HH2 ARG A 158      99.943  79.034 -43.885  1.00  0.00           H  
ATOM    957 2HH2 ARG A 158      99.109  77.470 -43.712  1.00  0.00           H  
ATOM    958  N   ALA A 159      98.350  81.432 -36.818  1.00  9.76           N  
ATOM    959  HN  ALA A 159      97.749  80.654 -37.091  1.00  0.00           H  
ATOM    960  CA  ALA A 159      98.794  81.515 -35.429  1.00  9.28           C  
ATOM    961  HA  ALA A 159      99.462  82.400 -35.308  1.00  0.00           H  
ATOM    962  C   ALA A 159      99.563  80.251 -35.068  1.00  9.48           C  
ATOM    963  O   ALA A 159      99.163  79.144 -35.445  1.00 10.45           O  
ATOM    964  CB  ALA A 159      97.605  81.646 -34.476  1.00 10.52           C  
ATOM    965  HB1 ALA A 159      97.042  82.571 -34.740  1.00  0.00           H  
ATOM    966  HB2 ALA A 159      97.910  81.622 -33.404  1.00  0.00           H  
ATOM    967  HB3 ALA A 159      96.958  80.738 -34.470  1.00  0.00           H  
ATOM    968  N   MET A 160     100.656  80.429 -34.329  1.00  9.75           N  
ATOM    969  HN  MET A 160     100.904  81.378 -34.050  1.00  0.00           H  
ATOM    970  CA  MET A 160     101.515  79.333 -33.900  1.00 10.66           C  
ATOM    971  HA  MET A 160     100.923  78.391 -33.824  1.00  0.00           H  
ATOM    972  C   MET A 160     102.106  79.688 -32.542  1.00 10.76           C  
ATOM    973  O   MET A 160     102.451  80.843 -32.305  1.00 12.33           O  
ATOM    974  CB  MET A 160     102.668  79.149 -34.895  1.00 12.87           C  
ATOM    975  HB1 MET A 160     103.217  80.109 -35.036  1.00  0.00           H  
ATOM    976  HB2 MET A 160     102.271  79.002 -35.927  1.00  0.00           H  
ATOM    977  CG  MET A 160     103.634  78.036 -34.537  1.00 15.06           C  
ATOM    978  HG1 MET A 160     103.983  78.126 -33.482  1.00  0.00           H  
ATOM    979  HG2 MET A 160     103.112  77.054 -34.465  1.00  0.00           H  
ATOM    980  SD  MET A 160     105.023  77.957 -35.682  1.00 17.55           S  
ATOM    981  CE  MET A 160     104.223  77.394 -37.184  1.00 19.19           C  
ATOM    982  HE1 MET A 160     105.083  77.345 -37.893  1.00  0.00           H  
ATOM    983  HE2 MET A 160     103.362  78.015 -37.525  1.00  0.00           H  
ATOM    984  HE3 MET A 160     103.636  76.451 -37.084  1.00  0.00           H  
ATOM    985  N   ALA A 161     102.242  78.701 -31.664  1.00 10.81           N  
ATOM    986  HN  ALA A 161     101.905  77.769 -31.904  1.00  0.00           H  
ATOM    987  CA  ALA A 161     102.864  78.923 -30.362  1.00 11.39           C  
ATOM    988  HA  ALA A 161     102.904  80.018 -30.158  1.00  0.00           H  
ATOM    989  C   ALA A 161     104.278  78.364 -30.361  1.00 11.10           C  
ATOM    990  O   ALA A 161     104.529  77.303 -30.937  1.00 12.39           O  
ATOM    991  CB  ALA A 161     102.074  78.235 -29.249  1.00 11.97           C  
ATOM    992  HB1 ALA A 161     102.549  78.405 -28.255  1.00  0.00           H  
ATOM    993  HB2 ALA A 161     101.934  77.149 -29.457  1.00  0.00           H  
ATOM    994  HB3 ALA A 161     101.004  78.548 -29.251  1.00  0.00           H  
ATOM    995  N   ILE A 162     105.199  79.081 -29.713  1.00 10.46           N  
ATOM    996  HN  ILE A 162     104.956  80.021 -29.400  1.00  0.00           H  
ATOM    997  CA  ILE A 162     106.540  78.576 -29.434  1.00 11.06           C  
ATOM    998  HA  ILE A 162     106.538  77.472 -29.593  1.00  0.00           H  
ATOM    999  C   ILE A 162     106.856  78.846 -27.969  1.00 10.97           C  
ATOM   1000  O   ILE A 162     106.275  79.730 -27.343  1.00 12.02           O  
ATOM   1001  CB  ILE A 162     107.633  79.192 -30.335  1.00 12.96           C  
ATOM   1002  HB  ILE A 162     108.604  78.705 -30.083  1.00  0.00           H  
ATOM   1003  CG1 ILE A 162     107.778  80.694 -30.086  1.00 13.54           C  
ATOM   1004 1HG1 ILE A 162     106.859  81.240 -30.402  1.00  0.00           H  
ATOM   1005 2HG1 ILE A 162     107.758  80.920 -28.994  1.00  0.00           H  
ATOM   1006  CG2 ILE A 162     107.338  78.924 -31.805  1.00 14.60           C  
ATOM   1007 1HG2 ILE A 162     108.127  79.369 -32.455  1.00  0.00           H  
ATOM   1008 2HG2 ILE A 162     106.320  79.277 -32.092  1.00  0.00           H  
ATOM   1009 3HG2 ILE A 162     107.202  77.836 -32.007  1.00  0.00           H  
ATOM   1010  CD1 ILE A 162     109.022  81.292 -30.745  1.00 16.12           C  
ATOM   1011 1HD1 ILE A 162     109.128  82.387 -30.563  1.00  0.00           H  
ATOM   1012 2HD1 ILE A 162     109.042  81.066 -31.837  1.00  0.00           H  
ATOM   1013 3HD1 ILE A 162     109.941  80.746 -30.429  1.00  0.00           H  
ATOM   1014  N   TYR A 163     107.794  78.077 -27.422  1.00 11.38           N  
ATOM   1015  HN  TYR A 163     108.164  77.276 -27.934  1.00  0.00           H  
ATOM   1016  CA  TYR A 163     108.289  78.387 -26.088  1.00 12.11           C  
ATOM   1017  HA  TYR A 163     107.408  78.578 -25.432  1.00  0.00           H  
ATOM   1018  C   TYR A 163     109.127  79.657 -26.125  1.00 12.45           C  
ATOM   1019  O   TYR A 163     109.887  79.895 -27.066  1.00 13.58           O  
ATOM   1020  CB  TYR A 163     109.073  77.207 -25.491  1.00 12.29           C  
ATOM   1021  HB1 TYR A 163     109.727  77.527 -24.646  1.00  0.00           H  
ATOM   1022  HB2 TYR A 163     109.866  76.842 -26.184  1.00  0.00           H  
ATOM   1023  CG  TYR A 163     108.129  76.102 -25.084  1.00 12.00           C  
ATOM   1024  CD1 TYR A 163     107.220  76.305 -24.052  1.00 13.21           C  
ATOM   1025  HD1 TYR A 163     107.223  77.267 -23.513  1.00  0.00           H  
ATOM   1026  CD2 TYR A 163     108.114  74.880 -25.747  1.00 12.30           C  
ATOM   1027  HD2 TYR A 163     108.831  74.694 -26.564  1.00  0.00           H  
ATOM   1028  CE1 TYR A 163     106.316  75.332 -23.688  1.00 13.60           C  
ATOM   1029  HE1 TYR A 163     105.603  75.510 -22.865  1.00  0.00           H  
ATOM   1030  CE2 TYR A 163     107.214  73.900 -25.394  1.00 13.57           C  
ATOM   1031  HE2 TYR A 163     107.209  72.935 -25.927  1.00  0.00           H  
ATOM   1032  CZ  TYR A 163     106.315  74.131 -24.367  1.00 13.32           C  
ATOM   1033  OH  TYR A 163     105.408  73.162 -24.031  1.00 14.71           O  
ATOM   1034  HH  TYR A 163     104.791  73.321 -23.326  1.00  0.00           H  
ATOM   1035  N   LYS A 164     108.966  80.491 -25.095  1.00 13.16           N  
ATOM   1036  HN  LYS A 164     108.354  80.226 -24.323  1.00  0.00           H  
ATOM   1037  CA  LYS A 164     109.655  81.776 -25.061  1.00 15.04           C  
ATOM   1038  HA  LYS A 164     109.603  82.226 -26.080  1.00  0.00           H  
ATOM   1039  C   LYS A 164     111.123  81.638 -24.676  1.00 15.94           C  
ATOM   1040  O   LYS A 164     111.963  82.401 -25.171  1.00 16.70           O  
ATOM   1041  CB  LYS A 164     108.934  82.709 -24.090  1.00 16.90           C  
ATOM   1042  HB1 LYS A 164     107.854  82.786 -24.355  1.00  0.00           H  
ATOM   1043  HB2 LYS A 164     108.851  82.234 -23.085  1.00  0.00           H  
ATOM   1044  CG  LYS A 164     109.550  84.091 -23.973  1.00 19.21           C  
ATOM   1045  HG1 LYS A 164     109.683  84.567 -24.972  1.00  0.00           H  
ATOM   1046  HG2 LYS A 164     110.620  84.039 -23.665  1.00  0.00           H  
ATOM   1047  CD  LYS A 164     108.739  84.973 -23.035  1.00 22.51           C  
ATOM   1048  HD1 LYS A 164     108.745  84.575 -21.993  1.00  0.00           H  
ATOM   1049  HD2 LYS A 164     107.646  84.895 -23.244  1.00  0.00           H  
ATOM   1050  CE  LYS A 164     109.215  86.424 -23.082  1.00 25.04           C  
ATOM   1051  HE1 LYS A 164     109.863  86.654 -22.205  1.00  0.00           H  
ATOM   1052  HE2 LYS A 164     109.955  86.569 -23.903  1.00  0.00           H  
ATOM   1053  NZ  LYS A 164     108.097  87.421 -23.192  1.00 28.14           N  
ATOM   1054  HZ1 LYS A 164     108.415  88.390 -23.223  1.00  0.00           H  
ATOM   1055  HZ2 LYS A 164     107.420  87.288 -22.441  1.00  0.00           H  
ATOM   1056  HZ3 LYS A 164     107.504  87.210 -23.995  1.00  0.00           H  
ATOM   1057  N   GLN A 165     111.455  80.694 -23.797  1.00 15.67           N  
ATOM   1058  HN  GLN A 165     110.732  80.073 -23.433  1.00  0.00           H  
ATOM   1059  CA  GLN A 165     112.831  80.530 -23.344  1.00 16.98           C  
ATOM   1060  HA  GLN A 165     113.274  81.538 -23.170  1.00  0.00           H  
ATOM   1061  C   GLN A 165     113.661  79.804 -24.393  1.00 16.71           C  
ATOM   1062  O   GLN A 165     113.241  78.777 -24.935  1.00 16.43           O  
ATOM   1063  CB  GLN A 165     112.857  79.749 -22.035  1.00 18.96           C  
ATOM   1064  HB1 GLN A 165     113.906  79.524 -21.732  1.00  0.00           H  
ATOM   1065  HB2 GLN A 165     112.481  78.711 -22.189  1.00  0.00           H  
ATOM   1066  CG  GLN A 165     112.110  80.425 -20.910  1.00 21.37           C  
ATOM   1067  HG1 GLN A 165     111.175  80.908 -21.278  1.00  0.00           H  
ATOM   1068  HG2 GLN A 165     112.650  81.334 -20.555  1.00  0.00           H  
ATOM   1069  CD  GLN A 165     111.824  79.475 -19.768  1.00 23.64           C  
ATOM   1070  NE2 GLN A 165     112.552  79.638 -18.673  1.00 26.38           N  
ATOM   1071 1HE2 GLN A 165     112.359  78.997 -17.903  1.00  0.00           H  
ATOM   1072 2HE2 GLN A 165     113.259  80.368 -18.587  1.00  0.00           H  
ATOM   1073  OE1 GLN A 165     110.970  78.594 -19.872  1.00 23.32           O  
ATOM   1074  N   SER A 166     114.867  80.323 -24.641  1.00 19.04           N  
ATOM   1075  CA ASER A 166     115.694  79.805 -25.728  0.48 19.10           C  
ATOM   1076  HA ASER A 166     115.131  79.948 -26.680  1.00  0.00           H  
ATOM   1077  CA BSER A 166     115.692  79.806 -25.730  0.52 19.51           C  
ATOM   1078  HA BSER A 166     115.131  79.951 -26.683  1.00  0.00           H  
ATOM   1079  C   SER A 166     115.972  78.316 -25.575  1.00 18.30           C  
ATOM   1080  O   SER A 166     115.974  77.577 -26.566  1.00 19.38           O  
ATOM   1081  CB ASER A 166     116.996  80.597 -25.835  0.48 19.48           C  
ATOM   1082  HB1ASER A 166     117.564  80.594 -24.876  1.00  0.00           H  
ATOM   1083  HB2ASER A 166     117.748  80.077 -26.474  1.00  0.00           H  
ATOM   1084  CB BSER A 166     116.999  80.594 -25.831  0.52 20.75           C  
ATOM   1085  HB1BSER A 166     117.625  80.239 -26.683  1.00  0.00           H  
ATOM   1086  HB2BSER A 166     116.819  81.640 -26.173  1.00  0.00           H  
ATOM   1087  OG ASER A 166     116.736  81.913 -26.291  0.48 19.83           O  
ATOM   1088  HG ASER A 166     117.546  82.405 -26.358  1.00  0.00           H  
ATOM   1089  OG BSER A 166     117.719  80.564 -24.611  0.52 21.93           O  
ATOM   1090  HG BSER A 166     118.531  81.053 -24.674  1.00  0.00           H  
ATOM   1091  N   GLN A 167     116.201  77.851 -24.342  1.00 17.47           N  
ATOM   1092  HN  GLN A 167     116.143  78.487 -23.547  1.00  0.00           H  
ATOM   1093  CA  GLN A 167     116.533  76.446 -24.116  1.00 18.38           C  
ATOM   1094  HA  GLN A 167     117.354  76.186 -24.824  1.00  0.00           H  
ATOM   1095  C   GLN A 167     115.378  75.498 -24.406  1.00 17.66           C  
ATOM   1096  O   GLN A 167     115.595  74.281 -24.424  1.00 19.47           O  
ATOM   1097  CB  GLN A 167     117.076  76.225 -22.696  1.00 21.64           C  
ATOM   1098  HB1 GLN A 167     117.479  75.190 -22.598  1.00  0.00           H  
ATOM   1099  HB2 GLN A 167     118.011  76.815 -22.548  1.00  0.00           H  
ATOM   1100  CG  GLN A 167     116.091  76.513 -21.566  1.00 24.54           C  
ATOM   1101  HG1 GLN A 167     116.292  75.850 -20.692  1.00  0.00           H  
ATOM   1102  HG2 GLN A 167     115.068  76.161 -21.838  1.00  0.00           H  
ATOM   1103  CD  GLN A 167     116.058  77.976 -21.134  1.00 27.63           C  
ATOM   1104  NE2 GLN A 167     115.759  78.202 -19.858  1.00 30.38           N  
ATOM   1105 1HE2 GLN A 167     115.737  79.180 -19.569  1.00  0.00           H  
ATOM   1106 2HE2 GLN A 167     115.560  77.449 -19.199  1.00  0.00           H  
ATOM   1107  OE1 GLN A 167     116.298  78.885 -21.929  1.00 27.26           O  
ATOM   1108  N   HIS A 168     114.170  76.015 -24.627  1.00 15.76           N  
ATOM   1109  HN  HIS A 168     114.049  77.025 -24.553  1.00  0.00           H  
ATOM   1110  CA  HIS A 168     113.018  75.198 -24.969  1.00 15.85           C  
ATOM   1111  HA  HIS A 168     113.325  74.126 -24.943  1.00  0.00           H  
ATOM   1112  C   HIS A 168     112.455  75.503 -26.347  1.00 15.44           C  
ATOM   1113  O   HIS A 168     111.483  74.861 -26.749  1.00 15.45           O  
ATOM   1114  CB  HIS A 168     111.896  75.407 -23.943  1.00 16.22           C  
ATOM   1115  HB1 HIS A 168     110.973  74.861 -24.249  1.00  0.00           H  
ATOM   1116  HB2 HIS A 168     111.513  76.453 -23.983  1.00  0.00           H  
ATOM   1117  CG  HIS A 168     112.290  75.041 -22.551  1.00 17.30           C  
ATOM   1118  CD2 HIS A 168     112.402  75.789 -21.428  1.00 17.43           C  
ATOM   1119  HD2 HIS A 168     112.204  76.870 -21.338  1.00  0.00           H  
ATOM   1120  ND1 HIS A 168     112.630  73.754 -22.193  1.00 18.74           N  
ATOM   1121  HD1 HIS A 168     112.638  72.950 -22.820  1.00  0.00           H  
ATOM   1122  CE1 HIS A 168     112.944  73.726 -20.910  1.00 19.71           C  
ATOM   1123  HE1 HIS A 168     113.265  72.835 -20.344  1.00  0.00           H  
ATOM   1124  NE2 HIS A 168     112.809  74.945 -20.421  1.00 19.27           N  
ATOM   1125  HE2 HIS A 168     112.979  75.217 -19.453  1.00  0.00           H  
ATOM   1126  N   MET A 169     113.057  76.431 -27.095  1.00 16.31           N  
ATOM   1127  CA AMET A 169     112.419  76.942 -28.305  0.41 18.03           C  
ATOM   1128  HA AMET A 169     111.395  77.288 -28.032  1.00  0.00           H  
ATOM   1129  CA BMET A 169     112.392  76.931 -28.287  0.59 17.25           C  
ATOM   1130  HA BMET A 169     111.357  77.227 -27.997  1.00  0.00           H  
ATOM   1131  C   MET A 169     112.281  75.883 -29.387  1.00 17.70           C  
ATOM   1132  O   MET A 169     111.395  75.988 -30.239  1.00 17.52           O  
ATOM   1133  CB AMET A 169     113.188  78.140 -28.857  0.41 20.92           C  
ATOM   1134  HB1AMET A 169     112.844  78.382 -29.890  1.00  0.00           H  
ATOM   1135  HB2AMET A 169     114.246  77.860 -29.070  1.00  0.00           H  
ATOM   1136  CB BMET A 169     113.101  78.172 -28.791  0.59 19.21           C  
ATOM   1137  HB1BMET A 169     113.685  78.663 -27.977  1.00  0.00           H  
ATOM   1138  HB2BMET A 169     113.941  77.908 -29.476  1.00  0.00           H  
ATOM   1139  CG AMET A 169     113.134  79.364 -27.985  0.41 23.65           C  
ATOM   1140  HG1AMET A 169     113.553  79.156 -26.973  1.00  0.00           H  
ATOM   1141  HG2AMET A 169     112.085  79.606 -27.697  1.00  0.00           H  
ATOM   1142  CG BMET A 169     112.159  79.133 -29.436  0.59 20.35           C  
ATOM   1143  HG1BMET A 169     111.248  79.313 -28.818  1.00  0.00           H  
ATOM   1144  HG2BMET A 169     111.658  78.698 -30.332  1.00  0.00           H  
ATOM   1145  SD AMET A 169     113.942  80.781 -28.743  0.41 26.12           S  
ATOM   1146  SD BMET A 169     113.030  80.642 -29.813  0.59 21.46           S  
ATOM   1147  CE AMET A 169     112.600  81.397 -29.749  0.41 27.39           C  
ATOM   1148  HE1AMET A 169     113.101  82.275 -30.219  1.00  0.00           H  
ATOM   1149  HE2AMET A 169     111.647  81.610 -29.212  1.00  0.00           H  
ATOM   1150  HE3AMET A 169     112.142  80.663 -30.453  1.00  0.00           H  
ATOM   1151  CE BMET A 169     112.727  81.624 -28.348  0.59 21.64           C  
ATOM   1152  HE1BMET A 169     113.272  82.568 -28.584  1.00  0.00           H  
ATOM   1153  HE2BMET A 169     113.017  81.139 -27.387  1.00  0.00           H  
ATOM   1154  HE3BMET A 169     111.652  81.754 -28.081  1.00  0.00           H  
ATOM   1155  N   THR A 170     113.161  74.881 -29.401  1.00 17.37           N  
ATOM   1156  HN  THR A 170     113.898  74.837 -28.698  1.00  0.00           H  
ATOM   1157  CA  THR A 170     113.064  73.849 -30.427  1.00 19.00           C  
ATOM   1158  HA  THR A 170     112.783  74.350 -31.383  1.00  0.00           H  
ATOM   1159  C   THR A 170     112.002  72.799 -30.129  1.00 19.54           C  
ATOM   1160  O   THR A 170     111.719  71.972 -31.002  1.00 21.48           O  
ATOM   1161  CB  THR A 170     114.410  73.158 -30.646  1.00 20.88           C  
ATOM   1162  HB  THR A 170     114.292  72.365 -31.421  1.00  0.00           H  
ATOM   1163  CG2 THR A 170     115.453  74.160 -31.114  1.00 21.22           C  
ATOM   1164 1HG2 THR A 170     115.123  74.630 -32.070  1.00  0.00           H  
ATOM   1165 2HG2 THR A 170     116.466  73.702 -31.200  1.00  0.00           H  
ATOM   1166 3HG2 THR A 170     115.686  74.920 -30.332  1.00  0.00           H  
ATOM   1167  OG1 THR A 170     114.834  72.555 -29.420  1.00 22.53           O  
ATOM   1168  HG1 THR A 170     114.182  71.929 -29.128  1.00  0.00           H  
ATOM   1169  N   GLU A 171     111.408  72.805 -28.937  1.00 18.03           N  
ATOM   1170  HN  GLU A 171     111.677  73.511 -28.251  1.00  0.00           H  
ATOM   1171  CA  GLU A 171     110.384  71.830 -28.587  1.00 17.21           C  
ATOM   1172  HA  GLU A 171     110.635  70.854 -29.064  1.00  0.00           H  
ATOM   1173  C   GLU A 171     109.027  72.297 -29.101  1.00 14.75           C  
ATOM   1174  O   GLU A 171     108.644  73.454 -28.901  1.00 15.40           O  
ATOM   1175  CB  GLU A 171     110.325  71.640 -27.069  1.00 19.00           C  
ATOM   1176  HB1 GLU A 171     111.329  71.370 -26.666  1.00  0.00           H  
ATOM   1177  HB2 GLU A 171     110.176  72.618 -26.554  1.00  0.00           H  
ATOM   1178  CG  GLU A 171     109.272  70.627 -26.622  1.00 21.84           C  
ATOM   1179  HG1 GLU A 171     108.255  70.944 -26.952  1.00  0.00           H  
ATOM   1180  HG2 GLU A 171     109.367  69.678 -27.200  1.00  0.00           H  
ATOM   1181  CD  GLU A 171     109.290  70.350 -25.129  1.00 24.35           C  
ATOM   1182  OE1 GLU A 171     110.356  70.531 -24.495  1.00 26.02           O  
ATOM   1183  OE2 GLU A 171     108.237  69.945 -24.592  1.00 25.07           O  
ATOM   1184  N   VAL A 172     108.293  71.395 -29.753  1.00 14.32           N  
ATOM   1185  HN  VAL A 172     108.670  70.461 -29.913  1.00  0.00           H  
ATOM   1186  CA  VAL A 172     106.959  71.726 -30.241  1.00 13.27           C  
ATOM   1187  HA  VAL A 172     107.022  72.654 -30.856  1.00  0.00           H  
ATOM   1188  C   VAL A 172     106.029  71.983 -29.060  1.00 12.96           C  
ATOM   1189  O   VAL A 172     105.954  71.173 -28.129  1.00 13.63           O  
ATOM   1190  CB  VAL A 172     106.428  70.584 -31.121  1.00 15.17           C  
ATOM   1191  HB  VAL A 172     106.476  69.646 -30.520  1.00  0.00           H  
ATOM   1192  CG1 VAL A 172     104.977  70.814 -31.496  1.00 15.88           C  
ATOM   1193 1HG1 VAL A 172     104.335  70.957 -30.596  1.00  0.00           H  
ATOM   1194 2HG1 VAL A 172     104.590  69.994 -32.144  1.00  0.00           H  
ATOM   1195 3HG1 VAL A 172     104.872  71.664 -32.209  1.00  0.00           H  
ATOM   1196  CG2 VAL A 172     107.307  70.388 -32.353  1.00 16.81           C  
ATOM   1197 1HG2 VAL A 172     108.374  70.219 -32.077  1.00  0.00           H  
ATOM   1198 2HG2 VAL A 172     107.202  71.238 -33.066  1.00  0.00           H  
ATOM   1199 3HG2 VAL A 172     106.920  69.568 -33.001  1.00  0.00           H  
ATOM   1200  N   VAL A 173     105.320  73.109 -29.087  1.00 11.75           N  
ATOM   1201  HN  VAL A 173     105.515  73.801 -29.810  1.00  0.00           H  
ATOM   1202  CA  VAL A 173     104.269  73.380 -28.108  1.00 11.03           C  
ATOM   1203  HA  VAL A 173     104.626  73.068 -27.099  1.00  0.00           H  
ATOM   1204  C   VAL A 173     103.043  72.553 -28.475  1.00 11.46           C  
ATOM   1205  O   VAL A 173     102.505  72.681 -29.582  1.00 12.31           O  
ATOM   1206  CB  VAL A 173     103.913  74.875 -28.070  1.00 11.54           C  
ATOM   1207  HB  VAL A 173     103.561  75.179 -29.083  1.00  0.00           H  
ATOM   1208  CG1 VAL A 173     102.779  75.113 -27.074  1.00 12.24           C  
ATOM   1209 1HG1 VAL A 173     101.887  74.497 -27.337  1.00  0.00           H  
ATOM   1210 2HG1 VAL A 173     102.524  76.195 -26.990  1.00  0.00           H  
ATOM   1211 3HG1 VAL A 173     103.108  74.936 -26.023  1.00  0.00           H  
ATOM   1212  CG2 VAL A 173     105.127  75.713 -27.712  1.00 12.28           C  
ATOM   1213 1HG2 VAL A 173     105.955  75.539 -28.439  1.00  0.00           H  
ATOM   1214 2HG2 VAL A 173     105.456  75.536 -26.661  1.00  0.00           H  
ATOM   1215 3HG2 VAL A 173     104.872  76.795 -27.628  1.00  0.00           H  
ATOM   1216  N   ARG A 174     102.581  71.720 -27.544  1.00 11.94           N  
ATOM   1217  HN  ARG A 174     103.040  71.684 -26.634  1.00  0.00           H  
ATOM   1218  CA  ARG A 174     101.434  70.860 -27.800  1.00 12.03           C  
ATOM   1219  HA  ARG A 174     100.797  71.324 -28.589  1.00  0.00           H  
ATOM   1220  C   ARG A 174     100.625  70.727 -26.519  1.00 11.36           C  
ATOM   1221  O   ARG A 174     101.091  71.072 -25.430  1.00 12.76           O  
ATOM   1222  CB  ARG A 174     101.876  69.473 -28.263  1.00 13.52           C  
ATOM   1223  HB1 ARG A 174     100.995  68.843 -28.529  1.00  0.00           H  
ATOM   1224  HB2 ARG A 174     102.371  69.525 -29.261  1.00  0.00           H  
ATOM   1225  CG  ARG A 174     102.765  68.765 -27.253  1.00 14.71           C  
ATOM   1226  HG1 ARG A 174     103.714  69.327 -27.086  1.00  0.00           H  
ATOM   1227  HG2 ARG A 174     102.339  68.829 -26.225  1.00  0.00           H  
ATOM   1228  CD  ARG A 174     103.043  67.313 -27.648  1.00 16.23           C  
ATOM   1229  HD1 ARG A 174     103.614  66.784 -26.850  1.00  0.00           H  
ATOM   1230  HD2 ARG A 174     102.106  66.708 -27.631  1.00  0.00           H  
ATOM   1231  NE  ARG A 174     103.719  67.197 -28.940  1.00 17.64           N  
ATOM   1232  HE  ARG A 174     104.726  67.355 -28.964  1.00  0.00           H  
ATOM   1233  CZ  ARG A 174     103.110  66.899 -30.088  1.00 18.04           C  
ATOM   1234  NH1 ARG A 174     103.817  66.818 -31.206  1.00 19.19           N  
ATOM   1235 1HH1 ARG A 174     104.823  66.986 -31.182  1.00  0.00           H  
ATOM   1236 2HH1 ARG A 174     103.351  66.590 -32.084  1.00  0.00           H  
ATOM   1237  NH2 ARG A 174     101.796  66.679 -30.119  1.00 17.50           N  
ATOM   1238 1HH2 ARG A 174     101.252  66.741 -29.259  1.00  0.00           H  
ATOM   1239 2HH2 ARG A 174     101.330  66.451 -30.997  1.00  0.00           H  
ATOM   1240  N   ARG A 175      99.407  70.207 -26.652  1.00 11.65           N  
ATOM   1241  HN  ARG A 175      99.028  70.014 -27.579  1.00  0.00           H  
ATOM   1242  CA  ARG A 175      98.621  69.917 -25.460  1.00 11.90           C  
ATOM   1243  HA  ARG A 175      98.614  70.825 -24.813  1.00  0.00           H  
ATOM   1244  C   ARG A 175      99.233  68.769 -24.671  1.00 11.75           C  
ATOM   1245  O   ARG A 175      99.912  67.891 -25.220  1.00 12.64           O  
ATOM   1246  CB  ARG A 175      97.187  69.579 -25.829  1.00 11.98           C  
ATOM   1247  HB1 ARG A 175      97.142  68.714 -26.531  1.00  0.00           H  
ATOM   1248  HB2 ARG A 175      96.641  69.133 -24.966  1.00  0.00           H  
ATOM   1249  CG  ARG A 175      96.449  70.780 -26.387  1.00 12.51           C  
ATOM   1250  HG1 ARG A 175      96.979  71.235 -27.256  1.00  0.00           H  
ATOM   1251  HG2 ARG A 175      96.490  71.657 -25.700  1.00  0.00           H  
ATOM   1252  CD  ARG A 175      95.039  70.387 -26.724  1.00 14.88           C  
ATOM   1253  HD1 ARG A 175      94.667  70.959 -27.606  1.00  0.00           H  
ATOM   1254  HD2 ARG A 175      95.004  69.356 -27.147  1.00  0.00           H  
ATOM   1255  NE  ARG A 175      94.126  70.517 -25.599  1.00 14.14           N  
ATOM   1256  HE  ARG A 175      94.452  71.004 -24.764  1.00  0.00           H  
ATOM   1257  CZ  ARG A 175      92.890  70.033 -25.605  1.00 13.87           C  
ATOM   1258  NH1 ARG A 175      92.467  69.298 -26.629  1.00 14.62           N  
ATOM   1259 1HH1 ARG A 175      93.089  69.108 -27.415  1.00  0.00           H  
ATOM   1260 2HH1 ARG A 175      91.517  68.926 -26.634  1.00  0.00           H  
ATOM   1261  NH2 ARG A 175      92.086  70.278 -24.589  1.00 15.54           N  
ATOM   1262 1HH2 ARG A 175      92.411  70.842 -23.803  1.00  0.00           H  
ATOM   1263 2HH2 ARG A 175      91.136  69.906 -24.594  1.00  0.00           H  
ATOM   1264  N   CYS A 176      98.956  68.778 -23.367  1.00 11.82           N  
ATOM   1265  HN  CYS A 176      98.302  69.477 -23.015  1.00  0.00           H  
ATOM   1266  CA  CYS A 176      99.538  67.843 -22.424  1.00 12.53           C  
ATOM   1267  HA  CYS A 176     100.629  67.757 -22.637  1.00  0.00           H  
ATOM   1268  C   CYS A 176      98.902  66.460 -22.573  1.00 12.94           C  
ATOM   1269  O   CYS A 176      97.897  66.292 -23.276  1.00 13.63           O  
ATOM   1270  CB  CYS A 176      99.360  68.378 -21.000  1.00 12.61           C  
ATOM   1271  HB1 CYS A 176      99.709  69.435 -20.937  1.00  0.00           H  
ATOM   1272  HB2 CYS A 176     100.089  67.893 -20.310  1.00  0.00           H  
ATOM   1273  SG  CYS A 176      97.661  68.230 -20.334  1.00 13.25           S  
ATOM   1274  N   PRO A 177      99.480  65.440 -21.923  1.00 13.67           N  
ATOM   1275  CA  PRO A 177      98.963  64.076 -22.101  1.00 14.60           C  
ATOM   1276  HA  PRO A 177      99.039  63.793 -23.177  1.00  0.00           H  
ATOM   1277  C   PRO A 177      97.532  63.899 -21.639  1.00 14.65           C  
ATOM   1278  O   PRO A 177      96.852  62.986 -22.125  1.00 16.72           O  
ATOM   1279  CB  PRO A 177      99.936  63.216 -21.283  1.00 15.27           C  
ATOM   1280  HB1 PRO A 177     100.082  62.187 -21.688  1.00  0.00           H  
ATOM   1281  HB2 PRO A 177      99.540  62.905 -20.288  1.00  0.00           H  
ATOM   1282  CG  PRO A 177     101.173  64.013 -21.212  1.00 16.88           C  
ATOM   1283  HG1 PRO A 177     101.844  63.719 -20.372  1.00  0.00           H  
ATOM   1284  HG2 PRO A 177     101.889  63.797 -22.039  1.00  0.00           H  
ATOM   1285  CD  PRO A 177     100.739  65.444 -21.156  1.00 15.16           C  
ATOM   1286  HD1 PRO A 177     100.655  65.865 -20.127  1.00  0.00           H  
ATOM   1287  HD2 PRO A 177     101.500  66.175 -21.515  1.00  0.00           H  
ATOM   1288  N   HIS A 178      97.065  64.724 -20.696  1.00 14.49           N  
ATOM   1289  HN  HIS A 178      97.692  65.401 -20.261  1.00  0.00           H  
ATOM   1290  CA  HIS A 178      95.670  64.664 -20.284  1.00 14.36           C  
ATOM   1291  HA  HIS A 178      95.375  63.592 -20.204  1.00  0.00           H  
ATOM   1292  C   HIS A 178      94.764  65.333 -21.311  1.00 14.22           C  
ATOM   1293  O   HIS A 178      93.805  64.723 -21.798  1.00 15.71           O  
ATOM   1294  CB  HIS A 178      95.475  65.320 -18.913  1.00 15.32           C  
ATOM   1295  HB1 HIS A 178      96.095  66.242 -18.820  1.00  0.00           H  
ATOM   1296  HB2 HIS A 178      95.941  64.706 -18.107  1.00  0.00           H  
ATOM   1297  CG  HIS A 178      94.041  65.606 -18.605  1.00 16.30           C  
ATOM   1298  CD2 HIS A 178      93.370  66.776 -18.500  1.00 18.61           C  
ATOM   1299  HD2 HIS A 178      93.797  67.788 -18.606  1.00  0.00           H  
ATOM   1300  ND1 HIS A 178      93.108  64.609 -18.421  1.00 18.13           N  
ATOM   1301  HD1 HIS A 178      93.300  63.608 -18.455  1.00  0.00           H  
ATOM   1302  CE1 HIS A 178      91.926  65.154 -18.194  1.00 19.70           C  
ATOM   1303  HE1 HIS A 178      90.989  64.605 -18.001  1.00  0.00           H  
ATOM   1304  NE2 HIS A 178      92.058  66.468 -18.237  1.00 20.53           N  
ATOM   1305  HE2 HIS A 178      91.307  67.144 -18.097  1.00  0.00           H  
ATOM   1306  N   HIS A 179      95.043  66.595 -21.648  1.00 13.69           N  
ATOM   1307  HN  HIS A 179      95.898  67.039 -21.314  1.00  0.00           H  
ATOM   1308  CA  HIS A 179      94.115  67.332 -22.497  1.00 13.38           C  
ATOM   1309  HA  HIS A 179      93.097  67.194 -22.063  1.00  0.00           H  
ATOM   1310  C   HIS A 179      94.067  66.800 -23.921  1.00 13.07           C  
ATOM   1311  O   HIS A 179      93.017  66.893 -24.567  1.00 14.39           O  
ATOM   1312  CB  HIS A 179      94.414  68.824 -22.461  1.00 13.19           C  
ATOM   1313  HB1 HIS A 179      94.029  69.330 -23.377  1.00  0.00           H  
ATOM   1314  HB2 HIS A 179      95.505  69.015 -22.592  1.00  0.00           H  
ATOM   1315  CG  HIS A 179      93.900  69.491 -21.228  1.00 14.00           C  
ATOM   1316  CD2 HIS A 179      92.640  69.618 -20.750  1.00 15.20           C  
ATOM   1317  HD2 HIS A 179      91.718  69.243 -21.226  1.00  0.00           H  
ATOM   1318  ND1 HIS A 179      94.727  70.084 -20.300  1.00 13.67           N  
ATOM   1319  HD1 HIS A 179      95.743  70.139 -20.365  1.00  0.00           H  
ATOM   1320  CE1 HIS A 179      93.996  70.571 -19.311  1.00 13.80           C  
ATOM   1321  HE1 HIS A 179      94.381  71.110 -18.429  1.00  0.00           H  
ATOM   1322  NE2 HIS A 179      92.725  70.302 -19.560  1.00 15.76           N  
ATOM   1323  HE2 HIS A 179      91.937  70.560 -18.966  1.00  0.00           H  
ATOM   1324  N   GLU A 180      95.163  66.228 -24.431  1.00 12.60           N  
ATOM   1325  HN  GLU A 180      96.030  66.178 -23.895  1.00  0.00           H  
ATOM   1326  CA  GLU A 180      95.077  65.678 -25.780  1.00 13.33           C  
ATOM   1327  HA  GLU A 180      94.641  66.474 -26.427  1.00  0.00           H  
ATOM   1328  C   GLU A 180      94.137  64.481 -25.855  1.00 13.08           C  
ATOM   1329  O   GLU A 180      93.714  64.123 -26.958  1.00 15.18           O  
ATOM   1330  CB  GLU A 180      96.455  65.330 -26.367  1.00 14.97           C  
ATOM   1331  HB1 GLU A 180      96.386  65.241 -27.476  1.00  0.00           H  
ATOM   1332  HB2 GLU A 180      97.139  66.206 -26.281  1.00  0.00           H  
ATOM   1333  CG  GLU A 180      97.115  64.099 -25.789  1.00 15.81           C  
ATOM   1334  HG1 GLU A 180      96.366  63.288 -25.636  1.00  0.00           H  
ATOM   1335  HG2 GLU A 180      97.418  64.277 -24.731  1.00  0.00           H  
ATOM   1336  CD  GLU A 180      98.301  63.588 -26.609  1.00 17.17           C  
ATOM   1337  OE1 GLU A 180      98.762  64.274 -27.537  1.00 16.17           O  
ATOM   1338  OE2 GLU A 180      98.783  62.477 -26.311  1.00 20.05           O  
ATOM   1339  N   ARG A 181      93.771  63.887 -24.713  1.00 13.10           N  
ATOM   1340  HN  ARG A 181      94.116  64.278 -23.836  1.00  0.00           H  
ATOM   1341  CA  ARG A 181      92.906  62.711 -24.648  1.00 14.65           C  
ATOM   1342  HA  ARG A 181      92.778  62.321 -25.685  1.00  0.00           H  
ATOM   1343  C   ARG A 181      91.521  63.003 -24.083  1.00 18.27           C  
ATOM   1344  O   ARG A 181      90.768  62.062 -23.811  1.00 19.97           O  
ATOM   1345  CB  ARG A 181      93.562  61.608 -23.806  1.00 14.99           C  
ATOM   1346  HB1 ARG A 181      92.862  60.753 -23.660  1.00  0.00           H  
ATOM   1347  HB2 ARG A 181      93.677  61.935 -22.746  1.00  0.00           H  
ATOM   1348  CG  ARG A 181      94.874  61.133 -24.362  1.00 13.77           C  
ATOM   1349  HG1 ARG A 181      94.784  60.885 -25.445  1.00  0.00           H  
ATOM   1350  HG2 ARG A 181      95.608  61.970 -24.430  1.00  0.00           H  
ATOM   1351  CD  ARG A 181      95.445  59.972 -23.584  1.00 12.85           C  
ATOM   1352  HD1 ARG A 181      95.653  60.270 -22.530  1.00  0.00           H  
ATOM   1353  HD2 ARG A 181      96.483  59.744 -23.923  1.00  0.00           H  
ATOM   1354  NE  ARG A 181      94.616  58.772 -23.625  1.00 12.27           N  
ATOM   1355  HE  ARG A 181      94.469  58.321 -24.528  1.00  0.00           H  
ATOM   1356  CZ  ARG A 181      94.039  58.230 -22.553  1.00 11.76           C  
ATOM   1357  NH1 ARG A 181      94.172  58.807 -21.359  1.00 12.18           N  
ATOM   1358 1HH1 ARG A 181      93.730  58.392 -20.538  1.00  0.00           H  
ATOM   1359 2HH1 ARG A 181      94.714  59.666 -21.270  1.00  0.00           H  
ATOM   1360  NH2 ARG A 181      93.334  57.113 -22.669  1.00 12.59           N  
ATOM   1361 1HH2 ARG A 181      92.892  56.698 -21.848  1.00  0.00           H  
ATOM   1362 2HH2 ARG A 181      93.232  56.671 -23.583  1.00  0.00           H  
ATOM   1363  N  ACYS A 182      91.154  64.262 -23.884  0.62 18.38           N  
ATOM   1364  H  ACYS A 182      91.726  65.033 -24.228  1.00  0.00           H  
ATOM   1365  N  BCYS A 182      91.169  64.279 -23.906  0.38 19.48           N  
ATOM   1366  H  BCYS A 182      91.774  65.015 -24.269  1.00  0.00           H  
ATOM   1367  CA ACYS A 182      89.914  64.519 -23.162  0.62 20.64           C  
ATOM   1368  HA ACYS A 182      89.736  63.625 -22.519  1.00  0.00           H  
ATOM   1369  CA BCYS A 182      89.943  64.649 -23.208  0.38 22.06           C  
ATOM   1370  HA BCYS A 182      89.842  63.997 -22.309  1.00  0.00           H  
ATOM   1371  C  ACYS A 182      88.689  64.647 -24.067  0.62 24.41           C  
ATOM   1372  C  BCYS A 182      88.690  64.492 -24.053  0.38 24.79           C  
ATOM   1373  O  ACYS A 182      87.602  64.956 -23.568  0.62 24.83           O  
ATOM   1374  O  BCYS A 182      87.586  64.479 -23.496  0.38 24.75           O  
ATOM   1375  CB ACYS A 182      90.057  65.711 -22.210  0.62 20.60           C  
ATOM   1376  HB1ACYS A 182      90.962  65.589 -21.570  1.00  0.00           H  
ATOM   1377  HB2ACYS A 182      89.263  65.680 -21.428  1.00  0.00           H  
ATOM   1378  CB BCYS A 182      90.019  66.101 -22.740  0.38 23.00           C  
ATOM   1379  HB1BCYS A 182      89.017  66.587 -22.803  1.00  0.00           H  
ATOM   1380  HB2BCYS A 182      90.576  66.723 -23.479  1.00  0.00           H  
ATOM   1381  SG ACYS A 182      90.075  67.300 -23.009  0.62 20.77           S  
ATOM   1382  SG BCYS A 182      90.709  66.296 -21.109  0.38 24.07           S  
ATOM   1383  N   SER A 183      88.831  64.396 -25.371  1.00 26.96           N  
ATOM   1384  CA  SER A 183      87.683  64.322 -26.284  1.00 31.31           C  
ATOM   1385  HA  SER A 183      88.099  64.251 -27.316  1.00  0.00           H  
ATOM   1386  C   SER A 183      86.836  65.593 -26.239  1.00 31.84           C  
ATOM   1387  O   SER A 183      85.606  65.548 -26.195  1.00 32.95           O  
ATOM   1388  CB  SER A 183      86.834  63.064 -26.064  1.00 34.33           C  
ATOM   1389  HB1 SER A 183      85.940  63.053 -26.730  1.00  0.00           H  
ATOM   1390  HB2 SER A 183      86.314  63.090 -25.078  1.00  0.00           H  
ATOM   1391  OG  SER A 183      87.607  61.885 -26.213  1.00 35.86           O  
ATOM   1392  HG  SER A 183      87.081  61.106 -26.077  1.00  0.00           H  
ATOM   1393  N   ASP A 184      87.504  66.745 -26.229  1.00 30.55           N  
ATOM   1394  HN  ASP A 184      88.521  66.722 -26.148  1.00  0.00           H  
ATOM   1395  CA  ASP A 184      86.839  68.038 -26.329  1.00 29.23           C  
ATOM   1396  HA  ASP A 184      85.762  67.882 -26.086  1.00  0.00           H  
ATOM   1397  C   ASP A 184      86.914  68.606 -27.741  1.00 29.73           C  
ATOM   1398  O   ASP A 184      86.944  69.828 -27.921  1.00 27.52           O  
ATOM   1399  CB  ASP A 184      87.404  69.025 -25.306  1.00 27.20           C  
ATOM   1400  HB1 ASP A 184      87.143  68.717 -24.267  1.00  0.00           H  
ATOM   1401  HB2 ASP A 184      86.862  69.998 -25.348  1.00  0.00           H  
ATOM   1402  CG  ASP A 184      88.900  69.229 -25.453  1.00 25.29           C  
ATOM   1403  OD1 ASP A 184      89.474  68.763 -26.456  1.00 24.37           O  
ATOM   1404  OD2 ASP A 184      89.503  69.863 -24.563  1.00 25.88           O  
ATOM   1405  N   SER A 185      86.950  67.733 -28.743  1.00 33.03           N  
ATOM   1406  CA ASER A 185      87.098  68.167 -30.123  0.62 34.72           C  
ATOM   1407  HA ASER A 185      88.032  68.769 -30.215  1.00  0.00           H  
ATOM   1408  CA BSER A 185      87.100  68.170 -30.122  0.38 34.40           C  
ATOM   1409  HA BSER A 185      88.032  68.775 -30.211  1.00  0.00           H  
ATOM   1410  C   SER A 185      85.913  69.022 -30.555  1.00 34.86           C  
ATOM   1411  O   SER A 185      84.775  68.814 -30.125  1.00 35.80           O  
ATOM   1412  CB ASER A 185      87.202  66.947 -31.039  0.62 35.74           C  
ATOM   1413  HB1ASER A 185      88.148  66.383 -30.865  1.00  0.00           H  
ATOM   1414  HB2ASER A 185      86.474  66.154 -30.749  1.00  0.00           H  
ATOM   1415  CB BSER A 185      87.207  66.956 -31.043  0.38 34.89           C  
ATOM   1416  HB1BSER A 185      87.459  67.252 -32.088  1.00  0.00           H  
ATOM   1417  HB2BSER A 185      88.113  66.346 -30.818  1.00  0.00           H  
ATOM   1418  OG ASER A 185      87.058  67.314 -32.399  0.62 36.33           O  
ATOM   1419  HG ASER A 185      87.123  66.556 -32.968  1.00  0.00           H  
ATOM   1420  OG BSER A 185      86.024  66.178 -30.989  0.38 35.10           O  
ATOM   1421  HG BSER A 185      86.091  65.423 -31.562  1.00  0.00           H  
ATOM   1422  N   ASP A 186      86.195  69.994 -31.419  1.00 33.95           N  
ATOM   1423  HN  ASP A 186      87.173  70.187 -31.635  1.00  0.00           H  
ATOM   1424  CA  ASP A 186      85.169  70.793 -32.068  1.00 34.11           C  
ATOM   1425  HA  ASP A 186      84.243  70.726 -31.450  1.00  0.00           H  
ATOM   1426  C   ASP A 186      84.840  70.268 -33.458  1.00 33.85           C  
ATOM   1427  O   ASP A 186      84.109  70.926 -34.206  1.00 34.62           O  
ATOM   1428  CB  ASP A 186      85.586  72.267 -32.129  1.00 34.37           C  
ATOM   1429  HB1 ASP A 186      85.649  72.706 -31.106  1.00  0.00           H  
ATOM   1430  HB2 ASP A 186      84.765  72.896 -32.547  1.00  0.00           H  
ATOM   1431  CG  ASP A 186      86.883  72.487 -32.895  1.00 33.88           C  
ATOM   1432  OD1 ASP A 186      87.417  71.527 -33.489  1.00 32.66           O  
ATOM   1433  OD2 ASP A 186      87.370  73.637 -32.908  1.00 34.15           O  
ATOM   1434  N   GLY A 187      85.373  69.100 -33.819  1.00 33.00           N  
ATOM   1435  HN  GLY A 187      85.943  68.591 -33.143  1.00  0.00           H  
ATOM   1436  CA  GLY A 187      85.175  68.526 -35.132  1.00 32.50           C  
ATOM   1437  HA1 GLY A 187      85.144  67.413 -35.065  1.00  0.00           H  
ATOM   1438  HA2 GLY A 187      84.138  68.729 -35.488  1.00  0.00           H  
ATOM   1439  C   GLY A 187      86.180  68.958 -36.179  1.00 31.49           C  
ATOM   1440  O   GLY A 187      86.153  68.424 -37.295  1.00 33.57           O  
ATOM   1441  N   LEU A 188      87.058  69.897 -35.863  1.00 28.49           N  
ATOM   1442  HN  LEU A 188      87.068  70.262 -34.911  1.00  0.00           H  
ATOM   1443  CA  LEU A 188      88.012  70.427 -36.832  1.00 26.09           C  
ATOM   1444  HA  LEU A 188      88.019  69.746 -37.715  1.00  0.00           H  
ATOM   1445  C   LEU A 188      89.433  70.506 -36.290  1.00 21.79           C  
ATOM   1446  O   LEU A 188      90.375  70.130 -36.991  1.00 22.14           O  
ATOM   1447  CB  LEU A 188      87.543  71.814 -37.306  1.00 28.82           C  
ATOM   1448  HB1 LEU A 188      86.464  71.757 -37.581  1.00  0.00           H  
ATOM   1449  HB2 LEU A 188      87.506  72.503 -36.430  1.00  0.00           H  
ATOM   1450  CG  LEU A 188      88.310  72.496 -38.442  1.00 30.67           C  
ATOM   1451  HG  LEU A 188      89.326  72.764 -38.069  1.00  0.00           H  
ATOM   1452  CD1 LEU A 188      88.467  71.551 -39.625  1.00 31.80           C  
ATOM   1453 1HD1 LEU A 188      89.026  72.048 -40.452  1.00  0.00           H  
ATOM   1454 2HD1 LEU A 188      87.484  71.153 -39.970  1.00  0.00           H  
ATOM   1455 3HD1 LEU A 188      88.942  70.588 -39.325  1.00  0.00           H  
ATOM   1456  CD2 LEU A 188      87.600  73.781 -38.873  1.00 30.51           C  
ATOM   1457 1HD2 LEU A 188      88.159  74.278 -39.700  1.00  0.00           H  
ATOM   1458 2HD2 LEU A 188      87.433  74.471 -38.013  1.00  0.00           H  
ATOM   1459 3HD2 LEU A 188      86.535  73.595 -39.146  1.00  0.00           H  
ATOM   1460  N   ALA A 189      89.617  70.972 -35.060  1.00 18.23           N  
ATOM   1461  HN  ALA A 189      88.815  71.273 -34.506  1.00  0.00           H  
ATOM   1462  CA  ALA A 189      90.960  71.056 -34.498  1.00 15.96           C  
ATOM   1463  HA  ALA A 189      91.657  71.476 -35.261  1.00  0.00           H  
ATOM   1464  C   ALA A 189      91.435  69.667 -34.086  1.00 15.17           C  
ATOM   1465  O   ALA A 189      90.705  68.950 -33.395  1.00 16.13           O  
ATOM   1466  CB  ALA A 189      90.959  71.949 -33.265  1.00 15.81           C  
ATOM   1467  HB1 ALA A 189      90.612  72.965 -33.566  1.00  0.00           H  
ATOM   1468  HB2 ALA A 189      91.948  71.969 -32.750  1.00  0.00           H  
ATOM   1469  HB3 ALA A 189      90.360  71.522 -32.427  1.00  0.00           H  
ATOM   1470  N   PRO A 190      92.644  69.261 -34.468  1.00 14.84           N  
ATOM   1471  CA  PRO A 190      93.190  68.021 -33.931  1.00 14.84           C  
ATOM   1472  HA  PRO A 190      92.552  67.151 -34.214  1.00  0.00           H  
ATOM   1473  C   PRO A 190      93.317  68.130 -32.424  1.00 13.52           C  
ATOM   1474  O   PRO A 190      93.590  69.216 -31.888  1.00 12.83           O  
ATOM   1475  CB  PRO A 190      94.569  67.925 -34.595  1.00 16.16           C  
ATOM   1476  HB1 PRO A 190      95.416  68.177 -33.915  1.00  0.00           H  
ATOM   1477  HB2 PRO A 190      94.891  66.881 -34.818  1.00  0.00           H  
ATOM   1478  CG  PRO A 190      94.480  68.811 -35.815  1.00 16.00           C  
ATOM   1479  HG1 PRO A 190      95.467  69.140 -36.216  1.00  0.00           H  
ATOM   1480  HG2 PRO A 190      94.143  68.286 -36.740  1.00  0.00           H  
ATOM   1481  CD  PRO A 190      93.583  69.936 -35.381  1.00 15.34           C  
ATOM   1482  HD1 PRO A 190      93.103  70.501 -36.214  1.00  0.00           H  
ATOM   1483  HD2 PRO A 190      94.112  70.815 -34.944  1.00  0.00           H  
ATOM   1484  N   PRO A 191      93.116  67.029 -31.701  1.00 13.74           N  
ATOM   1485  CA  PRO A 191      93.136  67.105 -30.228  1.00 14.35           C  
ATOM   1486  HA  PRO A 191      92.355  67.827 -29.891  1.00  0.00           H  
ATOM   1487  C   PRO A 191      94.475  67.515 -29.639  1.00 12.90           C  
ATOM   1488  O   PRO A 191      94.516  67.929 -28.476  1.00 13.26           O  
ATOM   1489  CB  PRO A 191      92.727  65.693 -29.800  1.00 16.62           C  
ATOM   1490  HB1 PRO A 191      93.200  65.351 -28.850  1.00  0.00           H  
ATOM   1491  HB2 PRO A 191      91.672  65.612 -29.450  1.00  0.00           H  
ATOM   1492  CG  PRO A 191      93.041  64.845 -30.969  1.00 17.22           C  
ATOM   1493  HG1 PRO A 191      94.071  64.418 -30.941  1.00  0.00           H  
ATOM   1494  HG2 PRO A 191      92.489  63.876 -30.973  1.00  0.00           H  
ATOM   1495  CD  PRO A 191      92.779  65.681 -32.182  1.00 15.33           C  
ATOM   1496  HD1 PRO A 191      93.318  65.359 -33.103  1.00  0.00           H  
ATOM   1497  HD2 PRO A 191      91.758  65.576 -32.617  1.00  0.00           H  
ATOM   1498  N   GLN A 192      95.566  67.432 -30.406  1.00 12.22           N  
ATOM   1499  HN  GLN A 192      95.473  67.097 -31.365  1.00  0.00           H  
ATOM   1500  CA  GLN A 192      96.885  67.807 -29.911  1.00 12.00           C  
ATOM   1501  HA  GLN A 192      96.979  67.458 -28.856  1.00  0.00           H  
ATOM   1502  C   GLN A 192      97.138  69.312 -29.947  1.00 11.76           C  
ATOM   1503  O   GLN A 192      98.089  69.781 -29.307  1.00 11.84           O  
ATOM   1504  CB  GLN A 192      97.972  67.127 -30.744  1.00 13.04           C  
ATOM   1505  HB1 GLN A 192      97.971  67.530 -31.784  1.00  0.00           H  
ATOM   1506  HB2 GLN A 192      98.982  67.460 -30.408  1.00  0.00           H  
ATOM   1507  CG  GLN A 192      97.899  65.598 -30.768  1.00 14.49           C  
ATOM   1508  HG1 GLN A 192      98.918  65.150 -30.705  1.00  0.00           H  
ATOM   1509  HG2 GLN A 192      97.468  65.206 -29.817  1.00  0.00           H  
ATOM   1510  CD  GLN A 192      97.142  65.056 -31.971  1.00 15.90           C  
ATOM   1511  NE2 GLN A 192      97.625  63.948 -32.511  1.00 16.49           N  
ATOM   1512 1HE2 GLN A 192      98.450  63.473 -32.144  1.00  0.00           H  
ATOM   1513 2HE2 GLN A 192      97.117  63.585 -33.318  1.00  0.00           H  
ATOM   1514  OE1 GLN A 192      96.145  65.630 -32.415  1.00 17.54           O  
ATOM   1515  N   HIS A 193      96.355  70.074 -30.712  1.00 11.44           N  
ATOM   1516  HN  HIS A 193      95.523  69.670 -31.141  1.00  0.00           H  
ATOM   1517  CA  HIS A 193      96.675  71.481 -30.943  1.00 11.23           C  
ATOM   1518  HA  HIS A 193      97.774  71.570 -31.110  1.00  0.00           H  
ATOM   1519  C   HIS A 193      96.295  72.364 -29.761  1.00 10.60           C  
ATOM   1520  O   HIS A 193      95.149  72.362 -29.308  1.00 12.20           O  
ATOM   1521  CB  HIS A 193      95.957  71.975 -32.192  1.00 11.00           C  
ATOM   1522  HB1 HIS A 193      95.809  73.079 -32.151  1.00  0.00           H  
ATOM   1523  HB2 HIS A 193      94.892  71.645 -32.191  1.00  0.00           H  
ATOM   1524  CG  HIS A 193      96.630  71.580 -33.463  1.00 11.25           C  
ATOM   1525  CD2 HIS A 193      97.218  70.419 -33.837  1.00 12.68           C  
ATOM   1526  HD2 HIS A 193      97.310  69.505 -33.226  1.00  0.00           H  
ATOM   1527  ND1 HIS A 193      96.762  72.443 -34.530  1.00 11.79           N  
ATOM   1528  HD1 HIS A 193      96.426  73.406 -34.557  1.00  0.00           H  
ATOM   1529  CE1 HIS A 193      97.394  71.823 -35.512  1.00 12.34           C  
ATOM   1530  HE1 HIS A 193      97.643  72.259 -36.494  1.00  0.00           H  
ATOM   1531  NE2 HIS A 193      97.678  70.593 -35.119  1.00 13.18           N  
ATOM   1532  HE2 HIS A 193      98.160  69.888 -35.677  1.00  0.00           H  
ATOM   1533  N   LEU A 194      97.249  73.183 -29.318  1.00 10.02           N  
ATOM   1534  HN  LEU A 194      98.177  73.155 -29.741  1.00  0.00           H  
ATOM   1535  CA  LEU A 194      96.975  74.119 -28.233  1.00  9.95           C  
ATOM   1536  HA  LEU A 194      96.508  73.562 -27.387  1.00  0.00           H  
ATOM   1537  C   LEU A 194      96.026  75.232 -28.672  1.00  9.48           C  
ATOM   1538  O   LEU A 194      95.119  75.617 -27.923  1.00 10.53           O  
ATOM   1539  CB  LEU A 194      98.290  74.730 -27.753  1.00 10.68           C  
ATOM   1540  HB1 LEU A 194      98.867  75.134 -28.618  1.00  0.00           H  
ATOM   1541  HB2 LEU A 194      98.987  73.929 -27.413  1.00  0.00           H  
ATOM   1542  CG  LEU A 194      98.143  75.799 -26.669  1.00 11.46           C  
ATOM   1543  HG  LEU A 194      97.354  76.514 -27.000  1.00  0.00           H  
ATOM   1544  CD1 LEU A 194      97.693  75.185 -25.350  1.00 12.83           C  
ATOM   1545 1HD1 LEU A 194      97.586  75.964 -24.560  1.00  0.00           H  
ATOM   1546 2HD1 LEU A 194      98.374  74.363 -25.026  1.00  0.00           H  
ATOM   1547 3HD1 LEU A 194      96.756  74.592 -25.472  1.00  0.00           H  
ATOM   1548  CD2 LEU A 194      99.430  76.580 -26.486  1.00 12.89           C  
ATOM   1549 1HD2 LEU A 194      99.323  77.359 -25.696  1.00  0.00           H  
ATOM   1550 2HD2 LEU A 194      99.782  77.019 -27.448  1.00  0.00           H  
ATOM   1551 3HD2 LEU A 194     100.293  75.904 -26.280  1.00  0.00           H  
ATOM   1552  N   ILE A 195      96.264  75.817 -29.847  1.00  9.88           N  
ATOM   1553  HN  ILE A 195      96.986  75.426 -30.453  1.00  0.00           H  
ATOM   1554  CA  ILE A 195      95.530  76.996 -30.298  1.00 10.40           C  
ATOM   1555  HA  ILE A 195      95.058  77.480 -29.411  1.00  0.00           H  
ATOM   1556  C   ILE A 195      94.431  76.569 -31.258  1.00 10.41           C  
ATOM   1557  O   ILE A 195      94.707  75.925 -32.277  1.00 11.29           O  
ATOM   1558  CB  ILE A 195      96.447  78.023 -30.985  1.00 10.31           C  
ATOM   1559  HB  ILE A 195      96.877  77.552 -31.900  1.00  0.00           H  
ATOM   1560  CG1 ILE A 195      97.598  78.438 -30.073  1.00 11.52           C  
ATOM   1561 1HG1 ILE A 195      98.140  77.544 -29.685  1.00  0.00           H  
ATOM   1562 2HG1 ILE A 195      97.214  78.851 -29.111  1.00  0.00           H  
ATOM   1563  CG2 ILE A 195      95.625  79.242 -31.413  1.00 11.88           C  
ATOM   1564 1HG2 ILE A 195      94.784  78.939 -32.079  1.00  0.00           H  
ATOM   1565 2HG2 ILE A 195      96.263  80.025 -31.885  1.00  0.00           H  
ATOM   1566 3HG2 ILE A 195      95.265  79.826 -30.534  1.00  0.00           H  
ATOM   1567  CD1 ILE A 195      98.559  79.409 -30.733  1.00 13.17           C  
ATOM   1568 1HD1 ILE A 195      99.400  79.712 -30.067  1.00  0.00           H  
ATOM   1569 2HD1 ILE A 195      98.017  80.303 -31.121  1.00  0.00           H  
ATOM   1570 3HD1 ILE A 195      98.943  78.996 -31.695  1.00  0.00           H  
ATOM   1571  N   ARG A 196      93.197  76.962 -30.955  1.00 11.12           N  
ATOM   1572  HN  ARG A 196      93.036  77.393 -30.045  1.00  0.00           H  
ATOM   1573  CA  ARG A 196      92.065  76.809 -31.855  1.00 11.98           C  
ATOM   1574  HA  ARG A 196      92.401  76.268 -32.770  1.00  0.00           H  
ATOM   1575  C   ARG A 196      91.527  78.171 -32.258  1.00 11.60           C  
ATOM   1576  O   ARG A 196      91.675  79.156 -31.535  1.00 12.55           O  
ATOM   1577  CB  ARG A 196      90.921  76.030 -31.211  1.00 12.58           C  
ATOM   1578  HB1 ARG A 196      90.498  76.591 -30.345  1.00  0.00           H  
ATOM   1579  HB2 ARG A 196      90.026  76.018 -31.877  1.00  0.00           H  
ATOM   1580  CG  ARG A 196      91.303  74.641 -30.809  1.00 12.51           C  
ATOM   1581  HG1 ARG A 196      91.762  74.074 -31.652  1.00  0.00           H  
ATOM   1582  HG2 ARG A 196      92.174  74.633 -30.113  1.00  0.00           H  
ATOM   1583  CD  ARG A 196      90.107  73.921 -30.227  1.00 13.76           C  
ATOM   1584  HD1 ARG A 196      89.261  73.871 -30.951  1.00  0.00           H  
ATOM   1585  HD2 ARG A 196      89.609  74.521 -29.431  1.00  0.00           H  
ATOM   1586  NE  ARG A 196      90.491  72.599 -29.749  1.00 14.61           N  
ATOM   1587  HE  ARG A 196      91.452  72.297 -29.910  1.00  0.00           H  
ATOM   1588  CZ  ARG A 196      89.679  71.760 -29.119  1.00 16.22           C  
ATOM   1589  NH1 ARG A 196      88.418  72.097 -28.880  1.00 18.69           N  
ATOM   1590 1HH1 ARG A 196      88.066  73.006 -29.179  1.00  0.00           H  
ATOM   1591 2HH1 ARG A 196      87.794  71.452 -28.396  1.00  0.00           H  
ATOM   1592  NH2 ARG A 196      90.136  70.580 -28.731  1.00 16.75           N  
ATOM   1593 1HH2 ARG A 196      91.105  70.321 -28.915  1.00  0.00           H  
ATOM   1594 2HH2 ARG A 196      89.512  69.935 -28.247  1.00  0.00           H  
ATOM   1595  N   VAL A 197      90.888  78.210 -33.419  1.00 12.17           N  
ATOM   1596  HN  VAL A 197      90.970  77.415 -34.052  1.00  0.00           H  
ATOM   1597  CA  VAL A 197      90.074  79.347 -33.822  1.00 12.23           C  
ATOM   1598  HA  VAL A 197      90.329  80.220 -33.176  1.00  0.00           H  
ATOM   1599  C   VAL A 197      88.624  78.972 -33.590  1.00 13.46           C  
ATOM   1600  O   VAL A 197      88.182  77.890 -33.993  1.00 16.05           O  
ATOM   1601  CB  VAL A 197      90.316  79.729 -35.292  1.00 13.27           C  
ATOM   1602  HB  VAL A 197      90.253  78.806 -35.915  1.00  0.00           H  
ATOM   1603  CG1 VAL A 197      89.254  80.723 -35.780  1.00 14.48           C  
ATOM   1604 1HG1 VAL A 197      88.238  80.280 -35.657  1.00  0.00           H  
ATOM   1605 2HG1 VAL A 197      89.442  81.057 -36.827  1.00  0.00           H  
ATOM   1606 3HG1 VAL A 197      89.343  81.714 -35.276  1.00  0.00           H  
ATOM   1607  CG2 VAL A 197      91.695  80.331 -35.459  1.00 14.37           C  
ATOM   1608 1HG2 VAL A 197      92.467  79.609 -35.104  1.00  0.00           H  
ATOM   1609 2HG2 VAL A 197      91.784  81.322 -34.955  1.00  0.00           H  
ATOM   1610 3HG2 VAL A 197      91.883  80.665 -36.506  1.00  0.00           H  
ATOM   1611  N   GLU A 198      87.891  79.862 -32.940  1.00 13.65           N  
ATOM   1612  HN  GLU A 198      88.332  80.738 -32.660  1.00  0.00           H  
ATOM   1613  CA  GLU A 198      86.498  79.661 -32.604  1.00 16.30           C  
ATOM   1614  HA  GLU A 198      86.284  78.574 -32.474  1.00  0.00           H  
ATOM   1615  C   GLU A 198      85.612  80.247 -33.698  1.00 16.39           C  
ATOM   1616  O   GLU A 198      85.870  81.344 -34.196  1.00 17.10           O  
ATOM   1617  CB  GLU A 198      86.242  80.411 -31.298  1.00 20.43           C  
ATOM   1618  HB1 GLU A 198      87.160  80.414 -30.665  1.00  0.00           H  
ATOM   1619  HB2 GLU A 198      86.140  81.504 -31.491  1.00  0.00           H  
ATOM   1620  CG  GLU A 198      85.094  79.918 -30.532  1.00 22.72           C  
ATOM   1621  HG1 GLU A 198      84.148  80.042 -31.109  1.00  0.00           H  
ATOM   1622  HG2 GLU A 198      85.116  78.806 -30.454  1.00  0.00           H  
ATOM   1623  CD  GLU A 198      84.978  80.550 -29.167  1.00 21.75           C  
ATOM   1624  OE1 GLU A 198      85.838  81.381 -28.778  1.00 21.49           O  
ATOM   1625  OE2 GLU A 198      84.008  80.202 -28.485  1.00 23.03           O  
ATOM   1626  N   GLY A 199      84.580  79.503 -34.084  1.00 17.57           N  
ATOM   1627  HN  GLY A 199      84.532  78.525 -33.797  1.00  0.00           H  
ATOM   1628  CA  GLY A 199      83.517  80.060 -34.910  1.00 19.71           C  
ATOM   1629  HA1 GLY A 199      82.648  79.362 -34.935  1.00  0.00           H  
ATOM   1630  HA2 GLY A 199      83.053  80.934 -34.397  1.00  0.00           H  
ATOM   1631  C   GLY A 199      83.917  80.439 -36.318  1.00 20.48           C  
ATOM   1632  O   GLY A 199      83.418  81.437 -36.853  1.00 23.15           O  
ATOM   1633  N   ASN A 200      84.806  79.670 -36.940  1.00 18.96           N  
ATOM   1634  HN  ASN A 200      85.225  78.885 -36.440  1.00  0.00           H  
ATOM   1635  CA  ASN A 200      85.195  79.927 -38.326  1.00 18.04           C  
ATOM   1636  HA  ASN A 200      84.367  80.474 -38.835  1.00  0.00           H  
ATOM   1637  C   ASN A 200      85.387  78.581 -39.013  1.00 18.12           C  
ATOM   1638  O   ASN A 200      86.413  77.921 -38.830  1.00 18.30           O  
ATOM   1639  CB  ASN A 200      86.460  80.768 -38.408  1.00 17.82           C  
ATOM   1640  HB1 ASN A 200      87.330  80.231 -37.963  1.00  0.00           H  
ATOM   1641  HB2 ASN A 200      86.411  81.637 -37.711  1.00  0.00           H  
ATOM   1642  CG  ASN A 200      86.764  81.221 -39.828  1.00 18.57           C  
ATOM   1643  ND2 ASN A 200      87.513  82.302 -39.954  1.00 18.67           N  
ATOM   1644 1HD2 ASN A 200      87.882  82.811 -39.151  1.00  0.00           H  
ATOM   1645 2HD2 ASN A 200      87.717  82.606 -40.906  1.00  0.00           H  
ATOM   1646  OD1 ASN A 200      86.318  80.607 -40.798  1.00 19.99           O  
ATOM   1647  N   LEU A 201      84.411  78.198 -39.834  1.00 19.21           N  
ATOM   1648  HN  LEU A 201      83.617  78.817 -39.996  1.00  0.00           H  
ATOM   1649  CA  LEU A 201      84.465  76.906 -40.503  1.00 20.64           C  
ATOM   1650  HA  LEU A 201      84.707  76.137 -39.733  1.00  0.00           H  
ATOM   1651  C   LEU A 201      85.542  76.835 -41.581  1.00 20.47           C  
ATOM   1652  O   LEU A 201      85.811  75.742 -42.090  1.00 21.19           O  
ATOM   1653  CB  LEU A 201      83.089  76.566 -41.083  1.00 23.55           C  
ATOM   1654  HB1 LEU A 201      82.823  77.286 -41.892  1.00  0.00           H  
ATOM   1655  HB2 LEU A 201      83.143  75.622 -41.674  1.00  0.00           H  
ATOM   1656  CG  LEU A 201      81.955  76.483 -40.054  1.00 27.42           C  
ATOM   1657  HG  LEU A 201      81.934  77.446 -39.493  1.00  0.00           H  
ATOM   1658  CD1 LEU A 201      80.610  76.317 -40.741  1.00 27.84           C  
ATOM   1659 1HD1 LEU A 201      79.785  76.257 -39.993  1.00  0.00           H  
ATOM   1660 2HD1 LEU A 201      80.605  75.441 -41.431  1.00  0.00           H  
ATOM   1661 3HD1 LEU A 201      80.428  77.123 -41.490  1.00  0.00           H  
ATOM   1662  CD2 LEU A 201      82.194  75.360 -39.043  1.00 28.85           C  
ATOM   1663 1HD2 LEU A 201      81.369  75.300 -38.295  1.00  0.00           H  
ATOM   1664 2HD2 LEU A 201      83.187  75.463 -38.547  1.00  0.00           H  
ATOM   1665 3HD2 LEU A 201      82.355  74.381 -39.552  1.00  0.00           H  
ATOM   1666  N   ARG A 202      86.167  77.957 -41.935  1.00 18.90           N  
ATOM   1667  HN  ARG A 202      85.875  78.841 -41.518  1.00  0.00           H  
ATOM   1668  CA  ARG A 202      87.257  77.955 -42.902  1.00 19.32           C  
ATOM   1669  HA  ARG A 202      87.136  77.046 -43.537  1.00  0.00           H  
ATOM   1670  C   ARG A 202      88.631  77.876 -42.253  1.00 17.26           C  
ATOM   1671  O   ARG A 202      89.644  77.963 -42.954  1.00 17.74           O  
ATOM   1672  CB  ARG A 202      87.159  79.172 -43.824  1.00 22.22           C  
ATOM   1673  HB1 ARG A 202      87.225  80.123 -43.246  1.00  0.00           H  
ATOM   1674  HB2 ARG A 202      88.076  79.280 -44.448  1.00  0.00           H  
ATOM   1675  CG  ARG A 202      85.906  79.138 -44.687  1.00 25.64           C  
ATOM   1676  HG1 ARG A 202      85.625  78.093 -44.956  1.00  0.00           H  
ATOM   1677  HG2 ARG A 202      84.999  79.415 -44.100  1.00  0.00           H  
ATOM   1678  CD  ARG A 202      86.054  80.006 -45.919  1.00 29.39           C  
ATOM   1679  HD1 ARG A 202      85.229  79.825 -46.646  1.00  0.00           H  
ATOM   1680  HD2 ARG A 202      86.914  79.677 -46.548  1.00  0.00           H  
ATOM   1681  NE  ARG A 202      86.157  81.418 -45.572  1.00 32.89           N  
ATOM   1682  HE  ARG A 202      85.897  81.698 -44.626  1.00  0.00           H  
ATOM   1683  CZ  ARG A 202      86.569  82.363 -46.411  1.00 35.62           C  
ATOM   1684  NH1 ARG A 202      86.937  82.045 -47.644  1.00 36.43           N  
ATOM   1685 1HH1 ARG A 202      87.253  82.770 -48.288  1.00  0.00           H  
ATOM   1686 2HH1 ARG A 202      86.890  81.074 -47.954  1.00  0.00           H  
ATOM   1687  NH2 ARG A 202      86.630  83.626 -46.008  1.00 36.61           N  
ATOM   1688 1HH2 ARG A 202      86.946  84.351 -46.652  1.00  0.00           H  
ATOM   1689 2HH2 ARG A 202      86.347  83.871 -45.059  1.00  0.00           H  
ATOM   1690  N   ALA A 203      88.693  77.718 -40.936  1.00 15.91           N  
ATOM   1691  HN  ALA A 203      87.838  77.742 -40.381  1.00  0.00           H  
ATOM   1692  CA  ALA A 203      89.973  77.511 -40.282  1.00 15.26           C  
ATOM   1693  HA  ALA A 203      90.665  78.339 -40.561  1.00  0.00           H  
ATOM   1694  C   ALA A 203      90.573  76.186 -40.731  1.00 15.45           C  
ATOM   1695  O   ALA A 203      89.864  75.191 -40.905  1.00 17.08           O  
ATOM   1696  CB  ALA A 203      89.792  77.499 -38.764  1.00 16.08           C  
ATOM   1697  HB1 ALA A 203      90.775  77.340 -38.262  1.00  0.00           H  
ATOM   1698  HB2 ALA A 203      89.032  76.750 -38.440  1.00  0.00           H  
ATOM   1699  HB3 ALA A 203      89.280  78.419 -38.398  1.00  0.00           H  
ATOM   1700  N   GLU A 204      91.884  76.189 -40.942  1.00 13.49           N  
ATOM   1701  CA AGLU A 204      92.624  74.997 -41.314  0.66 13.83           C  
ATOM   1702  HA AGLU A 204      91.933  74.123 -41.279  1.00  0.00           H  
ATOM   1703  CA BGLU A 204      92.645  75.012 -41.335  0.34 13.80           C  
ATOM   1704  HA BGLU A 204      91.969  74.126 -41.372  1.00  0.00           H  
ATOM   1705  C   GLU A 204      93.737  74.777 -40.303  1.00 12.60           C  
ATOM   1706  O   GLU A 204      94.389  75.726 -39.858  1.00 13.13           O  
ATOM   1707  CB AGLU A 204      93.197  75.111 -42.726  0.66 15.54           C  
ATOM   1708  HB1AGLU A 204      93.921  75.956 -42.794  1.00  0.00           H  
ATOM   1709  HB2AGLU A 204      93.886  74.262 -42.945  1.00  0.00           H  
ATOM   1710  CB BGLU A 204      93.292  75.221 -42.709  0.34 15.47           C  
ATOM   1711  HB1BGLU A 204      93.781  76.222 -42.761  1.00  0.00           H  
ATOM   1712  HB2BGLU A 204      92.509  75.351 -43.492  1.00  0.00           H  
ATOM   1713  CG AGLU A 204      92.125  75.229 -43.797  0.66 16.64           C  
ATOM   1714  HG1AGLU A 204      91.415  76.054 -43.557  1.00  0.00           H  
ATOM   1715  HG2AGLU A 204      91.423  74.364 -43.752  1.00  0.00           H  
ATOM   1716  CG BGLU A 204      94.272  74.129 -43.112  0.34 16.75           C  
ATOM   1717  HG1BGLU A 204      94.852  73.770 -42.230  1.00  0.00           H  
ATOM   1718  HG2BGLU A 204      93.734  73.188 -43.372  1.00  0.00           H  
ATOM   1719  CD AGLU A 204      92.689  75.393 -45.193  0.66 18.87           C  
ATOM   1720  CD BGLU A 204      95.201  74.550 -44.236  0.34 17.84           C  
ATOM   1721  OE1AGLU A 204      93.923  75.320 -45.354  0.66 19.57           O  
ATOM   1722  OE1BGLU A 204      94.769  75.327 -45.108  0.34 18.07           O  
ATOM   1723  OE2AGLU A 204      91.892  75.607 -46.127  0.66 20.81           O  
ATOM   1724  OE2BGLU A 204      96.368  74.110 -44.239  0.34 17.57           O  
ATOM   1725  N   TYR A 205      93.932  73.520 -39.923  1.00 13.28           N  
ATOM   1726  HN  TYR A 205      93.368  72.786 -40.352  1.00  0.00           H  
ATOM   1727  CA  TYR A 205      94.916  73.146 -38.920  1.00 13.36           C  
ATOM   1728  HA  TYR A 205      95.323  74.072 -38.450  1.00  0.00           H  
ATOM   1729  C   TYR A 205      96.050  72.398 -39.599  1.00 14.48           C  
ATOM   1730  O   TYR A 205      95.811  71.454 -40.357  1.00 17.37           O  
ATOM   1731  CB  TYR A 205      94.265  72.287 -37.838  1.00 13.39           C  
ATOM   1732  HB1 TYR A 205      93.754  71.397 -38.273  1.00  0.00           H  
ATOM   1733  HB2 TYR A 205      95.028  71.760 -37.218  1.00  0.00           H  
ATOM   1734  CG  TYR A 205      93.324  73.105 -36.984  1.00 12.08           C  
ATOM   1735  CD1 TYR A 205      92.013  73.336 -37.379  1.00 13.12           C  
ATOM   1736  HD1 TYR A 205      91.646  72.893 -38.320  1.00  0.00           H  
ATOM   1737  CD2 TYR A 205      93.767  73.694 -35.803  1.00 12.51           C  
ATOM   1738  HD2 TYR A 205      94.811  73.544 -35.480  1.00  0.00           H  
ATOM   1739  CE1 TYR A 205      91.158  74.112 -36.615  1.00 13.09           C  
ATOM   1740  HE1 TYR A 205      90.117  74.279 -36.940  1.00  0.00           H  
ATOM   1741  CE2 TYR A 205      92.921  74.462 -35.031  1.00 11.77           C  
ATOM   1742  HE2 TYR A 205      93.282  74.905 -34.088  1.00  0.00           H  
ATOM   1743  CZ  TYR A 205      91.620  74.675 -35.443  1.00 12.44           C  
ATOM   1744  OH  TYR A 205      90.783  75.442 -34.659  1.00 13.68           O  
ATOM   1745  HH  TYR A 205      91.101  75.830 -33.852  1.00  0.00           H  
ATOM   1746  N   LEU A 206      97.279  72.839 -39.354  1.00 13.85           N  
ATOM   1747  HN  LEU A 206      97.405  73.605 -38.692  1.00  0.00           H  
ATOM   1748  CA  LEU A 206      98.451  72.266 -39.999  1.00 14.41           C  
ATOM   1749  HA  LEU A 206      98.124  71.520 -40.760  1.00  0.00           H  
ATOM   1750  C   LEU A 206      99.333  71.578 -38.970  1.00 14.15           C  
ATOM   1751  O   LEU A 206      99.637  72.159 -37.921  1.00 13.15           O  
ATOM   1752  CB  LEU A 206      99.274  73.357 -40.685  1.00 15.23           C  
ATOM   1753  HB1 LEU A 206      98.642  73.907 -41.421  1.00  0.00           H  
ATOM   1754  HB2 LEU A 206      99.497  74.178 -39.964  1.00  0.00           H  
ATOM   1755  CG  LEU A 206     100.568  72.880 -41.356  1.00 17.89           C  
ATOM   1756  HG  LEU A 206     101.165  72.334 -40.589  1.00  0.00           H  
ATOM   1757  CD1 LEU A 206     100.295  71.905 -42.516  1.00 18.88           C  
ATOM   1758 1HD1 LEU A 206      99.688  71.036 -42.169  1.00  0.00           H  
ATOM   1759 2HD1 LEU A 206     101.239  71.577 -43.010  1.00  0.00           H  
ATOM   1760 3HD1 LEU A 206      99.821  72.419 -43.384  1.00  0.00           H  
ATOM   1761  CD2 LEU A 206     101.400  74.070 -41.831  1.00 18.00           C  
ATOM   1762 1HD2 LEU A 206     101.598  74.776 -40.991  1.00  0.00           H  
ATOM   1763 2HD2 LEU A 206     100.926  74.584 -42.699  1.00  0.00           H  
ATOM   1764 3HD2 LEU A 206     102.344  73.742 -42.325  1.00  0.00           H  
ATOM   1765  N   ASP A 207      99.701  70.331 -39.264  1.00 16.03           N  
ATOM   1766  CA AASP A 207     100.834  69.672 -38.632  0.42 17.27           C  
ATOM   1767  HA AASP A 207     101.138  70.245 -37.725  1.00  0.00           H  
ATOM   1768  CA BASP A 207     100.827  69.642 -38.636  0.58 16.99           C  
ATOM   1769  HA BASP A 207     101.119  70.146 -37.685  1.00  0.00           H  
ATOM   1770  C   ASP A 207     101.963  69.704 -39.652  1.00 17.32           C  
ATOM   1771  O   ASP A 207     101.900  69.036 -40.689  1.00 18.91           O  
ATOM   1772  CB AASP A 207     100.483  68.243 -38.234  0.42 18.84           C  
ATOM   1773  HB1AASP A 207      99.998  67.699 -39.078  1.00  0.00           H  
ATOM   1774  HB2AASP A 207     101.401  67.620 -38.124  1.00  0.00           H  
ATOM   1775  CB BASP A 207     100.499  68.169 -38.390  0.58 17.95           C  
ATOM   1776  HB1BASP A 207     100.190  67.672 -39.339  1.00  0.00           H  
ATOM   1777  HB2BASP A 207     101.427  67.592 -38.170  1.00  0.00           H  
ATOM   1778  CG AASP A 207      99.632  68.184 -36.987  0.42 21.09           C  
ATOM   1779  CG BASP A 207      99.459  67.942 -37.305  0.58 19.12           C  
ATOM   1780  OD1AASP A 207      98.417  68.450 -37.084  0.42 22.03           O  
ATOM   1781  OD1BASP A 207      99.348  68.758 -36.372  0.58 18.28           O  
ATOM   1782  OD2AASP A 207     100.180  67.874 -35.909  0.42 23.03           O  
ATOM   1783  OD2BASP A 207      98.768  66.898 -37.372  0.58 22.26           O  
ATOM   1784  N   ASP A 208     102.985  70.503 -39.375  1.00 17.34           N  
ATOM   1785  HN  ASP A 208     103.033  70.979 -38.474  1.00  0.00           H  
ATOM   1786  CA  ASP A 208     104.038  70.698 -40.362  1.00 19.35           C  
ATOM   1787  HA  ASP A 208     103.572  71.013 -41.325  1.00  0.00           H  
ATOM   1788  C   ASP A 208     104.786  69.391 -40.587  1.00 20.48           C  
ATOM   1789  O   ASP A 208     105.232  68.748 -39.633  1.00 20.97           O  
ATOM   1790  CB  ASP A 208     104.999  71.791 -39.903  1.00 21.15           C  
ATOM   1791  HB1 ASP A 208     105.574  71.468 -39.004  1.00  0.00           H  
ATOM   1792  HB2 ASP A 208     104.446  72.653 -39.462  1.00  0.00           H  
ATOM   1793  CG  ASP A 208     105.930  72.249 -41.011  1.00 23.30           C  
ATOM   1794  OD1 ASP A 208     106.878  71.507 -41.344  1.00 24.42           O  
ATOM   1795  OD2 ASP A 208     105.714  73.355 -41.548  1.00 24.32           O  
ATOM   1796  N   ARG A 209     104.911  68.986 -41.855  1.00 22.90           N  
ATOM   1797  HN  ARG A 209     104.569  69.582 -42.609  1.00  0.00           H  
ATOM   1798  CA  ARG A 209     105.529  67.703 -42.177  1.00 26.06           C  
ATOM   1799  HA  ARG A 209     105.033  66.921 -41.555  1.00  0.00           H  
ATOM   1800  C   ARG A 209     107.019  67.668 -41.865  1.00 27.17           C  
ATOM   1801  O   ARG A 209     107.577  66.577 -41.707  1.00 28.49           O  
ATOM   1802  CB  ARG A 209     105.290  67.351 -43.647  1.00 27.62           C  
ATOM   1803  HB1 ARG A 209     104.199  67.377 -43.875  1.00  0.00           H  
ATOM   1804  HB2 ARG A 209     105.751  66.374 -43.922  1.00  0.00           H  
ATOM   1805  HB3 ARG A 209     105.875  68.007 -44.333  1.00  0.00           H  
ATOM   1806  N   ASN A 210     107.676  68.823 -41.771  1.00 28.30           N  
ATOM   1807  HN  ASN A 210     107.164  69.696 -41.895  1.00  0.00           H  
ATOM   1808  CA  ASN A 210     109.108  68.873 -41.495  1.00 30.08           C  
ATOM   1809  HA  ASN A 210     109.520  67.851 -41.669  1.00  0.00           H  
ATOM   1810  C   ASN A 210     109.440  69.264 -40.062  1.00 28.87           C  
ATOM   1811  O   ASN A 210     110.329  68.661 -39.455  1.00 29.50           O  
ATOM   1812  CB  ASN A 210     109.810  69.825 -42.468  1.00 33.25           C  
ATOM   1813  HB1 ASN A 210     110.877  69.978 -42.182  1.00  0.00           H  
ATOM   1814  HB2 ASN A 210     109.441  70.870 -42.345  1.00  0.00           H  
ATOM   1815  CG  ASN A 210     109.690  69.369 -43.905  1.00 36.45           C  
ATOM   1816  ND2 ASN A 210     110.125  68.144 -44.171  1.00 37.49           N  
ATOM   1817 1HD2 ASN A 210     110.534  67.538 -43.459  1.00  0.00           H  
ATOM   1818 2HD2 ASN A 210     110.044  67.836 -45.140  1.00  0.00           H  
ATOM   1819  OD1 ASN A 210     109.196  70.100 -44.764  1.00 37.97           O  
ATOM   1820  N   THR A 211     108.750  70.254 -39.499  1.00 25.53           N  
ATOM   1821  HN  THR A 211     108.002  70.703 -40.027  1.00  0.00           H  
ATOM   1822  CA  THR A 211     109.040  70.711 -38.145  1.00 24.03           C  
ATOM   1823  HA  THR A 211     110.097  70.454 -37.902  1.00  0.00           H  
ATOM   1824  C   THR A 211     108.138  70.088 -37.095  1.00 22.75           C  
ATOM   1825  O   THR A 211     108.444  70.192 -35.903  1.00 23.13           O  
ATOM   1826  CB  THR A 211     108.870  72.230 -38.037  1.00 24.44           C  
ATOM   1827  HB  THR A 211     109.246  72.568 -37.043  1.00  0.00           H  
ATOM   1828  CG2 THR A 211     109.645  72.942 -39.127  1.00 24.78           C  
ATOM   1829 1HG2 THR A 211     109.521  74.047 -39.048  1.00  0.00           H  
ATOM   1830 2HG2 THR A 211     109.368  72.568 -40.140  1.00  0.00           H  
ATOM   1831 3HG2 THR A 211     110.720  72.647 -39.126  1.00  0.00           H  
ATOM   1832  OG1 THR A 211     107.480  72.559 -38.147  1.00 22.97           O  
ATOM   1833  HG1 THR A 211     107.375  73.501 -38.080  1.00  0.00           H  
ATOM   1834  N   PHE A 212     107.029  69.476 -37.504  1.00 21.46           N  
ATOM   1835  HN  PHE A 212     106.870  69.405 -38.509  1.00  0.00           H  
ATOM   1836  CA  PHE A 212     106.025  68.900 -36.615  1.00 20.00           C  
ATOM   1837  HA  PHE A 212     105.262  68.422 -37.272  1.00  0.00           H  
ATOM   1838  C   PHE A 212     105.288  69.947 -35.798  1.00 17.40           C  
ATOM   1839  O   PHE A 212     104.493  69.595 -34.922  1.00 17.32           O  
ATOM   1840  CB  PHE A 212     106.597  67.782 -35.735  1.00 22.94           C  
ATOM   1841  HB1 PHE A 212     107.209  68.203 -34.903  1.00  0.00           H  
ATOM   1842  HB2 PHE A 212     105.792  67.293 -35.138  1.00  0.00           H  
ATOM   1843  CG  PHE A 212     107.375  66.771 -36.512  1.00 26.87           C  
ATOM   1844  CD1 PHE A 212     106.722  65.893 -37.358  1.00 28.62           C  
ATOM   1845  HD1 PHE A 212     105.623  65.933 -37.442  1.00  0.00           H  
ATOM   1846  CD2 PHE A 212     108.757  66.720 -36.434  1.00 28.94           C  
ATOM   1847  HD2 PHE A 212     109.294  67.426 -35.778  1.00  0.00           H  
ATOM   1848  CE1 PHE A 212     107.425  64.973 -38.094  1.00 29.85           C  
ATOM   1849  HE1 PHE A 212     106.891  64.275 -38.761  1.00  0.00           H  
ATOM   1850  CE2 PHE A 212     109.468  65.792 -37.171  1.00 30.75           C  
ATOM   1851  HE2 PHE A 212     110.568  65.750 -37.095  1.00  0.00           H  
ATOM   1852  CZ  PHE A 212     108.799  64.921 -38.000  1.00 30.66           C  
ATOM   1853  HZ  PHE A 212     109.363  64.180 -38.590  1.00  0.00           H  
ATOM   1854  N   ARG A 213     105.500  71.226 -36.074  1.00 16.14           N  
ATOM   1855  HN  ARG A 213     106.146  71.491 -36.818  1.00  0.00           H  
ATOM   1856  CA  ARG A 213     104.807  72.247 -35.310  1.00 14.94           C  
ATOM   1857  HA  ARG A 213     104.811  71.946 -34.236  1.00  0.00           H  
ATOM   1858  C   ARG A 213     103.364  72.375 -35.766  1.00 13.29           C  
ATOM   1859  O   ARG A 213     103.022  72.077 -36.916  1.00 14.80           O  
ATOM   1860  CB  ARG A 213     105.520  73.587 -35.436  1.00 16.35           C  
ATOM   1861  HB1 ARG A 213     104.882  74.421 -35.062  1.00  0.00           H  
ATOM   1862  HB2 ARG A 213     105.610  73.898 -36.503  1.00  0.00           H  
ATOM   1863  CG  ARG A 213     106.863  73.580 -34.755  1.00 17.04           C  
ATOM   1864  HG1 ARG A 213     107.561  72.846 -35.220  1.00  0.00           H  
ATOM   1865  HG2 ARG A 213     106.810  73.133 -33.735  1.00  0.00           H  
ATOM   1866  CD  ARG A 213     107.438  74.955 -34.730  1.00 17.59           C  
ATOM   1867  HD1 ARG A 213     107.318  75.454 -35.720  1.00  0.00           H  
ATOM   1868  HD2 ARG A 213     106.814  75.636 -34.106  1.00  0.00           H  
ATOM   1869  NE  ARG A 213     108.827  74.984 -34.299  1.00 17.37           N  
ATOM   1870  HE  ARG A 213     109.552  74.882 -35.010  1.00  0.00           H  
ATOM   1871  CZ  ARG A 213     109.208  75.135 -33.036  1.00 16.93           C  
ATOM   1872  NH1 ARG A 213     108.298  75.235 -32.072  1.00 16.58           N  
ATOM   1873 1HH1 ARG A 213     108.591  75.351 -31.102  1.00  0.00           H  
ATOM   1874 2HH1 ARG A 213     107.304  75.190 -32.298  1.00  0.00           H  
ATOM   1875  NH2 ARG A 213     110.498  75.194 -32.742  1.00 18.26           N  
ATOM   1876 1HH2 ARG A 213     110.791  75.310 -31.772  1.00  0.00           H  
ATOM   1877 2HH2 ARG A 213     111.196  75.117 -33.482  1.00  0.00           H  
ATOM   1878  N   HIS A 214     102.522  72.838 -34.850  1.00 11.78           N  
ATOM   1879  HN  HIS A 214     102.890  73.086 -33.931  1.00  0.00           H  
ATOM   1880  CA  HIS A 214     101.102  73.008 -35.096  1.00 11.61           C  
ATOM   1881  HA  HIS A 214     100.788  72.374 -35.958  1.00  0.00           H  
ATOM   1882  C   HIS A 214     100.813  74.466 -35.395  1.00 11.05           C  
ATOM   1883  O   HIS A 214     101.426  75.365 -34.821  1.00 12.25           O  
ATOM   1884  CB  HIS A 214     100.300  72.631 -33.854  1.00 11.65           C  
ATOM   1885  HB1 HIS A 214     100.454  73.382 -33.044  1.00  0.00           H  
ATOM   1886  HB2 HIS A 214      99.208  72.770 -34.034  1.00  0.00           H  
ATOM   1887  CG  HIS A 214     100.578  71.255 -33.353  1.00 12.01           C  
ATOM   1888  CD2 HIS A 214     101.129  70.176 -33.958  1.00 13.86           C  
ATOM   1889  HD2 HIS A 214     101.504  70.125 -34.994  1.00  0.00           H  
ATOM   1890  ND1 HIS A 214     100.255  70.862 -32.074  1.00 13.53           N  
ATOM   1891  HD1 HIS A 214      99.823  71.454 -31.365  1.00  0.00           H  
ATOM   1892  CE1 HIS A 214     100.594  69.596 -31.912  1.00 14.09           C  
ATOM   1893  HE1 HIS A 214     100.452  69.003 -30.993  1.00  0.00           H  
ATOM   1894  NE2 HIS A 214     101.132  69.159 -33.037  1.00 14.86           N  
ATOM   1895  HE2 HIS A 214     101.491  68.218 -33.195  1.00  0.00           H  
ATOM   1896  N   SER A 215      99.835  74.697 -36.263  1.00 10.35           N  
ATOM   1897  HN  SER A 215      99.424  73.928 -36.792  1.00  0.00           H  
ATOM   1898  CA  SER A 215      99.356  76.053 -36.452  1.00 10.78           C  
ATOM   1899  HA  SER A 215      99.365  76.571 -35.465  1.00  0.00           H  
ATOM   1900  C   SER A 215      97.924  76.005 -36.955  1.00 10.63           C  
ATOM   1901  O   SER A 215      97.443  74.974 -37.431  1.00 11.59           O  
ATOM   1902  CB  SER A 215     100.254  76.836 -37.418  1.00 12.05           C  
ATOM   1903  HB1 SER A 215      99.932  77.900 -37.508  1.00  0.00           H  
ATOM   1904  HB2 SER A 215     101.271  77.003 -36.991  1.00  0.00           H  
ATOM   1905  OG  SER A 215     100.316  76.197 -38.687  1.00 13.13           O  
ATOM   1906  HG  SER A 215     100.872  76.682 -39.285  1.00  0.00           H  
ATOM   1907  N   VAL A 216      97.243  77.141 -36.854  1.00 10.31           N  
ATOM   1908  HN  VAL A 216      97.690  77.943 -36.410  1.00  0.00           H  
ATOM   1909  CA  VAL A 216      95.882  77.286 -37.353  1.00 10.30           C  
ATOM   1910  HA  VAL A 216      95.660  76.413 -38.011  1.00  0.00           H  
ATOM   1911  C   VAL A 216      95.838  78.543 -38.208  1.00 10.36           C  
ATOM   1912  O   VAL A 216      96.356  79.593 -37.807  1.00 10.57           O  
ATOM   1913  CB  VAL A 216      94.835  77.305 -36.212  1.00 11.01           C  
ATOM   1914  HB  VAL A 216      94.890  76.316 -35.700  1.00  0.00           H  
ATOM   1915  CG1 VAL A 216      95.138  78.376 -35.159  1.00 12.00           C  
ATOM   1916 1HG1 VAL A 216      94.384  78.390 -34.338  1.00  0.00           H  
ATOM   1917 2HG1 VAL A 216      95.240  79.383 -35.627  1.00  0.00           H  
ATOM   1918 3HG1 VAL A 216      96.171  78.261 -34.755  1.00  0.00           H  
ATOM   1919  CG2 VAL A 216      93.430  77.440 -36.774  1.00 12.32           C  
ATOM   1920 1HG2 VAL A 216      92.676  77.454 -35.953  1.00  0.00           H  
ATOM   1921 2HG2 VAL A 216      93.208  76.647 -37.526  1.00  0.00           H  
ATOM   1922 3HG2 VAL A 216      93.334  78.331 -37.437  1.00  0.00           H  
ATOM   1923  N   VAL A 217      95.250  78.432 -39.396  1.00 10.30           N  
ATOM   1924  HN  VAL A 217      94.771  77.563 -39.632  1.00  0.00           H  
ATOM   1925  CA  VAL A 217      95.270  79.513 -40.369  1.00 10.60           C  
ATOM   1926  HA  VAL A 217      95.621  80.436 -39.851  1.00  0.00           H  
ATOM   1927  C   VAL A 217      93.853  79.765 -40.871  1.00 11.36           C  
ATOM   1928  O   VAL A 217      93.086  78.820 -41.091  1.00 12.15           O  
ATOM   1929  CB  VAL A 217      96.267  79.197 -41.516  1.00 12.03           C  
ATOM   1930  HB  VAL A 217      97.276  79.065 -41.059  1.00  0.00           H  
ATOM   1931  CG1 VAL A 217      95.908  77.891 -42.230  1.00 13.51           C  
ATOM   1932 1HG1 VAL A 217      96.624  77.664 -43.054  1.00  0.00           H  
ATOM   1933 2HG1 VAL A 217      94.855  77.903 -42.597  1.00  0.00           H  
ATOM   1934 3HG1 VAL A 217      95.831  77.042 -41.512  1.00  0.00           H  
ATOM   1935  CG2 VAL A 217      96.356  80.351 -42.502  1.00 12.90           C  
ATOM   1936 1HG2 VAL A 217      97.072  80.124 -43.326  1.00  0.00           H  
ATOM   1937 2HG2 VAL A 217      96.610  81.308 -41.990  1.00  0.00           H  
ATOM   1938 3HG2 VAL A 217      95.352  80.630 -42.898  1.00  0.00           H  
ATOM   1939  N   VAL A 218      93.503  81.039 -41.041  1.00 11.97           N  
ATOM   1940  HN  VAL A 218      94.170  81.772 -40.799  1.00  0.00           H  
ATOM   1941  CA  VAL A 218      92.190  81.419 -41.564  1.00 13.13           C  
ATOM   1942  HA  VAL A 218      91.691  80.500 -41.949  1.00  0.00           H  
ATOM   1943  C   VAL A 218      92.345  82.396 -42.723  1.00 11.84           C  
ATOM   1944  O   VAL A 218      93.321  83.158 -42.770  1.00 12.15           O  
ATOM   1945  CB  VAL A 218      91.285  82.040 -40.489  1.00 14.75           C  
ATOM   1946  HB  VAL A 218      90.308  82.291 -40.965  1.00  0.00           H  
ATOM   1947  CG1 VAL A 218      91.020  81.063 -39.373  1.00 16.90           C  
ATOM   1948 1HG1 VAL A 218      90.575  80.118 -39.762  1.00  0.00           H  
ATOM   1949 2HG1 VAL A 218      90.388  81.515 -38.574  1.00  0.00           H  
ATOM   1950 3HG1 VAL A 218      91.939  80.867 -38.773  1.00  0.00           H  
ATOM   1951  CG2 VAL A 218      91.888  83.320 -39.962  1.00 15.58           C  
ATOM   1952 1HG2 VAL A 218      92.084  84.043 -40.788  1.00  0.00           H  
ATOM   1953 2HG2 VAL A 218      92.807  83.124 -39.362  1.00  0.00           H  
ATOM   1954 3HG2 VAL A 218      91.256  83.772 -39.163  1.00  0.00           H  
ATOM   1955  N   PRO A 219      91.392  82.438 -43.648  1.00 11.95           N  
ATOM   1956  CA  PRO A 219      91.434  83.469 -44.693  1.00 12.57           C  
ATOM   1957  HA  PRO A 219      92.406  83.444 -45.238  1.00  0.00           H  
ATOM   1958  C   PRO A 219      91.182  84.841 -44.098  1.00 13.13           C  
ATOM   1959  O   PRO A 219      90.358  85.004 -43.196  1.00 14.25           O  
ATOM   1960  CB  PRO A 219      90.276  83.080 -45.621  1.00 14.44           C  
ATOM   1961  HB1 PRO A 219      89.389  83.750 -45.539  1.00  0.00           H  
ATOM   1962  HB2 PRO A 219      90.482  83.269 -46.701  1.00  0.00           H  
ATOM   1963  CG  PRO A 219      89.982  81.649 -45.304  1.00 15.46           C  
ATOM   1964  HG1 PRO A 219      88.956  81.324 -45.597  1.00  0.00           H  
ATOM   1965  HG2 PRO A 219      90.535  80.923 -45.944  1.00  0.00           H  
ATOM   1966  CD  PRO A 219      90.268  81.505 -43.839  1.00 14.00           C  
ATOM   1967  HD1 PRO A 219      90.459  80.461 -43.497  1.00  0.00           H  
ATOM   1968  HD2 PRO A 219      89.393  81.678 -43.169  1.00  0.00           H  
ATOM   1969  N   CYS A 220      91.867  85.836 -44.645  1.00 13.17           N  
ATOM   1970  HN  CYS A 220      92.605  85.634 -45.319  1.00  0.00           H  
ATOM   1971  CA  CYS A 220      91.570  87.213 -44.287  1.00 14.59           C  
ATOM   1972  HA  CYS A 220      91.596  87.328 -43.178  1.00  0.00           H  
ATOM   1973  C   CYS A 220      90.198  87.592 -44.810  1.00 15.87           C  
ATOM   1974  O   CYS A 220      89.845  87.289 -45.952  1.00 17.19           O  
ATOM   1975  CB  CYS A 220      92.580  88.156 -44.926  1.00 14.67           C  
ATOM   1976  HB1 CYS A 220      92.531  88.075 -46.037  1.00  0.00           H  
ATOM   1977  HB2 CYS A 220      92.255  89.214 -44.792  1.00  0.00           H  
ATOM   1978  SG  CYS A 220      94.264  87.956 -44.370  1.00 15.82           S  
ATOM   1979  N   GLU A 221      89.433  88.289 -43.979  1.00 17.61           N  
ATOM   1980  HN  GLU A 221      89.733  88.415 -43.012  1.00  0.00           H  
ATOM   1981  CA  GLU A 221      88.180  88.875 -44.416  1.00 21.07           C  
ATOM   1982  HA  GLU A 221      88.118  88.818 -45.528  1.00  0.00           H  
ATOM   1983  C   GLU A 221      88.166  90.335 -43.990  1.00 19.83           C  
ATOM   1984  O   GLU A 221      88.657  90.666 -42.906  1.00 18.52           O  
ATOM   1985  CB  GLU A 221      86.984  88.130 -43.807  1.00 26.33           C  
ATOM   1986  HB1 GLU A 221      86.045  88.721 -43.921  1.00  0.00           H  
ATOM   1987  HB2 GLU A 221      87.051  88.110 -42.694  1.00  0.00           H  
ATOM   1988  CG  GLU A 221      86.815  86.718 -44.372  1.00 32.59           C  
ATOM   1989  HG1 GLU A 221      87.806  86.244 -44.566  1.00  0.00           H  
ATOM   1990  HG2 GLU A 221      86.422  86.750 -45.415  1.00  0.00           H  
ATOM   1991  CD  GLU A 221      85.955  85.836 -43.496  1.00 39.47           C  
ATOM   1992  OE1 GLU A 221      85.882  84.626 -43.758  1.00 41.79           O  
ATOM   1993  OE2 GLU A 221      85.350  86.348 -42.541  1.00 42.01           O  
ATOM   1994  N   PRO A 222      87.650  91.230 -44.822  1.00 20.21           N  
ATOM   1995  CA  PRO A 222      87.668  92.651 -44.476  1.00 20.45           C  
ATOM   1996  HA  PRO A 222      88.702  92.977 -44.217  1.00  0.00           H  
ATOM   1997  C   PRO A 222      86.718  92.934 -43.326  1.00 20.09           C  
ATOM   1998  O   PRO A 222      85.807  92.138 -43.050  1.00 20.23           O  
ATOM   1999  CB  PRO A 222      87.195  93.336 -45.767  1.00 22.42           C  
ATOM   2000  HB1 PRO A 222      86.646  94.292 -45.597  1.00  0.00           H  
ATOM   2001  HB2 PRO A 222      88.021  93.771 -46.377  1.00  0.00           H  
ATOM   2002  CG  PRO A 222      86.401  92.304 -46.477  1.00 22.42           C  
ATOM   2003  HG1 PRO A 222      85.312  92.342 -46.242  1.00  0.00           H  
ATOM   2004  HG2 PRO A 222      86.310  92.489 -47.573  1.00  0.00           H  
ATOM   2005  CD  PRO A 222      87.041  90.985 -46.143  1.00 21.27           C  
ATOM   2006  HD1 PRO A 222      86.349  90.111 -46.180  1.00  0.00           H  
ATOM   2007  HD2 PRO A 222      87.748  90.604 -46.916  1.00  0.00           H  
ATOM   2008  N   PRO A 223      86.911  94.048 -42.624  1.00 19.22           N  
ATOM   2009  CA  PRO A 223      86.006  94.395 -41.522  1.00 19.96           C  
ATOM   2010  HA  PRO A 223      86.104  93.654 -40.695  1.00  0.00           H  
ATOM   2011  C   PRO A 223      84.557  94.486 -41.977  1.00 21.98           C  
ATOM   2012  O   PRO A 223      84.260  94.841 -43.118  1.00 23.61           O  
ATOM   2013  CB  PRO A 223      86.519  95.767 -41.067  1.00 20.22           C  
ATOM   2014  HB1 PRO A 223      86.324  95.993 -39.993  1.00  0.00           H  
ATOM   2015  HB2 PRO A 223      85.944  96.628 -41.481  1.00  0.00           H  
ATOM   2016  CG  PRO A 223      87.969  95.765 -41.438  1.00 20.21           C  
ATOM   2017  HG1 PRO A 223      88.407  96.786 -41.528  1.00  0.00           H  
ATOM   2018  HG2 PRO A 223      88.637  95.403 -40.622  1.00  0.00           H  
ATOM   2019  CD  PRO A 223      88.071  94.954 -42.702  1.00 19.59           C  
ATOM   2020  HD1 PRO A 223      88.122  95.560 -43.637  1.00  0.00           H  
ATOM   2021  HD2 PRO A 223      89.050  94.440 -42.843  1.00  0.00           H  
ATOM   2022  N   GLU A 224      83.648  94.153 -41.064  1.00 22.93           N  
ATOM   2023  HN  GLU A 224      83.944  93.739 -40.180  1.00  0.00           H  
ATOM   2024  CA  GLU A 224      82.236  94.376 -41.321  1.00 23.77           C  
ATOM   2025  HA  GLU A 224      81.955  93.866 -42.272  1.00  0.00           H  
ATOM   2026  C   GLU A 224      81.962  95.870 -41.459  1.00 24.38           C  
ATOM   2027  O   GLU A 224      82.709  96.719 -40.958  1.00 23.85           O  
ATOM   2028  CB  GLU A 224      81.387  93.808 -40.183  1.00 25.79           C  
ATOM   2029  HB1 GLU A 224      81.587  92.716 -40.082  1.00  0.00           H  
ATOM   2030  HB2 GLU A 224      80.302  94.028 -40.315  1.00  0.00           H  
ATOM   2031  HB3 GLU A 224      81.544  94.356 -39.225  1.00  0.00           H  
ATOM   2032  N   VAL A 225      80.875  96.188 -42.165  1.00 25.45           N  
ATOM   2033  HN  VAL A 225      80.309  95.448 -42.581  1.00  0.00           H  
ATOM   2034  CA  VAL A 225      80.488  97.580 -42.348  1.00 26.00           C  
ATOM   2035  HA  VAL A 225      81.304  98.101 -42.901  1.00  0.00           H  
ATOM   2036  C   VAL A 225      80.325  98.250 -40.992  1.00 24.53           C  
ATOM   2037  O   VAL A 225      79.621  97.744 -40.108  1.00 23.67           O  
ATOM   2038  CB  VAL A 225      79.205  97.664 -43.188  1.00 28.72           C  
ATOM   2039  HB  VAL A 225      78.404  97.088 -42.669  1.00  0.00           H  
ATOM   2040  CG1 VAL A 225      78.760  99.100 -43.310  1.00 29.33           C  
ATOM   2041 1HG1 VAL A 225      78.595  99.551 -42.304  1.00  0.00           H  
ATOM   2042 2HG1 VAL A 225      77.859  99.199 -43.959  1.00  0.00           H  
ATOM   2043 3HG1 VAL A 225      79.473  99.702 -43.920  1.00  0.00           H  
ATOM   2044  CG2 VAL A 225      79.431  97.047 -44.564  1.00 30.17           C  
ATOM   2045 1HG2 VAL A 225      79.760  95.985 -44.474  1.00  0.00           H  
ATOM   2046 2HG2 VAL A 225      80.144  97.649 -45.174  1.00  0.00           H  
ATOM   2047 3HG2 VAL A 225      78.530  97.146 -45.213  1.00  0.00           H  
ATOM   2048  N   GLY A 226      80.988  99.390 -40.818  1.00 24.93           N  
ATOM   2049  HN  GLY A 226      81.511  99.780 -41.602  1.00  0.00           H  
ATOM   2050  CA  GLY A 226      80.993 100.095 -39.555  1.00 25.20           C  
ATOM   2051  HA1 GLY A 226      80.024  99.942 -39.025  1.00  0.00           H  
ATOM   2052  HA2 GLY A 226      80.948 101.196 -39.728  1.00  0.00           H  
ATOM   2053  C   GLY A 226      82.149  99.757 -38.640  1.00 25.09           C  
ATOM   2054  O   GLY A 226      82.263 100.357 -37.563  1.00 27.21           O  
ATOM   2055  N   SER A 227      83.003  98.814 -39.020  1.00 22.06           N  
ATOM   2056  HN  SER A 227      82.829  98.317 -39.893  1.00  0.00           H  
ATOM   2057  CA  SER A 227      84.176  98.465 -38.237  1.00 21.62           C  
ATOM   2058  HA  SER A 227      84.162  99.048 -37.287  1.00  0.00           H  
ATOM   2059  C   SER A 227      85.433  98.821 -39.014  1.00 19.80           C  
ATOM   2060  O   SER A 227      85.426  98.896 -40.247  1.00 20.37           O  
ATOM   2061  CB  SER A 227      84.195  96.971 -37.901  1.00 23.24           C  
ATOM   2062  HB1 SER A 227      85.173  96.659 -37.466  1.00  0.00           H  
ATOM   2063  HB2 SER A 227      84.212  96.342 -38.822  1.00  0.00           H  
ATOM   2064  OG  SER A 227      83.113  96.629 -37.054  1.00 26.37           O  
ATOM   2065  HG  SER A 227      83.125  95.702 -36.846  1.00  0.00           H  
ATOM   2066  N   ASP A 228      86.518  99.041 -38.272  1.00 18.24           N  
ATOM   2067  HN  ASP A 228      86.446  98.947 -37.259  1.00  0.00           H  
ATOM   2068  CA  ASP A 228      87.798  99.409 -38.850  1.00 18.11           C  
ATOM   2069  HA  ASP A 228      87.633  99.641 -39.928  1.00  0.00           H  
ATOM   2070  C   ASP A 228      88.836  98.301 -38.764  1.00 16.70           C  
ATOM   2071  O   ASP A 228      89.938  98.464 -39.299  1.00 17.75           O  
ATOM   2072  CB  ASP A 228      88.337 100.676 -38.173  1.00 21.27           C  
ATOM   2073  HB1 ASP A 228      89.402 100.856 -38.448  1.00  0.00           H  
ATOM   2074  HB2 ASP A 228      88.459 100.524 -37.075  1.00  0.00           H  
ATOM   2075  CG  ASP A 228      87.485 101.893 -38.464  1.00 26.00           C  
ATOM   2076  OD1 ASP A 228      86.999 102.018 -39.610  1.00 27.49           O  
ATOM   2077  OD2 ASP A 228      87.294 102.716 -37.546  1.00 29.42           O  
ATOM   2078  N   CYS A 229      88.524  97.190 -38.109  1.00 14.86           N  
ATOM   2079  HN  CYS A 229      87.608  97.112 -37.668  1.00  0.00           H  
ATOM   2080  CA  CYS A 229      89.458  96.084 -38.007  1.00 14.16           C  
ATOM   2081  HA  CYS A 229      90.143  96.108 -38.887  1.00  0.00           H  
ATOM   2082  C   CYS A 229      88.665  94.790 -38.037  1.00 13.58           C  
ATOM   2083  O   CYS A 229      87.436  94.788 -37.962  1.00 15.54           O  
ATOM   2084  CB  CYS A 229      90.295  96.172 -36.723  1.00 15.34           C  
ATOM   2085  HB1 CYS A 229      90.814  97.158 -36.672  1.00  0.00           H  
ATOM   2086  HB2 CYS A 229      91.174  95.490 -36.793  1.00  0.00           H  
ATOM   2087  SG  CYS A 229      89.394  95.866 -35.186  1.00 16.88           S  
ATOM   2088  N   THR A 230      89.385  93.687 -38.160  1.00 13.57           N  
ATOM   2089  CA ATHR A 230      88.777  92.370 -38.095  0.10 13.88           C  
ATOM   2090  HA ATHR A 230      87.672  92.486 -38.003  1.00  0.00           H  
ATOM   2091  CA BTHR A 230      88.813  92.350 -38.126  0.90 13.94           C  
ATOM   2092  HA BTHR A 230      87.701  92.423 -38.103  1.00  0.00           H  
ATOM   2093  C   THR A 230      89.301  91.656 -36.861  1.00 13.84           C  
ATOM   2094  O   THR A 230      90.430  91.881 -36.426  1.00 15.63           O  
ATOM   2095  CB ATHR A 230      89.087  91.549 -39.348  0.10 14.40           C  
ATOM   2096  HB ATHR A 230      88.874  92.162 -40.255  1.00  0.00           H  
ATOM   2097  CB BTHR A 230      89.249  91.584 -39.386  0.90 15.92           C  
ATOM   2098  HB BTHR A 230      90.353  91.692 -39.501  1.00  0.00           H  
ATOM   2099  CG2ATHR A 230      90.532  91.139 -39.351  0.10 14.04           C  
ATOM   2100 1HG2ATHR A 230      90.758  90.541 -40.264  1.00  0.00           H  
ATOM   2101 2HG2ATHR A 230      90.815  90.599 -38.417  1.00  0.00           H  
ATOM   2102 3HG2ATHR A 230      91.215  92.014 -39.246  1.00  0.00           H  
ATOM   2103  CG2BTHR A 230      88.909  90.082 -39.325  0.90 16.86           C  
ATOM   2104 1HG2BTHR A 230      89.225  89.527 -40.239  1.00  0.00           H  
ATOM   2105 2HG2BTHR A 230      87.824  89.927 -39.121  1.00  0.00           H  
ATOM   2106 3HG2BTHR A 230      89.336  89.614 -38.407  1.00  0.00           H  
ATOM   2107  OG1ATHR A 230      88.268  90.373 -39.364  0.10 15.16           O  
ATOM   2108  HG1ATHR A 230      88.461  89.863 -40.142  1.00  0.00           H  
ATOM   2109  OG1BTHR A 230      88.613  92.189 -40.521  0.90 16.65           O  
ATOM   2110  HG1BTHR A 230      88.882  91.716 -41.299  1.00  0.00           H  
ATOM   2111  N   THR A 231      88.451  90.829 -36.264  1.00 12.96           N  
ATOM   2112  HN  THR A 231      87.530  90.681 -36.677  1.00  0.00           H  
ATOM   2113  CA  THR A 231      88.798  90.127 -35.036  1.00 14.06           C  
ATOM   2114  HA  THR A 231      89.836  90.415 -34.748  1.00  0.00           H  
ATOM   2115  C   THR A 231      88.768  88.626 -35.279  1.00 13.88           C  
ATOM   2116  O   THR A 231      87.848  88.116 -35.929  1.00 16.26           O  
ATOM   2117  CB  THR A 231      87.851  90.525 -33.895  1.00 15.93           C  
ATOM   2118  HB  THR A 231      86.804  90.253 -34.165  1.00  0.00           H  
ATOM   2119  CG2 THR A 231      88.240  89.835 -32.599  1.00 16.43           C  
ATOM   2120 1HG2 THR A 231      88.170  88.735 -32.765  1.00  0.00           H  
ATOM   2121 2HG2 THR A 231      87.637  90.180 -31.727  1.00  0.00           H  
ATOM   2122 3HG2 THR A 231      89.240  90.153 -32.222  1.00  0.00           H  
ATOM   2123  OG1 THR A 231      87.941  91.934 -33.682  1.00 17.43           O  
ATOM   2124  HG1 THR A 231      87.698  92.366 -34.493  1.00  0.00           H  
ATOM   2125  N   ILE A 232      89.799  87.937 -34.807  1.00 12.49           N  
ATOM   2126  HN  ILE A 232      90.613  88.450 -34.469  1.00  0.00           H  
ATOM   2127  CA  ILE A 232      89.821  86.480 -34.750  1.00 12.45           C  
ATOM   2128  HA  ILE A 232      88.953  86.086 -35.328  1.00  0.00           H  
ATOM   2129  C   ILE A 232      89.662  86.075 -33.292  1.00 11.99           C  
ATOM   2130  O   ILE A 232      90.245  86.696 -32.397  1.00 13.29           O  
ATOM   2131  CB  ILE A 232      91.122  85.891 -35.343  1.00 12.93           C  
ATOM   2132  HB  ILE A 232      91.986  86.331 -34.793  1.00  0.00           H  
ATOM   2133  CG1 ILE A 232      91.271  86.238 -36.828  1.00 15.53           C  
ATOM   2134 1HG1 ILE A 232      90.383  85.889 -37.405  1.00  0.00           H  
ATOM   2135 2HG1 ILE A 232      91.176  87.337 -36.987  1.00  0.00           H  
ATOM   2136  CG2 ILE A 232      91.159  84.374 -35.156  1.00 13.38           C  
ATOM   2137 1HG2 ILE A 232      92.097  83.949 -35.584  1.00  0.00           H  
ATOM   2138 2HG2 ILE A 232      90.252  83.882 -35.578  1.00  0.00           H  
ATOM   2139 3HG2 ILE A 232      91.023  84.085 -34.088  1.00  0.00           H  
ATOM   2140  CD1 ILE A 232      92.563  85.712 -37.454  1.00 17.63           C  
ATOM   2141 1HD1 ILE A 232      92.671  85.965 -38.535  1.00  0.00           H  
ATOM   2142 2HD1 ILE A 232      92.658  84.613 -37.295  1.00  0.00           H  
ATOM   2143 3HD1 ILE A 232      93.451  86.061 -36.877  1.00  0.00           H  
ATOM   2144  N   HIS A 233      88.854  85.059 -33.047  1.00 10.94           N  
ATOM   2145  HN  HIS A 233      88.371  84.612 -33.827  1.00  0.00           H  
ATOM   2146  CA  HIS A 233      88.631  84.556 -31.695  1.00 11.34           C  
ATOM   2147  HA  HIS A 233      88.999  85.314 -30.965  1.00  0.00           H  
ATOM   2148  C   HIS A 233      89.429  83.269 -31.511  1.00 11.72           C  
ATOM   2149  O   HIS A 233      89.129  82.251 -32.140  1.00 14.44           O  
ATOM   2150  CB  HIS A 233      87.141  84.328 -31.456  1.00 13.60           C  
ATOM   2151  HB1 HIS A 233      86.751  83.516 -32.114  1.00  0.00           H  
ATOM   2152  HB2 HIS A 233      86.964  83.856 -30.461  1.00  0.00           H  
ATOM   2153  CG  HIS A 233      86.333  85.574 -31.608  1.00 16.89           C  
ATOM   2154  CD2 HIS A 233      86.226  86.667 -30.818  1.00 18.14           C  
ATOM   2155  HD2 HIS A 233      86.721  86.822 -29.845  1.00  0.00           H  
ATOM   2156  ND1 HIS A 233      85.564  85.831 -32.721  1.00 21.45           N  
ATOM   2157  HD1 HIS A 233      85.451  85.203 -33.517  1.00  0.00           H  
ATOM   2158  CE1 HIS A 233      84.995  87.017 -32.598  1.00 21.49           C  
ATOM   2159  HE1 HIS A 233      84.311  87.484 -33.326  1.00  0.00           H  
ATOM   2160  NE2 HIS A 233      85.386  87.548 -31.454  1.00 19.56           N  
ATOM   2161  HE2 HIS A 233      85.109  88.464 -31.100  1.00  0.00           H  
ATOM   2162  N   TYR A 234      90.454  83.320 -30.667  1.00 11.12           N  
ATOM   2163  HN  TYR A 234      90.665  84.202 -30.200  1.00  0.00           H  
ATOM   2164  CA  TYR A 234      91.285  82.158 -30.387  1.00 10.78           C  
ATOM   2165  HA  TYR A 234      91.127  81.404 -31.193  1.00  0.00           H  
ATOM   2166  C   TYR A 234      90.899  81.531 -29.050  1.00 10.99           C  
ATOM   2167  O   TYR A 234      90.347  82.188 -28.166  1.00 12.60           O  
ATOM   2168  CB  TYR A 234      92.766  82.538 -30.357  1.00 11.61           C  
ATOM   2169  HB1 TYR A 234      92.944  83.336 -29.599  1.00  0.00           H  
ATOM   2170  HB2 TYR A 234      93.367  81.711 -29.913  1.00  0.00           H  
ATOM   2171  CG  TYR A 234      93.348  82.948 -31.696  1.00 11.42           C  
ATOM   2172  CD1 TYR A 234      93.599  82.005 -32.683  1.00 11.47           C  
ATOM   2173  HD1 TYR A 234      93.350  80.948 -32.493  1.00  0.00           H  
ATOM   2174  CD2 TYR A 234      93.672  84.270 -31.969  1.00 12.02           C  
ATOM   2175  HD2 TYR A 234      93.487  85.042 -31.204  1.00  0.00           H  
ATOM   2176  CE1 TYR A 234      94.152  82.358 -33.894  1.00 11.32           C  
ATOM   2177  HE1 TYR A 234      94.351  81.588 -34.658  1.00  0.00           H  
ATOM   2178  CE2 TYR A 234      94.221  84.634 -33.180  1.00 12.05           C  
ATOM   2179  HE2 TYR A 234      94.473  85.689 -33.377  1.00  0.00           H  
ATOM   2180  CZ  TYR A 234      94.454  83.676 -34.144  1.00 11.16           C  
ATOM   2181  OH  TYR A 234      95.001  84.048 -35.357  1.00 12.09           O  
ATOM   2182  HH  TYR A 234      95.210  84.959 -35.530  1.00  0.00           H  
ATOM   2183  N   ASN A 235      91.194  80.244 -28.922  1.00 10.79           N  
ATOM   2184  HN  ASN A 235      91.514  79.733 -29.745  1.00  0.00           H  
ATOM   2185  CA  ASN A 235      91.081  79.528 -27.658  1.00 11.41           C  
ATOM   2186  HA  ASN A 235      90.859  80.242 -26.831  1.00  0.00           H  
ATOM   2187  C   ASN A 235      92.396  78.822 -27.400  1.00 10.65           C  
ATOM   2188  O   ASN A 235      92.983  78.253 -28.324  1.00 13.17           O  
ATOM   2189  CB  ASN A 235      90.009  78.426 -27.710  1.00 14.49           C  
ATOM   2190  HB1 ASN A 235      90.251  77.674 -28.497  1.00  0.00           H  
ATOM   2191  HB2 ASN A 235      90.068  77.773 -26.808  1.00  0.00           H  
ATOM   2192  CG  ASN A 235      88.605  78.965 -27.894  1.00 18.07           C  
ATOM   2193  ND2 ASN A 235      87.724  78.110 -28.384  1.00 20.74           N  
ATOM   2194 1HD2 ASN A 235      87.974  77.158 -28.650  1.00  0.00           H  
ATOM   2195 2HD2 ASN A 235      86.779  78.473 -28.508  1.00  0.00           H  
ATOM   2196  OD1 ASN A 235      88.302  80.120 -27.571  1.00 19.95           O  
ATOM   2197  N   TYR A 236      92.831  78.819 -26.142  1.00 10.16           N  
ATOM   2198  HN  TYR A 236      92.315  79.355 -25.444  1.00  0.00           H  
ATOM   2199  CA  TYR A 236      94.017  78.079 -25.721  1.00  9.98           C  
ATOM   2200  HA  TYR A 236      94.544  77.695 -26.625  1.00  0.00           H  
ATOM   2201  C   TYR A 236      93.568  76.899 -24.872  1.00 10.45           C  
ATOM   2202  O   TYR A 236      92.837  77.080 -23.893  1.00 11.21           O  
ATOM   2203  CB  TYR A 236      94.975  78.976 -24.931  1.00 10.56           C  
ATOM   2204  HB1 TYR A 236      94.472  79.415 -24.038  1.00  0.00           H  
ATOM   2205  HB2 TYR A 236      95.758  78.373 -24.415  1.00  0.00           H  
ATOM   2206  CG  TYR A 236      95.592  80.048 -25.790  1.00 11.01           C  
ATOM   2207  CD1 TYR A 236      94.920  81.243 -26.028  1.00 11.52           C  
ATOM   2208  HD1 TYR A 236      93.935  81.415 -25.562  1.00  0.00           H  
ATOM   2209  CD2 TYR A 236      96.833  79.858 -26.394  1.00 11.71           C  
ATOM   2210  HD2 TYR A 236      97.381  78.916 -26.224  1.00  0.00           H  
ATOM   2211  CE1 TYR A 236      95.469  82.218 -26.841  1.00 12.15           C  
ATOM   2212  HE1 TYR A 236      94.922  83.158 -27.024  1.00  0.00           H  
ATOM   2213  CE2 TYR A 236      97.389  80.833 -27.205  1.00 11.83           C  
ATOM   2214  HE2 TYR A 236      98.374  80.669 -27.674  1.00  0.00           H  
ATOM   2215  CZ  TYR A 236      96.704  82.011 -27.423  1.00 11.93           C  
ATOM   2216  OH  TYR A 236      97.263  82.969 -28.230  1.00 13.16           O  
ATOM   2217  HH  TYR A 236      96.791  83.780 -28.380  1.00  0.00           H  
ATOM   2218  N   MET A 237      94.012  75.694 -25.236  1.00 10.33           N  
ATOM   2219  HN  MET A 237      94.829  75.627 -25.843  1.00  0.00           H  
ATOM   2220  CA  MET A 237      93.357  74.470 -24.787  1.00 11.19           C  
ATOM   2221  HA  MET A 237      92.385  74.772 -24.332  1.00  0.00           H  
ATOM   2222  C   MET A 237      94.124  73.693 -23.718  1.00 11.42           C  
ATOM   2223  O   MET A 237      93.765  72.545 -23.426  1.00 11.99           O  
ATOM   2224  CB  MET A 237      93.028  73.589 -25.993  1.00 12.62           C  
ATOM   2225  HB1 MET A 237      93.958  73.182 -26.455  1.00  0.00           H  
ATOM   2226  HB2 MET A 237      92.552  72.634 -25.671  1.00  0.00           H  
ATOM   2227  CG  MET A 237      92.171  74.302 -27.032  1.00 14.47           C  
ATOM   2228  HG1 MET A 237      92.729  75.160 -27.475  1.00  0.00           H  
ATOM   2229  HG2 MET A 237      92.049  73.666 -27.939  1.00  0.00           H  
ATOM   2230  SD  MET A 237      90.567  74.843 -26.422  1.00 15.79           S  
ATOM   2231  CE  MET A 237      89.880  73.288 -25.821  1.00 16.01           C  
ATOM   2232  HE1 MET A 237      88.886  73.623 -25.443  1.00  0.00           H  
ATOM   2233  HE2 MET A 237      90.512  72.739 -25.084  1.00  0.00           H  
ATOM   2234  HE3 MET A 237      89.853  72.458 -26.565  1.00  0.00           H  
ATOM   2235  N   CYS A 238      95.147  74.298 -23.115  1.00 11.58           N  
ATOM   2236  HN  CYS A 238      95.466  75.189 -23.494  1.00  0.00           H  
ATOM   2237  CA  CYS A 238      95.839  73.766 -21.947  1.00 12.30           C  
ATOM   2238  HA  CYS A 238      95.182  73.062 -21.385  1.00  0.00           H  
ATOM   2239  C   CYS A 238      96.242  74.938 -21.073  1.00 12.83           C  
ATOM   2240  O   CYS A 238      96.430  76.051 -21.568  1.00 13.63           O  
ATOM   2241  CB  CYS A 238      97.153  73.094 -22.322  1.00 14.57           C  
ATOM   2242  HB1 CYS A 238      97.567  73.559 -23.247  1.00  0.00           H  
ATOM   2243  HB2 CYS A 238      97.945  73.372 -21.588  1.00  0.00           H  
ATOM   2244  SG  CYS A 238      97.094  71.338 -22.506  1.00 17.52           S  
ATOM   2245  N   TYR A 239      96.391  74.676 -19.775  1.00 13.02           N  
ATOM   2246  HN  TYR A 239      96.086  73.774 -19.410  1.00  0.00           H  
ATOM   2247  CA  TYR A 239      96.979  75.649 -18.866  1.00 13.39           C  
ATOM   2248  HA  TYR A 239      96.539  76.654 -19.063  1.00  0.00           H  
ATOM   2249  C   TYR A 239      98.490  75.712 -19.046  1.00 12.89           C  
ATOM   2250  O   TYR A 239      99.146  74.714 -19.364  1.00 13.47           O  
ATOM   2251  CB  TYR A 239      96.708  75.250 -17.419  1.00 13.97           C  
ATOM   2252  HB1 TYR A 239      97.398  75.792 -16.731  1.00  0.00           H  
ATOM   2253  HB2 TYR A 239      97.040  74.201 -17.236  1.00  0.00           H  
ATOM   2254  CG  TYR A 239      95.284  75.431 -16.981  1.00 14.58           C  
ATOM   2255  CD1 TYR A 239      94.748  76.699 -16.834  1.00 16.22           C  
ATOM   2256  HD1 TYR A 239      95.376  77.579 -17.051  1.00  0.00           H  
ATOM   2257  CD2 TYR A 239      94.476  74.339 -16.692  1.00 15.88           C  
ATOM   2258  HD2 TYR A 239      94.881  73.319 -16.801  1.00  0.00           H  
ATOM   2259  CE1 TYR A 239      93.451  76.883 -16.424  1.00 17.30           C  
ATOM   2260  HE1 TYR A 239      93.043  77.902 -16.319  1.00  0.00           H  
ATOM   2261  CE2 TYR A 239      93.170  74.512 -16.269  1.00 18.65           C  
ATOM   2262  HE2 TYR A 239      92.541  73.637 -16.033  1.00  0.00           H  
ATOM   2263  CZ  TYR A 239      92.662  75.790 -16.145  1.00 18.79           C  
ATOM   2264  OH  TYR A 239      91.366  75.987 -15.736  1.00 21.66           O  
ATOM   2265  HH  TYR A 239      91.017  76.866 -15.651  1.00  0.00           H  
ATOM   2266  N   SER A 240      99.054  76.897 -18.790  1.00 12.33           N  
ATOM   2267  HN  SER A 240      98.470  77.711 -18.599  1.00  0.00           H  
ATOM   2268  CA  SER A 240     100.504  77.022 -18.784  1.00 12.20           C  
ATOM   2269  HA  SER A 240     100.878  76.812 -19.813  1.00  0.00           H  
ATOM   2270  C   SER A 240     101.146  76.026 -17.830  1.00 13.01           C  
ATOM   2271  O   SER A 240     102.253  75.546 -18.091  1.00 14.27           O  
ATOM   2272  CB  SER A 240     100.903  78.450 -18.409  1.00 13.30           C  
ATOM   2273  HB1 SER A 240     100.459  78.760 -17.434  1.00  0.00           H  
ATOM   2274  HB2 SER A 240     101.981  78.518 -18.132  1.00  0.00           H  
ATOM   2275  OG  SER A 240     100.572  79.354 -19.446  1.00 13.69           O  
ATOM   2276  HG  SER A 240     100.820  80.241 -19.213  1.00  0.00           H  
ATOM   2277  N   SER A 241     100.451  75.673 -16.747  1.00 12.86           N  
ATOM   2278  HN  SER A 241      99.508  76.046 -16.632  1.00  0.00           H  
ATOM   2279  CA  SER A 241     100.974  74.781 -15.721  1.00 14.08           C  
ATOM   2280  HA  SER A 241     102.056  75.007 -15.577  1.00  0.00           H  
ATOM   2281  C   SER A 241     100.833  73.298 -16.050  1.00 15.57           C  
ATOM   2282  O   SER A 241     101.320  72.479 -15.269  1.00 17.15           O  
ATOM   2283  CB  SER A 241     100.247  75.048 -14.402  1.00 16.54           C  
ATOM   2284  HB1 SER A 241     100.714  74.504 -13.548  1.00  0.00           H  
ATOM   2285  HB2 SER A 241     100.408  76.089 -14.038  1.00  0.00           H  
ATOM   2286  OG  SER A 241      98.866  74.738 -14.542  1.00 18.33           O  
ATOM   2287  HG  SER A 241      98.414  74.904 -13.723  1.00  0.00           H  
ATOM   2288  N   CYS A 242     100.189  72.916 -17.155  1.00 14.21           N  
ATOM   2289  HN  CYS A 242      99.932  73.608 -17.859  1.00  0.00           H  
ATOM   2290  CA  CYS A 242      99.851  71.505 -17.358  1.00 15.22           C  
ATOM   2291  HA  CYS A 242      99.194  71.179 -16.518  1.00  0.00           H  
ATOM   2292  C   CYS A 242     101.093  70.619 -17.363  1.00 16.58           C  
ATOM   2293  O   CYS A 242     102.034  70.830 -18.136  1.00 16.66           O  
ATOM   2294  CB  CYS A 242      99.084  71.315 -18.667  1.00 16.01           C  
ATOM   2295  HB1 CYS A 242      99.529  71.949 -19.469  1.00  0.00           H  
ATOM   2296  HB2 CYS A 242      99.284  70.301 -19.087  1.00  0.00           H  
ATOM   2297  SG  CYS A 242      97.287  71.608 -18.557  1.00 15.56           S  
ATOM   2298  N   MET A 243     101.070  69.600 -16.515  1.00 18.27           N  
ATOM   2299  HN  MET A 243     100.249  69.457 -15.927  1.00  0.00           H  
ATOM   2300  CA  MET A 243     102.191  68.683 -16.407  1.00 21.14           C  
ATOM   2301  HA  MET A 243     103.130  69.259 -16.233  1.00  0.00           H  
ATOM   2302  C   MET A 243     102.327  67.854 -17.680  1.00 19.16           C  
ATOM   2303  O   MET A 243     101.332  67.396 -18.255  1.00 17.44           O  
ATOM   2304  CB  MET A 243     101.948  67.734 -15.236  1.00 27.87           C  
ATOM   2305  HB1 MET A 243     101.160  66.995 -15.510  1.00  0.00           H  
ATOM   2306  HB2 MET A 243     102.827  67.059 -15.113  1.00  0.00           H  
ATOM   2307  CG  MET A 243     101.604  68.376 -13.898  1.00 35.56           C  
ATOM   2308  HG1 MET A 243     101.093  69.357 -14.040  1.00  0.00           H  
ATOM   2309  HG2 MET A 243     102.521  68.729 -13.371  1.00  0.00           H  
ATOM   2310  SD  MET A 243     100.621  67.267 -12.840  1.00 42.89           S  
ATOM   2311  CE  MET A 243     101.795  65.941 -12.558  1.00 44.65           C  
ATOM   2312  HE1 MET A 243     101.193  65.262 -11.910  1.00  0.00           H  
ATOM   2313  HE2 MET A 243     102.781  66.253 -12.141  1.00  0.00           H  
ATOM   2314  HE3 MET A 243     102.222  65.475 -13.476  1.00  0.00           H  
ATOM   2315  N   GLY A 244     103.569  67.644 -18.113  1.00 19.38           N  
ATOM   2316  HN  GLY A 244     104.356  67.997 -17.569  1.00  0.00           H  
ATOM   2317  CA  GLY A 244     103.822  66.923 -19.343  1.00 19.13           C  
ATOM   2318  HA1 GLY A 244     103.275  65.952 -19.340  1.00  0.00           H  
ATOM   2319  HA2 GLY A 244     104.874  66.553 -19.364  1.00  0.00           H  
ATOM   2320  C   GLY A 244     103.514  67.693 -20.606  1.00 19.13           C  
ATOM   2321  O   GLY A 244     103.713  67.158 -21.701  1.00 20.50           O  
ATOM   2322  N   GLY A 245     103.020  68.924 -20.485  1.00 17.33           N  
ATOM   2323  HN  GLY A 245     102.780  69.262 -19.553  1.00  0.00           H  
ATOM   2324  CA  GLY A 245     102.807  69.805 -21.612  1.00 16.58           C  
ATOM   2325  HA1 GLY A 245     103.010  69.305 -22.588  1.00  0.00           H  
ATOM   2326  HA2 GLY A 245     101.728  70.033 -21.776  1.00  0.00           H  
ATOM   2327  C   GLY A 245     103.638  71.054 -21.419  1.00 16.03           C  
ATOM   2328  O   GLY A 245     104.860  70.974 -21.281  1.00 16.59           O  
ATOM   2329  N   MET A 246     102.996  72.218 -21.372  1.00 14.91           N  
ATOM   2330  HN  MET A 246     101.981  72.254 -21.466  1.00  0.00           H  
ATOM   2331  CA  MET A 246     103.766  73.443 -21.184  1.00 14.70           C  
ATOM   2332  HA  MET A 246     104.512  73.490 -22.012  1.00  0.00           H  
ATOM   2333  C   MET A 246     104.551  73.443 -19.874  1.00 14.33           C  
ATOM   2334  O   MET A 246     105.646  74.011 -19.817  1.00 14.40           O  
ATOM   2335  CB  MET A 246     102.861  74.661 -21.328  1.00 14.86           C  
ATOM   2336  HB1 MET A 246     101.962  74.580 -20.674  1.00  0.00           H  
ATOM   2337  HB2 MET A 246     103.324  75.568 -20.875  1.00  0.00           H  
ATOM   2338  CG  MET A 246     102.473  74.901 -22.780  1.00 14.98           C  
ATOM   2339  HG1 MET A 246     103.381  74.942 -23.426  1.00  0.00           H  
ATOM   2340  HG2 MET A 246     101.978  73.998 -23.208  1.00  0.00           H  
ATOM   2341  SD  MET A 246     101.450  76.363 -23.032  1.00 14.85           S  
ATOM   2342  CE  MET A 246      99.852  75.795 -22.452  1.00 16.30           C  
ATOM   2343  HE1 MET A 246      99.219  76.700 -22.608  1.00  0.00           H  
ATOM   2344  HE2 MET A 246      99.843  75.383 -21.416  1.00  0.00           H  
ATOM   2345  HE3 MET A 246      99.476  74.864 -22.936  1.00  0.00           H  
ATOM   2346  N   ASN A 247     104.024  72.807 -18.825  1.00 14.98           N  
ATOM   2347  HN  ASN A 247     103.057  72.488 -18.880  1.00  0.00           H  
ATOM   2348  CA  ASN A 247     104.783  72.550 -17.597  1.00 17.80           C  
ATOM   2349  HA  ASN A 247     104.057  72.168 -16.842  1.00  0.00           H  
ATOM   2350  C   ASN A 247     105.405  73.820 -17.011  1.00 17.49           C  
ATOM   2351  O   ASN A 247     106.575  73.847 -16.619  1.00 18.24           O  
ATOM   2352  CB  ASN A 247     105.829  71.448 -17.804  1.00 22.24           C  
ATOM   2353  HB1 ASN A 247     105.422  70.619 -18.429  1.00  0.00           H  
ATOM   2354  HB2 ASN A 247     106.648  71.792 -18.477  1.00  0.00           H  
ATOM   2355  CG  ASN A 247     106.381  70.925 -16.495  1.00 26.85           C  
ATOM   2356  ND2 ASN A 247     107.617  70.453 -16.520  1.00 28.48           N  
ATOM   2357 1HD2 ASN A 247     108.179  70.422 -17.371  1.00  0.00           H  
ATOM   2358 2HD2 ASN A 247     107.989  70.101 -15.638  1.00  0.00           H  
ATOM   2359  OD1 ASN A 247     105.704  70.962 -15.469  1.00 28.82           O  
ATOM   2360  N   ARG A 248     104.592  74.876 -16.947  1.00 16.85           N  
ATOM   2361  CA AARG A 248     104.915  76.185 -16.376  0.52 18.06           C  
ATOM   2362  HA AARG A 248     103.952  76.746 -16.346  1.00  0.00           H  
ATOM   2363  CA BARG A 248     104.919  76.183 -16.372  0.48 18.01           C  
ATOM   2364  HA BARG A 248     103.957  76.745 -16.326  1.00  0.00           H  
ATOM   2365  C   ARG A 248     105.850  77.019 -17.247  1.00 18.29           C  
ATOM   2366  O   ARG A 248     106.227  78.125 -16.846  1.00 20.39           O  
ATOM   2367  CB AARG A 248     105.405  76.121 -14.917  0.52 20.63           C  
ATOM   2368  HB1AARG A 248     106.438  75.705 -14.856  1.00  0.00           H  
ATOM   2369  HB2AARG A 248     105.601  77.141 -14.511  1.00  0.00           H  
ATOM   2370  CB BARG A 248     105.433  76.108 -14.921  0.48 20.30           C  
ATOM   2371  HB1BARG A 248     106.464  75.684 -14.887  1.00  0.00           H  
ATOM   2372  HB2BARG A 248     105.640  77.128 -14.520  1.00  0.00           H  
ATOM   2373  CG AARG A 248     104.448  75.350 -14.027  0.52 22.67           C  
ATOM   2374  HG1AARG A 248     104.392  74.282 -14.341  1.00  0.00           H  
ATOM   2375  HG2AARG A 248     103.394  75.657 -14.222  1.00  0.00           H  
ATOM   2376  CG BARG A 248     104.500  75.340 -13.992  0.48 22.13           C  
ATOM   2377  HG1BARG A 248     104.192  74.368 -14.442  1.00  0.00           H  
ATOM   2378  HG2BARG A 248     103.500  75.830 -13.928  1.00  0.00           H  
ATOM   2379  CD AARG A 248     104.774  75.459 -12.547  0.52 25.59           C  
ATOM   2380  HD1AARG A 248     104.947  76.515 -12.235  1.00  0.00           H  
ATOM   2381  HD2AARG A 248     105.785  75.051 -12.312  1.00  0.00           H  
ATOM   2382  CD BARG A 248     105.106  75.140 -12.608  0.48 24.69           C  
ATOM   2383  HD1BARG A 248     105.097  76.086 -12.018  1.00  0.00           H  
ATOM   2384  HD2BARG A 248     104.442  74.525 -11.957  1.00  0.00           H  
ATOM   2385  NE AARG A 248     103.729  74.819 -11.753  0.52 28.07           N  
ATOM   2386  HE AARG A 248     103.873  73.852 -11.463  1.00  0.00           H  
ATOM   2387  NE BARG A 248     106.447  74.574 -12.688  0.48 27.13           N  
ATOM   2388  HE BARG A 248     107.235  75.221 -12.723  1.00  0.00           H  
ATOM   2389  CZ AARG A 248     102.601  75.419 -11.384  0.52 29.64           C  
ATOM   2390  CZ BARG A 248     106.713  73.272 -12.719  0.48 29.22           C  
ATOM   2391  NH1AARG A 248     102.375  76.681 -11.728  0.52 30.31           N  
ATOM   2392 1HH1AARG A 248     101.510  77.141 -11.445  1.00  0.00           H  
ATOM   2393 2HH1AARG A 248     103.068  77.188 -12.279  1.00  0.00           H  
ATOM   2394  NH1BARG A 248     105.728  72.384 -12.673  0.48 29.93           N  
ATOM   2395 1HH1BARG A 248     104.761  72.703 -12.615  1.00  0.00           H  
ATOM   2396 2HH1BARG A 248     105.932  71.385 -12.697  1.00  0.00           H  
ATOM   2397  NH2AARG A 248     101.700  74.760 -10.668  0.52 30.52           N  
ATOM   2398 1HH2AARG A 248     100.835  75.220 -10.385  1.00  0.00           H  
ATOM   2399 2HH2AARG A 248     101.874  73.790 -10.404  1.00  0.00           H  
ATOM   2400  NH2BARG A 248     107.970  72.858 -12.794  0.48 30.37           N  
ATOM   2401 1HH2BARG A 248     108.727  73.541 -12.829  1.00  0.00           H  
ATOM   2402 2HH2BARG A 248     108.174  71.859 -12.818  1.00  0.00           H  
ATOM   2403  N   ARG A 249     106.214  76.544 -18.427  1.00 16.52           N  
ATOM   2404  HN  ARG A 249     105.874  75.629 -18.723  1.00  0.00           H  
ATOM   2405  CA  ARG A 249     107.091  77.300 -19.314  1.00 16.30           C  
ATOM   2406  HA  ARG A 249     107.874  77.814 -18.709  1.00  0.00           H  
ATOM   2407  C   ARG A 249     106.287  78.340 -20.086  1.00 15.99           C  
ATOM   2408  O   ARG A 249     105.260  78.000 -20.685  1.00 16.37           O  
ATOM   2409  CB  ARG A 249     107.759  76.359 -20.306  1.00 16.14           C  
ATOM   2410  HB1 ARG A 249     106.996  75.832 -20.925  1.00  0.00           H  
ATOM   2411  HB2 ARG A 249     108.281  76.934 -21.106  1.00  0.00           H  
ATOM   2412  CG  ARG A 249     108.701  75.367 -19.656  1.00 17.19           C  
ATOM   2413  HG1 ARG A 249     108.215  74.839 -18.802  1.00  0.00           H  
ATOM   2414  HG2 ARG A 249     109.516  75.882 -19.096  1.00  0.00           H  
ATOM   2415  CD  ARG A 249     109.253  74.392 -20.671  1.00 18.37           C  
ATOM   2416  HD1 ARG A 249     109.703  74.922 -21.542  1.00  0.00           H  
ATOM   2417  HD2 ARG A 249     110.167  73.880 -20.289  1.00  0.00           H  
ATOM   2418  NE  ARG A 249     108.241  73.431 -21.096  1.00 18.28           N  
ATOM   2419  HE  ARG A 249     107.301  73.523 -20.712  1.00  0.00           H  
ATOM   2420  CZ  ARG A 249     108.472  72.445 -21.953  1.00 16.66           C  
ATOM   2421  NH1 ARG A 249     109.686  72.278 -22.469  1.00 17.35           N  
ATOM   2422 1HH1 ARG A 249     110.440  72.914 -22.208  1.00  0.00           H  
ATOM   2423 2HH1 ARG A 249     109.864  71.520 -23.128  1.00  0.00           H  
ATOM   2424  NH2 ARG A 249     107.494  71.620 -22.292  1.00 16.26           N  
ATOM   2425 1HH2 ARG A 249     106.563  71.748 -21.896  1.00  0.00           H  
ATOM   2426 2HH2 ARG A 249     107.672  70.862 -22.951  1.00  0.00           H  
ATOM   2427  N   PRO A 250     106.734  79.593 -20.121  1.00 15.07           N  
ATOM   2428  CA APRO A 250     106.008  80.605 -20.894  0.41 14.46           C  
ATOM   2429  HA APRO A 250     104.944  80.651 -20.563  1.00  0.00           H  
ATOM   2430  CA BPRO A 250     106.021  80.615 -20.895  0.59 14.44           C  
ATOM   2431  HA BPRO A 250     104.962  80.692 -20.555  1.00  0.00           H  
ATOM   2432  C   PRO A 250     106.080  80.338 -22.390  1.00 13.18           C  
ATOM   2433  O   PRO A 250     107.063  79.802 -22.912  1.00 13.47           O  
ATOM   2434  CB APRO A 250     106.730  81.908 -20.532  0.41 15.41           C  
ATOM   2435  HB1APRO A 250     106.084  82.816 -20.574  1.00  0.00           H  
ATOM   2436  HB2APRO A 250     107.468  82.249 -21.295  1.00  0.00           H  
ATOM   2437  CB BPRO A 250     106.785  81.900 -20.559  0.59 15.41           C  
ATOM   2438  HB1BPRO A 250     106.307  82.522 -19.767  1.00  0.00           H  
ATOM   2439  HB2BPRO A 250     106.751  82.675 -21.360  1.00  0.00           H  
ATOM   2440  CG APRO A 250     107.324  81.636 -19.178  0.41 15.71           C  
ATOM   2441  HG1APRO A 250     108.134  82.344 -18.883  1.00  0.00           H  
ATOM   2442  HG2APRO A 250     106.644  81.868 -18.325  1.00  0.00           H  
ATOM   2443  CG BPRO A 250     108.172  81.426 -20.218  0.59 15.71           C  
ATOM   2444  HG1BPRO A 250     108.770  82.164 -19.634  1.00  0.00           H  
ATOM   2445  HG2BPRO A 250     108.858  81.370 -21.095  1.00  0.00           H  
ATOM   2446  CD APRO A 250     107.757  80.199 -19.248  0.41 15.63           C  
ATOM   2447  HD1APRO A 250     108.809  80.044 -19.584  1.00  0.00           H  
ATOM   2448  HD2APRO A 250     107.882  79.700 -18.259  1.00  0.00           H  
ATOM   2449  CD BPRO A 250     107.976  80.115 -19.517  0.59 15.77           C  
ATOM   2450  HD1BPRO A 250     108.848  79.422 -19.576  1.00  0.00           H  
ATOM   2451  HD2BPRO A 250     107.959  80.182 -18.404  1.00  0.00           H  
ATOM   2452  N   ILE A 251     105.017  80.742 -23.083  1.00 12.16           N  
ATOM   2453  HN  ILE A 251     104.230  81.151 -22.579  1.00  0.00           H  
ATOM   2454  CA  ILE A 251     104.933  80.624 -24.531  1.00 11.30           C  
ATOM   2455  HA  ILE A 251     105.920  80.262 -24.903  1.00  0.00           H  
ATOM   2456  C   ILE A 251     104.673  81.987 -25.149  1.00 10.97           C  
ATOM   2457  O   ILE A 251     104.215  82.931 -24.492  1.00 11.31           O  
ATOM   2458  CB  ILE A 251     103.853  79.636 -25.018  1.00 12.11           C  
ATOM   2459  HB  ILE A 251     103.841  79.673 -26.132  1.00  0.00           H  
ATOM   2460  CG1 ILE A 251     102.465  80.069 -24.526  1.00 13.67           C  
ATOM   2461 1HG1 ILE A 251     102.333  79.823 -23.446  1.00  0.00           H  
ATOM   2462 2HG1 ILE A 251     102.393  81.180 -24.472  1.00  0.00           H  
ATOM   2463  CG2 ILE A 251     104.194  78.217 -24.611  1.00 12.72           C  
ATOM   2464 1HG2 ILE A 251     105.202  77.902 -24.968  1.00  0.00           H  
ATOM   2465 2HG2 ILE A 251     103.407  77.502 -24.948  1.00  0.00           H  
ATOM   2466 3HG2 ILE A 251     104.098  78.081 -23.508  1.00  0.00           H  
ATOM   2467  CD1 ILE A 251     101.329  79.494 -25.353  1.00 14.27           C  
ATOM   2468 1HD1 ILE A 251     100.321  79.809 -24.996  1.00  0.00           H  
ATOM   2469 2HD1 ILE A 251     101.401  78.383 -25.407  1.00  0.00           H  
ATOM   2470 3HD1 ILE A 251     101.461  79.740 -26.433  1.00  0.00           H  
ATOM   2471  N  ALEU A 252     105.017  82.087 -26.429  0.66 11.00           N  
ATOM   2472  H  ALEU A 252     105.601  81.354 -26.833  1.00  0.00           H  
ATOM   2473  N  BLEU A 252     104.910  82.053 -26.458  0.34 11.34           N  
ATOM   2474  H  BLEU A 252     105.309  81.233 -26.915  1.00  0.00           H  
ATOM   2475  CA ALEU A 252     104.603  83.187 -27.281  0.66 11.93           C  
ATOM   2476  HA ALEU A 252     104.096  83.969 -26.669  1.00  0.00           H  
ATOM   2477  CA BLEU A 252     104.633  83.225 -27.274  0.34 11.87           C  
ATOM   2478  HA BLEU A 252     104.070  83.981 -26.679  1.00  0.00           H  
ATOM   2479  C  ALEU A 252     103.639  82.643 -28.322  0.66  9.65           C  
ATOM   2480  C  BLEU A 252     103.804  82.780 -28.469  0.34 10.64           C  
ATOM   2481  O  ALEU A 252     103.724  81.479 -28.718  0.66  9.95           O  
ATOM   2482  O  BLEU A 252     104.155  81.801 -29.136  0.34 11.07           O  
ATOM   2483  CB ALEU A 252     105.804  83.802 -28.019  0.66 15.40           C  
ATOM   2484  HB1ALEU A 252     106.120  83.118 -28.841  1.00  0.00           H  
ATOM   2485  HB2ALEU A 252     105.462  84.688 -28.603  1.00  0.00           H  
ATOM   2486  CB BLEU A 252     105.955  83.823 -27.770  0.34 13.56           C  
ATOM   2487  HB1BLEU A 252     106.579  84.078 -26.882  1.00  0.00           H  
ATOM   2488  HB2BLEU A 252     106.554  83.008 -28.240  1.00  0.00           H  
ATOM   2489  CG ALEU A 252     107.026  84.188 -27.187  0.66 17.43           C  
ATOM   2490  HG ALEU A 252     107.359  83.287 -26.620  1.00  0.00           H  
ATOM   2491  CG BLEU A 252     105.952  85.021 -28.714  0.34 14.42           C  
ATOM   2492  HG BLEU A 252     105.008  85.008 -29.308  1.00  0.00           H  
ATOM   2493  CD1ALEU A 252     108.175  84.643 -28.067  0.66 19.45           C  
ATOM   2494 1HD1ALEU A 252     109.067  84.925 -27.460  1.00  0.00           H  
ATOM   2495 2HD1ALEU A 252     107.866  85.471 -28.747  1.00  0.00           H  
ATOM   2496 3HD1ALEU A 252     108.430  83.876 -28.835  1.00  0.00           H  
ATOM   2497  CD1BLEU A 252     106.012  86.311 -27.921  0.34 15.41           C  
ATOM   2498 1HD1BLEU A 252     106.010  87.187 -28.611  1.00  0.00           H  
ATOM   2499 2HD1BLEU A 252     106.882  86.332 -27.224  1.00  0.00           H  
ATOM   2500 3HD1BLEU A 252     105.195  86.374 -27.165  1.00  0.00           H  
ATOM   2501  CD2ALEU A 252     106.657  85.267 -26.185  0.66 17.57           C  
ATOM   2502 1HD2ALEU A 252     107.549  85.549 -25.578  1.00  0.00           H  
ATOM   2503 2HD2ALEU A 252     105.796  84.964 -25.545  1.00  0.00           H  
ATOM   2504 3HD2ALEU A 252     106.192  86.152 -26.678  1.00  0.00           H  
ATOM   2505  CD2BLEU A 252     107.130  84.915 -29.665  0.34 13.15           C  
ATOM   2506 1HD2BLEU A 252     107.128  85.791 -30.355  1.00  0.00           H  
ATOM   2507 2HD2BLEU A 252     107.143  83.945 -30.214  1.00  0.00           H  
ATOM   2508 3HD2BLEU A 252     108.100  84.805 -29.126  1.00  0.00           H  
ATOM   2509  N   THR A 253     102.704  83.485 -28.735  1.00  9.87           N  
ATOM   2510  CA  THR A 253     101.936  83.256 -29.951  1.00  9.73           C  
ATOM   2511  HA  THR A 253     102.079  82.200 -30.278  1.00  0.00           H  
ATOM   2512  C   THR A 253     102.477  84.184 -31.025  1.00 10.40           C  
ATOM   2513  O   THR A 253     102.641  85.386 -30.786  1.00 11.33           O  
ATOM   2514  CB  THR A 253     100.442  83.514 -29.738  1.00 10.56           C  
ATOM   2515  HB  THR A 253     100.294  84.558 -29.374  1.00  0.00           H  
ATOM   2516  CG2 THR A 253      99.656  83.311 -31.024  1.00 11.59           C  
ATOM   2517 1HG2 THR A 253      98.568  83.499 -30.869  1.00  0.00           H  
ATOM   2518 2HG2 THR A 253      99.838  82.301 -31.460  1.00  0.00           H  
ATOM   2519 3HG2 THR A 253     100.064  83.933 -31.855  1.00  0.00           H  
ATOM   2520  OG1 THR A 253      99.940  82.597 -28.765  1.00 11.53           O  
ATOM   2521  HG1 THR A 253      99.013  82.757 -28.633  1.00  0.00           H  
ATOM   2522  N   ILE A 254     102.787  83.613 -32.183  1.00  9.65           N  
ATOM   2523  HN  ILE A 254     102.701  82.600 -32.260  1.00  0.00           H  
ATOM   2524  CA  ILE A 254     103.244  84.357 -33.350  1.00 10.17           C  
ATOM   2525  HA  ILE A 254     103.485  85.402 -33.046  1.00  0.00           H  
ATOM   2526  C   ILE A 254     102.101  84.379 -34.352  1.00  9.84           C  
ATOM   2527  O   ILE A 254     101.588  83.323 -34.739  1.00 10.76           O  
ATOM   2528  CB  ILE A 254     104.491  83.713 -33.971  1.00 11.79           C  
ATOM   2529  HB  ILE A 254     104.231  82.679 -34.296  1.00  0.00           H  
ATOM   2530  CG1 ILE A 254     105.615  83.629 -32.939  1.00 14.16           C  
ATOM   2531 1HG1 ILE A 254     105.214  83.317 -31.947  1.00  0.00           H  
ATOM   2532 2HG1 ILE A 254     105.986  84.648 -32.679  1.00  0.00           H  
ATOM   2533  CG2 ILE A 254     104.943  84.504 -35.193  1.00 12.53           C  
ATOM   2534 1HG2 ILE A 254     105.849  84.036 -35.644  1.00  0.00           H  
ATOM   2535 2HG2 ILE A 254     105.107  85.581 -34.954  1.00  0.00           H  
ATOM   2536 3HG2 ILE A 254     104.122  84.623 -35.938  1.00  0.00           H  
ATOM   2537  CD1 ILE A 254     106.765  82.733 -33.355  1.00 16.06           C  
ATOM   2538 1HD1 ILE A 254     107.585  82.672 -32.602  1.00  0.00           H  
ATOM   2539 2HD1 ILE A 254     107.166  83.045 -34.347  1.00  0.00           H  
ATOM   2540 3HD1 ILE A 254     106.394  81.714 -33.615  1.00  0.00           H  
ATOM   2541  N   ILE A 255     101.697  85.578 -34.765  1.00  9.35           N  
ATOM   2542  HN  ILE A 255     102.143  86.408 -34.374  1.00  0.00           H  
ATOM   2543  CA  ILE A 255     100.642  85.750 -35.754  1.00  9.73           C  
ATOM   2544  HA  ILE A 255     100.159  84.765 -35.952  1.00  0.00           H  
ATOM   2545  C   ILE A 255     101.299  86.252 -37.028  1.00 10.62           C  
ATOM   2546  O   ILE A 255     101.961  87.300 -37.020  1.00 11.41           O  
ATOM   2547  CB  ILE A 255      99.577  86.751 -35.287  1.00 11.31           C  
ATOM   2548  HB  ILE A 255     100.074  87.744 -35.192  1.00  0.00           H  
ATOM   2549  CG1 ILE A 255      99.023  86.385 -33.909  1.00 12.17           C  
ATOM   2550 1HG1 ILE A 255      99.845  86.349 -33.157  1.00  0.00           H  
ATOM   2551 2HG1 ILE A 255      98.422  87.228 -33.496  1.00  0.00           H  
ATOM   2552  CG2 ILE A 255      98.491  86.886 -36.358  1.00 11.99           C  
ATOM   2553 1HG2 ILE A 255      97.717  87.613 -36.019  1.00  0.00           H  
ATOM   2554 2HG2 ILE A 255      98.049  85.900 -36.634  1.00  0.00           H  
ATOM   2555 3HG2 ILE A 255      98.914  87.157 -37.353  1.00  0.00           H  
ATOM   2556  CD1 ILE A 255      98.240  85.130 -33.876  1.00 13.08           C  
ATOM   2557 1HD1 ILE A 255      97.836  84.863 -32.872  1.00  0.00           H  
ATOM   2558 2HD1 ILE A 255      98.841  84.287 -34.289  1.00  0.00           H  
ATOM   2559 3HD1 ILE A 255      97.418  85.166 -34.628  1.00  0.00           H  
ATOM   2560  N   THR A 256     101.113  85.517 -38.123  1.00 11.12           N  
ATOM   2561  CA ATHR A 256     101.706  85.901 -39.393  0.59 11.66           C  
ATOM   2562  HA ATHR A 256     102.246  86.863 -39.236  1.00  0.00           H  
ATOM   2563  CA BTHR A 256     101.714  85.846 -39.408  0.41 11.86           C  
ATOM   2564  HA BTHR A 256     102.369  86.741 -39.292  1.00  0.00           H  
ATOM   2565  C   THR A 256     100.629  86.144 -40.434  1.00 11.82           C  
ATOM   2566  O   THR A 256      99.647  85.405 -40.532  1.00 13.38           O  
ATOM   2567  CB ATHR A 256     102.719  84.882 -39.925  0.59 12.27           C  
ATOM   2568  HB ATHR A 256     102.952  85.132 -40.986  1.00  0.00           H  
ATOM   2569  CB BTHR A 256     102.551  84.666 -39.912  0.41 12.96           C  
ATOM   2570  HB BTHR A 256     101.874  83.816 -40.162  1.00  0.00           H  
ATOM   2571  CG2ATHR A 256     104.010  84.931 -39.119  0.59 12.46           C  
ATOM   2572 1HG2ATHR A 256     104.453  85.954 -39.156  1.00  0.00           H  
ATOM   2573 2HG2ATHR A 256     104.736  84.152 -39.450  1.00  0.00           H  
ATOM   2574 3HG2ATHR A 256     103.859  84.581 -38.071  1.00  0.00           H  
ATOM   2575  CG2BTHR A 256     103.328  85.066 -41.150  0.41 12.52           C  
ATOM   2576 1HG2BTHR A 256     102.613  85.387 -41.943  1.00  0.00           H  
ATOM   2577 2HG2BTHR A 256     104.013  84.259 -41.499  1.00  0.00           H  
ATOM   2578 3HG2BTHR A 256     104.098  85.843 -40.934  1.00  0.00           H  
ATOM   2579  OG1ATHR A 256     102.152  83.572 -39.878  0.59 12.14           O  
ATOM   2580  HG1ATHR A 256     101.347  83.541 -40.381  1.00  0.00           H  
ATOM   2581  OG1BTHR A 256     103.469  84.254 -38.893  0.41 14.50           O  
ATOM   2582  HG1BTHR A 256     102.982  84.003 -38.117  1.00  0.00           H  
ATOM   2583  N   LEU A 257     100.820  87.216 -41.191  1.00 11.26           N  
ATOM   2584  HN  LEU A 257     101.555  87.874 -40.932  1.00  0.00           H  
ATOM   2585  CA  LEU A 257     100.023  87.490 -42.374  1.00 11.19           C  
ATOM   2586  HA  LEU A 257      99.009  87.036 -42.280  1.00  0.00           H  
ATOM   2587  C   LEU A 257     100.784  86.871 -43.539  1.00 11.87           C  
ATOM   2588  O   LEU A 257     101.981  87.120 -43.693  1.00 12.60           O  
ATOM   2589  CB  LEU A 257      99.921  89.005 -42.565  1.00 12.43           C  
ATOM   2590  HB1 LEU A 257      99.677  89.488 -41.590  1.00  0.00           H  
ATOM   2591  HB2 LEU A 257     100.936  89.426 -42.754  1.00  0.00           H  
ATOM   2592  CG  LEU A 257      98.956  89.502 -43.635  1.00 12.78           C  
ATOM   2593  HG  LEU A 257      99.151  88.930 -44.572  1.00  0.00           H  
ATOM   2594  CD1 LEU A 257      97.518  89.250 -43.218  1.00 13.46           C  
ATOM   2595 1HD1 LEU A 257      96.812  89.614 -44.001  1.00  0.00           H  
ATOM   2596 2HD1 LEU A 257      97.293  89.693 -42.220  1.00  0.00           H  
ATOM   2597 3HD1 LEU A 257      97.342  88.178 -42.968  1.00  0.00           H  
ATOM   2598  CD2 LEU A 257      99.184  90.991 -43.927  1.00 13.68           C  
ATOM   2599 1HD2 LEU A 257      98.478  91.355 -44.710  1.00  0.00           H  
ATOM   2600 2HD2 LEU A 257     100.245  91.200 -44.199  1.00  0.00           H  
ATOM   2601 3HD2 LEU A 257      99.124  91.607 -42.999  1.00  0.00           H  
ATOM   2602  N   GLU A 258     100.103  86.042 -44.332  1.00 12.17           N  
ATOM   2603  HN  GLU A 258      99.092  85.967 -44.216  1.00  0.00           H  
ATOM   2604  CA  GLU A 258     100.757  85.239 -45.361  1.00 13.33           C  
ATOM   2605  HA  GLU A 258     101.820  85.556 -45.478  1.00  0.00           H  
ATOM   2606  C   GLU A 258     100.019  85.383 -46.684  1.00 12.14           C  
ATOM   2607  O   GLU A 258      98.794  85.536 -46.710  1.00 12.56           O  
ATOM   2608  CB  GLU A 258     100.685  83.734 -45.045  1.00 16.48           C  
ATOM   2609  HB1 GLU A 258      99.618  83.412 -45.053  1.00  0.00           H  
ATOM   2610  HB2 GLU A 258     101.088  83.161 -45.912  1.00  0.00           H  
ATOM   2611  CG  GLU A 258     101.336  83.239 -43.787  1.00 20.98           C  
ATOM   2612  HG1 GLU A 258     100.945  83.769 -42.887  1.00  0.00           H  
ATOM   2613  HG2 GLU A 258     102.402  83.559 -43.724  1.00  0.00           H  
ATOM   2614  CD  GLU A 258     101.195  81.722 -43.652  1.00 23.47           C  
ATOM   2615  OE1 GLU A 258     100.316  81.112 -44.318  1.00 23.46           O  
ATOM   2616  OE2 GLU A 258     101.992  81.136 -42.905  1.00 26.30           O  
ATOM   2617  N   ASP A 259     100.765  85.297 -47.789  1.00 12.58           N  
ATOM   2618  HN  ASP A 259     101.782  85.261 -47.721  1.00  0.00           H  
ATOM   2619  CA  ASP A 259     100.114  85.255 -49.094  1.00 12.34           C  
ATOM   2620  HA  ASP A 259      99.233  85.935 -49.030  1.00  0.00           H  
ATOM   2621  C   ASP A 259      99.563  83.856 -49.356  1.00 12.69           C  
ATOM   2622  O   ASP A 259      99.681  82.950 -48.528  1.00 13.18           O  
ATOM   2623  CB  ASP A 259     101.008  85.804 -50.210  1.00 14.12           C  
ATOM   2624  HB1 ASP A 259     101.363  86.830 -49.959  1.00  0.00           H  
ATOM   2625  HB2 ASP A 259     100.405  86.032 -51.120  1.00  0.00           H  
ATOM   2626  CG  ASP A 259     102.182  84.902 -50.559  1.00 16.88           C  
ATOM   2627  OD1 ASP A 259     102.201  83.710 -50.203  1.00 17.09           O  
ATOM   2628  OD2 ASP A 259     103.098  85.399 -51.255  1.00 18.88           O  
ATOM   2629  N   SER A 260      98.969  83.668 -50.534  1.00 13.65           N  
ATOM   2630  HN  SER A 260      98.997  84.407 -51.237  1.00  0.00           H  
ATOM   2631  CA  SER A 260      98.280  82.417 -50.829  1.00 15.01           C  
ATOM   2632  HA  SER A 260      97.546  82.232 -50.010  1.00  0.00           H  
ATOM   2633  C   SER A 260      99.222  81.217 -50.891  1.00 15.75           C  
ATOM   2634  O   SER A 260      98.765  80.082 -50.711  1.00 16.30           O  
ATOM   2635  CB  SER A 260      97.498  82.559 -52.132  1.00 15.37           C  
ATOM   2636  HB1 SER A 260      96.884  81.652 -52.341  1.00  0.00           H  
ATOM   2637  HB2 SER A 260      96.675  83.305 -52.036  1.00  0.00           H  
ATOM   2638  OG  SER A 260      98.356  82.868 -53.218  1.00 15.39           O  
ATOM   2639  HG  SER A 260      97.869  82.956 -54.029  1.00  0.00           H  
ATOM   2640  N   SER A 261     100.516  81.436 -51.123  1.00 16.54           N  
ATOM   2641  HN  SER A 261     100.823  82.389 -51.318  1.00  0.00           H  
ATOM   2642  CA  SER A 261     101.511  80.369 -51.109  1.00 18.68           C  
ATOM   2643  HA  SER A 261     101.010  79.414 -51.393  1.00  0.00           H  
ATOM   2644  C   SER A 261     102.167  80.184 -49.749  1.00 17.01           C  
ATOM   2645  O   SER A 261     103.047  79.326 -49.618  1.00 18.80           O  
ATOM   2646  CB  SER A 261     102.610  80.663 -52.129  1.00 23.92           C  
ATOM   2647  HB1 SER A 261     103.518  80.041 -51.950  1.00  0.00           H  
ATOM   2648  HB2 SER A 261     103.064  81.669 -51.970  1.00  0.00           H  
ATOM   2649  OG  SER A 261     102.122  80.511 -53.440  1.00 27.74           O  
ATOM   2650  HG  SER A 261     102.805  80.694 -54.074  1.00  0.00           H  
ATOM   2651  N   GLY A 262     101.786  80.975 -48.750  1.00 15.32           N  
ATOM   2652  HN  GLY A 262     101.050  81.661 -48.917  1.00  0.00           H  
ATOM   2653  CA  GLY A 262     102.383  80.893 -47.433  1.00 15.71           C  
ATOM   2654  HA1 GLY A 262     102.646  79.836 -47.197  1.00  0.00           H  
ATOM   2655  HA2 GLY A 262     101.612  81.083 -46.650  1.00  0.00           H  
ATOM   2656  C   GLY A 262     103.580  81.788 -47.211  1.00 16.38           C  
ATOM   2657  O   GLY A 262     104.218  81.683 -46.159  1.00 18.49           O  
ATOM   2658  N   ASN A 263     103.913  82.656 -48.166  1.00 15.59           N  
ATOM   2659  HN  ASN A 263     103.373  82.684 -49.031  1.00  0.00           H  
ATOM   2660  CA  ASN A 263     105.038  83.566 -47.991  1.00 16.93           C  
ATOM   2661  HA  ASN A 263     105.912  82.992 -47.603  1.00  0.00           H  
ATOM   2662  C   ASN A 263     104.689  84.668 -47.000  1.00 15.85           C  
ATOM   2663  O   ASN A 263     103.549  85.128 -46.920  1.00 15.67           O  
ATOM   2664  CB  ASN A 263     105.418  84.213 -49.321  1.00 19.27           C  
ATOM   2665  HB1 ASN A 263     104.594  84.863 -49.698  1.00  0.00           H  
ATOM   2666  HB2 ASN A 263     106.208  84.986 -49.177  1.00  0.00           H  
ATOM   2667  CG  ASN A 263     105.832  83.206 -50.367  1.00 22.32           C  
ATOM   2668  ND2 ASN A 263     105.205  83.287 -51.532  1.00 22.76           N  
ATOM   2669 1HD2 ASN A 263     105.485  82.607 -52.239  1.00  0.00           H  
ATOM   2670 2HD2 ASN A 263     104.493  83.991 -51.726  1.00  0.00           H  
ATOM   2671  OD1 ASN A 263     106.692  82.355 -50.132  1.00 25.02           O  
ATOM   2672  N   LEU A 264     105.705  85.123 -46.276  1.00 15.80           N  
ATOM   2673  HN  LEU A 264     106.646  84.786 -46.479  1.00  0.00           H  
ATOM   2674  CA  LEU A 264     105.518  86.087 -45.202  1.00 16.06           C  
ATOM   2675  HA  LEU A 264     104.707  85.732 -44.524  1.00  0.00           H  
ATOM   2676  C   LEU A 264     105.156  87.468 -45.742  1.00 15.01           C  
ATOM   2677  O   LEU A 264     105.852  88.014 -46.601  1.00 17.28           O  
ATOM   2678  CB  LEU A 264     106.820  86.190 -44.419  1.00 18.39           C  
ATOM   2679  HB1 LEU A 264     107.043  85.219 -43.919  1.00  0.00           H  
ATOM   2680  HB2 LEU A 264     107.684  86.253 -45.121  1.00  0.00           H  
ATOM   2681  CG  LEU A 264     106.887  87.326 -43.406  1.00 21.80           C  
ATOM   2682  HG  LEU A 264     106.437  88.239 -43.862  1.00  0.00           H  
ATOM   2683  CD1 LEU A 264     106.089  86.951 -42.188  1.00 22.91           C  
ATOM   2684 1HD1 LEU A 264     106.138  87.782 -41.447  1.00  0.00           H  
ATOM   2685 2HD1 LEU A 264     106.413  85.977 -41.753  1.00  0.00           H  
ATOM   2686 3HD1 LEU A 264     105.040  86.670 -42.440  1.00  0.00           H  
ATOM   2687  CD2 LEU A 264     108.330  87.622 -43.046  1.00 23.35           C  
ATOM   2688 1HD2 LEU A 264     108.379  88.453 -42.305  1.00  0.00           H  
ATOM   2689 2HD2 LEU A 264     108.950  87.832 -43.949  1.00  0.00           H  
ATOM   2690 3HD2 LEU A 264     108.865  86.712 -42.687  1.00  0.00           H  
ATOM   2691  N   LEU A 265     104.081  88.053 -45.207  1.00 13.43           N  
ATOM   2692  HN  LEU A 265     103.481  87.508 -44.588  1.00  0.00           H  
ATOM   2693  CA  LEU A 265     103.735  89.444 -45.477  1.00 13.43           C  
ATOM   2694  HA  LEU A 265     104.444  89.838 -46.242  1.00  0.00           H  
ATOM   2695  C   LEU A 265     103.812  90.336 -44.254  1.00 12.89           C  
ATOM   2696  O   LEU A 265     103.964  91.547 -44.403  1.00 14.49           O  
ATOM   2697  CB  LEU A 265     102.314  89.553 -46.040  1.00 13.72           C  
ATOM   2698  HB1 LEU A 265     101.574  89.246 -45.264  1.00  0.00           H  
ATOM   2699  HB2 LEU A 265     102.037  90.626 -46.167  1.00  0.00           H  
ATOM   2700  CG  LEU A 265     102.052  88.792 -47.338  1.00 14.74           C  
ATOM   2701  HG  LEU A 265     102.289  87.716 -47.166  1.00  0.00           H  
ATOM   2702  CD1 LEU A 265     100.589  88.902 -47.715  1.00 15.55           C  
ATOM   2703 1HD1 LEU A 265      99.932  88.526 -46.896  1.00  0.00           H  
ATOM   2704 2HD1 LEU A 265     100.375  88.388 -48.681  1.00  0.00           H  
ATOM   2705 3HD1 LEU A 265     100.319  89.942 -48.011  1.00  0.00           H  
ATOM   2706  CD2 LEU A 265     102.956  89.310 -48.465  1.00 16.14           C  
ATOM   2707 1HD2 LEU A 265     104.033  89.229 -48.188  1.00  0.00           H  
ATOM   2708 2HD2 LEU A 265     102.686  90.350 -48.761  1.00  0.00           H  
ATOM   2709 3HD2 LEU A 265     102.742  88.796 -49.431  1.00  0.00           H  
ATOM   2710  N   GLY A 266     103.668  89.776 -43.062  1.00 12.35           N  
ATOM   2711  HN  GLY A 266     103.553  88.764 -43.001  1.00  0.00           H  
ATOM   2712  CA  GLY A 266     103.669  90.559 -41.840  1.00 12.11           C  
ATOM   2713  HA1 GLY A 266     102.810  91.267 -41.784  1.00  0.00           H  
ATOM   2714  HA2 GLY A 266     104.489  91.314 -41.815  1.00  0.00           H  
ATOM   2715  C   GLY A 266     103.717  89.611 -40.667  1.00 11.48           C  
ATOM   2716  O   GLY A 266     103.345  88.444 -40.786  1.00 12.20           O  
ATOM   2717  N   ARG A 267     104.177  90.125 -39.525  1.00 11.05           N  
ATOM   2718  HN  ARG A 267     104.434  91.111 -39.486  1.00  0.00           H  
ATOM   2719  CA  ARG A 267     104.319  89.297 -38.329  1.00 10.74           C  
ATOM   2720  HA  ARG A 267     103.519  88.521 -38.330  1.00  0.00           H  
ATOM   2721  C   ARG A 267     104.171  90.157 -37.081  1.00 10.79           C  
ATOM   2722  O   ARG A 267     104.662  91.288 -37.028  1.00 11.20           O  
ATOM   2723  CB  ARG A 267     105.683  88.603 -38.290  1.00 12.91           C  
ATOM   2724  HB1 ARG A 267     106.506  89.346 -38.167  1.00  0.00           H  
ATOM   2725  HB2 ARG A 267     105.953  88.197 -39.293  1.00  0.00           H  
ATOM   2726  CG  ARG A 267     105.763  87.524 -37.228  1.00 14.83           C  
ATOM   2727  HG1 ARG A 267     105.357  87.887 -36.255  1.00  0.00           H  
ATOM   2728  HG2 ARG A 267     105.034  86.705 -37.432  1.00  0.00           H  
ATOM   2729  CD  ARG A 267     107.176  86.973 -37.062  1.00 17.41           C  
ATOM   2730  HD1 ARG A 267     107.232  86.300 -36.175  1.00  0.00           H  
ATOM   2731  HD2 ARG A 267     107.874  87.778 -36.732  1.00  0.00           H  
ATOM   2732  NE  ARG A 267     107.695  86.300 -38.250  1.00 19.75           N  
ATOM   2733  HE  ARG A 267     107.341  85.366 -38.456  1.00  0.00           H  
ATOM   2734  CZ  ARG A 267     108.596  86.816 -39.084  1.00 21.09           C  
ATOM   2735  NH1 ARG A 267     109.078  88.034 -38.887  1.00 21.60           N  
ATOM   2736 1HH1 ARG A 267     108.757  88.575 -38.084  1.00  0.00           H  
ATOM   2737 2HH1 ARG A 267     109.768  88.429 -39.526  1.00  0.00           H  
ATOM   2738  NH2 ARG A 267     109.014  86.112 -40.130  1.00 23.01           N  
ATOM   2739 1HH2 ARG A 267     108.643  85.174 -40.282  1.00  0.00           H  
ATOM   2740 2HH2 ARG A 267     109.704  86.507 -40.769  1.00  0.00           H  
ATOM   2741  N   ASP A 268     103.519  89.594 -36.071  1.00 10.66           N  
ATOM   2742  HN  ASP A 268     103.060  88.697 -36.229  1.00  0.00           H  
ATOM   2743  CA  ASP A 268     103.428  90.197 -34.744  1.00 10.70           C  
ATOM   2744  HA  ASP A 268     104.343  90.805 -34.556  1.00  0.00           H  
ATOM   2745  C   ASP A 268     103.382  89.047 -33.749  1.00  9.96           C  
ATOM   2746  O   ASP A 268     103.242  87.887 -34.134  1.00 11.14           O  
ATOM   2747  CB  ASP A 268     102.191  91.110 -34.663  1.00 11.80           C  
ATOM   2748  HB1 ASP A 268     101.967  91.555 -35.661  1.00  0.00           H  
ATOM   2749  HB2 ASP A 268     101.267  90.504 -34.515  1.00  0.00           H  
ATOM   2750  CG  ASP A 268     102.291  92.206 -33.597  1.00 12.37           C  
ATOM   2751  OD1 ASP A 268     103.116  92.124 -32.656  1.00 12.61           O  
ATOM   2752  OD2 ASP A 268     101.471  93.144 -33.680  1.00 12.96           O  
ATOM   2753  N   SER A 269     103.514  89.359 -32.466  1.00 10.25           N  
ATOM   2754  HN  SER A 269     103.594  90.334 -32.178  1.00  0.00           H  
ATOM   2755  CA  SER A 269     103.543  88.292 -31.471  1.00 10.80           C  
ATOM   2756  HA  SER A 269     102.763  87.541 -31.738  1.00  0.00           H  
ATOM   2757  C   SER A 269     103.219  88.851 -30.094  1.00 10.72           C  
ATOM   2758  O   SER A 269     103.290  90.060 -29.854  1.00 10.92           O  
ATOM   2759  CB  SER A 269     104.899  87.588 -31.437  1.00 12.34           C  
ATOM   2760  HB1 SER A 269     104.882  86.687 -30.780  1.00  0.00           H  
ATOM   2761  HB2 SER A 269     105.129  87.084 -32.405  1.00  0.00           H  
ATOM   2762  OG  SER A 269     105.915  88.492 -31.062  1.00 14.88           O  
ATOM   2763  HG  SER A 269     106.758  88.054 -31.041  1.00  0.00           H  
ATOM   2764  N   PHE A 270     102.886  87.937 -29.181  1.00 10.01           N  
ATOM   2765  HN  PHE A 270     102.838  86.958 -29.463  1.00  0.00           H  
ATOM   2766  CA  PHE A 270     102.588  88.282 -27.797  1.00 10.06           C  
ATOM   2767  HA  PHE A 270     103.296  89.079 -27.470  1.00  0.00           H  
ATOM   2768  C   PHE A 270     102.813  87.049 -26.930  1.00 10.09           C  
ATOM   2769  O   PHE A 270     102.628  85.918 -27.377  1.00 10.75           O  
ATOM   2770  CB  PHE A 270     101.154  88.808 -27.637  1.00 10.59           C  
ATOM   2771  HB1 PHE A 270     100.941  89.034 -26.566  1.00  0.00           H  
ATOM   2772  HB2 PHE A 270     101.065  89.832 -28.070  1.00  0.00           H  
ATOM   2773  CG  PHE A 270     100.085  87.900 -28.207  1.00 10.77           C  
ATOM   2774  CD1 PHE A 270      99.761  87.935 -29.557  1.00 11.07           C  
ATOM   2775  HD1 PHE A 270     100.301  88.620 -30.232  1.00  0.00           H  
ATOM   2776  CD2 PHE A 270      99.369  87.049 -27.376  1.00 11.40           C  
ATOM   2777  HD2 PHE A 270      99.597  87.024 -26.297  1.00  0.00           H  
ATOM   2778  CE1 PHE A 270      98.768  87.119 -30.061  1.00 10.95           C  
ATOM   2779  HE1 PHE A 270      98.529  87.149 -31.137  1.00  0.00           H  
ATOM   2780  CE2 PHE A 270      98.367  86.227 -27.885  1.00 11.44           C  
ATOM   2781  HE2 PHE A 270      97.812  85.548 -27.216  1.00  0.00           H  
ATOM   2782  CZ  PHE A 270      98.074  86.269 -29.231  1.00 11.76           C  
ATOM   2783  HZ  PHE A 270      97.283  85.621 -29.643  1.00  0.00           H  
ATOM   2784  N   GLU A 271     103.235  87.283 -25.693  1.00 10.11           N  
ATOM   2785  HN  GLU A 271     103.491  88.231 -25.417  1.00  0.00           H  
ATOM   2786  CA  GLU A 271     103.335  86.199 -24.727  1.00 10.35           C  
ATOM   2787  HA  GLU A 271     103.814  85.316 -25.212  1.00  0.00           H  
ATOM   2788  C   GLU A 271     101.934  85.817 -24.252  1.00 10.27           C  
ATOM   2789  O   GLU A 271     101.012  86.636 -24.278  1.00 10.47           O  
ATOM   2790  CB  GLU A 271     104.190  86.650 -23.538  1.00 12.19           C  
ATOM   2791  HB1 GLU A 271     103.742  87.546 -23.049  1.00  0.00           H  
ATOM   2792  HB2 GLU A 271     105.152  87.091 -23.890  1.00  0.00           H  
ATOM   2793  CG  GLU A 271     104.447  85.546 -22.510  1.00 14.61           C  
ATOM   2794  HG1 GLU A 271     103.486  85.184 -22.075  1.00  0.00           H  
ATOM   2795  HG2 GLU A 271     104.788  84.612 -23.015  1.00  0.00           H  
ATOM   2796  CD  GLU A 271     105.413  85.941 -21.412  1.00 18.10           C  
ATOM   2797  OE1 GLU A 271     106.105  86.977 -21.568  1.00 20.14           O  
ATOM   2798  OE2 GLU A 271     105.482  85.203 -20.399  1.00 19.65           O  
ATOM   2799  N   VAL A 272     101.765  84.556 -23.837  1.00 11.05           N  
ATOM   2800  HN  VAL A 272     102.555  83.913 -23.881  1.00  0.00           H  
ATOM   2801  CA  VAL A 272     100.488  84.069 -23.323  1.00 10.93           C  
ATOM   2802  HA  VAL A 272      99.830  84.945 -23.118  1.00  0.00           H  
ATOM   2803  C   VAL A 272     100.717  83.321 -22.023  1.00 11.11           C  
ATOM   2804  O   VAL A 272     101.636  82.502 -21.923  1.00 13.13           O  
ATOM   2805  CB  VAL A 272      99.770  83.138 -24.321  1.00 12.35           C  
ATOM   2806  HB  VAL A 272     100.410  82.243 -24.499  1.00  0.00           H  
ATOM   2807  CG1 VAL A 272      98.436  82.679 -23.763  1.00 14.32           C  
ATOM   2808 1HG1 VAL A 272      97.917  82.006 -24.485  1.00  0.00           H  
ATOM   2809 2HG1 VAL A 272      97.794  83.541 -23.467  1.00  0.00           H  
ATOM   2810 3HG1 VAL A 272      98.549  82.202 -22.761  1.00  0.00           H  
ATOM   2811  CG2 VAL A 272      99.549  83.843 -25.633  1.00 14.33           C  
ATOM   2812 1HG2 VAL A 272      99.030  83.170 -26.355  1.00  0.00           H  
ATOM   2813 2HG2 VAL A 272     100.500  84.246 -26.053  1.00  0.00           H  
ATOM   2814 3HG2 VAL A 272      99.005  84.807 -25.499  1.00  0.00           H  
ATOM   2815  N   ARG A 273      99.853  83.574 -21.041  1.00 10.73           N  
ATOM   2816  HN  ARG A 273      99.250  84.393 -21.118  1.00  0.00           H  
ATOM   2817  CA  ARG A 273      99.735  82.728 -19.862  1.00 11.27           C  
ATOM   2818  HA  ARG A 273     100.412  81.848 -19.962  1.00  0.00           H  
ATOM   2819  C   ARG A 273      98.294  82.259 -19.787  1.00 11.63           C  
ATOM   2820  O   ARG A 273      97.372  83.083 -19.766  1.00 12.71           O  
ATOM   2821  CB  ARG A 273     100.086  83.505 -18.597  1.00 12.50           C  
ATOM   2822  HB1 ARG A 273      99.573  84.495 -18.579  1.00  0.00           H  
ATOM   2823  HB2 ARG A 273     101.145  83.852 -18.621  1.00  0.00           H  
ATOM   2824  CG  ARG A 273      99.797  82.716 -17.327  1.00 14.85           C  
ATOM   2825  HG1 ARG A 273      98.723  82.428 -17.249  1.00  0.00           H  
ATOM   2826  HG2 ARG A 273     100.237  81.692 -17.362  1.00  0.00           H  
ATOM   2827  CD  ARG A 273     100.265  83.494 -16.117  1.00 17.52           C  
ATOM   2828  HD1 ARG A 273      99.914  84.551 -16.162  1.00  0.00           H  
ATOM   2829  HD2 ARG A 273     101.366  83.667 -16.155  1.00  0.00           H  
ATOM   2830  NE  ARG A 273      99.879  82.870 -14.857  1.00 20.99           N  
ATOM   2831  HE  ARG A 273      99.096  83.272 -14.342  1.00  0.00           H  
ATOM   2832  CZ  ARG A 273     100.486  81.812 -14.342  1.00 25.81           C  
ATOM   2833  NH1 ARG A 273     101.496  81.248 -14.996  1.00 28.33           N  
ATOM   2834 1HH1 ARG A 273     101.807  81.630 -15.889  1.00  0.00           H  
ATOM   2835 2HH1 ARG A 273     101.964  80.433 -14.599  1.00  0.00           H  
ATOM   2836  NH2 ARG A 273     100.082  81.315 -13.180  1.00 27.55           N  
ATOM   2837 1HH2 ARG A 273      99.307  81.748 -12.678  1.00  0.00           H  
ATOM   2838 2HH2 ARG A 273     100.550  80.500 -12.783  1.00  0.00           H  
ATOM   2839  N   VAL A 274      98.095  80.949 -19.780  1.00 11.49           N  
ATOM   2840  HN  VAL A 274      98.894  80.325 -19.892  1.00  0.00           H  
ATOM   2841  CA  VAL A 274      96.767  80.375 -19.617  1.00 12.35           C  
ATOM   2842  HA  VAL A 274      96.004  81.162 -19.824  1.00  0.00           H  
ATOM   2843  C   VAL A 274      96.650  79.944 -18.162  1.00 13.06           C  
ATOM   2844  O   VAL A 274      97.429  79.107 -17.697  1.00 14.13           O  
ATOM   2845  CB  VAL A 274      96.536  79.191 -20.572  1.00 12.78           C  
ATOM   2846  HB  VAL A 274      97.161  78.337 -20.222  1.00  0.00           H  
ATOM   2847  CG1 VAL A 274      95.079  78.764 -20.515  1.00 13.97           C  
ATOM   2848 1HG1 VAL A 274      94.912  77.906 -21.207  1.00  0.00           H  
ATOM   2849 2HG1 VAL A 274      94.385  79.612 -20.721  1.00  0.00           H  
ATOM   2850 3HG1 VAL A 274      94.749  78.535 -19.475  1.00  0.00           H  
ATOM   2851  CG2 VAL A 274      96.960  79.536 -21.997  1.00 13.54           C  
ATOM   2852 1HG2 VAL A 274      96.793  78.678 -22.689  1.00  0.00           H  
ATOM   2853 2HG2 VAL A 274      98.016  79.892 -22.035  1.00  0.00           H  
ATOM   2854 3HG2 VAL A 274      96.454  80.460 -22.362  1.00  0.00           H  
ATOM   2855  N   CYS A 275      95.697  80.528 -17.431  1.00 13.45           N  
ATOM   2856  HN  CYS A 275      94.965  81.068 -17.893  1.00  0.00           H  
ATOM   2857  CA  CYS A 275      95.692  80.402 -15.980  1.00 15.54           C  
ATOM   2858  HA  CYS A 275      96.070  79.389 -15.708  1.00  0.00           H  
ATOM   2859  C   CYS A 275      94.267  80.546 -15.463  1.00 16.06           C  
ATOM   2860  O   CYS A 275      93.369  81.008 -16.170  1.00 17.04           O  
ATOM   2861  CB  CYS A 275      96.613  81.454 -15.355  1.00 17.16           C  
ATOM   2862  HB1 CYS A 275      97.679  81.224 -15.586  1.00  0.00           H  
ATOM   2863  HB2 CYS A 275      96.631  81.346 -14.245  1.00  0.00           H  
ATOM   2864  SG  CYS A 275      96.219  83.161 -15.818  1.00 18.61           S  
ATOM   2865  N   ALA A 276      94.070  80.158 -14.200  1.00 17.65           N  
ATOM   2866  HN  ALA A 276      94.859  79.833 -13.640  1.00  0.00           H  
ATOM   2867  CA  ALA A 276      92.733  80.196 -13.616  1.00 20.04           C  
ATOM   2868  HA  ALA A 276      92.029  79.738 -14.349  1.00  0.00           H  
ATOM   2869  C   ALA A 276      92.250  81.617 -13.331  1.00 19.43           C  
ATOM   2870  O   ALA A 276      91.042  81.877 -13.408  1.00 19.67           O  
ATOM   2871  CB  ALA A 276      92.687  79.357 -12.337  1.00 22.09           C  
ATOM   2872  HB1 ALA A 276      93.040  78.320 -12.545  1.00  0.00           H  
ATOM   2873  HB2 ALA A 276      91.676  79.367 -11.868  1.00  0.00           H  
ATOM   2874  HB3 ALA A 276      93.258  79.833 -11.506  1.00  0.00           H  
ATOM   2875  N   CYS A 277      93.148  82.544 -12.991  1.00 18.33           N  
ATOM   2876  CA ACYS A 277      92.766  83.901 -12.595  0.39 18.60           C  
ATOM   2877  HA ACYS A 277      91.699  84.050 -12.882  1.00  0.00           H  
ATOM   2878  CA BCYS A 277      92.774  83.902 -12.586  0.61 19.10           C  
ATOM   2879  HA BCYS A 277      91.696  84.061 -12.823  1.00  0.00           H  
ATOM   2880  C   CYS A 277      93.598  84.921 -13.360  1.00 17.56           C  
ATOM   2881  O   CYS A 277      94.541  85.518 -12.815  1.00 17.92           O  
ATOM   2882  CB ACYS A 277      92.874  84.102 -11.085  0.39 20.07           C  
ATOM   2883  HB1ACYS A 277      93.941  84.145 -10.764  1.00  0.00           H  
ATOM   2884  HB2ACYS A 277      92.556  83.184 -10.538  1.00  0.00           H  
ATOM   2885  CB BCYS A 277      92.979  84.104 -11.085  0.61 21.73           C  
ATOM   2886  HB1BCYS A 277      92.684  85.137 -10.788  1.00  0.00           H  
ATOM   2887  HB2BCYS A 277      94.067  84.138 -10.842  1.00  0.00           H  
ATOM   2888  SG ACYS A 277      91.968  85.547 -10.500  0.39 21.50           S  
ATOM   2889  SG BCYS A 277      92.143  82.891 -10.052  0.61 24.33           S  
ATOM   2890  N   PRO A 278      93.255  85.166 -14.625  1.00 15.89           N  
ATOM   2891  CA  PRO A 278      94.060  86.094 -15.437  1.00 15.89           C  
ATOM   2892  HA  PRO A 278      95.099  85.696 -15.502  1.00  0.00           H  
ATOM   2893  C   PRO A 278      94.121  87.515 -14.895  1.00 15.70           C  
ATOM   2894  O   PRO A 278      95.160  88.167 -15.031  1.00 15.91           O  
ATOM   2895  CB  PRO A 278      93.417  86.008 -16.833  1.00 17.82           C  
ATOM   2896  HB1 PRO A 278      93.291  87.002 -17.322  1.00  0.00           H  
ATOM   2897  HB2 PRO A 278      94.089  85.559 -17.601  1.00  0.00           H  
ATOM   2898  CG  PRO A 278      92.143  85.271 -16.668  1.00 18.46           C  
ATOM   2899  HG1 PRO A 278      91.253  85.942 -16.676  1.00  0.00           H  
ATOM   2900  HG2 PRO A 278      91.878  84.661 -17.563  1.00  0.00           H  
ATOM   2901  CD  PRO A 278      92.240  84.454 -15.421  1.00 15.91           C  
ATOM   2902  HD1 PRO A 278      92.459  83.374 -15.591  1.00  0.00           H  
ATOM   2903  HD2 PRO A 278      91.269  84.294 -14.896  1.00  0.00           H  
ATOM   2904  N   GLY A 279      93.047  88.018 -14.284  1.00 15.99           N  
ATOM   2905  HN  GLY A 279      92.202  87.455 -14.189  1.00  0.00           H  
ATOM   2906  CA  GLY A 279      93.084  89.374 -13.752  1.00 17.16           C  
ATOM   2907  HA1 GLY A 279      92.068  89.709 -13.438  1.00  0.00           H  
ATOM   2908  HA2 GLY A 279      93.276  90.117 -14.561  1.00  0.00           H  
ATOM   2909  C   GLY A 279      94.083  89.529 -12.621  1.00 17.11           C  
ATOM   2910  O   GLY A 279      94.867  90.484 -12.587  1.00 17.95           O  
ATOM   2911  N   ARG A 280      94.063  88.590 -11.673  1.00 17.76           N  
ATOM   2912  HN  ARG A 280      93.373  87.840 -11.717  1.00  0.00           H  
ATOM   2913  CA  ARG A 280      95.022  88.629 -10.575  1.00 19.43           C  
ATOM   2914  HA  ARG A 280      94.955  89.627 -10.081  1.00  0.00           H  
ATOM   2915  C   ARG A 280      96.443  88.435 -11.084  1.00 19.01           C  
ATOM   2916  O   ARG A 280      97.370  89.115 -10.629  1.00 19.04           O  
ATOM   2917  CB  ARG A 280      94.678  87.554  -9.546  1.00 22.05           C  
ATOM   2918  HB1 ARG A 280      93.664  87.729  -9.117  1.00  0.00           H  
ATOM   2919  HB2 ARG A 280      94.502  86.573 -10.045  1.00  0.00           H  
ATOM   2920  CG  ARG A 280      95.710  87.417  -8.444  1.00 24.17           C  
ATOM   2921  HG1 ARG A 280      95.459  86.632  -7.693  1.00  0.00           H  
ATOM   2922  HG2 ARG A 280      95.886  88.398  -7.945  1.00  0.00           H  
ATOM   2923  HG3 ARG A 280      96.724  87.242  -8.873  1.00  0.00           H  
ATOM   2924  N   ASP A 281      96.641  87.518 -12.030  1.00 17.83           N  
ATOM   2925  HN  ASP A 281      95.854  86.998 -12.418  1.00  0.00           H  
ATOM   2926  CA  ASP A 281      97.997  87.269 -12.502  1.00 17.56           C  
ATOM   2927  HA  ASP A 281      98.643  87.144 -11.602  1.00  0.00           H  
ATOM   2928  C   ASP A 281      98.535  88.461 -13.283  1.00 16.91           C  
ATOM   2929  O   ASP A 281      99.714  88.810 -13.153  1.00 18.50           O  
ATOM   2930  CB  ASP A 281      98.070  85.965 -13.298  1.00 19.15           C  
ATOM   2931  HB1 ASP A 281      98.992  85.929 -13.924  1.00  0.00           H  
ATOM   2932  HB2 ASP A 281      97.302  85.946 -14.107  1.00  0.00           H  
ATOM   2933  CG  ASP A 281      97.962  84.729 -12.410  1.00 21.94           C  
ATOM   2934  OD1 ASP A 281      97.977  84.861 -11.159  1.00 23.64           O  
ATOM   2935  OD2 ASP A 281      97.870  83.620 -12.970  1.00 23.41           O  
ATOM   2936  N   ARG A 282      97.687  89.116 -14.082  1.00 15.67           N  
ATOM   2937  HN  ARG A 282      96.737  88.770 -14.218  1.00  0.00           H  
ATOM   2938  CA  ARG A 282      98.133  90.331 -14.759  1.00 15.86           C  
ATOM   2939  HA  ARG A 282      99.029  90.075 -15.372  1.00  0.00           H  
ATOM   2940  C   ARG A 282      98.539  91.404 -13.755  1.00 17.23           C  
ATOM   2941  O   ARG A 282      99.583  92.049 -13.913  1.00 17.72           O  
ATOM   2942  CB  ARG A 282      97.055  90.868 -15.699  1.00 15.43           C  
ATOM   2943  HB1 ARG A 282      96.770  90.110 -16.465  1.00  0.00           H  
ATOM   2944  HB2 ARG A 282      96.074  90.966 -15.178  1.00  0.00           H  
ATOM   2945  CG  ARG A 282      97.474  92.184 -16.348  1.00 15.16           C  
ATOM   2946  HG1 ARG A 282      98.482  92.094 -16.815  1.00  0.00           H  
ATOM   2947  HG2 ARG A 282      97.699  92.955 -15.575  1.00  0.00           H  
ATOM   2948  CD  ARG A 282      96.453  92.703 -17.353  1.00 14.21           C  
ATOM   2949  HD1 ARG A 282      96.394  92.056 -18.259  1.00  0.00           H  
ATOM   2950  HD2 ARG A 282      95.407  92.573 -16.990  1.00  0.00           H  
ATOM   2951  NE  ARG A 282      96.744  94.092 -17.692  1.00 14.28           N  
ATOM   2952  HE  ARG A 282      97.671  94.449 -17.459  1.00  0.00           H  
ATOM   2953  CZ  ARG A 282      95.895  94.930 -18.282  1.00 14.24           C  
ATOM   2954  NH1 ARG A 282      94.679  94.532 -18.641  1.00 14.30           N  
ATOM   2955 1HH1 ARG A 282      94.028  95.174 -19.093  1.00  0.00           H  
ATOM   2956 2HH1 ARG A 282      94.392  93.570 -18.463  1.00  0.00           H  
ATOM   2957  NH2 ARG A 282      96.269  96.182 -18.514  1.00 16.59           N  
ATOM   2958 1HH2 ARG A 282      95.618  96.824 -18.966  1.00  0.00           H  
ATOM   2959 2HH2 ARG A 282      97.202  96.487 -18.238  1.00  0.00           H  
ATOM   2960  N   ARG A 283      97.734  91.600 -12.704  1.00 18.09           N  
ATOM   2961  HN  ARG A 283      96.880  91.051 -12.608  1.00  0.00           H  
ATOM   2962  CA  ARG A 283      98.075  92.598 -11.694  1.00 20.88           C  
ATOM   2963  HA  ARG A 283      98.188  93.584 -12.202  1.00  0.00           H  
ATOM   2964  C   ARG A 283      99.393  92.261 -11.011  1.00 21.65           C  
ATOM   2965  O   ARG A 283     100.242  93.139 -10.815  1.00 23.19           O  
ATOM   2966  CB  ARG A 283      96.950  92.716 -10.665  1.00 23.75           C  
ATOM   2967  HB1 ARG A 283      96.579  91.706 -10.374  1.00  0.00           H  
ATOM   2968  HB2 ARG A 283      97.352  93.060  -9.684  1.00  0.00           H  
ATOM   2969  CG  ARG A 283      95.797  93.599 -11.106  1.00 27.35           C  
ATOM   2970  HG1 ARG A 283      96.165  94.585 -11.475  1.00  0.00           H  
ATOM   2971  HG2 ARG A 283      95.335  93.217 -12.046  1.00  0.00           H  
ATOM   2972  CD  ARG A 283      94.747  93.778 -10.011  1.00 30.68           C  
ATOM   2973  HD1 ARG A 283      94.346  94.818 -10.002  1.00  0.00           H  
ATOM   2974  HD2 ARG A 283      95.212  93.760  -8.998  1.00  0.00           H  
ATOM   2975  NE  ARG A 283      93.671  92.796 -10.118  1.00 33.60           N  
ATOM   2976  HE  ARG A 283      93.076  92.835 -10.946  1.00  0.00           H  
ATOM   2977  CZ  ARG A 283      93.409  91.854  -9.215  1.00 35.64           C  
ATOM   2978  NH1 ARG A 283      94.139  91.755  -8.109  1.00 36.74           N  
ATOM   2979 1HH1 ARG A 283      94.910  92.405  -7.953  1.00  0.00           H  
ATOM   2980 2HH1 ARG A 283      93.938  91.033  -7.417  1.00  0.00           H  
ATOM   2981  NH2 ARG A 283      92.405  91.008  -9.418  1.00 36.05           N  
ATOM   2982 1HH2 ARG A 283      91.845  91.084 -10.267  1.00  0.00           H  
ATOM   2983 2HH2 ARG A 283      92.204  90.286  -8.726  1.00  0.00           H  
ATOM   2984  N   THR A 284      99.588  90.988 -10.666  1.00 22.31           N  
ATOM   2985  HN  THR A 284      98.867  90.297 -10.874  1.00  0.00           H  
ATOM   2986  CA  THR A 284     100.814  90.564  -9.997  1.00 23.32           C  
ATOM   2987  HA  THR A 284     100.932  91.154  -9.058  1.00  0.00           H  
ATOM   2988  C   THR A 284     102.030  90.802 -10.880  1.00 22.93           C  
ATOM   2989  O   THR A 284     103.043  91.350 -10.432  1.00 24.51           O  
ATOM   2990  CB  THR A 284     100.706  89.082  -9.636  1.00 25.14           C  
ATOM   2991  HB  THR A 284     100.485  88.499 -10.560  1.00  0.00           H  
ATOM   2992  CG2 THR A 284     102.013  88.572  -9.026  1.00 27.08           C  
ATOM   2993 1HG2 THR A 284     101.934  87.491  -8.763  1.00  0.00           H  
ATOM   2994 2HG2 THR A 284     102.327  89.187  -8.151  1.00  0.00           H  
ATOM   2995 3HG2 THR A 284     102.884  88.771  -9.693  1.00  0.00           H  
ATOM   2996  OG1 THR A 284      99.637  88.895  -8.700  1.00 26.91           O  
ATOM   2997  HG1 THR A 284      99.570  87.974  -8.476  1.00  0.00           H  
ATOM   2998  N   GLU A 285     101.946  90.399 -12.149  1.00 22.27           N  
ATOM   2999  HN  GLU A 285     101.073  90.011 -12.507  1.00  0.00           H  
ATOM   3000  CA  GLU A 285     103.108  90.515 -13.023  1.00 22.04           C  
ATOM   3001  HA  GLU A 285     103.987  90.128 -12.457  1.00  0.00           H  
ATOM   3002  C   GLU A 285     103.405  91.968 -13.380  1.00 22.23           C  
ATOM   3003  O   GLU A 285     104.574  92.349 -13.502  1.00 22.99           O  
ATOM   3004  CB  GLU A 285     102.941  89.631 -14.262  1.00 22.46           C  
ATOM   3005  HB1 GLU A 285     102.074  89.966 -14.877  1.00  0.00           H  
ATOM   3006  HB2 GLU A 285     103.763  89.810 -14.994  1.00  0.00           H  
ATOM   3007  CG  GLU A 285     102.827  88.141 -13.920  1.00 24.05           C  
ATOM   3008  HG1 GLU A 285     101.870  87.930 -13.389  1.00  0.00           H  
ATOM   3009  HG2 GLU A 285     103.549  87.863 -13.117  1.00  0.00           H  
ATOM   3010  CD  GLU A 285     102.986  87.231 -15.125  1.00 25.55           C  
ATOM   3011  OE1 GLU A 285     103.512  87.693 -16.158  1.00 26.22           O  
ATOM   3012  OE2 GLU A 285     102.588  86.047 -15.032  1.00 26.90           O  
ATOM   3013  N   GLU A 286     102.368  92.797 -13.545  1.00 21.77           N  
ATOM   3014  HN  GLU A 286     101.414  92.437 -13.519  1.00  0.00           H  
ATOM   3015  CA  GLU A 286     102.612  94.222 -13.763  1.00 22.09           C  
ATOM   3016  HA  GLU A 286     103.343  94.315 -14.600  1.00  0.00           H  
ATOM   3017  C   GLU A 286     103.231  94.875 -12.537  1.00 24.76           C  
ATOM   3018  O   GLU A 286     104.054  95.786 -12.671  1.00 25.29           O  
ATOM   3019  CB  GLU A 286     101.327  94.940 -14.187  1.00 20.99           C  
ATOM   3020  HB1 GLU A 286     101.428  96.044 -14.069  1.00  0.00           H  
ATOM   3021  HB2 GLU A 286     100.506  94.755 -13.456  1.00  0.00           H  
ATOM   3022  CG  GLU A 286     100.891  94.580 -15.601  1.00 20.03           C  
ATOM   3023  HG1 GLU A 286     101.753  94.650 -16.304  1.00  0.00           H  
ATOM   3024  HG2 GLU A 286     100.673  93.489 -15.675  1.00  0.00           H  
ATOM   3025  CD  GLU A 286      99.715  95.393 -16.120  1.00 20.65           C  
ATOM   3026  OE1 GLU A 286      99.120  96.189 -15.364  1.00 24.54           O  
ATOM   3027  OE2 GLU A 286      99.377  95.222 -17.306  1.00 17.79           O  
ATOM   3028  N   GLU A 287     102.857  94.414 -11.342  1.00 27.53           N  
ATOM   3029  HN  GLU A 287     102.122  93.710 -11.278  1.00  0.00           H  
ATOM   3030  CA  GLU A 287     103.493  94.910 -10.129  1.00 31.90           C  
ATOM   3031  HA  GLU A 287     103.471  96.024 -10.157  1.00  0.00           H  
ATOM   3032  C   GLU A 287     104.948  94.467 -10.052  1.00 32.02           C  
ATOM   3033  O   GLU A 287     105.813  95.244  -9.635  1.00 33.06           O  
ATOM   3034  CB  GLU A 287     102.713  94.449  -8.897  1.00 36.22           C  
ATOM   3035  HB1 GLU A 287     101.661  94.195  -9.165  1.00  0.00           H  
ATOM   3036  HB2 GLU A 287     103.063  93.446  -8.558  1.00  0.00           H  
ATOM   3037  CG  GLU A 287     102.753  95.447  -7.759  1.00 41.25           C  
ATOM   3038  HG1 GLU A 287     103.659  95.306  -7.125  1.00  0.00           H  
ATOM   3039  HG2 GLU A 287     101.971  95.226  -6.996  1.00  0.00           H  
ATOM   3040  CD  GLU A 287     102.647  96.871  -8.262  1.00 45.45           C  
ATOM   3041  OE1 GLU A 287     101.633  97.217  -8.894  1.00 47.27           O  
ATOM   3042  OE2 GLU A 287     103.581  97.651  -8.032  1.00 46.75           O  
ATOM   3043  N   ASN A 288     105.237  93.222 -10.444  1.00 32.66           N  
ATOM   3044  HN  ASN A 288     104.485  92.596 -10.732  1.00  0.00           H  
ATOM   3045  CA  ASN A 288     106.619  92.748 -10.465  1.00 34.22           C  
ATOM   3046  HA  ASN A 288     107.063  92.919  -9.457  1.00  0.00           H  
ATOM   3047  C   ASN A 288     107.459  93.497 -11.492  1.00 34.38           C  
ATOM   3048  O   ASN A 288     108.676  93.630 -11.310  1.00 35.00           O  
ATOM   3049  CB  ASN A 288     106.668  91.249 -10.764  1.00 36.05           C  
ATOM   3050  HB1 ASN A 288     106.182  91.022 -11.742  1.00  0.00           H  
ATOM   3051  HB2 ASN A 288     107.709  90.924 -10.997  1.00  0.00           H  
ATOM   3052  CG  ASN A 288     106.072  90.402  -9.654  1.00 38.56           C  
ATOM   3053  ND2 ASN A 288     105.772  89.146  -9.971  1.00 39.28           N  
ATOM   3054 1HD2 ASN A 288     105.921  88.763 -10.905  1.00  0.00           H  
ATOM   3055 2HD2 ASN A 288     105.372  88.577  -9.225  1.00  0.00           H  
ATOM   3056  OD1 ASN A 288     105.892  90.864  -8.528  1.00 39.81           O  
ATOM   3057  N   LEU A 289     106.837  93.981 -12.573  1.00 33.74           N  
ATOM   3058  HN  LEU A 289     105.837  93.816 -12.689  1.00  0.00           H  
ATOM   3059  CA  LEU A 289     107.560  94.741 -13.592  1.00 34.09           C  
ATOM   3060  HA  LEU A 289     108.530  94.226 -13.787  1.00  0.00           H  
ATOM   3061  C   LEU A 289     107.861  96.154 -13.106  1.00 36.95           C  
ATOM   3062  O   LEU A 289     108.995  96.634 -13.228  1.00 37.43           O  
ATOM   3063  CB  LEU A 289     106.765  94.770 -14.897  1.00 32.36           C  
ATOM   3064  HB1 LEU A 289     106.560  93.734 -15.254  1.00  0.00           H  
ATOM   3065  HB2 LEU A 289     105.721  95.115 -14.712  1.00  0.00           H  
ATOM   3066  CG  LEU A 289     107.418  95.600 -16.002  1.00 32.08           C  
ATOM   3067  HG  LEU A 289     107.627  96.618 -15.599  1.00  0.00           H  
ATOM   3068  CD1 LEU A 289     108.739  94.968 -16.414  1.00 32.60           C  
ATOM   3069 1HD1 LEU A 289     109.426  94.865 -15.542  1.00  0.00           H  
ATOM   3070 2HD1 LEU A 289     109.219  95.529 -17.250  1.00  0.00           H  
ATOM   3071 3HD1 LEU A 289     108.583  93.992 -16.930  1.00  0.00           H  
ATOM   3072  CD2 LEU A 289     106.481  95.740 -17.192  1.00 31.57           C  
ATOM   3073 1HD2 LEU A 289     105.513  96.203 -16.890  1.00  0.00           H  
ATOM   3074 2HD2 LEU A 289     106.325  94.764 -17.708  1.00  0.00           H  
ATOM   3075 3HD2 LEU A 289     106.961  96.301 -18.028  1.00  0.00           H  
ATOM   3076  N   ARG A 290     106.868  96.821 -12.518  1.00 39.23           N  
ATOM   3077  HN  ARG A 290     105.899  96.576 -12.723  1.00  0.00           H  
ATOM   3078  CA  ARG A 290     107.161  97.897 -11.585  1.00 42.24           C  
ATOM   3079  HA  ARG A 290     107.785  98.670 -12.091  1.00  0.00           H  
ATOM   3080  C   ARG A 290     107.958  97.260 -10.452  1.00 45.34           C  
ATOM   3081  O   ARG A 290     108.232  96.061 -10.499  1.00 47.32           O  
ATOM   3082  CB  ARG A 290     105.868  98.536 -11.075  1.00 41.88           C  
ATOM   3083  HB1 ARG A 290     106.093  99.361 -10.360  1.00  0.00           H  
ATOM   3084  HB2 ARG A 290     105.180  97.779 -10.631  1.00  0.00           H  
ATOM   3085  HB3 ARG A 290     105.219  98.881 -11.913  1.00  0.00           H  
ATOM   3086  N   LYS A 291     108.356  98.022  -9.439  1.00 46.15           N  
ATOM   3087  HN  LYS A 291     108.017  98.981  -9.364  1.00  0.00           H  
ATOM   3088  CA  LYS A 291     109.278  97.496  -8.427  1.00 45.78           C  
ATOM   3089  HA  LYS A 291     109.403  98.280  -7.644  1.00  0.00           H  
ATOM   3090  C   LYS A 291     110.655  97.217  -9.027  1.00 46.18           C  
ATOM   3091  O   LYS A 291     111.674  97.534  -8.409  1.00 46.98           O  
ATOM   3092  CB  LYS A 291     108.744  96.227  -7.735  1.00 45.08           C  
ATOM   3093  HB1 LYS A 291     108.582  95.423  -8.490  1.00  0.00           H  
ATOM   3094  HB2 LYS A 291     109.550  95.763  -7.120  1.00  0.00           H  
ATOM   3095  CG  LYS A 291     107.493  96.407  -6.896  1.00 44.68           C  
ATOM   3096  HG1 LYS A 291     107.107  95.489  -6.395  1.00  0.00           H  
ATOM   3097  HG2 LYS A 291     106.687  96.871  -7.511  1.00  0.00           H  
ATOM   3098  HG3 LYS A 291     107.655  97.211  -6.141  1.00  0.00           H  
ATOM   3099  N   LYS A 292     110.705  96.614 -10.217  1.00 45.16           N  
ATOM   3100  HN  LYS A 292     109.833  96.354 -10.678  1.00  0.00           H  
ATOM   3101  CA  LYS A 292     111.974  96.316 -10.879  1.00 44.19           C  
ATOM   3102  HA  LYS A 292     112.749  96.170 -10.091  1.00  0.00           H  
ATOM   3103  C   LYS A 292     112.423  97.467 -11.777  1.00 43.69           C  
ATOM   3104  HC  LYS A 292     112.072  97.512 -12.822  1.00  0.00           H  
ATOM   3105  O   LYS A 292     113.173  98.347 -11.348  1.00 43.66           O  
ATOM   3106  CB  LYS A 292     111.872  95.021 -11.690  1.00 43.76           C  
ATOM   3107  HB1 LYS A 292     112.840  94.794 -12.195  1.00  0.00           H  
ATOM   3108  HB2 LYS A 292     111.026  95.054 -12.415  1.00  0.00           H  
ATOM   3109  HB3 LYS A 292     111.523  94.168 -11.063  1.00  0.00           H  
TER    3110      LYS A 292 
ATOM   3110  N   SER B  94     145.571  76.532 -31.391  1.00 46.61           N  
ATOM   3111  HN1 SER B  94     145.665  76.125 -30.461  1.00  0.00           H  
ATOM   3112  HN2 SER B  94     146.127  76.030 -32.084  1.00  0.00           H  
ATOM   3113  HN3 SER B  94     144.647  76.363 -31.788  1.00  0.00           H  
ATOM   3114  CA  SER B  94     145.897  77.951 -31.358  1.00 45.73           C  
ATOM   3115  HA  SER B  94     145.194  78.468 -30.664  1.00  0.00           H  
ATOM   3116  C   SER B  94     145.756  78.559 -32.747  1.00 42.93           C  
ATOM   3117  O   SER B  94     145.983  77.888 -33.752  1.00 42.56           O  
ATOM   3118  CB  SER B  94     147.319  78.148 -30.858  1.00 47.29           C  
ATOM   3119  HB1 SER B  94     147.536  77.517 -29.965  1.00  0.00           H  
ATOM   3120  HB2 SER B  94     147.460  79.150 -30.390  1.00  0.00           H  
ATOM   3121  OG  SER B  94     148.247  77.919 -31.905  1.00 48.25           O  
ATOM   3122  HG  SER B  94     149.136  78.042 -31.593  1.00  0.00           H  
ATOM   3123  N   SER B  95     145.395  79.839 -32.798  1.00 40.28           N  
ATOM   3124  HN  SER B  95     145.350  80.376 -31.932  1.00  0.00           H  
ATOM   3125  CA  SER B  95     145.063  80.493 -34.054  1.00 37.94           C  
ATOM   3126  HA  SER B  95     145.476  79.893 -34.898  1.00  0.00           H  
ATOM   3127  C   SER B  95     145.679  81.884 -34.085  1.00 36.03           C  
ATOM   3128  O   SER B  95     145.963  82.480 -33.044  1.00 35.72           O  
ATOM   3129  CB  SER B  95     143.545  80.604 -34.215  1.00 37.53           C  
ATOM   3130  HB1 SER B  95     143.124  81.426 -33.591  1.00  0.00           H  
ATOM   3131  HB2 SER B  95     143.265  80.995 -35.221  1.00  0.00           H  
ATOM   3132  OG  SER B  95     142.915  79.363 -33.941  1.00 36.88           O  
ATOM   3133  HG  SER B  95     141.973  79.432 -34.041  1.00  0.00           H  
ATOM   3134  N   SER B  96     145.877  82.399 -35.299  1.00 33.59           N  
ATOM   3135  HN  SER B  96     145.671  81.835 -36.124  1.00  0.00           H  
ATOM   3136  CA  SER B  96     146.384  83.756 -35.465  1.00 31.58           C  
ATOM   3137  HA  SER B  96     147.352  83.851 -34.920  1.00  0.00           H  
ATOM   3138  C   SER B  96     145.387  84.759 -34.887  1.00 28.73           C  
ATOM   3139  O   SER B  96     144.200  84.458 -34.704  1.00 30.49           O  
ATOM   3140  CB  SER B  96     146.614  84.059 -36.943  1.00 32.84           C  
ATOM   3141  HB1 SER B  96     147.025  85.084 -37.099  1.00  0.00           H  
ATOM   3142  HB2 SER B  96     147.467  83.475 -37.360  1.00  0.00           H  
ATOM   3143  OG  SER B  96     145.422  83.850 -37.675  1.00 34.90           O  
ATOM   3144  HG  SER B  96     145.565  84.039 -38.595  1.00  0.00           H  
ATOM   3145  N   VAL B  97     145.876  85.963 -34.603  1.00 25.13           N  
ATOM   3146  HN  VAL B  97     146.812  86.200 -34.932  1.00  0.00           H  
ATOM   3147  CA  VAL B  97     145.128  86.961 -33.838  1.00 22.56           C  
ATOM   3148  HA  VAL B  97     144.260  86.451 -33.359  1.00  0.00           H  
ATOM   3149  C   VAL B  97     144.588  88.022 -34.792  1.00 20.68           C  
ATOM   3150  O   VAL B  97     145.385  88.710 -35.451  1.00 21.09           O  
ATOM   3151  CB  VAL B  97     145.977  87.601 -32.728  1.00 21.91           C  
ATOM   3152  HB  VAL B  97     146.800  88.185 -33.202  1.00  0.00           H  
ATOM   3153  CG1 VAL B  97     145.117  88.556 -31.896  1.00 22.62           C  
ATOM   3154 1HG1 VAL B  97     144.666  89.342 -32.545  1.00  0.00           H  
ATOM   3155 2HG1 VAL B  97     145.690  88.998 -31.048  1.00  0.00           H  
ATOM   3156 3HG1 VAL B  97     144.343  88.010 -31.307  1.00  0.00           H  
ATOM   3157  CG2 VAL B  97     146.591  86.531 -31.845  1.00 22.85           C  
ATOM   3158 1HG2 VAL B  97     147.217  85.835 -32.451  1.00  0.00           H  
ATOM   3159 2HG2 VAL B  97     145.817  85.985 -31.256  1.00  0.00           H  
ATOM   3160 3HG2 VAL B  97     147.164  86.973 -30.997  1.00  0.00           H  
ATOM   3161  N   PRO B  98     143.274  88.208 -34.870  1.00 18.86           N  
ATOM   3162  CA  PRO B  98     142.712  89.278 -35.699  1.00 19.31           C  
ATOM   3163  HA  PRO B  98     143.032  89.160 -36.761  1.00  0.00           H  
ATOM   3164  C   PRO B  98     143.109  90.649 -35.169  1.00 18.49           C  
ATOM   3165  O   PRO B  98     143.221  90.865 -33.960  1.00 18.46           O  
ATOM   3166  CB  PRO B  98     141.200  89.060 -35.564  1.00 20.86           C  
ATOM   3167  HB1 PRO B  98     140.691  89.822 -34.928  1.00  0.00           H  
ATOM   3168  HB2 PRO B  98     140.631  89.270 -36.499  1.00  0.00           H  
ATOM   3169  CG  PRO B  98     141.045  87.660 -35.066  1.00 22.46           C  
ATOM   3170  HG1 PRO B  98     140.082  87.483 -34.533  1.00  0.00           H  
ATOM   3171  HG2 PRO B  98     140.890  86.915 -35.881  1.00  0.00           H  
ATOM   3172  CD  PRO B  98     142.237  87.382 -34.234  1.00 19.89           C  
ATOM   3173  HD1 PRO B  98     142.496  86.302 -34.134  1.00  0.00           H  
ATOM   3174  HD2 PRO B  98     142.098  87.564 -33.143  1.00  0.00           H  
ATOM   3175  N   SER B  99     143.306  91.590 -36.088  1.00 17.35           N  
ATOM   3176  HN  SER B  99     143.234  91.357 -37.078  1.00  0.00           H  
ATOM   3177  CA  SER B  99     143.625  92.952 -35.683  1.00 17.32           C  
ATOM   3178  HA  SER B  99     144.511  92.934 -35.006  1.00  0.00           H  
ATOM   3179  C   SER B  99     142.448  93.584 -34.948  1.00 16.41           C  
ATOM   3180  O   SER B  99     141.283  93.341 -35.278  1.00 16.77           O  
ATOM   3181  CB  SER B  99     143.949  93.801 -36.908  1.00 18.95           C  
ATOM   3182  HB1 SER B  99     144.863  93.441 -37.435  1.00  0.00           H  
ATOM   3183  HB2 SER B  99     143.213  93.644 -37.731  1.00  0.00           H  
ATOM   3184  OG  SER B  99     144.051  95.166 -36.542  1.00 20.51           O  
ATOM   3185  HG  SER B  99     144.253  95.695 -37.305  1.00  0.00           H  
ATOM   3186  N   GLN B 100     142.762  94.401 -33.945  1.00 17.16           N  
ATOM   3187  HN  GLN B 100     143.736  94.460 -33.648  1.00  0.00           H  
ATOM   3188  CA  GLN B 100     141.769  95.214 -33.254  1.00 17.99           C  
ATOM   3189  HA  GLN B 100     140.762  94.944 -33.650  1.00  0.00           H  
ATOM   3190  C   GLN B 100     141.983  96.704 -33.476  1.00 18.36           C  
ATOM   3191  O   GLN B 100     141.377  97.518 -32.776  1.00 20.39           O  
ATOM   3192  CB  GLN B 100     141.786  94.920 -31.753  1.00 19.10           C  
ATOM   3193  HB1 GLN B 100     140.953  95.448 -31.233  1.00  0.00           H  
ATOM   3194  HB2 GLN B 100     141.487  93.865 -31.549  1.00  0.00           H  
ATOM   3195  CG  GLN B 100     143.125  95.243 -31.106  1.00 22.34           C  
ATOM   3196  HG1 GLN B 100     143.413  96.305 -31.286  1.00  0.00           H  
ATOM   3197  HG2 GLN B 100     143.962  94.738 -31.642  1.00  0.00           H  
ATOM   3198  CD  GLN B 100     143.146  94.917 -29.635  1.00 24.67           C  
ATOM   3199  NE2 GLN B 100     142.773  95.884 -28.806  1.00 25.08           N  
ATOM   3200 1HE2 GLN B 100     142.787  95.663 -27.810  1.00  0.00           H  
ATOM   3201 2HE2 GLN B 100     142.478  96.805 -29.130  1.00  0.00           H  
ATOM   3202  OE1 GLN B 100     143.502  93.807 -29.245  1.00 26.15           O  
ATOM   3203  N   LYS B 101     142.828  97.085 -34.429  1.00 16.80           N  
ATOM   3204  HN  LYS B 101     143.247  96.389 -35.045  1.00  0.00           H  
ATOM   3205  CA  LYS B 101     143.157  98.496 -34.596  1.00 17.55           C  
ATOM   3206  HA  LYS B 101     143.376  98.929 -33.592  1.00  0.00           H  
ATOM   3207  C   LYS B 101     141.999  99.266 -35.209  1.00 16.45           C  
ATOM   3208  O   LYS B 101     141.441  98.861 -36.234  1.00 16.94           O  
ATOM   3209  CB  LYS B 101     144.397  98.645 -35.466  1.00 20.96           C  
ATOM   3210  HB1 LYS B 101     144.204  98.272 -36.499  1.00  0.00           H  
ATOM   3211  HB2 LYS B 101     144.595  99.719 -35.693  1.00  0.00           H  
ATOM   3212  CG  LYS B 101     145.621  97.986 -34.878  1.00 26.24           C  
ATOM   3213  HG1 LYS B 101     145.345  97.243 -34.094  1.00  0.00           H  
ATOM   3214  HG2 LYS B 101     146.102  97.296 -35.610  1.00  0.00           H  
ATOM   3215  CD  LYS B 101     146.614  99.010 -34.346  1.00 30.50           C  
ATOM   3216  HD1 LYS B 101     146.341  99.360 -33.323  1.00  0.00           H  
ATOM   3217  HD2 LYS B 101     146.533  99.984 -34.882  1.00  0.00           H  
ATOM   3218  CE  LYS B 101     148.014  98.460 -34.394  1.00 33.00           C  
ATOM   3219  HE1 LYS B 101     148.508  98.686 -35.368  1.00  0.00           H  
ATOM   3220  HE2 LYS B 101     148.698  99.025 -33.718  1.00  0.00           H  
ATOM   3221  NZ  LYS B 101     148.037  97.023 -34.102  1.00 35.17           N  
ATOM   3222  HZ1 LYS B 101     148.986  96.650 -34.135  1.00  0.00           H  
ATOM   3223  HZ2 LYS B 101     147.412  96.506 -34.720  1.00  0.00           H  
ATOM   3224  HZ3 LYS B 101     147.585  96.816 -33.211  1.00  0.00           H  
ATOM   3225  N   THR B 102     141.654 100.395 -34.598  1.00 15.48           N  
ATOM   3226  HN  THR B 102     142.138 100.676 -33.745  1.00  0.00           H  
ATOM   3227  CA  THR B 102     140.592 101.234 -35.135  1.00 15.32           C  
ATOM   3228  HA  THR B 102     139.664 100.624 -35.236  1.00  0.00           H  
ATOM   3229  C   THR B 102     140.986 101.766 -36.506  1.00 15.36           C  
ATOM   3230  O   THR B 102     142.111 102.229 -36.707  1.00 17.26           O  
ATOM   3231  CB  THR B 102     140.326 102.384 -34.169  1.00 17.10           C  
ATOM   3232  HB  THR B 102     141.256 102.984 -34.036  1.00  0.00           H  
ATOM   3233  CG2 THR B 102     139.218 103.273 -34.682  1.00 18.27           C  
ATOM   3234 1HG2 THR B 102     139.024 104.114 -33.976  1.00  0.00           H  
ATOM   3235 2HG2 THR B 102     138.290 102.693 -34.897  1.00  0.00           H  
ATOM   3236 3HG2 THR B 102     139.429 103.641 -35.713  1.00  0.00           H  
ATOM   3237  OG1 THR B 102     139.925 101.839 -32.915  1.00 18.57           O  
ATOM   3238  HG1 THR B 102     139.759 102.555 -32.313  1.00  0.00           H  
ATOM   3239  N   TYR B 103     140.058 101.678 -37.454  1.00 14.46           N  
ATOM   3240  HN  TYR B 103     139.133 101.322 -37.213  1.00  0.00           H  
ATOM   3241  CA  TYR B 103     140.331 102.079 -38.834  1.00 15.51           C  
ATOM   3242  HA  TYR B 103     141.065 102.918 -38.838  1.00  0.00           H  
ATOM   3243  C   TYR B 103     139.019 102.553 -39.439  1.00 14.41           C  
ATOM   3244  O   TYR B 103     138.147 101.736 -39.743  1.00 15.13           O  
ATOM   3245  CB  TYR B 103     140.907 100.897 -39.614  1.00 18.59           C  
ATOM   3246  HB1 TYR B 103     141.846 100.534 -39.134  1.00  0.00           H  
ATOM   3247  HB2 TYR B 103     140.265  99.995 -39.483  1.00  0.00           H  
ATOM   3248  CG  TYR B 103     141.138 101.172 -41.084  1.00 22.76           C  
ATOM   3249  CD1 TYR B 103     142.111 102.070 -41.498  1.00 26.05           C  
ATOM   3250  HD1 TYR B 103     142.723 102.592 -40.744  1.00  0.00           H  
ATOM   3251  CD2 TYR B 103     140.387 100.524 -42.060  1.00 24.67           C  
ATOM   3252  HD2 TYR B 103     139.613  99.800 -41.754  1.00  0.00           H  
ATOM   3253  CE1 TYR B 103     142.327 102.323 -42.846  1.00 27.97           C  
ATOM   3254  HE1 TYR B 103     143.103 103.041 -43.159  1.00  0.00           H  
ATOM   3255  CE2 TYR B 103     140.592 100.769 -43.407  1.00 26.79           C  
ATOM   3256  HE2 TYR B 103     139.984 100.249 -44.166  1.00  0.00           H  
ATOM   3257  CZ  TYR B 103     141.562 101.668 -43.792  1.00 28.66           C  
ATOM   3258  OH  TYR B 103     141.773 101.914 -45.126  1.00 31.79           O  
ATOM   3259  HH  TYR B 103     141.247 101.464 -45.776  1.00  0.00           H  
ATOM   3260  N   GLN B 104     138.863 103.867 -39.613  1.00 14.36           N  
ATOM   3261  HN  GLN B 104     139.618 104.512 -39.382  1.00  0.00           H  
ATOM   3262  CA  GLN B 104     137.597 104.368 -40.139  1.00 14.66           C  
ATOM   3263  HA  GLN B 104     136.772 103.859 -39.588  1.00  0.00           H  
ATOM   3264  C   GLN B 104     137.432 104.056 -41.618  1.00 15.15           C  
ATOM   3265  O   GLN B 104     136.306 103.848 -42.080  1.00 14.90           O  
ATOM   3266  CB  GLN B 104     137.456 105.870 -39.910  1.00 15.26           C  
ATOM   3267  HB1 GLN B 104     138.345 106.417 -40.302  1.00  0.00           H  
ATOM   3268  HB2 GLN B 104     136.669 106.301 -40.573  1.00  0.00           H  
ATOM   3269  CG  GLN B 104     137.199 106.226 -38.471  1.00 17.48           C  
ATOM   3270  HG1 GLN B 104     138.148 106.239 -37.886  1.00  0.00           H  
ATOM   3271  HG2 GLN B 104     136.673 105.398 -37.942  1.00  0.00           H  
ATOM   3272  CD  GLN B 104     136.445 107.538 -38.317  1.00 19.86           C  
ATOM   3273  NE2 GLN B 104     135.983 107.810 -37.105  1.00 21.22           N  
ATOM   3274 1HE2 GLN B 104     135.477 108.690 -37.002  1.00  0.00           H  
ATOM   3275 2HE2 GLN B 104     136.128 107.190 -36.309  1.00  0.00           H  
ATOM   3276  OE1 GLN B 104     136.269 108.289 -39.281  1.00 22.49           O  
ATOM   3277  N   GLY B 105     138.527 104.033 -42.372  1.00 16.07           N  
ATOM   3278  HN  GLY B 105     139.432 104.236 -41.948  1.00  0.00           H  
ATOM   3279  CA  GLY B 105     138.455 103.725 -43.782  1.00 15.91           C  
ATOM   3280  HA1 GLY B 105     139.469 103.513 -44.194  1.00  0.00           H  
ATOM   3281  HA2 GLY B 105     137.978 102.731 -43.947  1.00  0.00           H  
ATOM   3282  C   GLY B 105     137.755 104.803 -44.595  1.00 16.93           C  
ATOM   3283  O   GLY B 105     137.434 105.894 -44.119  1.00 17.54           O  
ATOM   3284  N   SER B 106     137.506 104.452 -45.859  1.00 17.79           N  
ATOM   3285  HN  SER B 106     137.659 103.486 -46.149  1.00  0.00           H  
ATOM   3286  CA  SER B 106     137.019 105.422 -46.834  1.00 18.92           C  
ATOM   3287  HA  SER B 106     137.715 106.293 -46.838  1.00  0.00           H  
ATOM   3288  C   SER B 106     135.623 105.928 -46.500  1.00 17.90           C  
ATOM   3289  O   SER B 106     135.256 107.035 -46.917  1.00 19.19           O  
ATOM   3290  CB  SER B 106     137.023 104.800 -48.230  1.00 21.84           C  
ATOM   3291  HB1 SER B 106     136.535 105.469 -48.976  1.00  0.00           H  
ATOM   3292  HB2 SER B 106     136.324 103.934 -48.293  1.00  0.00           H  
ATOM   3293  OG  SER B 106     138.333 104.440 -48.634  1.00 25.69           O  
ATOM   3294  HG  SER B 106     138.335 104.053 -49.502  1.00  0.00           H  
ATOM   3295  N   TYR B 107     134.823 105.141 -45.780  1.00 16.13           N  
ATOM   3296  HN  TYR B 107     135.181 104.253 -45.427  1.00  0.00           H  
ATOM   3297  CA  TYR B 107     133.449 105.523 -45.487  1.00 15.72           C  
ATOM   3298  HA  TYR B 107     133.143 106.267 -46.259  1.00  0.00           H  
ATOM   3299  C   TYR B 107     133.285 106.191 -44.131  1.00 15.37           C  
ATOM   3300  O   TYR B 107     132.164 106.575 -43.784  1.00 16.73           O  
ATOM   3301  CB  TYR B 107     132.511 104.313 -45.627  1.00 15.87           C  
ATOM   3302  HB1 TYR B 107     131.461 104.571 -45.356  1.00  0.00           H  
ATOM   3303  HB2 TYR B 107     132.704 103.547 -44.840  1.00  0.00           H  
ATOM   3304  CG  TYR B 107     132.603 103.725 -47.015  1.00 15.81           C  
ATOM   3305  CD1 TYR B 107     131.964 104.335 -48.087  1.00 17.08           C  
ATOM   3306  HD1 TYR B 107     131.360 105.241 -47.914  1.00  0.00           H  
ATOM   3307  CD2 TYR B 107     133.386 102.601 -47.269  1.00 17.78           C  
ATOM   3308  HD2 TYR B 107     133.924 102.115 -46.437  1.00  0.00           H  
ATOM   3309  CE1 TYR B 107     132.073 103.824 -49.370  1.00 18.07           C  
ATOM   3310  HE1 TYR B 107     131.548 104.313 -50.208  1.00  0.00           H  
ATOM   3311  CE2 TYR B 107     133.500 102.084 -48.547  1.00 18.57           C  
ATOM   3312  HE2 TYR B 107     134.113 101.185 -48.728  1.00  0.00           H  
ATOM   3313  CZ  TYR B 107     132.843 102.698 -49.595  1.00 18.80           C  
ATOM   3314  OH  TYR B 107     132.961 102.189 -50.873  1.00 21.69           O  
ATOM   3315  HH  TYR B 107     133.490 101.415 -51.028  1.00  0.00           H  
ATOM   3316  N   GLY B 108     134.364 106.363 -43.373  1.00 15.23           N  
ATOM   3317  HN  GLY B 108     135.273 106.049 -43.712  1.00  0.00           H  
ATOM   3318  CA  GLY B 108     134.264 106.993 -42.067  1.00 14.29           C  
ATOM   3319  HA1 GLY B 108     135.272 107.263 -41.674  1.00  0.00           H  
ATOM   3320  HA2 GLY B 108     133.823 108.014 -42.148  1.00  0.00           H  
ATOM   3321  C   GLY B 108     133.501 106.149 -41.070  1.00 13.84           C  
ATOM   3322  O   GLY B 108     132.656 106.674 -40.336  1.00 14.48           O  
ATOM   3323  N   PHE B 109     133.783 104.845 -41.032  1.00 13.02           N  
ATOM   3324  HN  PHE B 109     134.566 104.501 -41.588  1.00  0.00           H  
ATOM   3325  CA  PHE B 109     133.025 103.889 -40.233  1.00 12.70           C  
ATOM   3326  HA  PHE B 109     131.935 104.105 -40.330  1.00  0.00           H  
ATOM   3327  C   PHE B 109     133.426 103.948 -38.765  1.00 13.14           C  
ATOM   3328  O   PHE B 109     134.619 103.916 -38.437  1.00 13.63           O  
ATOM   3329  CB  PHE B 109     133.317 102.487 -40.768  1.00 12.82           C  
ATOM   3330  HB1 PHE B 109     133.031 102.411 -41.843  1.00  0.00           H  
ATOM   3331  HB2 PHE B 109     134.416 102.322 -40.853  1.00  0.00           H  
ATOM   3332  CG  PHE B 109     132.679 101.385 -39.975  1.00 11.95           C  
ATOM   3333  CD1 PHE B 109     131.310 101.172 -40.048  1.00 13.00           C  
ATOM   3334  HD1 PHE B 109     130.690 101.839 -40.671  1.00  0.00           H  
ATOM   3335  CD2 PHE B 109     133.450 100.538 -39.186  1.00 12.66           C  
ATOM   3336  HD2 PHE B 109     134.541 100.689 -39.126  1.00  0.00           H  
ATOM   3337  CE1 PHE B 109     130.711 100.142 -39.356  1.00 13.49           C  
ATOM   3338  HE1 PHE B 109     129.621  99.987 -39.428  1.00  0.00           H  
ATOM   3339  CE2 PHE B 109     132.857  99.503 -38.473  1.00 13.19           C  
ATOM   3340  HE2 PHE B 109     133.472  98.846 -37.835  1.00  0.00           H  
ATOM   3341  CZ  PHE B 109     131.484  99.299 -38.567  1.00 13.35           C  
ATOM   3342  HZ  PHE B 109     131.010  98.469 -38.016  1.00  0.00           H  
ATOM   3343  N   ARG B 110     132.426 103.997 -37.880  1.00 12.27           N  
ATOM   3344  HN  ARG B 110     131.467 104.096 -38.213  1.00  0.00           H  
ATOM   3345  CA  ARG B 110     132.681 103.911 -36.444  1.00 12.24           C  
ATOM   3346  HA  ARG B 110     133.448 103.119 -36.280  1.00  0.00           H  
ATOM   3347  C   ARG B 110     131.409 103.483 -35.726  1.00 11.66           C  
ATOM   3348  O   ARG B 110     130.305 103.570 -36.271  1.00 12.83           O  
ATOM   3349  CB  ARG B 110     133.227 105.223 -35.860  1.00 13.15           C  
ATOM   3350  HB1 ARG B 110     133.678 105.042 -34.857  1.00  0.00           H  
ATOM   3351  HB2 ARG B 110     134.133 105.549 -36.423  1.00  0.00           H  
ATOM   3352  CG  ARG B 110     132.213 106.358 -35.786  1.00 13.60           C  
ATOM   3353  HG1 ARG B 110     131.238 105.991 -35.388  1.00  0.00           H  
ATOM   3354  HG2 ARG B 110     132.484 107.078 -34.979  1.00  0.00           H  
ATOM   3355  CD  ARG B 110     132.016 107.082 -37.109  1.00 14.07           C  
ATOM   3356  HD1 ARG B 110     132.989 107.323 -37.598  1.00  0.00           H  
ATOM   3357  HD2 ARG B 110     131.598 106.407 -37.892  1.00  0.00           H  
ATOM   3358  NE  ARG B 110     131.193 108.272 -36.925  1.00 15.06           N  
ATOM   3359  HE  ARG B 110     130.869 108.490 -35.983  1.00  0.00           H  
ATOM   3360  CZ  ARG B 110     130.842 109.086 -37.910  1.00 17.26           C  
ATOM   3361  NH1 ARG B 110     131.241 108.839 -39.146  1.00 18.43           N  
ATOM   3362 1HH1 ARG B 110     131.821 108.022 -39.337  1.00  0.00           H  
ATOM   3363 2HH1 ARG B 110     130.971 109.466 -39.904  1.00  0.00           H  
ATOM   3364  NH2 ARG B 110     130.090 110.145 -37.662  1.00 20.16           N  
ATOM   3365 1HH2 ARG B 110     129.782 110.336 -36.708  1.00  0.00           H  
ATOM   3366 2HH2 ARG B 110     129.820 110.772 -38.420  1.00  0.00           H  
ATOM   3367  N   LEU B 111     131.581 103.020 -34.488  1.00 11.86           N  
ATOM   3368  HN  LEU B 111     132.519 103.001 -34.088  1.00  0.00           H  
ATOM   3369  CA  LEU B 111     130.459 102.540 -33.693  1.00 11.25           C  
ATOM   3370  HA  LEU B 111     129.672 102.145 -34.377  1.00  0.00           H  
ATOM   3371  C   LEU B 111     129.862 103.659 -32.842  1.00 11.94           C  
ATOM   3372  O   LEU B 111     130.462 104.716 -32.638  1.00 14.13           O  
ATOM   3373  CB  LEU B 111     130.916 101.419 -32.760  1.00 11.59           C  
ATOM   3374  HB1 LEU B 111     130.057 101.059 -32.148  1.00  0.00           H  
ATOM   3375  HB2 LEU B 111     131.570 101.834 -31.958  1.00  0.00           H  
ATOM   3376  CG  LEU B 111     131.601 100.246 -33.433  1.00 12.15           C  
ATOM   3377  HG  LEU B 111     132.504 100.625 -33.966  1.00  0.00           H  
ATOM   3378  CD1 LEU B 111     132.046  99.245 -32.399  1.00 13.25           C  
ATOM   3379 1HD1 LEU B 111     132.726  99.713 -31.649  1.00  0.00           H  
ATOM   3380 2HD1 LEU B 111     132.511  98.348 -32.871  1.00  0.00           H  
ATOM   3381 3HD1 LEU B 111     131.176  98.749 -31.909  1.00  0.00           H  
ATOM   3382  CD2 LEU B 111     130.677  99.611 -34.451  1.00 13.25           C  
ATOM   3383 1HD2 LEU B 111     130.348 100.352 -35.216  1.00  0.00           H  
ATOM   3384 2HD2 LEU B 111     129.807  99.115 -33.961  1.00  0.00           H  
ATOM   3385 3HD2 LEU B 111     131.142  98.714 -34.923  1.00  0.00           H  
ATOM   3386  N   GLY B 112     128.657 103.407 -32.345  1.00 12.23           N  
ATOM   3387  HN  GLY B 112     128.138 102.595 -32.679  1.00  0.00           H  
ATOM   3388  CA  GLY B 112     128.065 104.264 -31.337  1.00 12.02           C  
ATOM   3389  HA1 GLY B 112     128.829 104.864 -30.789  1.00  0.00           H  
ATOM   3390  HA2 GLY B 112     127.492 105.110 -31.783  1.00  0.00           H  
ATOM   3391  C   GLY B 112     127.219 103.424 -30.407  1.00 11.44           C  
ATOM   3392  O   GLY B 112     126.800 102.315 -30.750  1.00 12.45           O  
ATOM   3393  N   PHE B 113     126.957 103.967 -29.221  1.00 12.15           N  
ATOM   3394  HN  PHE B 113     127.285 104.912 -29.020  1.00  0.00           H  
ATOM   3395  CA  PHE B 113     126.213 103.241 -28.206  1.00 13.19           C  
ATOM   3396  HA  PHE B 113     125.677 102.391 -28.690  1.00  0.00           H  
ATOM   3397  C   PHE B 113     125.192 104.168 -27.567  1.00 14.18           C  
ATOM   3398  O   PHE B 113     125.408 105.376 -27.463  1.00 15.45           O  
ATOM   3399  CB  PHE B 113     127.155 102.685 -27.125  1.00 13.48           C  
ATOM   3400  HB1 PHE B 113     127.653 103.512 -26.568  1.00  0.00           H  
ATOM   3401  HB2 PHE B 113     126.575 102.226 -26.291  1.00  0.00           H  
ATOM   3402  CG  PHE B 113     128.168 101.720 -27.668  1.00 12.88           C  
ATOM   3403  CD1 PHE B 113     129.365 102.177 -28.196  1.00 13.52           C  
ATOM   3404  HD1 PHE B 113     129.581 103.259 -28.193  1.00  0.00           H  
ATOM   3405  CD2 PHE B 113     127.904 100.363 -27.689  1.00 13.91           C  
ATOM   3406  HD2 PHE B 113     126.948  99.986 -27.288  1.00  0.00           H  
ATOM   3407  CE1 PHE B 113     130.296 101.299 -28.728  1.00 14.01           C  
ATOM   3408  HE1 PHE B 113     131.244 101.680 -29.143  1.00  0.00           H  
ATOM   3409  CE2 PHE B 113     128.828  99.472 -28.208  1.00 14.55           C  
ATOM   3410  HE2 PHE B 113     128.613  98.390 -28.204  1.00  0.00           H  
ATOM   3411  CZ  PHE B 113     130.028  99.940 -28.735  1.00 14.50           C  
ATOM   3412  HZ  PHE B 113     130.762  99.232 -29.156  1.00  0.00           H  
ATOM   3413  N   LEU B 114     124.074 103.586 -27.145  1.00 15.93           N  
ATOM   3414  HN  LEU B 114     123.924 102.595 -27.335  1.00  0.00           H  
ATOM   3415  CA  LEU B 114     123.062 104.334 -26.419  1.00 16.65           C  
ATOM   3416  HA  LEU B 114     122.776 105.238 -27.006  1.00  0.00           H  
ATOM   3417  C   LEU B 114     123.600 104.763 -25.059  1.00 16.71           C  
ATOM   3418  O   LEU B 114     124.611 104.257 -24.571  1.00 18.56           O  
ATOM   3419  CB  LEU B 114     121.826 103.459 -26.197  1.00 18.34           C  
ATOM   3420  HB1 LEU B 114     122.096 102.583 -25.563  1.00  0.00           H  
ATOM   3421  HB2 LEU B 114     121.110 103.985 -25.523  1.00  0.00           H  
ATOM   3422  CG  LEU B 114     121.095 102.981 -27.449  1.00 20.86           C  
ATOM   3423  HG  LEU B 114     121.812 102.406 -28.081  1.00  0.00           H  
ATOM   3424  CD1 LEU B 114     119.946 102.066 -27.068  1.00 21.98           C  
ATOM   3425 1HD1 LEU B 114     120.311 101.189 -26.484  1.00  0.00           H  
ATOM   3426 2HD1 LEU B 114     119.359 101.749 -27.961  1.00  0.00           H  
ATOM   3427 3HD1 LEU B 114     119.144 102.618 -26.525  1.00  0.00           H  
ATOM   3428  CD2 LEU B 114     120.597 104.178 -28.247  1.00 22.01           C  
ATOM   3429 1HD2 LEU B 114     121.441 104.850 -28.527  1.00  0.00           H  
ATOM   3430 2HD2 LEU B 114     119.795 104.730 -27.704  1.00  0.00           H  
ATOM   3431 3HD2 LEU B 114     120.010 103.861 -29.140  1.00  0.00           H  
ATOM   3432  N   HIS B 115     122.904 105.707 -24.443  1.00 17.29           N  
ATOM   3433  HN  HIS B 115     122.114 106.131 -24.929  1.00  0.00           H  
ATOM   3434  CA  HIS B 115     123.227 106.162 -23.094  1.00 17.39           C  
ATOM   3435  HA  HIS B 115     124.212 105.729 -22.803  1.00  0.00           H  
ATOM   3436  C   HIS B 115     122.160 105.601 -22.161  1.00 19.28           C  
ATOM   3437  O   HIS B 115     121.151 106.247 -21.883  1.00 21.99           O  
ATOM   3438  CB  HIS B 115     123.341 107.686 -23.061  1.00 18.70           C  
ATOM   3439  HB1 HIS B 115     123.429 108.059 -22.014  1.00  0.00           H  
ATOM   3440  HB2 HIS B 115     122.375 108.167 -23.342  1.00  0.00           H  
ATOM   3441  CG  HIS B 115     124.461 108.193 -23.909  1.00 19.31           C  
ATOM   3442  CD2 HIS B 115     125.762 108.430 -23.617  1.00 19.70           C  
ATOM   3443  HD2 HIS B 115     126.243 108.317 -22.631  1.00  0.00           H  
ATOM   3444  ND1 HIS B 115     124.324 108.428 -25.260  1.00 21.64           N  
ATOM   3445  HD1 HIS B 115     123.463 108.314 -25.794  1.00  0.00           H  
ATOM   3446  CE1 HIS B 115     125.482 108.824 -25.755  1.00 20.94           C  
ATOM   3447  HE1 HIS B 115     125.675 109.097 -26.806  1.00  0.00           H  
ATOM   3448  NE2 HIS B 115     126.370 108.837 -24.777  1.00 20.59           N  
ATOM   3449  HE2 HIS B 115     127.349 109.106 -24.870  1.00  0.00           H  
ATOM   3450  N   SER B 116     122.398 104.386 -21.673  1.00 19.43           N  
ATOM   3451  HN  SER B 116     123.315 103.966 -21.824  1.00  0.00           H  
ATOM   3452  CA  SER B 116     121.394 103.636 -20.931  1.00 20.04           C  
ATOM   3453  HA  SER B 116     120.389 103.995 -21.256  1.00  0.00           H  
ATOM   3454  C   SER B 116     121.486 103.807 -19.422  1.00 20.35           C  
ATOM   3455  O   SER B 116     120.580 103.352 -18.714  1.00 22.20           O  
ATOM   3456  CB  SER B 116     121.495 102.146 -21.273  1.00 22.08           C  
ATOM   3457  HB1 SER B 116     122.478 101.716 -20.970  1.00  0.00           H  
ATOM   3458  HB2 SER B 116     120.835 101.525 -20.623  1.00  0.00           H  
ATOM   3459  OG  SER B 116     121.229 101.936 -22.650  1.00 25.09           O  
ATOM   3460  HG  SER B 116     121.292 101.012 -22.862  1.00  0.00           H  
ATOM   3461  N   GLY B 117     122.538 104.440 -18.909  1.00 19.07           N  
ATOM   3462  HN  GLY B 117     123.272 104.784 -19.528  1.00  0.00           H  
ATOM   3463  CA  GLY B 117     122.652 104.645 -17.478  1.00 18.98           C  
ATOM   3464  HA1 GLY B 117     121.701 105.048 -17.057  1.00  0.00           H  
ATOM   3465  HA2 GLY B 117     123.330 105.501 -17.252  1.00  0.00           H  
ATOM   3466  C   GLY B 117     123.089 103.395 -16.730  1.00 19.03           C  
ATOM   3467  O   GLY B 117     123.445 102.361 -17.308  1.00 19.69           O  
ATOM   3468  N   THR B 118     123.059 103.501 -15.398  1.00 21.19           N  
ATOM   3469  HN  THR B 118     122.648 104.329 -14.968  1.00  0.00           H  
ATOM   3470  CA  THR B 118     123.607 102.446 -14.552  1.00 23.74           C  
ATOM   3471  HA  THR B 118     123.819 101.572 -15.211  1.00  0.00           H  
ATOM   3472  C   THR B 118     122.637 101.974 -13.474  1.00 24.93           C  
ATOM   3473  O   THR B 118     123.079 101.424 -12.459  1.00 25.81           O  
ATOM   3474  CB  THR B 118     124.936 102.873 -13.926  1.00 26.38           C  
ATOM   3475  HB  THR B 118     125.293 102.065 -13.245  1.00  0.00           H  
ATOM   3476  CG2 THR B 118     125.984 103.118 -14.994  1.00 27.46           C  
ATOM   3477 1HG2 THR B 118     126.953 103.429 -14.538  1.00  0.00           H  
ATOM   3478 2HG2 THR B 118     125.632 103.853 -15.755  1.00  0.00           H  
ATOM   3479 3HG2 THR B 118     126.108 102.232 -15.660  1.00  0.00           H  
ATOM   3480  OG1 THR B 118     124.745 104.072 -13.167  1.00 27.80           O  
ATOM   3481  HG1 THR B 118     125.570 104.337 -12.778  1.00  0.00           H  
ATOM   3482  N   ALA B 119     121.334 102.163 -13.670  1.00 25.28           N  
ATOM   3483  HN  ALA B 119     121.015 102.667 -14.497  1.00  0.00           H  
ATOM   3484  CA  ALA B 119     120.361 101.657 -12.714  1.00 27.59           C  
ATOM   3485  HA  ALA B 119     120.569 102.113 -11.718  1.00  0.00           H  
ATOM   3486  C   ALA B 119     120.468 100.140 -12.589  1.00 30.03           C  
ATOM   3487  O   ALA B 119     120.945  99.445 -13.490  1.00 29.89           O  
ATOM   3488  CB  ALA B 119     118.944 102.038 -13.141  1.00 27.72           C  
ATOM   3489  HB1 ALA B 119     118.866 103.146 -13.232  1.00  0.00           H  
ATOM   3490  HB2 ALA B 119     118.171 101.617 -12.456  1.00  0.00           H  
ATOM   3491  HB3 ALA B 119     118.632 101.516 -14.076  1.00  0.00           H  
ATOM   3492  N   LYS B 120     120.010  99.625 -11.444  1.00 32.46           N  
ATOM   3493  HN  LYS B 120     119.566 100.233 -10.757  1.00  0.00           H  
ATOM   3494  CA  LYS B 120     120.142  98.196 -11.171  1.00 34.27           C  
ATOM   3495  HA  LYS B 120     121.226  97.936 -11.208  1.00  0.00           H  
ATOM   3496  C   LYS B 120     119.418  97.349 -12.211  1.00 34.95           C  
ATOM   3497  O   LYS B 120     119.827  96.214 -12.478  1.00 35.94           O  
ATOM   3498  CB  LYS B 120     119.627  97.879  -9.766  1.00 34.67           C  
ATOM   3499  HB1 LYS B 120     119.728  96.788  -9.558  1.00  0.00           H  
ATOM   3500  HB2 LYS B 120     118.582  98.238  -9.614  1.00  0.00           H  
ATOM   3501  HB3 LYS B 120     120.129  98.500  -8.988  1.00  0.00           H  
ATOM   3502  N   SER B 121     118.363  97.888 -12.823  1.00 34.52           N  
ATOM   3503  HN  SER B 121     118.123  98.859 -12.622  1.00  0.00           H  
ATOM   3504  CA  SER B 121     117.540  97.143 -13.768  1.00 34.00           C  
ATOM   3505  HA  SER B 121     117.476  96.086 -13.418  1.00  0.00           H  
ATOM   3506  C   SER B 121     118.088  97.143 -15.191  1.00 31.72           C  
ATOM   3507  O   SER B 121     117.547  96.425 -16.039  1.00 33.39           O  
ATOM   3508  CB  SER B 121     116.125  97.727 -13.789  1.00 36.00           C  
ATOM   3509  HB1 SER B 121     115.674  97.753 -12.769  1.00  0.00           H  
ATOM   3510  HB2 SER B 121     115.400  97.034 -14.276  1.00  0.00           H  
ATOM   3511  OG  SER B 121     116.117  99.009 -14.399  1.00 37.42           O  
ATOM   3512  HG  SER B 121     115.239  99.371 -14.412  1.00  0.00           H  
ATOM   3513  N   VAL B 122     119.129  97.922 -15.483  1.00 27.38           N  
ATOM   3514  HN  VAL B 122     119.608  98.429 -14.739  1.00  0.00           H  
ATOM   3515  CA  VAL B 122     119.587  98.053 -16.862  1.00 24.24           C  
ATOM   3516  HA  VAL B 122     118.696  98.276 -17.494  1.00  0.00           H  
ATOM   3517  C   VAL B 122     120.176  96.731 -17.343  1.00 22.71           C  
ATOM   3518  O   VAL B 122     120.880  96.030 -16.603  1.00 23.95           O  
ATOM   3519  CB  VAL B 122     120.568  99.232 -17.004  1.00 24.11           C  
ATOM   3520  HB  VAL B 122     120.158 100.091 -16.424  1.00  0.00           H  
ATOM   3521  CG1 VAL B 122     121.942  98.897 -16.436  1.00 24.66           C  
ATOM   3522 1HG1 VAL B 122     122.652  99.750 -16.539  1.00  0.00           H  
ATOM   3523 2HG1 VAL B 122     122.355  97.968 -16.894  1.00  0.00           H  
ATOM   3524 3HG1 VAL B 122     121.871  98.553 -15.378  1.00  0.00           H  
ATOM   3525  CG2 VAL B 122     120.678  99.660 -18.455  1.00 24.57           C  
ATOM   3526 1HG2 VAL B 122     121.388 100.513 -18.558  1.00  0.00           H  
ATOM   3527 2HG2 VAL B 122     119.681  99.895 -18.894  1.00  0.00           H  
ATOM   3528 3HG2 VAL B 122     120.955  98.808 -19.119  1.00  0.00           H  
ATOM   3529  N   THR B 123     119.863  96.364 -18.587  1.00 20.81           N  
ATOM   3530  HN  THR B 123     119.304  96.991 -19.165  1.00  0.00           H  
ATOM   3531  CA  THR B 123     120.302  95.088 -19.139  1.00 20.62           C  
ATOM   3532  HA  THR B 123     120.535  94.402 -18.292  1.00  0.00           H  
ATOM   3533  C   THR B 123     121.542  95.210 -20.009  1.00 18.24           C  
ATOM   3534  O   THR B 123     122.204  94.198 -20.264  1.00 18.42           O  
ATOM   3535  CB  THR B 123     119.178  94.460 -19.972  1.00 22.95           C  
ATOM   3536  HB  THR B 123     119.560  93.531 -20.457  1.00  0.00           H  
ATOM   3537  CG2 THR B 123     117.980  94.104 -19.087  1.00 23.67           C  
ATOM   3538 1HG2 THR B 123     118.296  93.385 -18.296  1.00  0.00           H  
ATOM   3539 2HG2 THR B 123     117.118  93.721 -19.682  1.00  0.00           H  
ATOM   3540 3HG2 THR B 123     117.491  95.010 -18.659  1.00  0.00           H  
ATOM   3541  OG1 THR B 123     118.772  95.383 -20.988  1.00 24.74           O  
ATOM   3542  HG1 THR B 123     119.515  95.604 -21.537  1.00  0.00           H  
ATOM   3543  N   CYS B 124     121.864  96.418 -20.460  1.00 17.39           N  
ATOM   3544  HN  CYS B 124     121.273  97.208 -20.204  1.00  0.00           H  
ATOM   3545  CA  CYS B 124     123.023  96.661 -21.303  1.00 16.52           C  
ATOM   3546  HA  CYS B 124     123.871  96.009 -20.988  1.00  0.00           H  
ATOM   3547  C   CYS B 124     123.393  98.124 -21.129  1.00 15.41           C  
ATOM   3548  O   CYS B 124     122.522  98.995 -21.228  1.00 17.48           O  
ATOM   3549  CB  CYS B 124     122.666  96.393 -22.769  1.00 17.61           C  
ATOM   3550  HB1 CYS B 124     122.256  95.362 -22.882  1.00  0.00           H  
ATOM   3551  HB2 CYS B 124     121.772  96.992 -23.062  1.00  0.00           H  
ATOM   3552  SG  CYS B 124     124.010  96.662 -23.950  1.00 19.81           S  
ATOM   3553  N   THR B 125     124.668  98.395 -20.858  1.00 14.49           N  
ATOM   3554  HN  THR B 125     125.340  97.632 -20.774  1.00  0.00           H  
ATOM   3555  CA  THR B 125     125.112  99.772 -20.680  1.00 13.94           C  
ATOM   3556  HA  THR B 125     124.495 100.422 -21.343  1.00  0.00           H  
ATOM   3557  C   THR B 125     126.567  99.896 -21.119  1.00 13.16           C  
ATOM   3558  O   THR B 125     127.367  98.980 -20.904  1.00 14.36           O  
ATOM   3559  CB  THR B 125     124.903 100.235 -19.233  1.00 15.42           C  
ATOM   3560  HB  THR B 125     123.829 100.102 -18.963  1.00  0.00           H  
ATOM   3561  CG2 THR B 125     125.758  99.438 -18.257  1.00 16.22           C  
ATOM   3562 1HG2 THR B 125     125.606  99.775 -17.205  1.00  0.00           H  
ATOM   3563 2HG2 THR B 125     126.836  99.469 -18.542  1.00  0.00           H  
ATOM   3564 3HG2 THR B 125     125.581  98.342 -18.363  1.00  0.00           H  
ATOM   3565  OG1 THR B 125     125.234 101.619 -19.141  1.00 16.52           O  
ATOM   3566  HG1 THR B 125     125.105 101.906 -18.245  1.00  0.00           H  
ATOM   3567  N   TYR B 126     126.897 101.012 -21.761  1.00 13.57           N  
ATOM   3568  HN  TYR B 126     126.205 101.757 -21.844  1.00  0.00           H  
ATOM   3569  CA  TYR B 126     128.212 101.206 -22.349  1.00 12.22           C  
ATOM   3570  HA  TYR B 126     128.785 100.253 -22.271  1.00  0.00           H  
ATOM   3571  C   TYR B 126     128.966 102.295 -21.601  1.00 12.31           C  
ATOM   3572  O   TYR B 126     128.417 103.374 -21.354  1.00 13.88           O  
ATOM   3573  CB  TYR B 126     128.092 101.591 -23.827  1.00 12.49           C  
ATOM   3574  HB1 TYR B 126     127.356 102.417 -23.968  1.00  0.00           H  
ATOM   3575  HB2 TYR B 126     127.578 100.791 -24.409  1.00  0.00           H  
ATOM   3576  CG  TYR B 126     129.425 101.941 -24.445  1.00 11.69           C  
ATOM   3577  CD1 TYR B 126     130.352 100.945 -24.755  1.00 12.62           C  
ATOM   3578  HD1 TYR B 126     130.102  99.890 -24.554  1.00  0.00           H  
ATOM   3579  CD2 TYR B 126     129.764 103.261 -24.709  1.00 12.35           C  
ATOM   3580  HD2 TYR B 126     129.044 104.063 -24.473  1.00  0.00           H  
ATOM   3581  CE1 TYR B 126     131.578 101.260 -25.310  1.00 12.78           C  
ATOM   3582  HE1 TYR B 126     132.304 100.465 -25.551  1.00  0.00           H  
ATOM   3583  CE2 TYR B 126     130.977 103.586 -25.257  1.00 12.54           C  
ATOM   3584  HE2 TYR B 126     131.230 104.641 -25.456  1.00  0.00           H  
ATOM   3585  CZ  TYR B 126     131.882 102.587 -25.559  1.00 13.15           C  
ATOM   3586  OH  TYR B 126     133.094 102.925 -26.094  1.00 14.00           O  
ATOM   3587  HH  TYR B 126     133.303 103.836 -26.265  1.00  0.00           H  
ATOM   3588  N   SER B 127     130.239 102.029 -21.295  1.00 12.54           N  
ATOM   3589  HN  SER B 127     130.618 101.111 -21.525  1.00  0.00           H  
ATOM   3590  CA  SER B 127     131.104 103.003 -20.645  1.00 13.06           C  
ATOM   3591  HA  SER B 127     130.476 103.815 -20.210  1.00  0.00           H  
ATOM   3592  C   SER B 127     132.067 103.606 -21.650  1.00 13.16           C  
ATOM   3593  O   SER B 127     133.030 102.931 -22.050  1.00 12.96           O  
ATOM   3594  CB  SER B 127     131.893 102.332 -19.528  1.00 13.59           C  
ATOM   3595  HB1 SER B 127     132.311 101.349 -19.849  1.00  0.00           H  
ATOM   3596  HB2 SER B 127     131.227 101.971 -18.710  1.00  0.00           H  
ATOM   3597  OG  SER B 127     132.906 103.201 -19.038  1.00 15.06           O  
ATOM   3598  HG  SER B 127     133.398 102.783 -18.341  1.00  0.00           H  
ATOM   3599  N   PRO B 128     131.888 104.867 -22.050  1.00 13.84           N  
ATOM   3600  CA  PRO B 128     132.899 105.494 -22.914  1.00 15.58           C  
ATOM   3601  HA  PRO B 128     132.978 104.918 -23.865  1.00  0.00           H  
ATOM   3602  C   PRO B 128     134.269 105.583 -22.266  1.00 16.05           C  
ATOM   3603  O   PRO B 128     135.283 105.413 -22.950  1.00 17.92           O  
ATOM   3604  CB  PRO B 128     132.301 106.880 -23.208  1.00 16.40           C  
ATOM   3605  HB1 PRO B 128     132.755 107.705 -22.611  1.00  0.00           H  
ATOM   3606  HB2 PRO B 128     132.571 107.286 -24.211  1.00  0.00           H  
ATOM   3607  CG  PRO B 128     130.820 106.713 -22.994  1.00 16.54           C  
ATOM   3608  HG1 PRO B 128     130.262 106.445 -23.921  1.00  0.00           H  
ATOM   3609  HG2 PRO B 128     130.287 107.671 -22.790  1.00  0.00           H  
ATOM   3610  CD  PRO B 128     130.681 105.703 -21.896  1.00 14.34           C  
ATOM   3611  HD1 PRO B 128     129.721 105.137 -21.906  1.00  0.00           H  
ATOM   3612  HD2 PRO B 128     130.546 106.140 -20.879  1.00  0.00           H  
ATOM   3613  N   ALA B 129     134.331 105.822 -20.953  1.00 16.42           N  
ATOM   3614  HN  ALA B 129     133.473 105.896 -20.407  1.00  0.00           H  
ATOM   3615  CA  ALA B 129     135.626 105.977 -20.301  1.00 17.62           C  
ATOM   3616  HA  ALA B 129     136.198 106.762 -20.848  1.00  0.00           H  
ATOM   3617  C   ALA B 129     136.432 104.688 -20.345  1.00 17.34           C  
ATOM   3618  O   ALA B 129     137.665 104.729 -20.422  1.00 19.49           O  
ATOM   3619  CB  ALA B 129     135.442 106.443 -18.858  1.00 19.25           C  
ATOM   3620  HB1 ALA B 129     136.432 106.562 -18.359  1.00  0.00           H  
ATOM   3621  HB2 ALA B 129     134.767 105.765 -18.285  1.00  0.00           H  
ATOM   3622  HB3 ALA B 129     134.832 107.374 -18.797  1.00  0.00           H  
ATOM   3623  N   LEU B 130     135.758 103.540 -20.303  1.00 15.85           N  
ATOM   3624  HN  LEU B 130     134.741 103.571 -20.233  1.00  0.00           H  
ATOM   3625  CA  LEU B 130     136.414 102.245 -20.353  1.00 16.37           C  
ATOM   3626  HA  LEU B 130     137.476 102.375 -20.038  1.00  0.00           H  
ATOM   3627  C   LEU B 130     136.397 101.618 -21.741  1.00 16.46           C  
ATOM   3628  O   LEU B 130     137.011 100.561 -21.924  1.00 17.93           O  
ATOM   3629  CB  LEU B 130     135.734 101.286 -19.376  1.00 15.80           C  
ATOM   3630  HB1 LEU B 130     136.155 100.260 -19.489  1.00  0.00           H  
ATOM   3631  HB2 LEU B 130     134.680 101.100 -19.690  1.00  0.00           H  
ATOM   3632  CG  LEU B 130     135.778 101.714 -17.912  1.00 17.42           C  
ATOM   3633  HG  LEU B 130     135.511 102.795 -17.854  1.00  0.00           H  
ATOM   3634  CD1 LEU B 130     134.767 100.926 -17.097  1.00 17.72           C  
ATOM   3635 1HD1 LEU B 130     134.799 101.239 -16.027  1.00  0.00           H  
ATOM   3636 2HD1 LEU B 130     134.909  99.826 -17.212  1.00  0.00           H  
ATOM   3637 3HD1 LEU B 130     133.739 101.006 -17.522  1.00  0.00           H  
ATOM   3638  CD2 LEU B 130     137.187 101.534 -17.343  1.00 19.25           C  
ATOM   3639 1HD2 LEU B 130     137.219 101.847 -16.273  1.00  0.00           H  
ATOM   3640 2HD2 LEU B 130     137.952 102.067 -17.954  1.00  0.00           H  
ATOM   3641 3HD2 LEU B 130     137.560 100.493 -17.482  1.00  0.00           H  
ATOM   3642  N   ASN B 131     135.710 102.231 -22.712  1.00 15.30           N  
ATOM   3643  HN  ASN B 131     135.419 103.197 -22.560  1.00  0.00           H  
ATOM   3644  CA  ASN B 131     135.351 101.590 -23.988  1.00 13.10           C  
ATOM   3645  HA  ASN B 131     134.489 102.154 -24.415  1.00  0.00           H  
ATOM   3646  C   ASN B 131     134.890 100.157 -23.755  1.00 12.32           C  
ATOM   3647  O   ASN B 131     135.409  99.204 -24.336  1.00 13.06           O  
ATOM   3648  CB  ASN B 131     136.483 101.635 -25.015  1.00 13.96           C  
ATOM   3649  HB1 ASN B 131     136.916 102.660 -25.088  1.00  0.00           H  
ATOM   3650  HB2 ASN B 131     137.380 101.086 -24.645  1.00  0.00           H  
ATOM   3651  CG  ASN B 131     136.055 101.121 -26.392  1.00 13.78           C  
ATOM   3652  ND2 ASN B 131     136.991 100.521 -27.108  1.00 14.53           N  
ATOM   3653 1HD2 ASN B 131     136.706 100.179 -28.025  1.00  0.00           H  
ATOM   3654 2HD2 ASN B 131     137.948 100.411 -26.774  1.00  0.00           H  
ATOM   3655  OD1 ASN B 131     134.898 101.254 -26.796  1.00 14.62           O  
ATOM   3656  N   LYS B 132     133.885 100.023 -22.891  1.00 11.52           N  
ATOM   3657  HN  LYS B 132     133.391 100.852 -22.561  1.00  0.00           H  
ATOM   3658  CA  LYS B 132     133.483  98.709 -22.412  1.00 11.80           C  
ATOM   3659  HA  LYS B 132     133.831  97.945 -23.146  1.00  0.00           H  
ATOM   3660  C   LYS B 132     131.969  98.620 -22.308  1.00 10.92           C  
ATOM   3661  O   LYS B 132     131.332  99.477 -21.688  1.00 11.36           O  
ATOM   3662  CB  LYS B 132     134.135  98.412 -21.057  1.00 13.11           C  
ATOM   3663  HB1 LYS B 132     135.230  98.616 -21.099  1.00  0.00           H  
ATOM   3664  HB2 LYS B 132     133.828  99.173 -20.302  1.00  0.00           H  
ATOM   3665  CG  LYS B 132     133.877  97.009 -20.530  1.00 13.55           C  
ATOM   3666  HG1 LYS B 132     133.899  96.243 -21.340  1.00  0.00           H  
ATOM   3667  HG2 LYS B 132     132.819  96.868 -20.207  1.00  0.00           H  
ATOM   3668  CD  LYS B 132     134.865  96.697 -19.417  1.00 15.43           C  
ATOM   3669  HD1 LYS B 132     134.813  97.457 -18.602  1.00  0.00           H  
ATOM   3670  HD2 LYS B 132     135.916  96.867 -19.747  1.00  0.00           H  
ATOM   3671  CE  LYS B 132     134.676  95.301 -18.880  1.00 17.26           C  
ATOM   3672  HE1 LYS B 132     133.657  95.150 -18.454  1.00  0.00           H  
ATOM   3673  HE2 LYS B 132     134.624  94.541 -19.695  1.00  0.00           H  
ATOM   3674  NZ  LYS B 132     135.742  94.994 -17.898  1.00 19.75           N  
ATOM   3675  HZ1 LYS B 132     135.614  94.050 -17.535  1.00  0.00           H  
ATOM   3676  HZ2 LYS B 132     135.789  95.689 -17.153  1.00  0.00           H  
ATOM   3677  HZ3 LYS B 132     136.674  95.132 -18.288  1.00  0.00           H  
ATOM   3678  N   LEU B 133     131.407  97.581 -22.928  1.00 11.00           N  
ATOM   3679  HN  LEU B 133     132.005  96.968 -23.482  1.00  0.00           H  
ATOM   3680  CA  LEU B 133     129.987  97.277 -22.855  1.00 12.00           C  
ATOM   3681  HA  LEU B 133     129.413  98.208 -22.637  1.00  0.00           H  
ATOM   3682  C   LEU B 133     129.772  96.266 -21.735  1.00 11.92           C  
ATOM   3683  O   LEU B 133     130.502  95.277 -21.643  1.00 13.46           O  
ATOM   3684  CB  LEU B 133     129.520  96.682 -24.186  1.00 12.48           C  
ATOM   3685  HB1 LEU B 133     130.053  95.721 -24.377  1.00  0.00           H  
ATOM   3686  HB2 LEU B 133     129.907  97.299 -25.031  1.00  0.00           H  
ATOM   3687  CG  LEU B 133     128.013  96.477 -24.344  1.00 14.77           C  
ATOM   3688  HG  LEU B 133     127.639  95.918 -23.455  1.00  0.00           H  
ATOM   3689  CD1 LEU B 133     127.299  97.836 -24.397  1.00 17.46           C  
ATOM   3690 1HD1 LEU B 133     127.503  98.446 -23.486  1.00  0.00           H  
ATOM   3691 2HD1 LEU B 133     126.204  97.713 -24.567  1.00  0.00           H  
ATOM   3692 3HD1 LEU B 133     127.558  98.395 -25.326  1.00  0.00           H  
ATOM   3693  CD2 LEU B 133     127.734  95.642 -25.591  1.00 18.47           C  
ATOM   3694 1HD2 LEU B 133     128.252  94.656 -25.553  1.00  0.00           H  
ATOM   3695 2HD2 LEU B 133     127.993  96.201 -26.520  1.00  0.00           H  
ATOM   3696 3HD2 LEU B 133     126.639  95.519 -25.761  1.00  0.00           H  
ATOM   3697  N   PHE B 134     128.775  96.521 -20.891  1.00 12.46           N  
ATOM   3698  HN  PHE B 134     128.262  97.396 -20.999  1.00  0.00           H  
ATOM   3699  CA  PHE B 134     128.378  95.615 -19.821  1.00 13.47           C  
ATOM   3700  HA  PHE B 134     129.077  94.748 -19.770  1.00  0.00           H  
ATOM   3701  C   PHE B 134     126.966  95.138 -20.126  1.00 13.41           C  
ATOM   3702  O   PHE B 134     126.071  95.960 -20.347  1.00 14.32           O  
ATOM   3703  CB  PHE B 134     128.353  96.357 -18.481  1.00 14.06           C  
ATOM   3704  HB1 PHE B 134     127.908  95.712 -17.688  1.00  0.00           H  
ATOM   3705  HB2 PHE B 134     127.599  97.178 -18.505  1.00  0.00           H  
ATOM   3706  CG  PHE B 134     129.687  96.885 -18.039  1.00 14.24           C  
ATOM   3707  CD1 PHE B 134     130.205  98.049 -18.582  1.00 13.85           C  
ATOM   3708  HD1 PHE B 134     129.630  98.597 -19.348  1.00  0.00           H  
ATOM   3709  CD2 PHE B 134     130.418  96.225 -17.059  1.00 15.27           C  
ATOM   3710  HD2 PHE B 134     130.012  95.306 -16.604  1.00  0.00           H  
ATOM   3711  CE1 PHE B 134     131.436  98.533 -18.175  1.00 14.87           C  
ATOM   3712  HE1 PHE B 134     131.845  99.449 -18.633  1.00  0.00           H  
ATOM   3713  CE2 PHE B 134     131.646  96.703 -16.647  1.00 15.34           C  
ATOM   3714  HE2 PHE B 134     132.223  96.157 -15.882  1.00  0.00           H  
ATOM   3715  CZ  PHE B 134     132.154  97.872 -17.197  1.00 15.26           C  
ATOM   3716  HZ  PHE B 134     133.124  98.270 -16.856  1.00  0.00           H  
ATOM   3717  N   CYS B 135     126.753  93.823 -20.138  1.00 13.16           N  
ATOM   3718  HN  CYS B 135     127.498  93.170 -19.895  1.00  0.00           H  
ATOM   3719  CA  CYS B 135     125.429  93.341 -20.507  1.00 14.07           C  
ATOM   3720  HA  CYS B 135     124.684  94.124 -20.234  1.00  0.00           H  
ATOM   3721  C   CYS B 135     125.085  92.073 -19.749  1.00 14.75           C  
ATOM   3722  O   CYS B 135     125.962  91.343 -19.292  1.00 15.65           O  
ATOM   3723  CB  CYS B 135     125.325  93.085 -22.007  1.00 16.55           C  
ATOM   3724  HB1 CYS B 135     124.278  92.832 -22.295  1.00  0.00           H  
ATOM   3725  HB2 CYS B 135     125.449  94.033 -22.581  1.00  0.00           H  
ATOM   3726  SG  CYS B 135     126.466  91.833 -22.589  1.00 18.11           S  
ATOM   3727  N   GLN B 136     123.785  91.823 -19.627  1.00 15.76           N  
ATOM   3728  HN  GLN B 136     123.113  92.526 -19.933  1.00  0.00           H  
ATOM   3729  CA  GLN B 136     123.298  90.574 -19.069  1.00 15.88           C  
ATOM   3730  HA  GLN B 136     123.958  90.281 -18.220  1.00  0.00           H  
ATOM   3731  C   GLN B 136     123.339  89.470 -20.125  1.00 15.19           C  
ATOM   3732  O   GLN B 136     123.405  89.720 -21.327  1.00 16.45           O  
ATOM   3733  CB  GLN B 136     121.876  90.758 -18.542  1.00 17.65           C  
ATOM   3734  HB1 GLN B 136     121.211  91.179 -19.332  1.00  0.00           H  
ATOM   3735  HB2 GLN B 136     121.379  89.772 -18.390  1.00  0.00           H  
ATOM   3736  CG  GLN B 136     121.811  91.595 -17.281  1.00 20.68           C  
ATOM   3737  HG1 GLN B 136     122.447  91.152 -16.479  1.00  0.00           H  
ATOM   3738  HG2 GLN B 136     122.342  92.565 -17.423  1.00  0.00           H  
ATOM   3739  CD  GLN B 136     120.395  91.824 -16.781  1.00 24.34           C  
ATOM   3740  NE2 GLN B 136     120.279  92.429 -15.607  1.00 26.76           N  
ATOM   3741 1HE2 GLN B 136     121.087  92.726 -15.059  1.00  0.00           H  
ATOM   3742 2HE2 GLN B 136     119.328  92.583 -15.271  1.00  0.00           H  
ATOM   3743  OE1 GLN B 136     119.423  91.467 -17.440  1.00 26.73           O  
ATOM   3744  N   LEU B 137     123.301  88.232 -19.648  1.00 14.77           N  
ATOM   3745  HN  LEU B 137     123.222  88.097 -18.640  1.00  0.00           H  
ATOM   3746  CA  LEU B 137     123.368  87.059 -20.510  1.00 14.38           C  
ATOM   3747  HA  LEU B 137     124.329  87.068 -21.075  1.00  0.00           H  
ATOM   3748  C   LEU B 137     122.204  87.036 -21.490  1.00 14.20           C  
ATOM   3749  O   LEU B 137     121.037  87.094 -21.088  1.00 15.87           O  
ATOM   3750  CB  LEU B 137     123.309  85.816 -19.626  1.00 14.94           C  
ATOM   3751  HB1 LEU B 137     122.426  85.871 -18.948  1.00  0.00           H  
ATOM   3752  HB2 LEU B 137     124.134  85.840 -18.877  1.00  0.00           H  
ATOM   3753  CG  LEU B 137     123.316  84.485 -20.369  1.00 14.96           C  
ATOM   3754  HG  LEU B 137     122.493  84.493 -21.121  1.00  0.00           H  
ATOM   3755  CD1 LEU B 137     124.622  84.310 -21.090  1.00 15.76           C  
ATOM   3756 1HD1 LEU B 137     124.801  85.146 -21.806  1.00  0.00           H  
ATOM   3757 2HD1 LEU B 137     124.682  83.318 -21.595  1.00  0.00           H  
ATOM   3758 3HD1 LEU B 137     125.471  84.191 -20.378  1.00  0.00           H  
ATOM   3759  CD2 LEU B 137     123.071  83.340 -19.389  1.00 16.81           C  
ATOM   3760 1HD2 LEU B 137     122.102  83.470 -18.854  1.00  0.00           H  
ATOM   3761 2HD2 LEU B 137     123.920  83.221 -18.677  1.00  0.00           H  
ATOM   3762 3HD2 LEU B 137     123.131  82.348 -19.894  1.00  0.00           H  
ATOM   3763  N   ALA B 138     122.531  86.950 -22.780  1.00 14.65           N  
ATOM   3764  HN  ALA B 138     123.515  87.045 -23.031  1.00  0.00           H  
ATOM   3765  CA  ALA B 138     121.570  86.729 -23.855  1.00 16.94           C  
ATOM   3766  HA  ALA B 138     122.162  86.667 -24.798  1.00  0.00           H  
ATOM   3767  C   ALA B 138     120.584  87.877 -24.042  1.00 18.72           C  
ATOM   3768  O   ALA B 138     119.578  87.714 -24.730  1.00 23.32           O  
ATOM   3769  CB  ALA B 138     120.827  85.391 -23.721  1.00 18.42           C  
ATOM   3770  HB1 ALA B 138     121.548  84.552 -23.584  1.00  0.00           H  
ATOM   3771  HB2 ALA B 138     120.142  85.211 -24.582  1.00  0.00           H  
ATOM   3772  HB3 ALA B 138     120.067  85.420 -22.905  1.00  0.00           H  
ATOM   3773  N   LYS B 139     120.841  89.040 -23.463  1.00 16.56           N  
ATOM   3774  HN  LYS B 139     121.683  89.142 -22.896  1.00  0.00           H  
ATOM   3775  CA  LYS B 139     119.945  90.174 -23.621  1.00 17.47           C  
ATOM   3776  HA  LYS B 139     118.912  89.796 -23.803  1.00  0.00           H  
ATOM   3777  C   LYS B 139     120.375  91.032 -24.809  1.00 16.10           C  
ATOM   3778  O   LYS B 139     121.516  90.979 -25.268  1.00 15.64           O  
ATOM   3779  CB  LYS B 139     119.946  91.021 -22.348  1.00 20.46           C  
ATOM   3780  HB1 LYS B 139     119.437  91.997 -22.528  1.00  0.00           H  
ATOM   3781  HB2 LYS B 139     120.976  91.383 -22.121  1.00  0.00           H  
ATOM   3782  CG  LYS B 139     119.346  90.322 -21.134  1.00 24.48           C  
ATOM   3783  HG1 LYS B 139     119.870  89.364 -20.909  1.00  0.00           H  
ATOM   3784  HG2 LYS B 139     119.578  90.866 -20.189  1.00  0.00           H  
ATOM   3785  CD  LYS B 139     117.852  90.117 -21.312  1.00 28.55           C  
ATOM   3786  HD1 LYS B 139     117.355  91.048 -21.671  1.00  0.00           H  
ATOM   3787  HD2 LYS B 139     117.634  89.455 -22.183  1.00  0.00           H  
ATOM   3788  CE  LYS B 139     117.201  89.597 -20.049  1.00 31.81           C  
ATOM   3789  HE1 LYS B 139     117.907  88.981 -19.444  1.00  0.00           H  
ATOM   3790  HE2 LYS B 139     117.018  90.414 -19.312  1.00  0.00           H  
ATOM   3791  NZ  LYS B 139     115.949  88.850 -20.368  1.00 33.86           N  
ATOM   3792  HZ1 LYS B 139     115.510  88.499 -19.517  1.00  0.00           H  
ATOM   3793  HZ2 LYS B 139     116.116  88.103 -21.042  1.00  0.00           H  
ATOM   3794  HZ3 LYS B 139     115.303  89.414 -20.921  1.00  0.00           H  
ATOM   3795  N   THR B 140     119.436  91.836 -25.297  1.00 15.92           N  
ATOM   3796  HN  THR B 140     118.521  91.862 -24.846  1.00  0.00           H  
ATOM   3797  CA  THR B 140     119.679  92.681 -26.459  1.00 16.05           C  
ATOM   3798  HA  THR B 140     119.997  92.046 -27.318  1.00  0.00           H  
ATOM   3799  C   THR B 140     120.757  93.717 -26.169  1.00 15.51           C  
ATOM   3800  O   THR B 140     120.656  94.483 -25.207  1.00 17.56           O  
ATOM   3801  CB  THR B 140     118.375  93.398 -26.813  1.00 16.71           C  
ATOM   3802  HB  THR B 140     118.101  94.087 -25.980  1.00  0.00           H  
ATOM   3803  CG2 THR B 140     118.522  94.203 -28.093  1.00 18.50           C  
ATOM   3804 1HG2 THR B 140     119.334  94.956 -27.963  1.00  0.00           H  
ATOM   3805 2HG2 THR B 140     117.561  94.669 -28.412  1.00  0.00           H  
ATOM   3806 3HG2 THR B 140     118.687  93.554 -28.984  1.00  0.00           H  
ATOM   3807  OG1 THR B 140     117.334  92.432 -26.980  1.00 18.39           O  
ATOM   3808  HG1 THR B 140     117.242  91.929 -26.180  1.00  0.00           H  
ATOM   3809  N   CYS B 141     121.775  93.760 -27.025  1.00 14.14           N  
ATOM   3810  HN  CYS B 141     121.825  93.054 -27.760  1.00  0.00           H  
ATOM   3811  CA  CYS B 141     122.826  94.775 -26.958  1.00 13.88           C  
ATOM   3812  HA  CYS B 141     122.633  95.446 -26.089  1.00  0.00           H  
ATOM   3813  C   CYS B 141     122.783  95.589 -28.238  1.00 13.70           C  
ATOM   3814  O   CYS B 141     123.249  95.118 -29.291  1.00 14.39           O  
ATOM   3815  CB  CYS B 141     124.206  94.138 -26.806  1.00 15.25           C  
ATOM   3816  HB1 CYS B 141     124.467  93.550 -27.717  1.00  0.00           H  
ATOM   3817  HB2 CYS B 141     125.002  94.917 -26.849  1.00  0.00           H  
ATOM   3818  SG  CYS B 141     124.391  93.143 -25.352  1.00 16.96           S  
ATOM   3819  N   PRO B 142     122.212  96.792 -28.214  1.00 14.27           N  
ATOM   3820  CA  PRO B 142     122.168  97.612 -29.431  1.00 14.44           C  
ATOM   3821  HA  PRO B 142     121.840  97.000 -30.304  1.00  0.00           H  
ATOM   3822  C   PRO B 142     123.529  98.241 -29.699  1.00 15.06           C  
ATOM   3823  O   PRO B 142     124.128  98.868 -28.821  1.00 17.63           O  
ATOM   3824  CB  PRO B 142     121.125  98.688 -29.105  1.00 17.01           C  
ATOM   3825  HB1 PRO B 142     121.541  99.722 -29.101  1.00  0.00           H  
ATOM   3826  HB2 PRO B 142     120.379  98.845 -29.919  1.00  0.00           H  
ATOM   3827  CG  PRO B 142     120.509  98.289 -27.803  1.00 17.86           C  
ATOM   3828  HG1 PRO B 142     119.505  97.820 -27.923  1.00  0.00           H  
ATOM   3829  HG2 PRO B 142     120.189  99.162 -27.187  1.00  0.00           H  
ATOM   3830  CD  PRO B 142     121.480  97.409 -27.101  1.00 16.17           C  
ATOM   3831  HD1 PRO B 142     122.120  97.924 -26.347  1.00  0.00           H  
ATOM   3832  HD2 PRO B 142     121.025  96.688 -26.382  1.00  0.00           H  
ATOM   3833  N   VAL B 143     124.024  98.055 -30.914  1.00 12.91           N  
ATOM   3834  HN  VAL B 143     123.515  97.454 -31.563  1.00  0.00           H  
ATOM   3835  CA  VAL B 143     125.264  98.673 -31.360  1.00 12.88           C  
ATOM   3836  HA  VAL B 143     125.623  99.371 -30.568  1.00  0.00           H  
ATOM   3837  C   VAL B 143     124.946  99.475 -32.611  1.00 12.76           C  
ATOM   3838  O   VAL B 143     124.372  98.941 -33.563  1.00 13.40           O  
ATOM   3839  CB  VAL B 143     126.355  97.618 -31.624  1.00 13.32           C  
ATOM   3840  HB  VAL B 143     125.985  96.912 -32.404  1.00  0.00           H  
ATOM   3841  CG1 VAL B 143     127.624  98.293 -32.140  1.00 14.60           C  
ATOM   3842 1HG1 VAL B 143     127.414  98.871 -33.070  1.00  0.00           H  
ATOM   3843 2HG1 VAL B 143     128.451  97.560 -32.287  1.00  0.00           H  
ATOM   3844 3HG1 VAL B 143     128.101  98.929 -31.358  1.00  0.00           H  
ATOM   3845  CG2 VAL B 143     126.643  96.827 -30.350  1.00 14.71           C  
ATOM   3846 1HG2 VAL B 143     125.716  96.334 -29.973  1.00  0.00           H  
ATOM   3847 2HG2 VAL B 143     127.120  97.463 -29.568  1.00  0.00           H  
ATOM   3848 3HG2 VAL B 143     127.470  96.094 -30.497  1.00  0.00           H  
ATOM   3849  N   GLN B 144     125.284 100.759 -32.597  1.00 12.42           N  
ATOM   3850  HN  GLN B 144     125.713 101.154 -31.760  1.00  0.00           H  
ATOM   3851  CA  GLN B 144     125.055 101.613 -33.749  1.00 12.41           C  
ATOM   3852  HA  GLN B 144     124.149 101.268 -34.299  1.00  0.00           H  
ATOM   3853  C   GLN B 144     126.255 101.590 -34.675  1.00 12.82           C  
ATOM   3854  O   GLN B 144     127.403 101.541 -34.228  1.00 12.59           O  
ATOM   3855  CB  GLN B 144     124.860 103.051 -33.288  1.00 13.83           C  
ATOM   3856  HB1 GLN B 144     124.755 103.736 -34.161  1.00  0.00           H  
ATOM   3857  HB2 GLN B 144     125.800 103.457 -32.847  1.00  0.00           H  
ATOM   3858  CG  GLN B 144     123.708 103.218 -32.336  1.00 15.68           C  
ATOM   3859  HG1 GLN B 144     123.743 102.452 -31.526  1.00  0.00           H  
ATOM   3860  HG2 GLN B 144     122.745 102.927 -32.817  1.00  0.00           H  
ATOM   3861  CD  GLN B 144     123.629 104.606 -31.764  1.00 17.83           C  
ATOM   3862  NE2 GLN B 144     122.463 104.951 -31.253  1.00 20.83           N  
ATOM   3863 1HE2 GLN B 144     121.664 104.318 -31.226  1.00  0.00           H  
ATOM   3864 2HE2 GLN B 144     122.409 105.893 -30.865  1.00  0.00           H  
ATOM   3865  OE1 GLN B 144     124.598 105.374 -31.797  1.00 17.28           O  
ATOM   3866  N   LEU B 145     125.977 101.660 -35.971  1.00 12.67           N  
ATOM   3867  HN  LEU B 145     125.005 101.562 -36.264  1.00  0.00           H  
ATOM   3868  CA  LEU B 145     126.989 101.870 -36.996  1.00 12.67           C  
ATOM   3869  HA  LEU B 145     128.005 101.803 -36.541  1.00  0.00           H  
ATOM   3870  C   LEU B 145     126.774 103.262 -37.565  1.00 12.91           C  
ATOM   3871  O   LEU B 145     125.635 103.642 -37.856  1.00 13.47           O  
ATOM   3872  CB  LEU B 145     126.862 100.845 -38.127  1.00 14.69           C  
ATOM   3873  HB1 LEU B 145     125.896 101.010 -38.659  1.00  0.00           H  
ATOM   3874  HB2 LEU B 145     127.595 101.098 -38.929  1.00  0.00           H  
ATOM   3875  CG  LEU B 145     126.993  99.359 -37.785  1.00 16.90           C  
ATOM   3876  HG  LEU B 145     127.320  98.834 -38.713  1.00  0.00           H  
ATOM   3877  CD1 LEU B 145     128.031  99.077 -36.722  1.00 16.16           C  
ATOM   3878 1HD1 LEU B 145     128.126  97.994 -36.473  1.00  0.00           H  
ATOM   3879 2HD1 LEU B 145     127.831  99.678 -35.804  1.00  0.00           H  
ATOM   3880 3HD1 LEU B 145     129.019  99.505 -37.011  1.00  0.00           H  
ATOM   3881  CD2 LEU B 145     125.655  98.787 -37.398  1.00 18.50           C  
ATOM   3882 1HD2 LEU B 145     125.750  97.704 -37.149  1.00  0.00           H  
ATOM   3883 2HD2 LEU B 145     124.885  98.965 -38.184  1.00  0.00           H  
ATOM   3884 3HD2 LEU B 145     125.182  99.363 -36.569  1.00  0.00           H  
ATOM   3885  N   TRP B 146     127.862 104.022 -37.687  1.00 12.17           N  
ATOM   3886  HN  TRP B 146     128.751 103.640 -37.364  1.00  0.00           H  
ATOM   3887  CA  TRP B 146     127.860 105.363 -38.252  1.00 12.68           C  
ATOM   3888  HA  TRP B 146     126.839 105.619 -38.620  1.00  0.00           H  
ATOM   3889  C   TRP B 146     128.850 105.403 -39.402  1.00 13.23           C  
ATOM   3890  O   TRP B 146     129.927 104.810 -39.315  1.00 13.65           O  
ATOM   3891  CB  TRP B 146     128.304 106.378 -37.189  1.00 12.94           C  
ATOM   3892  HB1 TRP B 146     129.308 106.114 -36.783  1.00  0.00           H  
ATOM   3893  HB2 TRP B 146     128.548 107.361 -37.656  1.00  0.00           H  
ATOM   3894  CG  TRP B 146     127.307 106.546 -36.080  1.00 12.29           C  
ATOM   3895  CD1 TRP B 146     127.224 105.815 -34.922  1.00 13.71           C  
ATOM   3896  HD1 TRP B 146     127.900 104.989 -34.645  1.00  0.00           H  
ATOM   3897  CD2 TRP B 146     126.240 107.498 -36.032  1.00 13.24           C  
ATOM   3898  CE2 TRP B 146     125.550 107.296 -34.818  1.00 13.26           C  
ATOM   3899  CE3 TRP B 146     125.800 108.500 -36.903  1.00 14.44           C  
ATOM   3900  HE3 TRP B 146     126.314 108.678 -37.863  1.00  0.00           H  
ATOM   3901  NE1 TRP B 146     126.169 106.266 -34.156  1.00 13.81           N  
ATOM   3902  HE1 TRP B 146     125.894 105.895 -33.247  1.00  0.00           H  
ATOM   3903  CZ2 TRP B 146     124.442 108.059 -34.456  1.00 14.89           C  
ATOM   3904  HZ2 TRP B 146     123.913 107.887 -33.504  1.00  0.00           H  
ATOM   3905  CZ3 TRP B 146     124.709 109.261 -36.536  1.00 16.06           C  
ATOM   3906  HZ3 TRP B 146     124.360 110.066 -37.205  1.00  0.00           H  
ATOM   3907  CH2 TRP B 146     124.037 109.030 -35.330  1.00 16.01           C  
ATOM   3908  HH2 TRP B 146     123.158 109.647 -35.078  1.00  0.00           H  
ATOM   3909  N   VAL B 147     128.492 106.118 -40.476  1.00 13.72           N  
ATOM   3910  HN  VAL B 147     127.551 106.511 -40.513  1.00  0.00           H  
ATOM   3911  CA  VAL B 147     129.397 106.356 -41.595  1.00 14.54           C  
ATOM   3912  HA  VAL B 147     130.442 106.195 -41.241  1.00  0.00           H  
ATOM   3913  C   VAL B 147     129.262 107.803 -42.048  1.00 15.32           C  
ATOM   3914  O   VAL B 147     128.235 108.447 -41.844  1.00 16.77           O  
ATOM   3915  CB  VAL B 147     129.141 105.419 -42.801  1.00 15.25           C  
ATOM   3916  HB  VAL B 147     129.833 105.711 -43.625  1.00  0.00           H  
ATOM   3917  CG1 VAL B 147     129.432 103.972 -42.422  1.00 15.75           C  
ATOM   3918 1HG1 VAL B 147     130.479 103.848 -42.059  1.00  0.00           H  
ATOM   3919 2HG1 VAL B 147     129.206 103.276 -43.264  1.00  0.00           H  
ATOM   3920 3HG1 VAL B 147     128.695 103.588 -41.679  1.00  0.00           H  
ATOM   3921  CG2 VAL B 147     127.717 105.587 -43.294  1.00 16.88           C  
ATOM   3922 1HG2 VAL B 147     127.504 106.646 -43.571  1.00  0.00           H  
ATOM   3923 2HG2 VAL B 147     126.980 105.203 -42.551  1.00  0.00           H  
ATOM   3924 3HG2 VAL B 147     127.491 104.891 -44.136  1.00  0.00           H  
ATOM   3925  N   ASP B 148     130.324 108.309 -42.678  1.00 16.25           N  
ATOM   3926  HN  ASP B 148     131.191 107.773 -42.714  1.00  0.00           H  
ATOM   3927  CA  ASP B 148     130.259 109.621 -43.316  1.00 17.55           C  
ATOM   3928  HA  ASP B 148     129.609 110.280 -42.695  1.00  0.00           H  
ATOM   3929  C   ASP B 148     129.675 109.561 -44.720  1.00 18.45           C  
ATOM   3930  O   ASP B 148     129.173 110.575 -45.218  1.00 19.70           O  
ATOM   3931  CB  ASP B 148     131.649 110.251 -43.391  1.00 18.71           C  
ATOM   3932  HB1 ASP B 148     132.355 109.597 -43.955  1.00  0.00           H  
ATOM   3933  HB2 ASP B 148     131.649 111.140 -44.064  1.00  0.00           H  
ATOM   3934  CG  ASP B 148     132.206 110.602 -42.027  1.00 21.10           C  
ATOM   3935  OD1 ASP B 148     131.420 110.959 -41.118  1.00 21.93           O  
ATOM   3936  OD2 ASP B 148     133.443 110.523 -41.869  1.00 23.26           O  
ATOM   3937  N   SER B 149     129.744 108.405 -45.371  1.00 18.28           N  
ATOM   3938  HN  SER B 149     130.169 107.600 -44.910  1.00  0.00           H  
ATOM   3939  CA  SER B 149     129.230 108.256 -46.724  1.00 19.16           C  
ATOM   3940  HA  SER B 149     128.378 108.964 -46.848  1.00  0.00           H  
ATOM   3941  C   SER B 149     128.694 106.843 -46.898  1.00 18.68           C  
ATOM   3942  O   SER B 149     129.119 105.904 -46.217  1.00 18.70           O  
ATOM   3943  CB  SER B 149     130.281 108.590 -47.792  1.00 23.58           C  
ATOM   3944  HB1 SER B 149     129.863 108.493 -48.821  1.00  0.00           H  
ATOM   3945  HB2 SER B 149     130.519 109.679 -47.804  1.00  0.00           H  
ATOM   3946  OG  SER B 149     131.446 107.808 -47.632  1.00 25.10           O  
ATOM   3947  HG  SER B 149     132.096 108.015 -48.293  1.00  0.00           H  
ATOM   3948  N   THR B 150     127.764 106.706 -47.830  1.00 18.93           N  
ATOM   3949  HN  THR B 150     127.560 107.497 -48.440  1.00  0.00           H  
ATOM   3950  CA  THR B 150     127.021 105.466 -48.016  1.00 18.76           C  
ATOM   3951  HA  THR B 150     126.618 105.120 -47.036  1.00  0.00           H  
ATOM   3952  C   THR B 150     127.909 104.383 -48.617  1.00 18.20           C  
ATOM   3953  O   THR B 150     128.457 104.582 -49.708  1.00 18.90           O  
ATOM   3954  CB  THR B 150     125.868 105.754 -48.973  1.00 20.20           C  
ATOM   3955  HB  THR B 150     126.286 106.112 -49.943  1.00  0.00           H  
ATOM   3956  CG2 THR B 150     125.045 104.494 -49.227  1.00 21.26           C  
ATOM   3957 1HG2 THR B 150     125.693 103.694 -49.656  1.00  0.00           H  
ATOM   3958 2HG2 THR B 150     124.155 104.698 -49.867  1.00  0.00           H  
ATOM   3959 3HG2 THR B 150     124.511 104.152 -48.310  1.00  0.00           H  
ATOM   3960  OG1 THR B 150     125.035 106.782 -48.422  1.00 22.58           O  
ATOM   3961  HG1 THR B 150     125.547 107.566 -48.264  1.00  0.00           H  
ATOM   3962  N   PRO B 151     128.068 103.233 -47.971  1.00 16.31           N  
ATOM   3963  CA  PRO B 151     128.818 102.133 -48.595  1.00 16.09           C  
ATOM   3964  HA  PRO B 151     129.776 102.512 -49.023  1.00  0.00           H  
ATOM   3965  C   PRO B 151     127.995 101.447 -49.672  1.00 15.30           C  
ATOM   3966  O   PRO B 151     126.760 101.559 -49.695  1.00 16.37           O  
ATOM   3967  CB  PRO B 151     129.098 101.186 -47.418  1.00 17.52           C  
ATOM   3968  HB1 PRO B 151     129.174 100.112 -47.709  1.00  0.00           H  
ATOM   3969  HB2 PRO B 151     130.127 101.276 -46.999  1.00  0.00           H  
ATOM   3970  CG  PRO B 151     128.023 101.470 -46.439  1.00 18.67           C  
ATOM   3971  HG1 PRO B 151     128.304 101.201 -45.394  1.00  0.00           H  
ATOM   3972  HG2 PRO B 151     127.152 100.780 -46.537  1.00  0.00           H  
ATOM   3973  CD  PRO B 151     127.644 102.920 -46.591  1.00 17.06           C  
ATOM   3974  HD1 PRO B 151     126.575 103.147 -46.370  1.00  0.00           H  
ATOM   3975  HD2 PRO B 151     128.066 103.595 -45.811  1.00  0.00           H  
ATOM   3976  N   PRO B 152     128.645 100.723 -50.578  1.00 14.12           N  
ATOM   3977  CA  PRO B 152     127.938 100.130 -51.732  1.00 15.23           C  
ATOM   3978  HA  PRO B 152     127.391 100.920 -52.298  1.00  0.00           H  
ATOM   3979  C   PRO B 152     126.987  99.018 -51.327  1.00 14.13           C  
ATOM   3980  O   PRO B 152     127.184  98.353 -50.298  1.00 14.27           O  
ATOM   3981  CB  PRO B 152     129.083  99.560 -52.584  1.00 16.79           C  
ATOM   3982  HB1 PRO B 152     129.161  98.449 -52.538  1.00  0.00           H  
ATOM   3983  HB2 PRO B 152     128.902  99.637 -53.681  1.00  0.00           H  
ATOM   3984  CG  PRO B 152     130.305 100.255 -52.139  1.00 17.83           C  
ATOM   3985  HG1 PRO B 152     130.564 101.136 -52.772  1.00  0.00           H  
ATOM   3986  HG2 PRO B 152     131.235  99.669 -52.325  1.00  0.00           H  
ATOM   3987  CD  PRO B 152     130.107 100.603 -50.698  1.00 15.48           C  
ATOM   3988  HD1 PRO B 152     130.574  99.889 -49.980  1.00  0.00           H  
ATOM   3989  HD2 PRO B 152     130.675 101.499 -50.355  1.00  0.00           H  
ATOM   3990  N   PRO B 153     125.973  98.736 -52.152  1.00 15.03           N  
ATOM   3991  CA  PRO B 153     125.130  97.556 -51.908  1.00 15.55           C  
ATOM   3992  HA  PRO B 153     124.530  97.692 -50.978  1.00  0.00           H  
ATOM   3993  C   PRO B 153     125.985  96.298 -51.811  1.00 14.16           C  
ATOM   3994  O   PRO B 153     126.910  96.091 -52.594  1.00 14.36           O  
ATOM   3995  CB  PRO B 153     124.211  97.515 -53.138  1.00 17.30           C  
ATOM   3996  HB1 PRO B 153     123.185  97.137 -52.922  1.00  0.00           H  
ATOM   3997  HB2 PRO B 153     124.484  96.728 -53.879  1.00  0.00           H  
ATOM   3998  CG  PRO B 153     124.240  98.912 -53.695  1.00 18.37           C  
ATOM   3999  HG1 PRO B 153     123.410  99.556 -53.322  1.00  0.00           H  
ATOM   4000  HG2 PRO B 153     123.977  98.964 -54.777  1.00  0.00           H  
ATOM   4001  CD  PRO B 153     125.597  99.453 -53.386  1.00 16.99           C  
ATOM   4002  HD1 PRO B 153     125.647 100.564 -53.310  1.00  0.00           H  
ATOM   4003  HD2 PRO B 153     126.333  99.362 -54.218  1.00  0.00           H  
ATOM   4004  N   GLY B 154     125.691  95.467 -50.819  1.00 14.12           N  
ATOM   4005  HN  GLY B 154     124.913  95.687 -50.197  1.00  0.00           H  
ATOM   4006  CA  GLY B 154     126.453  94.254 -50.601  1.00 13.35           C  
ATOM   4007  HA1 GLY B 154     126.899  93.897 -51.559  1.00  0.00           H  
ATOM   4008  HA2 GLY B 154     125.771  93.400 -50.379  1.00  0.00           H  
ATOM   4009  C   GLY B 154     127.520  94.370 -49.531  1.00 12.44           C  
ATOM   4010  O   GLY B 154     128.115  93.352 -49.157  1.00 13.16           O  
ATOM   4011  N   THR B 155     127.785  95.574 -49.035  1.00 12.18           N  
ATOM   4012  HN  THR B 155     127.371  96.401 -49.465  1.00  0.00           H  
ATOM   4013  CA  THR B 155     128.662  95.723 -47.882  1.00 11.91           C  
ATOM   4014  HA  THR B 155     129.651  95.259 -48.106  1.00  0.00           H  
ATOM   4015  C   THR B 155     128.033  95.024 -46.682  1.00 11.56           C  
ATOM   4016  O   THR B 155     126.810  94.965 -46.548  1.00 11.60           O  
ATOM   4017  CB  THR B 155     128.855  97.219 -47.586  1.00 12.42           C  
ATOM   4018  HB  THR B 155     127.884  97.659 -47.261  1.00  0.00           H  
ATOM   4019  CG2 THR B 155     129.893  97.449 -46.513  1.00 13.38           C  
ATOM   4020 1HG2 THR B 155     129.540  96.926 -45.593  1.00  0.00           H  
ATOM   4021 2HG2 THR B 155     130.113  98.529 -46.344  1.00  0.00           H  
ATOM   4022 3HG2 THR B 155     130.918  97.140 -46.824  1.00  0.00           H  
ATOM   4023  OG1 THR B 155     129.309  97.892 -48.770  1.00 12.89           O  
ATOM   4024  HG1 THR B 155     128.656  97.747 -49.445  1.00  0.00           H  
ATOM   4025  N   ARG B 156     128.878  94.455 -45.819  1.00 11.02           N  
ATOM   4026  HN  ARG B 156     129.882  94.549 -45.975  1.00  0.00           H  
ATOM   4027  CA  ARG B 156     128.409  93.704 -44.661  1.00 10.49           C  
ATOM   4028  HA  ARG B 156     127.320  93.904 -44.528  1.00  0.00           H  
ATOM   4029  C   ARG B 156     129.139  94.154 -43.404  1.00 10.10           C  
ATOM   4030  O   ARG B 156     130.182  94.807 -43.469  1.00 10.72           O  
ATOM   4031  CB  ARG B 156     128.607  92.191 -44.846  1.00 12.34           C  
ATOM   4032  HB1 ARG B 156     128.270  91.626 -43.945  1.00  0.00           H  
ATOM   4033  HB2 ARG B 156     129.688  91.920 -44.830  1.00  0.00           H  
ATOM   4034  CG  ARG B 156     127.932  91.678 -46.098  1.00 13.38           C  
ATOM   4035  HG1 ARG B 156     128.555  91.869 -47.002  1.00  0.00           H  
ATOM   4036  HG2 ARG B 156     127.044  92.298 -46.363  1.00  0.00           H  
ATOM   4037  CD  ARG B 156     127.567  90.218 -45.981  1.00 13.99           C  
ATOM   4038  HD1 ARG B 156     126.830  89.920 -46.763  1.00  0.00           H  
ATOM   4039  HD2 ARG B 156     126.947  90.027 -45.075  1.00  0.00           H  
ATOM   4040  NE  ARG B 156     128.746  89.359 -46.008  1.00 14.26           N  
ATOM   4041  HE  ARG B 156     129.659  89.802 -46.111  1.00  0.00           H  
ATOM   4042  CZ  ARG B 156     128.704  88.037 -45.907  1.00 14.84           C  
ATOM   4043  NH1 ARG B 156     127.540  87.428 -45.703  1.00 15.78           N  
ATOM   4044 1HH1 ARG B 156     127.508  86.411 -45.625  1.00  0.00           H  
ATOM   4045 2HH1 ARG B 156     126.676  87.967 -45.641  1.00  0.00           H  
ATOM   4046  NH2 ARG B 156     129.830  87.335 -45.988  1.00 15.99           N  
ATOM   4047 1HH2 ARG B 156     129.798  86.318 -45.910  1.00  0.00           H  
ATOM   4048 2HH2 ARG B 156     130.723  87.802 -46.145  1.00  0.00           H  
ATOM   4049  N   VAL B 157     128.579  93.781 -42.251  1.00 10.44           N  
ATOM   4050  HN  VAL B 157     127.704  93.258 -42.286  1.00  0.00           H  
ATOM   4051  CA  VAL B 157     129.153  94.082 -40.944  1.00 10.24           C  
ATOM   4052  HA  VAL B 157     130.146  94.570 -41.084  1.00  0.00           H  
ATOM   4053  C   VAL B 157     129.344  92.767 -40.199  1.00 10.17           C  
ATOM   4054  O   VAL B 157     128.384  92.006 -40.020  1.00 10.26           O  
ATOM   4055  CB  VAL B 157     128.247  95.010 -40.116  1.00 12.37           C  
ATOM   4056  HB  VAL B 157     127.253  94.519 -39.999  1.00  0.00           H  
ATOM   4057  CG1 VAL B 157     128.847  95.231 -38.721  1.00 12.90           C  
ATOM   4058 1HG1 VAL B 157     128.190  95.903 -38.121  1.00  0.00           H  
ATOM   4059 2HG1 VAL B 157     129.894  95.610 -38.773  1.00  0.00           H  
ATOM   4060 3HG1 VAL B 157     129.047  94.268 -38.196  1.00  0.00           H  
ATOM   4061  CG2 VAL B 157     128.047  96.334 -40.817  1.00 14.86           C  
ATOM   4062 1HG2 VAL B 157     127.390  97.006 -40.217  1.00  0.00           H  
ATOM   4063 2HG2 VAL B 157     127.659  96.197 -41.853  1.00  0.00           H  
ATOM   4064 3HG2 VAL B 157     129.019  96.821 -41.064  1.00  0.00           H  
ATOM   4065  N   ARG B 158     130.569  92.515 -39.745  1.00  9.76           N  
ATOM   4066  HN  ARG B 158     131.292  93.221 -39.881  1.00  0.00           H  
ATOM   4067  CA  ARG B 158     130.927  91.276 -39.062  1.00  9.76           C  
ATOM   4068  HA  ARG B 158     130.051  90.587 -39.063  1.00  0.00           H  
ATOM   4069  C   ARG B 158     131.335  91.574 -37.623  1.00  9.70           C  
ATOM   4070  O   ARG B 158     131.970  92.597 -37.345  1.00 10.83           O  
ATOM   4071  CB  ARG B 158     132.104  90.604 -39.780  1.00 10.36           C  
ATOM   4072  HB1 ARG B 158     132.983  91.289 -39.818  1.00  0.00           H  
ATOM   4073  HB2 ARG B 158     131.895  90.507 -40.871  1.00  0.00           H  
ATOM   4074  CG  ARG B 158     132.499  89.256 -39.188  1.00 11.66           C  
ATOM   4075  HG1 ARG B 158     132.750  89.351 -38.106  1.00  0.00           H  
ATOM   4076  HG2 ARG B 158     131.617  88.579 -39.109  1.00  0.00           H  
ATOM   4077  CD  ARG B 158     133.633  88.591 -39.957  1.00 13.30           C  
ATOM   4078  HD1 ARG B 158     134.598  89.132 -39.820  1.00  0.00           H  
ATOM   4079  HD2 ARG B 158     133.923  87.614 -39.504  1.00  0.00           H  
ATOM   4080  NE  ARG B 158     133.286  88.452 -41.369  1.00 13.01           N  
ATOM   4081  HE  ARG B 158     133.594  89.193 -41.999  1.00  0.00           H  
ATOM   4082  CZ  ARG B 158     132.603  87.443 -41.905  1.00 13.05           C  
ATOM   4083  NH1 ARG B 158     132.209  86.411 -41.170  1.00 13.73           N  
ATOM   4084 1HH1 ARG B 158     132.420  86.401 -40.172  1.00  0.00           H  
ATOM   4085 2HH1 ARG B 158     131.686  85.638 -41.581  1.00  0.00           H  
ATOM   4086  NH2 ARG B 158     132.328  87.456 -43.207  1.00 15.05           N  
ATOM   4087 1HH2 ARG B 158     132.631  88.249 -43.772  1.00  0.00           H  
ATOM   4088 2HH2 ARG B 158     131.805  86.683 -43.618  1.00  0.00           H  
ATOM   4089  N   ALA B 159     130.987  90.664 -36.714  1.00  9.61           N  
ATOM   4090  HN  ALA B 159     130.421  89.870 -37.012  1.00  0.00           H  
ATOM   4091  CA  ALA B 159     131.379  90.753 -35.314  1.00  9.70           C  
ATOM   4092  HA  ALA B 159     132.043  91.637 -35.171  1.00  0.00           H  
ATOM   4093  C   ALA B 159     132.134  89.487 -34.933  1.00  8.74           C  
ATOM   4094  O   ALA B 159     131.724  88.378 -35.296  1.00  9.96           O  
ATOM   4095  CB  ALA B 159     130.152  90.890 -34.412  1.00 10.41           C  
ATOM   4096  HB1 ALA B 159     129.599  91.817 -34.691  1.00  0.00           H  
ATOM   4097  HB2 ALA B 159     130.416  90.862 -33.329  1.00  0.00           H  
ATOM   4098  HB3 ALA B 159     129.503  89.984 -34.438  1.00  0.00           H  
ATOM   4099  N   MET B 160     133.209  89.658 -34.171  1.00  9.11           N  
ATOM   4100  HN  MET B 160     133.468  90.608 -33.904  1.00  0.00           H  
ATOM   4101  CA  MET B 160     134.037  88.557 -33.697  1.00 10.37           C  
ATOM   4102  HA  MET B 160     133.439  87.618 -33.637  1.00  0.00           H  
ATOM   4103  C   MET B 160     134.581  88.931 -32.324  1.00  9.74           C  
ATOM   4104  O   MET B 160     134.916  90.090 -32.085  1.00 12.11           O  
ATOM   4105  CB  MET B 160     135.226  88.376 -34.647  1.00 12.44           C  
ATOM   4106  HB1 MET B 160     135.759  89.345 -34.788  1.00  0.00           H  
ATOM   4107  HB2 MET B 160     134.866  88.201 -35.688  1.00  0.00           H  
ATOM   4108  CG  MET B 160     136.208  87.289 -34.239  1.00 14.25           C  
ATOM   4109  HG1 MET B 160     135.692  86.308 -34.119  1.00  0.00           H  
ATOM   4110  HG2 MET B 160     136.557  87.438 -33.191  1.00  0.00           H  
ATOM   4111  SD  MET B 160     137.607  87.152 -35.376  1.00 16.12           S  
ATOM   4112  CE  MET B 160     136.827  86.547 -36.873  1.00 18.24           C  
ATOM   4113  HE1 MET B 160     137.690  86.463 -37.574  1.00  0.00           H  
ATOM   4114  HE2 MET B 160     135.979  87.168 -37.245  1.00  0.00           H  
ATOM   4115  HE3 MET B 160     136.230  85.613 -36.748  1.00  0.00           H  
ATOM   4116  N   ALA B 161     134.698  87.955 -31.425  1.00  9.33           N  
ATOM   4117  HN  ALA B 161     134.365  87.020 -31.661  1.00  0.00           H  
ATOM   4118  CA  ALA B 161     135.289  88.187 -30.112  1.00 10.23           C  
ATOM   4119  HA  ALA B 161     135.311  89.282 -29.906  1.00  0.00           H  
ATOM   4120  C   ALA B 161     136.707  87.638 -30.066  1.00 10.42           C  
ATOM   4121  O   ALA B 161     136.989  86.585 -30.645  1.00 12.07           O  
ATOM   4122  CB  ALA B 161     134.464  87.486 -29.035  1.00 11.97           C  
ATOM   4123  HB1 ALA B 161     134.916  87.663 -28.031  1.00  0.00           H  
ATOM   4124  HB2 ALA B 161     134.335  86.399 -29.249  1.00  0.00           H  
ATOM   4125  HB3 ALA B 161     133.391  87.787 -29.069  1.00  0.00           H  
ATOM   4126  N   ILE B 162     137.596  88.345 -29.362  1.00  9.79           N  
ATOM   4127  HN  ILE B 162     137.337  89.280 -29.048  1.00  0.00           H  
ATOM   4128  CA  ILE B 162     138.920  87.838 -29.024  1.00 10.75           C  
ATOM   4129  HA  ILE B 162     138.909  86.732 -29.164  1.00  0.00           H  
ATOM   4130  C   ILE B 162     139.198  88.122 -27.551  1.00 11.02           C  
ATOM   4131  O   ILE B 162     138.620  89.030 -26.953  1.00 11.59           O  
ATOM   4132  CB  ILE B 162     140.049  88.418 -29.909  1.00 12.94           C  
ATOM   4133  HB  ILE B 162     140.995  87.892 -29.642  1.00  0.00           H  
ATOM   4134  CG1 ILE B 162     140.250  89.909 -29.635  1.00 14.62           C  
ATOM   4135 1HG1 ILE B 162     140.210  90.124 -28.542  1.00  0.00           H  
ATOM   4136 2HG1 ILE B 162     139.365  90.500 -29.967  1.00  0.00           H  
ATOM   4137  CG2 ILE B 162     139.771  88.156 -31.390  1.00 14.51           C  
ATOM   4138 1HG2 ILE B 162     139.624  87.069 -31.590  1.00  0.00           H  
ATOM   4139 2HG2 ILE B 162     140.569  88.587 -32.038  1.00  0.00           H  
ATOM   4140 3HG2 ILE B 162     138.908  88.759 -31.757  1.00  0.00           H  
ATOM   4141  CD1 ILE B 162     141.531  90.451 -30.252  1.00 16.91           C  
ATOM   4142 1HD1 ILE B 162     141.678  91.538 -30.052  1.00  0.00           H  
ATOM   4143 2HD1 ILE B 162     141.571  90.236 -31.345  1.00  0.00           H  
ATOM   4144 3HD1 ILE B 162     142.416  89.860 -29.920  1.00  0.00           H  
ATOM   4145  N   TYR B 163     140.103  87.341 -26.962  1.00 10.75           N  
ATOM   4146  HN  TYR B 163     140.481  86.530 -27.452  1.00  0.00           H  
ATOM   4147  CA  TYR B 163     140.548  87.657 -25.608  1.00 11.66           C  
ATOM   4148  HA  TYR B 163     139.647  87.890 -24.993  1.00  0.00           H  
ATOM   4149  C   TYR B 163     141.442  88.888 -25.621  1.00 13.52           C  
ATOM   4150  O   TYR B 163     142.248  89.085 -26.534  1.00 14.77           O  
ATOM   4151  CB  TYR B 163     141.271  86.468 -24.962  1.00 12.23           C  
ATOM   4152  HB1 TYR B 163     141.877  86.784 -24.081  1.00  0.00           H  
ATOM   4153  HB2 TYR B 163     142.097  86.088 -25.608  1.00  0.00           H  
ATOM   4154  CG  TYR B 163     140.299  85.379 -24.605  1.00 11.70           C  
ATOM   4155  CD1 TYR B 163     139.340  85.589 -23.621  1.00 11.98           C  
ATOM   4156  HD1 TYR B 163     139.324  86.551 -23.081  1.00  0.00           H  
ATOM   4157  CD2 TYR B 163     140.310  84.149 -25.267  1.00 12.22           C  
ATOM   4158  HD2 TYR B 163     141.067  83.955 -26.045  1.00  0.00           H  
ATOM   4159  CE1 TYR B 163     138.413  84.628 -23.306  1.00 11.99           C  
ATOM   4160  HE1 TYR B 163     137.660  84.821 -22.523  1.00  0.00           H  
ATOM   4161  CE2 TYR B 163     139.375  83.165 -24.955  1.00 11.97           C  
ATOM   4162  HE2 TYR B 163     139.387  82.196 -25.481  1.00  0.00           H  
ATOM   4163  CZ  TYR B 163     138.426  83.420 -23.972  1.00 12.19           C  
ATOM   4164  OH  TYR B 163     137.478  82.477 -23.668  1.00 13.49           O  
ATOM   4165  HH  TYR B 163     136.829  82.651 -22.996  1.00  0.00           H  
ATOM   4166  N   LYS B 164     141.291  89.718 -24.589  1.00 14.53           N  
ATOM   4167  HN  LYS B 164     140.661  89.455 -23.831  1.00  0.00           H  
ATOM   4168  CA  LYS B 164     141.999  90.991 -24.510  1.00 16.83           C  
ATOM   4169  HA  LYS B 164     141.982  91.469 -25.517  1.00  0.00           H  
ATOM   4170  C   LYS B 164     143.450  90.812 -24.083  1.00 18.65           C  
ATOM   4171  O   LYS B 164     144.333  91.527 -24.569  1.00 20.52           O  
ATOM   4172  CB  LYS B 164     141.277  91.910 -23.523  1.00 18.64           C  
ATOM   4173  HB1 LYS B 164     140.219  92.061 -23.840  1.00  0.00           H  
ATOM   4174  HB2 LYS B 164     141.116  91.384 -22.553  1.00  0.00           H  
ATOM   4175  CG  LYS B 164     141.954  93.258 -23.286  1.00 21.76           C  
ATOM   4176  HG1 LYS B 164     142.087  93.825 -24.237  1.00  0.00           H  
ATOM   4177  HG2 LYS B 164     143.027  93.137 -23.010  1.00  0.00           H  
ATOM   4178  CD  LYS B 164     141.197  94.071 -22.250  1.00 24.67           C  
ATOM   4179  HD1 LYS B 164     140.119  94.170 -22.517  1.00  0.00           H  
ATOM   4180  HD2 LYS B 164     141.086  93.511 -21.292  1.00  0.00           H  
ATOM   4181  CE  LYS B 164     141.845  95.433 -22.028  1.00 27.12           C  
ATOM   4182  HE1 LYS B 164     142.957  95.354 -21.991  1.00  0.00           H  
ATOM   4183  HE2 LYS B 164     141.747  96.082 -22.929  1.00  0.00           H  
ATOM   4184  NZ  LYS B 164     141.308  96.105 -20.814  1.00 28.96           N  
ATOM   4185  HZ1 LYS B 164     141.742  97.016 -20.665  1.00  0.00           H  
ATOM   4186  HZ2 LYS B 164     141.398  95.511 -19.989  1.00  0.00           H  
ATOM   4187  HZ3 LYS B 164     140.291  96.178 -20.848  1.00  0.00           H  
ATOM   4188  N   GLN B 165     143.712  89.892 -23.156  1.00 18.95           N  
ATOM   4189  HN  GLN B 165     142.961  89.280 -22.837  1.00  0.00           H  
ATOM   4190  CA  GLN B 165     145.045  89.737 -22.585  1.00 21.03           C  
ATOM   4191  HA  GLN B 165     145.470  90.748 -22.384  1.00  0.00           H  
ATOM   4192  C   GLN B 165     145.966  89.000 -23.548  1.00 22.06           C  
ATOM   4193  O   GLN B 165     145.558  88.040 -24.210  1.00 21.00           O  
ATOM   4194  CB  GLN B 165     144.965  88.967 -21.269  1.00 21.71           C  
ATOM   4195  HB1 GLN B 165     144.541  87.950 -21.438  1.00  0.00           H  
ATOM   4196  HB2 GLN B 165     145.986  88.691 -20.916  1.00  0.00           H  
ATOM   4197  CG  GLN B 165     144.200  89.686 -20.172  1.00 22.82           C  
ATOM   4198  HG1 GLN B 165     143.314  90.223 -20.584  1.00  0.00           H  
ATOM   4199  HG2 GLN B 165     144.774  90.561 -19.787  1.00  0.00           H  
ATOM   4200  CD  GLN B 165     143.802  88.756 -19.049  1.00 24.23           C  
ATOM   4201  NE2 GLN B 165     144.427  88.926 -17.890  1.00 27.07           N  
ATOM   4202 1HE2 GLN B 165     144.158  88.298 -17.132  1.00  0.00           H  
ATOM   4203 2HE2 GLN B 165     145.132  89.649 -17.746  1.00  0.00           H  
ATOM   4204  OE1 GLN B 165     142.953  87.885 -19.222  1.00 23.30           O  
ATOM   4205  N   SER B 166     147.230  89.435 -23.595  1.00 24.32           N  
ATOM   4206  HN  SER B 166     147.542  90.162 -22.952  1.00  0.00           H  
ATOM   4207  CA  SER B 166     148.164  88.872 -24.564  1.00 25.84           C  
ATOM   4208  HA  SER B 166     147.738  89.039 -25.581  1.00  0.00           H  
ATOM   4209  C   SER B 166     148.355  87.369 -24.382  1.00 24.62           C  
ATOM   4210  O   SER B 166     148.548  86.652 -25.368  1.00 23.71           O  
ATOM   4211  CB  SER B 166     149.502  89.607 -24.495  1.00 29.42           C  
ATOM   4212  HB1 SER B 166     149.398  90.691 -24.732  1.00  0.00           H  
ATOM   4213  HB2 SER B 166     150.180  89.323 -25.333  1.00  0.00           H  
ATOM   4214  OG  SER B 166     150.097  89.395 -23.237  1.00 32.05           O  
ATOM   4215  HG  SER B 166     150.929  89.852 -23.194  1.00  0.00           H  
ATOM   4216  N   GLN B 167     148.292  86.870 -23.143  1.00 24.29           N  
ATOM   4217  HN  GLN B 167     148.120  87.493 -22.354  1.00  0.00           H  
ATOM   4218  CA  GLN B 167     148.468  85.438 -22.914  1.00 23.82           C  
ATOM   4219  HA  GLN B 167     149.378  85.113 -23.470  1.00  0.00           H  
ATOM   4220  C   GLN B 167     147.293  84.611 -23.421  1.00 22.10           C  
ATOM   4221  O   GLN B 167     147.436  83.395 -23.591  1.00 23.76           O  
ATOM   4222  CB  GLN B 167     148.700  85.148 -21.426  1.00 27.55           C  
ATOM   4223  HB1 GLN B 167     148.717  84.050 -21.235  1.00  0.00           H  
ATOM   4224  HB2 GLN B 167     149.745  85.403 -21.132  1.00  0.00           H  
ATOM   4225  CG  GLN B 167     147.701  85.837 -20.514  1.00 30.72           C  
ATOM   4226  HG1 GLN B 167     146.663  85.717 -20.903  1.00  0.00           H  
ATOM   4227  HG2 GLN B 167     147.799  86.945 -20.586  1.00  0.00           H  
ATOM   4228  CD  GLN B 167     147.790  85.384 -19.075  1.00 34.48           C  
ATOM   4229  NE2 GLN B 167     147.594  86.317 -18.152  1.00 35.76           N  
ATOM   4230 1HE2 GLN B 167     147.654  86.011 -17.181  1.00  0.00           H  
ATOM   4231 2HE2 GLN B 167     147.395  87.289 -18.386  1.00  0.00           H  
ATOM   4232  OE1 GLN B 167     148.031  84.209 -18.792  1.00 36.22           O  
ATOM   4233  N   HIS B 168     146.142  85.234 -23.669  1.00 18.14           N  
ATOM   4234  HN  HIS B 168     146.090  86.246 -23.554  1.00  0.00           H  
ATOM   4235  CA  HIS B 168     144.957  84.507 -24.100  1.00 16.13           C  
ATOM   4236  HA  HIS B 168     145.190  83.418 -24.054  1.00  0.00           H  
ATOM   4237  C   HIS B 168     144.516  84.829 -25.520  1.00 14.69           C  
ATOM   4238  O   HIS B 168     143.632  84.145 -26.043  1.00 14.49           O  
ATOM   4239  CB  HIS B 168     143.794  84.778 -23.137  1.00 16.29           C  
ATOM   4240  HB1 HIS B 168     142.861  84.282 -23.492  1.00  0.00           H  
ATOM   4241  HB2 HIS B 168     143.470  85.843 -23.196  1.00  0.00           H  
ATOM   4242  CG  HIS B 168     144.096  84.393 -21.729  1.00 17.81           C  
ATOM   4243  CD2 HIS B 168     144.089  85.114 -20.584  1.00 19.04           C  
ATOM   4244  HD2 HIS B 168     143.834  86.182 -20.484  1.00  0.00           H  
ATOM   4245  ND1 HIS B 168     144.484  83.117 -21.381  1.00 19.06           N  
ATOM   4246  HD1 HIS B 168     144.594  82.336 -22.027  1.00  0.00           H  
ATOM   4247  CE1 HIS B 168     144.690  83.067 -20.077  1.00 19.44           C  
ATOM   4248  HE1 HIS B 168     145.002  82.176 -19.507  1.00  0.00           H  
ATOM   4249  NE2 HIS B 168     144.459  84.265 -19.571  1.00 20.05           N  
ATOM   4250  HE2 HIS B 168     144.542  84.518 -18.586  1.00  0.00           H  
ATOM   4251  N   MET B 169     145.108  85.836 -26.163  1.00 14.93           N  
ATOM   4252  CA AMET B 169     144.582  86.304 -27.440  0.31 15.90           C  
ATOM   4253  HA AMET B 169     143.508  86.555 -27.276  1.00  0.00           H  
ATOM   4254  CA BMET B 169     144.584  86.303 -27.439  0.69 15.55           C  
ATOM   4255  HA BMET B 169     143.514  86.574 -27.280  1.00  0.00           H  
ATOM   4256  C   MET B 169     144.628  85.246 -28.539  1.00 14.99           C  
ATOM   4257  O   MET B 169     143.826  85.320 -29.470  1.00 14.98           O  
ATOM   4258  CB AMET B 169     145.277  87.592 -27.883  0.31 18.21           C  
ATOM   4259  HB1AMET B 169     144.781  88.005 -28.792  1.00  0.00           H  
ATOM   4260  HB2AMET B 169     145.067  88.413 -27.159  1.00  0.00           H  
ATOM   4261  CB BMET B 169     145.313  87.566 -27.880  0.69 17.82           C  
ATOM   4262  HB1BMET B 169     144.875  87.966 -28.824  1.00  0.00           H  
ATOM   4263  HB2BMET B 169     145.083  88.415 -27.195  1.00  0.00           H  
ATOM   4264  CG AMET B 169     146.767  87.463 -28.111  0.31 20.57           C  
ATOM   4265  HG1AMET B 169     147.015  86.548 -28.698  1.00  0.00           H  
ATOM   4266  HG2AMET B 169     147.307  87.211 -27.168  1.00  0.00           H  
ATOM   4267  CG BMET B 169     146.794  87.380 -28.017  0.69 20.02           C  
ATOM   4268  HG1BMET B 169     147.056  86.673 -28.838  1.00  0.00           H  
ATOM   4269  HG2BMET B 169     147.227  86.803 -27.166  1.00  0.00           H  
ATOM   4270  SD AMET B 169     147.435  88.949 -28.882  0.31 22.71           S  
ATOM   4271  SD BMET B 169     147.580  88.977 -28.222  0.69 21.40           S  
ATOM   4272  CE AMET B 169     146.920  90.201 -27.712  0.31 22.60           C  
ATOM   4273  HE1AMET B 169     147.333  91.120 -28.189  1.00  0.00           H  
ATOM   4274  HE2AMET B 169     147.232  90.027 -26.656  1.00  0.00           H  
ATOM   4275  HE3AMET B 169     145.828  90.227 -27.487  1.00  0.00           H  
ATOM   4276  CE BMET B 169     149.294  88.475 -28.341  0.69 20.76           C  
ATOM   4277  HE1BMET B 169     149.783  89.469 -28.469  1.00  0.00           H  
ATOM   4278  HE2BMET B 169     149.524  87.718 -29.126  1.00  0.00           H  
ATOM   4279  HE3BMET B 169     149.676  87.852 -27.499  1.00  0.00           H  
ATOM   4280  N   THR B 170     145.528  84.259 -28.459  1.00 14.64           N  
ATOM   4281  HN  THR B 170     146.187  84.223 -27.682  1.00  0.00           H  
ATOM   4282  CA  THR B 170     145.554  83.232 -29.501  1.00 15.11           C  
ATOM   4283  HA  THR B 170     145.350  83.736 -30.474  1.00  0.00           H  
ATOM   4284  C   THR B 170     144.499  82.144 -29.316  1.00 15.50           C  
ATOM   4285  O   THR B 170     144.373  81.286 -30.196  1.00 17.10           O  
ATOM   4286  CB  THR B 170     146.930  82.562 -29.607  1.00 16.01           C  
ATOM   4287  HB  THR B 170     146.897  81.798 -30.419  1.00  0.00           H  
ATOM   4288  CG2 THR B 170     148.012  83.580 -29.934  1.00 16.44           C  
ATOM   4289 1HG2 THR B 170     149.012  83.093 -30.011  1.00  0.00           H  
ATOM   4290 2HG2 THR B 170     148.020  84.420 -29.201  1.00  0.00           H  
ATOM   4291 3HG2 THR B 170     147.766  84.159 -30.854  1.00  0.00           H  
ATOM   4292  OG1 THR B 170     147.235  81.909 -28.369  1.00 17.42           O  
ATOM   4293  HG1 THR B 170     148.087  81.494 -28.435  1.00  0.00           H  
ATOM   4294  N   GLU B 171     143.755  82.139 -28.212  1.00 15.22           N  
ATOM   4295  HN  GLU B 171     143.900  82.868 -27.514  1.00  0.00           H  
ATOM   4296  CA  GLU B 171     142.738  81.121 -27.971  1.00 15.62           C  
ATOM   4297  HA  GLU B 171     143.049  80.174 -28.470  1.00  0.00           H  
ATOM   4298  C   GLU B 171     141.399  81.572 -28.552  1.00 14.18           C  
ATOM   4299  O   GLU B 171     140.974  82.711 -28.342  1.00 14.00           O  
ATOM   4300  CB  GLU B 171     142.599  80.868 -26.468  1.00 16.90           C  
ATOM   4301  HB1 GLU B 171     143.586  80.608 -26.020  1.00  0.00           H  
ATOM   4302  HB2 GLU B 171     142.393  81.820 -25.926  1.00  0.00           H  
ATOM   4303  CG  GLU B 171     141.561  79.819 -26.120  1.00 18.52           C  
ATOM   4304  HG1 GLU B 171     140.564  80.094 -26.537  1.00  0.00           H  
ATOM   4305  HG2 GLU B 171     141.744  78.877 -26.687  1.00  0.00           H  
ATOM   4306  CD  GLU B 171     141.466  79.543 -24.631  1.00 21.54           C  
ATOM   4307  OE1 GLU B 171     142.478  79.707 -23.919  1.00 22.13           O  
ATOM   4308  OE2 GLU B 171     140.365  79.177 -24.171  1.00 22.93           O  
ATOM   4309  N   VAL B 172     140.726  80.675 -29.274  1.00 12.84           N  
ATOM   4310  HN  VAL B 172     141.132  79.756 -29.448  1.00  0.00           H  
ATOM   4311  CA  VAL B 172     139.409  81.003 -29.817  1.00 12.17           C  
ATOM   4312  HA  VAL B 172     139.497  81.933 -30.426  1.00  0.00           H  
ATOM   4313  C   VAL B 172     138.432  81.260 -28.676  1.00 11.84           C  
ATOM   4314  O   VAL B 172     138.319  80.458 -27.743  1.00 13.07           O  
ATOM   4315  CB  VAL B 172     138.921  79.863 -30.728  1.00 13.50           C  
ATOM   4316  HB  VAL B 172     138.966  78.916 -30.141  1.00  0.00           H  
ATOM   4317  CG1 VAL B 172     137.470  80.076 -31.157  1.00 14.21           C  
ATOM   4318 1HG1 VAL B 172     136.797  80.191 -30.276  1.00  0.00           H  
ATOM   4319 2HG1 VAL B 172     137.121  79.262 -31.834  1.00  0.00           H  
ATOM   4320 3HG1 VAL B 172     137.374  80.937 -31.859  1.00  0.00           H  
ATOM   4321  CG2 VAL B 172     139.835  79.707 -31.925  1.00 15.67           C  
ATOM   4322 1HG2 VAL B 172     140.894  79.552 -31.612  1.00  0.00           H  
ATOM   4323 2HG2 VAL B 172     139.739  80.568 -32.627  1.00  0.00           H  
ATOM   4324 3HG2 VAL B 172     139.486  78.893 -32.602  1.00  0.00           H  
ATOM   4325  N   VAL B 173     137.709  82.374 -28.749  1.00 11.28           N  
ATOM   4326  HN  VAL B 173     137.911  83.050 -29.485  1.00  0.00           H  
ATOM   4327  CA  VAL B 173     136.631  82.654 -27.800  1.00 10.54           C  
ATOM   4328  HA  VAL B 173     136.958  82.349 -26.779  1.00  0.00           H  
ATOM   4329  C   VAL B 173     135.420  81.825 -28.201  1.00 10.33           C  
ATOM   4330  O   VAL B 173     134.917  81.950 -29.322  1.00 10.98           O  
ATOM   4331  CB  VAL B 173     136.273  84.148 -27.786  1.00 10.64           C  
ATOM   4332  HB  VAL B 173     135.953  84.442 -28.813  1.00  0.00           H  
ATOM   4333  CG1 VAL B 173     135.102  84.380 -26.832  1.00 11.88           C  
ATOM   4334 1HG1 VAL B 173     134.842  85.464 -26.822  1.00  0.00           H  
ATOM   4335 2HG1 VAL B 173     135.306  83.985 -25.809  1.00  0.00           H  
ATOM   4336 3HG1 VAL B 173     134.224  83.738 -27.077  1.00  0.00           H  
ATOM   4337  CG2 VAL B 173     137.466  84.998 -27.396  1.00 10.84           C  
ATOM   4338 1HG2 VAL B 173     137.206  86.082 -27.386  1.00  0.00           H  
ATOM   4339 2HG2 VAL B 173     138.345  84.794 -28.051  1.00  0.00           H  
ATOM   4340 3HG2 VAL B 173     137.899  84.672 -26.422  1.00  0.00           H  
ATOM   4341  N   ARG B 174     134.930  80.994 -27.285  1.00 10.68           N  
ATOM   4342  HN  ARG B 174     135.356  80.964 -26.359  1.00  0.00           H  
ATOM   4343  CA  ARG B 174     133.800  80.129 -27.577  1.00 11.28           C  
ATOM   4344  HA  ARG B 174     133.197  80.589 -28.394  1.00  0.00           H  
ATOM   4345  C   ARG B 174     132.932  80.007 -26.336  1.00 10.92           C  
ATOM   4346  O   ARG B 174     133.338  80.367 -25.227  1.00 11.92           O  
ATOM   4347  CB  ARG B 174     134.265  78.744 -28.028  1.00 12.59           C  
ATOM   4348  HB1 ARG B 174     133.395  78.107 -28.310  1.00  0.00           H  
ATOM   4349  HB2 ARG B 174     134.780  78.801 -29.016  1.00  0.00           H  
ATOM   4350  CG  ARG B 174     135.139  78.041 -27.004  1.00 13.68           C  
ATOM   4351  HG1 ARG B 174     136.087  78.601 -26.831  1.00  0.00           H  
ATOM   4352  HG2 ARG B 174     134.700  78.114 -25.981  1.00  0.00           H  
ATOM   4353  CD  ARG B 174     135.416  76.596 -27.381  1.00 15.11           C  
ATOM   4354  HD1 ARG B 174     135.925  76.054 -26.550  1.00  0.00           H  
ATOM   4355  HD2 ARG B 174     134.472  76.005 -27.428  1.00  0.00           H  
ATOM   4356  NE  ARG B 174     136.173  76.481 -28.627  1.00 15.68           N  
ATOM   4357  HE  ARG B 174     137.183  76.620 -28.586  1.00  0.00           H  
ATOM   4358  CZ  ARG B 174     135.631  76.207 -29.812  1.00 16.62           C  
ATOM   4359  NH1 ARG B 174     134.318  76.018 -29.913  1.00 16.79           N  
ATOM   4360 1HH1 ARG B 174     133.903  75.808 -30.821  1.00  0.00           H  
ATOM   4361 2HH1 ARG B 174     133.730  76.089 -29.082  1.00  0.00           H  
ATOM   4362  NH2 ARG B 174     136.397  76.114 -30.895  1.00 18.09           N  
ATOM   4363 1HH2 ARG B 174     135.982  75.904 -31.803  1.00  0.00           H  
ATOM   4364 2HH2 ARG B 174     137.404  76.259 -30.818  1.00  0.00           H  
ATOM   4365  N   ARG B 175     131.726  79.480 -26.526  1.00 10.83           N  
ATOM   4366  HN  ARG B 175     131.397  79.281 -27.471  1.00  0.00           H  
ATOM   4367  CA  ARG B 175     130.877  79.189 -25.380  1.00 11.00           C  
ATOM   4368  HA  ARG B 175     130.844  80.097 -24.733  1.00  0.00           H  
ATOM   4369  C   ARG B 175     131.449  78.042 -24.557  1.00 11.43           C  
ATOM   4370  O   ARG B 175     132.156  77.164 -25.070  1.00 12.60           O  
ATOM   4371  CB  ARG B 175     129.457  78.876 -25.828  1.00 11.45           C  
ATOM   4372  HB1 ARG B 175     129.436  78.046 -26.573  1.00  0.00           H  
ATOM   4373  HB2 ARG B 175     128.868  78.391 -25.015  1.00  0.00           H  
ATOM   4374  CG  ARG B 175     128.761  80.117 -26.356  1.00 11.85           C  
ATOM   4375  HG1 ARG B 175     129.326  80.600 -27.187  1.00  0.00           H  
ATOM   4376  HG2 ARG B 175     128.795  80.964 -25.632  1.00  0.00           H  
ATOM   4377  CD  ARG B 175     127.369  79.761 -26.748  1.00 12.98           C  
ATOM   4378  HD1 ARG B 175     127.035  80.369 -27.621  1.00  0.00           H  
ATOM   4379  HD2 ARG B 175     127.334  78.745 -27.207  1.00  0.00           H  
ATOM   4380  NE  ARG B 175     126.417  79.866 -25.650  1.00 12.63           N  
ATOM   4381  HE  ARG B 175     126.711  80.344 -24.798  1.00  0.00           H  
ATOM   4382  CZ  ARG B 175     125.186  79.371 -25.703  1.00 12.33           C  
ATOM   4383  NH1 ARG B 175     124.807  78.634 -26.748  1.00 12.97           N  
ATOM   4384 1HH1 ARG B 175     125.459  78.449 -27.510  1.00  0.00           H  
ATOM   4385 2HH1 ARG B 175     123.861  78.254 -26.789  1.00  0.00           H  
ATOM   4386  NH2 ARG B 175     124.341  79.611 -24.715  1.00 14.01           N  
ATOM   4387 1HH2 ARG B 175     124.631  80.175 -23.916  1.00  0.00           H  
ATOM   4388 2HH2 ARG B 175     123.395  79.231 -24.756  1.00  0.00           H  
ATOM   4389  N   CYS B 176     131.097  78.051 -23.270  1.00 12.63           N  
ATOM   4390  HN  CYS B 176     130.418  78.746 -22.960  1.00  0.00           H  
ATOM   4391  CA  CYS B 176     131.628  77.125 -22.288  1.00 13.22           C  
ATOM   4392  HA  CYS B 176     132.733  77.056 -22.422  1.00  0.00           H  
ATOM   4393  C   CYS B 176     131.025  75.735 -22.473  1.00 14.57           C  
ATOM   4394  O   CYS B 176     130.072  75.555 -23.236  1.00 14.55           O  
ATOM   4395  CB  CYS B 176     131.337  77.661 -20.886  1.00 14.00           C  
ATOM   4396  HB1 CYS B 176     132.013  77.176 -20.144  1.00  0.00           H  
ATOM   4397  HB2 CYS B 176     131.680  78.719 -20.803  1.00  0.00           H  
ATOM   4398  SG  CYS B 176     129.605  77.521 -20.338  1.00 13.93           S  
ATOM   4399  N   PRO B 177     131.579  74.722 -21.794  1.00 14.67           N  
ATOM   4400  CA  PRO B 177     131.090  73.349 -22.006  1.00 16.12           C  
ATOM   4401  HA  PRO B 177     131.217  73.079 -23.080  1.00  0.00           H  
ATOM   4402  C   PRO B 177     129.643  73.150 -21.613  1.00 15.97           C  
ATOM   4403  O   PRO B 177     128.996  72.234 -22.138  1.00 17.93           O  
ATOM   4404  CB  PRO B 177     132.040  72.494 -21.158  1.00 17.47           C  
ATOM   4405  HB1 PRO B 177     132.225  71.476 -21.573  1.00  0.00           H  
ATOM   4406  HB2 PRO B 177     131.603  72.158 -20.189  1.00  0.00           H  
ATOM   4407  CG  PRO B 177     133.274  73.323 -21.012  1.00 18.46           C  
ATOM   4408  HG1 PRO B 177     134.052  73.089 -21.775  1.00  0.00           H  
ATOM   4409  HG2 PRO B 177     133.876  73.059 -20.111  1.00  0.00           H  
ATOM   4410  CD  PRO B 177     132.843  74.748 -21.032  1.00 16.24           C  
ATOM   4411  HD1 PRO B 177     132.763  75.219 -20.024  1.00  0.00           H  
ATOM   4412  HD2 PRO B 177     133.607  75.454 -21.433  1.00  0.00           H  
ATOM   4413  N   HIS B 178     129.118  73.966 -20.696  1.00 15.93           N  
ATOM   4414  HN  HIS B 178     129.710  74.660 -20.239  1.00  0.00           H  
ATOM   4415  CA  HIS B 178     127.708  73.875 -20.341  1.00 15.29           C  
ATOM   4416  HA  HIS B 178     127.432  72.798 -20.260  1.00  0.00           H  
ATOM   4417  C   HIS B 178     126.835  74.519 -21.409  1.00 15.06           C  
ATOM   4418  O   HIS B 178     125.927  73.882 -21.952  1.00 16.80           O  
ATOM   4419  CB  HIS B 178     127.448  74.546 -18.989  1.00 16.62           C  
ATOM   4420  HB1 HIS B 178     128.037  75.488 -18.894  1.00  0.00           H  
ATOM   4421  HB2 HIS B 178     127.907  73.959 -18.160  1.00  0.00           H  
ATOM   4422  CG  HIS B 178     125.997  74.796 -18.724  1.00 18.02           C  
ATOM   4423  CD2 HIS B 178     125.288  75.949 -18.663  1.00 19.80           C  
ATOM   4424  HD2 HIS B 178     125.688  76.970 -18.781  1.00  0.00           H  
ATOM   4425  ND1 HIS B 178     125.087  73.776 -18.539  1.00 19.56           N  
ATOM   4426  HD1 HIS B 178     125.307  72.780 -18.548  1.00  0.00           H  
ATOM   4427  CE1 HIS B 178     123.885  74.291 -18.349  1.00 20.28           C  
ATOM   4428  HE1 HIS B 178     122.961  73.720 -18.159  1.00  0.00           H  
ATOM   4429  NE2 HIS B 178     123.978  75.608 -18.426  1.00 20.89           N  
ATOM   4430  HE2 HIS B 178     123.203  76.264 -18.326  1.00  0.00           H  
ATOM   4431  N   HIS B 179     127.100  75.784 -21.729  1.00 14.07           N  
ATOM   4432  HN  HIS B 179     127.925  76.246 -21.346  1.00  0.00           H  
ATOM   4433  CA  HIS B 179     126.209  76.507 -22.627  1.00 13.36           C  
ATOM   4434  HA  HIS B 179     125.174  76.367 -22.237  1.00  0.00           H  
ATOM   4435  C   HIS B 179     126.224  75.959 -24.049  1.00 14.20           C  
ATOM   4436  O   HIS B 179     125.195  76.010 -24.729  1.00 15.54           O  
ATOM   4437  CB  HIS B 179     126.505  77.999 -22.568  1.00 13.08           C  
ATOM   4438  HB1 HIS B 179     127.603  78.191 -22.609  1.00  0.00           H  
ATOM   4439  HB2 HIS B 179     126.198  78.505 -23.513  1.00  0.00           H  
ATOM   4440  CG  HIS B 179     125.889  78.662 -21.381  1.00 13.98           C  
ATOM   4441  CD2 HIS B 179     124.600  78.720 -20.969  1.00 15.94           C  
ATOM   4442  HD2 HIS B 179     123.729  78.271 -21.476  1.00  0.00           H  
ATOM   4443  ND1 HIS B 179     126.629  79.329 -20.431  1.00 14.08           N  
ATOM   4444  HD1 HIS B 179     127.643  79.443 -20.444  1.00  0.00           H  
ATOM   4445  CE1 HIS B 179     125.818  79.799 -19.499  1.00 15.25           C  
ATOM   4446  HE1 HIS B 179     126.122  80.389 -18.618  1.00  0.00           H  
ATOM   4447  NE2 HIS B 179     124.581  79.443 -19.801  1.00 16.57           N  
ATOM   4448  HE2 HIS B 179     123.749  79.668 -19.256  1.00  0.00           H  
ATOM   4449  N   GLU B 180     127.350  75.407 -24.515  1.00 14.38           N  
ATOM   4450  HN  GLU B 180     128.195  75.383 -23.944  1.00  0.00           H  
ATOM   4451  CA  GLU B 180     127.340  74.840 -25.859  1.00 14.90           C  
ATOM   4452  HA  GLU B 180     126.903  75.612 -26.535  1.00  0.00           H  
ATOM   4453  C   GLU B 180     126.446  73.615 -25.949  1.00 14.63           C  
ATOM   4454  O   GLU B 180     126.088  73.221 -27.059  1.00 16.94           O  
ATOM   4455  CB  GLU B 180     128.758  74.546 -26.371  1.00 16.47           C  
ATOM   4456  HB1 GLU B 180     128.763  74.499 -27.485  1.00  0.00           H  
ATOM   4457  HB2 GLU B 180     129.416  75.432 -26.211  1.00  0.00           H  
ATOM   4458  CG  GLU B 180     129.404  73.303 -25.792  1.00 17.37           C  
ATOM   4459  HG1 GLU B 180     129.624  73.443 -24.708  1.00  0.00           H  
ATOM   4460  HG2 GLU B 180     128.665  72.470 -25.727  1.00  0.00           H  
ATOM   4461  CD  GLU B 180     130.658  72.854 -26.542  1.00 18.62           C  
ATOM   4462  OE1 GLU B 180     131.125  73.572 -27.448  1.00 17.90           O  
ATOM   4463  OE2 GLU B 180     131.170  71.752 -26.234  1.00 21.37           O  
ATOM   4464  N   ARG B 181     126.053  73.035 -24.806  1.00 14.93           N  
ATOM   4465  HN  ARG B 181     126.346  73.457 -23.925  1.00  0.00           H  
ATOM   4466  CA  ARG B 181     125.228  71.831 -24.754  1.00 15.07           C  
ATOM   4467  HA  ARG B 181     125.144  71.439 -25.794  1.00  0.00           H  
ATOM   4468  C   ARG B 181     123.808  72.081 -24.243  1.00 17.34           C  
ATOM   4469  O   ARG B 181     123.108  71.122 -23.912  1.00 19.26           O  
ATOM   4470  CB  ARG B 181     125.901  70.743 -23.907  1.00 15.66           C  
ATOM   4471  HB1 ARG B 181     125.225  69.866 -23.780  1.00  0.00           H  
ATOM   4472  HB2 ARG B 181     125.986  71.066 -22.843  1.00  0.00           H  
ATOM   4473  CG  ARG B 181     127.242  70.311 -24.443  1.00 15.65           C  
ATOM   4474  HG1 ARG B 181     127.946  71.173 -24.505  1.00  0.00           H  
ATOM   4475  HG2 ARG B 181     127.177  70.054 -25.526  1.00  0.00           H  
ATOM   4476  CD  ARG B 181     127.847  69.168 -23.646  1.00 14.27           C  
ATOM   4477  HD1 ARG B 181     128.031  69.477 -22.591  1.00  0.00           H  
ATOM   4478  HD2 ARG B 181     128.897  68.975 -23.968  1.00  0.00           H  
ATOM   4479  NE  ARG B 181     127.055  67.937 -23.695  1.00 13.33           N  
ATOM   4480  HE  ARG B 181     126.967  67.466 -24.596  1.00  0.00           H  
ATOM   4481  CZ  ARG B 181     126.441  67.387 -22.646  1.00 13.20           C  
ATOM   4482  NH1 ARG B 181     126.488  67.987 -21.467  1.00 13.31           N  
ATOM   4483 1HH1 ARG B 181     126.019  67.567 -20.665  1.00  0.00           H  
ATOM   4484 2HH1 ARG B 181     127.006  68.860 -21.368  1.00  0.00           H  
ATOM   4485  NH2 ARG B 181     125.765  66.247 -22.775  1.00 13.90           N  
ATOM   4486 1HH2 ARG B 181     125.296  65.827 -21.973  1.00  0.00           H  
ATOM   4487 2HH2 ARG B 181     125.729  65.785 -23.683  1.00  0.00           H  
ATOM   4488  N  ACYS B 182     123.352  73.329 -24.158  0.53 18.68           N  
ATOM   4489  H  ACYS B 182     123.902  74.104 -24.530  1.00  0.00           H  
ATOM   4490  N  BCYS B 182     123.369  73.342 -24.197  0.47 18.37           N  
ATOM   4491  H  BCYS B 182     123.946  74.075 -24.609  1.00  0.00           H  
ATOM   4492  CA ACYS B 182     122.060  73.579 -23.529  0.53 20.84           C  
ATOM   4493  HA ACYS B 182     121.827  72.672 -22.923  1.00  0.00           H  
ATOM   4494  CA BCYS B 182     122.099  73.716 -23.582  0.47 20.07           C  
ATOM   4495  HA BCYS B 182     121.929  73.044 -22.708  1.00  0.00           H  
ATOM   4496  C  ACYS B 182     120.905  73.737 -24.525  0.53 22.55           C  
ATOM   4497  C  BCYS B 182     120.893  73.602 -24.502  0.47 22.04           C  
ATOM   4498  O  ACYS B 182     119.825  74.194 -24.132  0.53 23.17           O  
ATOM   4499  O  BCYS B 182     119.763  73.765 -24.027  0.47 22.36           O  
ATOM   4500  CB ACYS B 182     122.134  74.746 -22.542  0.53 21.26           C  
ATOM   4501  HB1ACYS B 182     122.951  74.577 -21.802  1.00  0.00           H  
ATOM   4502  HB2ACYS B 182     121.252  74.733 -21.860  1.00  0.00           H  
ATOM   4503  CB BCYS B 182     122.166  75.150 -23.066  0.47 19.86           C  
ATOM   4504  HB1BCYS B 182     121.178  75.659 -23.158  1.00  0.00           H  
ATOM   4505  HB2BCYS B 182     122.763  75.798 -23.749  1.00  0.00           H  
ATOM   4506  SG ACYS B 182     122.307  76.348 -23.301  0.53 20.78           S  
ATOM   4507  SG BCYS B 182     122.777  75.231 -21.411  0.47 19.38           S  
ATOM   4508  N   SER B 183     121.097  73.349 -25.791  1.00 23.22           N  
ATOM   4509  CA  SER B 183     120.000  73.296 -26.773  1.00 24.95           C  
ATOM   4510  HA  SER B 183     120.466  73.089 -27.765  1.00  0.00           H  
ATOM   4511  C   SER B 183     119.261  74.627 -26.903  1.00 23.77           C  
ATOM   4512  O   SER B 183     118.041  74.670 -27.065  1.00 24.56           O  
ATOM   4513  CB  SER B 183     119.017  72.152 -26.498  1.00 28.30           C  
ATOM   4514  HB1 SER B 183     118.098  72.247 -27.122  1.00  0.00           H  
ATOM   4515  HB2 SER B 183     118.553  72.248 -25.489  1.00  0.00           H  
ATOM   4516  OG  SER B 183     119.626  70.890 -26.666  1.00 30.65           O  
ATOM   4517  HG  SER B 183     119.017  70.181 -26.496  1.00  0.00           H  
ATOM   4518  N   ASP B 184     119.997  75.730 -26.838  1.00 21.37           N  
ATOM   4519  HN  ASP B 184     121.009  75.655 -26.740  1.00  0.00           H  
ATOM   4520  CA  ASP B 184     119.377  77.046 -26.905  1.00 20.78           C  
ATOM   4521  HA  ASP B 184     118.277  76.890 -26.807  1.00  0.00           H  
ATOM   4522  C   ASP B 184     119.606  77.744 -28.242  1.00 23.68           C  
ATOM   4523  O   ASP B 184     119.432  78.959 -28.333  1.00 24.43           O  
ATOM   4524  CB  ASP B 184     119.807  77.925 -25.726  1.00 19.91           C  
ATOM   4525  HB1 ASP B 184     119.183  78.847 -25.669  1.00  0.00           H  
ATOM   4526  HB2 ASP B 184     119.526  77.454 -24.755  1.00  0.00           H  
ATOM   4527  CG  ASP B 184     121.291  78.274 -25.751  1.00 19.25           C  
ATOM   4528  OD1 ASP B 184     121.993  77.946 -26.732  1.00 18.39           O  
ATOM   4529  OD2 ASP B 184     121.761  78.902 -24.780  1.00 21.02           O  
ATOM   4530  N   SER B 185     119.998  77.002 -29.275  1.00 27.87           N  
ATOM   4531  HN  SER B 185     120.153  76.002 -29.147  1.00  0.00           H  
ATOM   4532  CA  SER B 185     120.208  77.600 -30.583  1.00 32.46           C  
ATOM   4533  HA  SER B 185     120.852  78.502 -30.463  1.00  0.00           H  
ATOM   4534  C   SER B 185     118.876  78.030 -31.191  1.00 33.65           C  
ATOM   4535  O   SER B 185     117.805  77.526 -30.843  1.00 35.15           O  
ATOM   4536  CB  SER B 185     120.915  76.616 -31.518  1.00 35.28           C  
ATOM   4537  HB1 SER B 185     121.933  76.357 -31.145  1.00  0.00           H  
ATOM   4538  HB2 SER B 185     120.452  75.603 -31.472  1.00  0.00           H  
ATOM   4539  OG  SER B 185     120.957  77.110 -32.850  1.00 37.58           O  
ATOM   4540  HG  SER B 185     121.396  76.499 -33.430  1.00  0.00           H  
ATOM   4541  N   ASP B 186     118.961  78.987 -32.111  1.00 33.18           N  
ATOM   4542  HN  ASP B 186     119.881  79.369 -32.331  1.00  0.00           H  
ATOM   4543  CA  ASP B 186     117.805  79.515 -32.819  1.00 33.60           C  
ATOM   4544  HA  ASP B 186     116.894  79.272 -32.224  1.00  0.00           H  
ATOM   4545  C   ASP B 186     117.642  78.906 -34.204  1.00 33.26           C  
ATOM   4546  O   ASP B 186     116.889  79.444 -35.022  1.00 33.69           O  
ATOM   4547  CB  ASP B 186     117.912  81.039 -32.926  1.00 34.32           C  
ATOM   4548  HB1 ASP B 186     117.731  81.522 -31.938  1.00  0.00           H  
ATOM   4549  HB2 ASP B 186     117.050  81.461 -33.494  1.00  0.00           H  
ATOM   4550  CG  ASP B 186     119.241  81.500 -33.525  1.00 34.68           C  
ATOM   4551  OD1 ASP B 186     120.002  80.658 -34.052  1.00 33.37           O  
ATOM   4552  OD2 ASP B 186     119.524  82.715 -33.472  1.00 35.96           O  
ATOM   4553  N   GLY B 187     118.332  77.803 -34.488  1.00 33.22           N  
ATOM   4554  HN  GLY B 187     118.868  77.348 -33.749  1.00  0.00           H  
ATOM   4555  CA  GLY B 187     118.340  77.235 -35.817  1.00 32.84           C  
ATOM   4556  HA1 GLY B 187     118.502  76.133 -35.766  1.00  0.00           H  
ATOM   4557  HA2 GLY B 187     117.315  77.259 -36.254  1.00  0.00           H  
ATOM   4558  C   GLY B 187     119.330  77.866 -36.768  1.00 31.84           C  
ATOM   4559  O   GLY B 187     119.592  77.291 -37.833  1.00 33.28           O  
ATOM   4560  N   LEU B 188     119.890  79.024 -36.421  1.00 28.59           N  
ATOM   4561  HN  LEU B 188     119.606  79.452 -35.539  1.00  0.00           H  
ATOM   4562  CA  LEU B 188     120.885  79.713 -37.231  1.00 26.11           C  
ATOM   4563  HA  LEU B 188     120.972  79.181 -38.207  1.00  0.00           H  
ATOM   4564  C   LEU B 188     122.254  79.728 -36.571  1.00 21.01           C  
ATOM   4565  O   LEU B 188     123.245  79.321 -37.183  1.00 21.37           O  
ATOM   4566  CB  LEU B 188     120.445  81.160 -37.507  1.00 28.67           C  
ATOM   4567  HB1 LEU B 188     119.977  81.571 -36.582  1.00  0.00           H  
ATOM   4568  HB2 LEU B 188     121.356  81.797 -37.596  1.00  0.00           H  
ATOM   4569  CG  LEU B 188     119.525  81.459 -38.691  1.00 31.52           C  
ATOM   4570  HG  LEU B 188     119.978  81.016 -39.609  1.00  0.00           H  
ATOM   4571  CD1 LEU B 188     118.159  80.835 -38.484  1.00 32.89           C  
ATOM   4572 1HD1 LEU B 188     117.488  81.053 -39.347  1.00  0.00           H  
ATOM   4573 2HD1 LEU B 188     117.703  81.152 -37.517  1.00  0.00           H  
ATOM   4574 3HD1 LEU B 188     118.232  79.740 -38.285  1.00  0.00           H  
ATOM   4575  CD2 LEU B 188     119.417  82.964 -38.888  1.00 31.93           C  
ATOM   4576 1HD2 LEU B 188     118.746  83.182 -39.751  1.00  0.00           H  
ATOM   4577 2HD2 LEU B 188     120.416  83.446 -39.000  1.00  0.00           H  
ATOM   4578 3HD2 LEU B 188     119.090  83.487 -37.959  1.00  0.00           H  
ATOM   4579  N   ALA B 189     122.335  80.180 -35.331  1.00 17.57           N  
ATOM   4580  HN  ALA B 189     121.488  80.466 -34.840  1.00  0.00           H  
ATOM   4581  CA  ALA B 189     123.626  80.273 -34.659  1.00 14.76           C  
ATOM   4582  HA  ALA B 189     124.377  80.710 -35.358  1.00  0.00           H  
ATOM   4583  C   ALA B 189     124.085  78.886 -34.227  1.00 14.93           C  
ATOM   4584  O   ALA B 189     123.330  78.176 -33.562  1.00 15.87           O  
ATOM   4585  CB  ALA B 189     123.511  81.157 -33.422  1.00 15.29           C  
ATOM   4586  HB1 ALA B 189     124.498  81.228 -32.908  1.00  0.00           H  
ATOM   4587  HB2 ALA B 189     122.707  80.808 -32.733  1.00  0.00           H  
ATOM   4588  HB3 ALA B 189     123.094  82.162 -33.665  1.00  0.00           H  
ATOM   4589  N   PRO B 190     125.308  78.476 -34.560  1.00 14.33           N  
ATOM   4590  CA  PRO B 190     125.836  77.249 -33.979  1.00 14.50           C  
ATOM   4591  HA  PRO B 190     125.224  76.368 -34.283  1.00  0.00           H  
ATOM   4592  C   PRO B 190     125.879  77.383 -32.469  1.00 13.78           C  
ATOM   4593  O   PRO B 190     126.109  78.483 -31.936  1.00 12.94           O  
ATOM   4594  CB  PRO B 190     127.251  77.161 -34.564  1.00 15.15           C  
ATOM   4595  HB1 PRO B 190     127.596  76.118 -34.752  1.00  0.00           H  
ATOM   4596  HB2 PRO B 190     128.055  77.435 -33.841  1.00  0.00           H  
ATOM   4597  CG  PRO B 190     127.223  78.016 -35.787  1.00 15.08           C  
ATOM   4598  HG1 PRO B 190     128.229  78.357 -36.126  1.00  0.00           H  
ATOM   4599  HG2 PRO B 190     126.957  77.466 -36.719  1.00  0.00           H  
ATOM   4600  CD  PRO B 190     126.282  79.134 -35.448  1.00 14.48           C  
ATOM   4601  HD1 PRO B 190     125.836  79.654 -36.328  1.00  0.00           H  
ATOM   4602  HD2 PRO B 190     126.768  80.041 -35.019  1.00  0.00           H  
ATOM   4603  N   PRO B 191     125.657  76.290 -31.740  1.00 13.50           N  
ATOM   4604  CA  PRO B 191     125.617  76.389 -30.270  1.00 13.98           C  
ATOM   4605  HA  PRO B 191     124.832  77.126 -29.982  1.00  0.00           H  
ATOM   4606  C   PRO B 191     126.934  76.806 -29.635  1.00 13.36           C  
ATOM   4607  O   PRO B 191     126.925  77.244 -28.479  1.00 13.06           O  
ATOM   4608  CB  PRO B 191     125.168  74.990 -29.820  1.00 16.14           C  
ATOM   4609  HB1 PRO B 191     125.642  74.648 -28.871  1.00  0.00           H  
ATOM   4610  HB2 PRO B 191     124.114  74.950 -29.459  1.00  0.00           H  
ATOM   4611  CG  PRO B 191     125.440  74.102 -30.981  1.00 16.87           C  
ATOM   4612  HG1 PRO B 191     126.418  73.572 -30.905  1.00  0.00           H  
ATOM   4613  HG2 PRO B 191     124.788  73.198 -31.001  1.00  0.00           H  
ATOM   4614  CD  PRO B 191     125.320  74.942 -32.223  1.00 15.44           C  
ATOM   4615  HD1 PRO B 191     125.932  74.589 -33.086  1.00  0.00           H  
ATOM   4616  HD2 PRO B 191     124.337  74.866 -32.745  1.00  0.00           H  
ATOM   4617  N   GLN B 192     128.054  76.722 -30.365  1.00 12.55           N  
ATOM   4618  HN  GLN B 192     127.996  76.371 -31.321  1.00  0.00           H  
ATOM   4619  CA  GLN B 192     129.353  77.117 -29.835  1.00 12.05           C  
ATOM   4620  HA  GLN B 192     129.422  76.782 -28.774  1.00  0.00           H  
ATOM   4621  C   GLN B 192     129.593  78.619 -29.888  1.00 10.97           C  
ATOM   4622  O   GLN B 192     130.507  79.105 -29.220  1.00 11.67           O  
ATOM   4623  CB  GLN B 192     130.479  76.449 -30.635  1.00 13.17           C  
ATOM   4624  HB1 GLN B 192     130.497  76.844 -31.678  1.00  0.00           H  
ATOM   4625  HB2 GLN B 192     131.472  76.806 -30.274  1.00  0.00           H  
ATOM   4626  CG  GLN B 192     130.442  74.920 -30.650  1.00 13.88           C  
ATOM   4627  HG1 GLN B 192     131.467  74.497 -30.532  1.00  0.00           H  
ATOM   4628  HG2 GLN B 192     129.972  74.526 -29.719  1.00  0.00           H  
ATOM   4629  CD  GLN B 192     129.761  74.349 -31.882  1.00 14.83           C  
ATOM   4630  NE2 GLN B 192     130.318  73.269 -32.419  1.00 15.67           N  
ATOM   4631 1HE2 GLN B 192     131.158  72.835 -32.036  1.00  0.00           H  
ATOM   4632 2HE2 GLN B 192     129.861  72.886 -33.246  1.00  0.00           H  
ATOM   4633  OE1 GLN B 192     128.747  74.873 -32.345  1.00 17.00           O  
ATOM   4634  N   HIS B 193     128.836  79.360 -30.691  1.00 10.53           N  
ATOM   4635  HN  HIS B 193     128.027  78.941 -31.148  1.00  0.00           H  
ATOM   4636  CA  HIS B 193     129.149  80.769 -30.927  1.00 10.42           C  
ATOM   4637  HA  HIS B 193     130.252  80.867 -31.056  1.00  0.00           H  
ATOM   4638  C   HIS B 193     128.719  81.664 -29.772  1.00 10.06           C  
ATOM   4639  O   HIS B 193     127.552  81.669 -29.372  1.00 11.39           O  
ATOM   4640  CB  HIS B 193     128.473  81.255 -32.200  1.00 10.62           C  
ATOM   4641  HB1 HIS B 193     127.412  80.914 -32.236  1.00  0.00           H  
ATOM   4642  HB2 HIS B 193     128.314  82.358 -32.164  1.00  0.00           H  
ATOM   4643  CG  HIS B 193     129.194  80.868 -33.451  1.00 10.95           C  
ATOM   4644  CD2 HIS B 193     129.821  79.722 -33.804  1.00 11.93           C  
ATOM   4645  HD2 HIS B 193     129.918  78.812 -33.188  1.00  0.00           H  
ATOM   4646  ND1 HIS B 193     129.333  81.731 -34.517  1.00 11.00           N  
ATOM   4647  HD1 HIS B 193     128.973  82.685 -34.557  1.00  0.00           H  
ATOM   4648  CE1 HIS B 193     130.007  81.125 -35.478  1.00 11.37           C  
ATOM   4649  HE1 HIS B 193     130.270  81.564 -36.455  1.00  0.00           H  
ATOM   4650  NE2 HIS B 193     130.314  79.905 -35.073  1.00 12.32           N  
ATOM   4651  HE2 HIS B 193     130.832  79.213 -35.614  1.00  0.00           H  
ATOM   4652  N   LEU B 194     129.655  82.481 -29.287  1.00  9.70           N  
ATOM   4653  HN  LEU B 194     130.599  82.456 -29.672  1.00  0.00           H  
ATOM   4654  CA  LEU B 194     129.334  83.410 -28.208  1.00  9.13           C  
ATOM   4655  HA  LEU B 194     128.833  82.846 -27.387  1.00  0.00           H  
ATOM   4656  C   LEU B 194     128.403  84.522 -28.677  1.00  9.34           C  
ATOM   4657  O   LEU B 194     127.467  84.894 -27.957  1.00 10.11           O  
ATOM   4658  CB  LEU B 194     130.620  84.024 -27.666  1.00 10.42           C  
ATOM   4659  HB1 LEU B 194     131.233  84.428 -28.505  1.00  0.00           H  
ATOM   4660  HB2 LEU B 194     131.298  83.221 -27.294  1.00  0.00           H  
ATOM   4661  CG  LEU B 194     130.438  85.094 -26.590  1.00 11.32           C  
ATOM   4662  HG  LEU B 194     129.705  85.843 -26.971  1.00  0.00           H  
ATOM   4663  CD1 LEU B 194     129.872  84.493 -25.320  1.00 13.16           C  
ATOM   4664 1HD1 LEU B 194     129.739  85.274 -24.535  1.00  0.00           H  
ATOM   4665 2HD1 LEU B 194     130.494  83.643 -24.954  1.00  0.00           H  
ATOM   4666 3HD1 LEU B 194     128.924  83.938 -25.514  1.00  0.00           H  
ATOM   4667  CD2 LEU B 194     131.735  85.818 -26.300  1.00 12.55           C  
ATOM   4668 1HD2 LEU B 194     131.602  86.599 -25.515  1.00  0.00           H  
ATOM   4669 2HD2 LEU B 194     132.179  86.246 -27.229  1.00  0.00           H  
ATOM   4670 3HD2 LEU B 194     132.549  85.104 -26.032  1.00  0.00           H  
ATOM   4671  N   ILE B 195     128.672  85.105 -29.846  1.00  9.68           N  
ATOM   4672  HN  ILE B 195     129.411  84.715 -30.432  1.00  0.00           H  
ATOM   4673  CA  ILE B 195     127.947  86.282 -30.318  1.00  9.93           C  
ATOM   4674  HA  ILE B 195     127.447  86.762 -29.445  1.00  0.00           H  
ATOM   4675  C   ILE B 195     126.877  85.859 -31.312  1.00  9.65           C  
ATOM   4676  O   ILE B 195     127.178  85.221 -32.329  1.00 10.62           O  
ATOM   4677  CB  ILE B 195     128.885  87.310 -30.965  1.00 10.53           C  
ATOM   4678  HB  ILE B 195     129.344  86.844 -31.868  1.00  0.00           H  
ATOM   4679  CG1 ILE B 195     130.006  87.717 -30.014  1.00 11.03           C  
ATOM   4680 1HG1 ILE B 195     130.544  86.822 -29.624  1.00  0.00           H  
ATOM   4681 2HG1 ILE B 195     129.594  88.111 -29.056  1.00  0.00           H  
ATOM   4682  CG2 ILE B 195     128.074  88.532 -31.414  1.00 11.29           C  
ATOM   4683 1HG2 ILE B 195     127.255  88.234 -32.109  1.00  0.00           H  
ATOM   4684 2HG2 ILE B 195     128.727  89.318 -31.861  1.00  0.00           H  
ATOM   4685 3HG2 ILE B 195     127.685  89.110 -30.543  1.00  0.00           H  
ATOM   4686  CD1 ILE B 195     130.968  88.699 -30.634  1.00 12.39           C  
ATOM   4687 1HD1 ILE B 195     131.787  88.997 -29.939  1.00  0.00           H  
ATOM   4688 2HD1 ILE B 195     130.430  89.594 -31.024  1.00  0.00           H  
ATOM   4689 3HD1 ILE B 195     131.380  88.305 -31.592  1.00  0.00           H  
ATOM   4690  N   ARG B 196     125.634  86.242 -31.036  1.00 10.62           N  
ATOM   4691  HN  ARG B 196     125.441  86.657 -30.125  1.00  0.00           H  
ATOM   4692  CA  ARG B 196     124.540  86.093 -31.979  1.00 10.94           C  
ATOM   4693  HA  ARG B 196     124.913  85.558 -32.884  1.00  0.00           H  
ATOM   4694  C   ARG B 196     124.018  87.461 -32.395  1.00 10.48           C  
ATOM   4695  O   ARG B 196     124.172  88.458 -31.682  1.00 11.27           O  
ATOM   4696  CB  ARG B 196     123.371  85.300 -31.380  1.00 11.32           C  
ATOM   4697  HB1 ARG B 196     122.927  85.852 -30.519  1.00  0.00           H  
ATOM   4698  HB2 ARG B 196     122.501  85.302 -32.077  1.00  0.00           H  
ATOM   4699  CG  ARG B 196     123.720  83.885 -30.976  1.00 12.05           C  
ATOM   4700  HG1 ARG B 196     124.563  83.866 -30.246  1.00  0.00           H  
ATOM   4701  HG2 ARG B 196     124.203  83.330 -31.814  1.00  0.00           H  
ATOM   4702  CD  ARG B 196     122.513  83.142 -30.445  1.00 13.13           C  
ATOM   4703  HD1 ARG B 196     121.689  83.088 -31.194  1.00  0.00           H  
ATOM   4704  HD2 ARG B 196     121.975  83.720 -29.658  1.00  0.00           H  
ATOM   4705  NE  ARG B 196     122.919  81.826 -29.979  1.00 14.10           N  
ATOM   4706  HE  ARG B 196     123.892  81.553 -30.115  1.00  0.00           H  
ATOM   4707  CZ  ARG B 196     122.111  80.956 -29.389  1.00 15.75           C  
ATOM   4708  NH1 ARG B 196     120.835  81.264 -29.185  1.00 18.48           N  
ATOM   4709 1HH1 ARG B 196     120.469  82.169 -29.481  1.00  0.00           H  
ATOM   4710 2HH1 ARG B 196     120.213  80.595 -28.731  1.00  0.00           H  
ATOM   4711  NH2 ARG B 196     122.586  79.781 -29.005  1.00 16.19           N  
ATOM   4712 1HH2 ARG B 196     123.566  79.545 -29.162  1.00  0.00           H  
ATOM   4713 2HH2 ARG B 196     121.964  79.112 -28.551  1.00  0.00           H  
ATOM   4714  N   VAL B 197     123.382  87.498 -33.559  1.00 11.86           N  
ATOM   4715  HN  VAL B 197     123.456  86.700 -34.190  1.00  0.00           H  
ATOM   4716  CA  VAL B 197     122.581  88.646 -33.962  1.00 12.22           C  
ATOM   4717  HA  VAL B 197     122.849  89.511 -33.312  1.00  0.00           H  
ATOM   4718  C   VAL B 197     121.124  88.293 -33.720  1.00 12.82           C  
ATOM   4719  O   VAL B 197     120.666  87.206 -34.097  1.00 15.15           O  
ATOM   4720  CB  VAL B 197     122.832  89.039 -35.429  1.00 13.13           C  
ATOM   4721  HB  VAL B 197     122.771  88.121 -36.059  1.00  0.00           H  
ATOM   4722  CG1 VAL B 197     121.770  90.037 -35.913  1.00 14.24           C  
ATOM   4723 1HG1 VAL B 197     120.755  89.591 -35.793  1.00  0.00           H  
ATOM   4724 2HG1 VAL B 197     121.959  90.379 -36.957  1.00  0.00           H  
ATOM   4725 3HG1 VAL B 197     121.858  91.025 -35.403  1.00  0.00           H  
ATOM   4726  CG2 VAL B 197     124.214  89.647 -35.592  1.00 13.36           C  
ATOM   4727 1HG2 VAL B 197     124.985  88.922 -35.241  1.00  0.00           H  
ATOM   4728 2HG2 VAL B 197     124.302  90.635 -35.082  1.00  0.00           H  
ATOM   4729 3HG2 VAL B 197     124.403  89.989 -36.636  1.00  0.00           H  
ATOM   4730  N   GLU B 198     120.401  89.204 -33.085  1.00 13.26           N  
ATOM   4731  HN  GLU B 198     120.848  90.078 -32.808  1.00  0.00           H  
ATOM   4732  CA  GLU B 198     118.997  89.007 -32.768  1.00 14.94           C  
ATOM   4733  HA  GLU B 198     118.777  87.916 -32.707  1.00  0.00           H  
ATOM   4734  C   GLU B 198     118.144  89.639 -33.859  1.00 16.41           C  
ATOM   4735  O   GLU B 198     118.417  90.762 -34.292  1.00 17.84           O  
ATOM   4736  CB  GLU B 198     118.704  89.666 -31.418  1.00 17.53           C  
ATOM   4737  HB1 GLU B 198     119.304  89.180 -30.614  1.00  0.00           H  
ATOM   4738  HB2 GLU B 198     119.136  90.693 -31.389  1.00  0.00           H  
ATOM   4739  CG  GLU B 198     117.243  89.703 -31.030  1.00 19.95           C  
ATOM   4740  HG1 GLU B 198     116.634  90.206 -31.817  1.00  0.00           H  
ATOM   4741  HG2 GLU B 198     116.793  88.684 -31.075  1.00  0.00           H  
ATOM   4742  CD  GLU B 198     117.007  90.341 -29.672  1.00 22.68           C  
ATOM   4743  OE1 GLU B 198     117.985  90.740 -29.004  1.00 21.76           O  
ATOM   4744  OE2 GLU B 198     115.825  90.455 -29.277  1.00 25.18           O  
ATOM   4745  N   GLY B 199     117.137  88.903 -34.321  1.00 17.74           N  
ATOM   4746  HN  GLY B 199     117.076  87.920 -34.057  1.00  0.00           H  
ATOM   4747  CA  GLY B 199     116.122  89.470 -35.194  1.00 19.98           C  
ATOM   4748  HA1 GLY B 199     115.248  88.781 -35.255  1.00  0.00           H  
ATOM   4749  HA2 GLY B 199     115.649  90.351 -34.701  1.00  0.00           H  
ATOM   4750  C   GLY B 199     116.578  89.845 -36.587  1.00 20.80           C  
ATOM   4751  O   GLY B 199     116.143  90.874 -37.125  1.00 23.42           O  
ATOM   4752  N   ASN B 200     117.440  89.039 -37.195  1.00 18.63           N  
ATOM   4753  HN  ASN B 200     117.822  88.241 -36.687  1.00  0.00           H  
ATOM   4754  CA  ASN B 200     117.853  89.272 -38.579  1.00 17.88           C  
ATOM   4755  HA  ASN B 200     117.035  89.812 -39.111  1.00  0.00           H  
ATOM   4756  C   ASN B 200     118.058  87.915 -39.245  1.00 18.62           C  
ATOM   4757  O   ASN B 200     119.089  87.266 -39.039  1.00 18.74           O  
ATOM   4758  CB  ASN B 200     119.116  90.118 -38.638  1.00 17.98           C  
ATOM   4759  HB1 ASN B 200     119.986  89.571 -38.205  1.00  0.00           H  
ATOM   4760  HB2 ASN B 200     119.064  90.969 -37.919  1.00  0.00           H  
ATOM   4761  CG  ASN B 200     119.421  90.607 -40.042  1.00 18.26           C  
ATOM   4762  ND2 ASN B 200     120.142  91.715 -40.137  1.00 17.55           N  
ATOM   4763 1HD2 ASN B 200     120.490  92.217 -39.320  1.00  0.00           H  
ATOM   4764 2HD2 ASN B 200     120.347  92.044 -41.081  1.00  0.00           H  
ATOM   4765  OD1 ASN B 200     119.000  90.000 -41.030  1.00 19.41           O  
ATOM   4766  N   LEU B 201     117.085  87.499 -40.059  1.00 20.37           N  
ATOM   4767  HN  LEU B 201     116.265  88.087 -40.210  1.00  0.00           H  
ATOM   4768  CA  LEU B 201     117.185  86.210 -40.734  1.00 21.82           C  
ATOM   4769  HA  LEU B 201     117.430  85.448 -39.958  1.00  0.00           H  
ATOM   4770  C   LEU B 201     118.293  86.164 -41.779  1.00 20.92           C  
ATOM   4771  O   LEU B 201     118.603  85.077 -42.278  1.00 22.09           O  
ATOM   4772  CB  LEU B 201     115.842  85.815 -41.351  1.00 24.25           C  
ATOM   4773  HB1 LEU B 201     115.458  86.634 -42.003  1.00  0.00           H  
ATOM   4774  HB2 LEU B 201     115.985  85.015 -42.114  1.00  0.00           H  
ATOM   4775  CG  LEU B 201     114.773  85.397 -40.332  1.00 27.33           C  
ATOM   4776  HG  LEU B 201     114.622  86.246 -39.625  1.00  0.00           H  
ATOM   4777  CD1 LEU B 201     113.444  85.116 -41.016  1.00 28.61           C  
ATOM   4778 1HD1 LEU B 201     112.667  84.812 -40.276  1.00  0.00           H  
ATOM   4779 2HD1 LEU B 201     113.553  84.362 -41.830  1.00  0.00           H  
ATOM   4780 3HD1 LEU B 201     113.108  85.983 -41.631  1.00  0.00           H  
ATOM   4781  CD2 LEU B 201     115.224  84.188 -39.522  1.00 29.26           C  
ATOM   4782 1HD2 LEU B 201     114.447  83.884 -38.782  1.00  0.00           H  
ATOM   4783 2HD2 LEU B 201     116.209  84.368 -39.031  1.00  0.00           H  
ATOM   4784 3HD2 LEU B 201     115.515  83.338 -40.182  1.00  0.00           H  
ATOM   4785  N   ARG B 202     118.903  87.297 -42.113  1.00 19.61           N  
ATOM   4786  HN  ARG B 202     118.582  88.176 -41.709  1.00  0.00           H  
ATOM   4787  CA  ARG B 202     120.021  87.306 -43.045  1.00 18.88           C  
ATOM   4788  HA  ARG B 202     119.905  86.420 -43.711  1.00  0.00           H  
ATOM   4789  C   ARG B 202     121.370  87.179 -42.352  1.00 16.89           C  
ATOM   4790  O   ARG B 202     122.402  87.219 -43.029  1.00 17.19           O  
ATOM   4791  CB  ARG B 202     119.970  88.553 -43.932  1.00 22.14           C  
ATOM   4792  HB1 ARG B 202     119.945  89.484 -43.318  1.00  0.00           H  
ATOM   4793  HB2 ARG B 202     120.940  88.714 -44.458  1.00  0.00           H  
ATOM   4794  CG  ARG B 202     118.802  88.511 -44.924  1.00 26.31           C  
ATOM   4795  HG1 ARG B 202     118.665  87.486 -45.341  1.00  0.00           H  
ATOM   4796  HG2 ARG B 202     117.824  88.622 -44.399  1.00  0.00           H  
ATOM   4797  CD  ARG B 202     118.949  89.539 -46.034  1.00 31.43           C  
ATOM   4798  HD1 ARG B 202     119.866  89.355 -46.641  1.00  0.00           H  
ATOM   4799  HD2 ARG B 202     118.182  89.392 -46.830  1.00  0.00           H  
ATOM   4800  NE  ARG B 202     118.920  90.899 -45.509  1.00 36.21           N  
ATOM   4801  HE  ARG B 202     118.623  91.029 -44.542  1.00  0.00           H  
ATOM   4802  CZ  ARG B 202     119.254  91.981 -46.206  1.00 39.45           C  
ATOM   4803  NH1 ARG B 202     119.658  91.867 -47.465  1.00 40.31           N  
ATOM   4804 1HH1 ARG B 202     119.703  90.947 -47.903  1.00  0.00           H  
ATOM   4805 2HH1 ARG B 202     119.914  92.697 -48.000  1.00  0.00           H  
ATOM   4806  NH2 ARG B 202     119.196  93.177 -45.636  1.00 40.69           N  
ATOM   4807 1HH2 ARG B 202     118.885  93.265 -44.668  1.00  0.00           H  
ATOM   4808 2HH2 ARG B 202     119.452  94.007 -46.171  1.00  0.00           H  
ATOM   4809  N   ALA B 203     121.390  87.016 -41.030  1.00 15.72           N  
ATOM   4810  HN  ALA B 203     120.519  87.053 -40.500  1.00  0.00           H  
ATOM   4811  CA  ALA B 203     122.649  86.786 -40.341  1.00 15.16           C  
ATOM   4812  HA  ALA B 203     123.359  87.608 -40.590  1.00  0.00           H  
ATOM   4813  C   ALA B 203     123.244  85.457 -40.787  1.00 15.29           C  
ATOM   4814  O   ALA B 203     122.528  84.468 -40.975  1.00 17.52           O  
ATOM   4815  CB  ALA B 203     122.424  86.755 -38.829  1.00 16.22           C  
ATOM   4816  HB1 ALA B 203     123.390  86.579 -38.300  1.00  0.00           H  
ATOM   4817  HB2 ALA B 203     121.647  86.010 -38.538  1.00  0.00           H  
ATOM   4818  HB3 ALA B 203     121.912  87.676 -38.465  1.00  0.00           H  
ATOM   4819  N   GLU B 204     124.558  85.448 -40.966  1.00 13.39           N  
ATOM   4820  HN  GLU B 204     125.071  86.323 -40.853  1.00  0.00           H  
ATOM   4821  CA  GLU B 204     125.299  84.252 -41.315  1.00 13.07           C  
ATOM   4822  HA  GLU B 204     124.610  83.376 -41.280  1.00  0.00           H  
ATOM   4823  C   GLU B 204     126.398  84.056 -40.291  1.00 11.68           C  
ATOM   4824  O   GLU B 204     127.006  85.022 -39.824  1.00 12.67           O  
ATOM   4825  CB  GLU B 204     125.898  84.358 -42.720  1.00 15.81           C  
ATOM   4826  HB1 GLU B 204     126.583  83.503 -42.928  1.00  0.00           H  
ATOM   4827  HB2 GLU B 204     126.632  85.196 -42.780  1.00  0.00           H  
ATOM   4828  CG  GLU B 204     124.840  84.483 -43.799  1.00 18.88           C  
ATOM   4829  HG1 GLU B 204     124.140  85.321 -43.574  1.00  0.00           H  
ATOM   4830  HG2 GLU B 204     124.124  83.629 -43.754  1.00  0.00           H  
ATOM   4831  CD  GLU B 204     125.423  84.626 -45.188  1.00 21.32           C  
ATOM   4832  OE1 GLU B 204     126.667  84.613 -45.324  1.00 22.05           O  
ATOM   4833  OE2 GLU B 204     124.631  84.763 -46.144  1.00 23.42           O  
ATOM   4834  N   TYR B 205     126.638  82.802 -39.940  1.00 12.12           N  
ATOM   4835  HN  TYR B 205     126.118  82.058 -40.405  1.00  0.00           H  
ATOM   4836  CA  TYR B 205     127.608  82.437 -38.923  1.00 12.11           C  
ATOM   4837  HA  TYR B 205     128.007  83.362 -38.446  1.00  0.00           H  
ATOM   4838  C   TYR B 205     128.749  81.682 -39.585  1.00 13.03           C  
ATOM   4839  O   TYR B 205     128.514  80.749 -40.359  1.00 16.11           O  
ATOM   4840  CB  TYR B 205     126.930  81.574 -37.861  1.00 12.00           C  
ATOM   4841  HB1 TYR B 205     127.677  81.063 -37.210  1.00  0.00           H  
ATOM   4842  HB2 TYR B 205     126.450  80.673 -38.310  1.00  0.00           H  
ATOM   4843  CG  TYR B 205     125.948  82.378 -37.050  1.00 11.85           C  
ATOM   4844  CD1 TYR B 205     124.649  82.591 -37.498  1.00 12.47           C  
ATOM   4845  HD1 TYR B 205     124.322  82.143 -38.451  1.00  0.00           H  
ATOM   4846  CD2 TYR B 205     126.337  82.968 -35.858  1.00 10.94           C  
ATOM   4847  HD2 TYR B 205     127.370  82.827 -35.497  1.00  0.00           H  
ATOM   4848  CE1 TYR B 205     123.757  83.361 -36.760  1.00 11.77           C  
ATOM   4849  HE1 TYR B 205     122.725  83.516 -37.118  1.00  0.00           H  
ATOM   4850  CE2 TYR B 205     125.464  83.723 -35.119  1.00 11.43           C  
ATOM   4851  HE2 TYR B 205     125.790  84.165 -34.162  1.00  0.00           H  
ATOM   4852  CZ  TYR B 205     124.178  83.930 -35.572  1.00 11.83           C  
ATOM   4853  OH  TYR B 205     123.316  84.693 -34.817  1.00 13.46           O  
ATOM   4854  HH  TYR B 205     123.605  85.084 -34.001  1.00  0.00           H  
ATOM   4855  N   LEU B 206     129.976  82.098 -39.296  1.00 12.46           N  
ATOM   4856  HN  LEU B 206     130.088  82.856 -38.623  1.00  0.00           H  
ATOM   4857  CA  LEU B 206     131.171  81.520 -39.898  1.00 12.62           C  
ATOM   4858  HA  LEU B 206     130.868  80.768 -40.663  1.00  0.00           H  
ATOM   4859  C   LEU B 206     132.019  80.837 -38.836  1.00 12.46           C  
ATOM   4860  O   LEU B 206     132.310  81.434 -37.792  1.00 12.01           O  
ATOM   4861  CB  LEU B 206     132.013  82.605 -40.569  1.00 13.73           C  
ATOM   4862  HB1 LEU B 206     131.404  83.138 -41.336  1.00  0.00           H  
ATOM   4863  HB2 LEU B 206     132.202  83.437 -39.851  1.00  0.00           H  
ATOM   4864  CG  LEU B 206     133.336  82.137 -41.185  1.00 15.51           C  
ATOM   4865  HG  LEU B 206     133.926  81.625 -40.389  1.00  0.00           H  
ATOM   4866  CD1 LEU B 206     133.096  81.138 -42.312  1.00 17.22           C  
ATOM   4867 1HD1 LEU B 206     132.504  80.264 -41.952  1.00  0.00           H  
ATOM   4868 2HD1 LEU B 206     134.052  80.819 -42.789  1.00  0.00           H  
ATOM   4869 3HD1 LEU B 206     132.618  81.622 -43.196  1.00  0.00           H  
ATOM   4870  CD2 LEU B 206     134.147  83.335 -41.679  1.00 16.84           C  
ATOM   4871 1HD2 LEU B 206     134.322  84.065 -40.855  1.00  0.00           H  
ATOM   4872 2HD2 LEU B 206     133.669  83.819 -42.563  1.00  0.00           H  
ATOM   4873 3HD2 LEU B 206     135.103  83.016 -42.156  1.00  0.00           H  
ATOM   4874  N   ASP B 207     132.405  79.590 -39.113  1.00 13.88           N  
ATOM   4875  HN  ASP B 207     131.890  79.077 -39.829  1.00  0.00           H  
ATOM   4876  CA  ASP B 207     133.520  78.915 -38.453  1.00 15.40           C  
ATOM   4877  HA  ASP B 207     133.781  79.428 -37.498  1.00  0.00           H  
ATOM   4878  C   ASP B 207     134.681  78.994 -39.443  1.00 15.28           C  
ATOM   4879  O   ASP B 207     134.660  78.322 -40.477  1.00 17.17           O  
ATOM   4880  CB  ASP B 207     133.195  77.439 -38.203  1.00 17.12           C  
ATOM   4881  HB1 ASP B 207     134.110  76.884 -37.888  1.00  0.00           H  
ATOM   4882  HB2 ASP B 207     132.980  76.917 -39.164  1.00  0.00           H  
ATOM   4883  CG  ASP B 207     132.067  77.216 -37.210  1.00 20.46           C  
ATOM   4884  OD1 ASP B 207     131.953  77.977 -36.246  1.00 21.00           O  
ATOM   4885  OD2 ASP B 207     131.316  76.222 -37.363  1.00 24.32           O  
ATOM   4886  N   ASP B 208     135.686  79.812 -39.146  1.00 15.48           N  
ATOM   4887  HN  ASP B 208     135.703  80.297 -38.249  1.00  0.00           H  
ATOM   4888  CA  ASP B 208     136.763  80.013 -40.107  1.00 17.33           C  
ATOM   4889  HA  ASP B 208     136.322  80.325 -41.082  1.00  0.00           H  
ATOM   4890  C   ASP B 208     137.527  78.713 -40.307  1.00 18.94           C  
ATOM   4891  O   ASP B 208     137.953  78.076 -39.342  1.00 19.28           O  
ATOM   4892  CB  ASP B 208     137.707  81.110 -39.619  1.00 17.78           C  
ATOM   4893  HB1 ASP B 208     138.257  80.789 -38.704  1.00  0.00           H  
ATOM   4894  HB2 ASP B 208     137.139  81.970 -39.193  1.00  0.00           H  
ATOM   4895  CG  ASP B 208     138.662  81.568 -40.697  1.00 19.74           C  
ATOM   4896  OD1 ASP B 208     139.632  80.830 -40.993  1.00 21.25           O  
ATOM   4897  OD2 ASP B 208     138.437  82.663 -41.249  1.00 22.02           O  
ATOM   4898  N   ARG B 209     137.695  78.311 -41.569  1.00 21.49           N  
ATOM   4899  HN  ARG B 209     137.401  78.912 -42.339  1.00  0.00           H  
ATOM   4900  CA  ARG B 209     138.299  77.012 -41.849  1.00 24.24           C  
ATOM   4901  HA  ARG B 209     137.783  76.259 -41.208  1.00  0.00           H  
ATOM   4902  C   ARG B 209     139.782  76.963 -41.506  1.00 26.15           C  
ATOM   4903  O   ARG B 209     140.330  75.867 -41.350  1.00 27.74           O  
ATOM   4904  CB  ARG B 209     138.071  76.605 -43.310  1.00 25.32           C  
ATOM   4905  HB1 ARG B 209     136.985  76.641 -43.561  1.00  0.00           H  
ATOM   4906  HB2 ARG B 209     138.516  75.608 -43.537  1.00  0.00           H  
ATOM   4907  HB3 ARG B 209     138.679  77.222 -44.012  1.00  0.00           H  
ATOM   4908  N   ASN B 210     140.445  78.111 -41.384  1.00 26.45           N  
ATOM   4909  HN  ASN B 210     139.944  78.990 -41.511  1.00  0.00           H  
ATOM   4910  CA  ASN B 210     141.869  78.144 -41.074  1.00 28.28           C  
ATOM   4911  HA  ASN B 210     142.277  77.123 -41.257  1.00  0.00           H  
ATOM   4912  C   ASN B 210     142.167  78.504 -39.624  1.00 26.70           C  
ATOM   4913  O   ASN B 210     143.037  77.883 -39.007  1.00 28.37           O  
ATOM   4914  CB  ASN B 210     142.599  79.108 -42.013  1.00 31.66           C  
ATOM   4915  HB1 ASN B 210     143.664  79.237 -41.709  1.00  0.00           H  
ATOM   4916  HB2 ASN B 210     142.245  80.156 -41.869  1.00  0.00           H  
ATOM   4917  CG  ASN B 210     142.491  78.689 -43.464  1.00 34.50           C  
ATOM   4918  ND2 ASN B 210     142.769  77.419 -43.731  1.00 34.98           N  
ATOM   4919 1HD2 ASN B 210     143.054  76.755 -43.011  1.00  0.00           H  
ATOM   4920 2HD2 ASN B 210     142.696  77.137 -44.708  1.00  0.00           H  
ATOM   4921  OD1 ASN B 210     142.147  79.491 -44.334  1.00 35.82           O  
ATOM   4922  N   THR B 211     141.463  79.488 -39.064  1.00 24.20           N  
ATOM   4923  HN  THR B 211     140.724  79.934 -39.608  1.00  0.00           H  
ATOM   4924  CA  THR B 211     141.709  79.951 -37.704  1.00 22.22           C  
ATOM   4925  HA  THR B 211     142.751  79.673 -37.419  1.00  0.00           H  
ATOM   4926  C   THR B 211     140.755  79.350 -36.685  1.00 20.57           C  
ATOM   4927  O   THR B 211     141.002  79.477 -35.478  1.00 21.85           O  
ATOM   4928  CB  THR B 211     141.576  81.475 -37.629  1.00 22.46           C  
ATOM   4929  HB  THR B 211     141.957  81.830 -36.643  1.00  0.00           H  
ATOM   4930  CG2 THR B 211     142.364  82.141 -38.741  1.00 23.35           C  
ATOM   4931 1HG2 THR B 211     142.267  83.250 -38.686  1.00  0.00           H  
ATOM   4932 2HG2 THR B 211     142.072  81.751 -39.744  1.00  0.00           H  
ATOM   4933 3HG2 THR B 211     143.432  81.820 -38.739  1.00  0.00           H  
ATOM   4934  OG1 THR B 211     140.194  81.830 -37.758  1.00 20.72           O  
ATOM   4935  HG1 THR B 211     140.112  82.775 -37.711  1.00  0.00           H  
ATOM   4936  N   PHE B 212     139.661  78.740 -37.131  1.00 19.37           N  
ATOM   4937  HN  PHE B 212     139.539  78.661 -38.141  1.00  0.00           H
[truncated: 150,491 more chars]
