# Supplementary material for: Astragalus in Acute Pancreatitis: Insights from Network Pharmacology, Molecular Docking, and Meta-Analysis Validation
Source: Curr Issues Mol Biol. 2025 May 21;47(5):379. doi: 10.3390/cimb47050379 (PMC12109879; doi:10.3390/cimb47050379)
Supplement: Supplementary file 1 [file cimb-47-00379-s001.zip › Original Data/Network Pharmacology/5 Molecular Docking/Calycosin/TP53/5o1e.pdbqt]

REMARK   4 XXXX COMPLIES WITH FORMAT V. 2.0
ATOM      1  N   SER A  96     114.690  73.553 -35.942  1.00 35.68    -0.064 N 
ATOM      2  HN1 SER A  96     114.928  73.399 -34.962  1.00  0.00     0.275 HD
ATOM      3  HN2 SER A  96     115.332  73.064 -36.566  1.00  0.00     0.275 HD
ATOM      4  HN3 SER A  96     113.827  73.074 -36.200  1.00  0.00     0.275 HD
ATOM      5  CA  SER A  96     114.625  74.977 -36.247  1.00 34.42     0.297 C 
ATOM      6  C   SER A  96     113.642  75.714 -35.342  1.00 30.58     0.251 C 
ATOM      7  O   SER A  96     112.971  75.114 -34.489  1.00 29.91    -0.271 OA
ATOM      8  CB  SER A  96     114.268  75.209 -37.719  1.00 36.54     0.206 C 
ATOM      9  OG  SER A  96     112.921  74.860 -37.988  1.00 38.00    -0.398 OA
ATOM     10  HG  SER A  96     112.700  75.004 -38.901  1.00  0.00     0.209 HD
ATOM     11  N   VAL A  97     113.569  77.027 -35.534  1.00 26.93    -0.346 N 
ATOM     12  HN  VAL A  97     114.083  77.437 -36.314  1.00  0.00     0.163 HD
ATOM     13  CA  VAL A  97     112.784  77.905 -34.674  1.00 23.71     0.180 C 
ATOM     14  C   VAL A  97     112.114  78.981 -35.522  1.00 22.22     0.243 C 
ATOM     15  O   VAL A  97     112.797  79.702 -36.262  1.00 23.15    -0.271 OA
ATOM     16  CB  VAL A  97     113.668  78.566 -33.609  1.00 23.98     0.009 C 
ATOM     17  CG1 VAL A  97     112.869  79.594 -32.890  1.00 25.84     0.012 C 
ATOM     18  CG2 VAL A  97     114.249  77.537 -32.640  1.00 23.86     0.012 C 
ATOM     19  N   PRO A  98     110.797  79.141 -35.432  1.00 19.86    -0.337 N 
ATOM     20  CA  PRO A  98     110.128  80.203 -36.192  1.00 20.18     0.179 C 
ATOM     21  C   PRO A  98     110.562  81.583 -35.714  1.00 19.83     0.241 C 
ATOM     22  O   PRO A  98     110.747  81.817 -34.519  1.00 20.83    -0.271 OA
ATOM     23  CB  PRO A  98     108.641  79.961 -35.895  1.00 20.59     0.037 C 
ATOM     24  CG  PRO A  98     108.564  78.531 -35.426  1.00 21.22     0.022 C 
ATOM     25  CD  PRO A  98     109.844  78.286 -34.703  1.00 20.23     0.127 C 
ATOM     26  N   SER A  99     110.704  82.510 -36.660  1.00 19.82    -0.344 N 
ATOM     27  HN  SER A  99     110.572  82.257 -37.639  1.00  0.00     0.163 HD
ATOM     28  CA  SER A  99     111.046  83.881 -36.308  1.00 20.43     0.200 C 
ATOM     29  C   SER A  99     109.916  84.531 -35.517  1.00 19.50     0.243 C 
ATOM     30  O   SER A  99     108.731  84.274 -35.749  1.00 19.21    -0.271 OA
ATOM     31  CB  SER A  99     111.285  84.703 -37.573  1.00 21.55     0.199 C 
ATOM     32  OG  SER A  99     111.459  86.076 -37.260  1.00 23.00    -0.398 OA
ATOM     33  HG  SER A  99     111.608  86.587 -38.047  1.00  0.00     0.209 HD
ATOM     34  N   GLN A 100     110.294  85.400 -34.579  1.00 19.28    -0.346 N 
ATOM     35  HN  GLN A 100     111.288  85.508 -34.377  1.00  0.00     0.163 HD
ATOM     36  CA  GLN A 100     109.330  86.200 -33.833  1.00 19.01     0.177 C 
ATOM     37  C   GLN A 100     109.509  87.692 -34.076  1.00 19.06     0.241 C 
ATOM     38  O   GLN A 100     108.959  88.501 -33.324  1.00 21.02    -0.271 OA
ATOM     39  CB  GLN A 100     109.403  85.901 -32.333  1.00 20.04     0.044 C 
ATOM     40  CG  GLN A 100     110.749  86.194 -31.713  1.00 20.53     0.105 C 
ATOM     41  CD  GLN A 100     110.780  85.831 -30.245  1.00 21.20     0.215 C 
ATOM     42  NE2 GLN A 100     110.389  86.769 -29.397  1.00 21.04    -0.370 N 
ATOM     43 1HE2 GLN A 100     110.410  86.524 -28.407  1.00  0.00     0.159 HD
ATOM     44 2HE2 GLN A 100     110.088  87.695 -29.700  1.00  0.00     0.159 HD
ATOM     45  OE1 GLN A 100     111.143  84.713 -29.879  1.00 22.49    -0.274 OA
ATOM     46  N   LYS A 101     110.255  88.075 -35.105  1.00 18.26    -0.346 N 
ATOM     47  HN  LYS A 101     110.636  87.373 -35.740  1.00  0.00     0.163 HD
ATOM     48  CA  LYS A 101     110.536  89.485 -35.339  1.00 18.44     0.176 C 
ATOM     49  C   LYS A 101     109.283  90.213 -35.819  1.00 16.65     0.241 C 
ATOM     50  O   LYS A 101     108.640  89.797 -36.787  1.00 16.48    -0.271 OA
ATOM     51  CB  LYS A 101     111.647  89.622 -36.378  1.00 20.47     0.035 C 
ATOM     52  CG  LYS A 101     111.984  91.062 -36.716  1.00 23.66     0.004 C 
ATOM     53  CD  LYS A 101     113.084  91.151 -37.755  1.00 27.81     0.027 C 
ATOM     54  CE  LYS A 101     113.415  92.596 -38.095  1.00 30.79     0.229 C 
ATOM     55  NZ  LYS A 101     113.722  93.388 -36.878  1.00 32.23    -0.079 N 
ATOM     56  HZ1 LYS A 101     113.944  94.357 -37.106  1.00  0.00     0.274 HD
ATOM     57  HZ2 LYS A 101     114.465  92.955 -36.330  1.00  0.00     0.274 HD
ATOM     58  HZ3 LYS A 101     112.966  93.330 -36.195  1.00  0.00     0.274 HD
ATOM     59  N   THR A 102     108.942  91.312 -35.148  1.00 15.80    -0.344 N 
ATOM     60  HN  THR A 102     109.484  91.592 -34.330  1.00  0.00     0.163 HD
ATOM     61  CA  THR A 102     107.805  92.117 -35.569  1.00 15.54     0.205 C 
ATOM     62  C   THR A 102     108.087  92.711 -36.940  1.00 15.21     0.243 C 
ATOM     63  O   THR A 102     109.169  93.250 -37.188  1.00 17.17    -0.271 OA
ATOM     64  CB  THR A 102     107.559  93.225 -34.548  1.00 17.04     0.146 C 
ATOM     65  CG2 THR A 102     106.410  94.124 -34.987  1.00 17.80     0.042 C 
ATOM     66  OG1 THR A 102     107.235  92.626 -33.288  1.00 19.01    -0.393 OA
ATOM     67  HG1 THR A 102     107.082  93.315 -32.653  1.00  0.00     0.210 HD
ATOM     68  N   TYR A 103     107.115  92.596 -37.837  1.00 14.04    -0.346 N 
ATOM     69  HN  TYR A 103     106.218  92.199 -37.557  1.00  0.00     0.163 HD
ATOM     70  CA  TYR A 103     107.309  93.028 -39.217  1.00 14.00     0.180 C 
ATOM     71  C   TYR A 103     105.962  93.506 -39.744  1.00 13.15     0.241 C 
ATOM     72  O   TYR A 103     105.073  92.694 -40.007  1.00 13.27    -0.271 OA
ATOM     73  CB  TYR A 103     107.856  91.866 -40.042  1.00 15.96     0.073 C 
ATOM     74  CG  TYR A 103     107.946  92.122 -41.534  1.00 18.17    -0.056 A 
ATOM     75  CD1 TYR A 103     108.647  93.214 -42.043  1.00 19.87     0.010 A 
ATOM     76  CD2 TYR A 103     107.344  91.255 -42.437  1.00 19.83     0.010 A 
ATOM     77  CE1 TYR A 103     108.728  93.435 -43.418  1.00 21.52     0.037 A 
ATOM     78  CE2 TYR A 103     107.424  91.466 -43.799  1.00 21.59     0.037 A 
ATOM     79  CZ  TYR A 103     108.113  92.552 -44.283  1.00 22.35     0.065 A 
ATOM     80  OH  TYR A 103     108.182  92.749 -45.642  1.00 25.91    -0.361 OA
ATOM     81  HH  TYR A 103     108.658  93.500 -45.977  1.00  0.00     0.217 HD
ATOM     82  N   GLN A 104     105.795  94.820 -39.888  1.00 12.81    -0.346 N 
ATOM     83  HN  GLN A 104     106.547  95.469 -39.658  1.00  0.00     0.163 HD
ATOM     84  CA  GLN A 104     104.513  95.309 -40.382  1.00 13.16     0.177 C 
ATOM     85  C   GLN A 104     104.327  95.018 -41.862  1.00 13.54     0.240 C 
ATOM     86  O   GLN A 104     103.198  94.790 -42.304  1.00 14.51    -0.271 OA
ATOM     87  CB  GLN A 104     104.355  96.802 -40.125  1.00 14.52     0.044 C 
ATOM     88  CG  GLN A 104     104.146  97.117 -38.664  1.00 16.54     0.105 C 
ATOM     89  CD  GLN A 104     103.374  98.396 -38.460  1.00 18.68     0.215 C 
ATOM     90  NE2 GLN A 104     102.955  98.637 -37.227  1.00 20.01    -0.370 N 
ATOM     91 1HE2 GLN A 104     102.433  99.502 -37.089  1.00  0.00     0.159 HD
ATOM     92 2HE2 GLN A 104     103.154  98.013 -36.445  1.00  0.00     0.159 HD
ATOM     93  OE1 GLN A 104     103.133  99.152 -39.408  1.00 21.84    -0.274 OA
ATOM     94  N   GLY A 105     105.409  95.020 -42.637  1.00 14.27    -0.351 N 
ATOM     95  HN  GLY A 105     106.320  95.236 -42.232  1.00  0.00     0.163 HD
ATOM     96  CA  GLY A 105     105.304  94.718 -44.052  1.00 14.96     0.225 C 
ATOM     97  C   GLY A 105     104.585  95.802 -44.852  1.00 15.87     0.236 C 
ATOM     98  O   GLY A 105     104.273  96.890 -44.371  1.00 16.65    -0.272 OA
ATOM     99  N   SER A 106     104.311  95.459 -46.110  1.00 16.30    -0.344 N 
ATOM    100  HN  SER A 106     104.487  94.503 -46.418  1.00  0.00     0.163 HD
ATOM    101  CA  SER A 106     103.763  96.428 -47.057  1.00 17.01     0.200 C 
ATOM    102  C   SER A 106     102.365  96.897 -46.690  1.00 16.59     0.243 C 
ATOM    103  O   SER A 106     101.963  97.994 -47.106  1.00 17.74    -0.271 OA
ATOM    104  CB  SER A 106     103.728  95.819 -48.457  1.00 20.45     0.199 C 
ATOM    105  OG  SER A 106     105.032  95.457 -48.861  1.00 24.96    -0.398 OA
ATOM    106  HG  SER A 106     105.010  95.078 -49.732  1.00  0.00     0.209 HD
ATOM    107  N   TYR A 107     101.612  96.093 -45.945  1.00 14.65    -0.346 N 
ATOM    108  HN  TYR A 107     102.013  95.223 -45.595  1.00  0.00     0.163 HD
ATOM    109  CA  TYR A 107     100.235  96.417 -45.614  1.00 14.24     0.180 C 
ATOM    110  C   TYR A 107     100.076  97.040 -44.236  1.00 14.15     0.241 C 
ATOM    111  O   TYR A 107      98.950  97.353 -43.851  1.00 14.36    -0.271 OA
ATOM    112  CB  TYR A 107      99.337  95.181 -45.784  1.00 14.58     0.073 C 
ATOM    113  CG  TYR A 107      99.476  94.632 -47.183  1.00 15.47    -0.056 A 
ATOM    114  CD1 TYR A 107      98.883  95.283 -48.257  1.00 16.57     0.010 A 
ATOM    115  CD2 TYR A 107     100.258  93.515 -47.445  1.00 17.25     0.010 A 
ATOM    116  CE1 TYR A 107      99.033  94.824 -49.543  1.00 18.49     0.037 A 
ATOM    117  CE2 TYR A 107     100.414  93.041 -48.745  1.00 18.53     0.037 A 
ATOM    118  CZ  TYR A 107      99.800  93.706 -49.787  1.00 19.54     0.065 A 
ATOM    119  OH  TYR A 107      99.940  93.262 -51.087  1.00 22.19    -0.361 OA
ATOM    120  HH  TYR A 107      99.517  93.720 -51.804  1.00  0.00     0.217 HD
ATOM    121  N   GLY A 108     101.170  97.261 -43.509  1.00 13.36    -0.351 N 
ATOM    122  HN  GLY A 108     102.083  97.011 -43.888  1.00  0.00     0.163 HD
ATOM    123  CA  GLY A 108     101.084  97.854 -42.181  1.00 13.33     0.225 C 
ATOM    124  C   GLY A 108     100.376  96.973 -41.176  1.00 12.74     0.236 C 
ATOM    125  O   GLY A 108      99.538  97.467 -40.406  1.00 13.55    -0.272 OA
ATOM    126  N   PHE A 109     100.699  95.682 -41.164  1.00 11.99    -0.346 N 
ATOM    127  HN  PHE A 109     101.474  95.365 -41.747  1.00  0.00     0.163 HD
ATOM    128  CA  PHE A 109      99.990  94.704 -40.351  1.00 11.21     0.180 C 
ATOM    129  C   PHE A 109     100.418  94.778 -38.889  1.00 11.39     0.241 C 
ATOM    130  O   PHE A 109     101.616  94.798 -38.588  1.00 13.62    -0.271 OA
ATOM    131  CB  PHE A 109     100.317  93.315 -40.882  1.00 11.68     0.073 C 
ATOM    132  CG  PHE A 109      99.734  92.202 -40.070  1.00 11.43    -0.056 A 
ATOM    133  CD1 PHE A 109      98.373  91.947 -40.098  1.00 12.29     0.007 A 
ATOM    134  CD2 PHE A 109     100.550  91.385 -39.298  1.00 12.12     0.007 A 
ATOM    135  CE1 PHE A 109      97.828  90.904 -39.370  1.00 12.69     0.001 A 
ATOM    136  CE2 PHE A 109     100.008  90.330 -38.563  1.00 12.89     0.001 A 
ATOM    137  CZ  PHE A 109      98.645  90.090 -38.601  1.00 12.89     0.000 A 
ATOM    138  N   ARG A 110      99.442  94.794 -37.982  1.00 11.03    -0.346 N 
ATOM    139  HN  ARG A 110      98.473  94.866 -38.291  1.00  0.00     0.163 HD
ATOM    140  CA  ARG A 110      99.736  94.710 -36.552  1.00 11.13     0.176 C 
ATOM    141  C   ARG A 110      98.493  94.238 -35.812  1.00 10.67     0.241 C 
ATOM    142  O   ARG A 110      97.377  94.304 -36.331  1.00 11.38    -0.271 OA
ATOM    143  CB  ARG A 110     100.265  96.034 -35.964  1.00 12.06     0.036 C 
ATOM    144  CG  ARG A 110      99.229  97.149 -35.835  1.00 12.47     0.023 C 
ATOM    145  CD  ARG A 110      98.983  97.852 -37.156  1.00 13.09     0.138 C 
ATOM    146  NE  ARG A 110      98.090  98.990 -36.973  1.00 13.12    -0.227 N 
ATOM    147  HE  ARG A 110      97.752  99.184 -36.030  1.00  0.00     0.177 HD
ATOM    148  CZ  ARG A 110      97.688  99.790 -37.954  1.00 14.26     0.665 C 
ATOM    149  NH1 ARG A 110      98.093  99.568 -39.196  1.00 15.95    -0.235 N 
ATOM    150 1HH1 ARG A 110      98.727  98.793 -39.389  1.00  0.00     0.174 HD
ATOM    151 2HH1 ARG A 110      97.784 100.182 -39.949  1.00  0.00     0.174 HD
ATOM    152  NH2 ARG A 110      96.863 100.799 -37.703  1.00 15.79    -0.235 N 
ATOM    153 1HH2 ARG A 110      96.551 100.970 -36.747  1.00  0.00     0.174 HD
ATOM    154 2HH2 ARG A 110      96.554 101.413 -38.456  1.00  0.00     0.174 HD
ATOM    155  N   LEU A 111      98.703  93.771 -34.581  1.00 10.87    -0.346 N 
ATOM    156  HN  LEU A 111      99.654  93.757 -34.212  1.00  0.00     0.163 HD
ATOM    157  CA  LEU A 111      97.612  93.280 -33.748  1.00 10.33     0.177 C 
ATOM    158  C   LEU A 111      97.019  94.393 -32.889  1.00 11.76     0.240 C 
ATOM    159  O   LEU A 111      97.620  95.445 -32.677  1.00 14.17    -0.271 OA
ATOM    160  CB  LEU A 111      98.133  92.189 -32.815  1.00 10.97     0.038 C 
ATOM    161  CG  LEU A 111      98.782  91.011 -33.523  1.00 11.53    -0.020 C 
ATOM    162  CD1 LEU A 111      99.301  90.031 -32.489  1.00 12.88     0.009 C 
ATOM    163  CD2 LEU A 111      97.812  90.333 -34.502  1.00 12.43     0.009 C 
ATOM    164  N   GLY A 112      95.833  94.126 -32.352  1.00 11.26    -0.351 N 
ATOM    165  HN  GLY A 112      95.316  93.304 -32.664  1.00  0.00     0.163 HD
ATOM    166  CA  GLY A 112      95.262  94.980 -31.334  1.00 11.50     0.225 C 
ATOM    167  C   GLY A 112      94.509  94.128 -30.335  1.00 10.60     0.236 C 
ATOM    168  O   GLY A 112      94.064  93.023 -30.649  1.00 11.57    -0.272 OA
ATOM    169  N   PHE A 113      94.353  94.659 -29.126  1.00 11.80    -0.346 N 
ATOM    170  HN  PHE A 113      94.719  95.593 -28.943  1.00  0.00     0.163 HD
ATOM    171  CA  PHE A 113      93.675  93.943 -28.058  1.00 11.84     0.180 C 
ATOM    172  C   PHE A 113      92.665  94.846 -27.372  1.00 14.10     0.241 C 
ATOM    173  O   PHE A 113      92.857  96.059 -27.287  1.00 14.91    -0.271 OA
ATOM    174  CB  PHE A 113      94.679  93.415 -27.014  1.00 12.84     0.073 C 
ATOM    175  CG  PHE A 113      95.655  92.435 -27.580  1.00 11.55    -0.056 A 
ATOM    176  CD1 PHE A 113      96.818  92.875 -28.183  1.00 12.19     0.007 A 
ATOM    177  CD2 PHE A 113      95.390  91.078 -27.552  1.00 13.19     0.007 A 
ATOM    178  CE1 PHE A 113      97.712  91.980 -28.741  1.00 13.66     0.001 A 
ATOM    179  CE2 PHE A 113      96.282  90.177 -28.086  1.00 14.20     0.001 A 
ATOM    180  CZ  PHE A 113      97.447  90.628 -28.689  1.00 14.28     0.000 A 
ATOM    181  N   LEU A 114      91.584  94.238 -26.892  1.00 15.74    -0.346 N 
ATOM    182  HN  LEU A 114      91.447  93.244 -27.078  1.00  0.00     0.163 HD
ATOM    183  CA  LEU A 114      90.591  94.957 -26.107  1.00 16.54     0.177 C 
ATOM    184  C   LEU A 114      91.173  95.376 -24.760  1.00 16.08     0.241 C 
ATOM    185  O   LEU A 114      92.239  94.923 -24.344  1.00 17.77    -0.271 OA
ATOM    186  CB  LEU A 114      89.379  94.065 -25.851  1.00 18.58     0.038 C 
ATOM    187  CG  LEU A 114      88.694  93.576 -27.122  1.00 21.56    -0.020 C 
ATOM    188  CD1 LEU A 114      87.557  92.630 -26.782  1.00 22.43     0.009 C 
ATOM    189  CD2 LEU A 114      88.198  94.756 -27.948  1.00 22.55     0.009 C 
ATOM    190  N   HIS A 115      90.446  96.245 -24.067  1.00 16.02    -0.346 N 
ATOM    191  HN  HIS A 115      89.590  96.605 -24.488  1.00  0.00     0.163 HD
ATOM    192  CA  HIS A 115      90.813  96.712 -22.727  1.00 16.32     0.182 C 
ATOM    193  C   HIS A 115      89.818  96.125 -21.728  1.00 18.17     0.241 C 
ATOM    194  O   HIS A 115      88.814  96.747 -21.382  1.00 20.93    -0.271 OA
ATOM    195  CB  HIS A 115      90.851  98.229 -22.695  1.00 17.82     0.093 C 
ATOM    196  CG  HIS A 115      91.775  98.799 -23.719  1.00 19.34     0.028 A 
ATOM    197  CD2 HIS A 115      91.562  99.144 -25.009  1.00 20.84     0.114 A 
ATOM    198  ND1 HIS A 115      93.121  98.988 -23.487  1.00 20.52    -0.354 N 
ATOM    199  HD1 HIS A 115      93.602  98.796 -22.608  1.00  0.00     0.166 HD
ATOM    200  CE1 HIS A 115      93.689  99.457 -24.583  1.00 19.63     0.180 A 
ATOM    201  NE2 HIS A 115      92.766  99.559 -25.521  1.00 21.92    -0.360 N 
ATOM    202  HE2 HIS A 115      92.922  99.892 -26.472  1.00  0.00     0.166 HD
ATOM    203  N   SER A 116      90.125  94.929 -21.242  1.00 17.89    -0.344 N 
ATOM    204  HN  SER A 116      91.054  94.549 -21.421  1.00  0.00     0.163 HD
ATOM    205  CA  SER A 116      89.183  94.142 -20.463  1.00 18.17     0.200 C 
ATOM    206  C   SER A 116      89.320  94.332 -18.960  1.00 17.90     0.242 C 
ATOM    207  O   SER A 116      88.447  93.871 -18.217  1.00 18.75    -0.271 OA
ATOM    208  CB  SER A 116      89.350  92.658 -20.800  1.00 21.04     0.199 C 
ATOM    209  OG  SER A 116      89.207  92.444 -22.191  1.00 24.52    -0.398 OA
ATOM    210  HG  SER A 116      89.311  91.523 -22.400  1.00  0.00     0.209 HD
ATOM    211  N   GLY A 117      90.382  94.984 -18.492  1.00 17.55    -0.350 N 
ATOM    212  HN  GLY A 117      91.077  95.347 -19.145  1.00  0.00     0.163 HD
ATOM    213  CA  GLY A 117      90.566  95.186 -17.070  1.00 18.23     0.225 C 
ATOM    214  C   GLY A 117      91.092  93.950 -16.362  1.00 17.98     0.236 C 
ATOM    215  O   GLY A 117      91.424  92.926 -16.971  1.00 17.75    -0.272 OA
ATOM    216  N   THR A 118      91.173  94.059 -15.031  1.00 19.73    -0.344 N 
ATOM    217  HN  THR A 118      90.787  94.885 -14.573  1.00  0.00     0.163 HD
ATOM    218  CA  THR A 118      91.802  93.021 -14.222  1.00 22.48     0.205 C 
ATOM    219  C   THR A 118      90.915  92.538 -13.077  1.00 23.34     0.243 C 
ATOM    220  O   THR A 118      91.433  92.004 -12.091  1.00 23.82    -0.271 OA
ATOM    221  CB  THR A 118      93.161  93.484 -13.686  1.00 24.43     0.146 C 
ATOM    222  CG2 THR A 118      94.104  93.828 -14.828  1.00 25.52     0.042 C 
ATOM    223  OG1 THR A 118      92.982  94.641 -12.859  1.00 25.46    -0.393 OA
ATOM    224  HG1 THR A 118      93.824  94.928 -12.527  1.00  0.00     0.210 HD
ATOM    225  N   ALA A 119      89.597  92.698 -13.188  1.00 23.18    -0.346 N 
ATOM    226  HN  ALA A 119      89.216  93.191 -13.995  1.00  0.00     0.163 HD
ATOM    227  CA  ALA A 119      88.694  92.177 -12.171  1.00 24.27     0.172 C 
ATOM    228  C   ALA A 119      88.836  90.664 -12.055  1.00 26.00     0.240 C 
ATOM    229  O   ALA A 119      89.223  89.977 -13.005  1.00 26.09    -0.271 OA
ATOM    230  CB  ALA A 119      87.248  92.524 -12.522  1.00 25.41     0.042 C 
ATOM    231  N   LYS A 120      88.502  90.144 -10.870  1.00 28.89    -0.346 N 
ATOM    232  HN  LYS A 120      88.150  90.756 -10.134  1.00  0.00     0.163 HD
ATOM    233  CA  LYS A 120      88.633  88.712 -10.613  1.00 30.87     0.172 C 
ATOM    234  C   LYS A 120      87.835  87.878 -11.609  1.00 32.09     0.240 C 
ATOM    235  O   LYS A 120      88.202  86.732 -11.891  1.00 33.86    -0.271 OA
ATOM    236  CB  LYS A 120      88.199  88.397  -9.179  1.00 31.85     0.042 C 
ATOM    237  N   SER A 121      86.760  88.437 -12.164  1.00 31.25    -0.344 N 
ATOM    238  HN  SER A 121      86.541  89.408 -11.941  1.00  0.00     0.163 HD
ATOM    239  CA  SER A 121      85.885  87.713 -13.078  1.00 30.64     0.200 C 
ATOM    240  C   SER A 121      86.357  87.733 -14.529  1.00 28.18     0.243 C 
ATOM    241  O   SER A 121      85.739  87.070 -15.369  1.00 29.00    -0.271 OA
ATOM    242  CB  SER A 121      84.476  88.304 -13.010  1.00 32.73     0.199 C 
ATOM    243  OG  SER A 121      84.508  89.693 -13.300  1.00 34.35    -0.398 OA
ATOM    244  HG  SER A 121      83.633  90.060 -13.258  1.00  0.00     0.209 HD
ATOM    245  N   VAL A 122      87.413  88.473 -14.858  1.00 24.14    -0.346 N 
ATOM    246  HN  VAL A 122      87.944  88.956 -14.134  1.00  0.00     0.163 HD
ATOM    247  CA  VAL A 122      87.809  88.592 -16.256  1.00 20.77     0.180 C 
ATOM    248  C   VAL A 122      88.344  87.256 -16.764  1.00 18.76     0.241 C 
ATOM    249  O   VAL A 122      89.038  86.523 -16.047  1.00 20.32    -0.271 OA
ATOM    250  CB  VAL A 122      88.805  89.753 -16.437  1.00 20.77     0.009 C 
ATOM    251  CG1 VAL A 122      90.214  89.368 -16.000  1.00 21.68     0.012 C 
ATOM    252  CG2 VAL A 122      88.788  90.256 -17.872  1.00 21.68     0.012 C 
ATOM    253  N   THR A 123      88.002  86.917 -18.006  1.00 16.86    -0.344 N 
ATOM    254  HN  THR A 123      87.448  87.564 -18.568  1.00  0.00     0.163 HD
ATOM    255  CA  THR A 123      88.405  85.639 -18.576  1.00 16.25     0.205 C 
ATOM    256  C   THR A 123      89.549  85.758 -19.566  1.00 14.86     0.243 C 
ATOM    257  O   THR A 123      90.174  84.742 -19.897  1.00 15.35    -0.271 OA
ATOM    258  CB  THR A 123      87.214  84.968 -19.274  1.00 18.04     0.146 C 
ATOM    259  CG2 THR A 123      86.065  84.772 -18.297  1.00 19.66     0.042 C 
ATOM    260  OG1 THR A 123      86.778  85.788 -20.365  1.00 19.30    -0.393 OA
ATOM    261  HG1 THR A 123      87.496  85.910 -20.975  1.00  0.00     0.210 HD
ATOM    262  N   CYS A 124      89.830  86.970 -20.035  1.00 13.86    -0.345 N 
ATOM    263  HN  CYS A 124      89.266  87.757 -19.715  1.00  0.00     0.163 HD
ATOM    264  CA  CYS A 124      90.903  87.228 -20.983  1.00 13.34     0.186 C 
ATOM    265  C   CYS A 124      91.265  88.694 -20.819  1.00 13.90     0.242 C 
ATOM    266  O   CYS A 124      90.375  89.551 -20.818  1.00 15.81    -0.271 OA
ATOM    267  CB  CYS A 124      90.430  86.944 -22.418  1.00 15.14     0.120 C 
ATOM    268  SG  CYS A 124      91.664  87.264 -23.700  1.00 17.80    -0.095 SA
ATOM    269  N   THR A 125      92.552  88.979 -20.645  1.00 12.89    -0.344 N 
ATOM    270  HN  THR A 125      93.241  88.227 -20.637  1.00  0.00     0.163 HD
ATOM    271  CA  THR A 125      92.983  90.357 -20.466  1.00 11.73     0.205 C 
ATOM    272  C   THR A 125      94.415  90.511 -20.963  1.00 10.98     0.243 C 
ATOM    273  O   THR A 125      95.249  89.625 -20.763  1.00 12.16    -0.271 OA
ATOM    274  CB  THR A 125      92.829  90.800 -18.998  1.00 13.17     0.146 C 
ATOM    275  CG2 THR A 125      93.761  90.020 -18.063  1.00 14.26     0.042 C 
ATOM    276  OG1 THR A 125      93.106  92.200 -18.897  1.00 14.50    -0.393 OA
ATOM    277  HG1 THR A 125      93.011  92.473 -17.992  1.00  0.00     0.210 HD
ATOM    278  N   TYR A 126      94.686  91.624 -21.633  1.00 11.30    -0.346 N 
ATOM    279  HN  TYR A 126      93.967  92.345 -21.696  1.00  0.00     0.163 HD
ATOM    280  CA  TYR A 126      95.966  91.857 -22.281  1.00 10.88     0.180 C 
ATOM    281  C   TYR A 126      96.734  92.957 -21.556  1.00 11.54     0.241 C 
ATOM    282  O   TYR A 126      96.184  94.031 -21.283  1.00 12.81    -0.271 OA
ATOM    283  CB  TYR A 126      95.751  92.257 -23.744  1.00 11.15     0.073 C 
ATOM    284  CG  TYR A 126      97.039  92.639 -24.421  1.00 10.99    -0.056 A 
ATOM    285  CD1 TYR A 126      97.968  91.671 -24.784  1.00 11.01     0.010 A 
ATOM    286  CD2 TYR A 126      97.343  93.977 -24.670  1.00 11.01     0.010 A 
ATOM    287  CE1 TYR A 126      99.159  92.021 -25.373  1.00 10.92     0.037 A 
ATOM    288  CE2 TYR A 126      98.528  94.336 -25.269  1.00 11.32     0.037 A 
ATOM    289  CZ  TYR A 126      99.433  93.357 -25.614  1.00 10.84     0.065 A 
ATOM    290  OH  TYR A 126     100.620  93.723 -26.191  1.00 12.26    -0.361 OA
ATOM    291  HH  TYR A 126     100.808  94.639 -26.356  1.00  0.00     0.217 HD
ATOM    292  N   SER A 127      98.016  92.703 -21.287  1.00 11.16    -0.344 N 
ATOM    293  HN  SER A 127      98.392  91.783 -21.515  1.00  0.00     0.163 HD
ATOM    294  CA  SER A 127      98.897  93.690 -20.681  1.00 11.43     0.200 C 
ATOM    295  C   SER A 127      99.802  94.306 -21.732  1.00 11.41     0.245 C 
ATOM    296  O   SER A 127     100.753  93.646 -22.174  1.00 12.22    -0.271 OA
ATOM    297  CB  SER A 127      99.755  93.026 -19.611  1.00 12.28     0.199 C 
ATOM    298  OG  SER A 127     100.762  93.920 -19.162  1.00 13.55    -0.398 OA
ATOM    299  HG  SER A 127     101.297  93.506 -18.495  1.00  0.00     0.209 HD
ATOM    300  N   PRO A 128      99.597  95.570 -22.117  1.00 11.94    -0.337 N 
ATOM    301  CA  PRO A 128     100.562  96.213 -23.025  1.00 13.71     0.179 C 
ATOM    302  C   PRO A 128     101.947  96.339 -22.425  1.00 14.28     0.241 C 
ATOM    303  O   PRO A 128     102.942  96.206 -23.145  1.00 16.21    -0.271 OA
ATOM    304  CB  PRO A 128      99.939  97.592 -23.293  1.00 15.20     0.037 C 
ATOM    305  CG  PRO A 128      98.496  97.449 -22.962  1.00 15.98     0.022 C 
ATOM    306  CD  PRO A 128      98.394  96.393 -21.902  1.00 13.12     0.127 C 
ATOM    307  N   ALA A 129     102.047  96.585 -21.115  1.00 14.49    -0.346 N 
ATOM    308  HN  ALA A 129     101.208  96.642 -20.537  1.00  0.00     0.163 HD
ATOM    309  CA  ALA A 129     103.365  96.772 -20.517  1.00 16.01     0.172 C 
ATOM    310  C   ALA A 129     104.202  95.504 -20.605  1.00 16.55     0.240 C 
ATOM    311  O   ALA A 129     105.429  95.578 -20.748  1.00 18.54    -0.271 OA
ATOM    312  CB  ALA A 129     103.239  97.239 -19.065  1.00 17.32     0.042 C 
ATOM    313  N   LEU A 130     103.558  94.337 -20.532  1.00 14.64    -0.346 N 
ATOM    314  HN  LEU A 130     102.545  94.348 -20.409  1.00  0.00     0.163 HD
ATOM    315  CA  LEU A 130     104.232  93.051 -20.619  1.00 15.02     0.177 C 
ATOM    316  C   LEU A 130     104.161  92.424 -22.009  1.00 14.72     0.241 C 
ATOM    317  O   LEU A 130     104.807  91.392 -22.229  1.00 16.61    -0.271 OA
ATOM    318  CB  LEU A 130     103.604  92.074 -19.618  1.00 14.86     0.038 C 
ATOM    319  CG  LEU A 130     103.659  92.452 -18.137  1.00 16.14    -0.020 C 
ATOM    320  CD1 LEU A 130     102.672  91.610 -17.348  1.00 17.69     0.009 C 
ATOM    321  CD2 LEU A 130     105.080  92.285 -17.583  1.00 18.50     0.009 C 
ATOM    322  N   ASN A 131     103.408  93.016 -22.941  1.00 13.78    -0.346 N 
ATOM    323  HN  ASN A 131     103.086  93.967 -22.764  1.00  0.00     0.163 HD
ATOM    324  CA  ASN A 131     103.015  92.378 -24.208  1.00 11.92     0.185 C 
ATOM    325  C   ASN A 131     102.594  90.932 -23.972  1.00 11.31     0.241 C 
ATOM    326  O   ASN A 131     103.132  89.996 -24.558  1.00 11.55    -0.271 OA
ATOM    327  CB  ASN A 131     104.094  92.465 -25.292  1.00 12.40     0.137 C 
ATOM    328  CG  ASN A 131     103.606  91.942 -26.654  1.00 12.35     0.217 C 
ATOM    329  ND2 ASN A 131     104.517  91.369 -27.423  1.00 13.51    -0.370 N 
ATOM    330 1HD2 ASN A 131     104.193  91.022 -28.326  1.00  0.00     0.159 HD
ATOM    331 2HD2 ASN A 131     105.491  91.273 -27.137  1.00  0.00     0.159 HD
ATOM    332  OD1 ASN A 131     102.425  92.058 -27.001  1.00 12.78    -0.274 OA
ATOM    333  N   LYS A 132     101.610  90.764 -23.090  1.00 11.19    -0.346 N 
ATOM    334  HN  LYS A 132     101.086  91.574 -22.759  1.00  0.00     0.163 HD
ATOM    335  CA  LYS A 132     101.273  89.437 -22.593  1.00 10.65     0.176 C 
ATOM    336  C   LYS A 132      99.770  89.322 -22.416  1.00 10.53     0.241 C 
ATOM    337  O   LYS A 132      99.154  90.163 -21.762  1.00 10.77    -0.271 OA
ATOM    338  CB  LYS A 132     101.982  89.173 -21.261  1.00 12.06     0.035 C 
ATOM    339  CG  LYS A 132     101.766  87.775 -20.711  1.00 12.77     0.004 C 
ATOM    340  CD  LYS A 132     102.784  87.475 -19.627  1.00 14.34     0.027 C 
ATOM    341  CE  LYS A 132     102.598  86.084 -19.049  1.00 16.58     0.229 C 
ATOM    342  NZ  LYS A 132     103.698  85.766 -18.114  1.00 18.41    -0.079 N 
ATOM    343  HZ1 LYS A 132     103.573  84.831 -17.726  1.00  0.00     0.274 HD
ATOM    344  HZ2 LYS A 132     103.793  86.472 -17.384  1.00  0.00     0.274 HD
ATOM    345  HZ3 LYS A 132     104.613  85.877 -18.551  1.00  0.00     0.274 HD
ATOM    346  N   LEU A 133      99.196  88.282 -23.008  1.00  9.95    -0.346 N 
ATOM    347  HN  LEU A 133      99.770  87.677 -23.595  1.00  0.00     0.163 HD
ATOM    348  CA  LEU A 133      97.788  87.968 -22.857  1.00 10.98     0.177 C 
ATOM    349  C   LEU A 133      97.639  86.944 -21.735  1.00 11.14     0.241 C 
ATOM    350  O   LEU A 133      98.372  85.955 -21.693  1.00 12.49    -0.271 OA
ATOM    351  CB  LEU A 133      97.265  87.372 -24.165  1.00 12.19     0.038 C 
ATOM    352  CG  LEU A 133      95.769  87.109 -24.228  1.00 13.88    -0.020 C 
ATOM    353  CD1 LEU A 133      95.002  88.441 -24.298  1.00 16.14     0.009 C 
ATOM    354  CD2 LEU A 133      95.456  86.217 -25.411  1.00 15.82     0.009 C 
ATOM    355  N   PHE A 134      96.687  87.179 -20.836  1.00 10.62    -0.346 N 
ATOM    356  HN  PHE A 134      96.159  88.048 -20.910  1.00  0.00     0.163 HD
ATOM    357  CA  PHE A 134      96.357  86.264 -19.752  1.00 12.09     0.180 C 
ATOM    358  C   PHE A 134      94.934  85.779 -19.993  1.00 12.42     0.241 C 
ATOM    359  O   PHE A 134      94.023  86.597 -20.174  1.00 12.64    -0.271 OA
ATOM    360  CB  PHE A 134      96.396  86.993 -18.406  1.00 12.73     0.073 C 
ATOM    361  CG  PHE A 134      97.741  87.540 -18.028  1.00 12.64    -0.056 A 
ATOM    362  CD1 PHE A 134      98.213  88.717 -18.580  1.00 12.65     0.007 A 
ATOM    363  CD2 PHE A 134      98.513  86.894 -17.078  1.00 13.62     0.007 A 
ATOM    364  CE1 PHE A 134      99.449  89.226 -18.220  1.00 12.99     0.001 A 
ATOM    365  CE2 PHE A 134      99.749  87.396 -16.701  1.00 13.92     0.001 A 
ATOM    366  CZ  PHE A 134     100.219  88.566 -17.273  1.00 13.91     0.000 A 
ATOM    367  N   CYS A 135      94.730  84.464 -20.007  1.00 12.22    -0.345 N 
ATOM    368  HN  CYS A 135      95.492  83.815 -19.809  1.00  0.00     0.163 HD
ATOM    369  CA  CYS A 135      93.392  83.974 -20.312  1.00 12.91     0.186 C 
ATOM    370  C   CYS A 135      93.115  82.670 -19.586  1.00 13.15     0.241 C 
ATOM    371  O   CYS A 135      94.030  81.929 -19.220  1.00 14.85    -0.271 OA
ATOM    372  CB  CYS A 135      93.212  83.744 -21.811  1.00 14.56     0.120 C 
ATOM    373  SG  CYS A 135      94.357  82.513 -22.508  1.00 16.86    -0.095 SA
ATOM    374  N   GLN A 136      91.829  82.398 -19.397  1.00 14.21    -0.346 N 
ATOM    375  HN  GLN A 136      91.134  83.101 -19.648  1.00  0.00     0.163 HD
ATOM    376  CA  GLN A 136      91.381  81.132 -18.844  1.00 15.15     0.177 C 
ATOM    377  C   GLN A 136      91.365  80.053 -19.918  1.00 14.76     0.241 C 
ATOM    378  O   GLN A 136      91.364  80.324 -21.119  1.00 15.14    -0.271 OA
ATOM    379  CB  GLN A 136      89.986  81.281 -18.236  1.00 17.15     0.044 C 
ATOM    380  CG  GLN A 136      90.003  82.073 -16.944  1.00 20.01     0.105 C 
ATOM    381  CD  GLN A 136      88.624  82.306 -16.373  1.00 23.25     0.215 C 
ATOM    382  NE2 GLN A 136      88.572  82.881 -15.183  1.00 24.96    -0.370 N 
ATOM    383 1HE2 GLN A 136      87.641  83.038 -14.797  1.00  0.00     0.159 HD
ATOM    384 2HE2 GLN A 136      89.409  83.155 -14.668  1.00  0.00     0.159 HD
ATOM    385  OE1 GLN A 136      87.616  81.976 -16.993  1.00 25.75    -0.274 OA
ATOM    386  N   LEU A 137      91.341  78.809 -19.456  1.00 14.40    -0.346 N 
ATOM    387  HN  LEU A 137      91.310  78.659 -18.448  1.00  0.00     0.163 HD
ATOM    388  CA  LEU A 137      91.357  77.654 -20.336  1.00 14.53     0.177 C 
ATOM    389  C   LEU A 137      90.123  77.629 -21.229  1.00 14.10     0.241 C 
ATOM    390  O   LEU A 137      88.991  77.694 -20.743  1.00 14.85    -0.271 OA
ATOM    391  CB  LEU A 137      91.371  76.409 -19.455  1.00 15.53     0.038 C 
ATOM    392  CG  LEU A 137      91.276  75.086 -20.186  1.00 16.35    -0.020 C 
ATOM    393  CD1 LEU A 137      92.552  74.865 -20.938  1.00 17.45     0.009 C 
ATOM    394  CD2 LEU A 137      91.023  73.958 -19.189  1.00 17.54     0.009 C 
ATOM    395  N   ALA A 138      90.351  77.533 -22.544  1.00 13.89    -0.346 N 
ATOM    396  HN  ALA A 138      91.312  77.606 -22.878  1.00  0.00     0.163 HD
ATOM    397  CA  ALA A 138      89.282  77.327 -23.526  1.00 15.79     0.172 C 
ATOM    398  C   ALA A 138      88.262  78.465 -23.540  1.00 17.10     0.240 C 
ATOM    399  O   ALA A 138      87.093  78.259 -23.866  1.00 22.26    -0.271 OA
ATOM    400  CB  ALA A 138      88.590  75.965 -23.361  1.00 16.76     0.042 C 
ATOM    401  N   LYS A 139      88.677  79.668 -23.179  1.00 14.53    -0.346 N 
ATOM    402  HN  LYS A 139      89.632  79.786 -22.841  1.00  0.00     0.163 HD
ATOM    403  CA  LYS A 139      87.802  80.824 -23.254  1.00 14.18     0.176 C 
ATOM    404  C   LYS A 139      88.189  81.697 -24.444  1.00 13.20     0.241 C 
ATOM    405  O   LYS A 139      89.325  81.675 -24.925  1.00 14.59    -0.271 OA
ATOM    406  CB  LYS A 139      87.858  81.643 -21.959  1.00 17.30     0.035 C 
ATOM    407  CG  LYS A 139      87.413  80.887 -20.703  1.00 21.86     0.004 C 
ATOM    408  CD  LYS A 139      85.948  80.509 -20.740  1.00 25.27     0.027 C 
ATOM    409  CE  LYS A 139      85.542  79.710 -19.498  1.00 28.42     0.229 C 
ATOM    410  NZ  LYS A 139      85.691  80.495 -18.246  1.00 30.51    -0.079 N 
ATOM    411  HZ1 LYS A 139      85.421  79.963 -17.419  1.00  0.00     0.274 HD
ATOM    412  HZ2 LYS A 139      85.178  81.375 -18.301  1.00  0.00     0.274 HD
ATOM    413  HZ3 LYS A 139      86.638  80.863 -18.153  1.00  0.00     0.274 HD
ATOM    414  N   THR A 140      87.216  82.474 -24.909  1.00 12.27    -0.344 N 
ATOM    415  HN  THR A 140      86.318  82.490 -24.425  1.00  0.00     0.163 HD
ATOM    416  CA  THR A 140      87.401  83.304 -26.094  1.00 11.83     0.205 C 
ATOM    417  C   THR A 140      88.475  84.359 -25.863  1.00 11.51     0.243 C 
ATOM    418  O   THR A 140      88.431  85.109 -24.884  1.00 13.51    -0.271 OA
ATOM    419  CB  THR A 140      86.072  83.979 -26.424  1.00 13.35     0.146 C 
ATOM    420  CG2 THR A 140      86.200  84.862 -27.660  1.00 15.03     0.042 C 
ATOM    421  OG1 THR A 140      85.077  82.972 -26.640  1.00 14.58    -0.393 OA
ATOM    422  HG1 THR A 140      84.997  82.422 -25.870  1.00  0.00     0.210 HD
ATOM    423  N   CYS A 141      89.433  84.429 -26.786  1.00 11.05    -0.345 N 
ATOM    424  HN  CYS A 141      89.440  83.741 -27.539  1.00  0.00     0.163 HD
ATOM    425  CA  CYS A 141      90.475  85.455 -26.760  1.00 11.21     0.186 C 
ATOM    426  C   CYS A 141      90.355  86.270 -28.034  1.00 10.35     0.244 C 
ATOM    427  O   CYS A 141      90.813  85.825 -29.104  1.00 11.63    -0.271 OA
ATOM    428  CB  CYS A 141      91.859  84.818 -26.683  1.00 13.16     0.120 C 
ATOM    429  SG  CYS A 141      92.138  83.857 -25.209  1.00 14.95    -0.095 SA
ATOM    430  N   PRO A 142      89.748  87.457 -27.983  1.00 11.48    -0.337 N 
ATOM    431  CA  PRO A 142      89.615  88.275 -29.197  1.00 12.46     0.179 C 
ATOM    432  C   PRO A 142      90.943  88.942 -29.522  1.00 12.94     0.241 C 
ATOM    433  O   PRO A 142      91.536  89.624 -28.685  1.00 15.69    -0.271 OA
ATOM    434  CB  PRO A 142      88.553  89.316 -28.819  1.00 14.98     0.037 C 
ATOM    435  CG  PRO A 142      88.017  88.892 -27.474  1.00 15.97     0.022 C 
ATOM    436  CD  PRO A 142      89.063  88.054 -26.827  1.00 13.42     0.127 C 
ATOM    437  N   VAL A 143      91.425  88.729 -30.740  1.00 11.49    -0.346 N 
ATOM    438  HN  VAL A 143      90.927  88.089 -31.359  1.00  0.00     0.163 HD
ATOM    439  CA  VAL A 143      92.639  89.373 -31.229  1.00 11.32     0.180 C 
ATOM    440  C   VAL A 143      92.273  90.170 -32.470  1.00 11.68     0.241 C 
ATOM    441  O   VAL A 143      91.731  89.612 -33.432  1.00 12.28    -0.271 OA
ATOM    442  CB  VAL A 143      93.748  88.349 -31.514  1.00 12.22     0.009 C 
ATOM    443  CG1 VAL A 143      94.984  89.046 -32.058  1.00 14.39     0.012 C 
ATOM    444  CG2 VAL A 143      94.072  87.570 -30.232  1.00 13.13     0.012 C 
ATOM    445  N   GLN A 144      92.521  91.475 -32.434  1.00 11.53    -0.346 N 
ATOM    446  HN  GLN A 144      92.907  91.891 -31.587  1.00  0.00     0.163 HD
ATOM    447  CA  GLN A 144      92.248  92.316 -33.588  1.00 11.82     0.177 C 
ATOM    448  C   GLN A 144      93.410  92.296 -34.562  1.00 12.29     0.241 C 
ATOM    449  O   GLN A 144      94.576  92.256 -34.166  1.00 11.61    -0.271 OA
ATOM    450  CB  GLN A 144      92.021  93.762 -33.158  1.00 13.34     0.044 C 
ATOM    451  CG  GLN A 144      90.892  93.942 -32.189  1.00 15.43     0.105 C 
ATOM    452  CD  GLN A 144      90.786  95.362 -31.702  1.00 17.43     0.215 C 
ATOM    453  NE2 GLN A 144      89.591  95.746 -31.277  1.00 20.65    -0.370 N 
ATOM    454 1HE2 GLN A 144      89.519  96.708 -30.947  1.00  0.00     0.159 HD
ATOM    455 2HE2 GLN A 144      88.782  95.125 -31.273  1.00  0.00     0.159 HD
ATOM    456  OE1 GLN A 144      91.763  96.111 -31.707  1.00 16.37    -0.274 OA
ATOM    457  N   LEU A 145      93.075  92.351 -35.844  1.00 11.97    -0.346 N 
ATOM    458  HN  LEU A 145      92.088  92.271 -36.090  1.00  0.00     0.163 HD
ATOM    459  CA  LEU A 145      94.042  92.519 -36.917  1.00 12.18     0.177 C 
ATOM    460  C   LEU A 145      93.805  93.887 -37.537  1.00 11.80     0.241 C 
ATOM    461  O   LEU A 145      92.659  94.241 -37.836  1.00 12.12    -0.271 OA
ATOM    462  CB  LEU A 145      93.843  91.428 -37.974  1.00 14.43     0.038 C 
ATOM    463  CG  LEU A 145      93.788  90.006 -37.401  1.00 17.78    -0.020 C 
ATOM    464  CD1 LEU A 145      93.381  88.980 -38.436  1.00 21.68     0.009 C 
ATOM    465  CD2 LEU A 145      95.128  89.662 -36.771  1.00 17.01     0.009 C 
ATOM    466  N   TRP A 146      94.881  94.664 -37.687  1.00 11.69    -0.346 N 
ATOM    467  HN  TRP A 146      95.783  94.292 -37.389  1.00  0.00     0.163 HD
ATOM    468  CA  TRP A 146      94.850  96.008 -38.249  1.00 11.99     0.181 C 
ATOM    469  C   TRP A 146      95.817  96.080 -39.417  1.00 11.84     0.241 C 
ATOM    470  O   TRP A 146      96.903  95.494 -39.362  1.00 12.46    -0.271 OA
ATOM    471  CB  TRP A 146      95.302  97.037 -37.200  1.00 12.25     0.075 C 
ATOM    472  CG  TRP A 146      94.321  97.223 -36.080  1.00 11.60    -0.028 A 
ATOM    473  CD1 TRP A 146      94.257  96.518 -34.907  1.00 12.47     0.096 A 
ATOM    474  CD2 TRP A 146      93.251  98.171 -36.037  1.00 11.87    -0.002 A 
ATOM    475  CE2 TRP A 146      92.580  97.991 -34.808  1.00 12.86     0.042 A 
ATOM    476  CE3 TRP A 146      92.792  99.152 -36.919  1.00 13.38     0.014 A 
ATOM    477  NE1 TRP A 146      93.212  96.976 -34.142  1.00 12.59    -0.365 N 
ATOM    478  HE1 TRP A 146      92.949  96.617 -33.224  1.00  0.00     0.165 HD
ATOM    479  CZ2 TRP A 146      91.474  98.755 -34.443  1.00 14.75     0.030 A 
ATOM    480  CZ3 TRP A 146      91.698  99.911 -36.554  1.00 15.20     0.001 A 
ATOM    481  CH2 TRP A 146      91.055  99.712 -35.327  1.00 16.00     0.002 A 
ATOM    482  N   VAL A 147      95.413  96.787 -40.479  1.00 12.32    -0.346 N 
ATOM    483  HN  VAL A 147      94.459  97.149 -40.492  1.00  0.00     0.163 HD
ATOM    484  CA  VAL A 147      96.280  97.061 -41.618  1.00 12.42     0.180 C 
ATOM    485  C   VAL A 147      96.106  98.516 -42.039  1.00 13.57     0.241 C 
ATOM    486  O   VAL A 147      95.096  99.158 -41.747  1.00 15.36    -0.271 OA
ATOM    487  CB  VAL A 147      96.016  96.135 -42.830  1.00 12.91     0.009 C 
ATOM    488  CG1 VAL A 147      96.357  94.683 -42.500  1.00 13.75     0.012 C 
ATOM    489  CG2 VAL A 147      94.570  96.264 -43.305  1.00 14.17     0.012 C 
ATOM    490  N   ASP A 148      97.120  99.043 -42.723  1.00 14.21    -0.345 N 
ATOM    491  HN  ASP A 148      97.992  98.521 -42.808  1.00  0.00     0.163 HD
ATOM    492  CA  ASP A 148      97.005 100.354 -43.353  1.00 15.28     0.186 C 
ATOM    493  C   ASP A 148      96.427 100.290 -44.761  1.00 15.91     0.241 C 
ATOM    494  O   ASP A 148      95.903 101.296 -45.246  1.00 17.27    -0.271 OA
ATOM    495  CB  ASP A 148      98.373 101.035 -43.422  1.00 16.98     0.147 C 
ATOM    496  CG  ASP A 148      98.918 101.389 -42.059  1.00 19.38     0.175 C 
ATOM    497  OD1 ASP A 148      98.116 101.699 -41.148  1.00 19.73    -0.648 OA
ATOM    498  OD2 ASP A 148     100.155 101.352 -41.896  1.00 22.91    -0.648 OA
ATOM    499  N   SER A 149      96.545  99.151 -45.441  1.00 16.31    -0.344 N 
ATOM    500  HN  SER A 149      97.026  98.363 -45.008  1.00  0.00     0.163 HD
ATOM    501  CA  SER A 149      96.006  98.999 -46.786  1.00 18.01     0.200 C 
ATOM    502  C   SER A 149      95.543  97.561 -46.974  1.00 16.21     0.243 C 
ATOM    503  O   SER A 149      95.987  96.648 -46.274  1.00 16.04    -0.271 OA
ATOM    504  CB  SER A 149      97.022  99.408 -47.858  1.00 21.37     0.199 C 
ATOM    505  OG  SER A 149      98.228  98.693 -47.700  1.00 23.70    -0.398 OA
ATOM    506  HG  SER A 149      98.858  98.947 -48.365  1.00  0.00     0.209 HD
ATOM    507  N   THR A 150      94.643  97.374 -47.927  1.00 16.37    -0.344 N 
ATOM    508  HN  THR A 150      94.418  98.152 -48.547  1.00  0.00     0.163 HD
ATOM    509  CA  THR A 150      93.960  96.099 -48.125  1.00 16.34     0.205 C 
ATOM    510  C   THR A 150      94.903  95.067 -48.729  1.00 15.97     0.245 C 
ATOM    511  O   THR A 150      95.426  95.288 -49.829  1.00 17.08    -0.271 OA
ATOM    512  CB  THR A 150      92.812  96.346 -49.097  1.00 17.54     0.146 C 
ATOM    513  CG2 THR A 150      92.018  95.066 -49.363  1.00 19.10     0.042 C 
ATOM    514  OG1 THR A 150      91.950  97.361 -48.564  1.00 19.32    -0.393 OA
ATOM    515  HG1 THR A 150      92.443  98.156 -48.399  1.00  0.00     0.210 HD
ATOM    516  N   PRO A 151      95.127  93.927 -48.083  1.00 15.28    -0.337 N 
ATOM    517  CA  PRO A 151      95.946  92.873 -48.711  1.00 15.46     0.179 C 
ATOM    518  C   PRO A 151      95.172  92.155 -49.804  1.00 14.42     0.243 C 
ATOM    519  O   PRO A 151      93.934  92.227 -49.859  1.00 15.43    -0.271 OA
ATOM    520  CB  PRO A 151      96.270  91.931 -47.541  1.00 16.68     0.037 C 
ATOM    521  CG  PRO A 151      95.188  92.156 -46.559  1.00 18.37     0.022 C 
ATOM    522  CD  PRO A 151      94.742  93.588 -46.697  1.00 15.76     0.127 C 
ATOM    523  N   PRO A 152      95.865  91.442 -50.691  1.00 14.35    -0.337 N 
ATOM    524  CA  PRO A 152      95.200  90.824 -51.856  1.00 14.92     0.179 C 
ATOM    525  C   PRO A 152      94.253  89.704 -51.464  1.00 14.17     0.243 C 
ATOM    526  O   PRO A 152      94.420  89.061 -50.415  1.00 14.17    -0.271 OA
ATOM    527  CB  PRO A 152      96.378  90.260 -52.669  1.00 16.53     0.037 C 
ATOM    528  CG  PRO A 152      97.566  91.048 -52.236  1.00 16.80     0.022 C 
ATOM    529  CD  PRO A 152      97.334  91.377 -50.790  1.00 15.58     0.127 C 
ATOM    530  N   PRO A 153      93.277  89.396 -52.320  1.00 14.70    -0.337 N 
ATOM    531  CA  PRO A 153      92.461  88.192 -52.105  1.00 14.83     0.179 C 
ATOM    532  C   PRO A 153      93.342  86.960 -51.957  1.00 13.84     0.241 C 
ATOM    533  O   PRO A 153      94.317  86.782 -52.685  1.00 14.16    -0.271 OA
ATOM    534  CB  PRO A 153      91.617  88.112 -53.385  1.00 16.08     0.037 C 
ATOM    535  CG  PRO A 153      91.600  89.510 -53.919  1.00 17.02     0.022 C 
ATOM    536  CD  PRO A 153      92.940  90.075 -53.585  1.00 16.18     0.127 C 
ATOM    537  N   GLY A 154      92.995  86.097 -51.009  1.00 13.53    -0.351 N 
ATOM    538  HN  GLY A 154      92.155  86.268 -50.457  1.00  0.00     0.163 HD
ATOM    539  CA  GLY A 154      93.791  84.917 -50.747  1.00 13.32     0.225 C 
ATOM    540  C   GLY A 154      94.807  85.067 -49.633  1.00 13.22     0.236 C 
ATOM    541  O   GLY A 154      95.419  84.067 -49.232  1.00 13.36    -0.272 OA
ATOM    542  N   THR A 155      95.008  86.278 -49.120  1.00 12.53    -0.344 N 
ATOM    543  HN  THR A 155      94.564  87.090 -49.550  1.00  0.00     0.163 HD
ATOM    544  CA  THR A 155      95.857  86.453 -47.949  1.00 12.14     0.205 C 
ATOM    545  C   THR A 155      95.236  85.733 -46.752  1.00 11.63     0.243 C 
ATOM    546  O   THR A 155      94.010  85.663 -46.612  1.00 11.97    -0.271 OA
ATOM    547  CB  THR A 155      96.013  87.954 -47.649  1.00 12.46     0.146 C 
ATOM    548  CG2 THR A 155      97.056  88.189 -46.578  1.00 13.04     0.042 C 
ATOM    549  OG1 THR A 155      96.444  88.638 -48.833  1.00 13.06    -0.393 OA
ATOM    550  HG1 THR A 155      95.789  88.490 -49.505  1.00  0.00     0.210 HD
ATOM    551  N   ARG A 156      96.092  85.176 -45.886  1.00 11.18    -0.346 N 
ATOM    552  HN  ARG A 156      97.094  85.287 -46.044  1.00  0.00     0.163 HD
ATOM    553  CA  ARG A 156      95.643  84.417 -44.725  1.00 11.35     0.176 C 
ATOM    554  C   ARG A 156      96.382  84.869 -43.471  1.00 10.48     0.241 C 
ATOM    555  O   ARG A 156      97.417  85.538 -43.542  1.00 11.21    -0.271 OA
ATOM    556  CB  ARG A 156      95.842  82.909 -44.943  1.00 12.70     0.036 C 
ATOM    557  CG  ARG A 156      95.100  82.394 -46.159  1.00 13.98     0.023 C 
ATOM    558  CD  ARG A 156      94.840  80.919 -46.077  1.00 14.58     0.138 C 
ATOM    559  NE  ARG A 156      96.065  80.133 -46.110  1.00 15.06    -0.227 N 
ATOM    560  HE  ARG A 156      96.949  80.623 -46.246  1.00  0.00     0.177 HD
ATOM    561  CZ  ARG A 156      96.092  78.814 -45.972  1.00 16.07     0.665 C 
ATOM    562  NH1 ARG A 156      94.963  78.155 -45.738  1.00 16.73    -0.235 N 
ATOM    563 1HH1 ARG A 156      94.984  77.141 -45.632  1.00  0.00     0.174 HD
ATOM    564 2HH1 ARG A 156      94.079  78.659 -45.666  1.00  0.00     0.174 HD
ATOM    565  NH2 ARG A 156      97.241  78.158 -46.065  1.00 17.07    -0.235 N 
ATOM    566 1HH2 ARG A 156      97.262  77.144 -45.959  1.00  0.00     0.174 HD
ATOM    567 2HH2 ARG A 156      98.108  78.664 -46.245  1.00  0.00     0.174 HD
ATOM    568  N   VAL A 157      95.840  84.487 -42.312  1.00 10.82    -0.346 N 
ATOM    569  HN  VAL A 157      94.979  83.940 -42.337  1.00  0.00     0.163 HD
ATOM    570  CA  VAL A 157      96.419  84.814 -41.008  1.00 10.77     0.180 C 
ATOM    571  C   VAL A 157      96.641  83.503 -40.259  1.00 10.28     0.241 C 
ATOM    572  O   VAL A 157      95.692  82.737 -40.056  1.00 10.95    -0.271 OA
ATOM    573  CB  VAL A 157      95.508  85.741 -40.181  1.00 12.29     0.009 C 
ATOM    574  CG1 VAL A 157      96.107  85.971 -38.790  1.00 13.29     0.012 C 
ATOM    575  CG2 VAL A 157      95.316  87.060 -40.884  1.00 15.11     0.012 C 
ATOM    576  N   ARG A 158      97.887  83.243 -39.865  1.00 10.53    -0.346 N 
ATOM    577  HN  ARG A 158      98.607  83.941 -40.052  1.00  0.00     0.163 HD
ATOM    578  CA  ARG A 158      98.277  82.015 -39.181  1.00 10.44     0.176 C 
ATOM    579  C   ARG A 158      98.695  82.328 -37.748  1.00  9.97     0.241 C 
ATOM    580  O   ARG A 158      99.321  83.362 -37.490  1.00 11.50    -0.271 OA
ATOM    581  CB  ARG A 158      99.453  81.359 -39.913  1.00 11.11     0.036 C 
ATOM    582  CG  ARG A 158      99.872  80.019 -39.313  1.00 12.66     0.023 C 
ATOM    583  CD  ARG A 158     101.000  79.363 -40.105  1.00 13.79     0.138 C 
ATOM    584  NE  ARG A 158     100.636  79.231 -41.509  1.00 14.10    -0.227 N 
ATOM    585  HE  ARG A 158     100.937  79.970 -42.144  1.00  0.00     0.177 HD
ATOM    586  CZ  ARG A 158      99.942  78.222 -42.028  1.00 13.98     0.665 C 
ATOM    587  NH1 ARG A 158      99.549  77.195 -41.286  1.00 15.01    -0.235 N 
ATOM    588 1HH1 ARG A 158      99.781  77.178 -40.293  1.00  0.00     0.174 HD
ATOM    589 2HH1 ARG A 158      99.017  76.421 -41.684  1.00  0.00     0.174 HD
ATOM    590  NH2 ARG A 158      99.641  78.244 -43.314  1.00 15.68    -0.235 N 
ATOM    591 1HH2 ARG A 158      99.943  79.034 -43.885  1.00  0.00     0.174 HD
ATOM    592 2HH2 ARG A 158      99.109  77.470 -43.712  1.00  0.00     0.174 HD
ATOM    593  N   ALA A 159      98.350  81.432 -36.818  1.00  9.76    -0.346 N 
ATOM    594  HN  ALA A 159      97.749  80.654 -37.091  1.00  0.00     0.163 HD
ATOM    595  CA  ALA A 159      98.794  81.515 -35.429  1.00  9.28     0.172 C 
ATOM    596  C   ALA A 159      99.563  80.251 -35.068  1.00  9.48     0.240 C 
ATOM    597  O   ALA A 159      99.163  79.144 -35.445  1.00 10.45    -0.271 OA
ATOM    598  CB  ALA A 159      97.605  81.646 -34.476  1.00 10.52     0.042 C 
ATOM    599  N   MET A 160     100.656  80.429 -34.329  1.00  9.75    -0.346 N 
ATOM    600  HN  MET A 160     100.904  81.378 -34.050  1.00  0.00     0.163 HD
ATOM    601  CA  MET A 160     101.515  79.333 -33.900  1.00 10.66     0.177 C 
ATOM    602  C   MET A 160     102.106  79.688 -32.542  1.00 10.76     0.241 C 
ATOM    603  O   MET A 160     102.451  80.843 -32.305  1.00 12.33    -0.271 OA
ATOM    604  CB  MET A 160     102.668  79.149 -34.895  1.00 12.87     0.045 C 
ATOM    605  CG  MET A 160     103.634  78.036 -34.537  1.00 15.06     0.076 C 
ATOM    606  SD  MET A 160     105.023  77.957 -35.682  1.00 17.55    -0.173 SA
ATOM    607  CE  MET A 160     104.223  77.394 -37.184  1.00 19.19     0.089 C 
ATOM    608  N   ALA A 161     102.242  78.701 -31.664  1.00 10.81    -0.346 N 
ATOM    609  HN  ALA A 161     101.905  77.769 -31.904  1.00  0.00     0.163 HD
ATOM    610  CA  ALA A 161     102.864  78.923 -30.362  1.00 11.39     0.172 C 
ATOM    611  C   ALA A 161     104.278  78.364 -30.361  1.00 11.10     0.240 C 
ATOM    612  O   ALA A 161     104.529  77.303 -30.937  1.00 12.39    -0.271 OA
ATOM    613  CB  ALA A 161     102.074  78.235 -29.249  1.00 11.97     0.042 C 
ATOM    614  N   ILE A 162     105.199  79.081 -29.713  1.00 10.46    -0.346 N 
ATOM    615  HN  ILE A 162     104.956  80.021 -29.400  1.00  0.00     0.163 HD
ATOM    616  CA  ILE A 162     106.540  78.576 -29.434  1.00 11.06     0.180 C 
ATOM    617  C   ILE A 162     106.856  78.846 -27.969  1.00 10.97     0.241 C 
ATOM    618  O   ILE A 162     106.275  79.730 -27.343  1.00 12.02    -0.271 OA
ATOM    619  CB  ILE A 162     107.633  79.192 -30.335  1.00 12.96     0.013 C 
ATOM    620  CG1 ILE A 162     107.778  80.694 -30.086  1.00 13.54     0.002 C 
ATOM    621  CG2 ILE A 162     107.338  78.924 -31.805  1.00 14.60     0.012 C 
ATOM    622  CD1 ILE A 162     109.022  81.292 -30.745  1.00 16.12     0.005 C 
ATOM    623  N   TYR A 163     107.794  78.077 -27.422  1.00 11.38    -0.346 N 
ATOM    624  HN  TYR A 163     108.164  77.276 -27.934  1.00  0.00     0.163 HD
ATOM    625  CA  TYR A 163     108.289  78.387 -26.088  1.00 12.11     0.180 C 
ATOM    626  C   TYR A 163     109.127  79.657 -26.125  1.00 12.45     0.241 C 
ATOM    627  O   TYR A 163     109.887  79.895 -27.066  1.00 13.58    -0.271 OA
ATOM    628  CB  TYR A 163     109.073  77.207 -25.491  1.00 12.29     0.073 C 
ATOM    629  CG  TYR A 163     108.129  76.102 -25.084  1.00 12.00    -0.056 A 
ATOM    630  CD1 TYR A 163     107.220  76.305 -24.052  1.00 13.21     0.010 A 
ATOM    631  CD2 TYR A 163     108.114  74.880 -25.747  1.00 12.30     0.010 A 
ATOM    632  CE1 TYR A 163     106.316  75.332 -23.688  1.00 13.60     0.037 A 
ATOM    633  CE2 TYR A 163     107.214  73.900 -25.394  1.00 13.57     0.037 A 
ATOM    634  CZ  TYR A 163     106.315  74.131 -24.367  1.00 13.32     0.065 A 
ATOM    635  OH  TYR A 163     105.408  73.162 -24.031  1.00 14.71    -0.361 OA
ATOM    636  HH  TYR A 163     104.791  73.321 -23.326  1.00  0.00     0.217 HD
ATOM    637  N   LYS A 164     108.966  80.491 -25.095  1.00 13.16    -0.346 N 
ATOM    638  HN  LYS A 164     108.354  80.226 -24.323  1.00  0.00     0.163 HD
ATOM    639  CA  LYS A 164     109.655  81.776 -25.061  1.00 15.04     0.176 C 
ATOM    640  C   LYS A 164     111.123  81.638 -24.676  1.00 15.94     0.241 C 
ATOM    641  O   LYS A 164     111.963  82.401 -25.171  1.00 16.70    -0.271 OA
ATOM    642  CB  LYS A 164     108.934  82.709 -24.090  1.00 16.90     0.035 C 
ATOM    643  CG  LYS A 164     109.550  84.091 -23.973  1.00 19.21     0.004 C 
ATOM    644  CD  LYS A 164     108.739  84.973 -23.035  1.00 22.51     0.027 C 
ATOM    645  CE  LYS A 164     109.215  86.424 -23.082  1.00 25.04     0.229 C 
ATOM    646  NZ  LYS A 164     108.097  87.421 -23.192  1.00 28.14    -0.079 N 
ATOM    647  HZ1 LYS A 164     108.415  88.390 -23.223  1.00  0.00     0.274 HD
ATOM    648  HZ2 LYS A 164     107.420  87.288 -22.441  1.00  0.00     0.274 HD
ATOM    649  HZ3 LYS A 164     107.504  87.210 -23.995  1.00  0.00     0.274 HD
ATOM    650  N   GLN A 165     111.455  80.694 -23.797  1.00 15.67    -0.346 N 
ATOM    651  HN  GLN A 165     110.732  80.073 -23.433  1.00  0.00     0.163 HD
ATOM    652  CA  GLN A 165     112.831  80.530 -23.344  1.00 16.98     0.171 C 
ATOM    653  C   GLN A 165     113.661  79.804 -24.393  1.00 16.71     0.224 C 
ATOM    654  O   GLN A 165     113.241  78.777 -24.935  1.00 16.43    -0.277 OA
ATOM    655  CB  GLN A 165     112.857  79.749 -22.035  1.00 18.96     0.043 C 
ATOM    656  CG  GLN A 165     112.110  80.425 -20.910  1.00 21.37     0.105 C 
ATOM    657  CD  GLN A 165     111.824  79.475 -19.768  1.00 23.64     0.215 C 
ATOM    658  NE2 GLN A 165     112.552  79.638 -18.673  1.00 26.38    -0.370 N 
ATOM    659 1HE2 GLN A 165     112.359  78.997 -17.903  1.00  0.00     0.159 HD
ATOM    660 2HE2 GLN A 165     113.259  80.368 -18.587  1.00  0.00     0.159 HD
ATOM    661  OE1 GLN A 165     110.970  78.594 -19.872  1.00 23.32    -0.274 OA
ATOM    662  N   SER A 166     114.867  80.323 -24.641  1.00 19.04    -0.221 NA
ATOM    663  CA ASER A 166     115.694  79.805 -25.728  0.48 19.10     0.174 C 
ATOM    664  CA BSER A 166     115.692  79.806 -25.730  0.52 19.51     0.174 C 
ATOM    665  C   SER A 166     115.972  78.316 -25.575  1.00 18.30     0.182 C 
ATOM    666  O   SER A 166     115.974  77.577 -26.566  1.00 19.38    -0.280 OA
ATOM    667  CB ASER A 166     116.996  80.597 -25.835  0.48 19.48     0.193 C 
ATOM    668  CB BSER A 166     116.999  80.594 -25.831  0.52 20.75     0.193 C 
ATOM    669  OG ASER A 166     116.736  81.913 -26.291  0.48 19.83    -0.399 OA
ATOM    670  HG ASER A 166     117.546  82.405 -26.358  1.00  0.00     0.209 HD
ATOM    671  OG BSER A 166     117.719  80.564 -24.611  0.52 21.93    -0.399 OA
ATOM    672  HG BSER A 166     118.531  81.053 -24.674  1.00  0.00     0.209 HD
ATOM    673  N   GLN A 167     116.201  77.851 -24.342  1.00 17.47    -0.352 N 
ATOM    674  HN  GLN A 167     116.143  78.487 -23.547  1.00  0.00     0.163 HD
ATOM    675  CA  GLN A 167     116.533  76.446 -24.116  1.00 18.38     0.176 C 
ATOM    676  C   GLN A 167     115.378  75.498 -24.406  1.00 17.66     0.241 C 
ATOM    677  O   GLN A 167     115.595  74.281 -24.424  1.00 19.47    -0.271 OA
ATOM    678  CB  GLN A 167     117.076  76.225 -22.696  1.00 21.64     0.044 C 
ATOM    679  CG  GLN A 167     116.091  76.513 -21.566  1.00 24.54     0.105 C 
ATOM    680  CD  GLN A 167     116.058  77.976 -21.134  1.00 27.63     0.215 C 
ATOM    681  NE2 GLN A 167     115.759  78.202 -19.858  1.00 30.38    -0.370 N 
ATOM    682 1HE2 GLN A 167     115.737  79.180 -19.569  1.00  0.00     0.159 HD
ATOM    683 2HE2 GLN A 167     115.560  77.449 -19.199  1.00  0.00     0.159 HD
ATOM    684  OE1 GLN A 167     116.298  78.885 -21.929  1.00 27.26    -0.274 OA
ATOM    685  N   HIS A 168     114.170  76.015 -24.627  1.00 15.76    -0.346 N 
ATOM    686  HN  HIS A 168     114.049  77.025 -24.553  1.00  0.00     0.163 HD
ATOM    687  CA  HIS A 168     113.018  75.198 -24.969  1.00 15.85     0.176 C 
ATOM    688  C   HIS A 168     112.455  75.503 -26.347  1.00 15.44     0.224 C 
ATOM    689  O   HIS A 168     111.483  74.861 -26.749  1.00 15.45    -0.277 OA
ATOM    690  CB  HIS A 168     111.896  75.407 -23.943  1.00 16.22     0.093 C 
ATOM    691  CG  HIS A 168     112.290  75.041 -22.551  1.00 17.30     0.028 A 
ATOM    692  CD2 HIS A 168     112.402  75.789 -21.428  1.00 17.43     0.114 A 
ATOM    693  ND1 HIS A 168     112.630  73.754 -22.193  1.00 18.74    -0.354 N 
ATOM    694  HD1 HIS A 168     112.638  72.950 -22.820  1.00  0.00     0.166 HD
ATOM    695  CE1 HIS A 168     112.944  73.726 -20.910  1.00 19.71     0.180 A 
ATOM    696  NE2 HIS A 168     112.809  74.945 -20.421  1.00 19.27    -0.360 N 
ATOM    697  HE2 HIS A 168     112.979  75.217 -19.453  1.00  0.00     0.166 HD
ATOM    698  N   MET A 169     113.057  76.431 -27.095  1.00 16.31    -0.225 NA
ATOM    699  CA AMET A 169     112.419  76.942 -28.305  0.41 18.03     0.151 C 
ATOM    700  CA BMET A 169     112.392  76.931 -28.287  0.59 17.25     0.151 C 
ATOM    701  C   MET A 169     112.281  75.883 -29.387  1.00 17.70     0.178 C 
ATOM    702  O   MET A 169     111.395  75.988 -30.239  1.00 17.52    -0.280 OA
ATOM    703  CB AMET A 169     113.188  78.140 -28.857  0.41 20.92     0.039 C 
ATOM    704  CB BMET A 169     113.101  78.172 -28.791  0.59 19.21     0.039 C 
ATOM    705  CG AMET A 169     113.134  79.364 -27.985  0.41 23.65     0.075 C 
ATOM    706  CG BMET A 169     112.159  79.133 -29.436  0.59 20.35     0.075 C 
ATOM    707  SD AMET A 169     113.942  80.781 -28.743  0.41 26.12    -0.173 SA
ATOM    708  SD BMET A 169     113.030  80.642 -29.813  0.59 21.46    -0.173 SA
ATOM    709  CE AMET A 169     112.600  81.397 -29.749  0.41 27.39     0.089 C 
ATOM    710  CE BMET A 169     112.727  81.624 -28.348  0.59 21.64     0.089 C 
ATOM    711  N   THR A 170     113.161  74.881 -29.401  1.00 17.37    -0.350 N 
ATOM    712  HN  THR A 170     113.898  74.837 -28.698  1.00  0.00     0.163 HD
ATOM    713  CA  THR A 170     113.064  73.849 -30.427  1.00 19.00     0.204 C 
ATOM    714  C   THR A 170     112.002  72.799 -30.129  1.00 19.54     0.243 C 
ATOM    715  O   THR A 170     111.719  71.972 -31.002  1.00 21.48    -0.271 OA
ATOM    716  CB  THR A 170     114.410  73.158 -30.646  1.00 20.88     0.146 C 
ATOM    717  CG2 THR A 170     115.453  74.160 -31.114  1.00 21.22     0.042 C 
ATOM    718  OG1 THR A 170     114.834  72.555 -29.420  1.00 22.53    -0.393 OA
ATOM    719  HG1 THR A 170     114.182  71.929 -29.128  1.00  0.00     0.210 HD
ATOM    720  N   GLU A 171     111.408  72.805 -28.937  1.00 18.03    -0.346 N 
ATOM    721  HN  GLU A 171     111.677  73.511 -28.251  1.00  0.00     0.163 HD
ATOM    722  CA  GLU A 171     110.384  71.830 -28.587  1.00 17.21     0.177 C 
ATOM    723  C   GLU A 171     109.027  72.297 -29.101  1.00 14.75     0.241 C 
ATOM    724  O   GLU A 171     108.644  73.454 -28.901  1.00 15.40    -0.271 OA
ATOM    725  CB  GLU A 171     110.325  71.640 -27.069  1.00 19.00     0.045 C 
ATOM    726  CG  GLU A 171     109.272  70.627 -26.622  1.00 21.84     0.116 C 
ATOM    727  CD  GLU A 171     109.290  70.350 -25.129  1.00 24.35     0.172 C 
ATOM    728  OE1 GLU A 171     110.356  70.531 -24.495  1.00 26.02    -0.648 OA
ATOM    729  OE2 GLU A 171     108.237  69.945 -24.592  1.00 25.07    -0.648 OA
ATOM    730  N   VAL A 172     108.293  71.395 -29.753  1.00 14.32    -0.346 N 
ATOM    731  HN  VAL A 172     108.670  70.461 -29.913  1.00  0.00     0.163 HD
ATOM    732  CA  VAL A 172     106.959  71.726 -30.241  1.00 13.27     0.180 C 
ATOM    733  C   VAL A 172     106.029  71.983 -29.060  1.00 12.96     0.241 C 
ATOM    734  O   VAL A 172     105.954  71.173 -28.129  1.00 13.63    -0.271 OA
ATOM    735  CB  VAL A 172     106.428  70.584 -31.121  1.00 15.17     0.009 C 
ATOM    736  CG1 VAL A 172     104.977  70.814 -31.496  1.00 15.88     0.012 C 
ATOM    737  CG2 VAL A 172     107.307  70.388 -32.353  1.00 16.81     0.012 C 
ATOM    738  N   VAL A 173     105.320  73.109 -29.087  1.00 11.75    -0.346 N 
ATOM    739  HN  VAL A 173     105.515  73.801 -29.810  1.00  0.00     0.163 HD
ATOM    740  CA  VAL A 173     104.269  73.380 -28.108  1.00 11.03     0.180 C 
ATOM    741  C   VAL A 173     103.043  72.553 -28.475  1.00 11.46     0.241 C 
ATOM    742  O   VAL A 173     102.505  72.681 -29.582  1.00 12.31    -0.271 OA
ATOM    743  CB  VAL A 173     103.913  74.875 -28.070  1.00 11.54     0.009 C 
ATOM    744  CG1 VAL A 173     102.779  75.113 -27.074  1.00 12.24     0.012 C 
ATOM    745  CG2 VAL A 173     105.127  75.713 -27.712  1.00 12.28     0.012 C 
ATOM    746  N   ARG A 174     102.581  71.720 -27.544  1.00 11.94    -0.346 N 
ATOM    747  HN  ARG A 174     103.040  71.684 -26.634  1.00  0.00     0.163 HD
ATOM    748  CA  ARG A 174     101.434  70.860 -27.800  1.00 12.03     0.176 C 
ATOM    749  C   ARG A 174     100.625  70.727 -26.519  1.00 11.36     0.241 C 
ATOM    750  O   ARG A 174     101.091  71.072 -25.430  1.00 12.76    -0.271 OA
ATOM    751  CB  ARG A 174     101.876  69.473 -28.263  1.00 13.52     0.036 C 
ATOM    752  CG  ARG A 174     102.765  68.765 -27.253  1.00 14.71     0.023 C 
ATOM    753  CD  ARG A 174     103.043  67.313 -27.648  1.00 16.23     0.138 C 
ATOM    754  NE  ARG A 174     103.719  67.197 -28.940  1.00 17.64    -0.227 N 
ATOM    755  HE  ARG A 174     104.726  67.355 -28.964  1.00  0.00     0.177 HD
ATOM    756  CZ  ARG A 174     103.110  66.899 -30.088  1.00 18.04     0.665 C 
ATOM    757  NH1 ARG A 174     103.817  66.818 -31.206  1.00 19.19    -0.235 N 
ATOM    758 1HH1 ARG A 174     104.823  66.986 -31.182  1.00  0.00     0.174 HD
ATOM    759 2HH1 ARG A 174     103.351  66.590 -32.084  1.00  0.00     0.174 HD
ATOM    760  NH2 ARG A 174     101.796  66.679 -30.119  1.00 17.50    -0.235 N 
ATOM    761 1HH2 ARG A 174     101.252  66.741 -29.259  1.00  0.00     0.174 HD
ATOM    762 2HH2 ARG A 174     101.330  66.451 -30.997  1.00  0.00     0.174 HD
ATOM    763  N   ARG A 175      99.407  70.207 -26.652  1.00 11.65    -0.346 N 
ATOM    764  HN  ARG A 175      99.028  70.014 -27.579  1.00  0.00     0.163 HD
ATOM    765  CA  ARG A 175      98.621  69.917 -25.460  1.00 11.90     0.176 C 
ATOM    766  C   ARG A 175      99.233  68.769 -24.671  1.00 11.75     0.241 C 
ATOM    767  O   ARG A 175      99.912  67.891 -25.220  1.00 12.64    -0.271 OA
ATOM    768  CB  ARG A 175      97.187  69.579 -25.829  1.00 11.98     0.036 C 
ATOM    769  CG  ARG A 175      96.449  70.780 -26.387  1.00 12.51     0.023 C 
ATOM    770  CD  ARG A 175      95.039  70.387 -26.724  1.00 14.88     0.138 C 
ATOM    771  NE  ARG A 175      94.126  70.517 -25.599  1.00 14.14    -0.227 N 
ATOM    772  HE  ARG A 175      94.452  71.004 -24.764  1.00  0.00     0.177 HD
ATOM    773  CZ  ARG A 175      92.890  70.033 -25.605  1.00 13.87     0.665 C 
ATOM    774  NH1 ARG A 175      92.467  69.298 -26.629  1.00 14.62    -0.235 N 
ATOM    775 1HH1 ARG A 175      93.089  69.108 -27.415  1.00  0.00     0.174 HD
ATOM    776 2HH1 ARG A 175      91.517  68.926 -26.634  1.00  0.00     0.174 HD
ATOM    777  NH2 ARG A 175      92.086  70.278 -24.589  1.00 15.54    -0.235 N 
ATOM    778 1HH2 ARG A 175      92.411  70.842 -23.803  1.00  0.00     0.174 HD
ATOM    779 2HH2 ARG A 175      91.136  69.906 -24.594  1.00  0.00     0.174 HD
ATOM    780  N   CYS A 176      98.956  68.778 -23.367  1.00 11.82    -0.345 N 
ATOM    781  HN  CYS A 176      98.302  69.477 -23.015  1.00  0.00     0.163 HD
ATOM    782  CA  CYS A 176      99.538  67.843 -22.424  1.00 12.53     0.186 C 
ATOM    783  C   CYS A 176      98.902  66.460 -22.573  1.00 12.94     0.244 C 
ATOM    784  O   CYS A 176      97.897  66.292 -23.276  1.00 13.63    -0.271 OA
ATOM    785  CB  CYS A 176      99.360  68.378 -21.000  1.00 12.61     0.120 C 
ATOM    786  SG  CYS A 176      97.661  68.230 -20.334  1.00 13.25    -0.095 SA
ATOM    787  N   PRO A 177      99.480  65.440 -21.923  1.00 13.67    -0.337 N 
ATOM    788  CA  PRO A 177      98.963  64.076 -22.101  1.00 14.60     0.179 C 
ATOM    789  C   PRO A 177      97.532  63.899 -21.639  1.00 14.65     0.241 C 
ATOM    790  O   PRO A 177      96.852  62.986 -22.125  1.00 16.72    -0.271 OA
ATOM    791  CB  PRO A 177      99.936  63.216 -21.283  1.00 15.27     0.037 C 
ATOM    792  CG  PRO A 177     101.173  64.013 -21.212  1.00 16.88     0.022 C 
ATOM    793  CD  PRO A 177     100.739  65.444 -21.156  1.00 15.16     0.127 C 
ATOM    794  N   HIS A 178      97.065  64.724 -20.696  1.00 14.49    -0.346 N 
ATOM    795  HN  HIS A 178      97.692  65.401 -20.261  1.00  0.00     0.163 HD
ATOM    796  CA  HIS A 178      95.670  64.664 -20.284  1.00 14.36     0.182 C 
ATOM    797  C   HIS A 178      94.764  65.333 -21.311  1.00 14.22     0.241 C 
ATOM    798  O   HIS A 178      93.805  64.723 -21.798  1.00 15.71    -0.271 OA
ATOM    799  CB  HIS A 178      95.475  65.320 -18.913  1.00 15.32     0.093 C 
ATOM    800  CG  HIS A 178      94.041  65.606 -18.605  1.00 16.30     0.028 A 
ATOM    801  CD2 HIS A 178      93.370  66.776 -18.500  1.00 18.61     0.114 A 
ATOM    802  ND1 HIS A 178      93.108  64.609 -18.421  1.00 18.13    -0.354 N 
ATOM    803  HD1 HIS A 178      93.300  63.608 -18.455  1.00  0.00     0.166 HD
ATOM    804  CE1 HIS A 178      91.926  65.154 -18.194  1.00 19.70     0.180 A 
ATOM    805  NE2 HIS A 178      92.058  66.468 -18.237  1.00 20.53    -0.360 N 
ATOM    806  HE2 HIS A 178      91.307  67.144 -18.097  1.00  0.00     0.166 HD
ATOM    807  N   HIS A 179      95.043  66.595 -21.648  1.00 13.69    -0.346 N 
ATOM    808  HN  HIS A 179      95.898  67.039 -21.314  1.00  0.00     0.163 HD
ATOM    809  CA  HIS A 179      94.115  67.332 -22.497  1.00 13.38     0.182 C 
ATOM    810  C   HIS A 179      94.067  66.800 -23.921  1.00 13.07     0.241 C 
ATOM    811  O   HIS A 179      93.017  66.893 -24.567  1.00 14.39    -0.271 OA
ATOM    812  CB  HIS A 179      94.414  68.824 -22.461  1.00 13.19     0.093 C 
ATOM    813  CG  HIS A 179      93.900  69.491 -21.228  1.00 14.00     0.028 A 
ATOM    814  CD2 HIS A 179      92.640  69.618 -20.750  1.00 15.20     0.114 A 
ATOM    815  ND1 HIS A 179      94.727  70.084 -20.300  1.00 13.67    -0.354 N 
ATOM    816  HD1 HIS A 179      95.743  70.139 -20.365  1.00  0.00     0.166 HD
ATOM    817  CE1 HIS A 179      93.996  70.571 -19.311  1.00 13.80     0.180 A 
ATOM    818  NE2 HIS A 179      92.725  70.302 -19.560  1.00 15.76    -0.360 N 
ATOM    819  HE2 HIS A 179      91.937  70.560 -18.966  1.00  0.00     0.166 HD
ATOM    820  N   GLU A 180      95.163  66.228 -24.431  1.00 12.60    -0.346 N 
ATOM    821  HN  GLU A 180      96.030  66.178 -23.895  1.00  0.00     0.163 HD
ATOM    822  CA  GLU A 180      95.077  65.678 -25.780  1.00 13.33     0.177 C 
ATOM    823  C   GLU A 180      94.137  64.481 -25.855  1.00 13.08     0.241 C 
ATOM    824  O   GLU A 180      93.714  64.123 -26.958  1.00 15.18    -0.271 OA
ATOM    825  CB  GLU A 180      96.455  65.330 -26.367  1.00 14.97     0.045 C 
ATOM    826  CG  GLU A 180      97.115  64.099 -25.789  1.00 15.81     0.116 C 
ATOM    827  CD  GLU A 180      98.301  63.588 -26.609  1.00 17.17     0.172 C 
ATOM    828  OE1 GLU A 180      98.762  64.274 -27.537  1.00 16.17    -0.648 OA
ATOM    829  OE2 GLU A 180      98.783  62.477 -26.311  1.00 20.05    -0.648 OA
ATOM    830  N   ARG A 181      93.771  63.887 -24.713  1.00 13.10    -0.345 N 
ATOM    831  HN  ARG A 181      94.116  64.278 -23.836  1.00  0.00     0.163 HD
ATOM    832  CA  ARG A 181      92.906  62.711 -24.648  1.00 14.65     0.188 C 
ATOM    833  C   ARG A 181      91.521  63.003 -24.083  1.00 18.27     0.244 C 
ATOM    834  O   ARG A 181      90.768  62.062 -23.811  1.00 19.97    -0.258 OA
ATOM    835  CB  ARG A 181      93.562  61.608 -23.806  1.00 14.99     0.038 C 
ATOM    836  CG  ARG A 181      94.874  61.133 -24.362  1.00 13.77     0.023 C 
ATOM    837  CD  ARG A 181      95.445  59.972 -23.584  1.00 12.85     0.138 C 
ATOM    838  NE  ARG A 181      94.616  58.772 -23.625  1.00 12.27    -0.227 N 
ATOM    839  HE  ARG A 181      94.469  58.321 -24.528  1.00  0.00     0.177 HD
ATOM    840  CZ  ARG A 181      94.039  58.230 -22.553  1.00 11.76     0.665 C 
ATOM    841  NH1 ARG A 181      94.172  58.807 -21.359  1.00 12.18    -0.235 N 
ATOM    842 1HH1 ARG A 181      93.730  58.392 -20.538  1.00  0.00     0.174 HD
ATOM    843 2HH1 ARG A 181      94.714  59.666 -21.270  1.00  0.00     0.174 HD
ATOM    844  NH2 ARG A 181      93.334  57.113 -22.669  1.00 12.59    -0.235 N 
ATOM    845 1HH2 ARG A 181      92.892  56.698 -21.848  1.00  0.00     0.174 HD
ATOM    846 2HH2 ARG A 181      93.232  56.671 -23.583  1.00  0.00     0.174 HD
ATOM    847  N  ACYS A 182      91.154  64.262 -23.884  0.62 18.38    -0.337 N 
ATOM    848  H  ACYS A 182      91.726  65.033 -24.228  1.00  0.00     0.164 HD
ATOM    849  N  BCYS A 182      91.169  64.279 -23.906  0.38 19.48    -0.337 N 
ATOM    850  H  BCYS A 182      91.774  65.015 -24.269  1.00  0.00     0.164 HD
ATOM    851  CA ACYS A 182      89.914  64.519 -23.162  0.62 20.64     0.182 C 
ATOM    852  CA BCYS A 182      89.943  64.649 -23.208  0.38 22.06     0.182 C 
ATOM    853  C  ACYS A 182      88.689  64.647 -24.067  0.62 24.41     0.231 C 
ATOM    854  C  BCYS A 182      88.690  64.492 -24.053  0.38 24.79     0.231 C 
ATOM    855  O  ACYS A 182      87.602  64.956 -23.568  0.62 24.83    -0.277 OA
ATOM    856  O  BCYS A 182      87.586  64.479 -23.496  0.38 24.75    -0.277 OA
ATOM    857  CB ACYS A 182      90.057  65.711 -22.210  0.62 20.60     0.120 C 
ATOM    858  CB BCYS A 182      90.019  66.101 -22.740  0.38 23.00     0.120 C 
ATOM    859  SG ACYS A 182      90.075  67.300 -23.009  0.62 20.77    -0.095 SA
ATOM    860  SG BCYS A 182      90.709  66.296 -21.109  0.38 24.07    -0.095 SA
ATOM    861  N   SER A 183      88.831  64.396 -25.371  1.00 26.96    -0.170 NA
ATOM    862  CA  SER A 183      87.683  64.322 -26.284  1.00 31.31     0.189 C 
ATOM    863  C   SER A 183      86.836  65.593 -26.239  1.00 31.84     0.239 C 
ATOM    864  O   SER A 183      85.606  65.548 -26.195  1.00 32.95    -0.272 OA
ATOM    865  CB  SER A 183      86.834  63.064 -26.064  1.00 34.33     0.194 C 
ATOM    866  OG  SER A 183      87.607  61.885 -26.213  1.00 35.86    -0.399 OA
ATOM    867  HG  SER A 183      87.081  61.106 -26.077  1.00  0.00     0.209 HD
ATOM    868  N   ASP A 184      87.504  66.745 -26.229  1.00 30.55    -0.346 N 
ATOM    869  HN  ASP A 184      88.521  66.722 -26.148  1.00  0.00     0.163 HD
ATOM    870  CA  ASP A 184      86.839  68.038 -26.329  1.00 29.23     0.181 C 
ATOM    871  C   ASP A 184      86.914  68.606 -27.741  1.00 29.73     0.224 C 
ATOM    872  O   ASP A 184      86.944  69.828 -27.921  1.00 27.52    -0.277 OA
ATOM    873  CB  ASP A 184      87.404  69.025 -25.306  1.00 27.20     0.147 C 
ATOM    874  CG  ASP A 184      88.900  69.229 -25.453  1.00 25.29     0.175 C 
ATOM    875  OD1 ASP A 184      89.474  68.763 -26.456  1.00 24.37    -0.648 OA
ATOM    876  OD2 ASP A 184      89.503  69.863 -24.563  1.00 25.88    -0.648 OA
ATOM    877  N   SER A 185      86.950  67.733 -28.743  1.00 33.03    -0.221 NA
ATOM    878  CA ASER A 185      87.098  68.167 -30.123  0.62 34.72     0.174 C 
ATOM    879  CA BSER A 185      87.100  68.170 -30.122  0.38 34.40     0.174 C 
ATOM    880  C   SER A 185      85.913  69.022 -30.555  1.00 34.86     0.182 C 
ATOM    881  O   SER A 185      84.775  68.814 -30.125  1.00 35.80    -0.280 OA
ATOM    882  CB ASER A 185      87.202  66.947 -31.039  0.62 35.74     0.193 C 
ATOM    883  CB BSER A 185      87.207  66.956 -31.043  0.38 34.89     0.193 C 
ATOM    884  OG ASER A 185      87.058  67.314 -32.399  0.62 36.33    -0.399 OA
ATOM    885  HG ASER A 185      87.123  66.556 -32.968  1.00  0.00     0.209 HD
ATOM    886  OG BSER A 185      86.024  66.178 -30.989  0.38 35.10    -0.399 OA
ATOM    887  HG BSER A 185      86.091  65.423 -31.562  1.00  0.00     0.209 HD
ATOM    888  N   ASP A 186      86.195  69.994 -31.419  1.00 33.95    -0.352 N 
ATOM    889  HN  ASP A 186      87.173  70.187 -31.635  1.00  0.00     0.163 HD
ATOM    890  CA  ASP A 186      85.169  70.793 -32.068  1.00 34.11     0.186 C 
ATOM    891  C   ASP A 186      84.840  70.268 -33.458  1.00 33.85     0.241 C 
ATOM    892  O   ASP A 186      84.109  70.926 -34.206  1.00 34.62    -0.271 OA
ATOM    893  CB  ASP A 186      85.586  72.267 -32.129  1.00 34.37     0.147 C 
ATOM    894  CG  ASP A 186      86.883  72.487 -32.895  1.00 33.88     0.175 C 
ATOM    895  OD1 ASP A 186      87.417  71.527 -33.489  1.00 32.66    -0.648 OA
ATOM    896  OD2 ASP A 186      87.370  73.637 -32.908  1.00 34.15    -0.648 OA
ATOM    897  N   GLY A 187      85.373  69.100 -33.819  1.00 33.00    -0.351 N 
ATOM    898  HN  GLY A 187      85.943  68.591 -33.143  1.00  0.00     0.163 HD
ATOM    899  CA  GLY A 187      85.175  68.526 -35.132  1.00 32.50     0.225 C 
ATOM    900  C   GLY A 187      86.180  68.958 -36.179  1.00 31.49     0.236 C 
ATOM    901  O   GLY A 187      86.153  68.424 -37.295  1.00 33.57    -0.272 OA
ATOM    902  N   LEU A 188      87.058  69.897 -35.863  1.00 28.49    -0.346 N 
ATOM    903  HN  LEU A 188      87.068  70.262 -34.911  1.00  0.00     0.163 HD
ATOM    904  CA  LEU A 188      88.012  70.427 -36.832  1.00 26.09     0.177 C 
ATOM    905  C   LEU A 188      89.433  70.506 -36.290  1.00 21.79     0.241 C 
ATOM    906  O   LEU A 188      90.375  70.130 -36.991  1.00 22.14    -0.271 OA
ATOM    907  CB  LEU A 188      87.543  71.814 -37.306  1.00 28.82     0.038 C 
ATOM    908  CG  LEU A 188      88.310  72.496 -38.442  1.00 30.67    -0.020 C 
ATOM    909  CD1 LEU A 188      88.467  71.551 -39.625  1.00 31.80     0.009 C 
ATOM    910  CD2 LEU A 188      87.600  73.781 -38.873  1.00 30.51     0.009 C 
ATOM    911  N   ALA A 189      89.617  70.972 -35.060  1.00 18.23    -0.346 N 
ATOM    912  HN  ALA A 189      88.815  71.273 -34.506  1.00  0.00     0.163 HD
ATOM    913  CA  ALA A 189      90.960  71.056 -34.498  1.00 15.96     0.172 C 
ATOM    914  C   ALA A 189      91.435  69.667 -34.086  1.00 15.17     0.243 C 
ATOM    915  O   ALA A 189      90.705  68.950 -33.395  1.00 16.13    -0.271 OA
ATOM    916  CB  ALA A 189      90.959  71.949 -33.265  1.00 15.81     0.042 C 
ATOM    917  N   PRO A 190      92.644  69.261 -34.468  1.00 14.84    -0.337 N 
ATOM    918  CA  PRO A 190      93.190  68.021 -33.931  1.00 14.84     0.179 C 
ATOM    919  C   PRO A 190      93.317  68.130 -32.424  1.00 13.52     0.243 C 
ATOM    920  O   PRO A 190      93.590  69.216 -31.888  1.00 12.83    -0.271 OA
ATOM    921  CB  PRO A 190      94.569  67.925 -34.595  1.00 16.16     0.037 C 
ATOM    922  CG  PRO A 190      94.480  68.811 -35.815  1.00 16.00     0.022 C 
ATOM    923  CD  PRO A 190      93.583  69.936 -35.381  1.00 15.34     0.127 C 
ATOM    924  N   PRO A 191      93.116  67.029 -31.701  1.00 13.74    -0.337 N 
ATOM    925  CA  PRO A 191      93.136  67.105 -30.228  1.00 14.35     0.179 C 
ATOM    926  C   PRO A 191      94.475  67.515 -29.639  1.00 12.90     0.241 C 
ATOM    927  O   PRO A 191      94.516  67.929 -28.476  1.00 13.26    -0.271 OA
ATOM    928  CB  PRO A 191      92.727  65.693 -29.800  1.00 16.62     0.037 C 
ATOM    929  CG  PRO A 191      93.041  64.845 -30.969  1.00 17.22     0.022 C 
ATOM    930  CD  PRO A 191      92.779  65.681 -32.182  1.00 15.33     0.127 C 
ATOM    931  N   GLN A 192      95.566  67.432 -30.406  1.00 12.22    -0.346 N 
ATOM    932  HN  GLN A 192      95.473  67.097 -31.365  1.00  0.00     0.163 HD
ATOM    933  CA  GLN A 192      96.885  67.807 -29.911  1.00 12.00     0.177 C 
ATOM    934  C   GLN A 192      97.138  69.312 -29.947  1.00 11.76     0.241 C 
ATOM    935  O   GLN A 192      98.089  69.781 -29.307  1.00 11.84    -0.271 OA
ATOM    936  CB  GLN A 192      97.972  67.127 -30.744  1.00 13.04     0.044 C 
ATOM    937  CG  GLN A 192      97.899  65.598 -30.768  1.00 14.49     0.105 C 
ATOM    938  CD  GLN A 192      97.142  65.056 -31.971  1.00 15.90     0.215 C 
ATOM    939  NE2 GLN A 192      97.625  63.948 -32.511  1.00 16.49    -0.370 N 
ATOM    940 1HE2 GLN A 192      98.450  63.473 -32.144  1.00  0.00     0.159 HD
ATOM    941 2HE2 GLN A 192      97.117  63.585 -33.318  1.00  0.00     0.159 HD
ATOM    942  OE1 GLN A 192      96.145  65.630 -32.415  1.00 17.54    -0.274 OA
ATOM    943  N   HIS A 193      96.355  70.074 -30.712  1.00 11.44    -0.346 N 
ATOM    944  HN  HIS A 193      95.523  69.670 -31.141  1.00  0.00     0.163 HD
ATOM    945  CA  HIS A 193      96.675  71.481 -30.943  1.00 11.23     0.182 C 
ATOM    946  C   HIS A 193      96.295  72.364 -29.761  1.00 10.60     0.241 C 
ATOM    947  O   HIS A 193      95.149  72.362 -29.308  1.00 12.20    -0.271 OA
ATOM    948  CB  HIS A 193      95.957  71.975 -32.192  1.00 11.00     0.093 C 
ATOM    949  CG  HIS A 193      96.630  71.580 -33.463  1.00 11.25     0.028 A 
ATOM    950  CD2 HIS A 193      97.218  70.419 -33.837  1.00 12.68     0.114 A 
ATOM    951  ND1 HIS A 193      96.762  72.443 -34.530  1.00 11.79    -0.354 N 
ATOM    952  HD1 HIS A 193      96.426  73.406 -34.557  1.00  0.00     0.166 HD
ATOM    953  CE1 HIS A 193      97.394  71.823 -35.512  1.00 12.34     0.180 A 
ATOM    954  NE2 HIS A 193      97.678  70.593 -35.119  1.00 13.18    -0.360 N 
ATOM    955  HE2 HIS A 193      98.160  69.888 -35.677  1.00  0.00     0.166 HD
ATOM    956  N   LEU A 194      97.249  73.183 -29.318  1.00 10.02    -0.346 N 
ATOM    957  HN  LEU A 194      98.177  73.155 -29.741  1.00  0.00     0.163 HD
ATOM    958  CA  LEU A 194      96.975  74.119 -28.233  1.00  9.95     0.177 C 
ATOM    959  C   LEU A 194      96.026  75.232 -28.672  1.00  9.48     0.241 C 
ATOM    960  O   LEU A 194      95.119  75.617 -27.923  1.00 10.53    -0.271 OA
ATOM    961  CB  LEU A 194      98.290  74.730 -27.753  1.00 10.68     0.038 C 
ATOM    962  CG  LEU A 194      98.143  75.799 -26.669  1.00 11.46    -0.020 C 
ATOM    963  CD1 LEU A 194      97.693  75.185 -25.350  1.00 12.83     0.009 C 
ATOM    964  CD2 LEU A 194      99.430  76.580 -26.486  1.00 12.89     0.009 C 
ATOM    965  N   ILE A 195      96.264  75.817 -29.847  1.00  9.88    -0.346 N 
ATOM    966  HN  ILE A 195      96.986  75.426 -30.453  1.00  0.00     0.163 HD
ATOM    967  CA  ILE A 195      95.530  76.996 -30.298  1.00 10.40     0.180 C 
ATOM    968  C   ILE A 195      94.431  76.569 -31.258  1.00 10.41     0.241 C 
ATOM    969  O   ILE A 195      94.707  75.925 -32.277  1.00 11.29    -0.271 OA
ATOM    970  CB  ILE A 195      96.447  78.023 -30.985  1.00 10.31     0.013 C 
ATOM    971  CG1 ILE A 195      97.598  78.438 -30.073  1.00 11.52     0.002 C 
ATOM    972  CG2 ILE A 195      95.625  79.242 -31.413  1.00 11.88     0.012 C 
ATOM    973  CD1 ILE A 195      98.559  79.409 -30.733  1.00 13.17     0.005 C 
ATOM    974  N   ARG A 196      93.197  76.962 -30.955  1.00 11.12    -0.346 N 
ATOM    975  HN  ARG A 196      93.036  77.393 -30.045  1.00  0.00     0.163 HD
ATOM    976  CA  ARG A 196      92.065  76.809 -31.855  1.00 11.98     0.176 C 
ATOM    977  C   ARG A 196      91.527  78.171 -32.258  1.00 11.60     0.241 C 
ATOM    978  O   ARG A 196      91.675  79.156 -31.535  1.00 12.55    -0.271 OA
ATOM    979  CB  ARG A 196      90.921  76.030 -31.211  1.00 12.58     0.036 C 
ATOM    980  CG  ARG A 196      91.303  74.641 -30.809  1.00 12.51     0.023 C 
ATOM    981  CD  ARG A 196      90.107  73.921 -30.227  1.00 13.76     0.138 C 
ATOM    982  NE  ARG A 196      90.491  72.599 -29.749  1.00 14.61    -0.227 N 
ATOM    983  HE  ARG A 196      91.452  72.297 -29.910  1.00  0.00     0.177 HD
ATOM    984  CZ  ARG A 196      89.679  71.760 -29.119  1.00 16.22     0.665 C 
ATOM    985  NH1 ARG A 196      88.418  72.097 -28.880  1.00 18.69    -0.235 N 
ATOM    986 1HH1 ARG A 196      88.066  73.006 -29.179  1.00  0.00     0.174 HD
ATOM    987 2HH1 ARG A 196      87.794  71.452 -28.396  1.00  0.00     0.174 HD
ATOM    988  NH2 ARG A 196      90.136  70.580 -28.731  1.00 16.75    -0.235 N 
ATOM    989 1HH2 ARG A 196      91.105  70.321 -28.915  1.00  0.00     0.174 HD
ATOM    990 2HH2 ARG A 196      89.512  69.935 -28.247  1.00  0.00     0.174 HD
ATOM    991  N   VAL A 197      90.888  78.210 -33.419  1.00 12.17    -0.346 N 
ATOM    992  HN  VAL A 197      90.970  77.415 -34.052  1.00  0.00     0.163 HD
ATOM    993  CA  VAL A 197      90.074  79.347 -33.822  1.00 12.23     0.180 C 
ATOM    994  C   VAL A 197      88.624  78.972 -33.590  1.00 13.46     0.241 C 
ATOM    995  O   VAL A 197      88.182  77.890 -33.993  1.00 16.05    -0.271 OA
ATOM    996  CB  VAL A 197      90.316  79.729 -35.292  1.00 13.27     0.009 C 
ATOM    997  CG1 VAL A 197      89.254  80.723 -35.780  1.00 14.48     0.012 C 
ATOM    998  CG2 VAL A 197      91.695  80.331 -35.459  1.00 14.37     0.012 C 
ATOM    999  N   GLU A 198      87.891  79.862 -32.940  1.00 13.65    -0.346 N 
ATOM   1000  HN  GLU A 198      88.332  80.738 -32.660  1.00  0.00     0.163 HD
ATOM   1001  CA  GLU A 198      86.498  79.661 -32.604  1.00 16.30     0.177 C 
ATOM   1002  C   GLU A 198      85.612  80.247 -33.698  1.00 16.39     0.240 C 
ATOM   1003  O   GLU A 198      85.870  81.344 -34.196  1.00 17.10    -0.271 OA
ATOM   1004  CB  GLU A 198      86.242  80.411 -31.298  1.00 20.43     0.045 C 
ATOM   1005  CG  GLU A 198      85.094  79.918 -30.532  1.00 22.72     0.116 C 
ATOM   1006  CD  GLU A 198      84.978  80.550 -29.167  1.00 21.75     0.172 C 
ATOM   1007  OE1 GLU A 198      85.838  81.381 -28.778  1.00 21.49    -0.648 OA
ATOM   1008  OE2 GLU A 198      84.008  80.202 -28.485  1.00 23.03    -0.648 OA
ATOM   1009  N   GLY A 199      84.580  79.503 -34.084  1.00 17.57    -0.351 N 
ATOM   1010  HN  GLY A 199      84.532  78.525 -33.797  1.00  0.00     0.163 HD
ATOM   1011  CA  GLY A 199      83.517  80.060 -34.910  1.00 19.71     0.225 C 
ATOM   1012  C   GLY A 199      83.917  80.439 -36.318  1.00 20.48     0.236 C 
ATOM   1013  O   GLY A 199      83.418  81.437 -36.853  1.00 23.15    -0.272 OA
ATOM   1014  N   ASN A 200      84.806  79.670 -36.940  1.00 18.96    -0.346 N 
ATOM   1015  HN  ASN A 200      85.225  78.885 -36.440  1.00  0.00     0.163 HD
ATOM   1016  CA  ASN A 200      85.195  79.927 -38.326  1.00 18.04     0.185 C 
ATOM   1017  C   ASN A 200      85.387  78.581 -39.013  1.00 18.12     0.241 C 
ATOM   1018  O   ASN A 200      86.413  77.921 -38.830  1.00 18.30    -0.271 OA
ATOM   1019  CB  ASN A 200      86.460  80.768 -38.408  1.00 17.82     0.137 C 
ATOM   1020  CG  ASN A 200      86.764  81.221 -39.828  1.00 18.57     0.217 C 
ATOM   1021  ND2 ASN A 200      87.513  82.302 -39.954  1.00 18.67    -0.370 N 
ATOM   1022 1HD2 ASN A 200      87.882  82.811 -39.151  1.00  0.00     0.159 HD
ATOM   1023 2HD2 ASN A 200      87.717  82.606 -40.906  1.00  0.00     0.159 HD
ATOM   1024  OD1 ASN A 200      86.318  80.607 -40.798  1.00 19.99    -0.274 OA
ATOM   1025  N   LEU A 201      84.411  78.198 -39.834  1.00 19.21    -0.346 N 
ATOM   1026  HN  LEU A 201      83.617  78.817 -39.996  1.00  0.00     0.163 HD
ATOM   1027  CA  LEU A 201      84.465  76.906 -40.503  1.00 20.64     0.177 C 
ATOM   1028  C   LEU A 201      85.542  76.835 -41.581  1.00 20.47     0.241 C 
ATOM   1029  O   LEU A 201      85.811  75.742 -42.090  1.00 21.19    -0.271 OA
ATOM   1030  CB  LEU A 201      83.089  76.566 -41.083  1.00 23.55     0.038 C 
ATOM   1031  CG  LEU A 201      81.955  76.483 -40.054  1.00 27.42    -0.020 C 
ATOM   1032  CD1 LEU A 201      80.610  76.317 -40.741  1.00 27.84     0.009 C 
ATOM   1033  CD2 LEU A 201      82.194  75.360 -39.043  1.00 28.85     0.009 C 
ATOM   1034  N   ARG A 202      86.167  77.957 -41.935  1.00 18.90    -0.346 N 
ATOM   1035  HN  ARG A 202      85.875  78.841 -41.518  1.00  0.00     0.163 HD
ATOM   1036  CA  ARG A 202      87.257  77.955 -42.902  1.00 19.32     0.176 C 
ATOM   1037  C   ARG A 202      88.631  77.876 -42.253  1.00 17.26     0.241 C 
ATOM   1038  O   ARG A 202      89.644  77.963 -42.954  1.00 17.74    -0.271 OA
ATOM   1039  CB  ARG A 202      87.159  79.172 -43.824  1.00 22.22     0.036 C 
ATOM   1040  CG  ARG A 202      85.906  79.138 -44.687  1.00 25.64     0.023 C 
ATOM   1041  CD  ARG A 202      86.054  80.006 -45.919  1.00 29.39     0.138 C 
ATOM   1042  NE  ARG A 202      86.157  81.418 -45.572  1.00 32.89    -0.227 N 
ATOM   1043  HE  ARG A 202      85.897  81.698 -44.626  1.00  0.00     0.177 HD
ATOM   1044  CZ  ARG A 202      86.569  82.363 -46.411  1.00 35.62     0.665 C 
ATOM   1045  NH1 ARG A 202      86.937  82.045 -47.644  1.00 36.43    -0.235 N 
ATOM   1046 1HH1 ARG A 202      87.253  82.770 -48.288  1.00  0.00     0.174 HD
ATOM   1047 2HH1 ARG A 202      86.890  81.074 -47.954  1.00  0.00     0.174 HD
ATOM   1048  NH2 ARG A 202      86.630  83.626 -46.008  1.00 36.61    -0.235 N 
ATOM   1049 1HH2 ARG A 202      86.946  84.351 -46.652  1.00  0.00     0.174 HD
ATOM   1050 2HH2 ARG A 202      86.347  83.871 -45.059  1.00  0.00     0.174 HD
ATOM   1051  N   ALA A 203      88.693  77.718 -40.936  1.00 15.91    -0.347 N 
ATOM   1052  HN  ALA A 203      87.838  77.742 -40.381  1.00  0.00     0.163 HD
ATOM   1053  CA  ALA A 203      89.973  77.511 -40.282  1.00 15.26     0.167 C 
ATOM   1054  C   ALA A 203      90.573  76.186 -40.731  1.00 15.45     0.223 C 
ATOM   1055  O   ALA A 203      89.864  75.191 -40.905  1.00 17.08    -0.277 OA
ATOM   1056  CB  ALA A 203      89.792  77.499 -38.764  1.00 16.08     0.042 C 
ATOM   1057  N   GLU A 204      91.884  76.189 -40.942  1.00 13.49    -0.225 NA
ATOM   1058  CA AGLU A 204      92.624  74.997 -41.314  0.66 13.83     0.151 C 
ATOM   1059  CA BGLU A 204      92.645  75.012 -41.335  0.34 13.80     0.151 C 
ATOM   1060  C   GLU A 204      93.737  74.777 -40.303  1.00 12.60     0.178 C 
ATOM   1061  O   GLU A 204      94.389  75.726 -39.858  1.00 13.13    -0.280 OA
ATOM   1062  CB AGLU A 204      93.197  75.111 -42.726  0.66 15.54     0.040 C 
ATOM   1063  CB BGLU A 204      93.292  75.221 -42.709  0.34 15.47     0.040 C 
ATOM   1064  CG AGLU A 204      92.125  75.229 -43.797  0.66 16.64     0.115 C 
ATOM   1065  CG BGLU A 204      94.272  74.129 -43.112  0.34 16.75     0.115 C 
ATOM   1066  CD AGLU A 204      92.689  75.393 -45.193  0.66 18.87     0.172 C 
ATOM   1067  CD BGLU A 204      95.201  74.550 -44.236  0.34 17.84     0.172 C 
ATOM   1068  OE1AGLU A 204      93.923  75.320 -45.354  0.66 19.57    -0.648 OA
ATOM   1069  OE1BGLU A 204      94.769  75.327 -45.108  0.34 18.07    -0.648 OA
ATOM   1070  OE2AGLU A 204      91.892  75.607 -46.127  0.66 20.81    -0.648 OA
ATOM   1071  OE2BGLU A 204      96.368  74.110 -44.239  0.34 17.57    -0.648 OA
ATOM   1072  N   TYR A 205      93.932  73.520 -39.923  1.00 13.28    -0.352 N 
ATOM   1073  HN  TYR A 205      93.368  72.786 -40.352  1.00  0.00     0.163 HD
ATOM   1074  CA  TYR A 205      94.916  73.146 -38.920  1.00 13.36     0.180 C 
ATOM   1075  C   TYR A 205      96.050  72.398 -39.599  1.00 14.48     0.241 C 
ATOM   1076  O   TYR A 205      95.811  71.454 -40.357  1.00 17.37    -0.271 OA
ATOM   1077  CB  TYR A 205      94.265  72.287 -37.838  1.00 13.39     0.073 C 
ATOM   1078  CG  TYR A 205      93.324  73.105 -36.984  1.00 12.08    -0.056 A 
ATOM   1079  CD1 TYR A 205      92.013  73.336 -37.379  1.00 13.12     0.010 A 
ATOM   1080  CD2 TYR A 205      93.767  73.694 -35.803  1.00 12.51     0.010 A 
ATOM   1081  CE1 TYR A 205      91.158  74.112 -36.615  1.00 13.09     0.037 A 
ATOM   1082  CE2 TYR A 205      92.921  74.462 -35.031  1.00 11.77     0.037 A 
ATOM   1083  CZ  TYR A 205      91.620  74.675 -35.443  1.00 12.44     0.065 A 
ATOM   1084  OH  TYR A 205      90.783  75.442 -34.659  1.00 13.68    -0.361 OA
ATOM   1085  HH  TYR A 205      91.101  75.830 -33.852  1.00  0.00     0.217 HD
ATOM   1086  N   LEU A 206      97.279  72.839 -39.354  1.00 13.85    -0.346 N 
ATOM   1087  HN  LEU A 206      97.405  73.605 -38.692  1.00  0.00     0.163 HD
ATOM   1088  CA  LEU A 206      98.451  72.266 -39.999  1.00 14.41     0.171 C 
ATOM   1089  C   LEU A 206      99.333  71.578 -38.970  1.00 14.15     0.224 C 
ATOM   1090  O   LEU A 206      99.637  72.159 -37.921  1.00 13.15    -0.277 OA
ATOM   1091  CB  LEU A 206      99.274  73.357 -40.685  1.00 15.23     0.038 C 
ATOM   1092  CG  LEU A 206     100.568  72.880 -41.356  1.00 17.89    -0.020 C 
ATOM   1093  CD1 LEU A 206     100.295  71.905 -42.516  1.00 18.88     0.009 C 
ATOM   1094  CD2 LEU A 206     101.400  74.070 -41.831  1.00 18.00     0.009 C 
ATOM   1095  N   ASP A 207      99.701  70.331 -39.264  1.00 16.03    -0.224 NA
ATOM   1096  CA AASP A 207     100.834  69.672 -38.632  0.42 17.27     0.161 C 
ATOM   1097  CA BASP A 207     100.827  69.642 -38.636  0.58 16.99     0.161 C 
ATOM   1098  C   ASP A 207     101.963  69.704 -39.652  1.00 17.32     0.179 C 
ATOM   1099  O   ASP A 207     101.900  69.036 -40.689  1.00 18.91    -0.280 OA
ATOM   1100  CB AASP A 207     100.483  68.243 -38.234  0.42 18.84     0.142 C 
ATOM   1101  CB BASP A 207     100.499  68.169 -38.390  0.58 17.95     0.142 C 
ATOM   1102  CG AASP A 207      99.632  68.184 -36.987  0.42 21.09     0.174 C 
ATOM   1103  CG BASP A 207      99.459  67.942 -37.305  0.58 19.12     0.174 C 
ATOM   1104  OD1AASP A 207      98.417  68.450 -37.084  0.42 22.03    -0.648 OA
ATOM   1105  OD1BASP A 207      99.348  68.758 -36.372  0.58 18.28    -0.648 OA
ATOM   1106  OD2AASP A 207     100.180  67.874 -35.909  0.42 23.03    -0.648 OA
ATOM   1107  OD2BASP A 207      98.768  66.898 -37.372  0.58 22.26    -0.648 OA
ATOM   1108  N   ASP A 208     102.985  70.503 -39.375  1.00 17.34    -0.352 N 
ATOM   1109  HN  ASP A 208     103.033  70.979 -38.474  1.00  0.00     0.163 HD
ATOM   1110  CA  ASP A 208     104.038  70.698 -40.362  1.00 19.35     0.186 C 
ATOM   1111  C   ASP A 208     104.786  69.391 -40.587  1.00 20.48     0.241 C 
ATOM   1112  O   ASP A 208     105.232  68.748 -39.633  1.00 20.97    -0.271 OA
ATOM   1113  CB  ASP A 208     104.999  71.791 -39.903  1.00 21.15     0.147 C 
ATOM   1114  CG  ASP A 208     105.930  72.249 -41.011  1.00 23.30     0.175 C 
ATOM   1115  OD1 ASP A 208     106.878  71.507 -41.344  1.00 24.42    -0.648 OA
ATOM   1116  OD2 ASP A 208     105.714  73.355 -41.548  1.00 24.32    -0.648 OA
ATOM   1117  N   ARG A 209     104.911  68.986 -41.855  1.00 22.90    -0.346 N 
ATOM   1118  HN  ARG A 209     104.569  69.582 -42.609  1.00  0.00     0.163 HD
ATOM   1119  CA  ARG A 209     105.529  67.703 -42.177  1.00 26.06     0.172 C 
ATOM   1120  C   ARG A 209     107.019  67.668 -41.865  1.00 27.17     0.240 C 
ATOM   1121  O   ARG A 209     107.577  66.577 -41.707  1.00 28.49    -0.271 OA
ATOM   1122  CB  ARG A 209     105.290  67.351 -43.647  1.00 27.62     0.042 C 
ATOM   1123  N   ASN A 210     107.676  68.823 -41.771  1.00 28.30    -0.346 N 
ATOM   1124  HN  ASN A 210     107.164  69.696 -41.895  1.00  0.00     0.163 HD
ATOM   1125  CA  ASN A 210     109.108  68.873 -41.495  1.00 30.08     0.185 C 
ATOM   1126  C   ASN A 210     109.440  69.264 -40.062  1.00 28.87     0.241 C 
ATOM   1127  O   ASN A 210     110.329  68.661 -39.455  1.00 29.50    -0.271 OA
ATOM   1128  CB  ASN A 210     109.810  69.825 -42.468  1.00 33.25     0.137 C 
ATOM   1129  CG  ASN A 210     109.690  69.369 -43.905  1.00 36.45     0.217 C 
ATOM   1130  ND2 ASN A 210     110.125  68.144 -44.171  1.00 37.49    -0.370 N 
ATOM   1131 1HD2 ASN A 210     110.534  67.538 -43.459  1.00  0.00     0.159 HD
ATOM   1132 2HD2 ASN A 210     110.044  67.836 -45.140  1.00  0.00     0.159 HD
ATOM   1133  OD1 ASN A 210     109.196  70.100 -44.764  1.00 37.97    -0.274 OA
ATOM   1134  N   THR A 211     108.750  70.254 -39.499  1.00 25.53    -0.344 N 
ATOM   1135  HN  THR A 211     108.002  70.703 -40.027  1.00  0.00     0.163 HD
ATOM   1136  CA  THR A 211     109.040  70.711 -38.145  1.00 24.03     0.205 C 
ATOM   1137  C   THR A 211     108.138  70.088 -37.095  1.00 22.75     0.243 C 
ATOM   1138  O   THR A 211     108.444  70.192 -35.903  1.00 23.13    -0.271 OA
ATOM   1139  CB  THR A 211     108.870  72.230 -38.037  1.00 24.44     0.146 C 
ATOM   1140  CG2 THR A 211     109.645  72.942 -39.127  1.00 24.78     0.042 C 
ATOM   1141  OG1 THR A 211     107.480  72.559 -38.147  1.00 22.97    -0.393 OA
ATOM   1142  HG1 THR A 211     107.375  73.501 -38.080  1.00  0.00     0.210 HD
ATOM   1143  N   PHE A 212     107.029  69.476 -37.504  1.00 21.46    -0.346 N 
ATOM   1144  HN  PHE A 212     106.870  69.405 -38.509  1.00  0.00     0.163 HD
ATOM   1145  CA  PHE A 212     106.025  68.900 -36.615  1.00 20.00     0.180 C 
ATOM   1146  C   PHE A 212     105.288  69.947 -35.798  1.00 17.40     0.241 C 
ATOM   1147  O   PHE A 212     104.493  69.595 -34.922  1.00 17.32    -0.271 OA
ATOM   1148  CB  PHE A 212     106.597  67.782 -35.735  1.00 22.94     0.073 C 
ATOM   1149  CG  PHE A 212     107.375  66.771 -36.512  1.00 26.87    -0.056 A 
ATOM   1150  CD1 PHE A 212     106.722  65.893 -37.358  1.00 28.62     0.007 A 
ATOM   1151  CD2 PHE A 212     108.757  66.720 -36.434  1.00 28.94     0.007 A 
ATOM   1152  CE1 PHE A 212     107.425  64.973 -38.094  1.00 29.85     0.001 A 
ATOM   1153  CE2 PHE A 212     109.468  65.792 -37.171  1.00 30.75     0.001 A 
ATOM   1154  CZ  PHE A 212     108.799  64.921 -38.000  1.00 30.66     0.000 A 
ATOM   1155  N   ARG A 213     105.500  71.226 -36.074  1.00 16.14    -0.346 N 
ATOM   1156  HN  ARG A 213     106.146  71.491 -36.818  1.00  0.00     0.163 HD
ATOM   1157  CA  ARG A 213     104.807  72.247 -35.310  1.00 14.94     0.176 C 
ATOM   1158  C   ARG A 213     103.364  72.375 -35.766  1.00 13.29     0.241 C 
ATOM   1159  O   ARG A 213     103.022  72.077 -36.916  1.00 14.80    -0.271 OA
ATOM   1160  CB  ARG A 213     105.520  73.587 -35.436  1.00 16.35     0.036 C 
ATOM   1161  CG  ARG A 213     106.863  73.580 -34.755  1.00 17.04     0.023 C 
ATOM   1162  CD  ARG A 213     107.438  74.955 -34.730  1.00 17.59     0.138 C 
ATOM   1163  NE  ARG A 213     108.827  74.984 -34.299  1.00 17.37    -0.227 N 
ATOM   1164  HE  ARG A 213     109.552  74.882 -35.010  1.00  0.00     0.177 HD
ATOM   1165  CZ  ARG A 213     109.208  75.135 -33.036  1.00 16.93     0.665 C 
ATOM   1166  NH1 ARG A 213     108.298  75.235 -32.072  1.00 16.58    -0.235 N 
ATOM   1167 1HH1 ARG A 213     108.591  75.351 -31.102  1.00  0.00     0.174 HD
ATOM   1168 2HH1 ARG A 213     107.304  75.190 -32.298  1.00  0.00     0.174 HD
ATOM   1169  NH2 ARG A 213     110.498  75.194 -32.742  1.00 18.26    -0.235 N 
ATOM   1170 1HH2 ARG A 213     110.791  75.310 -31.772  1.00  0.00     0.174 HD
ATOM   1171 2HH2 ARG A 213     111.196  75.117 -33.482  1.00  0.00     0.174 HD
ATOM   1172  N   HIS A 214     102.522  72.838 -34.850  1.00 11.78    -0.346 N 
ATOM   1173  HN  HIS A 214     102.890  73.086 -33.931  1.00  0.00     0.163 HD
ATOM   1174  CA  HIS A 214     101.102  73.008 -35.096  1.00 11.61     0.182 C 
ATOM   1175  C   HIS A 214     100.813  74.466 -35.395  1.00 11.05     0.241 C 
ATOM   1176  O   HIS A 214     101.426  75.365 -34.821  1.00 12.25    -0.271 OA
ATOM   1177  CB  HIS A 214     100.300  72.631 -33.854  1.00 11.65     0.093 C 
ATOM   1178  CG  HIS A 214     100.578  71.255 -33.353  1.00 12.01     0.028 A 
ATOM   1179  CD2 HIS A 214     101.129  70.176 -33.958  1.00 13.86     0.114 A 
ATOM   1180  ND1 HIS A 214     100.255  70.862 -32.074  1.00 13.53    -0.354 N 
ATOM   1181  HD1 HIS A 214      99.823  71.454 -31.365  1.00  0.00     0.166 HD
ATOM   1182  CE1 HIS A 214     100.594  69.596 -31.912  1.00 14.09     0.180 A 
ATOM   1183  NE2 HIS A 214     101.132  69.159 -33.037  1.00 14.86    -0.360 N 
ATOM   1184  HE2 HIS A 214     101.491  68.218 -33.195  1.00  0.00     0.166 HD
ATOM   1185  N   SER A 215      99.835  74.697 -36.263  1.00 10.35    -0.344 N 
ATOM   1186  HN  SER A 215      99.424  73.928 -36.792  1.00  0.00     0.163 HD
ATOM   1187  CA  SER A 215      99.356  76.053 -36.452  1.00 10.78     0.200 C 
ATOM   1188  C   SER A 215      97.924  76.005 -36.955  1.00 10.63     0.243 C 
ATOM   1189  O   SER A 215      97.443  74.974 -37.431  1.00 11.59    -0.271 OA
ATOM   1190  CB  SER A 215     100.254  76.836 -37.418  1.00 12.05     0.199 C 
ATOM   1191  OG  SER A 215     100.316  76.197 -38.687  1.00 13.13    -0.398 OA
ATOM   1192  HG  SER A 215     100.872  76.682 -39.285  1.00  0.00     0.209 HD
ATOM   1193  N   VAL A 216      97.243  77.141 -36.854  1.00 10.31    -0.346 N 
ATOM   1194  HN  VAL A 216      97.690  77.943 -36.410  1.00  0.00     0.163 HD
ATOM   1195  CA  VAL A 216      95.882  77.286 -37.353  1.00 10.30     0.180 C 
ATOM   1196  C   VAL A 216      95.838  78.543 -38.208  1.00 10.36     0.241 C 
ATOM   1197  O   VAL A 216      96.356  79.593 -37.807  1.00 10.57    -0.271 OA
ATOM   1198  CB  VAL A 216      94.835  77.305 -36.212  1.00 11.01     0.009 C 
ATOM   1199  CG1 VAL A 216      95.138  78.376 -35.159  1.00 12.00     0.012 C 
ATOM   1200  CG2 VAL A 216      93.430  77.440 -36.774  1.00 12.32     0.012 C 
ATOM   1201  N   VAL A 217      95.250  78.432 -39.396  1.00 10.30    -0.346 N 
ATOM   1202  HN  VAL A 217      94.771  77.563 -39.632  1.00  0.00     0.163 HD
ATOM   1203  CA  VAL A 217      95.270  79.513 -40.369  1.00 10.60     0.180 C 
ATOM   1204  C   VAL A 217      93.853  79.765 -40.871  1.00 11.36     0.241 C 
ATOM   1205  O   VAL A 217      93.086  78.820 -41.091  1.00 12.15    -0.271 OA
ATOM   1206  CB  VAL A 217      96.267  79.197 -41.516  1.00 12.03     0.009 C 
ATOM   1207  CG1 VAL A 217      95.908  77.891 -42.230  1.00 13.51     0.012 C 
ATOM   1208  CG2 VAL A 217      96.356  80.351 -42.502  1.00 12.90     0.012 C 
ATOM   1209  N   VAL A 218      93.503  81.039 -41.041  1.00 11.97    -0.346 N 
ATOM   1210  HN  VAL A 218      94.170  81.772 -40.799  1.00  0.00     0.163 HD
ATOM   1211  CA  VAL A 218      92.190  81.419 -41.564  1.00 13.13     0.180 C 
ATOM   1212  C   VAL A 218      92.345  82.396 -42.723  1.00 11.84     0.243 C 
ATOM   1213  O   VAL A 218      93.321  83.158 -42.770  1.00 12.15    -0.271 OA
ATOM   1214  CB  VAL A 218      91.285  82.040 -40.489  1.00 14.75     0.009 C 
ATOM   1215  CG1 VAL A 218      91.020  81.063 -39.373  1.00 16.90     0.012 C 
ATOM   1216  CG2 VAL A 218      91.888  83.320 -39.962  1.00 15.58     0.012 C 
ATOM   1217  N   PRO A 219      91.392  82.438 -43.648  1.00 11.95    -0.337 N 
ATOM   1218  CA  PRO A 219      91.434  83.469 -44.693  1.00 12.57     0.179 C 
ATOM   1219  C   PRO A 219      91.182  84.841 -44.098  1.00 13.13     0.241 C 
ATOM   1220  O   PRO A 219      90.358  85.004 -43.196  1.00 14.25    -0.271 OA
ATOM   1221  CB  PRO A 219      90.276  83.080 -45.621  1.00 14.44     0.037 C 
ATOM   1222  CG  PRO A 219      89.982  81.649 -45.304  1.00 15.46     0.022 C 
ATOM   1223  CD  PRO A 219      90.268  81.505 -43.839  1.00 14.00     0.127 C 
ATOM   1224  N   CYS A 220      91.867  85.836 -44.645  1.00 13.17    -0.345 N 
ATOM   1225  HN  CYS A 220      92.605  85.634 -45.319  1.00  0.00     0.163 HD
ATOM   1226  CA  CYS A 220      91.570  87.213 -44.287  1.00 14.59     0.186 C 
ATOM   1227  C   CYS A 220      90.198  87.592 -44.810  1.00 15.87     0.241 C 
ATOM   1228  O   CYS A 220      89.845  87.289 -45.952  1.00 17.19    -0.271 OA
ATOM   1229  CB  CYS A 220      92.580  88.156 -44.926  1.00 14.67     0.120 C 
ATOM   1230  SG  CYS A 220      94.264  87.956 -44.370  1.00 15.82    -0.095 SA
ATOM   1231  N   GLU A 221      89.433  88.289 -43.979  1.00 17.61    -0.346 N 
ATOM   1232  HN  GLU A 221      89.733  88.415 -43.012  1.00  0.00     0.163 HD
ATOM   1233  CA  GLU A 221      88.180  88.875 -44.416  1.00 21.07     0.177 C 
ATOM   1234  C   GLU A 221      88.166  90.335 -43.990  1.00 19.83     0.243 C 
ATOM   1235  O   GLU A 221      88.657  90.666 -42.906  1.00 18.52    -0.271 OA
ATOM   1236  CB  GLU A 221      86.984  88.130 -43.807  1.00 26.33     0.045 C 
ATOM   1237  CG  GLU A 221      86.815  86.718 -44.372  1.00 32.59     0.116 C 
ATOM   1238  CD  GLU A 221      85.955  85.836 -43.496  1.00 39.47     0.172 C 
ATOM   1239  OE1 GLU A 221      85.882  84.626 -43.758  1.00 41.79    -0.648 OA
ATOM   1240  OE2 GLU A 221      85.350  86.348 -42.541  1.00 42.01    -0.648 OA
ATOM   1241  N   PRO A 222      87.650  91.230 -44.822  1.00 20.21    -0.337 N 
ATOM   1242  CA  PRO A 222      87.668  92.651 -44.476  1.00 20.45     0.179 C 
ATOM   1243  C   PRO A 222      86.718  92.934 -43.326  1.00 20.09     0.243 C 
ATOM   1244  O   PRO A 222      85.807  92.138 -43.050  1.00 20.23    -0.271 OA
ATOM   1245  CB  PRO A 222      87.195  93.336 -45.767  1.00 22.42     0.037 C 
ATOM   1246  CG  PRO A 222      86.401  92.304 -46.477  1.00 22.42     0.022 C 
ATOM   1247  CD  PRO A 222      87.041  90.985 -46.143  1.00 21.27     0.127 C 
ATOM   1248  N   PRO A 223      86.911  94.048 -42.624  1.00 19.22    -0.337 N 
ATOM   1249  CA  PRO A 223      86.006  94.395 -41.522  1.00 19.96     0.179 C 
ATOM   1250  C   PRO A 223      84.557  94.486 -41.977  1.00 21.98     0.241 C 
ATOM   1251  O   PRO A 223      84.260  94.841 -43.118  1.00 23.61    -0.271 OA
ATOM   1252  CB  PRO A 223      86.519  95.767 -41.067  1.00 20.22     0.037 C 
ATOM   1253  CG  PRO A 223      87.969  95.765 -41.438  1.00 20.21     0.022 C 
ATOM   1254  CD  PRO A 223      88.071  94.954 -42.702  1.00 19.59     0.127 C 
ATOM   1255  N   GLU A 224      83.648  94.153 -41.064  1.00 22.93    -0.346 N 
ATOM   1256  HN  GLU A 224      83.944  93.739 -40.180  1.00  0.00     0.163 HD
ATOM   1257  CA  GLU A 224      82.236  94.376 -41.321  1.00 23.77     0.172 C 
ATOM   1258  C   GLU A 224      81.962  95.870 -41.459  1.00 24.38     0.240 C 
ATOM   1259  O   GLU A 224      82.709  96.719 -40.958  1.00 23.85    -0.271 OA
ATOM   1260  CB  GLU A 224      81.387  93.808 -40.183  1.00 25.79     0.042 C 
ATOM   1261  N   VAL A 225      80.875  96.188 -42.165  1.00 25.45    -0.346 N 
ATOM   1262  HN  VAL A 225      80.309  95.448 -42.581  1.00  0.00     0.163 HD
ATOM   1263  CA  VAL A 225      80.488  97.580 -42.348  1.00 26.00     0.180 C 
ATOM   1264  C   VAL A 225      80.325  98.250 -40.992  1.00 24.53     0.241 C 
ATOM   1265  O   VAL A 225      79.621  97.744 -40.108  1.00 23.67    -0.271 OA
ATOM   1266  CB  VAL A 225      79.205  97.664 -43.188  1.00 28.72     0.009 C 
ATOM   1267  CG1 VAL A 225      78.760  99.100 -43.310  1.00 29.33     0.012 C 
ATOM   1268  CG2 VAL A 225      79.431  97.047 -44.564  1.00 30.17     0.012 C 
ATOM   1269  N   GLY A 226      80.988  99.390 -40.818  1.00 24.93    -0.351 N 
ATOM   1270  HN  GLY A 226      81.511  99.780 -41.602  1.00  0.00     0.163 HD
ATOM   1271  CA  GLY A 226      80.993 100.095 -39.555  1.00 25.20     0.225 C 
ATOM   1272  C   GLY A 226      82.149  99.757 -38.640  1.00 25.09     0.236 C 
ATOM   1273  O   GLY A 226      82.263 100.357 -37.563  1.00 27.21    -0.272 OA
ATOM   1274  N   SER A 227      83.003  98.814 -39.020  1.00 22.06    -0.344 N 
ATOM   1275  HN  SER A 227      82.829  98.317 -39.893  1.00  0.00     0.163 HD
ATOM   1276  CA  SER A 227      84.176  98.465 -38.237  1.00 21.62     0.200 C 
ATOM   1277  C   SER A 227      85.433  98.821 -39.014  1.00 19.80     0.243 C 
ATOM   1278  O   SER A 227      85.426  98.896 -40.247  1.00 20.37    -0.271 OA
ATOM   1279  CB  SER A 227      84.195  96.971 -37.901  1.00 23.24     0.199 C 
ATOM   1280  OG  SER A 227      83.113  96.629 -37.054  1.00 26.37    -0.398 OA
ATOM   1281  HG  SER A 227      83.125  95.702 -36.846  1.00  0.00     0.209 HD
ATOM   1282  N   ASP A 228      86.518  99.041 -38.272  1.00 18.24    -0.345 N 
ATOM   1283  HN  ASP A 228      86.446  98.947 -37.259  1.00  0.00     0.163 HD
ATOM   1284  CA  ASP A 228      87.798  99.409 -38.850  1.00 18.11     0.186 C 
ATOM   1285  C   ASP A 228      88.836  98.301 -38.764  1.00 16.70     0.241 C 
ATOM   1286  O   ASP A 228      89.938  98.464 -39.299  1.00 17.75    -0.271 OA
ATOM   1287  CB  ASP A 228      88.337 100.676 -38.173  1.00 21.27     0.147 C 
ATOM   1288  CG  ASP A 228      87.485 101.893 -38.464  1.00 26.00     0.175 C 
ATOM   1289  OD1 ASP A 228      86.999 102.018 -39.610  1.00 27.49    -0.648 OA
ATOM   1290  OD2 ASP A 228      87.294 102.716 -37.546  1.00 29.42    -0.648 OA
ATOM   1291  N   CYS A 229      88.524  97.190 -38.109  1.00 14.86    -0.346 N 
ATOM   1292  HN  CYS A 229      87.608  97.112 -37.668  1.00  0.00     0.163 HD
ATOM   1293  CA  CYS A 229      89.458  96.084 -38.007  1.00 14.16     0.181 C 
ATOM   1294  C   CYS A 229      88.665  94.790 -38.037  1.00 13.58     0.225 C 
ATOM   1295  O   CYS A 229      87.436  94.788 -37.962  1.00 15.54    -0.277 OA
ATOM   1296  CB  CYS A 229      90.295  96.172 -36.723  1.00 15.34     0.120 C 
ATOM   1297  SG  CYS A 229      89.394  95.866 -35.186  1.00 16.88    -0.095 SA
ATOM   1298  N   THR A 230      89.385  93.687 -38.160  1.00 13.57    -0.220 NA
ATOM   1299  CA ATHR A 230      88.777  92.370 -38.095  0.10 13.88     0.179 C 
ATOM   1300  CA BTHR A 230      88.813  92.350 -38.126  0.90 13.94     0.179 C 
ATOM   1301  C   THR A 230      89.301  91.656 -36.861  1.00 13.84     0.183 C 
ATOM   1302  O   THR A 230      90.430  91.881 -36.426  1.00 15.63    -0.280 OA
ATOM   1303  CB ATHR A 230      89.087  91.549 -39.348  0.10 14.40     0.141 C 
ATOM   1304  CB BTHR A 230      89.249  91.584 -39.386  0.90 15.92     0.141 C 
ATOM   1305  CG2ATHR A 230      90.532  91.139 -39.351  0.10 14.04     0.041 C 
ATOM   1306  CG2BTHR A 230      88.909  90.082 -39.325  0.90 16.86     0.041 C 
ATOM   1307  OG1ATHR A 230      88.268  90.373 -39.364  0.10 15.16    -0.394 OA
ATOM   1308  HG1ATHR A 230      88.461  89.863 -40.142  1.00  0.00     0.210 HD
ATOM   1309  OG1BTHR A 230      88.613  92.189 -40.521  0.90 16.65    -0.394 OA
ATOM   1310  HG1BTHR A 230      88.882  91.716 -41.299  1.00  0.00     0.210 HD
ATOM   1311  N   THR A 231      88.451  90.829 -36.264  1.00 12.96    -0.350 N 
ATOM   1312  HN  THR A 231      87.530  90.681 -36.677  1.00  0.00     0.163 HD
ATOM   1313  CA  THR A 231      88.798  90.127 -35.036  1.00 14.06     0.204 C 
ATOM   1314  C   THR A 231      88.768  88.626 -35.279  1.00 13.88     0.243 C 
ATOM   1315  O   THR A 231      87.848  88.116 -35.929  1.00 16.26    -0.271 OA
ATOM   1316  CB  THR A 231      87.851  90.525 -33.895  1.00 15.93     0.146 C 
ATOM   1317  CG2 THR A 231      88.240  89.835 -32.599  1.00 16.43     0.042 C 
ATOM   1318  OG1 THR A 231      87.941  91.934 -33.682  1.00 17.43    -0.393 OA
ATOM   1319  HG1 THR A 231      87.698  92.366 -34.493  1.00  0.00     0.210 HD
ATOM   1320  N   ILE A 232      89.799  87.937 -34.807  1.00 12.49    -0.346 N 
ATOM   1321  HN  ILE A 232      90.613  88.450 -34.469  1.00  0.00     0.163 HD
ATOM   1322  CA  ILE A 232      89.821  86.480 -34.750  1.00 12.45     0.180 C 
ATOM   1323  C   ILE A 232      89.662  86.075 -33.292  1.00 11.99     0.241 C 
ATOM   1324  O   ILE A 232      90.245  86.696 -32.397  1.00 13.29    -0.271 OA
ATOM   1325  CB  ILE A 232      91.122  85.891 -35.343  1.00 12.93     0.013 C 
ATOM   1326  CG1 ILE A 232      91.271  86.238 -36.828  1.00 15.53     0.002 C 
ATOM   1327  CG2 ILE A 232      91.159  84.374 -35.156  1.00 13.38     0.012 C 
ATOM   1328  CD1 ILE A 232      92.563  85.712 -37.454  1.00 17.63     0.005 C 
ATOM   1329  N   HIS A 233      88.854  85.059 -33.047  1.00 10.94    -0.346 N 
ATOM   1330  HN  HIS A 233      88.371  84.612 -33.827  1.00  0.00     0.163 HD
ATOM   1331  CA  HIS A 233      88.631  84.556 -31.695  1.00 11.34     0.182 C 
ATOM   1332  C   HIS A 233      89.429  83.269 -31.511  1.00 11.72     0.241 C 
ATOM   1333  O   HIS A 233      89.129  82.251 -32.140  1.00 14.44    -0.271 OA
ATOM   1334  CB  HIS A 233      87.141  84.328 -31.456  1.00 13.60     0.093 C 
ATOM   1335  CG  HIS A 233      86.333  85.574 -31.608  1.00 16.89     0.028 A 
ATOM   1336  CD2 HIS A 233      86.226  86.667 -30.818  1.00 18.14     0.114 A 
ATOM   1337  ND1 HIS A 233      85.564  85.831 -32.721  1.00 21.45    -0.354 N 
ATOM   1338  HD1 HIS A 233      85.451  85.203 -33.517  1.00  0.00     0.166 HD
ATOM   1339  CE1 HIS A 233      84.995  87.017 -32.598  1.00 21.49     0.180 A 
ATOM   1340  NE2 HIS A 233      85.386  87.548 -31.454  1.00 19.56    -0.360 N 
ATOM   1341  HE2 HIS A 233      85.109  88.464 -31.100  1.00  0.00     0.166 HD
ATOM   1342  N   TYR A 234      90.454  83.320 -30.667  1.00 11.12    -0.346 N 
ATOM   1343  HN  TYR A 234      90.665  84.202 -30.200  1.00  0.00     0.163 HD
ATOM   1344  CA  TYR A 234      91.285  82.158 -30.387  1.00 10.78     0.180 C 
ATOM   1345  C   TYR A 234      90.899  81.531 -29.050  1.00 10.99     0.241 C 
ATOM   1346  O   TYR A 234      90.347  82.188 -28.166  1.00 12.60    -0.271 OA
ATOM   1347  CB  TYR A 234      92.766  82.538 -30.357  1.00 11.61     0.073 C 
ATOM   1348  CG  TYR A 234      93.348  82.948 -31.696  1.00 11.42    -0.056 A 
ATOM   1349  CD1 TYR A 234      93.599  82.005 -32.683  1.00 11.47     0.010 A 
ATOM   1350  CD2 TYR A 234      93.672  84.270 -31.969  1.00 12.02     0.010 A 
ATOM   1351  CE1 TYR A 234      94.152  82.358 -33.894  1.00 11.32     0.037 A 
ATOM   1352  CE2 TYR A 234      94.221  84.634 -33.180  1.00 12.05     0.037 A 
ATOM   1353  CZ  TYR A 234      94.454  83.676 -34.144  1.00 11.16     0.065 A 
ATOM   1354  OH  TYR A 234      95.001  84.048 -35.357  1.00 12.09    -0.361 OA
ATOM   1355  HH  TYR A 234      95.210  84.959 -35.530  1.00  0.00     0.217 HD
ATOM   1356  N   ASN A 235      91.194  80.244 -28.922  1.00 10.79    -0.346 N 
ATOM   1357  HN  ASN A 235      91.514  79.733 -29.745  1.00  0.00     0.163 HD
ATOM   1358  CA  ASN A 235      91.081  79.528 -27.658  1.00 11.41     0.185 C 
ATOM   1359  C   ASN A 235      92.396  78.822 -27.400  1.00 10.65     0.241 C 
ATOM   1360  O   ASN A 235      92.983  78.253 -28.324  1.00 13.17    -0.271 OA
ATOM   1361  CB  ASN A 235      90.009  78.426 -27.710  1.00 14.49     0.137 C 
ATOM   1362  CG  ASN A 235      88.605  78.965 -27.894  1.00 18.07     0.217 C 
ATOM   1363  ND2 ASN A 235      87.724  78.110 -28.384  1.00 20.74    -0.370 N 
ATOM   1364 1HD2 ASN A 235      87.974  77.158 -28.650  1.00  0.00     0.159 HD
ATOM   1365 2HD2 ASN A 235      86.779  78.473 -28.508  1.00  0.00     0.159 HD
ATOM   1366  OD1 ASN A 235      88.302  80.120 -27.571  1.00 19.95    -0.274 OA
ATOM   1367  N   TYR A 236      92.831  78.819 -26.142  1.00 10.16    -0.346 N 
ATOM   1368  HN  TYR A 236      92.315  79.355 -25.444  1.00  0.00     0.163 HD
ATOM   1369  CA  TYR A 236      94.017  78.079 -25.721  1.00  9.98     0.180 C 
ATOM   1370  C   TYR A 236      93.568  76.899 -24.872  1.00 10.45     0.241 C 
ATOM   1371  O   TYR A 236      92.837  77.080 -23.893  1.00 11.21    -0.271 OA
ATOM   1372  CB  TYR A 236      94.975  78.976 -24.931  1.00 10.56     0.073 C 
ATOM   1373  CG  TYR A 236      95.592  80.048 -25.790  1.00 11.01    -0.056 A 
ATOM   1374  CD1 TYR A 236      94.920  81.243 -26.028  1.00 11.52     0.010 A 
ATOM   1375  CD2 TYR A 236      96.833  79.858 -26.394  1.00 11.71     0.010 A 
ATOM   1376  CE1 TYR A 236      95.469  82.218 -26.841  1.00 12.15     0.037 A 
ATOM   1377  CE2 TYR A 236      97.389  80.833 -27.205  1.00 11.83     0.037 A 
ATOM   1378  CZ  TYR A 236      96.704  82.011 -27.423  1.00 11.93     0.065 A 
ATOM   1379  OH  TYR A 236      97.263  82.969 -28.230  1.00 13.16    -0.361 OA
ATOM   1380  HH  TYR A 236      96.791  83.780 -28.380  1.00  0.00     0.217 HD
ATOM   1381  N   MET A 237      94.012  75.694 -25.236  1.00 10.33    -0.346 N 
ATOM   1382  HN  MET A 237      94.829  75.627 -25.843  1.00  0.00     0.163 HD
ATOM   1383  CA  MET A 237      93.357  74.470 -24.787  1.00 11.19     0.177 C 
ATOM   1384  C   MET A 237      94.124  73.693 -23.718  1.00 11.42     0.241 C 
ATOM   1385  O   MET A 237      93.765  72.545 -23.426  1.00 11.99    -0.271 OA
ATOM   1386  CB  MET A 237      93.028  73.589 -25.993  1.00 12.62     0.045 C 
ATOM   1387  CG  MET A 237      92.171  74.302 -27.032  1.00 14.47     0.076 C 
ATOM   1388  SD  MET A 237      90.567  74.843 -26.422  1.00 15.79    -0.173 SA
ATOM   1389  CE  MET A 237      89.880  73.288 -25.821  1.00 16.01     0.089 C 
ATOM   1390  N   CYS A 238      95.147  74.298 -23.115  1.00 11.58    -0.345 N 
ATOM   1391  HN  CYS A 238      95.466  75.189 -23.494  1.00  0.00     0.163 HD
ATOM   1392  CA  CYS A 238      95.839  73.766 -21.947  1.00 12.30     0.186 C 
ATOM   1393  C   CYS A 238      96.242  74.938 -21.073  1.00 12.83     0.242 C 
ATOM   1394  O   CYS A 238      96.430  76.051 -21.568  1.00 13.63    -0.271 OA
ATOM   1395  CB  CYS A 238      97.153  73.094 -22.322  1.00 14.57     0.120 C 
ATOM   1396  SG  CYS A 238      97.094  71.338 -22.506  1.00 17.52    -0.095 SA
ATOM   1397  N   TYR A 239      96.391  74.676 -19.775  1.00 13.02    -0.346 N 
ATOM   1398  HN  TYR A 239      96.086  73.774 -19.410  1.00  0.00     0.163 HD
ATOM   1399  CA  TYR A 239      96.979  75.649 -18.866  1.00 13.39     0.180 C 
ATOM   1400  C   TYR A 239      98.490  75.712 -19.046  1.00 12.89     0.241 C 
ATOM   1401  O   TYR A 239      99.146  74.714 -19.364  1.00 13.47    -0.271 OA
ATOM   1402  CB  TYR A 239      96.708  75.250 -17.419  1.00 13.97     0.073 C 
ATOM   1403  CG  TYR A 239      95.284  75.431 -16.981  1.00 14.58    -0.056 A 
ATOM   1404  CD1 TYR A 239      94.748  76.699 -16.834  1.00 16.22     0.010 A 
ATOM   1405  CD2 TYR A 239      94.476  74.339 -16.692  1.00 15.88     0.010 A 
ATOM   1406  CE1 TYR A 239      93.451  76.883 -16.424  1.00 17.30     0.037 A 
ATOM   1407  CE2 TYR A 239      93.170  74.512 -16.269  1.00 18.65     0.037 A 
ATOM   1408  CZ  TYR A 239      92.662  75.790 -16.145  1.00 18.79     0.065 A 
ATOM   1409  OH  TYR A 239      91.366  75.987 -15.736  1.00 21.66    -0.361 OA
ATOM   1410  HH  TYR A 239      91.017  76.866 -15.651  1.00  0.00     0.217 HD
ATOM   1411  N   SER A 240      99.054  76.897 -18.790  1.00 12.33    -0.344 N 
ATOM   1412  HN  SER A 240      98.470  77.711 -18.599  1.00  0.00     0.163 HD
ATOM   1413  CA  SER A 240     100.504  77.022 -18.784  1.00 12.20     0.200 C 
ATOM   1414  C   SER A 240     101.146  76.026 -17.830  1.00 13.01     0.243 C 
ATOM   1415  O   SER A 240     102.253  75.546 -18.091  1.00 14.27    -0.271 OA
ATOM   1416  CB  SER A 240     100.903  78.450 -18.409  1.00 13.30     0.199 C 
ATOM   1417  OG  SER A 240     100.572  79.354 -19.446  1.00 13.69    -0.398 OA
ATOM   1418  HG  SER A 240     100.820  80.241 -19.213  1.00  0.00     0.209 HD
ATOM   1419  N   SER A 241     100.451  75.673 -16.747  1.00 12.86    -0.344 N 
ATOM   1420  HN  SER A 241      99.508  76.046 -16.632  1.00  0.00     0.163 HD
ATOM   1421  CA  SER A 241     100.974  74.781 -15.721  1.00 14.08     0.200 C 
ATOM   1422  C   SER A 241     100.833  73.298 -16.050  1.00 15.57     0.243 C 
ATOM   1423  O   SER A 241     101.320  72.479 -15.269  1.00 17.15    -0.271 OA
ATOM   1424  CB  SER A 241     100.247  75.048 -14.402  1.00 16.54     0.199 C 
ATOM   1425  OG  SER A 241      98.866  74.738 -14.542  1.00 18.33    -0.398 OA
ATOM   1426  HG  SER A 241      98.414  74.904 -13.723  1.00  0.00     0.209 HD
ATOM   1427  N   CYS A 242     100.189  72.916 -17.155  1.00 14.21    -0.345 N 
ATOM   1428  HN  CYS A 242      99.932  73.608 -17.859  1.00  0.00     0.163 HD
ATOM   1429  CA  CYS A 242      99.851  71.505 -17.358  1.00 15.22     0.186 C 
ATOM   1430  C   CYS A 242     101.093  70.619 -17.363  1.00 16.58     0.241 C 
ATOM   1431  O   CYS A 242     102.034  70.830 -18.136  1.00 16.66    -0.271 OA
ATOM   1432  CB  CYS A 242      99.084  71.315 -18.667  1.00 16.01     0.120 C 
ATOM   1433  SG  CYS A 242      97.287  71.608 -18.557  1.00 15.56    -0.095 SA
ATOM   1434  N   MET A 243     101.070  69.600 -16.515  1.00 18.27    -0.346 N 
ATOM   1435  HN  MET A 243     100.249  69.457 -15.927  1.00  0.00     0.163 HD
ATOM   1436  CA  MET A 243     102.191  68.683 -16.407  1.00 21.14     0.177 C 
ATOM   1437  C   MET A 243     102.327  67.854 -17.680  1.00 19.16     0.240 C 
ATOM   1438  O   MET A 243     101.332  67.396 -18.255  1.00 17.44    -0.271 OA
ATOM   1439  CB  MET A 243     101.948  67.734 -15.236  1.00 27.87     0.045 C 
ATOM   1440  CG  MET A 243     101.604  68.376 -13.898  1.00 35.56     0.076 C 
ATOM   1441  SD  MET A 243     100.621  67.267 -12.840  1.00 42.89    -0.173 SA
ATOM   1442  CE  MET A 243     101.795  65.941 -12.558  1.00 44.65     0.089 C 
ATOM   1443  N   GLY A 244     103.569  67.644 -18.113  1.00 19.38    -0.351 N 
ATOM   1444  HN  GLY A 244     104.356  67.997 -17.569  1.00  0.00     0.163 HD
ATOM   1445  CA  GLY A 244     103.822  66.923 -19.343  1.00 19.13     0.225 C 
ATOM   1446  C   GLY A 244     103.514  67.693 -20.606  1.00 19.13     0.235 C 
ATOM   1447  O   GLY A 244     103.713  67.158 -21.701  1.00 20.50    -0.272 OA
ATOM   1448  N   GLY A 245     103.020  68.924 -20.485  1.00 17.33    -0.351 N 
ATOM   1449  HN  GLY A 245     102.780  69.262 -19.553  1.00  0.00     0.163 HD
ATOM   1450  CA  GLY A 245     102.807  69.805 -21.612  1.00 16.58     0.225 C 
ATOM   1451  C   GLY A 245     103.638  71.054 -21.419  1.00 16.03     0.236 C 
ATOM   1452  O   GLY A 245     104.860  70.974 -21.281  1.00 16.59    -0.272 OA
ATOM   1453  N   MET A 246     102.996  72.218 -21.372  1.00 14.91    -0.346 N 
ATOM   1454  HN  MET A 246     101.981  72.254 -21.466  1.00  0.00     0.163 HD
ATOM   1455  CA  MET A 246     103.766  73.443 -21.184  1.00 14.70     0.177 C 
ATOM   1456  C   MET A 246     104.551  73.443 -19.874  1.00 14.33     0.241 C 
ATOM   1457  O   MET A 246     105.646  74.011 -19.817  1.00 14.40    -0.271 OA
ATOM   1458  CB  MET A 246     102.861  74.661 -21.328  1.00 14.86     0.045 C 
ATOM   1459  CG  MET A 246     102.473  74.901 -22.780  1.00 14.98     0.076 C 
ATOM   1460  SD  MET A 246     101.450  76.363 -23.032  1.00 14.85    -0.173 SA
ATOM   1461  CE  MET A 246      99.852  75.795 -22.452  1.00 16.30     0.089 C 
ATOM   1462  N   ASN A 247     104.024  72.807 -18.825  1.00 14.98    -0.346 N 
ATOM   1463  HN  ASN A 247     103.057  72.488 -18.880  1.00  0.00     0.163 HD
ATOM   1464  CA  ASN A 247     104.783  72.550 -17.597  1.00 17.80     0.179 C 
ATOM   1465  C   ASN A 247     105.405  73.820 -17.011  1.00 17.49     0.224 C 
ATOM   1466  O   ASN A 247     106.575  73.847 -16.619  1.00 18.24    -0.277 OA
ATOM   1467  CB  ASN A 247     105.829  71.448 -17.804  1.00 22.24     0.137 C 
ATOM   1468  CG  ASN A 247     106.381  70.925 -16.495  1.00 26.85     0.217 C 
ATOM   1469  ND2 ASN A 247     107.617  70.453 -16.520  1.00 28.48    -0.370 N 
ATOM   1470 1HD2 ASN A 247     108.179  70.422 -17.371  1.00  0.00     0.159 HD
ATOM   1471 2HD2 ASN A 247     107.989  70.101 -15.638  1.00  0.00     0.159 HD
ATOM   1472  OD1 ASN A 247     105.704  70.962 -15.469  1.00 28.82    -0.274 OA
ATOM   1473  N   ARG A 248     104.592  74.876 -16.947  1.00 16.85    -0.225 NA
ATOM   1474  CA AARG A 248     104.915  76.185 -16.376  0.52 18.06     0.151 C 
ATOM   1475  CA BARG A 248     104.919  76.183 -16.372  0.48 18.01     0.151 C 
ATOM   1476  C   ARG A 248     105.850  77.019 -17.247  1.00 18.29     0.178 C 
ATOM   1477  O   ARG A 248     106.227  78.125 -16.846  1.00 20.39    -0.280 OA
ATOM   1478  CB AARG A 248     105.405  76.121 -14.917  0.52 20.63     0.031 C 
ATOM   1479  CB BARG A 248     105.433  76.108 -14.921  0.48 20.30     0.031 C 
ATOM   1480  CG AARG A 248     104.448  75.350 -14.027  0.52 22.67     0.022 C 
ATOM   1481  CG BARG A 248     104.500  75.340 -13.992  0.48 22.13     0.022 C 
ATOM   1482  CD AARG A 248     104.774  75.459 -12.547  0.52 25.59     0.138 C 
ATOM   1483  CD BARG A 248     105.106  75.140 -12.608  0.48 24.69     0.138 C 
ATOM   1484  NE AARG A 248     103.729  74.819 -11.753  0.52 28.07    -0.227 N 
ATOM   1485  HE AARG A 248     103.873  73.852 -11.463  1.00  0.00     0.177 HD
ATOM   1486  NE BARG A 248     106.447  74.574 -12.688  0.48 27.13    -0.227 N 
ATOM   1487  HE BARG A 248     107.235  75.221 -12.723  1.00  0.00     0.177 HD
ATOM   1488  CZ AARG A 248     102.601  75.419 -11.384  0.52 29.64     0.665 C 
ATOM   1489  CZ BARG A 248     106.713  73.272 -12.719  0.48 29.22     0.665 C 
ATOM   1490  NH1AARG A 248     102.375  76.681 -11.728  0.52 30.31    -0.235 N 
ATOM   1491 1HH1AARG A 248     101.510  77.141 -11.445  1.00  0.00     0.174 HD
ATOM   1492 2HH1AARG A 248     103.068  77.188 -12.279  1.00  0.00     0.174 HD
ATOM   1493  NH1BARG A 248     105.728  72.384 -12.673  0.48 29.93    -0.235 N 
ATOM   1494 1HH1BARG A 248     104.761  72.703 -12.615  1.00  0.00     0.174 HD
ATOM   1495 2HH1BARG A 248     105.932  71.385 -12.697  1.00  0.00     0.174 HD
ATOM   1496  NH2AARG A 248     101.700  74.760 -10.668  0.52 30.52    -0.235 N 
ATOM   1497 1HH2AARG A 248     100.835  75.220 -10.385  1.00  0.00     0.174 HD
ATOM   1498 2HH2AARG A 248     101.874  73.790 -10.404  1.00  0.00     0.174 HD
ATOM   1499  NH2BARG A 248     107.970  72.858 -12.794  0.48 30.37    -0.235 N 
ATOM   1500 1HH2BARG A 248     108.727  73.541 -12.829  1.00  0.00     0.174 HD
ATOM   1501 2HH2BARG A 248     108.174  71.859 -12.818  1.00  0.00     0.174 HD
ATOM   1502  N   ARG A 249     106.214  76.544 -18.427  1.00 16.52    -0.354 N 
ATOM   1503  HN  ARG A 249     105.874  75.629 -18.723  1.00  0.00     0.162 HD
ATOM   1504  CA  ARG A 249     107.091  77.300 -19.314  1.00 16.30     0.162 C 
ATOM   1505  C   ARG A 249     106.287  78.340 -20.086  1.00 15.99     0.219 C 
ATOM   1506  O   ARG A 249     105.260  78.000 -20.685  1.00 16.37    -0.287 OA
ATOM   1507  CB  ARG A 249     107.759  76.359 -20.306  1.00 16.14     0.035 C 
ATOM   1508  CG  ARG A 249     108.701  75.367 -19.656  1.00 17.19     0.023 C 
ATOM   1509  CD  ARG A 249     109.253  74.392 -20.671  1.00 18.37     0.138 C 
ATOM   1510  NE  ARG A 249     108.241  73.431 -21.096  1.00 18.28    -0.227 N 
ATOM   1511  HE  ARG A 249     107.301  73.523 -20.712  1.00  0.00     0.177 HD
ATOM   1512  CZ  ARG A 249     108.472  72.445 -21.953  1.00 16.66     0.665 C 
ATOM   1513  NH1 ARG A 249     109.686  72.278 -22.469  1.00 17.35    -0.235 N 
ATOM   1514 1HH1 ARG A 249     110.440  72.914 -22.208  1.00  0.00     0.174 HD
ATOM   1515 2HH1 ARG A 249     109.864  71.520 -23.128  1.00  0.00     0.174 HD
ATOM   1516  NH2 ARG A 249     107.494  71.620 -22.292  1.00 16.26    -0.235 N 
ATOM   1517 1HH2 ARG A 249     106.563  71.748 -21.896  1.00  0.00     0.174 HD
ATOM   1518 2HH2 ARG A 249     107.672  70.862 -22.951  1.00  0.00     0.174 HD
ATOM   1519  N   PRO A 250     106.734  79.593 -20.121  1.00 15.07     0.000 N 
ATOM   1520  CA APRO A 250     106.008  80.605 -20.894  0.41 14.46     0.081 C 
ATOM   1521  CA BPRO A 250     106.021  80.615 -20.895  0.59 14.44     0.081 C 
ATOM   1522  C   PRO A 250     106.080  80.338 -22.390  1.00 13.18     0.154 C 
ATOM   1523  O   PRO A 250     107.063  79.802 -22.912  1.00 13.47    -0.283 OA
ATOM   1524  CB APRO A 250     106.730  81.908 -20.532  0.41 15.41     0.014 C 
ATOM   1525  CB BPRO A 250     106.785  81.900 -20.559  0.59 15.41     0.014 C 
ATOM   1526  CG APRO A 250     107.324  81.636 -19.178  0.41 15.71     0.001 C 
ATOM   1527  CG BPRO A 250     108.172  81.426 -20.218  0.59 15.71     0.001 C 
ATOM   1528  CD APRO A 250     107.757  80.199 -19.248  0.41 15.63     0.000 C 
ATOM   1529  CD BPRO A 250     107.976  80.115 -19.517  0.59 15.77     0.000 C 
ATOM   1530  N   ILE A 251     105.017  80.742 -23.083  1.00 12.16    -0.353 N 
ATOM   1531  HN  ILE A 251     104.230  81.151 -22.579  1.00  0.00     0.163 HD
ATOM   1532  CA  ILE A 251     104.933  80.624 -24.531  1.00 11.30     0.192 C 
ATOM   1533  C   ILE A 251     104.673  81.987 -25.149  1.00 10.97     0.244 C 
ATOM   1534  O   ILE A 251     104.215  82.931 -24.492  1.00 11.31    -0.258 OA
ATOM   1535  CB  ILE A 251     103.853  79.636 -25.018  1.00 12.11     0.014 C 
ATOM   1536  CG1 ILE A 251     102.465  80.069 -24.526  1.00 13.67     0.002 C 
ATOM   1537  CG2 ILE A 251     104.194  78.217 -24.611  1.00 12.72     0.012 C 
ATOM   1538  CD1 ILE A 251     101.329  79.494 -25.353  1.00 14.27     0.005 C 
ATOM   1539  N  ALEU A 252     105.017  82.087 -26.429  0.66 11.00    -0.338 N 
ATOM   1540  H  ALEU A 252     105.601  81.354 -26.833  1.00  0.00     0.164 HD
ATOM   1541  N  BLEU A 252     104.910  82.053 -26.458  0.34 11.34    -0.338 N 
ATOM   1542  H  BLEU A 252     105.309  81.233 -26.915  1.00  0.00     0.164 HD
ATOM   1543  CA ALEU A 252     104.603  83.187 -27.281  0.66 11.93     0.173 C 
ATOM   1544  CA BLEU A 252     104.633  83.225 -27.274  0.34 11.87     0.173 C 
ATOM   1545  C  ALEU A 252     103.639  82.643 -28.322  0.66  9.65     0.230 C 
ATOM   1546  C  BLEU A 252     103.804  82.780 -28.469  0.34 10.64     0.230 C 
ATOM   1547  O  ALEU A 252     103.724  81.479 -28.718  0.66  9.95    -0.277 OA
ATOM   1548  O  BLEU A 252     104.155  81.801 -29.136  0.34 11.07    -0.277 OA
ATOM   1549  CB ALEU A 252     105.804  83.802 -28.019  0.66 15.40     0.038 C 
ATOM   1550  CB BLEU A 252     105.955  83.823 -27.770  0.34 13.56     0.038 C 
ATOM   1551  CG ALEU A 252     107.026  84.188 -27.187  0.66 17.43    -0.020 C 
ATOM   1552  CG BLEU A 252     105.952  85.021 -28.714  0.34 14.42    -0.020 C 
ATOM   1553  CD1ALEU A 252     108.175  84.643 -28.067  0.66 19.45     0.009 C 
ATOM   1554  CD1BLEU A 252     106.012  86.311 -27.921  0.34 15.41     0.009 C 
ATOM   1555  CD2ALEU A 252     106.657  85.267 -26.185  0.66 17.57     0.009 C 
ATOM   1556  CD2BLEU A 252     107.130  84.915 -29.665  0.34 13.15     0.009 C 
ATOM   1557  N   THR A 253     102.704  83.485 -28.735  1.00  9.87    -0.169 NA
ATOM   1558  CA  THR A 253     101.936  83.256 -29.951  1.00  9.73     0.194 C 
ATOM   1559  C   THR A 253     102.477  84.184 -31.025  1.00 10.40     0.239 C 
ATOM   1560  O   THR A 253     102.641  85.386 -30.786  1.00 11.33    -0.272 OA
ATOM   1561  CB  THR A 253     100.442  83.514 -29.738  1.00 10.56     0.142 C 
ATOM   1562  CG2 THR A 253      99.656  83.311 -31.024  1.00 11.59     0.041 C 
ATOM   1563  OG1 THR A 253      99.940  82.597 -28.765  1.00 11.53    -0.394 OA
ATOM   1564  HG1 THR A 253      99.013  82.757 -28.633  1.00  0.00     0.210 HD
ATOM   1565  N   ILE A 254     102.787  83.613 -32.183  1.00  9.65    -0.346 N 
ATOM   1566  HN  ILE A 254     102.701  82.600 -32.260  1.00  0.00     0.163 HD
ATOM   1567  CA  ILE A 254     103.244  84.357 -33.350  1.00 10.17     0.180 C 
ATOM   1568  C   ILE A 254     102.101  84.379 -34.352  1.00  9.84     0.241 C 
ATOM   1569  O   ILE A 254     101.588  83.323 -34.739  1.00 10.76    -0.271 OA
ATOM   1570  CB  ILE A 254     104.491  83.713 -33.971  1.00 11.79     0.013 C 
ATOM   1571  CG1 ILE A 254     105.615  83.629 -32.939  1.00 14.16     0.002 C 
ATOM   1572  CG2 ILE A 254     104.943  84.504 -35.193  1.00 12.53     0.012 C 
ATOM   1573  CD1 ILE A 254     106.765  82.733 -33.355  1.00 16.06     0.005 C 
ATOM   1574  N   ILE A 255     101.697  85.578 -34.765  1.00  9.35    -0.346 N 
ATOM   1575  HN  ILE A 255     102.143  86.408 -34.374  1.00  0.00     0.163 HD
ATOM   1576  CA  ILE A 255     100.642  85.750 -35.754  1.00  9.73     0.174 C 
ATOM   1577  C   ILE A 255     101.299  86.252 -37.028  1.00 10.62     0.224 C 
ATOM   1578  O   ILE A 255     101.961  87.300 -37.020  1.00 11.41    -0.277 OA
ATOM   1579  CB  ILE A 255      99.577  86.751 -35.287  1.00 11.31     0.012 C 
ATOM   1580  CG1 ILE A 255      99.023  86.385 -33.909  1.00 12.17     0.002 C 
ATOM   1581  CG2 ILE A 255      98.491  86.886 -36.358  1.00 11.99     0.012 C 
ATOM   1582  CD1 ILE A 255      98.240  85.130 -33.876  1.00 13.08     0.005 C 
ATOM   1583  N   THR A 256     101.113  85.517 -38.123  1.00 11.12    -0.220 NA
ATOM   1584  CA ATHR A 256     101.706  85.901 -39.393  0.59 11.66     0.179 C 
ATOM   1585  CA BTHR A 256     101.714  85.846 -39.408  0.41 11.86     0.179 C 
ATOM   1586  C   THR A 256     100.629  86.144 -40.434  1.00 11.82     0.183 C 
ATOM   1587  O   THR A 256      99.647  85.405 -40.532  1.00 13.38    -0.280 OA
ATOM   1588  CB ATHR A 256     102.719  84.882 -39.925  0.59 12.27     0.141 C 
ATOM   1589  CB BTHR A 256     102.551  84.666 -39.912  0.41 12.96     0.141 C 
ATOM   1590  CG2ATHR A 256     104.010  84.931 -39.119  0.59 12.46     0.041 C 
ATOM   1591  CG2BTHR A 256     103.328  85.066 -41.150  0.41 12.52     0.041 C 
ATOM   1592  OG1ATHR A 256     102.152  83.572 -39.878  0.59 12.14    -0.394 OA
ATOM   1593  HG1ATHR A 256     101.347  83.541 -40.381  1.00  0.00     0.210 HD
ATOM   1594  OG1BTHR A 256     103.469  84.254 -38.893  0.41 14.50    -0.394 OA
ATOM   1595  HG1BTHR A 256     102.982  84.003 -38.117  1.00  0.00     0.210 HD
ATOM   1596  N   LEU A 257     100.820  87.216 -41.191  1.00 11.26    -0.352 N 
ATOM   1597  HN  LEU A 257     101.555  87.874 -40.932  1.00  0.00     0.163 HD
ATOM   1598  CA  LEU A 257     100.023  87.490 -42.374  1.00 11.19     0.176 C 
ATOM   1599  C   LEU A 257     100.784  86.871 -43.539  1.00 11.87     0.241 C 
ATOM   1600  O   LEU A 257     101.981  87.120 -43.693  1.00 12.60    -0.271 OA
ATOM   1601  CB  LEU A 257      99.921  89.005 -42.565  1.00 12.43     0.038 C 
ATOM   1602  CG  LEU A 257      98.956  89.502 -43.635  1.00 12.78    -0.020 C 
ATOM   1603  CD1 LEU A 257      97.518  89.250 -43.218  1.00 13.46     0.009 C 
ATOM   1604  CD2 LEU A 257      99.184  90.991 -43.927  1.00 13.68     0.009 C 
ATOM   1605  N   GLU A 258     100.103  86.042 -44.332  1.00 12.17    -0.346 N 
ATOM   1606  HN  GLU A 258      99.092  85.967 -44.216  1.00  0.00     0.163 HD
ATOM   1607  CA  GLU A 258     100.757  85.239 -45.361  1.00 13.33     0.177 C 
ATOM   1608  C   GLU A 258     100.019  85.383 -46.684  1.00 12.14     0.241 C 
ATOM   1609  O   GLU A 258      98.794  85.536 -46.710  1.00 12.56    -0.271 OA
ATOM   1610  CB  GLU A 258     100.685  83.734 -45.045  1.00 16.48     0.045 C 
ATOM   1611  CG  GLU A 258     101.336  83.239 -43.787  1.00 20.98     0.116 C 
ATOM   1612  CD  GLU A 258     101.195  81.722 -43.652  1.00 23.47     0.172 C 
ATOM   1613  OE1 GLU A 258     100.316  81.112 -44.318  1.00 23.46    -0.648 OA
ATOM   1614  OE2 GLU A 258     101.992  81.136 -42.905  1.00 26.30    -0.648 OA
ATOM   1615  N   ASP A 259     100.765  85.297 -47.789  1.00 12.58    -0.346 N 
ATOM   1616  HN  ASP A 259     101.782  85.261 -47.721  1.00  0.00     0.163 HD
ATOM   1617  CA  ASP A 259     100.114  85.255 -49.094  1.00 12.34     0.186 C 
ATOM   1618  C   ASP A 259      99.563  83.856 -49.356  1.00 12.69     0.241 C 
ATOM   1619  O   ASP A 259      99.681  82.950 -48.528  1.00 13.18    -0.271 OA
ATOM   1620  CB  ASP A 259     101.008  85.804 -50.210  1.00 14.12     0.147 C 
ATOM   1621  CG  ASP A 259     102.182  84.902 -50.559  1.00 16.88     0.175 C 
ATOM   1622  OD1 ASP A 259     102.201  83.710 -50.203  1.00 17.09    -0.648 OA
ATOM   1623  OD2 ASP A 259     103.098  85.399 -51.255  1.00 18.88    -0.648 OA
ATOM   1624  N   SER A 260      98.969  83.668 -50.534  1.00 13.65    -0.344 N 
ATOM   1625  HN  SER A 260      98.997  84.407 -51.237  1.00  0.00     0.163 HD
ATOM   1626  CA  SER A 260      98.280  82.417 -50.829  1.00 15.01     0.200 C 
ATOM   1627  C   SER A 260      99.222  81.217 -50.891  1.00 15.75     0.243 C 
ATOM   1628  O   SER A 260      98.765  80.082 -50.711  1.00 16.30    -0.271 OA
ATOM   1629  CB  SER A 260      97.498  82.559 -52.132  1.00 15.37     0.199 C 
ATOM   1630  OG  SER A 260      98.356  82.868 -53.218  1.00 15.39    -0.398 OA
ATOM   1631  HG  SER A 260      97.869  82.956 -54.029  1.00  0.00     0.209 HD
ATOM   1632  N   SER A 261     100.516  81.436 -51.123  1.00 16.54    -0.344 N 
ATOM   1633  HN  SER A 261     100.823  82.389 -51.318  1.00  0.00     0.163 HD
ATOM   1634  CA  SER A 261     101.511  80.369 -51.109  1.00 18.68     0.200 C 
ATOM   1635  C   SER A 261     102.167  80.184 -49.749  1.00 17.01     0.242 C 
ATOM   1636  O   SER A 261     103.047  79.326 -49.618  1.00 18.80    -0.271 OA
ATOM   1637  CB  SER A 261     102.610  80.663 -52.129  1.00 23.92     0.199 C 
ATOM   1638  OG  SER A 261     102.122  80.511 -53.440  1.00 27.74    -0.398 OA
ATOM   1639  HG  SER A 261     102.805  80.694 -54.074  1.00  0.00     0.209 HD
ATOM   1640  N   GLY A 262     101.786  80.975 -48.750  1.00 15.32    -0.350 N 
ATOM   1641  HN  GLY A 262     101.050  81.661 -48.917  1.00  0.00     0.163 HD
ATOM   1642  CA  GLY A 262     102.383  80.893 -47.433  1.00 15.71     0.225 C 
ATOM   1643  C   GLY A 262     103.580  81.788 -47.211  1.00 16.38     0.236 C 
ATOM   1644  O   GLY A 262     104.218  81.683 -46.159  1.00 18.49    -0.272 OA
ATOM   1645  N   ASN A 263     103.913  82.656 -48.166  1.00 15.59    -0.346 N 
ATOM   1646  HN  ASN A 263     103.373  82.684 -49.031  1.00  0.00     0.163 HD
ATOM   1647  CA  ASN A 263     105.038  83.566 -47.991  1.00 16.93     0.185 C 
ATOM   1648  C   ASN A 263     104.689  84.668 -47.000  1.00 15.85     0.241 C 
ATOM   1649  O   ASN A 263     103.549  85.128 -46.920  1.00 15.67    -0.271 OA
ATOM   1650  CB  ASN A 263     105.418  84.213 -49.321  1.00 19.27     0.137 C 
ATOM   1651  CG  ASN A 263     105.832  83.206 -50.367  1.00 22.32     0.217 C 
ATOM   1652  ND2 ASN A 263     105.205  83.287 -51.532  1.00 22.76    -0.370 N 
ATOM   1653 1HD2 ASN A 263     105.485  82.607 -52.239  1.00  0.00     0.159 HD
ATOM   1654 2HD2 ASN A 263     104.493  83.991 -51.726  1.00  0.00     0.159 HD
ATOM   1655  OD1 ASN A 263     106.692  82.355 -50.132  1.00 25.02    -0.274 OA
ATOM   1656  N   LEU A 264     105.705  85.123 -46.276  1.00 15.80    -0.346 N 
ATOM   1657  HN  LEU A 264     106.646  84.786 -46.479  1.00  0.00     0.163 HD
ATOM   1658  CA  LEU A 264     105.518  86.087 -45.202  1.00 16.06     0.177 C 
ATOM   1659  C   LEU A 264     105.156  87.468 -45.742  1.00 15.01     0.241 C 
ATOM   1660  O   LEU A 264     105.852  88.014 -46.601  1.00 17.28    -0.271 OA
ATOM   1661  CB  LEU A 264     106.820  86.190 -44.419  1.00 18.39     0.038 C 
ATOM   1662  CG  LEU A 264     106.887  87.326 -43.406  1.00 21.80    -0.020 C 
ATOM   1663  CD1 LEU A 264     106.089  86.951 -42.188  1.00 22.91     0.009 C 
ATOM   1664  CD2 LEU A 264     108.330  87.622 -43.046  1.00 23.35     0.009 C 
ATOM   1665  N   LEU A 265     104.081  88.053 -45.207  1.00 13.43    -0.346 N 
ATOM   1666  HN  LEU A 265     103.481  87.508 -44.588  1.00  0.00     0.163 HD
ATOM   1667  CA  LEU A 265     103.735  89.444 -45.477  1.00 13.43     0.177 C 
ATOM   1668  C   LEU A 265     103.812  90.336 -44.254  1.00 12.89     0.240 C 
ATOM   1669  O   LEU A 265     103.964  91.547 -44.403  1.00 14.49    -0.271 OA
ATOM   1670  CB  LEU A 265     102.314  89.553 -46.040  1.00 13.72     0.038 C 
ATOM   1671  CG  LEU A 265     102.052  88.792 -47.338  1.00 14.74    -0.020 C 
ATOM   1672  CD1 LEU A 265     100.589  88.902 -47.715  1.00 15.55     0.009 C 
ATOM   1673  CD2 LEU A 265     102.956  89.310 -48.465  1.00 16.14     0.009 C 
ATOM   1674  N   GLY A 266     103.668  89.776 -43.062  1.00 12.35    -0.351 N 
ATOM   1675  HN  GLY A 266     103.553  88.764 -43.001  1.00  0.00     0.163 HD
ATOM   1676  CA  GLY A 266     103.669  90.559 -41.840  1.00 12.11     0.225 C 
ATOM   1677  C   GLY A 266     103.717  89.611 -40.667  1.00 11.48     0.236 C 
ATOM   1678  O   GLY A 266     103.345  88.444 -40.786  1.00 12.20    -0.272 OA
ATOM   1679  N   ARG A 267     104.177  90.125 -39.525  1.00 11.05    -0.346 N 
ATOM   1680  HN  ARG A 267     104.434  91.111 -39.486  1.00  0.00     0.163 HD
ATOM   1681  CA  ARG A 267     104.319  89.297 -38.329  1.00 10.74     0.176 C 
ATOM   1682  C   ARG A 267     104.171  90.157 -37.081  1.00 10.79     0.241 C 
ATOM   1683  O   ARG A 267     104.662  91.288 -37.028  1.00 11.20    -0.271 OA
ATOM   1684  CB  ARG A 267     105.683  88.603 -38.290  1.00 12.91     0.036 C 
ATOM   1685  CG  ARG A 267     105.763  87.524 -37.228  1.00 14.83     0.023 C 
ATOM   1686  CD  ARG A 267     107.176  86.973 -37.062  1.00 17.41     0.138 C 
ATOM   1687  NE  ARG A 267     107.695  86.300 -38.250  1.00 19.75    -0.227 N 
ATOM   1688  HE  ARG A 267     107.341  85.366 -38.456  1.00  0.00     0.177 HD
ATOM   1689  CZ  ARG A 267     108.596  86.816 -39.084  1.00 21.09     0.665 C 
ATOM   1690  NH1 ARG A 267     109.078  88.034 -38.887  1.00 21.60    -0.235 N 
ATOM   1691 1HH1 ARG A 267     108.757  88.575 -38.084  1.00  0.00     0.174 HD
ATOM   1692 2HH1 ARG A 267     109.768  88.429 -39.526  1.00  0.00     0.174 HD
ATOM   1693  NH2 ARG A 267     109.014  86.112 -40.130  1.00 23.01    -0.235 N 
ATOM   1694 1HH2 ARG A 267     108.643  85.174 -40.282  1.00  0.00     0.174 HD
ATOM   1695 2HH2 ARG A 267     109.704  86.507 -40.769  1.00  0.00     0.174 HD
ATOM   1696  N   ASP A 268     103.519  89.594 -36.071  1.00 10.66    -0.346 N 
ATOM   1697  HN  ASP A 268     103.060  88.697 -36.229  1.00  0.00     0.163 HD
ATOM   1698  CA  ASP A 268     103.428  90.197 -34.744  1.00 10.70     0.186 C 
ATOM   1699  C   ASP A 268     103.382  89.047 -33.749  1.00  9.96     0.241 C 
ATOM   1700  O   ASP A 268     103.242  87.887 -34.134  1.00 11.14    -0.271 OA
ATOM   1701  CB  ASP A 268     102.191  91.110 -34.663  1.00 11.80     0.147 C 
ATOM   1702  CG  ASP A 268     102.291  92.206 -33.597  1.00 12.37     0.175 C 
ATOM   1703  OD1 ASP A 268     103.116  92.124 -32.656  1.00 12.61    -0.648 OA
ATOM   1704  OD2 ASP A 268     101.471  93.144 -33.680  1.00 12.96    -0.648 OA
ATOM   1705  N   SER A 269     103.514  89.359 -32.466  1.00 10.25    -0.344 N 
ATOM   1706  HN  SER A 269     103.594  90.334 -32.178  1.00  0.00     0.163 HD
ATOM   1707  CA  SER A 269     103.543  88.292 -31.471  1.00 10.80     0.200 C 
ATOM   1708  C   SER A 269     103.219  88.851 -30.094  1.00 10.72     0.243 C 
ATOM   1709  O   SER A 269     103.290  90.060 -29.854  1.00 10.92    -0.271 OA
ATOM   1710  CB  SER A 269     104.899  87.588 -31.437  1.00 12.34     0.199 C 
ATOM   1711  OG  SER A 269     105.915  88.492 -31.062  1.00 14.88    -0.398 OA
ATOM   1712  HG  SER A 269     106.758  88.054 -31.041  1.00  0.00     0.209 HD
ATOM   1713  N   PHE A 270     102.886  87.937 -29.181  1.00 10.01    -0.346 N 
ATOM   1714  HN  PHE A 270     102.838  86.958 -29.463  1.00  0.00     0.163 HD
ATOM   1715  CA  PHE A 270     102.588  88.282 -27.797  1.00 10.06     0.180 C 
ATOM   1716  C   PHE A 270     102.813  87.049 -26.930  1.00 10.09     0.241 C 
ATOM   1717  O   PHE A 270     102.628  85.918 -27.377  1.00 10.75    -0.271 OA
ATOM   1718  CB  PHE A 270     101.154  88.808 -27.637  1.00 10.59     0.073 C 
ATOM   1719  CG  PHE A 270     100.085  87.900 -28.207  1.00 10.77    -0.056 A 
ATOM   1720  CD1 PHE A 270      99.761  87.935 -29.557  1.00 11.07     0.007 A 
ATOM   1721  CD2 PHE A 270      99.369  87.049 -27.376  1.00 11.40     0.007 A 
ATOM   1722  CE1 PHE A 270      98.768  87.119 -30.061  1.00 10.95     0.001 A 
ATOM   1723  CE2 PHE A 270      98.367  86.227 -27.885  1.00 11.44     0.001 A 
ATOM   1724  CZ  PHE A 270      98.074  86.269 -29.231  1.00 11.76     0.000 A 
ATOM   1725  N   GLU A 271     103.235  87.283 -25.693  1.00 10.11    -0.346 N 
ATOM   1726  HN  GLU A 271     103.491  88.231 -25.417  1.00  0.00     0.163 HD
ATOM   1727  CA  GLU A 271     103.335  86.199 -24.727  1.00 10.35     0.177 C 
ATOM   1728  C   GLU A 271     101.934  85.817 -24.252  1.00 10.27     0.241 C 
ATOM   1729  O   GLU A 271     101.012  86.636 -24.278  1.00 10.47    -0.271 OA
ATOM   1730  CB  GLU A 271     104.190  86.650 -23.538  1.00 12.19     0.045 C 
ATOM   1731  CG  GLU A 271     104.447  85.546 -22.510  1.00 14.61     0.116 C 
ATOM   1732  CD  GLU A 271     105.413  85.941 -21.412  1.00 18.10     0.172 C 
ATOM   1733  OE1 GLU A 271     106.105  86.977 -21.568  1.00 20.14    -0.648 OA
ATOM   1734  OE2 GLU A 271     105.482  85.203 -20.399  1.00 19.65    -0.648 OA
ATOM   1735  N   VAL A 272     101.765  84.556 -23.837  1.00 11.05    -0.346 N 
ATOM   1736  HN  VAL A 272     102.555  83.913 -23.881  1.00  0.00     0.163 HD
ATOM   1737  CA  VAL A 272     100.488  84.069 -23.323  1.00 10.93     0.180 C 
ATOM   1738  C   VAL A 272     100.717  83.321 -22.023  1.00 11.11     0.241 C 
ATOM   1739  O   VAL A 272     101.636  82.502 -21.923  1.00 13.13    -0.271 OA
ATOM   1740  CB  VAL A 272      99.770  83.138 -24.321  1.00 12.35     0.009 C 
ATOM   1741  CG1 VAL A 272      98.436  82.679 -23.763  1.00 14.32     0.012 C 
ATOM   1742  CG2 VAL A 272      99.549  83.843 -25.633  1.00 14.33     0.012 C 
ATOM   1743  N   ARG A 273      99.853  83.574 -21.041  1.00 10.73    -0.346 N 
ATOM   1744  HN  ARG A 273      99.250  84.393 -21.118  1.00  0.00     0.163 HD
ATOM   1745  CA  ARG A 273      99.735  82.728 -19.862  1.00 11.27     0.176 C 
ATOM   1746  C   ARG A 273      98.294  82.259 -19.787  1.00 11.63     0.241 C 
ATOM   1747  O   ARG A 273      97.372  83.083 -19.766  1.00 12.71    -0.271 OA
ATOM   1748  CB  ARG A 273     100.086  83.505 -18.597  1.00 12.50     0.036 C 
ATOM   1749  CG  ARG A 273      99.797  82.716 -17.327  1.00 14.85     0.023 C 
ATOM   1750  CD  ARG A 273     100.265  83.494 -16.117  1.00 17.52     0.138 C 
ATOM   1751  NE  ARG A 273      99.879  82.870 -14.857  1.00 20.99    -0.227 N 
ATOM   1752  HE  ARG A 273      99.096  83.272 -14.342  1.00  0.00     0.177 HD
ATOM   1753  CZ  ARG A 273     100.486  81.812 -14.342  1.00 25.81     0.665 C 
ATOM   1754  NH1 ARG A 273     101.496  81.248 -14.996  1.00 28.33    -0.235 N 
ATOM   1755 1HH1 ARG A 273     101.807  81.630 -15.889  1.00  0.00     0.174 HD
ATOM   1756 2HH1 ARG A 273     101.964  80.433 -14.599  1.00  0.00     0.174 HD
ATOM   1757  NH2 ARG A 273     100.082  81.315 -13.180  1.00 27.55    -0.235 N 
ATOM   1758 1HH2 ARG A 273      99.307  81.748 -12.678  1.00  0.00     0.174 HD
ATOM   1759 2HH2 ARG A 273     100.550  80.500 -12.783  1.00  0.00     0.174 HD
ATOM   1760  N   VAL A 274      98.095  80.949 -19.780  1.00 11.49    -0.346 N 
ATOM   1761  HN  VAL A 274      98.894  80.325 -19.892  1.00  0.00     0.163 HD
ATOM   1762  CA  VAL A 274      96.767  80.375 -19.617  1.00 12.35     0.180 C 
ATOM   1763  C   VAL A 274      96.650  79.944 -18.162  1.00 13.06     0.241 C 
ATOM   1764  O   VAL A 274      97.429  79.107 -17.697  1.00 14.13    -0.271 OA
ATOM   1765  CB  VAL A 274      96.536  79.191 -20.572  1.00 12.78     0.009 C 
ATOM   1766  CG1 VAL A 274      95.079  78.764 -20.515  1.00 13.97     0.012 C 
ATOM   1767  CG2 VAL A 274      96.960  79.536 -21.997  1.00 13.54     0.012 C 
ATOM   1768  N   CYS A 275      95.697  80.528 -17.431  1.00 13.45    -0.345 N 
ATOM   1769  HN  CYS A 275      94.965  81.068 -17.893  1.00  0.00     0.163 HD
ATOM   1770  CA  CYS A 275      95.692  80.402 -15.980  1.00 15.54     0.186 C 
ATOM   1771  C   CYS A 275      94.267  80.546 -15.463  1.00 16.06     0.241 C 
ATOM   1772  O   CYS A 275      93.369  81.008 -16.170  1.00 17.04    -0.271 OA
ATOM   1773  CB  CYS A 275      96.613  81.454 -15.355  1.00 17.16     0.120 C 
ATOM   1774  SG  CYS A 275      96.219  83.161 -15.818  1.00 18.61    -0.095 SA
ATOM   1775  N   ALA A 276      94.070  80.158 -14.200  1.00 17.65    -0.347 N 
ATOM   1776  HN  ALA A 276      94.859  79.833 -13.640  1.00  0.00     0.163 HD
ATOM   1777  CA  ALA A 276      92.733  80.196 -13.616  1.00 20.04     0.167 C 
ATOM   1778  C   ALA A 276      92.250  81.617 -13.331  1.00 19.43     0.223 C 
ATOM   1779  O   ALA A 276      91.042  81.877 -13.408  1.00 19.67    -0.277 OA
ATOM   1780  CB  ALA A 276      92.687  79.357 -12.337  1.00 22.09     0.042 C 
ATOM   1781  N   CYS A 277      93.148  82.544 -12.991  1.00 18.33    -0.224 NA
ATOM   1782  CA ACYS A 277      92.766  83.901 -12.595  0.39 18.60     0.161 C 
ATOM   1783  CA BCYS A 277      92.774  83.902 -12.586  0.61 19.10     0.161 C 
ATOM   1784  C   CYS A 277      93.598  84.921 -13.360  1.00 17.56     0.182 C 
ATOM   1785  O   CYS A 277      94.541  85.518 -12.815  1.00 17.92    -0.280 OA
ATOM   1786  CB ACYS A 277      92.874  84.102 -11.085  0.39 20.07     0.115 C 
ATOM   1787  CB BCYS A 277      92.979  84.104 -11.085  0.61 21.73     0.115 C 
ATOM   1788  SG ACYS A 277      91.968  85.547 -10.500  0.39 21.50    -0.096 SA
ATOM   1789  SG BCYS A 277      92.143  82.891 -10.052  0.61 24.33    -0.096 SA
ATOM   1790  N   PRO A 278      93.255  85.166 -14.625  1.00 15.89    -0.343 N 
ATOM   1791  CA  PRO A 278      94.060  86.094 -15.437  1.00 15.89     0.178 C 
ATOM   1792  C   PRO A 278      94.121  87.515 -14.895  1.00 15.70     0.241 C 
ATOM   1793  O   PRO A 278      95.160  88.167 -15.031  1.00 15.91    -0.271 OA
ATOM   1794  CB  PRO A 278      93.417  86.008 -16.833  1.00 17.82     0.037 C 
ATOM   1795  CG  PRO A 278      92.143  85.271 -16.668  1.00 18.46     0.022 C 
ATOM   1796  CD  PRO A 278      92.240  84.454 -15.421  1.00 15.91     0.126 C 
ATOM   1797  N   GLY A 279      93.047  88.018 -14.284  1.00 15.99    -0.351 N 
ATOM   1798  HN  GLY A 279      92.202  87.455 -14.189  1.00  0.00     0.163 HD
ATOM   1799  CA  GLY A 279      93.084  89.374 -13.752  1.00 17.16     0.225 C 
ATOM   1800  C   GLY A 279      94.083  89.529 -12.621  1.00 17.11     0.236 C 
ATOM   1801  O   GLY A 279      94.867  90.484 -12.587  1.00 17.95    -0.272 OA
ATOM   1802  N   ARG A 280      94.063  88.590 -11.673  1.00 17.76    -0.346 N 
ATOM   1803  HN  ARG A 280      93.373  87.840 -11.717  1.00  0.00     0.163 HD
ATOM   1804  CA  ARG A 280      95.022  88.629 -10.575  1.00 19.43     0.176 C 
ATOM   1805  C   ARG A 280      96.443  88.435 -11.084  1.00 19.01     0.241 C 
ATOM   1806  O   ARG A 280      97.370  89.115 -10.629  1.00 19.04    -0.271 OA
ATOM   1807  CB  ARG A 280      94.678  87.554  -9.546  1.00 22.05     0.030 C 
ATOM   1808  CG  ARG A 280      95.710  87.417  -8.444  1.00 24.17     0.007 C 
ATOM   1809  N   ASP A 281      96.641  87.518 -12.030  1.00 17.83    -0.346 N 
ATOM   1810  HN  ASP A 281      95.854  86.998 -12.418  1.00  0.00     0.163 HD
ATOM   1811  CA  ASP A 281      97.997  87.269 -12.502  1.00 17.56     0.186 C 
ATOM   1812  C   ASP A 281      98.535  88.461 -13.283  1.00 16.91     0.241 C 
ATOM   1813  O   ASP A 281      99.714  88.810 -13.153  1.00 18.50    -0.271 OA
ATOM   1814  CB  ASP A 281      98.070  85.965 -13.298  1.00 19.15     0.147 C 
ATOM   1815  CG  ASP A 281      97.962  84.729 -12.410  1.00 21.94     0.175 C 
ATOM   1816  OD1 ASP A 281      97.977  84.861 -11.159  1.00 23.64    -0.648 OA
ATOM   1817  OD2 ASP A 281      97.870  83.620 -12.970  1.00 23.41    -0.648 OA
ATOM   1818  N   ARG A 282      97.687  89.116 -14.082  1.00 15.67    -0.346 N 
ATOM   1819  HN  ARG A 282      96.737  88.770 -14.218  1.00  0.00     0.163 HD
ATOM   1820  CA  ARG A 282      98.133  90.331 -14.759  1.00 15.86     0.176 C 
ATOM   1821  C   ARG A 282      98.539  91.404 -13.755  1.00 17.23     0.241 C 
ATOM   1822  O   ARG A 282      99.583  92.049 -13.913  1.00 17.72    -0.271 OA
ATOM   1823  CB  ARG A 282      97.055  90.868 -15.699  1.00 15.43     0.036 C 
ATOM   1824  CG  ARG A 282      97.474  92.184 -16.348  1.00 15.16     0.023 C 
ATOM   1825  CD  ARG A 282      96.453  92.703 -17.353  1.00 14.21     0.138 C 
ATOM   1826  NE  ARG A 282      96.744  94.092 -17.692  1.00 14.28    -0.227 N 
ATOM   1827  HE  ARG A 282      97.671  94.449 -17.459  1.00  0.00     0.177 HD
ATOM   1828  CZ  ARG A 282      95.895  94.930 -18.282  1.00 14.24     0.665 C 
ATOM   1829  NH1 ARG A 282      94.679  94.532 -18.641  1.00 14.30    -0.235 N 
ATOM   1830 1HH1 ARG A 282      94.028  95.174 -19.093  1.00  0.00     0.174 HD
ATOM   1831 2HH1 ARG A 282      94.392  93.570 -18.463  1.00  0.00     0.174 HD
ATOM   1832  NH2 ARG A 282      96.269  96.182 -18.514  1.00 16.59    -0.235 N 
ATOM   1833 1HH2 ARG A 282      95.618  96.824 -18.966  1.00  0.00     0.174 HD
ATOM   1834 2HH2 ARG A 282      97.202  96.487 -18.238  1.00  0.00     0.174 HD
ATOM   1835  N   ARG A 283      97.734  91.600 -12.704  1.00 18.09    -0.346 N 
ATOM   1836  HN  ARG A 283      96.880  91.051 -12.608  1.00  0.00     0.163 HD
ATOM   1837  CA  ARG A 283      98.075  92.598 -11.694  1.00 20.88     0.176 C 
ATOM   1838  C   ARG A 283      99.393  92.261 -11.011  1.00 21.65     0.241 C 
ATOM   1839  O   ARG A 283     100.242  93.139 -10.815  1.00 23.19    -0.271 OA
ATOM   1840  CB  ARG A 283      96.950  92.716 -10.665  1.00 23.75     0.036 C 
ATOM   1841  CG  ARG A 283      95.797  93.599 -11.106  1.00 27.35     0.023 C 
ATOM   1842  CD  ARG A 283      94.747  93.778 -10.011  1.00 30.68     0.138 C 
ATOM   1843  NE  ARG A 283      93.671  92.796 -10.118  1.00 33.60    -0.227 N 
ATOM   1844  HE  ARG A 283      93.076  92.835 -10.946  1.00  0.00     0.177 HD
ATOM   1845  CZ  ARG A 283      93.409  91.854  -9.215  1.00 35.64     0.665 C 
ATOM   1846  NH1 ARG A 283      94.139  91.755  -8.109  1.00 36.74    -0.235 N 
ATOM   1847 1HH1 ARG A 283      94.910  92.405  -7.953  1.00  0.00     0.174 HD
ATOM   1848 2HH1 ARG A 283      93.938  91.033  -7.417  1.00  0.00     0.174 HD
ATOM   1849  NH2 ARG A 283      92.405  91.008  -9.418  1.00 36.05    -0.235 N 
ATOM   1850 1HH2 ARG A 283      91.845  91.084 -10.267  1.00  0.00     0.174 HD
ATOM   1851 2HH2 ARG A 283      92.204  90.286  -8.726  1.00  0.00     0.174 HD
ATOM   1852  N   THR A 284      99.588  90.988 -10.666  1.00 22.31    -0.344 N 
ATOM   1853  HN  THR A 284      98.867  90.297 -10.874  1.00  0.00     0.163 HD
ATOM   1854  CA  THR A 284     100.814  90.564  -9.997  1.00 23.32     0.205 C 
ATOM   1855  C   THR A 284     102.030  90.802 -10.880  1.00 22.93     0.243 C 
ATOM   1856  O   THR A 284     103.043  91.350 -10.432  1.00 24.51    -0.271 OA
ATOM   1857  CB  THR A 284     100.706  89.082  -9.636  1.00 25.14     0.146 C 
ATOM   1858  CG2 THR A 284     102.013  88.572  -9.026  1.00 27.08     0.042 C 
ATOM   1859  OG1 THR A 284      99.637  88.895  -8.700  1.00 26.91    -0.393 OA
ATOM   1860  HG1 THR A 284      99.570  87.974  -8.476  1.00  0.00     0.210 HD
ATOM   1861  N   GLU A 285     101.946  90.399 -12.149  1.00 22.27    -0.346 N 
ATOM   1862  HN  GLU A 285     101.073  90.011 -12.507  1.00  0.00     0.163 HD
ATOM   1863  CA  GLU A 285     103.108  90.515 -13.023  1.00 22.04     0.177 C 
ATOM   1864  C   GLU A 285     103.405  91.968 -13.380  1.00 22.23     0.241 C 
ATOM   1865  O   GLU A 285     104.574  92.349 -13.502  1.00 22.99    -0.271 OA
ATOM   1866  CB  GLU A 285     102.941  89.631 -14.262  1.00 22.46     0.045 C 
ATOM   1867  CG  GLU A 285     102.827  88.141 -13.920  1.00 24.05     0.116 C 
ATOM   1868  CD  GLU A 285     102.986  87.231 -15.125  1.00 25.55     0.172 C 
ATOM   1869  OE1 GLU A 285     103.512  87.693 -16.158  1.00 26.22    -0.648 OA
ATOM   1870  OE2 GLU A 285     102.588  86.047 -15.032  1.00 26.90    -0.648 OA
ATOM   1871  N   GLU A 286     102.368  92.797 -13.545  1.00 21.77    -0.346 N 
ATOM   1872  HN  GLU A 286     101.414  92.437 -13.519  1.00  0.00     0.163 HD
ATOM   1873  CA  GLU A 286     102.612  94.222 -13.763  1.00 22.09     0.177 C 
ATOM   1874  C   GLU A 286     103.231  94.875 -12.537  1.00 24.76     0.241 C 
ATOM   1875  O   GLU A 286     104.054  95.786 -12.671  1.00 25.29    -0.271 OA
ATOM   1876  CB  GLU A 286     101.327  94.940 -14.187  1.00 20.99     0.045 C 
ATOM   1877  CG  GLU A 286     100.891  94.580 -15.601  1.00 20.03     0.116 C 
ATOM   1878  CD  GLU A 286      99.715  95.393 -16.120  1.00 20.65     0.172 C 
ATOM   1879  OE1 GLU A 286      99.120  96.189 -15.364  1.00 24.54    -0.648 OA
ATOM   1880  OE2 GLU A 286      99.377  95.222 -17.306  1.00 17.79    -0.648 OA
ATOM   1881  N   GLU A 287     102.857  94.414 -11.342  1.00 27.53    -0.346 N 
ATOM   1882  HN  GLU A 287     102.122  93.710 -11.278  1.00  0.00     0.163 HD
ATOM   1883  CA  GLU A 287     103.493  94.910 -10.129  1.00 31.90     0.177 C 
ATOM   1884  C   GLU A 287     104.948  94.467 -10.052  1.00 32.02     0.241 C 
ATOM   1885  O   GLU A 287     105.813  95.244  -9.635  1.00 33.06    -0.271 OA
ATOM   1886  CB  GLU A 287     102.713  94.449  -8.897  1.00 36.22     0.045 C 
ATOM   1887  CG  GLU A 287     102.753  95.447  -7.759  1.00 41.25     0.116 C 
ATOM   1888  CD  GLU A 287     102.647  96.871  -8.262  1.00 45.45     0.172 C 
ATOM   1889  OE1 GLU A 287     101.633  97.217  -8.894  1.00 47.27    -0.648 OA
ATOM   1890  OE2 GLU A 287     103.581  97.651  -8.032  1.00 46.75    -0.648 OA
ATOM   1891  N   ASN A 288     105.237  93.222 -10.444  1.00 32.66    -0.346 N 
ATOM   1892  HN  ASN A 288     104.485  92.596 -10.732  1.00  0.00     0.163 HD
ATOM   1893  CA  ASN A 288     106.619  92.748 -10.465  1.00 34.22     0.185 C 
ATOM   1894  C   ASN A 288     107.459  93.497 -11.492  1.00 34.38     0.241 C 
ATOM   1895  O   ASN A 288     108.676  93.630 -11.310  1.00 35.00    -0.271 OA
ATOM   1896  CB  ASN A 288     106.668  91.249 -10.764  1.00 36.05     0.137 C 
ATOM   1897  CG  ASN A 288     106.072  90.402  -9.654  1.00 38.56     0.217 C 
ATOM   1898  ND2 ASN A 288     105.772  89.146  -9.971  1.00 39.28    -0.370 N 
ATOM   1899 1HD2 ASN A 288     105.921  88.763 -10.905  1.00  0.00     0.159 HD
ATOM   1900 2HD2 ASN A 288     105.372  88.577  -9.225  1.00  0.00     0.159 HD
ATOM   1901  OD1 ASN A 288     105.892  90.864  -8.528  1.00 39.81    -0.274 OA
ATOM   1902  N   LEU A 289     106.837  93.981 -12.573  1.00 33.74    -0.346 N 
ATOM   1903  HN  LEU A 289     105.837  93.816 -12.689  1.00  0.00     0.163 HD
ATOM   1904  CA  LEU A 289     107.560  94.741 -13.592  1.00 34.09     0.177 C 
ATOM   1905  C   LEU A 289     107.861  96.154 -13.106  1.00 36.95     0.241 C 
ATOM   1906  O   LEU A 289     108.995  96.634 -13.228  1.00 37.43    -0.271 OA
ATOM   1907  CB  LEU A 289     106.765  94.770 -14.897  1.00 32.36     0.038 C 
ATOM   1908  CG  LEU A 289     107.418  95.600 -16.002  1.00 32.08    -0.020 C 
ATOM   1909  CD1 LEU A 289     108.739  94.968 -16.414  1.00 32.60     0.009 C 
ATOM   1910  CD2 LEU A 289     106.481  95.740 -17.192  1.00 31.57     0.009 C 
ATOM   1911  N   ARG A 290     106.868  96.821 -12.518  1.00 39.23    -0.346 N 
ATOM   1912  HN  ARG A 290     105.899  96.576 -12.723  1.00  0.00     0.163 HD
ATOM   1913  CA  ARG A 290     107.161  97.897 -11.585  1.00 42.24     0.172 C 
ATOM   1914  C   ARG A 290     107.958  97.260 -10.452  1.00 45.34     0.240 C 
ATOM   1915  O   ARG A 290     108.232  96.061 -10.499  1.00 47.32    -0.271 OA
ATOM   1916  CB  ARG A 290     105.868  98.536 -11.075  1.00 41.88     0.042 C 
ATOM   1917  N   LYS A 291     108.356  98.022  -9.439  1.00 46.15    -0.346 N 
ATOM   1918  HN  LYS A 291     108.017  98.981  -9.364  1.00  0.00     0.163 HD
ATOM   1919  CA  LYS A 291     109.278  97.496  -8.427  1.00 45.78     0.176 C 
ATOM   1920  C   LYS A 291     110.655  97.217  -9.027  1.00 46.18     0.241 C 
ATOM   1921  O   LYS A 291     111.674  97.534  -8.409  1.00 46.98    -0.271 OA
ATOM   1922  CB  LYS A 291     108.744  96.227  -7.735  1.00 45.08     0.030 C 
ATOM   1923  CG  LYS A 291     107.493  96.407  -6.896  1.00 44.68     0.007 C 
ATOM   1924  N   LYS A 292     110.705  96.614 -10.217  1.00 45.16    -0.349 N 
ATOM   1925  HN  LYS A 292     109.833  96.354 -10.678  1.00  0.00     0.163 HD
ATOM   1926  CA  LYS A 292     111.974  96.316 -10.879  1.00 44.19     0.142 C 
ATOM   1927  C   LYS A 292     112.423  97.467 -11.777  1.00 43.69     0.255 C 
ATOM   1928  O   LYS A 292     113.173  98.347 -11.348  1.00 43.66    -0.305 OA
ATOM   1929  CB  LYS A 292     111.872  95.021 -11.690  1.00 43.76     0.039 C 
TER    1930      LYS A 292 
ATOM   1930  N   SER B  94     145.571  76.532 -31.391  1.00 46.61    -0.064 N 
ATOM   1931  HN1 SER B  94     145.665  76.125 -30.461  1.00  0.00     0.275 HD
ATOM   1932  HN2 SER B  94     146.127  76.030 -32.084  1.00  0.00     0.275 HD
ATOM   1933  HN3 SER B  94     144.647  76.363 -31.788  1.00  0.00     0.275 HD
ATOM   1934  CA  SER B  94     145.897  77.951 -31.358  1.00 45.73     0.297 C 
ATOM   1935  C   SER B  94     145.756  78.559 -32.747  1.00 42.93     0.251 C 
ATOM   1936  O   SER B  94     145.983  77.888 -33.752  1.00 42.56    -0.271 OA
ATOM   1937  CB  SER B  94     147.319  78.148 -30.858  1.00 47.29     0.206 C 
ATOM   1938  OG  SER B  94     148.247  77.919 -31.905  1.00 48.25    -0.398 OA
ATOM   1939  HG  SER B  94     149.136  78.042 -31.593  1.00  0.00     0.209 HD
ATOM   1940  N   SER B  95     145.395  79.839 -32.798  1.00 40.28    -0.344 N 
ATOM   1941  HN  SER B  95     145.350  80.376 -31.932  1.00  0.00     0.163 HD
ATOM   1942  CA  SER B  95     145.063  80.493 -34.054  1.00 37.94     0.200 C 
ATOM   1943  C   SER B  95     145.679  81.884 -34.085  1.00 36.03     0.243 C 
ATOM   1944  O   SER B  95     145.963  82.480 -33.044  1.00 35.72    -0.271 OA
ATOM   1945  CB  SER B  95     143.545  80.604 -34.215  1.00 37.53     0.199 C 
ATOM   1946  OG  SER B  95     142.915  79.363 -33.941  1.00 36.88    -0.398 OA
ATOM   1947  HG  SER B  95     141.973  79.432 -34.041  1.00  0.00     0.209 HD
ATOM   1948  N   SER B  96     145.877  82.399 -35.299  1.00 33.59    -0.344 N 
ATOM   1949  HN  SER B  96     145.671  81.835 -36.124  1.00  0.00     0.163 HD
ATOM   1950  CA  SER B  96     146.384  83.756 -35.465  1.00 31.58     0.200 C 
ATOM   1951  C   SER B  96     145.387  84.759 -34.887  1.00 28.73     0.243 C 
ATOM   1952  O   SER B  96     144.200  84.458 -34.704  1.00 30.49    -0.271 OA
ATOM   1953  CB  SER B  96     146.614  84.059 -36.943  1.00 32.84     0.199 C 
ATOM   1954  OG  SER B  96     145.422  83.850 -37.675  1.00 34.90    -0.398 OA
ATOM   1955  HG  SER B  96     145.565  84.039 -38.595  1.00  0.00     0.209 HD
ATOM   1956  N   VAL B  97     145.876  85.963 -34.603  1.00 25.13    -0.346 N 
ATOM   1957  HN  VAL B  97     146.812  86.200 -34.932  1.00  0.00     0.163 HD
ATOM   1958  CA  VAL B  97     145.128  86.961 -33.838  1.00 22.56     0.180 C 
ATOM   1959  C   VAL B  97     144.588  88.022 -34.792  1.00 20.68     0.243 C 
ATOM   1960  O   VAL B  97     145.385  88.710 -35.451  1.00 21.09    -0.271 OA
ATOM   1961  CB  VAL B  97     145.977  87.601 -32.728  1.00 21.91     0.009 C 
ATOM   1962  CG1 VAL B  97     145.117  88.556 -31.896  1.00 22.62     0.012 C 
ATOM   1963  CG2 VAL B  97     146.591  86.531 -31.845  1.00 22.85     0.012 C 
ATOM   1964  N   PRO B  98     143.274  88.208 -34.870  1.00 18.86    -0.337 N 
ATOM   1965  CA  PRO B  98     142.712  89.278 -35.699  1.00 19.31     0.179 C 
ATOM   1966  C   PRO B  98     143.109  90.649 -35.169  1.00 18.49     0.241 C 
ATOM   1967  O   PRO B  98     143.221  90.865 -33.960  1.00 18.46    -0.271 OA
ATOM   1968  CB  PRO B  98     141.200  89.060 -35.564  1.00 20.86     0.037 C 
ATOM   1969  CG  PRO B  98     141.045  87.660 -35.066  1.00 22.46     0.022 C 
ATOM   1970  CD  PRO B  98     142.237  87.382 -34.234  1.00 19.89     0.127 C 
ATOM   1971  N   SER B  99     143.306  91.590 -36.088  1.00 17.35    -0.344 N 
ATOM   1972  HN  SER B  99     143.234  91.357 -37.078  1.00  0.00     0.163 HD
ATOM   1973  CA  SER B  99     143.625  92.952 -35.683  1.00 17.32     0.200 C 
ATOM   1974  C   SER B  99     142.448  93.584 -34.948  1.00 16.41     0.243 C 
ATOM   1975  O   SER B  99     141.283  93.341 -35.278  1.00 16.77    -0.271 OA
ATOM   1976  CB  SER B  99     143.949  93.801 -36.908  1.00 18.95     0.199 C 
ATOM   1977  OG  SER B  99     144.051  95.166 -36.542  1.00 20.51    -0.398 OA
ATOM   1978  HG  SER B  99     144.253  95.695 -37.305  1.00  0.00     0.209 HD
ATOM   1979  N   GLN B 100     142.762  94.401 -33.945  1.00 17.16    -0.346 N 
ATOM   1980  HN  GLN B 100     143.736  94.460 -33.648  1.00  0.00     0.163 HD
ATOM   1981  CA  GLN B 100     141.769  95.214 -33.254  1.00 17.99     0.177 C 
ATOM   1982  C   GLN B 100     141.983  96.704 -33.476  1.00 18.36     0.241 C 
ATOM   1983  O   GLN B 100     141.377  97.518 -32.776  1.00 20.39    -0.271 OA
ATOM   1984  CB  GLN B 100     141.786  94.920 -31.753  1.00 19.10     0.044 C 
ATOM   1985  CG  GLN B 100     143.125  95.243 -31.106  1.00 22.34     0.105 C 
ATOM   1986  CD  GLN B 100     143.146  94.917 -29.635  1.00 24.67     0.215 C 
ATOM   1987  NE2 GLN B 100     142.773  95.884 -28.806  1.00 25.08    -0.370 N 
ATOM   1988 1HE2 GLN B 100     142.787  95.663 -27.810  1.00  0.00     0.159 HD
ATOM   1989 2HE2 GLN B 100     142.478  96.805 -29.130  1.00  0.00     0.159 HD
ATOM   1990  OE1 GLN B 100     143.502  93.807 -29.245  1.00 26.15    -0.274 OA
ATOM   1991  N   LYS B 101     142.828  97.085 -34.429  1.00 16.80    -0.346 N 
ATOM   1992  HN  LYS B 101     143.247  96.389 -35.045  1.00  0.00     0.163 HD
ATOM   1993  CA  LYS B 101     143.157  98.496 -34.596  1.00 17.55     0.176 C 
ATOM   1994  C   LYS B 101     141.999  99.266 -35.209  1.00 16.45     0.241 C 
ATOM   1995  O   LYS B 101     141.441  98.861 -36.234  1.00 16.94    -0.271 OA
ATOM   1996  CB  LYS B 101     144.397  98.645 -35.466  1.00 20.96     0.035 C 
ATOM   1997  CG  LYS B 101     145.621  97.986 -34.878  1.00 26.24     0.004 C 
ATOM   1998  CD  LYS B 101     146.614  99.010 -34.346  1.00 30.50     0.027 C 
ATOM   1999  CE  LYS B 101     148.014  98.460 -34.394  1.00 33.00     0.229 C 
ATOM   2000  NZ  LYS B 101     148.037  97.023 -34.102  1.00 35.17    -0.079 N 
ATOM   2001  HZ1 LYS B 101     148.986  96.650 -34.135  1.00  0.00     0.274 HD
ATOM   2002  HZ2 LYS B 101     147.412  96.506 -34.720  1.00  0.00     0.274 HD
ATOM   2003  HZ3 LYS B 101     147.585  96.816 -33.211  1.00  0.00     0.274 HD
ATOM   2004  N   THR B 102     141.654 100.395 -34.598  1.00 15.48    -0.344 N 
ATOM   2005  HN  THR B 102     142.138 100.676 -33.745  1.00  0.00     0.163 HD
ATOM   2006  CA  THR B 102     140.592 101.234 -35.135  1.00 15.32     0.205 C 
ATOM   2007  C   THR B 102     140.986 101.766 -36.506  1.00 15.36     0.243 C 
ATOM   2008  O   THR B 102     142.111 102.229 -36.707  1.00 17.26    -0.271 OA
ATOM   2009  CB  THR B 102     140.326 102.384 -34.169  1.00 17.10     0.146 C 
ATOM   2010  CG2 THR B 102     139.218 103.273 -34.682  1.00 18.27     0.042 C 
ATOM   2011  OG1 THR B 102     139.925 101.839 -32.915  1.00 18.57    -0.393 OA
ATOM   2012  HG1 THR B 102     139.759 102.555 -32.313  1.00  0.00     0.210 HD
ATOM   2013  N   TYR B 103     140.058 101.678 -37.454  1.00 14.46    -0.346 N 
ATOM   2014  HN  TYR B 103     139.133 101.322 -37.213  1.00  0.00     0.163 HD
ATOM   2015  CA  TYR B 103     140.331 102.079 -38.834  1.00 15.51     0.180 C 
ATOM   2016  C   TYR B 103     139.019 102.553 -39.439  1.00 14.41     0.241 C 
ATOM   2017  O   TYR B 103     138.147 101.736 -39.743  1.00 15.13    -0.271 OA
ATOM   2018  CB  TYR B 103     140.907 100.897 -39.614  1.00 18.59     0.073 C 
ATOM   2019  CG  TYR B 103     141.138 101.172 -41.084  1.00 22.76    -0.056 A 
ATOM   2020  CD1 TYR B 103     142.111 102.070 -41.498  1.00 26.05     0.010 A 
ATOM   2021  CD2 TYR B 103     140.387 100.524 -42.060  1.00 24.67     0.010 A 
ATOM   2022  CE1 TYR B 103     142.327 102.323 -42.846  1.00 27.97     0.037 A 
ATOM   2023  CE2 TYR B 103     140.592 100.769 -43.407  1.00 26.79     0.037 A 
ATOM   2024  CZ  TYR B 103     141.562 101.668 -43.792  1.00 28.66     0.065 A 
ATOM   2025  OH  TYR B 103     141.773 101.914 -45.126  1.00 31.79    -0.361 OA
ATOM   2026  HH  TYR B 103     141.247 101.464 -45.776  1.00  0.00     0.217 HD
ATOM   2027  N   GLN B 104     138.863 103.867 -39.613  1.00 14.36    -0.346 N 
ATOM   2028  HN  GLN B 104     139.618 104.512 -39.382  1.00  0.00     0.163 HD
ATOM   2029  CA  GLN B 104     137.597 104.368 -40.139  1.00 14.66     0.177 C 
ATOM   2030  C   GLN B 104     137.432 104.056 -41.618  1.00 15.15     0.240 C 
ATOM   2031  O   GLN B 104     136.306 103.848 -42.080  1.00 14.90    -0.271 OA
ATOM   2032  CB  GLN B 104     137.456 105.870 -39.910  1.00 15.26     0.044 C 
ATOM   2033  CG  GLN B 104     137.199 106.226 -38.471  1.00 17.48     0.105 C 
ATOM   2034  CD  GLN B 104     136.445 107.538 -38.317  1.00 19.86     0.215 C 
ATOM   2035  NE2 GLN B 104     135.983 107.810 -37.105  1.00 21.22    -0.370 N 
ATOM   2036 1HE2 GLN B 104     135.477 108.690 -37.002  1.00  0.00     0.159 HD
ATOM   2037 2HE2 GLN B 104     136.128 107.190 -36.309  1.00  0.00     0.159 HD
ATOM   2038  OE1 GLN B 104     136.269 108.289 -39.281  1.00 22.49    -0.274 OA
ATOM   2039  N   GLY B 105     138.527 104.033 -42.372  1.00 16.07    -0.351 N 
ATOM   2040  HN  GLY B 105     139.432 104.236 -41.948  1.00  0.00     0.163 HD
ATOM   2041  CA  GLY B 105     138.455 103.725 -43.782  1.00 15.91     0.225 C 
ATOM   2042  C   GLY B 105     137.755 104.803 -44.595  1.00 16.93     0.236 C 
ATOM   2043  O   GLY B 105     137.434 105.894 -44.119  1.00 17.54    -0.272 OA
ATOM   2044  N   SER B 106     137.506 104.452 -45.859  1.00 17.79    -0.344 N 
ATOM   2045  HN  SER B 106     137.659 103.486 -46.149  1.00  0.00     0.163 HD
ATOM   2046  CA  SER B 106     137.019 105.422 -46.834  1.00 18.92     0.200 C 
ATOM   2047  C   SER B 106     135.623 105.928 -46.500  1.00 17.90     0.243 C 
ATOM   2048  O   SER B 106     135.256 107.035 -46.917  1.00 19.19    -0.271 OA
ATOM   2049  CB  SER B 106     137.023 104.800 -48.230  1.00 21.84     0.199 C 
ATOM   2050  OG  SER B 106     138.333 104.440 -48.634  1.00 25.69    -0.398 OA
ATOM   2051  HG  SER B 106     138.335 104.053 -49.502  1.00  0.00     0.209 HD
ATOM   2052  N   TYR B 107     134.823 105.141 -45.780  1.00 16.13    -0.346 N 
ATOM   2053  HN  TYR B 107     135.181 104.253 -45.427  1.00  0.00     0.163 HD
ATOM   2054  CA  TYR B 107     133.449 105.523 -45.487  1.00 15.72     0.180 C 
ATOM   2055  C   TYR B 107     133.285 106.191 -44.131  1.00 15.37     0.241 C 
ATOM   2056  O   TYR B 107     132.164 106.575 -43.784  1.00 16.73    -0.271 OA
ATOM   2057  CB  TYR B 107     132.511 104.313 -45.627  1.00 15.87     0.073 C 
ATOM   2058  CG  TYR B 107     132.603 103.725 -47.015  1.00 15.81    -0.056 A 
ATOM   2059  CD1 TYR B 107     131.964 104.335 -48.087  1.00 17.08     0.010 A 
ATOM   2060  CD2 TYR B 107     133.386 102.601 -47.269  1.00 17.78     0.010 A 
ATOM   2061  CE1 TYR B 107     132.073 103.824 -49.370  1.00 18.07     0.037 A 
ATOM   2062  CE2 TYR B 107     133.500 102.084 -48.547  1.00 18.57     0.037 A 
ATOM   2063  CZ  TYR B 107     132.843 102.698 -49.595  1.00 18.80     0.065 A 
ATOM   2064  OH  TYR B 107     132.961 102.189 -50.873  1.00 21.69    -0.361 OA
ATOM   2065  HH  TYR B 107     133.490 101.415 -51.028  1.00  0.00     0.217 HD
ATOM   2066  N   GLY B 108     134.364 106.363 -43.373  1.00 15.23    -0.351 N 
ATOM   2067  HN  GLY B 108     135.273 106.049 -43.712  1.00  0.00     0.163 HD
ATOM   2068  CA  GLY B 108     134.264 106.993 -42.067  1.00 14.29     0.225 C 
ATOM   2069  C   GLY B 108     133.501 106.149 -41.070  1.00 13.84     0.236 C 
ATOM   2070  O   GLY B 108     132.656 106.674 -40.336  1.00 14.48    -0.272 OA
ATOM   2071  N   PHE B 109     133.783 104.845 -41.032  1.00 13.02    -0.346 N 
ATOM   2072  HN  PHE B 109     134.566 104.501 -41.588  1.00  0.00     0.163 HD
ATOM   2073  CA  PHE B 109     133.025 103.889 -40.233  1.00 12.70     0.180 C 
ATOM   2074  C   PHE B 109     133.426 103.948 -38.765  1.00 13.14     0.241 C 
ATOM   2075  O   PHE B 109     134.619 103.916 -38.437  1.00 13.63    -0.271 OA
ATOM   2076  CB  PHE B 109     133.317 102.487 -40.768  1.00 12.82     0.073 C 
ATOM   2077  CG  PHE B 109     132.679 101.385 -39.975  1.00 11.95    -0.056 A 
ATOM   2078  CD1 PHE B 109     131.310 101.172 -40.048  1.00 13.00     0.007 A 
ATOM   2079  CD2 PHE B 109     133.450 100.538 -39.186  1.00 12.66     0.007 A 
ATOM   2080  CE1 PHE B 109     130.711 100.142 -39.356  1.00 13.49     0.001 A 
ATOM   2081  CE2 PHE B 109     132.857  99.503 -38.473  1.00 13.19     0.001 A 
ATOM   2082  CZ  PHE B 109     131.484  99.299 -38.567  1.00 13.35     0.000 A 
ATOM   2083  N   ARG B 110     132.426 103.997 -37.880  1.00 12.27    -0.346 N 
ATOM   2084  HN  ARG B 110     131.467 104.096 -38.213  1.00  0.00     0.163 HD
ATOM   2085  CA  ARG B 110     132.681 103.911 -36.444  1.00 12.24     0.176 C 
ATOM   2086  C   ARG B 110     131.409 103.483 -35.726  1.00 11.66     0.241 C 
ATOM   2087  O   ARG B 110     130.305 103.570 -36.271  1.00 12.83    -0.271 OA
ATOM   2088  CB  ARG B 110     133.227 105.223 -35.860  1.00 13.15     0.036 C 
ATOM   2089  CG  ARG B 110     132.213 106.358 -35.786  1.00 13.60     0.023 C 
ATOM   2090  CD  ARG B 110     132.016 107.082 -37.109  1.00 14.07     0.138 C 
ATOM   2091  NE  ARG B 110     131.193 108.272 -36.925  1.00 15.06    -0.227 N 
ATOM   2092  HE  ARG B 110     130.869 108.490 -35.983  1.00  0.00     0.177 HD
ATOM   2093  CZ  ARG B 110     130.842 109.086 -37.910  1.00 17.26     0.665 C 
ATOM   2094  NH1 ARG B 110     131.241 108.839 -39.146  1.00 18.43    -0.235 N 
ATOM   2095 1HH1 ARG B 110     131.821 108.022 -39.337  1.00  0.00     0.174 HD
ATOM   2096 2HH1 ARG B 110     130.971 109.466 -39.904  1.00  0.00     0.174 HD
ATOM   2097  NH2 ARG B 110     130.090 110.145 -37.662  1.00 20.16    -0.235 N 
ATOM   2098 1HH2 ARG B 110     129.782 110.336 -36.708  1.00  0.00     0.174 HD
ATOM   2099 2HH2 ARG B 110     129.820 110.772 -38.420  1.00  0.00     0.174 HD
ATOM   2100  N   LEU B 111     131.581 103.020 -34.488  1.00 11.86    -0.346 N 
ATOM   2101  HN  LEU B 111     132.519 103.001 -34.088  1.00  0.00     0.163 HD
ATOM   2102  CA  LEU B 111     130.459 102.540 -33.693  1.00 11.25     0.177 C 
ATOM   2103  C   LEU B 111     129.862 103.659 -32.842  1.00 11.94     0.240 C 
ATOM   2104  O   LEU B 111     130.462 104.716 -32.638  1.00 14.13    -0.271 OA
ATOM   2105  CB  LEU B 111     130.916 101.419 -32.760  1.00 11.59     0.038 C 
ATOM   2106  CG  LEU B 111     131.601 100.246 -33.433  1.00 12.15    -0.020 C 
ATOM   2107  CD1 LEU B 111     132.046  99.245 -32.399  1.00 13.25     0.009 C 
ATOM   2108  CD2 LEU B 111     130.677  99.611 -34.451  1.00 13.25     0.009 C 
ATOM   2109  N   GLY B 112     128.657 103.407 -32.345  1.00 12.23    -0.351 N 
ATOM   2110  HN  GLY B 112     128.138 102.595 -32.679  1.00  0.00     0.163 HD
ATOM   2111  CA  GLY B 112     128.065 104.264 -31.337  1.00 12.02     0.225 C 
ATOM   2112  C   GLY B 112     127.219 103.424 -30.407  1.00 11.44     0.236 C 
ATOM   2113  O   GLY B 112     126.800 102.315 -30.750  1.00 12.45    -0.272 OA
ATOM   2114  N   PHE B 113     126.957 103.967 -29.221  1.00 12.15    -0.346 N 
ATOM   2115  HN  PHE B 113     127.285 104.912 -29.020  1.00  0.00     0.163 HD
ATOM   2116  CA  PHE B 113     126.213 103.241 -28.206  1.00 13.19     0.180 C 
ATOM   2117  C   PHE B 113     125.192 104.168 -27.567  1.00 14.18     0.241 C 
ATOM   2118  O   PHE B 113     125.408 105.376 -27.463  1.00 15.45    -0.271 OA
ATOM   2119  CB  PHE B 113     127.155 102.685 -27.125  1.00 13.48     0.073 C 
ATOM   2120  CG  PHE B 113     128.168 101.720 -27.668  1.00 12.88    -0.056 A 
ATOM   2121  CD1 PHE B 113     129.365 102.177 -28.196  1.00 13.52     0.007 A 
ATOM   2122  CD2 PHE B 113     127.904 100.363 -27.689  1.00 13.91     0.007 A 
ATOM   2123  CE1 PHE B 113     130.296 101.299 -28.728  1.00 14.01     0.001 A 
ATOM   2124  CE2 PHE B 113     128.828  99.472 -28.208  1.00 14.55     0.001 A 
ATOM   2125  CZ  PHE B 113     130.028  99.940 -28.735  1.00 14.50     0.000 A 
ATOM   2126  N   LEU B 114     124.074 103.586 -27.145  1.00 15.93    -0.346 N 
ATOM   2127  HN  LEU B 114     123.924 102.595 -27.335  1.00  0.00     0.163 HD
ATOM   2128  CA  LEU B 114     123.062 104.334 -26.419  1.00 16.65     0.177 C 
ATOM   2129  C   LEU B 114     123.600 104.763 -25.059  1.00 16.71     0.241 C 
ATOM   2130  O   LEU B 114     124.611 104.257 -24.571  1.00 18.56    -0.271 OA
ATOM   2131  CB  LEU B 114     121.826 103.459 -26.197  1.00 18.34     0.038 C 
ATOM   2132  CG  LEU B 114     121.095 102.981 -27.449  1.00 20.86    -0.020 C 
ATOM   2133  CD1 LEU B 114     119.946 102.066 -27.068  1.00 21.98     0.009 C 
ATOM   2134  CD2 LEU B 114     120.597 104.178 -28.247  1.00 22.01     0.009 C 
ATOM   2135  N   HIS B 115     122.904 105.707 -24.443  1.00 17.29    -0.346 N 
ATOM   2136  HN  HIS B 115     122.114 106.131 -24.929  1.00  0.00     0.163 HD
ATOM   2137  CA  HIS B 115     123.227 106.162 -23.094  1.00 17.39     0.182 C 
ATOM   2138  C   HIS B 115     122.160 105.601 -22.161  1.00 19.28     0.241 C 
ATOM   2139  O   HIS B 115     121.151 106.247 -21.883  1.00 21.99    -0.271 OA
ATOM   2140  CB  HIS B 115     123.341 107.686 -23.061  1.00 18.70     0.093 C 
ATOM   2141  CG  HIS B 115     124.461 108.193 -23.909  1.00 19.31     0.028 A 
ATOM   2142  CD2 HIS B 115     125.762 108.430 -23.617  1.00 19.70     0.114 A 
ATOM   2143  ND1 HIS B 115     124.324 108.428 -25.260  1.00 21.64    -0.354 N 
ATOM   2144  HD1 HIS B 115     123.463 108.314 -25.794  1.00  0.00     0.166 HD
ATOM   2145  CE1 HIS B 115     125.482 108.824 -25.755  1.00 20.94     0.180 A 
ATOM   2146  NE2 HIS B 115     126.370 108.837 -24.777  1.00 20.59    -0.360 N 
ATOM   2147  HE2 HIS B 115     127.349 109.106 -24.870  1.00  0.00     0.166 HD
ATOM   2148  N   SER B 116     122.398 104.386 -21.673  1.00 19.43    -0.344 N 
ATOM   2149  HN  SER B 116     123.315 103.966 -21.824  1.00  0.00     0.163 HD
ATOM   2150  CA  SER B 116     121.394 103.636 -20.931  1.00 20.04     0.200 C 
ATOM   2151  C   SER B 116     121.486 103.807 -19.422  1.00 20.35     0.242 C 
ATOM   2152  O   SER B 116     120.580 103.352 -18.714  1.00 22.20    -0.271 OA
ATOM   2153  CB  SER B 116     121.495 102.146 -21.273  1.00 22.08     0.199 C 
ATOM   2154  OG  SER B 116     121.229 101.936 -22.650  1.00 25.09    -0.398 OA
ATOM   2155  HG  SER B 116     121.292 101.012 -22.862  1.00  0.00     0.209 HD
ATOM   2156  N   GLY B 117     122.538 104.440 -18.909  1.00 19.07    -0.350 N 
ATOM   2157  HN  GLY B 117     123.272 104.784 -19.528  1.00  0.00     0.163 HD
ATOM   2158  CA  GLY B 117     122.652 104.645 -17.478  1.00 18.98     0.225 C 
ATOM   2159  C   GLY B 117     123.089 103.395 -16.730  1.00 19.03     0.236 C 
ATOM   2160  O   GLY B 117     123.445 102.361 -17.308  1.00 19.69    -0.272 OA
ATOM   2161  N   THR B 118     123.059 103.501 -15.398  1.00 21.19    -0.344 N 
ATOM   2162  HN  THR B 118     122.648 104.329 -14.968  1.00  0.00     0.163 HD
ATOM   2163  CA  THR B 118     123.607 102.446 -14.552  1.00 23.74     0.205 C 
ATOM   2164  C   THR B 118     122.637 101.974 -13.474  1.00 24.93     0.243 C 
ATOM   2165  O   THR B 118     123.079 101.424 -12.459  1.00 25.81    -0.271 OA
ATOM   2166  CB  THR B 118     124.936 102.873 -13.926  1.00 26.38     0.146 C 
ATOM   2167  CG2 THR B 118     125.984 103.118 -14.994  1.00 27.46     0.042 C 
ATOM   2168  OG1 THR B 118     124.745 104.072 -13.167  1.00 27.80    -0.393 OA
ATOM   2169  HG1 THR B 118     125.570 104.337 -12.778  1.00  0.00     0.210 HD
ATOM   2170  N   ALA B 119     121.334 102.163 -13.670  1.00 25.28    -0.346 N 
ATOM   2171  HN  ALA B 119     121.015 102.667 -14.497  1.00  0.00     0.163 HD
ATOM   2172  CA  ALA B 119     120.361 101.657 -12.714  1.00 27.59     0.172 C 
ATOM   2173  C   ALA B 119     120.468 100.140 -12.589  1.00 30.03     0.240 C 
ATOM   2174  O   ALA B 119     120.945  99.445 -13.490  1.00 29.89    -0.271 OA
ATOM   2175  CB  ALA B 119     118.944 102.038 -13.141  1.00 27.72     0.042 C 
ATOM   2176  N   LYS B 120     120.010  99.625 -11.444  1.00 32.46    -0.346 N 
ATOM   2177  HN  LYS B 120     119.566 100.233 -10.757  1.00  0.00     0.163 HD
ATOM   2178  CA  LYS B 120     120.142  98.196 -11.171  1.00 34.27     0.172 C 
ATOM   2179  C   LYS B 120     119.418  97.349 -12.211  1.00 34.95     0.240 C 
ATOM   2180  O   LYS B 120     119.827  96.214 -12.478  1.00 35.94    -0.271 OA
ATOM   2181  CB  LYS B 120     119.627  97.879  -9.766  1.00 34.67     0.042 C 
ATOM   2182  N   SER B 121     118.363  97.888 -12.823  1.00 34.52    -0.344 N 
ATOM   2183  HN  SER B 121     118.123  98.859 -12.622  1.00  0.00     0.163 HD
ATOM   2184  CA  SER B 121     117.540  97.143 -13.768  1.00 34.00     0.200 C 
ATOM   2185  C   SER B 121     118.088  97.143 -15.191  1.00 31.72     0.243 C 
ATOM   2186  O   SER B 121     117.547  96.425 -16.039  1.00 33.39    -0.271 OA
ATOM   2187  CB  SER B 121     116.125  97.727 -13.789  1.00 36.00     0.199 C 
ATOM   2188  OG  SER B 121     116.117  99.009 -14.399  1.00 37.42    -0.398 OA
ATOM   2189  HG  SER B 121     115.239  99.371 -14.412  1.00  0.00     0.209 HD
ATOM   2190  N   VAL B 122     119.129  97.922 -15.483  1.00 27.38    -0.346 N 
ATOM   2191  HN  VAL B 122     119.608  98.429 -14.739  1.00  0.00     0.163 HD
ATOM   2192  CA  VAL B 122     119.587  98.053 -16.862  1.00 24.24     0.180 C 
ATOM   2193  C   VAL B 122     120.176  96.731 -17.343  1.00 22.71     0.241 C 
ATOM   2194  O   VAL B 122     120.880  96.030 -16.603  1.00 23.95    -0.271 OA
ATOM   2195  CB  VAL B 122     120.568  99.232 -17.004  1.00 24.11     0.009 C 
ATOM   2196  CG1 VAL B 122     121.942  98.897 -16.436  1.00 24.66     0.012 C 
ATOM   2197  CG2 VAL B 122     120.678  99.660 -18.455  1.00 24.57     0.012 C 
ATOM   2198  N   THR B 123     119.863  96.364 -18.587  1.00 20.81    -0.344 N 
ATOM   2199  HN  THR B 123     119.304  96.991 -19.165  1.00  0.00     0.163 HD
ATOM   2200  CA  THR B 123     120.302  95.088 -19.139  1.00 20.62     0.205 C 
ATOM   2201  C   THR B 123     121.542  95.210 -20.009  1.00 18.24     0.243 C 
ATOM   2202  O   THR B 123     122.204  94.198 -20.264  1.00 18.42    -0.271 OA
ATOM   2203  CB  THR B 123     119.178  94.460 -19.972  1.00 22.95     0.146 C 
ATOM   2204  CG2 THR B 123     117.980  94.104 -19.087  1.00 23.67     0.042 C 
ATOM   2205  OG1 THR B 123     118.772  95.383 -20.988  1.00 24.74    -0.393 OA
ATOM   2206  HG1 THR B 123     119.515  95.604 -21.537  1.00  0.00     0.210 HD
ATOM   2207  N   CYS B 124     121.864  96.418 -20.460  1.00 17.39    -0.345 N 
ATOM   2208  HN  CYS B 124     121.273  97.208 -20.204  1.00  0.00     0.163 HD
ATOM   2209  CA  CYS B 124     123.023  96.661 -21.303  1.00 16.52     0.186 C 
ATOM   2210  C   CYS B 124     123.393  98.124 -21.129  1.00 15.41     0.242 C 
ATOM   2211  O   CYS B 124     122.522  98.995 -21.228  1.00 17.48    -0.271 OA
ATOM   2212  CB  CYS B 124     122.666  96.393 -22.769  1.00 17.61     0.120 C 
ATOM   2213  SG  CYS B 124     124.010  96.662 -23.950  1.00 19.81    -0.095 SA
ATOM   2214  N   THR B 125     124.668  98.395 -20.858  1.00 14.49    -0.344 N 
ATOM   2215  HN  THR B 125     125.340  97.632 -20.774  1.00  0.00     0.163 HD
ATOM   2216  CA  THR B 125     125.112  99.772 -20.680  1.00 13.94     0.205 C 
ATOM   2217  C   THR B 125     126.567  99.896 -21.119  1.00 13.16     0.243 C 
ATOM   2218  O   THR B 125     127.367  98.980 -20.904  1.00 14.36    -0.271 OA
ATOM   2219  CB  THR B 125     124.903 100.235 -19.233  1.00 15.42     0.146 C 
ATOM   2220  CG2 THR B 125     125.758  99.438 -18.257  1.00 16.22     0.042 C 
ATOM   2221  OG1 THR B 125     125.234 101.619 -19.141  1.00 16.52    -0.393 OA
ATOM   2222  HG1 THR B 125     125.105 101.906 -18.245  1.00  0.00     0.210 HD
ATOM   2223  N   TYR B 126     126.897 101.012 -21.761  1.00 13.57    -0.346 N 
ATOM   2224  HN  TYR B 126     126.205 101.757 -21.844  1.00  0.00     0.163 HD
ATOM   2225  CA  TYR B 126     128.212 101.206 -22.349  1.00 12.22     0.180 C 
ATOM   2226  C   TYR B 126     128.966 102.295 -21.601  1.00 12.31     0.241 C 
ATOM   2227  O   TYR B 126     128.417 103.374 -21.354  1.00 13.88    -0.271 OA
ATOM   2228  CB  TYR B 126     128.092 101.591 -23.827  1.00 12.49     0.073 C 
ATOM   2229  CG  TYR B 126     129.425 101.941 -24.445  1.00 11.69    -0.056 A 
ATOM   2230  CD1 TYR B 126     130.352 100.945 -24.755  1.00 12.62     0.010 A 
ATOM   2231  CD2 TYR B 126     129.764 103.261 -24.709  1.00 12.35     0.010 A 
ATOM   2232  CE1 TYR B 126     131.578 101.260 -25.310  1.00 12.78     0.037 A 
ATOM   2233  CE2 TYR B 126     130.977 103.586 -25.257  1.00 12.54     0.037 A 
ATOM   2234  CZ  TYR B 126     131.882 102.587 -25.559  1.00 13.15     0.065 A 
ATOM   2235  OH  TYR B 126     133.094 102.925 -26.094  1.00 14.00    -0.361 OA
ATOM   2236  HH  TYR B 126     133.303 103.836 -26.265  1.00  0.00     0.217 HD
ATOM   2237  N   SER B 127     130.239 102.029 -21.295  1.00 12.54    -0.344 N 
ATOM   2238  HN  SER B 127     130.618 101.111 -21.525  1.00  0.00     0.163 HD
ATOM   2239  CA  SER B 127     131.104 103.003 -20.645  1.00 13.06     0.200 C 
ATOM   2240  C   SER B 127     132.067 103.606 -21.650  1.00 13.16     0.245 C 
ATOM   2241  O   SER B 127     133.030 102.931 -22.050  1.00 12.96    -0.271 OA
ATOM   2242  CB  SER B 127     131.893 102.332 -19.528  1.00 13.59     0.199 C 
ATOM   2243  OG  SER B 127     132.906 103.201 -19.038  1.00 15.06    -0.398 OA
ATOM   2244  HG  SER B 127     133.398 102.783 -18.341  1.00  0.00     0.209 HD
ATOM   2245  N   PRO B 128     131.888 104.867 -22.050  1.00 13.84    -0.337 N 
ATOM   2246  CA  PRO B 128     132.899 105.494 -22.914  1.00 15.58     0.179 C 
ATOM   2247  C   PRO B 128     134.269 105.583 -22.266  1.00 16.05     0.241 C 
ATOM   2248  O   PRO B 128     135.283 105.413 -22.950  1.00 17.92    -0.271 OA
ATOM   2249  CB  PRO B 128     132.301 106.880 -23.208  1.00 16.40     0.037 C 
ATOM   2250  CG  PRO B 128     130.820 106.713 -22.994  1.00 16.54     0.022 C 
ATOM   2251  CD  PRO B 128     130.681 105.703 -21.896  1.00 14.34     0.127 C 
ATOM   2252  N   ALA B 129     134.331 105.822 -20.953  1.00 16.42    -0.346 N 
ATOM   2253  HN  ALA B 129     133.473 105.896 -20.407  1.00  0.00     0.163 HD
ATOM   2254  CA  ALA B 129     135.626 105.977 -20.301  1.00 17.62     0.172 C 
ATOM   2255  C   ALA B 129     136.432 104.688 -20.345  1.00 17.34     0.240 C 
ATOM   2256  O   ALA B 129     137.665 104.729 -20.422  1.00 19.49    -0.271 OA
ATOM   2257  CB  ALA B 129     135.442 106.443 -18.858  1.00 19.25     0.042 C 
ATOM   2258  N   LEU B 130     135.758 103.540 -20.303  1.00 15.85    -0.346 N 
ATOM   2259  HN  LEU B 130     134.741 103.571 -20.233  1.00  0.00     0.163 HD
ATOM   2260  CA  LEU B 130     136.414 102.245 -20.353  1.00 16.37     0.177 C 
ATOM   2261  C   LEU B 130     136.397 101.618 -21.741  1.00 16.46     0.241 C 
ATOM   2262  O   LEU B 130     137.011 100.561 -21.924  1.00 17.93    -0.271 OA
ATOM   2263  CB  LEU B 130     135.734 101.286 -19.376  1.00 15.80     0.038 C 
ATOM   2264  CG  LEU B 130     135.778 101.714 -17.912  1.00 17.42    -0.020 C 
ATOM   2265  CD1 LEU B 130     134.767 100.926 -17.097  1.00 17.72     0.009 C 
ATOM   2266  CD2 LEU B 130     137.187 101.534 -17.343  1.00 19.25     0.009 C 
ATOM   2267  N   ASN B 131     135.710 102.231 -22.712  1.00 15.30    -0.346 N 
ATOM   2268  HN  ASN B 131     135.419 103.197 -22.560  1.00  0.00     0.163 HD
ATOM   2269  CA  ASN B 131     135.351 101.590 -23.988  1.00 13.10     0.185 C 
ATOM   2270  C   ASN B 131     134.890 100.157 -23.755  1.00 12.32     0.241 C 
ATOM   2271  O   ASN B 131     135.409  99.204 -24.336  1.00 13.06    -0.271 OA
ATOM   2272  CB  ASN B 131     136.483 101.635 -25.015  1.00 13.96     0.137 C 
ATOM   2273  CG  ASN B 131     136.055 101.121 -26.392  1.00 13.78     0.217 C 
ATOM   2274  ND2 ASN B 131     136.991 100.521 -27.108  1.00 14.53    -0.370 N 
ATOM   2275 1HD2 ASN B 131     136.706 100.179 -28.025  1.00  0.00     0.159 HD
ATOM   2276 2HD2 ASN B 131     137.948 100.411 -26.774  1.00  0.00     0.159 HD
ATOM   2277  OD1 ASN B 131     134.898 101.254 -26.796  1.00 14.62    -0.274 OA
ATOM   2278  N   LYS B 132     133.885 100.023 -22.891  1.00 11.52    -0.346 N 
ATOM   2279  HN  LYS B 132     133.391 100.852 -22.561  1.00  0.00     0.163 HD
ATOM   2280  CA  LYS B 132     133.483  98.709 -22.412  1.00 11.80     0.176 C 
ATOM   2281  C   LYS B 132     131.969  98.620 -22.308  1.00 10.92     0.241 C 
ATOM   2282  O   LYS B 132     131.332  99.477 -21.688  1.00 11.36    -0.271 OA
ATOM   2283  CB  LYS B 132     134.135  98.412 -21.057  1.00 13.11     0.035 C 
ATOM   2284  CG  LYS B 132     133.877  97.009 -20.530  1.00 13.55     0.004 C 
ATOM   2285  CD  LYS B 132     134.865  96.697 -19.417  1.00 15.43     0.027 C 
ATOM   2286  CE  LYS B 132     134.676  95.301 -18.880  1.00 17.26     0.229 C 
ATOM   2287  NZ  LYS B 132     135.742  94.994 -17.898  1.00 19.75    -0.079 N 
ATOM   2288  HZ1 LYS B 132     135.614  94.050 -17.535  1.00  0.00     0.274 HD
ATOM   2289  HZ2 LYS B 132     135.789  95.689 -17.153  1.00  0.00     0.274 HD
ATOM   2290  HZ3 LYS B 132     136.674  95.132 -18.288  1.00  0.00     0.274 HD
ATOM   2291  N   LEU B 133     131.407  97.581 -22.928  1.00 11.00    -0.346 N 
ATOM   2292  HN  LEU B 133     132.005  96.968 -23.482  1.00  0.00     0.163 HD
ATOM   2293  CA  LEU B 133     129.987  97.277 -22.855  1.00 12.00     0.177 C 
ATOM   2294  C   LEU B 133     129.772  96.266 -21.735  1.00 11.92     0.241 C 
ATOM   2295  O   LEU B 133     130.502  95.277 -21.643  1.00 13.46    -0.271 OA
ATOM   2296  CB  LEU B 133     129.520  96.682 -24.186  1.00 12.48     0.038 C 
ATOM   2297  CG  LEU B 133     128.013  96.477 -24.344  1.00 14.77    -0.020 C 
ATOM   2298  CD1 LEU B 133     127.299  97.836 -24.397  1.00 17.46     0.009 C 
ATOM   2299  CD2 LEU B 133     127.734  95.642 -25.591  1.00 18.47     0.009 C 
ATOM   2300  N   PHE B 134     128.775  96.521 -20.891  1.00 12.46    -0.346 N 
ATOM   2301  HN  PHE B 134     128.262  97.396 -20.999  1.00  0.00     0.163 HD
ATOM   2302  CA  PHE B 134     128.378  95.615 -19.821  1.00 13.47     0.180 C 
ATOM   2303  C   PHE B 134     126.966  95.138 -20.126  1.00 13.41     0.241 C 
ATOM   2304  O   PHE B 134     126.071  95.960 -20.347  1.00 14.32    -0.271 OA
ATOM   2305  CB  PHE B 134     128.353  96.357 -18.481  1.00 14.06     0.073 C 
ATOM   2306  CG  PHE B 134     129.687  96.885 -18.039  1.00 14.24    -0.056 A 
ATOM   2307  CD1 PHE B 134     130.205  98.049 -18.582  1.00 13.85     0.007 A 
ATOM   2308  CD2 PHE B 134     130.418  96.225 -17.059  1.00 15.27     0.007 A 
ATOM   2309  CE1 PHE B 134     131.436  98.533 -18.175  1.00 14.87     0.001 A 
ATOM   2310  CE2 PHE B 134     131.646  96.703 -16.647  1.00 15.34     0.001 A 
ATOM   2311  CZ  PHE B 134     132.154  97.872 -17.197  1.00 15.26     0.000 A 
ATOM   2312  N   CYS B 135     126.753  93.823 -20.138  1.00 13.16    -0.345 N 
ATOM   2313  HN  CYS B 135     127.498  93.170 -19.895  1.00  0.00     0.163 HD
ATOM   2314  CA  CYS B 135     125.429  93.341 -20.507  1.00 14.07     0.186 C 
ATOM   2315  C   CYS B 135     125.085  92.073 -19.749  1.00 14.75     0.241 C 
ATOM   2316  O   CYS B 135     125.962  91.343 -19.292  1.00 15.65    -0.271 OA
ATOM   2317  CB  CYS B 135     125.325  93.085 -22.007  1.00 16.55     0.120 C 
ATOM   2318  SG  CYS B 135     126.466  91.833 -22.589  1.00 18.11    -0.095 SA
ATOM   2319  N   GLN B 136     123.785  91.823 -19.627  1.00 15.76    -0.346 N 
ATOM   2320  HN  GLN B 136     123.113  92.526 -19.933  1.00  0.00     0.163 HD
ATOM   2321  CA  GLN B 136     123.298  90.574 -19.069  1.00 15.88     0.177 C 
ATOM   2322  C   GLN B 136     123.339  89.470 -20.125  1.00 15.19     0.241 C 
ATOM   2323  O   GLN B 136     123.405  89.720 -21.327  1.00 16.45    -0.271 OA
ATOM   2324  CB  GLN B 136     121.876  90.758 -18.542  1.00 17.65     0.044 C 
ATOM   2325  CG  GLN B 136     121.811  91.595 -17.281  1.00 20.68     0.105 C 
ATOM   2326  CD  GLN B 136     120.395  91.824 -16.781  1.00 24.34     0.215 C 
ATOM   2327  NE2 GLN B 136     120.279  92.429 -15.607  1.00 26.76    -0.370 N 
ATOM   2328 1HE2 GLN B 136     121.087  92.726 -15.059  1.00  0.00     0.159 HD
ATOM   2329 2HE2 GLN B 136     119.328  92.583 -15.271  1.00  0.00     0.159 HD
ATOM   2330  OE1 GLN B 136     119.423  91.467 -17.440  1.00 26.73    -0.274 OA
ATOM   2331  N   LEU B 137     123.301  88.232 -19.648  1.00 14.77    -0.346 N 
ATOM   2332  HN  LEU B 137     123.222  88.097 -18.640  1.00  0.00     0.163 HD
ATOM   2333  CA  LEU B 137     123.368  87.059 -20.510  1.00 14.38     0.177 C 
ATOM   2334  C   LEU B 137     122.204  87.036 -21.490  1.00 14.20     0.241 C 
ATOM   2335  O   LEU B 137     121.037  87.094 -21.088  1.00 15.87    -0.271 OA
ATOM   2336  CB  LEU B 137     123.309  85.816 -19.626  1.00 14.94     0.038 C 
ATOM   2337  CG  LEU B 137     123.316  84.485 -20.369  1.00 14.96    -0.020 C 
ATOM   2338  CD1 LEU B 137     124.622  84.310 -21.090  1.00 15.76     0.009 C 
ATOM   2339  CD2 LEU B 137     123.071  83.340 -19.389  1.00 16.81     0.009 C 
ATOM   2340  N   ALA B 138     122.531  86.950 -22.780  1.00 14.65    -0.346 N 
ATOM   2341  HN  ALA B 138     123.515  87.045 -23.031  1.00  0.00     0.163 HD
ATOM   2342  CA  ALA B 138     121.570  86.729 -23.855  1.00 16.94     0.172 C 
ATOM   2343  C   ALA B 138     120.584  87.877 -24.042  1.00 18.72     0.240 C 
ATOM   2344  O   ALA B 138     119.578  87.714 -24.730  1.00 23.32    -0.271 OA
ATOM   2345  CB  ALA B 138     120.827  85.391 -23.721  1.00 18.42     0.042 C 
ATOM   2346  N   LYS B 139     120.841  89.040 -23.463  1.00 16.56    -0.346 N 
ATOM   2347  HN  LYS B 139     121.683  89.142 -22.896  1.00  0.00     0.163 HD
ATOM   2348  CA  LYS B 139     119.945  90.174 -23.621  1.00 17.47     0.176 C 
ATOM   2349  C   LYS B 139     120.375  91.032 -24.809  1.00 16.10     0.241 C 
ATOM   2350  O   LYS B 139     121.516  90.979 -25.268  1.00 15.64    -0.271 OA
ATOM   2351  CB  LYS B 139     119.946  91.021 -22.348  1.00 20.46     0.035 C 
ATOM   2352  CG  LYS B 139     119.346  90.322 -21.134  1.00 24.48     0.004 C 
ATOM   2353  CD  LYS B 139     117.852  90.117 -21.312  1.00 28.55     0.027 C 
ATOM   2354  CE  LYS B 139     117.201  89.597 -20.049  1.00 31.81     0.229 C 
ATOM   2355  NZ  LYS B 139     115.949  88.850 -20.368  1.00 33.86    -0.079 N 
ATOM   2356  HZ1 LYS B 139     115.510  88.499 -19.517  1.00  0.00     0.274 HD
ATOM   2357  HZ2 LYS B 139     116.116  88.103 -21.042  1.00  0.00     0.274 HD
ATOM   2358  HZ3 LYS B 139     115.303  89.414 -20.921  1.00  0.00     0.274 HD
ATOM   2359  N   THR B 140     119.436  91.836 -25.297  1.00 15.92    -0.344 N 
ATOM   2360  HN  THR B 140     118.521  91.862 -24.846  1.00  0.00     0.163 HD
ATOM   2361  CA  THR B 140     119.679  92.681 -26.459  1.00 16.05     0.205 C 
ATOM   2362  C   THR B 140     120.757  93.717 -26.169  1.00 15.51     0.243 C 
ATOM   2363  O   THR B 140     120.656  94.483 -25.207  1.00 17.56    -0.271 OA
ATOM   2364  CB  THR B 140     118.375  93.398 -26.813  1.00 16.71     0.146 C 
ATOM   2365  CG2 THR B 140     118.522  94.203 -28.093  1.00 18.50     0.042 C 
ATOM   2366  OG1 THR B 140     117.334  92.432 -26.980  1.00 18.39    -0.393 OA
ATOM   2367  HG1 THR B 140     117.242  91.929 -26.180  1.00  0.00     0.210 HD
ATOM   2368  N   CYS B 141     121.775  93.760 -27.025  1.00 14.14    -0.345 N 
ATOM   2369  HN  CYS B 141     121.825  93.054 -27.760  1.00  0.00     0.163 HD
ATOM   2370  CA  CYS B 141     122.826  94.775 -26.958  1.00 13.88     0.186 C 
ATOM   2371  C   CYS B 141     122.783  95.589 -28.238  1.00 13.70     0.244 C 
ATOM   2372  O   CYS B 141     123.249  95.118 -29.291  1.00 14.39    -0.271 OA
ATOM   2373  CB  CYS B 141     124.206  94.138 -26.806  1.00 15.25     0.120 C 
ATOM   2374  SG  CYS B 141     124.391  93.143 -25.352  1.00 16.96    -0.095 SA
ATOM   2375  N   PRO B 142     122.212  96.792 -28.214  1.00 14.27    -0.337 N 
ATOM   2376  CA  PRO B 142     122.168  97.612 -29.431  1.00 14.44     0.179 C 
ATOM   2377  C   PRO B 142     123.529  98.241 -29.699  1.00 15.06     0.241 C 
ATOM   2378  O   PRO B 142     124.128  98.868 -28.821  1.00 17.63    -0.271 OA
ATOM   2379  CB  PRO B 142     121.125  98.688 -29.105  1.00 17.01     0.037 C 
ATOM   2380  CG  PRO B 142     120.509  98.289 -27.803  1.00 17.86     0.022 C 
ATOM   2381  CD  PRO B 142     121.480  97.409 -27.101  1.00 16.17     0.127 C 
ATOM   2382  N   VAL B 143     124.024  98.055 -30.914  1.00 12.91    -0.346 N 
ATOM   2383  HN  VAL B 143     123.515  97.454 -31.563  1.00  0.00     0.163 HD
ATOM   2384  CA  VAL B 143     125.264  98.673 -31.360  1.00 12.88     0.180 C 
ATOM   2385  C   VAL B 143     124.946  99.475 -32.611  1.00 12.76     0.241 C 
ATOM   2386  O   VAL B 143     124.372  98.941 -33.563  1.00 13.40    -0.271 OA
ATOM   2387  CB  VAL B 143     126.355  97.618 -31.624  1.00 13.32     0.009 C 
ATOM   2388  CG1 VAL B 143     127.624  98.293 -32.140  1.00 14.60     0.012 C 
ATOM   2389  CG2 VAL B 143     126.643  96.827 -30.350  1.00 14.71     0.012 C 
ATOM   2390  N   GLN B 144     125.284 100.759 -32.597  1.00 12.42    -0.346 N 
ATOM   2391  HN  GLN B 144     125.713 101.154 -31.760  1.00  0.00     0.163 HD
ATOM   2392  CA  GLN B 144     125.055 101.613 -33.749  1.00 12.41     0.177 C 
ATOM   2393  C   GLN B 144     126.255 101.590 -34.675  1.00 12.82     0.241 C 
ATOM   2394  O   GLN B 144     127.403 101.541 -34.228  1.00 12.59    -0.271 OA
ATOM   2395  CB  GLN B 144     124.860 103.051 -33.288  1.00 13.83     0.044 C 
ATOM   2396  CG  GLN B 144     123.708 103.218 -32.336  1.00 15.68     0.105 C 
ATOM   2397  CD  GLN B 144     123.629 104.606 -31.764  1.00 17.83     0.215 C 
ATOM   2398  NE2 GLN B 144     122.463 104.951 -31.253  1.00 20.83    -0.370 N 
ATOM   2399 1HE2 GLN B 144     121.664 104.318 -31.226  1.00  0.00     0.159 HD
ATOM   2400 2HE2 GLN B 144     122.409 105.893 -30.865  1.00  0.00     0.159 HD
ATOM   2401  OE1 GLN B 144     124.598 105.374 -31.797  1.00 17.28    -0.274 OA
ATOM   2402  N   LEU B 145     125.977 101.660 -35.971  1.00 12.67    -0.346 N 
ATOM   2403  HN  LEU B 145     125.005 101.562 -36.264  1.00  0.00     0.163 HD
ATOM   2404  CA  LEU B 145     126.989 101.870 -36.996  1.00 12.67     0.177 C 
ATOM   2405  C   LEU B 145     126.774 103.262 -37.565  1.00 12.91     0.241 C 
ATOM   2406  O   LEU B 145     125.635 103.642 -37.856  1.00 13.47    -0.271 OA
ATOM   2407  CB  LEU B 145     126.862 100.845 -38.127  1.00 14.69     0.038 C 
ATOM   2408  CG  LEU B 145     126.993  99.359 -37.785  1.00 16.90    -0.020 C 
ATOM   2409  CD1 LEU B 145     128.031  99.077 -36.722  1.00 16.16     0.009 C 
ATOM   2410  CD2 LEU B 145     125.655  98.787 -37.398  1.00 18.50     0.009 C 
ATOM   2411  N   TRP B 146     127.862 104.022 -37.687  1.00 12.17    -0.346 N 
ATOM   2412  HN  TRP B 146     128.751 103.640 -37.364  1.00  0.00     0.163 HD
ATOM   2413  CA  TRP B 146     127.860 105.363 -38.252  1.00 12.68     0.181 C 
ATOM   2414  C   TRP B 146     128.850 105.403 -39.402  1.00 13.23     0.241 C 
ATOM   2415  O   TRP B 146     129.927 104.810 -39.315  1.00 13.65    -0.271 OA
ATOM   2416  CB  TRP B 146     128.304 106.378 -37.189  1.00 12.94     0.075 C 
ATOM   2417  CG  TRP B 146     127.307 106.546 -36.080  1.00 12.29    -0.028 A 
ATOM   2418  CD1 TRP B 146     127.224 105.815 -34.922  1.00 13.71     0.096 A 
ATOM   2419  CD2 TRP B 146     126.240 107.498 -36.032  1.00 13.24    -0.002 A 
ATOM   2420  CE2 TRP B 146     125.550 107.296 -34.818  1.00 13.26     0.042 A 
ATOM   2421  CE3 TRP B 146     125.800 108.500 -36.903  1.00 14.44     0.014 A 
ATOM   2422  NE1 TRP B 146     126.169 106.266 -34.156  1.00 13.81    -0.365 N 
ATOM   2423  HE1 TRP B 146     125.894 105.895 -33.247  1.00  0.00     0.165 HD
ATOM   2424  CZ2 TRP B 146     124.442 108.059 -34.456  1.00 14.89     0.030 A 
ATOM   2425  CZ3 TRP B 146     124.709 109.261 -36.536  1.00 16.06     0.001 A 
ATOM   2426  CH2 TRP B 146     124.037 109.030 -35.330  1.00 16.01     0.002 A 
ATOM   2427  N   VAL B 147     128.492 106.118 -40.476  1.00 13.72    -0.346 N 
ATOM   2428  HN  VAL B 147     127.551 106.511 -40.513  1.00  0.00     0.163 HD
ATOM   2429  CA  VAL B 147     129.397 106.356 -41.595  1.00 14.54     0.180 C 
ATOM   2430  C   VAL B 147     129.262 107.803 -42.048  1.00 15.32     0.241 C 
ATOM   2431  O   VAL B 147     128.235 108.447 -41.844  1.00 16.77    -0.271 OA
ATOM   2432  CB  VAL B 147     129.141 105.419 -42.801  1.00 15.25     0.009 C 
ATOM   2433  CG1 VAL B 147     129.432 103.972 -42.422  1.00 15.75     0.012 C 
ATOM   2434  CG2 VAL B 147     127.717 105.587 -43.294  1.00 16.88     0.012 C 
ATOM   2435  N   ASP B 148     130.324 108.309 -42.678  1.00 16.25    -0.345 N 
ATOM   2436  HN  ASP B 148     131.191 107.773 -42.714  1.00  0.00     0.163 HD
ATOM   2437  CA  ASP B 148     130.259 109.621 -43.316  1.00 17.55     0.186 C 
ATOM   2438  C   ASP B 148     129.675 109.561 -44.720  1.00 18.45     0.241 C 
ATOM   2439  O   ASP B 148     129.173 110.575 -45.218  1.00 19.70    -0.271 OA
ATOM   2440  CB  ASP B 148     131.649 110.251 -43.391  1.00 18.71     0.147 C 
ATOM   2441  CG  ASP B 148     132.206 110.602 -42.027  1.00 21.10     0.175 C 
ATOM   2442  OD1 ASP B 148     131.420 110.959 -41.118  1.00 21.93    -0.648 OA
ATOM   2443  OD2 ASP B 148     133.443 110.523 -41.869  1.00 23.26    -0.648 OA
ATOM   2444  N   SER B 149     129.744 108.405 -45.371  1.00 18.28    -0.344 N 
ATOM   2445  HN  SER B 149     130.169 107.600 -44.910  1.00  0.00     0.163 HD
ATOM   2446  CA  SER B 149     129.230 108.256 -46.724  1.00 19.16     0.200 C 
ATOM   2447  C   SER B 149     128.694 106.843 -46.898  1.00 18.68     0.243 C 
ATOM   2448  O   SER B 149     129.119 105.904 -46.217  1.00 18.70    -0.271 OA
ATOM   2449  CB  SER B 149     130.281 108.590 -47.792  1.00 23.58     0.199 C 
ATOM   2450  OG  SER B 149     131.446 107.808 -47.632  1.00 25.10    -0.398 OA
ATOM   2451  HG  SER B 149     132.096 108.015 -48.293  1.00  0.00     0.209 HD
ATOM   2452  N   THR B 150     127.764 106.706 -47.830  1.00 18.93    -0.344 N 
ATOM   2453  HN  THR B 150     127.560 107.497 -48.440  1.00  0.00     0.163 HD
ATOM   2454  CA  THR B 150     127.021 105.466 -48.016  1.00 18.76     0.205 C 
ATOM   2455  C   THR B 150     127.909 104.383 -48.617  1.00 18.20     0.245 C 
ATOM   2456  O   THR B 150     128.457 104.582 -49.708  1.00 18.90    -0.271 OA
ATOM   2457  CB  THR B 150     125.868 105.754 -48.973  1.00 20.20     0.146 C 
ATOM   2458  CG2 THR B 150     125.045 104.494 -49.227  1.00 21.26     0.042 C 
ATOM   2459  OG1 THR B 150     125.035 106.782 -48.422  1.00 22.58    -0.393 OA
ATOM   2460  HG1 THR B 150     125.547 107.566 -48.264  1.00  0.00     0.210 HD
ATOM   2461  N   PRO B 151     128.068 103.233 -47.971  1.00 16.31    -0.337 N 
ATOM   2462  CA  PRO B 151     128.818 102.133 -48.595  1.00 16.09     0.179 C 
ATOM   2463  C   PRO B 151     127.995 101.447 -49.672  1.00 15.30     0.243 C 
ATOM   2464  O   PRO B 151     126.760 101.559 -49.695  1.00 16.37    -0.271 OA
ATOM   2465  CB  PRO B 151     129.098 101.186 -47.418  1.00 17.52     0.037 C 
ATOM   2466  CG  PRO B 151     128.023 101.470 -46.439  1.00 18.67     0.022 C 
ATOM   2467  CD  PRO B 151     127.644 102.920 -46.591  1.00 17.06     0.127 C 
ATOM   2468  N   PRO B 152     128.645 100.723 -50.578  1.00 14.12    -0.337 N 
ATOM   2469  CA  PRO B 152     127.938 100.130 -51.732  1.00 15.23     0.179 C 
ATOM   2470  C   PRO B 152     126.987  99.018 -51.327  1.00 14.13     0.243 C 
ATOM   2471  O   PRO B 152     127.184  98.353 -50.298  1.00 14.27    -0.271 OA
ATOM   2472  CB  PRO B 152     129.083  99.560 -52.584  1.00 16.79     0.037 C 
ATOM   2473  CG  PRO B 152     130.305 100.255 -52.139  1.00 17.83     0.022 C 
ATOM   2474  CD  PRO B 152     130.107 100.603 -50.698  1.00 15.48     0.127 C 
ATOM   2475  N   PRO B 153     125.973  98.736 -52.152  1.00 15.03    -0.337 N 
ATOM   2476  CA  PRO B 153     125.130  97.556 -51.908  1.00 15.55     0.179 C 
ATOM   2477  C   PRO B 153     125.985  96.298 -51.811  1.00 14.16     0.241 C 
ATOM   2478  O   PRO B 153     126.910  96.091 -52.594  1.00 14.36    -0.271 OA
ATOM   2479  CB  PRO B 153     124.211  97.515 -53.138  1.00 17.30     0.037 C 
ATOM   2480  CG  PRO B 153     124.240  98.912 -53.695  1.00 18.37     0.022 C 
ATOM   2481  CD  PRO B 153     125.597  99.453 -53.386  1.00 16.99     0.127 C 
ATOM   2482  N   GLY B 154     125.691  95.467 -50.819  1.00 14.12    -0.351 N 
ATOM   2483  HN  GLY B 154     124.913  95.687 -50.197  1.00  0.00     0.163 HD
ATOM   2484  CA  GLY B 154     126.453  94.254 -50.601  1.00 13.35     0.225 C 
ATOM   2485  C   GLY B 154     127.520  94.370 -49.531  1.00 12.44     0.236 C 
ATOM   2486  O   GLY B 154     128.115  93.352 -49.157  1.00 13.16    -0.272 OA
ATOM   2487  N   THR B 155     127.785  95.574 -49.035  1.00 12.18    -0.344 N 
ATOM   2488  HN  THR B 155     127.371  96.401 -49.465  1.00  0.00     0.163 HD
ATOM   2489  CA  THR B 155     128.662  95.723 -47.882  1.00 11.91     0.205 C 
ATOM   2490  C   THR B 155     128.033  95.024 -46.682  1.00 11.56     0.243 C 
ATOM   2491  O   THR B 155     126.810  94.965 -46.548  1.00 11.60    -0.271 OA
ATOM   2492  CB  THR B 155     128.855  97.219 -47.586  1.00 12.42     0.146 C 
ATOM   2493  CG2 THR B 155     129.893  97.449 -46.513  1.00 13.38     0.042 C 
ATOM   2494  OG1 THR B 155     129.309  97.892 -48.770  1.00 12.89    -0.393 OA
ATOM   2495  HG1 THR B 155     128.656  97.747 -49.445  1.00  0.00     0.210 HD
ATOM   2496  N   ARG B 156     128.878  94.455 -45.819  1.00 11.02    -0.346 N 
ATOM   2497  HN  ARG B 156     129.882  94.549 -45.975  1.00  0.00     0.163 HD
ATOM   2498  CA  ARG B 156     128.409  93.704 -44.661  1.00 10.49     0.176 C 
ATOM   2499  C   ARG B 156     129.139  94.154 -43.404  1.00 10.10     0.241 C 
ATOM   2500  O   ARG B 156     130.182  94.807 -43.469  1.00 10.72    -0.271 OA
ATOM   2501  CB  ARG B 156     128.607  92.191 -44.846  1.00 12.34     0.036 C 
ATOM   2502  CG  ARG B 156     127.932  91.678 -46.098  1.00 13.38     0.023 C 
ATOM   2503  CD  ARG B 156     127.567  90.218 -45.981  1.00 13.99     0.138 C 
ATOM   2504  NE  ARG B 156     128.746  89.359 -46.008  1.00 14.26    -0.227 N 
ATOM   2505  HE  ARG B 156     129.659  89.802 -46.111  1.00  0.00     0.177 HD
ATOM   2506  CZ  ARG B 156     128.704  88.037 -45.907  1.00 14.84     0.665 C 
ATOM   2507  NH1 ARG B 156     127.540  87.428 -45.703  1.00 15.78    -0.235 N 
ATOM   2508 1HH1 ARG B 156     127.508  86.411 -45.625  1.00  0.00     0.174 HD
ATOM   2509 2HH1 ARG B 156     126.676  87.967 -45.641  1.00  0.00     0.174 HD
ATOM   2510  NH2 ARG B 156     129.830  87.335 -45.988  1.00 15.99    -0.235 N 
ATOM   2511 1HH2 ARG B 156     129.798  86.318 -45.910  1.00  0.00     0.174 HD
ATOM   2512 2HH2 ARG B 156     130.723  87.802 -46.145  1.00  0.00     0.174 HD
ATOM   2513  N   VAL B 157     128.579  93.781 -42.251  1.00 10.44    -0.346 N 
ATOM   2514  HN  VAL B 157     127.704  93.258 -42.286  1.00  0.00     0.163 HD
ATOM   2515  CA  VAL B 157     129.153  94.082 -40.944  1.00 10.24     0.180 C 
ATOM   2516  C   VAL B 157     129.344  92.767 -40.199  1.00 10.17     0.241 C 
ATOM   2517  O   VAL B 157     128.384  92.006 -40.020  1.00 10.26    -0.271 OA
ATOM   2518  CB  VAL B 157     128.247  95.010 -40.116  1.00 12.37     0.009 C 
ATOM   2519  CG1 VAL B 157     128.847  95.231 -38.721  1.00 12.90     0.012 C 
ATOM   2520  CG2 VAL B 157     128.047  96.334 -40.817  1.00 14.86     0.012 C 
ATOM   2521  N   ARG B 158     130.569  92.515 -39.745  1.00  9.76    -0.346 N 
ATOM   2522  HN  ARG B 158     131.292  93.221 -39.881  1.00  0.00     0.163 HD
ATOM   2523  CA  ARG B 158     130.927  91.276 -39.062  1.00  9.76     0.176 C 
ATOM   2524  C   ARG B 158     131.335  91.574 -37.623  1.00  9.70     0.241 C 
ATOM   2525  O   ARG B 158     131.970  92.597 -37.345  1.00 10.83    -0.271 OA
ATOM   2526  CB  ARG B 158     132.104  90.604 -39.780  1.00 10.36     0.036 C 
ATOM   2527  CG  ARG B 158     132.499  89.256 -39.188  1.00 11.66     0.023 C 
ATOM   2528  CD  ARG B 158     133.633  88.591 -39.957  1.00 13.30     0.138 C 
ATOM   2529  NE  ARG B 158     133.286  88.452 -41.369  1.00 13.01    -0.227 N 
ATOM   2530  HE  ARG B 158     133.594  89.193 -41.999  1.00  0.00     0.177 HD
ATOM   2531  CZ  ARG B 158     132.603  87.443 -41.905  1.00 13.05     0.665 C 
ATOM   2532  NH1 ARG B 158     132.209  86.411 -41.170  1.00 13.73    -0.235 N 
ATOM   2533 1HH1 ARG B 158     132.420  86.401 -40.172  1.00  0.00     0.174 HD
ATOM   2534 2HH1 ARG B 158     131.686  85.638 -41.581  1.00  0.00     0.174 HD
ATOM   2535  NH2 ARG B 158     132.328  87.456 -43.207  1.00 15.05    -0.235 N 
ATOM   2536 1HH2 ARG B 158     132.631  88.249 -43.772  1.00  0.00     0.174 HD
ATOM   2537 2HH2 ARG B 158     131.805  86.683 -43.618  1.00  0.00     0.174 HD
ATOM   2538  N   ALA B 159     130.987  90.664 -36.714  1.00  9.61    -0.346 N 
ATOM   2539  HN  ALA B 159     130.421  89.870 -37.012  1.00  0.00     0.163 HD
ATOM   2540  CA  ALA B 159     131.379  90.753 -35.314  1.00  9.70     0.172 C 
ATOM   2541  C   ALA B 159     132.134  89.487 -34.933  1.00  8.74     0.240 C 
ATOM   2542  O   ALA B 159     131.724  88.378 -35.296  1.00  9.96    -0.271 OA
ATOM   2543  CB  ALA B 159     130.152  90.890 -34.412  1.00 10.41     0.042 C 
ATOM   2544  N   MET B 160     133.209  89.658 -34.171  1.00  9.11    -0.346 N 
ATOM   2545  HN  MET B 160     133.468  90.608 -33.904  1.00  0.00     0.163 HD
ATOM   2546  CA  MET B 160     134.037  88.557 -33.697  1.00 10.37     0.177 C 
ATOM   2547  C   MET B 160     134.581  88.931 -32.324  1.00  9.74     0.241 C 
ATOM   2548  O   MET B 160     134.916  90.090 -32.085  1.00 12.11    -0.271 OA
ATOM   2549  CB  MET B 160     135.226  88.376 -34.647  1.00 12.44     0.045 C 
ATOM   2550  CG  MET B 160     136.208  87.289 -34.239  1.00 14.25     0.076 C 
ATOM   2551  SD  MET B 160     137.607  87.152 -35.376  1.00 16.12    -0.173 SA
ATOM   2552  CE  MET B 160     136.827  86.547 -36.873  1.00 18.24     0.089 C 
ATOM   2553  N   ALA B 161     134.698  87.955 -31.425  1.00  9.33    -0.346 N 
ATOM   2554  HN  ALA B 161     134.365  87.020 -31.661  1.00  0.00     0.163 HD
ATOM   2555  CA  ALA B 161     135.289  88.187 -30.112  1.00 10.23     0.172 C 
ATOM   2556  C   ALA B 161     136.707  87.638 -30.066  1.00 10.42     0.240 C 
ATOM   2557  O   ALA B 161     136.989  86.585 -30.645  1.00 12.07    -0.271 OA
ATOM   2558  CB  ALA B 161     134.464  87.486 -29.035  1.00 11.97     0.042 C 
ATOM   2559  N   ILE B 162     137.596  88.345 -29.362  1.00  9.79    -0.346 N 
ATOM   2560  HN  ILE B 162     137.337  89.280 -29.048  1.00  0.00     0.163 HD
ATOM   2561  CA  ILE B 162     138.920  87.838 -29.024  1.00 10.75     0.180 C 
ATOM   2562  C   ILE B 162     139.198  88.122 -27.551  1.00 11.02     0.241 C 
ATOM   2563  O   ILE B 162     138.620  89.030 -26.953  1.00 11.59    -0.271 OA
ATOM   2564  CB  ILE B 162     140.049  88.418 -29.909  1.00 12.94     0.013 C 
ATOM   2565  CG1 ILE B 162     140.250  89.909 -29.635  1.00 14.62     0.002 C 
ATOM   2566  CG2 ILE B 162     139.771  88.156 -31.390  1.00 14.51     0.012 C 
ATOM   2567  CD1 ILE B 162     141.531  90.451 -30.252  1.00 16.91     0.005 C 
ATOM   2568  N   TYR B 163     140.103  87.341 -26.962  1.00 10.75    -0.346 N 
ATOM   2569  HN  TYR B 163     140.481  86.530 -27.452  1.00  0.00     0.163 HD
ATOM   2570  CA  TYR B 163     140.548  87.657 -25.608  1.00 11.66     0.180 C 
ATOM   2571  C   TYR B 163     141.442  88.888 -25.621  1.00 13.52     0.241 C 
ATOM   2572  O   TYR B 163     142.248  89.085 -26.534  1.00 14.77    -0.271 OA
ATOM   2573  CB  TYR B 163     141.271  86.468 -24.962  1.00 12.23     0.073 C 
ATOM   2574  CG  TYR B 163     140.299  85.379 -24.605  1.00 11.70    -0.056 A 
ATOM   2575  CD1 TYR B 163     139.340  85.589 -23.621  1.00 11.98     0.010 A 
ATOM   2576  CD2 TYR B 163     140.310  84.149 -25.267  1.00 12.22     0.010 A 
ATOM   2577  CE1 TYR B 163     138.413  84.628 -23.306  1.00 11.99     0.037 A 
ATOM   2578  CE2 TYR B 163     139.375  83.165 -24.955  1.00 11.97     0.037 A 
ATOM   2579  CZ  TYR B 163     138.426  83.420 -23.972  1.00 12.19     0.065 A 
ATOM   2580  OH  TYR B 163     137.478  82.477 -23.668  1.00 13.49    -0.361 OA
ATOM   2581  HH  TYR B 163     136.829  82.651 -22.996  1.00  0.00     0.217 HD
ATOM   2582  N   LYS B 164     141.291  89.718 -24.589  1.00 14.53    -0.346 N 
ATOM   2583  HN  LYS B 164     140.661  89.455 -23.831  1.00  0.00     0.163 HD
ATOM   2584  CA  LYS B 164     141.999  90.991 -24.510  1.00 16.83     0.176 C 
ATOM   2585  C   LYS B 164     143.450  90.812 -24.083  1.00 18.65     0.241 C 
ATOM   2586  O   LYS B 164     144.333  91.527 -24.569  1.00 20.52    -0.271 OA
ATOM   2587  CB  LYS B 164     141.277  91.910 -23.523  1.00 18.64     0.035 C 
ATOM   2588  CG  LYS B 164     141.954  93.258 -23.286  1.00 21.76     0.004 C 
ATOM   2589  CD  LYS B 164     141.197  94.071 -22.250  1.00 24.67     0.027 C 
ATOM   2590  CE  LYS B 164     141.845  95.433 -22.028  1.00 27.12     0.229 C 
ATOM   2591  NZ  LYS B 164     141.308  96.105 -20.814  1.00 28.96    -0.079 N 
ATOM   2592  HZ1 LYS B 164     141.742  97.016 -20.665  1.00  0.00     0.274 HD
ATOM   2593  HZ2 LYS B 164     141.398  95.511 -19.989  1.00  0.00     0.274 HD
ATOM   2594  HZ3 LYS B 164     140.291  96.178 -20.848  1.00  0.00     0.274 HD
ATOM   2595  N   GLN B 165     143.712  89.892 -23.156  1.00 18.95    -0.346 N 
ATOM   2596  HN  GLN B 165     142.961  89.280 -22.837  1.00  0.00     0.163 HD
ATOM   2597  CA  GLN B 165     145.045  89.737 -22.585  1.00 21.03     0.177 C 
ATOM   2598  C   GLN B 165     145.966  89.000 -23.548  1.00 22.06     0.241 C 
ATOM   2599  O   GLN B 165     145.558  88.040 -24.210  1.00 21.00    -0.271 OA
ATOM   2600  CB  GLN B 165     144.965  88.967 -21.269  1.00 21.71     0.044 C 
ATOM   2601  CG  GLN B 165     144.200  89.686 -20.172  1.00 22.82     0.105 C 
ATOM   2602  CD  GLN B 165     143.802  88.756 -19.049  1.00 24.23     0.215 C 
ATOM   2603  NE2 GLN B 165     144.427  88.926 -17.890  1.00 27.07    -0.370 N 
ATOM   2604 1HE2 GLN B 165     144.158  88.298 -17.132  1.00  0.00     0.159 HD
ATOM   2605 2HE2 GLN B 165     145.132  89.649 -17.746  1.00  0.00     0.159 HD
ATOM   2606  OE1 GLN B 165     142.953  87.885 -19.222  1.00 23.30    -0.274 OA
ATOM   2607  N   SER B 166     147.230  89.435 -23.595  1.00 24.32    -0.344 N 
ATOM   2608  HN  SER B 166     147.542  90.162 -22.952  1.00  0.00     0.163 HD
ATOM   2609  CA  SER B 166     148.164  88.872 -24.564  1.00 25.84     0.200 C 
ATOM   2610  C   SER B 166     148.355  87.369 -24.382  1.00 24.62     0.243 C 
ATOM   2611  O   SER B 166     148.548  86.652 -25.368  1.00 23.71    -0.271 OA
ATOM   2612  CB  SER B 166     149.502  89.607 -24.495  1.00 29.42     0.199 C 
ATOM   2613  OG  SER B 166     150.097  89.395 -23.237  1.00 32.05    -0.398 OA
ATOM   2614  HG  SER B 166     150.929  89.852 -23.194  1.00  0.00     0.209 HD
ATOM   2615  N   GLN B 167     148.292  86.870 -23.143  1.00 24.29    -0.346 N 
ATOM   2616  HN  GLN B 167     148.120  87.493 -22.354  1.00  0.00     0.163 HD
ATOM   2617  CA  GLN B 167     148.468  85.438 -22.914  1.00 23.82     0.177 C 
ATOM   2618  C   GLN B 167     147.293  84.611 -23.421  1.00 22.10     0.241 C 
ATOM   2619  O   GLN B 167     147.436  83.395 -23.591  1.00 23.76    -0.271 OA
ATOM   2620  CB  GLN B 167     148.700  85.148 -21.426  1.00 27.55     0.044 C 
ATOM   2621  CG  GLN B 167     147.701  85.837 -20.514  1.00 30.72     0.105 C 
ATOM   2622  CD  GLN B 167     147.790  85.384 -19.075  1.00 34.48     0.215 C 
ATOM   2623  NE2 GLN B 167     147.594  86.317 -18.152  1.00 35.76    -0.370 N 
ATOM   2624 1HE2 GLN B 167     147.654  86.011 -17.181  1.00  0.00     0.159 HD
ATOM   2625 2HE2 GLN B 167     147.395  87.289 -18.386  1.00  0.00     0.159 HD
ATOM   2626  OE1 GLN B 167     148.031  84.209 -18.792  1.00 36.22    -0.274 OA
ATOM   2627  N   HIS B 168     146.142  85.234 -23.669  1.00 18.14    -0.346 N 
ATOM   2628  HN  HIS B 168     146.090  86.246 -23.554  1.00  0.00     0.163 HD
ATOM   2629  CA  HIS B 168     144.957  84.507 -24.100  1.00 16.13     0.176 C 
ATOM   2630  C   HIS B 168     144.516  84.829 -25.520  1.00 14.69     0.224 C 
ATOM   2631  O   HIS B 168     143.632  84.145 -26.043  1.00 14.49    -0.277 OA
ATOM   2632  CB  HIS B 168     143.794  84.778 -23.137  1.00 16.29     0.093 C 
ATOM   2633  CG  HIS B 168     144.096  84.393 -21.729  1.00 17.81     0.028 A 
ATOM   2634  CD2 HIS B 168     144.089  85.114 -20.584  1.00 19.04     0.114 A 
ATOM   2635  ND1 HIS B 168     144.484  83.117 -21.381  1.00 19.06    -0.354 N 
ATOM   2636  HD1 HIS B 168     144.594  82.336 -22.027  1.00  0.00     0.166 HD
ATOM   2637  CE1 HIS B 168     144.690  83.067 -20.077  1.00 19.44     0.180 A 
ATOM   2638  NE2 HIS B 168     144.459  84.265 -19.571  1.00 20.05    -0.360 N 
ATOM   2639  HE2 HIS B 168     144.542  84.518 -18.586  1.00  0.00     0.166 HD
ATOM   2640  N   MET B 169     145.108  85.836 -26.163  1.00 14.93    -0.225 NA
ATOM   2641  CA AMET B 169     144.582  86.304 -27.440  0.31 15.90     0.151 C 
ATOM   2642  CA BMET B 169     144.584  86.303 -27.439  0.69 15.55     0.151 C 
ATOM   2643  C   MET B 169     144.628  85.246 -28.539  1.00 14.99     0.178 C 
ATOM   2644  O   MET B 169     143.826  85.320 -29.470  1.00 14.98    -0.280 OA
ATOM   2645  CB AMET B 169     145.277  87.592 -27.883  0.31 18.21     0.039 C 
ATOM   2646  CB BMET B 169     145.313  87.566 -27.880  0.69 17.82     0.039 C 
ATOM   2647  CG AMET B 169     146.767  87.463 -28.111  0.31 20.57     0.075 C 
ATOM   2648  CG BMET B 169     146.794  87.380 -28.017  0.69 20.02     0.075 C 
ATOM   2649  SD AMET B 169     147.435  88.949 -28.882  0.31 22.71    -0.173 SA
ATOM   2650  SD BMET B 169     147.580  88.977 -28.222  0.69 21.40    -0.173 SA
ATOM   2651  CE AMET B 169     146.920  90.201 -27.712  0.31 22.60     0.089 C 
ATOM   2652  CE BMET B 169     149.294  88.475 -28.341  0.69 20.76     0.089 C 
ATOM   2653  N   THR B 170     145.528  84.259 -28.459  1.00 14.64    -0.350 N 
ATOM   2654  HN  THR B 170     146.187  84.223 -27.682  1.00  0.00     0.163 HD
ATOM   2655  CA  THR B 170     145.554  83.232 -29.501  1.00 15.11     0.204 C 
ATOM   2656  C   THR B 170     144.499  82.144 -29.316  1.00 15.50     0.243 C 
ATOM   2657  O   THR B 170     144.373  81.286 -30.196  1.00 17.10    -0.271 OA
ATOM   2658  CB  THR B 170     146.930  82.562 -29.607  1.00 16.01     0.146 C 
ATOM   2659  CG2 THR B 170     148.012  83.580 -29.934  1.00 16.44     0.042 C 
ATOM   2660  OG1 THR B 170     147.235  81.909 -28.369  1.00 17.42    -0.393 OA
ATOM   2661  HG1 THR B 170     148.087  81.494 -28.435  1.00  0.00     0.210 HD
ATOM   2662  N   GLU B 171     143.755  82.139 -28.212  1.00 15.22    -0.346 N 
ATOM   2663  HN  GLU B 171     143.900  82.868 -27.514  1.00  0.00     0.163 HD
ATOM   2664  CA  GLU B 171     142.738  81.121 -27.971  1.00 15.62     0.177 C 
ATOM   2665  C   GLU B 171     141.399  81.572 -28.552  1.00 14.18     0.241 C 
ATOM   2666  O   GLU B 171     140.974  82.711 -28.342  1.00 14.00    -0.271 OA
ATOM   2667  CB  GLU B 171     142.599  80.868 -26.468  1.00 16.90     0.045 C 
ATOM   2668  CG  GLU B 171     141.561  79.819 -26.120  1.00 18.52     0.116 C 
ATOM   2669  CD  GLU B 171     141.466  79.543 -24.631  1.00 21.54     0.172 C 
ATOM   2670  OE1 GLU B 171     142.478  79.707 -23.919  1.00 22.13    -0.648 OA
ATOM   2671  OE2 GLU B 171     140.365  79.177 -24.171  1.00 22.93    -0.648 OA
ATOM   2672  N   VAL B 172     140.726  80.675 -29.274  1.00 12.84    -0.346 N 
ATOM   2673  HN  VAL B 172     141.132  79.756 -29.448  1.00  0.00     0.163 HD
ATOM   2674  CA  VAL B 172     139.409  81.003 -29.817  1.00 12.17     0.180 C 
ATOM   2675  C   VAL B 172     138.432  81.260 -28.676  1.00 11.84     0.241 C 
ATOM   2676  O   VAL B 172     138.319  80.458 -27.743  1.00 13.07    -0.271 OA
ATOM   2677  CB  VAL B 172     138.921  79.863 -30.728  1.00 13.50     0.009 C 
ATOM   2678  CG1 VAL B 172     137.470  80.076 -31.157  1.00 14.21     0.012 C 
ATOM   2679  CG2 VAL B 172     139.835  79.707 -31.925  1.00 15.67     0.012 C 
ATOM   2680  N   VAL B 173     137.709  82.374 -28.749  1.00 11.28    -0.346 N 
ATOM   2681  HN  VAL B 173     137.911  83.050 -29.485  1.00  0.00     0.163 HD
ATOM   2682  CA  VAL B 173     136.631  82.654 -27.800  1.00 10.54     0.180 C 
ATOM   2683  C   VAL B 173     135.420  81.825 -28.201  1.00 10.33     0.241 C 
ATOM   2684  O   VAL B 173     134.917  81.950 -29.322  1.00 10.98    -0.271 OA
ATOM   2685  CB  VAL B 173     136.273  84.148 -27.786  1.00 10.64     0.009 C 
ATOM   2686  CG1 VAL B 173     135.102  84.380 -26.832  1.00 11.88     0.012 C 
ATOM   2687  CG2 VAL B 173     137.466  84.998 -27.396  1.00 10.84     0.012 C 
ATOM   2688  N   ARG B 174     134.930  80.994 -27.285  1.00 10.68    -0.346 N 
ATOM   2689  HN  ARG B 174     135.356  80.964 -26.359  1.00  0.00     0.163 HD
ATOM   2690  CA  ARG B 174     133.800  80.129 -27.577  1.00 11.28     0.176 C 
ATOM   2691  C   ARG B 174     132.932  80.007 -26.336  1.00 10.92     0.241 C 
ATOM   2692  O   ARG B 174     133.338  80.367 -25.227  1.00 11.92    -0.271 OA
ATOM   2693  CB  ARG B 174     134.265  78.744 -28.028  1.00 12.59     0.036 C 
ATOM   2694  CG  ARG B 174     135.139  78.041 -27.004  1.00 13.68     0.023 C 
ATOM   2695  CD  ARG B 174     135.416  76.596 -27.381  1.00 15.11     0.138 C 
ATOM   2696  NE  ARG B 174     136.173  76.481 -28.627  1.00 15.68    -0.227 N 
ATOM   2697  HE  ARG B 174     137.183  76.620 -28.586  1.00  0.00     0.177 HD
ATOM   2698  CZ  ARG B 174     135.631  76.207 -29.812  1.00 16.62     0.665 C 
ATOM   2699  NH1 ARG B 174     134.318  76.018 -29.913  1.00 16.79    -0.235 N 
ATOM   2700 1HH1 ARG B 174     133.903  75.808 -30.821  1.00  0.00     0.174 HD
ATOM   2701 2HH1 ARG B 174     133.730  76.089 -29.082  1.00  0.00     0.174 HD
ATOM   2702  NH2 ARG B 174     136.397  76.114 -30.895  1.00 18.09    -0.235 N 
ATOM   2703 1HH2 ARG B 174     135.982  75.904 -31.803  1.00  0.00     0.174 HD
ATOM   2704 2HH2 ARG B 174     137.404  76.259 -30.818  1.00  0.00     0.174 HD
ATOM   2705  N   ARG B 175     131.726  79.480 -26.526  1.00 10.83    -0.346 N 
ATOM   2706  HN  ARG B 175     131.397  79.281 -27.471  1.00  0.00     0.163 HD
ATOM   2707  CA  ARG B 175     130.877  79.189 -25.380  1.00 11.00     0.176 C 
ATOM   2708  C   ARG B 175     131.449  78.042 -24.557  1.00 11.43     0.241 C 
ATOM   2709  O   ARG B 175     132.156  77.164 -25.070  1.00 12.60    -0.271 OA
ATOM   2710  CB  ARG B 175     129.457  78.876 -25.828  1.00 11.45     0.036 C 
ATOM   2711  CG  ARG B 175     128.761  80.117 -26.356  1.00 11.85     0.023 C 
ATOM   2712  CD  ARG B 175     127.369  79.761 -26.748  1.00 12.98     0.138 C 
ATOM   2713  NE  ARG B 175     126.417  79.866 -25.650  1.00 12.63    -0.227 N 
ATOM   2714  HE  ARG B 175     126.711  80.344 -24.798  1.00  0.00     0.177 HD
ATOM   2715  CZ  ARG B 175     125.186  79.371 -25.703  1.00 12.33     0.665 C 
ATOM   2716  NH1 ARG B 175     124.807  78.634 -26.748  1.00 12.97    -0.235 N 
ATOM   2717 1HH1 ARG B 175     125.459  78.449 -27.510  1.00  0.00     0.174 HD
ATOM   2718 2HH1 ARG B 175     123.861  78.254 -26.789  1.00  0.00     0.174 HD
ATOM   2719  NH2 ARG B 175     124.341  79.611 -24.715  1.00 14.01    -0.235 N 
ATOM   2720 1HH2 ARG B 175     124.631  80.175 -23.916  1.00  0.00     0.174 HD
ATOM   2721 2HH2 ARG B 175     123.395  79.231 -24.756  1.00  0.00     0.174 HD
ATOM   2722  N   CYS B 176     131.097  78.051 -23.270  1.00 12.63    -0.345 N 
ATOM   2723  HN  CYS B 176     130.418  78.746 -22.960  1.00  0.00     0.163 HD
ATOM   2724  CA  CYS B 176     131.628  77.125 -22.288  1.00 13.22     0.186 C 
ATOM   2725  C   CYS B 176     131.025  75.735 -22.473  1.00 14.57     0.244 C 
ATOM   2726  O   CYS B 176     130.072  75.555 -23.236  1.00 14.55    -0.271 OA
ATOM   2727  CB  CYS B 176     131.337  77.661 -20.886  1.00 14.00     0.120 C 
ATOM   2728  SG  CYS B 176     129.605  77.521 -20.338  1.00 13.93    -0.095 SA
ATOM   2729  N   PRO B 177     131.579  74.722 -21.794  1.00 14.67    -0.337 N 
ATOM   2730  CA  PRO B 177     131.090  73.349 -22.006  1.00 16.12     0.179 C 
ATOM   2731  C   PRO B 177     129.643  73.150 -21.613  1.00 15.97     0.241 C 
ATOM   2732  O   PRO B 177     128.996  72.234 -22.138  1.00 17.93    -0.271 OA
ATOM   2733  CB  PRO B 177     132.040  72.494 -21.158  1.00 17.47     0.037 C 
ATOM   2734  CG  PRO B 177     133.274  73.323 -21.012  1.00 18.46     0.022 C 
ATOM   2735  CD  PRO B 177     132.843  74.748 -21.032  1.00 16.24     0.127 C 
ATOM   2736  N   HIS B 178     129.118  73.966 -20.696  1.00 15.93    -0.346 N 
ATOM   2737  HN  HIS B 178     129.710  74.660 -20.239  1.00  0.00     0.163 HD
ATOM   2738  CA  HIS B 178     127.708  73.875 -20.341  1.00 15.29     0.182 C 
ATOM   2739  C   HIS B 178     126.835  74.519 -21.409  1.00 15.06     0.241 C 
ATOM   2740  O   HIS B 178     125.927  73.882 -21.952  1.00 16.80    -0.271 OA
ATOM   2741  CB  HIS B 178     127.448  74.546 -18.989  1.00 16.62     0.093 C 
ATOM   2742  CG  HIS B 178     125.997  74.796 -18.724  1.00 18.02     0.028 A 
ATOM   2743  CD2 HIS B 178     125.288  75.949 -18.663  1.00 19.80     0.114 A 
ATOM   2744  ND1 HIS B 178     125.087  73.776 -18.539  1.00 19.56    -0.354 N 
ATOM   2745  HD1 HIS B 178     125.307  72.780 -18.548  1.00  0.00     0.166 HD
ATOM   2746  CE1 HIS B 178     123.885  74.291 -18.349  1.00 20.28     0.180 A 
ATOM   2747  NE2 HIS B 178     123.978  75.608 -18.426  1.00 20.89    -0.360 N 
ATOM   2748  HE2 HIS B 178     123.203  76.264 -18.326  1.00  0.00     0.166 HD
ATOM   2749  N   HIS B 179     127.100  75.784 -21.729  1.00 14.07    -0.346 N 
ATOM   2750  HN  HIS B 179     127.925  76.246 -21.346  1.00  0.00     0.163 HD
ATOM   2751  CA  HIS B 179     126.209  76.507 -22.627  1.00 13.36     0.182 C 
ATOM   2752  C   HIS B 179     126.224  75.959 -24.049  1.00 14.20     0.241 C 
ATOM   2753  O   HIS B 179     125.195  76.010 -24.729  1.00 15.54    -0.271 OA
ATOM   2754  CB  HIS B 179     126.505  77.999 -22.568  1.00 13.08     0.093 C 
ATOM   2755  CG  HIS B 179     125.889  78.662 -21.381  1.00 13.98     0.028 A 
ATOM   2756  CD2 HIS B 179     124.600  78.720 -20.969  1.00 15.94     0.114 A 
ATOM   2757  ND1 HIS B 179     126.629  79.329 -20.431  1.00 14.08    -0.354 N 
ATOM   2758  HD1 HIS B 179     127.643  79.443 -20.444  1.00  0.00     0.166 HD
ATOM   2759  CE1 HIS B 179     125.818  79.799 -19.499  1.00 15.25     0.180 A 
ATOM   2760  NE2 HIS B 179     124.581  79.443 -19.801  1.00 16.57    -0.360 N 
ATOM   2761  HE2 HIS B 179     123.749  79.668 -19.256  1.00  0.00     0.166 HD
ATOM   2762  N   GLU B 180     127.350  75.407 -24.515  1.00 14.38    -0.346 N 
ATOM   2763  HN  GLU B 180     128.195  75.383 -23.944  1.00  0.00     0.163 HD
ATOM   2764  CA  GLU B 180     127.340  74.840 -25.859  1.00 14.90     0.177 C 
ATOM   2765  C   GLU B 180     126.446  73.615 -25.949  1.00 14.63     0.241 C 
ATOM   2766  O   GLU B 180     126.088  73.221 -27.059  1.00 16.94    -0.271 OA
ATOM   2767  CB  GLU B 180     128.758  74.546 -26.371  1.00 16.47     0.045 C 
ATOM   2768  CG  GLU B 180     129.404  73.303 -25.792  1.00 17.37     0.116 C 
ATOM   2769  CD  GLU B 180     130.658  72.854 -26.542  1.00 18.62     0.172 C 
ATOM   2770  OE1 GLU B 180     131.125  73.572 -27.448  1.00 17.90    -0.648 OA
ATOM   2771  OE2 GLU B 180     131.170  71.752 -26.234  1.00 21.37    -0.648 OA
ATOM   2772  N   ARG B 181     126.053  73.035 -24.806  1.00 14.93    -0.345 N 
ATOM   2773  HN  ARG B 181     126.346  73.457 -23.925  1.00  0.00     0.163 HD
ATOM   2774  CA  ARG B 181     125.228  71.831 -24.754  1.00 15.07     0.188 C 
ATOM   2775  C   ARG B 181     123.808  72.081 -24.243  1.00 17.34     0.244 C 
ATOM   2776  O   ARG B 181     123.108  71.122 -23.912  1.00 19.26    -0.258 OA
ATOM   2777  CB  ARG B 181     125.901  70.743 -23.907  1.00 15.66     0.038 C 
ATOM   2778  CG  ARG B 181     127.242  70.311 -24.443  1.00 15.65     0.023 C 
ATOM   2779  CD  ARG B 181     127.847  69.168 -23.646  1.00 14.27     0.138 C 
ATOM   2780  NE  ARG B 181     127.055  67.937 -23.695  1.00 13.33    -0.227 N 
ATOM   2781  HE  ARG B 181     126.967  67.466 -24.596  1.00  0.00     0.177 HD
ATOM   2782  CZ  ARG B 181     126.441  67.387 -22.646  1.00 13.20     0.665 C 
ATOM   2783  NH1 ARG B 181     126.488  67.987 -21.467  1.00 13.31    -0.235 N 
ATOM   2784 1HH1 ARG B 181     126.019  67.567 -20.665  1.00  0.00     0.174 HD
ATOM   2785 2HH1 ARG B 181     127.006  68.860 -21.368  1.00  0.00     0.174 HD
ATOM   2786  NH2 ARG B 181     125.765  66.247 -22.775  1.00 13.90    -0.235 N 
ATOM   2787 1HH2 ARG B 181     125.296  65.827 -21.973  1.00  0.00     0.174 HD
ATOM   2788 2HH2 ARG B 181     125.729  65.785 -23.683  1.00  0.00     0.174 HD
ATOM   2789  N  ACYS B 182     123.352  73.329 -24.158  0.53 18.68    -0.337 N 
ATOM   2790  H  ACYS B 182     123.902  74.104 -24.530  1.00  0.00     0.164 HD
ATOM   2791  N  BCYS B 182     123.369  73.342 -24.197  0.47 18.37    -0.337 N 
ATOM   2792  H  BCYS B 182     123.946  74.075 -24.609  1.00  0.00     0.164 HD
ATOM   2793  CA ACYS B 182     122.060  73.579 -23.529  0.53 20.84     0.182 C 
ATOM   2794  CA BCYS B 182     122.099  73.716 -23.582  0.47 20.07     0.182 C 
ATOM   2795  C  ACYS B 182     120.905  73.737 -24.525  0.53 22.55     0.231 C 
ATOM   2796  C  BCYS B 182     120.893  73.602 -24.502  0.47 22.04     0.231 C 
ATOM   2797  O  ACYS B 182     119.825  74.194 -24.132  0.53 23.17    -0.277 OA
ATOM   2798  O  BCYS B 182     119.763  73.765 -24.027  0.47 22.36    -0.277 OA
ATOM   2799  CB ACYS B 182     122.134  74.746 -22.542  0.53 21.26     0.120 C 
ATOM   2800  CB BCYS B 182     122.166  75.150 -23.066  0.47 19.86     0.120 C 
ATOM   2801  SG ACYS B 182     122.307  76.348 -23.301  0.53 20.78    -0.095 SA
ATOM   2802  SG BCYS B 182     122.777  75.231 -21.411  0.47 19.38    -0.095 SA
ATOM   2803  N   SER B 183     121.097  73.349 -25.791  1.00 23.22    -0.170 NA
ATOM   2804  CA  SER B 183     120.000  73.296 -26.773  1.00 24.95     0.189 C 
ATOM   2805  C   SER B 183     119.261  74.627 -26.903  1.00 23.77     0.239 C 
ATOM   2806  O   SER B 183     118.041  74.670 -27.065  1.00 24.56    -0.272 OA
ATOM   2807  CB  SER B 183     119.017  72.152 -26.498  1.00 28.30     0.194 C 
ATOM   2808  OG  SER B 183     119.626  70.890 -26.666  1.00 30.65    -0.399 OA
ATOM   2809  HG  SER B 183     119.017  70.181 -26.496  1.00  0.00     0.209 HD
ATOM   2810  N   ASP B 184     119.997  75.730 -26.838  1.00 21.37    -0.346 N 
ATOM   2811  HN  ASP B 184     121.009  75.655 -26.740  1.00  0.00     0.163 HD
ATOM   2812  CA  ASP B 184     119.377  77.046 -26.905  1.00 20.78     0.186 C 
ATOM   2813  C   ASP B 184     119.606  77.744 -28.242  1.00 23.68     0.241 C 
ATOM   2814  O   ASP B 184     119.432  78.959 -28.333  1.00 24.43    -0.271 OA
ATOM   2815  CB  ASP B 184     119.807  77.925 -25.726  1.00 19.91     0.147 C 
ATOM   2816  CG  ASP B 184     121.291  78.274 -25.751  1.00 19.25     0.175 C 
ATOM   2817  OD1 ASP B 184     121.993  77.946 -26.732  1.00 18.39    -0.648 OA
ATOM   2818  OD2 ASP B 184     121.761  78.902 -24.780  1.00 21.02    -0.648 OA
ATOM   2819  N   SER B 185     119.998  77.002 -29.275  1.00 27.87    -0.344 N 
ATOM   2820  HN  SER B 185     120.153  76.002 -29.147  1.00  0.00     0.163 HD
ATOM   2821  CA  SER B 185     120.208  77.600 -30.583  1.00 32.46     0.200 C 
ATOM   2822  C   SER B 185     118.876  78.030 -31.191  1.00 33.65     0.243 C 
ATOM   2823  O   SER B 185     117.805  77.526 -30.843  1.00 35.15    -0.271 OA
ATOM   2824  CB  SER B 185     120.915  76.616 -31.518  1.00 35.28     0.199 C 
ATOM   2825  OG  SER B 185     120.957  77.110 -32.850  1.00 37.58    -0.398 OA
ATOM   2826  HG  SER B 185     121.396  76.499 -33.430  1.00  0.00     0.209 HD
ATOM   2827  N   ASP B 186     118.961  78.987 -32.111  1.00 33.18    -0.345 N 
ATOM   2828  HN  ASP B 186     119.881  79.369 -32.331  1.00  0.00     0.163 HD
ATOM   2829  CA  ASP B 186     117.805  79.515 -32.819  1.00 33.60     0.186 C 
ATOM   2830  C   ASP B 186     117.642  78.906 -34.204  1.00 33.26     0.241 C 
ATOM   2831  O   ASP B 186     116.889  79.444 -35.022  1.00 33.69    -0.271 OA
ATOM   2832  CB  ASP B 186     117.912  81.039 -32.926  1.00 34.32     0.147 C 
ATOM   2833  CG  ASP B 186     119.241  81.500 -33.525  1.00 34.68     0.175 C 
ATOM   2834  OD1 ASP B 186     120.002  80.658 -34.052  1.00 33.37    -0.648 OA
ATOM   2835  OD2 ASP B 186     119.524  82.715 -33.472  1.00 35.96    -0.648 OA
ATOM   2836  N   GLY B 187     118.332  77.803 -34.488  1.00 33.22    -0.351 N 
ATOM   2837  HN  GLY B 187     118.868  77.348 -33.749  1.00  0.00     0.163 HD
ATOM   2838  CA  GLY B 187     118.340  77.235 -35.817  1.00 32.84     0.225 C 
ATOM   2839  C   GLY B 187     119.330  77.866 -36.768  1.00 31.84     0.236 C 
ATOM   2840  O   GLY B 187     119.592  77.291 -37.833  1.00 33.28    -0.272 OA
ATOM   2841  N   LEU B 188     119.890  79.024 -36.421  1.00 28.59    -0.346 N 
ATOM   2842  HN  LEU B 188     119.606  79.452 -35.539  1.00  0.00     0.163 HD
ATOM   2843  CA  LEU B 188     120.885  79.713 -37.231  1.00 26.11     0.177 C 
ATOM   2844  C   LEU B 188     122.254  79.728 -36.571  1.00 21.01     0.241 C 
ATOM   2845  O   LEU B 188     123.245  79.321 -37.183  1.00 21.37    -0.271 OA
ATOM   2846  CB  LEU B 188     120.445  81.160 -37.507  1.00 28.67     0.038 C 
ATOM   2847  CG  LEU B 188     119.525  81.459 -38.691  1.00 31.52    -0.020 C 
ATOM   2848  CD1 LEU B 188     118.159  80.835 -38.484  1.00 32.89     0.009 C 
ATOM   2849  CD2 LEU B 188     119.417  82.964 -38.888  1.00 31.93     0.009 C 
ATOM   2850  N   ALA B 189     122.335  80.180 -35.331  1.00 17.57    -0.346 N 
ATOM   2851  HN  ALA B 189     121.488  80.466 -34.840  1.00  0.00     0.163 HD
ATOM   2852  CA  ALA B 189     123.626  80.273 -34.659  1.00 14.76     0.172 C 
ATOM   2853  C   ALA B 189     124.085  78.886 -34.227  1.00 14.93     0.243 C 
ATOM   2854  O   ALA B 189     123.330  78.176 -33.562  1.00 15.87    -0.271 OA
ATOM   2855  CB  ALA B 189     123.511  81.157 -33.422  1.00 15.29     0.042 C 
ATOM   2856  N   PRO B 190     125.308  78.476 -34.560  1.00 14.33    -0.337 N 
ATOM   2857  CA  PRO B 190     125.836  77.249 -33.979  1.00 14.50     0.179 C 
ATOM   2858  C   PRO B 190     125.879  77.383 -32.469  1.00 13.78     0.243 C 
ATOM   2859  O   PRO B 190     126.109  78.483 -31.936  1.00 12.94    -0.271 OA
ATOM   2860  CB  PRO B 190     127.251  77.161 -34.564  1.00 15.15     0.037 C 
ATOM   2861  CG  PRO B 190     127.223  78.016 -35.787  1.00 15.08     0.022 C 
ATOM   2862  CD  PRO B 190     126.282  79.134 -35.448  1.00 14.48     0.127 C 
ATOM   2863  N   PRO B 191     125.657  76.290 -31.740  1.00 13.50    -0.337 N 
ATOM   2864  CA  PRO B 191     125.617  76.389 -30.270  1.00 13.98     0.179 C 
ATOM   2865  C   PRO B 191     126.934  76.806 -29.635  1.00 13.36     0.241 C 
ATOM   2866  O   PRO B 191     126.925  77.244 -28.479  1.00 13.06    -0.271 OA
ATOM   2867  CB  PRO B 191     125.168  74.990 -29.820  1.00 16.14     0.037 C 
ATOM   2868  CG  PRO B 191     125.440  74.102 -30.981  1.00 16.87     0.022 C 
ATOM   2869  CD  PRO B 191     125.320  74.942 -32.223  1.00 15.44     0.127 C 
ATOM   2870  N   GLN B 192     128.054  76.722 -30.365  1.00 12.55    -0.346 N 
ATOM   2871  HN  GLN B 192     127.996  76.371 -31.321  1.00  0.00     0.163 HD
ATOM   2872  CA  GLN B 192     129.353  77.117 -29.835  1.00 12.05     0.177 C 
ATOM   2873  C   GLN B 192     129.593  78.619 -29.888  1.00 10.97     0.241 C 
ATOM   2874  O   GLN B 192     130.507  79.105 -29.220  1.00 11.67    -0.271 OA
ATOM   2875  CB  GLN B 192     130.479  76.449 -30.635  1.00 13.17     0.044 C 
ATOM   2876  CG  GLN B 192     130.442  74.920 -30.650  1.00 13.88     0.105 C 
ATOM   2877  CD  GLN B 192     129.761  74.349 -31.882  1.00 14.83     0.215 C 
ATOM   2878  NE2 GLN B 192     130.318  73.269 -32.419  1.00 15.67    -0.370 N 
ATOM   2879 1HE2 GLN B 192     131.158  72.835 -32.036  1.00  0.00     0.159 HD
ATOM   2880 2HE2 GLN B 192     129.861  72.886 -33.246  1.00  0.00     0.159 HD
ATOM   2881  OE1 GLN B 192     128.747  74.873 -32.345  1.00 17.00    -0.274 OA
ATOM   2882  N   HIS B 193     128.836  79.360 -30.691  1.00 10.53    -0.346 N 
ATOM   2883  HN  HIS B 193     128.027  78.941 -31.148  1.00  0.00     0.163 HD
ATOM   2884  CA  HIS B 193     129.149  80.769 -30.927  1.00 10.42     0.182 C 
ATOM   2885  C   HIS B 193     128.719  81.664 -29.772  1.00 10.06     0.241 C 
ATOM   2886  O   HIS B 193     127.552  81.669 -29.372  1.00 11.39    -0.271 OA
ATOM   2887  CB  HIS B 193     128.473  81.255 -32.200  1.00 10.62     0.093 C 
ATOM   2888  CG  HIS B 193     129.194  80.868 -33.451  1.00 10.95     0.028 A 
ATOM   2889  CD2 HIS B 193     129.821  79.722 -33.804  1.00 11.93     0.114 A 
ATOM   2890  ND1 HIS B 193     129.333  81.731 -34.517  1.00 11.00    -0.354 N 
ATOM   2891  HD1 HIS B 193     128.973  82.685 -34.557  1.00  0.00     0.166 HD
ATOM   2892  CE1 HIS B 193     130.007  81.125 -35.478  1.00 11.37     0.180 A 
ATOM   2893  NE2 HIS B 193     130.314  79.905 -35.073  1.00 12.32    -0.360 N 
ATOM   2894  HE2 HIS B 193     130.832  79.213 -35.614  1.00  0.00     0.166 HD
ATOM   2895  N   LEU B 194     129.655  82.481 -29.287  1.00  9.70    -0.346 N 
ATOM   2896  HN  LEU B 194     130.599  82.456 -29.672  1.00  0.00     0.163 HD
ATOM   2897  CA  LEU B 194     129.334  83.410 -28.208  1.00  9.13     0.177 C 
ATOM   2898  C   LEU B 194     128.403  84.522 -28.677  1.00  9.34     0.241 C 
ATOM   2899  O   LEU B 194     127.467  84.894 -27.957  1.00 10.11    -0.271 OA
ATOM   2900  CB  LEU B 194     130.620  84.024 -27.666  1.00 10.42     0.038 C 
ATOM   2901  CG  LEU B 194     130.438  85.094 -26.590  1.00 11.32    -0.020 C 
ATOM   2902  CD1 LEU B 194     129.872  84.493 -25.320  1.00 13.16     0.009 C 
ATOM   2903  CD2 LEU B 194     131.735  85.818 -26.300  1.00 12.55     0.009 C 
ATOM   2904  N   ILE B 195     128.672  85.105 -29.846  1.00  9.68    -0.346 N 
ATOM   2905  HN  ILE B 195     129.411  84.715 -30.432  1.00  0.00     0.163 HD
ATOM   2906  CA  ILE B 195     127.947  86.282 -30.318  1.00  9.93     0.180 C 
ATOM   2907  C   ILE B 195     126.877  85.859 -31.312  1.00  9.65     0.241 C 
ATOM   2908  O   ILE B 195     127.178  85.221 -32.329  1.00 10.62    -0.271 OA
ATOM   2909  CB  ILE B 195     128.885  87.310 -30.965  1.00 10.53     0.013 C 
ATOM   2910  CG1 ILE B 195     130.006  87.717 -30.014  1.00 11.03     0.002 C 
ATOM   2911  CG2 ILE B 195     128.074  88.532 -31.414  1.00 11.29     0.012 C 
ATOM   2912  CD1 ILE B 195     130.968  88.699 -30.634  1.00 12.39     0.005 C 
ATOM   2913  N   ARG B 196     125.634  86.242 -31.036  1.00 10.62    -0.346 N 
ATOM   2914  HN  ARG B 196     125.441  86.657 -30.125  1.00  0.00     0.163 HD
ATOM   2915  CA  ARG B 196     124.540  86.093 -31.979  1.00 10.94     0.176 C 
ATOM   2916  C   ARG B 196     124.018  87.461 -32.395  1.00 10.48     0.241 C 
ATOM   2917  O   ARG B 196     124.172  88.458 -31.682  1.00 11.27    -0.271 OA
ATOM   2918  CB  ARG B 196     123.371  85.300 -31.380  1.00 11.32     0.036 C 
ATOM   2919  CG  ARG B 196     123.720  83.885 -30.976  1.00 12.05     0.023 C 
ATOM   2920  CD  ARG B 196     122.513  83.142 -30.445  1.00 13.13     0.138 C 
ATOM   2921  NE  ARG B 196     122.919  81.826 -29.979  1.00 14.10    -0.227 N 
ATOM   2922  HE  ARG B 196     123.892  81.553 -30.115  1.00  0.00     0.177 HD
ATOM   2923  CZ  ARG B 196     122.111  80.956 -29.389  1.00 15.75     0.665 C 
ATOM   2924  NH1 ARG B 196     120.835  81.264 -29.185  1.00 18.48    -0.235 N 
ATOM   2925 1HH1 ARG B 196     120.469  82.169 -29.481  1.00  0.00     0.174 HD
ATOM   2926 2HH1 ARG B 196     120.213  80.595 -28.731  1.00  0.00     0.174 HD
ATOM   2927  NH2 ARG B 196     122.586  79.781 -29.005  1.00 16.19    -0.235 N 
ATOM   2928 1HH2 ARG B 196     123.566  79.545 -29.162  1.00  0.00     0.174 HD
ATOM   2929 2HH2 ARG B 196     121.964  79.112 -28.551  1.00  0.00     0.174 HD
ATOM   2930  N   VAL B 197     123.382  87.498 -33.559  1.00 11.86    -0.346 N 
ATOM   2931  HN  VAL B 197     123.456  86.700 -34.190  1.00  0.00     0.163 HD
ATOM   2932  CA  VAL B 197     122.581  88.646 -33.962  1.00 12.22     0.180 C 
ATOM   2933  C   VAL B 197     121.124  88.293 -33.720  1.00 12.82     0.241 C 
ATOM   2934  O   VAL B 197     120.666  87.206 -34.097  1.00 15.15    -0.271 OA
ATOM   2935  CB  VAL B 197     122.832  89.039 -35.429  1.00 13.13     0.009 C 
ATOM   2936  CG1 VAL B 197     121.770  90.037 -35.913  1.00 14.24     0.012 C 
ATOM   2937  CG2 VAL B 197     124.214  89.647 -35.592  1.00 13.36     0.012 C 
ATOM   2938  N   GLU B 198     120.401  89.204 -33.085  1.00 13.26    -0.346 N 
ATOM   2939  HN  GLU B 198     120.848  90.078 -32.808  1.00  0.00     0.163 HD
ATOM   2940  CA  GLU B 198     118.997  89.007 -32.768  1.00 14.94     0.177 C 
ATOM   2941  C   GLU B 198     118.144  89.639 -33.859  1.00 16.41     0.240 C 
ATOM   2942  O   GLU B 198     118.417  90.762 -34.292  1.00 17.84    -0.271 OA
ATOM   2943  CB  GLU B 198     118.704  89.666 -31.418  1.00 17.53     0.045 C 
ATOM   2944  CG  GLU B 198     117.243  89.703 -31.030  1.00 19.95     0.116 C 
ATOM   2945  CD  GLU B 198     117.007  90.341 -29.672  1.00 22.68     0.172 C 
ATOM   2946  OE1 GLU B 198     117.985  90.740 -29.004  1.00 21.76    -0.648 OA
ATOM   2947  OE2 GLU B 198     115.825  90.455 -29.277  1.00 25.18    -0.648 OA
ATOM   2948  N   GLY B 199     117.137  88.903 -34.321  1.00 17.74    -0.351 N 
ATOM   2949  HN  GLY B 199     117.076  87.920 -34.057  1.00  0.00     0.163 HD
ATOM   2950  CA  GLY B 199     116.122  89.470 -35.194  1.00 19.98     0.225 C 
ATOM   2951  C   GLY B 199     116.578  89.845 -36.587  1.00 20.80     0.236 C 
ATOM   2952  O   GLY B 199     116.143  90.874 -37.125  1.00 23.42    -0.272 OA
ATOM   2953  N   ASN B 200     117.440  89.039 -37.195  1.00 18.63    -0.346 N 
ATOM   2954  HN  ASN B 200     117.822  88.241 -36.687  1.00  0.00     0.163 HD
ATOM   2955  CA  ASN B 200     117.853  89.272 -38.579  1.00 17.88     0.185 C 
ATOM   2956  C   ASN B 200     118.058  87.915 -39.245  1.00 18.62     0.241 C 
ATOM   2957  O   ASN B 200     119.089  87.266 -39.039  1.00 18.74    -0.271 OA
ATOM   2958  CB  ASN B 200     119.116  90.118 -38.638  1.00 17.98     0.137 C 
ATOM   2959  CG  ASN B 200     119.421  90.607 -40.042  1.00 18.26     0.217 C 
ATOM   2960  ND2 ASN B 200     120.142  91.715 -40.137  1.00 17.55    -0.370 N 
ATOM   2961 1HD2 ASN B 200     120.490  92.217 -39.320  1.00  0.00     0.159 HD
ATOM   2962 2HD2 ASN B 200     120.347  92.044 -41.081  1.00  0.00     0.159 HD
ATOM   2963  OD1 ASN B 200     119.000  90.000 -41.030  1.00 19.41    -0.274 OA
ATOM   2964  N   LEU B 201     117.085  87.499 -40.059  1.00 20.37    -0.346 N 
ATOM   2965  HN  LEU B 201     116.265  88.087 -40.210  1.00  0.00     0.163 HD
ATOM   2966  CA  LEU B 201     117.185  86.210 -40.734  1.00 21.82     0.177 C 
ATOM   2967  C   LEU B 201     118.293  86.164 -41.779  1.00 20.92     0.241 C 
ATOM   2968  O   LEU B 201     118.603  85.077 -42.278  1.00 22.09    -0.271 OA
ATOM   2969  CB  LEU B 201     115.842  85.815 -41.351  1.00 24.25     0.038 C 
ATOM   2970  CG  LEU B 201     114.773  85.397 -40.332  1.00 27.33    -0.020 C 
ATOM   2971  CD1 LEU B 201     113.444  85.116 -41.016  1.00 28.61     0.009 C 
ATOM   2972  CD2 LEU B 201     115.224  84.188 -39.522  1.00 29.26     0.009 C 
ATOM   2973  N   ARG B 202     118.903  87.297 -42.113  1.00 19.61    -0.346 N 
ATOM   2974  HN  ARG B 202     118.582  88.176 -41.709  1.00  0.00     0.163 HD
ATOM   2975  CA  ARG B 202     120.021  87.306 -43.045  1.00 18.88     0.176 C 
ATOM   2976  C   ARG B 202     121.370  87.179 -42.352  1.00 16.89     0.241 C 
ATOM   2977  O   ARG B 202     122.402  87.219 -43.029  1.00 17.19    -0.271 OA
ATOM   2978  CB  ARG B 202     119.970  88.553 -43.932  1.00 22.14     0.036 C 
ATOM   2979  CG  ARG B 202     118.802  88.511 -44.924  1.00 26.31     0.023 C 
ATOM   2980  CD  ARG B 202     118.949  89.539 -46.034  1.00 31.43     0.138 C 
ATOM   2981  NE  ARG B 202     118.920  90.899 -45.509  1.00 36.21    -0.227 N 
ATOM   2982  HE  ARG B 202     118.623  91.029 -44.542  1.00  0.00     0.177 HD
ATOM   2983  CZ  ARG B 202     119.254  91.981 -46.206  1.00 39.45     0.665 C 
ATOM   2984  NH1 ARG B 202     119.658  91.867 -47.465  1.00 40.31    -0.235 N 
ATOM   2985 1HH1 ARG B 202     119.703  90.947 -47.903  1.00  0.00     0.174 HD
ATOM   2986 2HH1 ARG B 202     119.914  92.697 -48.000  1.00  0.00     0.174 HD
ATOM   2987  NH2 ARG B 202     119.196  93.177 -45.636  1.00 40.69    -0.235 N 
ATOM   2988 1HH2 ARG B 202     118.885  93.265 -44.668  1.00  0.00     0.174 HD
ATOM   2989 2HH2 ARG B 202     119.452  94.007 -46.171  1.00  0.00     0.174 HD
ATOM   2990  N   ALA B 203     121.390  87.016 -41.030  1.00 15.72    -0.346 N 
ATOM   2991  HN  ALA B 203     120.519  87.053 -40.500  1.00  0.00     0.163 HD
ATOM   2992  CA  ALA B 203     122.649  86.786 -40.341  1.00 15.16     0.172 C 
ATOM   2993  C   ALA B 203     123.244  85.457 -40.787  1.00 15.29     0.240 C 
ATOM   2994  O   ALA B 203     122.528  84.468 -40.975  1.00 17.52    -0.271 OA
ATOM   2995  CB  ALA B 203     122.424  86.755 -38.829  1.00 16.22     0.042 C 
ATOM   2996  N   GLU B 204     124.558  85.448 -40.966  1.00 13.39    -0.346 N 
ATOM   2997  HN  GLU B 204     125.071  86.323 -40.853  1.00  0.00     0.163 HD
ATOM   2998  CA  GLU B 204     125.299  84.252 -41.315  1.00 13.07     0.177 C 
ATOM   2999  C   GLU B 204     126.398  84.056 -40.291  1.00 11.68     0.241 C 
ATOM   3000  O   GLU B 204     127.006  85.022 -39.824  1.00 12.67    -0.271 OA
ATOM   3001  CB  GLU B 204     125.898  84.358 -42.720  1.00 15.81     0.045 C 
ATOM   3002  CG  GLU B 204     124.840  84.483 -43.799  1.00 18.88     0.116 C 
ATOM   3003  CD  GLU B 204     125.423  84.626 -45.188  1.00 21.32     0.172 C 
ATOM   3004  OE1 GLU B 204     126.667  84.613 -45.324  1.00 22.05    -0.648 OA
ATOM   3005  OE2 GLU B 204     124.631  84.763 -46.144  1.00 23.42    -0.648 OA
ATOM   3006  N   TYR B 205     126.638  82.802 -39.940  1.00 12.12    -0.346 N 
ATOM   3007  HN  TYR B 205     126.118  82.058 -40.405  1.00  0.00     0.163 HD
ATOM   3008  CA  TYR B 205     127.608  82.437 -38.923  1.00 12.11     0.180 C 
ATOM   3009  C   TYR B 205     128.749  81.682 -39.585  1.00 13.03     0.241 C 
ATOM   3010  O   TYR B 205     128.514  80.749 -40.359  1.00 16.11    -0.271 OA
ATOM   3011  CB  TYR B 205     126.930  81.574 -37.861  1.00 12.00     0.073 C 
ATOM   3012  CG  TYR B 205     125.948  82.378 -37.050  1.00 11.85    -0.056 A 
ATOM   3013  CD1 TYR B 205     124.649  82.591 -37.498  1.00 12.47     0.010 A 
ATOM   3014  CD2 TYR B 205     126.337  82.968 -35.858  1.00 10.94     0.010 A 
ATOM   3015  CE1 TYR B 205     123.757  83.361 -36.760  1.00 11.77     0.037 A 
ATOM   3016  CE2 TYR B 205     125.464  83.723 -35.119  1.00 11.43     0.037 A 
ATOM   3017  CZ  TYR B 205     124.178  83.930 -35.572  1.00 11.83     0.065 A 
ATOM   3018  OH  TYR B 205     123.316  84.693 -34.817  1.00 13.46    -0.361 OA
ATOM   3019  HH  TYR B 205     123.605  85.084 -34.001  1.00  0.00     0.217 HD
ATOM   3020  N   LEU B 206     129.976  82.098 -39.296  1.00 12.46    -0.346 N 
ATOM   3021  HN  LEU B 206     130.088  82.856 -38.623  1.00  0.00     0.163 HD
ATOM   3022  CA  LEU B 206     131.171  81.520 -39.898  1.00 12.62     0.177 C 
ATOM   3023  C   LEU B 206     132.019  80.837 -38.836  1.00 12.46     0.241 C 
ATOM   3024  O   LEU B 206     132.310  81.434 -37.792  1.00 12.01    -0.271 OA
ATOM   3025  CB  LEU B 206     132.013  82.605 -40.569  1.00 13.73     0.038 C 
ATOM   3026  CG  LEU B 206     133.336  82.137 -41.185  1.00 15.51    -0.020 C 
ATOM   3027  CD1 LEU B 206     133.096  81.138 -42.312  1.00 17.22     0.009 C 
ATOM   3028  CD2 LEU B 206     134.147  83.335 -41.679  1.00 16.84     0.009 C 
ATOM   3029  N   ASP B 207     132.405  79.590 -39.113  1.00 13.88    -0.346 N 
ATOM   3030  HN  ASP B 207     131.890  79.077 -39.829  1.00  0.00     0.163 HD
ATOM   3031  CA  ASP B 207     133.520  78.915 -38.453  1.00 15.40     0.186 C 
ATOM   3032  C   ASP B 207     134.681  78.994 -39.443  1.00 15.28     0.241 C 
ATOM   3033  O   ASP B 207     134.660  78.322 -40.477  1.00 17.17    -0.271 OA
ATOM   3034  CB  ASP B 207     133.195  77.439 -38.203  1.00 17.12     0.147 C 
ATOM   3035  CG  ASP B 207     132.067  77.216 -37.210  1.00 20.46     0.175 C 
ATOM   3036  OD1 ASP B 207     131.953  77.977 -36.246  1.00 21.00    -0.648 OA
ATOM   3037  OD2 ASP B 207     131.316  76.222 -37.363  1.00 24.32    -0.648 OA
ATOM   3038  N   ASP B 208     135.686  79.812 -39.146  1.00 15.48    -0.345 N 
ATOM   3039  HN  ASP B 208     135.703  80.297 -38.249  1.00  0.00     0.163 HD
ATOM   3040  CA  ASP B 208     136.763  80.013 -40.107  1.00 17.33     0.186 C 
ATOM   3041  C   ASP B 208     137.527  78.713 -40.307  1.00 18.94     0.241 C 
ATOM   3042  O   ASP B 208     137.953  78.076 -39.342  1.00 19.28    -0.271 OA
ATOM   3043  CB  ASP B 208     137.707  81.110 -39.619  1.00 17.78     0.147 C 
ATOM   3044  CG  ASP B 208     138.662  81.568 -40.697  1.00 19.74     0.175 C 
ATOM   3045  OD1 ASP B 208     139.632  80.830 -40.993  1.00 21.25    -0.648 OA
ATOM   3046  OD2 ASP B 208     138.437  82.663 -41.249  1.00 22.02    -0.648 OA
ATOM   3047  N   ARG B 209     137.695  78.311 -41.569  1.00 21.49    -0.346 N 
ATOM   3048  HN  ARG B 209     137.401  78.912 -42.339  1.00  0.00     0.163 HD
ATOM   3049  CA  ARG B 209     138.299  77.012 -41.849  1.00 24.24     0.172 C 
ATOM   3050  C   ARG B 209     139.782  76.963 -41.506  1.00 26.15     0.240 C 
ATOM   3051  O   ARG B 209     140.330  75.867 -41.350  1.00 27.74    -0.271 OA
ATOM   3052  CB  ARG B 209     138.071  76.605 -43.310  1.00 25.32     0.042 C 
ATOM   3053  N   ASN B 210     140.445  78.111 -41.384  1.00 26.45    -0.346 N 
ATOM   3054  HN  ASN B 210     139.944  78.990 -41.511  1.00  0.00     0.163 HD
ATOM   3055  CA  ASN B 210     141.869  78.144 -41.074  1.00 28.28     0.185 C 
ATOM   3056  C   ASN B 210     142.167  78.504 -39.624  1.00 26.70     0.241 C 
ATOM   3057  O   ASN B 210     143.037  77.883 -39.007  1.00 28.37    -0.271 OA
ATOM   3058  CB  ASN B 210     142.599  79.108 -42.013  1.00 31.66     0.137 C 
ATOM   3059  CG  ASN B 210     142.491  78.689 -43.464  1.00 34.50     0.217 C 
ATOM   3060  ND2 ASN B 210     142.769  77.419 -43.731  1.00 34.98    -0.370 N 
ATOM   3061 1HD2 ASN B 210     143.054  76.755 -43.011  1.00  0.00     0.159 HD
ATOM   3062 2HD2 ASN B 210     142.696  77.137 -44.708  1.00  0.00     0.159 HD
ATOM   3063  OD1 ASN B 210     142.147  79.491 -44.334  1.00 35.82    -0.274 OA
ATOM   3064  N   THR B 211     141.463  79.488 -39.064  1.00 24.20    -0.344 N 
ATOM   3065  HN  THR B 211     140.724  79.934 -39.608  1.00  0.00     0.163 HD
ATOM   3066  CA  THR B 211     141.709  79.951 -37.704  1.00 22.22     0.205 C 
ATOM   3067  C   THR B 211     140.755  79.350 -36.685  1.00 20.57     0.243 C 
ATOM   3068  O   THR B 211     141.002  79.477 -35.478  1.00 21.85    -0.271 OA
ATOM   3069  CB  THR B 211     141.576  81.475 -37.629  1.00 22.46     0.146 C 
ATOM   3070  CG2 THR B 211     142.364  82.141 -38.741  1.00 23.35     0.042 C 
ATOM   3071  OG1 THR B 211     140.194  81.830 -37.758  1.00 20.72    -0.393 OA
ATOM   3072  HG1 THR B 211     140.112  82.775 -37.711  1.00  0.00     0.210 HD
ATOM   3073  N   PHE B 212     139.661  78.740 -37.131  1.00 19.37    -0.346 N 
ATOM   3074  HN  PHE B 212     139.539  78.661 -38.141  1.00  0.00     0.163 HD
ATOM   3075  CA  PHE B 212     138.623  78.176 -36.274  1.00 18.98     0.180 C 
ATOM   3076  C   PHE B 212     137.878  79.226 -35.469  1.00 17.31     0.241 C 
ATOM   3077  O   PHE B 212     137.061  78.877 -34.612  1.00 17.93    -0.271 OA
ATOM   3078  CB  PHE B 212     139.157  77.055 -35.378  1.00 21.63     0.073 C 
ATOM   3079  CG  PHE B 212     140.025  76.083 -36.118  1.00 25.68    -0.056 A 
ATOM   3080  CD1 PHE B 212     139.471  75.212 -37.040  1.00 26.97     0.007 A 
ATOM   3081  CD2 PHE B 212     141.396  76.069 -35.930  1.00 27.60     0.007 A 
ATOM   3082  CE1 PHE B 212     140.266  74.321 -37.743  1.00 27.97     0.001 A 
ATOM   3083  CE2 PHE B 212     142.198  75.178 -36.627  1.00 28.69     0.001 A 
ATOM   3084  CZ  PHE B 212     141.630  74.309 -37.535  1.00 28.47     0.000 A 
ATOM   3085  N   ARG B 213     138.099  80.504 -35.742  1.00 14.59    -0.346 N 
ATOM   3086  HN  ARG B 213     138.769  80.764 -36.466  1.00  0.00     0.163 HD
ATOM   3087  CA  ARG B 213     137.385  81.531 -35.007  1.00 13.90     0.176 C 
ATOM   3088  C   ARG B 213     135.965  81.686 -35.522  1.00 12.12     0.241 C 
ATOM   3089  O   ARG B 213     135.664  81.403 -36.685  1.00 12.66    -0.271 OA
ATOM   3090  CB  ARG B 213     138.124  82.851 -35.081  1.00 14.82     0.036 C 
ATOM   3091  CG  ARG B 213     139.435  82.757 -34.348  1.00 15.98     0.023 C 
ATOM   3092  CD  ARG B 213     140.027  84.103 -34.207  1.00 15.74     0.138 C 
ATOM   3093  NE  ARG B 213     141.378  84.091 -33.673  1.00 14.96    -0.227 N 
ATOM   3094  HE  ARG B 213     142.146  83.915 -34.321  1.00  0.00     0.177 HD
ATOM   3095  CZ  ARG B 213     141.676  84.295 -32.395  1.00 13.76     0.665 C 
ATOM   3096  NH1 ARG B 213     140.715  84.475 -31.494  1.00 13.13    -0.235 N 
ATOM   3097 1HH1 ARG B 213     140.944  84.632 -30.512  1.00  0.00     0.174 HD
ATOM   3098 2HH1 ARG B 213     139.736  84.456 -31.779  1.00  0.00     0.174 HD
ATOM   3099  NH2 ARG B 213     142.949  84.320 -32.025  1.00 14.88    -0.235 N 
ATOM   3100 1HH2 ARG B 213     143.178  84.477 -31.043  1.00  0.00     0.174 HD
ATOM   3101 2HH2 ARG B 213     143.686  84.182 -32.716  1.00  0.00     0.174 HD
ATOM   3102  N   HIS B 214     135.090  82.132 -34.632  1.00 10.55    -0.346 N 
ATOM   3103  HN  HIS B 214     135.424  82.367 -33.697  1.00  0.00     0.163 HD
ATOM   3104  CA  HIS B 214     133.680  82.302 -34.926  1.00 10.29     0.182 C 
ATOM   3105  C   HIS B 214     133.386  83.757 -35.233  1.00  9.70     0.241 C 
ATOM   3106  O   HIS B 214     133.956  84.664 -34.631  1.00 10.78    -0.271 OA
ATOM   3107  CB  HIS B 214     132.836  81.920 -33.712  1.00 11.18     0.093 C 
ATOM   3108  CG  HIS B 214     133.115  80.553 -33.201  1.00 12.04     0.028 A 
ATOM   3109  CD2 HIS B 214     133.703  79.485 -33.787  1.00 13.36     0.114 A 
ATOM   3110  ND1 HIS B 214     132.760  80.157 -31.931  1.00 12.70    -0.354 N 
ATOM   3111  HD1 HIS B 214     132.290  80.740 -31.238  1.00  0.00     0.166 HD
ATOM   3112  CE1 HIS B 214     133.126  78.901 -31.755  1.00 13.75     0.180 A 
ATOM   3113  NE2 HIS B 214     133.698  78.471 -32.864  1.00 14.23    -0.360 N 
ATOM   3114  HE2 HIS B 214     134.076  77.535 -33.011  1.00  0.00     0.166 HD
ATOM   3115  N   SER B 215     132.431  83.976 -36.126  1.00  9.82    -0.344 N 
ATOM   3116  HN  SER B 215     132.039  83.199 -36.658  1.00  0.00     0.163 HD
ATOM   3117  CA  SER B 215     131.947  85.326 -36.343  1.00 10.22     0.200 C 
ATOM   3118  C   SER B 215     130.527  85.267 -36.872  1.00 10.10     0.243 C 
ATOM   3119  O   SER B 215     130.058  84.226 -37.346  1.00 10.26    -0.271 OA
ATOM   3120  CB  SER B 215     132.861  86.111 -37.294  1.00 10.80     0.199 C 
ATOM   3121  OG  SER B 215     132.964  85.458 -38.548  1.00 11.31    -0.398 OA
ATOM   3122  HG  SER B 215     133.530  85.944 -39.137  1.00  0.00     0.209 HD
ATOM   3123  N   VAL B 216     129.848  86.404 -36.785  1.00  9.41    -0.346 N 
ATOM   3124  HN  VAL B 216     130.287  87.205 -36.331  1.00  0.00     0.163 HD
ATOM   3125  CA  VAL B 216     128.500  86.551 -37.313  1.00  9.89     0.180 C 
ATOM   3126  C   VAL B 216     128.458  87.810 -38.159  1.00  9.92     0.241 C 
ATOM   3127  O   VAL B 216     128.976  88.856 -37.752  1.00 10.07    -0.271 OA
ATOM   3128  CB  VAL B 216     127.433  86.556 -36.196  1.00 10.76     0.009 C 
ATOM   3129  CG1 VAL B 216     127.694  87.642 -35.148  1.00 11.25     0.012 C 
ATOM   3130  CG2 VAL B 216     126.034  86.675 -36.790  1.00 12.13     0.012 C 
ATOM   3131  N   VAL B 217     127.866  87.707 -39.344  1.00 10.15    -0.346 N 
ATOM   3132  HN  VAL B 217     127.366  86.849 -39.576  1.00  0.00     0.163 HD
ATOM   3133  CA  VAL B 217     127.912  88.785 -40.320  1.00 10.41     0.180 C 
ATOM   3134  C   VAL B 217     126.505  89.053 -40.843  1.00 10.97     0.241 C 
ATOM   3135  O   VAL B 217     125.726  88.119 -41.065  1.00 12.65    -0.271 OA
ATOM   3136  CB  VAL B 217     128.924  88.457 -41.452  1.00 11.51     0.009 C 
ATOM   3137  CG1 VAL B 217     128.558  87.158 -42.183  1.00 13.29     0.012 C 
ATOM   3138  CG2 VAL B 217     129.075  89.618 -42.436  1.00 12.06     0.012 C 
ATOM   3139  N   VAL B 218     126.172  90.329 -41.026  1.00 11.64    -0.346 N 
ATOM   3140  HN  VAL B 218     126.842  91.059 -40.783  1.00  0.00     0.163 HD
ATOM   3141  CA  VAL B 218     124.867  90.709 -41.567  1.00 12.55     0.180 C 
ATOM   3142  C   VAL B 218     125.054  91.703 -42.703  1.00 11.90     0.243 C 
ATOM   3143  O   VAL B 218     126.056  92.437 -42.736  1.00 12.60    -0.271 OA
ATOM   3144  CB  VAL B 218     123.941  91.326 -40.505  1.00 15.21     0.009 C 
ATOM   3145  CG1 VAL B 218     123.565  90.305 -39.469  1.00 17.04     0.012 C 
ATOM   3146  CG2 VAL B 218     124.593  92.536 -39.872  1.00 16.59     0.012 C 
ATOM   3147  N   PRO B 219     124.111  91.781 -43.632  1.00 12.23    -0.337 N 
ATOM   3148  CA  PRO B 219     124.190  92.821 -44.660  1.00 12.96     0.179 C 
ATOM   3149  C   PRO B 219     123.969  94.201 -44.061  1.00 13.12     0.241 C 
ATOM   3150  O   PRO B 219     123.134  94.385 -43.174  1.00 14.02    -0.271 OA
ATOM   3151  CB  PRO B 219     123.047  92.461 -45.618  1.00 14.92     0.037 C 
ATOM   3152  CG  PRO B 219     122.717  91.031 -45.325  1.00 15.07     0.022 C 
ATOM   3153  CD  PRO B 219     122.988  90.855 -43.858  1.00 13.95     0.127 C 
ATOM   3154  N   CYS B 220     124.708  95.181 -44.580  1.00 13.15    -0.345 N 
ATOM   3155  HN  CYS B 220     125.489  94.954 -45.196  1.00  0.00     0.163 HD
ATOM   3156  CA  CYS B 220     124.409  96.576 -44.274  1.00 13.73     0.186 C 
ATOM   3157  C   CYS B 220     123.044  96.950 -44.831  1.00 15.41     0.241 C 
ATOM   3158  O   CYS B 220     122.710  96.623 -45.975  1.00 16.69    -0.271 OA
ATOM   3159  CB  CYS B 220     125.447  97.486 -44.929  1.00 14.02     0.120 C 
ATOM   3160  SG  CYS B 220     127.114  97.277 -44.318  1.00 15.22    -0.095 SA
ATOM   3161  N   GLU B 221     122.265  97.666 -44.029  1.00 16.49    -0.346 N 
ATOM   3162  HN  GLU B 221     122.547  97.791 -43.057  1.00  0.00     0.163 HD
ATOM   3163  CA  GLU B 221     121.028  98.278 -44.481  1.00 18.90     0.177 C 
ATOM   3164  C   GLU B 221     121.043  99.741 -44.074  1.00 18.56     0.243 C 
ATOM   3165  O   GLU B 221     121.591 100.083 -43.025  1.00 18.04    -0.271 OA
ATOM   3166  CB  GLU B 221     119.809  97.601 -43.840  1.00 24.14     0.045 C 
ATOM   3167  CG  GLU B 221     119.564  96.185 -44.317  1.00 30.11     0.116 C 
ATOM   3168  CD  GLU B 221     118.357  95.567 -43.648  1.00 36.57     0.172 C 
ATOM   3169  OE1 GLU B 221     118.535  94.813 -42.675  1.00 39.00    -0.648 OA
ATOM   3170  OE2 GLU B 221     117.225  95.837 -44.095  1.00 38.89    -0.648 OA
ATOM   3171  N   PRO B 222     120.453 100.620 -44.876  1.00 20.40    -0.337 N 
ATOM   3172  CA  PRO B 222     120.456 102.047 -44.541  1.00 20.95     0.179 C 
ATOM   3173  C   PRO B 222     119.623 102.312 -43.301  1.00 20.72     0.243 C 
ATOM   3174  O   PRO B 222     118.750 101.506 -42.945  1.00 20.88    -0.271 OA
ATOM   3175  CB  PRO B 222     119.804 102.706 -45.769  1.00 23.13     0.037 C 
ATOM   3176  CG  PRO B 222     119.732 101.681 -46.811  1.00 24.16     0.022 C 
ATOM   3177  CD  PRO B 222     119.773 100.346 -46.154  1.00 21.78     0.127 C 
ATOM   3178  N   PRO B 223     119.852 103.440 -42.628  1.00 20.34    -0.337 N 
ATOM   3179  CA  PRO B 223     119.031 103.784 -41.465  1.00 21.69     0.179 C 
ATOM   3180  C   PRO B 223     117.556 103.868 -41.824  1.00 25.08     0.241 C 
ATOM   3181  O   PRO B 223     117.184 104.250 -42.935  1.00 25.63    -0.271 OA
ATOM   3182  CB  PRO B 223     119.567 105.159 -41.051  1.00 20.94     0.037 C 
ATOM   3183  CG  PRO B 223     120.978 105.169 -41.532  1.00 21.29     0.022 C 
ATOM   3184  CD  PRO B 223     120.972 104.378 -42.813  1.00 21.05     0.127 C 
ATOM   3185  N   GLU B 224     116.713 103.504 -40.862  1.00 28.26    -0.346 N 
ATOM   3186  HN  GLU B 224     117.076 103.104 -39.997  1.00  0.00     0.163 HD
ATOM   3187  CA  GLU B 224     115.279 103.671 -41.033  1.00 32.29     0.177 C 
ATOM   3188  C   GLU B 224     114.938 105.156 -41.140  1.00 33.46     0.241 C 
ATOM   3189  O   GLU B 224     115.727 106.031 -40.773  1.00 32.52    -0.271 OA
ATOM   3190  CB  GLU B 224     114.531 103.078 -39.837  1.00 35.93     0.045 C 
ATOM   3191  CG  GLU B 224     114.893 101.635 -39.504  1.00 39.85     0.116 C 
ATOM   3192  CD  GLU B 224     114.401 100.646 -40.544  1.00 43.52     0.172 C 
ATOM   3193  OE1 GLU B 224     115.186  99.760 -40.945  1.00 44.97    -0.648 OA
ATOM   3194  OE2 GLU B 224     113.228 100.752 -40.961  1.00 45.10    -0.648 OA
ATOM   3195  N   VAL B 225     113.739 105.435 -41.658  1.00 35.13    -0.346 N 
ATOM   3196  HN  VAL B 225     113.145 104.678 -41.998  1.00  0.00     0.163 HD
ATOM   3197  CA  VAL B 225     113.274 106.814 -41.741  1.00 36.53     0.180 C 
ATOM   3198  C   VAL B 225     113.240 107.417 -40.345  1.00 36.44     0.241 C 
ATOM   3199  O   VAL B 225     112.755 106.794 -39.392  1.00 36.71    -0.271 OA
ATOM   3200  CB  VAL B 225     111.899 106.873 -42.422  1.00 37.73     0.009 C 
ATOM   3201  CG1 VAL B 225     111.384 108.304 -42.464  1.00 37.94     0.012 C 
ATOM   3202  CG2 VAL B 225     111.980 106.294 -43.824  1.00 38.58     0.012 C 
ATOM   3203  N   GLY B 226     113.775 108.628 -40.213  1.00 36.22    -0.351 N 
ATOM   3204  HN  GLY B 226     114.155 109.101 -41.033  1.00  0.00     0.163 HD
ATOM   3205  CA  GLY B 226     113.827 109.285 -38.924  1.00 35.74     0.225 C 
ATOM   3206  C   GLY B 226     115.000 108.899 -38.055  1.00 35.02     0.236 C 
ATOM   3207  O   GLY B 226     115.020 109.261 -36.872  1.00 36.38    -0.272 OA
ATOM   3208  N   SER B 227     115.973 108.168 -38.594  1.00 31.72    -0.344 N 
ATOM   3209  HN  SER B 227     115.869 107.849 -39.557  1.00  0.00     0.163 HD
ATOM   3210  CA  SER B 227     117.178 107.806 -37.867  1.00 29.66     0.200 C 
ATOM   3211  C   SER B 227     118.396 108.150 -38.713  1.00 26.97     0.243 C 
ATOM   3212  O   SER B 227     118.336 108.149 -39.946  1.00 27.59    -0.271 OA
ATOM   3213  CB  SER B 227     117.195 106.309 -37.517  1.00 31.00     0.199 C 
ATOM   3214  OG  SER B 227     118.432 105.938 -36.936  1.00 33.11    -0.398 OA
ATOM   3215  HG  SER B 227     118.443 105.013 -36.720  1.00  0.00     0.209 HD
ATOM   3216  N   ASP B 228     119.505 108.446 -38.035  1.00 23.33    -0.345 N 
ATOM   3217  HN  ASP B 228     119.483 108.401 -37.016  1.00  0.00     0.163 HD
ATOM   3218  CA  ASP B 228     120.745 108.830 -38.690  1.00 21.87     0.186 C 
ATOM   3219  C   ASP B 228     121.776 107.711 -38.704  1.00 19.57     0.241 C 
ATOM   3220  O   ASP B 228     122.851 107.882 -39.286  1.00 20.00    -0.271 OA
ATOM   3221  CB  ASP B 228     121.345 110.067 -38.010  1.00 23.12     0.147 C 
ATOM   3222  CG  ASP B 228     120.502 111.309 -38.204  1.00 26.45     0.175 C 
ATOM   3223  OD1 ASP B 228     119.942 111.477 -39.305  1.00 27.65    -0.648 OA
ATOM   3224  OD2 ASP B 228     120.413 112.121 -37.258  1.00 27.94    -0.648 OA
ATOM   3225  N   CYS B 229     121.485 106.584 -38.066  1.00 17.24    -0.345 N 
ATOM   3226  HN  CYS B 229     120.583 106.497 -37.597  1.00  0.00     0.163 HD
ATOM   3227  CA  CYS B 229     122.417 105.472 -38.018  1.00 16.14     0.186 C 
ATOM   3228  C   CYS B 229     121.633 104.175 -38.091  1.00 16.25     0.242 C 
ATOM   3229  O   CYS B 229     120.403 104.154 -37.986  1.00 18.10    -0.271 OA
ATOM   3230  CB  CYS B 229     123.267 105.512 -36.744  1.00 16.52     0.120 C 
ATOM   3231  SG  CYS B 229     122.334 105.253 -35.219  1.00 18.40    -0.095 SA
ATOM   3232  N   THR B 230     122.361 103.088 -38.278  1.00 14.47    -0.344 N 
ATOM   3233  HN  THR B 230     123.368 103.188 -38.410  1.00  0.00     0.163 HD
ATOM   3234  CA  THR B 230     121.781 101.758 -38.303  1.00 14.20     0.205 C 
ATOM   3235  C   THR B 230     122.204 101.039 -37.035  1.00 14.50     0.243 C 
ATOM   3236  O   THR B 230     123.315 101.245 -36.545  1.00 16.32    -0.271 OA
ATOM   3237  CB  THR B 230     122.239 101.004 -39.555  1.00 15.44     0.146 C 
ATOM   3238  CG2 THR B 230     121.818  99.533 -39.521  1.00 16.64     0.042 C 
ATOM   3239  OG1 THR B 230     121.651 101.639 -40.696  1.00 16.75    -0.393 OA
ATOM   3240  HG1 THR B 230     121.912 102.552 -40.717  1.00  0.00     0.210 HD
ATOM   3241  N   THR B 231     121.311 100.224 -36.490  1.00 14.38    -0.344 N 
ATOM   3242  HN  THR B 231     120.407 100.107 -36.949  1.00  0.00     0.163 HD
ATOM   3243  CA  THR B 231     121.574  99.492 -35.263  1.00 15.35     0.205 C 
ATOM   3244  C   THR B 231     121.521  97.997 -35.540  1.00 14.97     0.243 C 
ATOM   3245  O   THR B 231     120.647  97.519 -36.271  1.00 16.89    -0.271 OA
ATOM   3246  CB  THR B 231     120.543  99.873 -34.195  1.00 17.49     0.146 C 
ATOM   3247  CG2 THR B 231     120.724  99.042 -32.928  1.00 19.81     0.042 C 
ATOM   3248  OG1 THR B 231     120.703 101.259 -33.868  1.00 19.36    -0.393 OA
ATOM   3249  HG1 THR B 231     120.590 101.776 -34.657  1.00  0.00     0.210 HD
ATOM   3250  N   ILE B 232     122.483  97.269 -34.989  1.00 13.67    -0.344 N 
ATOM   3251  HN  ILE B 232     123.281  97.752 -34.575  1.00  0.00     0.163 HD
ATOM   3252  CA  ILE B 232     122.455  95.812 -34.947  1.00 13.59     0.192 C 
ATOM   3253  C   ILE B 232     122.259  95.417 -33.493  1.00 12.96     0.244 C 
ATOM   3254  O   ILE B 232     122.862  96.015 -32.596  1.00 15.28    -0.258 OA
ATOM   3255  CB  ILE B 232     123.756  95.200 -35.507  1.00 13.91     0.014 C 
ATOM   3256  CG1 ILE B 232     123.933  95.574 -36.981  1.00 16.24     0.002 C 
ATOM   3257  CG2 ILE B 232     123.764  93.677 -35.325  1.00 14.33     0.012 C 
ATOM   3258  CD1 ILE B 232     125.269  95.152 -37.562  1.00 17.47     0.005 C 
ATOM   3259  N  AHIS B 233     121.419  94.417 -33.254  0.41 12.91    -0.337 N 
ATOM   3260  H  AHIS B 233     120.931  93.982 -34.037  1.00  0.00     0.164 HD
ATOM   3261  N  BHIS B 233     121.382  94.447 -33.259  0.59 12.33    -0.337 N 
ATOM   3262  H  BHIS B 233     120.839  94.077 -34.039  1.00  0.00     0.164 HD
ATOM   3263  CA AHIS B 233     121.173  93.922 -31.904  0.41 13.25     0.178 C 
ATOM   3264  CA BHIS B 233     121.168  93.893 -31.928  0.59 12.56     0.178 C 
ATOM   3265  C  AHIS B 233     121.926  92.611 -31.708  0.41 12.52     0.230 C 
ATOM   3266  C  BHIS B 233     121.997  92.623 -31.786  0.59 12.16     0.230 C 
ATOM   3267  O  AHIS B 233     121.574  91.588 -32.305  0.41 12.99    -0.277 OA
ATOM   3268  O  BHIS B 233     121.765  91.643 -32.503  0.59 12.90    -0.277 OA
ATOM   3269  CB AHIS B 233     119.678  93.747 -31.661  0.41 15.49     0.093 C 
ATOM   3270  CB BHIS B 233     119.691  93.579 -31.701  0.59 14.71     0.093 C 
ATOM   3271  CG AHIS B 233     118.900  95.013 -31.821  0.41 17.53     0.028 A 
ATOM   3272  CG BHIS B 233     118.839  94.794 -31.514  0.59 16.49     0.028 A 
ATOM   3273  CD2AHIS B 233     118.618  96.003 -30.942  0.41 18.26     0.114 A 
ATOM   3274  CD2BHIS B 233     119.167  96.103 -31.404  0.59 17.22     0.114 A 
ATOM   3275  ND1AHIS B 233     118.335  95.391 -33.019  0.41 18.85    -0.354 N 
ATOM   3276  HD1AHIS B 233     118.382  94.858 -33.887  1.00  0.00     0.166 HD
ATOM   3277  ND1BHIS B 233     117.465  94.734 -31.418  0.59 18.57    -0.354 N 
ATOM   3278  HD1BHIS B 233     116.907  93.882 -31.465  1.00  0.00     0.166 HD
ATOM   3279  CE1AHIS B 233     117.723  96.552 -32.868  0.41 19.17     0.180 A 
ATOM   3280  CE1BHIS B 233     116.985  95.954 -31.255  0.59 19.01     0.180 A 
ATOM   3281  NE2AHIS B 233     117.881  96.946 -31.617  0.41 19.02    -0.360 N 
ATOM   3282  HE2AHIS B 233     117.515  97.810 -31.217  1.00  0.00     0.166 HD
ATOM   3283  NE2BHIS B 233     117.997  96.803 -31.244  0.59 18.73    -0.360 N 
ATOM   3284  HE2BHIS B 233     117.921  97.814 -31.134  1.00  0.00     0.166 HD
ATOM   3285  N   TYR B 234     122.955  92.644 -30.865  1.00 11.39    -0.171 NA
ATOM   3286  CA  TYR B 234     123.756  91.471 -30.557  1.00 10.79     0.170 C 
ATOM   3287  C   TYR B 234     123.300  90.843 -29.244  1.00 11.69     0.237 C 
ATOM   3288  O   TYR B 234     122.719  91.509 -28.382  1.00 12.98    -0.272 OA
ATOM   3289  CB  TYR B 234     125.238  91.832 -30.462  1.00 11.56     0.068 C 
ATOM   3290  CG  TYR B 234     125.859  92.239 -31.786  1.00 10.80    -0.056 A 
ATOM   3291  CD1 TYR B 234     126.118  91.293 -32.774  1.00 11.01     0.010 A 
ATOM   3292  CD2 TYR B 234     126.215  93.558 -32.043  1.00 12.24     0.010 A 
ATOM   3293  CE1 TYR B 234     126.698  91.656 -33.979  1.00 10.64     0.037 A 
ATOM   3294  CE2 TYR B 234     126.790  93.921 -33.237  1.00 12.27     0.037 A 
ATOM   3295  CZ  TYR B 234     127.034  92.964 -34.202  1.00 10.89     0.065 A 
ATOM   3296  OH  TYR B 234     127.608  93.325 -35.397  1.00 12.08    -0.361 OA
ATOM   3297  HH  TYR B 234     127.841  94.233 -35.552  1.00  0.00     0.217 HD
ATOM   3298  N   ASN B 235     123.555  89.546 -29.112  1.00 11.56    -0.346 N 
ATOM   3299  HN  ASN B 235     123.902  89.033 -29.923  1.00  0.00     0.163 HD
ATOM   3300  CA  ASN B 235     123.362  88.821 -27.861  1.00 12.12     0.185 C 
ATOM   3301  C   ASN B 235     124.655  88.087 -27.544  1.00 11.98     0.241 C 
ATOM   3302  O   ASN B 235     125.248  87.471 -28.430  1.00 13.64    -0.271 OA
ATOM   3303  CB  ASN B 235     122.250  87.740 -27.951  1.00 14.11     0.137 C 
ATOM   3304  CG  ASN B 235     120.886  88.286 -28.359  1.00 17.98     0.217 C 
ATOM   3305  ND2 ASN B 235     120.576  89.520 -27.981  1.00 17.84    -0.370 N 
ATOM   3306 1HD2 ASN B 235     121.216  90.107 -27.446  1.00  0.00     0.159 HD
ATOM   3307 2HD2 ASN B 235     119.664  89.885 -28.254  1.00  0.00     0.159 HD
ATOM   3308  OD1 ASN B 235     120.114  87.578 -29.005  1.00 22.20    -0.274 OA
ATOM   3309  N   TYR B 236     125.084  88.140 -26.285  1.00 11.22    -0.346 N 
ATOM   3310  HN  TYR B 236     124.578  88.724 -25.620  1.00  0.00     0.163 HD
ATOM   3311  CA  TYR B 236     126.250  87.396 -25.818  1.00 10.99     0.180 C 
ATOM   3312  C   TYR B 236     125.768  86.218 -24.986  1.00 11.14     0.241 C 
ATOM   3313  O   TYR B 236     125.004  86.401 -24.029  1.00 12.31    -0.271 OA
ATOM   3314  CB  TYR B 236     127.176  88.292 -24.995  1.00 11.68     0.073 C 
ATOM   3315  CG  TYR B 236     127.840  89.353 -25.833  1.00 11.22    -0.056 A 
ATOM   3316  CD1 TYR B 236     127.197  90.553 -26.111  1.00 11.84     0.010 A 
ATOM   3317  CD2 TYR B 236     129.104  89.139 -26.375  1.00 11.67     0.010 A 
ATOM   3318  CE1 TYR B 236     127.793  91.509 -26.903  1.00 12.31     0.037 A 
ATOM   3319  CE2 TYR B 236     129.705  90.086 -27.172  1.00 12.01     0.037 A 
ATOM   3320  CZ  TYR B 236     129.048  91.278 -27.426  1.00 12.05     0.065 A 
ATOM   3321  OH  TYR B 236     129.637  92.236 -28.213  1.00 14.06    -0.361 OA
ATOM   3322  HH  TYR B 236     129.186  93.054 -28.387  1.00  0.00     0.217 HD
ATOM   3323  N   MET B 237     126.232  85.017 -25.330  1.00 11.30    -0.346 N 
ATOM   3324  HN  MET B 237     127.072  84.953 -25.905  1.00  0.00     0.163 HD
ATOM   3325  CA  MET B 237     125.565  83.789 -24.902  1.00 11.79     0.177 C 
ATOM   3326  C   MET B 237     126.273  83.020 -23.781  1.00 11.76     0.241 C 
ATOM   3327  O   MET B 237     125.887  81.878 -23.487  1.00 13.49    -0.271 OA
ATOM   3328  CB  MET B 237     125.305  82.886 -26.106  1.00 11.77     0.045 C 
ATOM   3329  CG  MET B 237     124.523  83.568 -27.217  1.00 13.57     0.076 C 
ATOM   3330  SD  MET B 237     122.895  84.159 -26.714  1.00 15.84    -0.173 SA
ATOM   3331  CE  MET B 237     122.142  82.651 -26.101  1.00 16.26     0.089 C 
ATOM   3332  N   CYS B 238     127.287  83.611 -23.161  1.00 11.50    -0.345 N 
ATOM   3333  HN  CYS B 238     127.663  84.469 -23.564  1.00  0.00     0.163 HD
ATOM   3334  CA  CYS B 238     127.893  83.103 -21.938  1.00 11.51     0.186 C 
ATOM   3335  C   CYS B 238     128.224  84.290 -21.051  1.00 12.99     0.242 C 
ATOM   3336  O   CYS B 238     128.428  85.398 -21.542  1.00 12.73    -0.271 OA
ATOM   3337  CB  CYS B 238     129.224  82.389 -22.202  1.00 13.05     0.120 C 
ATOM   3338  SG  CYS B 238     129.123  80.633 -22.568  1.00 14.03    -0.095 SA
ATOM   3339  N   TYR B 239     128.276  84.044 -19.745  1.00 12.82    -0.346 N 
ATOM   3340  HN  TYR B 239     127.920  83.157 -19.388  1.00  0.00     0.163 HD
ATOM   3341  CA  TYR B 239     128.831  85.017 -18.815  1.00 12.69     0.180 C 
ATOM   3342  C   TYR B 239     130.346  85.073 -18.947  1.00 12.11     0.241 C 
ATOM   3343  O   TYR B 239     131.006  84.079 -19.269  1.00 13.35    -0.271 OA
ATOM   3344  CB  TYR B 239     128.515  84.621 -17.373  1.00 13.57     0.073 C 
ATOM   3345  CG  TYR B 239     127.079  84.810 -16.974  1.00 14.75    -0.056 A 
ATOM   3346  CD1 TYR B 239     126.544  86.083 -16.858  1.00 16.43     0.010 A 
ATOM   3347  CD2 TYR B 239     126.257  83.726 -16.689  1.00 16.45     0.010 A 
ATOM   3348  CE1 TYR B 239     125.228  86.281 -16.483  1.00 18.60     0.037 A 
ATOM   3349  CE2 TYR B 239     124.930  83.914 -16.304  1.00 17.87     0.037 A 
ATOM   3350  CZ  TYR B 239     124.424  85.197 -16.209  1.00 19.05     0.065 A 
ATOM   3351  OH  TYR B 239     123.116  85.407 -15.830  1.00 22.22    -0.361 OA
ATOM   3352  HH  TYR B 239     122.768  86.289 -15.765  1.00  0.00     0.217 HD
ATOM   3353  N   SER B 240     130.908  86.255 -18.672  1.00 12.53    -0.344 N 
ATOM   3354  HN  SER B 240     130.324  87.075 -18.507  1.00  0.00     0.163 HD
ATOM   3355  CA  SER B 240     132.359  86.366 -18.609  1.00 13.00     0.200 C 
ATOM   3356  C   SER B 240     132.963  85.350 -17.651  1.00 13.94     0.243 C 
ATOM   3357  O   SER B 240     134.082  84.884 -17.872  1.00 14.29    -0.271 OA
ATOM   3358  CB  SER B 240     132.773  87.784 -18.208  1.00 13.89     0.199 C 
ATOM   3359  OG  SER B 240     132.521  88.689 -19.272  1.00 14.12    -0.398 OA
ATOM   3360  HG  SER B 240     132.778  89.569 -19.023  1.00  0.00     0.209 HD
ATOM   3361  N   SER B 241     132.233  84.968 -16.608  1.00 13.91    -0.344 N 
ATOM   3362  HN  SER B 241     131.281  85.324 -16.521  1.00  0.00     0.163 HD
ATOM   3363  CA  SER B 241     132.736  84.062 -15.585  1.00 14.85     0.200 C 
ATOM   3364  C   SER B 241     132.579  82.585 -15.931  1.00 15.59     0.243 C 
ATOM   3365  O   SER B 241     133.010  81.748 -15.138  1.00 17.34    -0.271 OA
ATOM   3366  CB  SER B 241     132.006  84.335 -14.271  1.00 16.68     0.199 C 
ATOM   3367  OG  SER B 241     130.627  84.065 -14.437  1.00 18.26    -0.398 OA
ATOM   3368  HG  SER B 241     130.173  84.235 -13.620  1.00  0.00     0.209 HD
ATOM   3369  N   CYS B 242     131.979  82.227 -17.069  1.00 14.53    -0.345 N 
ATOM   3370  HN  CYS B 242     131.764  82.930 -17.776  1.00  0.00     0.163 HD
ATOM   3371  CA  CYS B 242     131.629  80.819 -17.301  1.00 14.54     0.186 C 
ATOM   3372  C   CYS B 242     132.854  79.910 -17.234  1.00 15.28     0.241 C 
ATOM   3373  O   CYS B 242     133.832  80.108 -17.962  1.00 15.75    -0.271 OA
ATOM   3374  CB  CYS B 242     130.928  80.641 -18.653  1.00 15.44     0.120 C 
ATOM   3375  SG  CYS B 242     129.135  80.935 -18.646  1.00 14.93    -0.095 SA
ATOM   3376  N   MET B 243     132.781  78.894 -16.377  1.00 16.19    -0.346 N 
ATOM   3377  HN  MET B 243     131.933  78.765 -15.825  1.00  0.00     0.163 HD
ATOM   3378  CA  MET B 243     133.886  77.965 -16.212  1.00 18.48     0.177 C 
ATOM   3379  C   MET B 243     134.091  77.162 -17.487  1.00 17.45     0.240 C 
ATOM   3380  O   MET B 243     133.134  76.692 -18.104  1.00 16.89    -0.271 OA
ATOM   3381  CB  MET B 243     133.556  76.977 -15.096  1.00 23.25     0.045 C 
ATOM   3382  CG  MET B 243     133.242  77.558 -13.722  1.00 29.09     0.076 C 
ATOM   3383  SD  MET B 243     132.462  76.325 -12.636  1.00 35.40    -0.173 SA
ATOM   3384  CE  MET B 243     133.627  74.970 -12.755  1.00 34.83     0.089 C 
ATOM   3385  N   GLY B 244     135.352  76.975 -17.870  1.00 17.68    -0.351 N 
ATOM   3386  HN  GLY B 244     136.111  77.342 -17.296  1.00  0.00     0.163 HD
ATOM   3387  CA  GLY B 244     135.662  76.259 -19.088  1.00 18.50     0.225 C 
ATOM   3388  C   GLY B 244     135.420  77.031 -20.366  1.00 18.83     0.235 C 
ATOM   3389  O   GLY B 244     135.724  76.515 -21.451  1.00 21.39    -0.272 OA
ATOM   3390  N   GLY B 245     134.873  78.242 -20.278  1.00 17.70    -0.351 N 
ATOM   3391  HN  GLY B 245     134.526  78.555 -19.371  1.00  0.00     0.163 HD
ATOM   3392  CA  GLY B 245     134.749  79.136 -21.412  1.00 16.70     0.225 C 
ATOM   3393  C   GLY B 245     135.588  80.376 -21.175  1.00 15.91     0.236 C 
ATOM   3394  O   GLY B 245     136.801  80.274 -20.973  1.00 16.52    -0.272 OA
ATOM   3395  N   MET B 246     134.958  81.552 -21.155  1.00 14.16    -0.346 N 
ATOM   3396  HN  MET B 246     133.950  81.597 -21.305  1.00  0.00     0.163 HD
ATOM   3397  CA  MET B 246     135.722  82.774 -20.917  1.00 13.31     0.177 C 
ATOM   3398  C   MET B 246     136.434  82.750 -19.568  1.00 13.57     0.241 C 
ATOM   3399  O   MET B 246     137.540  83.289 -19.449  1.00 14.69    -0.271 OA
ATOM   3400  CB  MET B 246     134.836  84.009 -21.076  1.00 13.84     0.045 C 
ATOM   3401  CG  MET B 246     134.511  84.265 -22.542  1.00 14.64     0.076 C 
ATOM   3402  SD  MET B 246     133.497  85.720 -22.814  1.00 14.62    -0.173 SA
ATOM   3403  CE  MET B 246     131.889  85.148 -22.281  1.00 16.16     0.089 C 
ATOM   3404  N   ASN B 247     135.827  82.140 -18.548  1.00 13.92    -0.346 N 
ATOM   3405  HN  ASN B 247     134.854  81.854 -18.655  1.00  0.00     0.163 HD
ATOM   3406  CA  ASN B 247     136.509  81.867 -17.281  1.00 16.40     0.185 C 
ATOM   3407  C   ASN B 247     137.160  83.118 -16.685  1.00 16.50     0.241 C 
ATOM   3408  O   ASN B 247     138.313  83.102 -16.239  1.00 17.65    -0.271 OA
ATOM   3409  CB  ASN B 247     137.514  80.721 -17.423  1.00 20.29     0.137 C 
ATOM   3410  CG  ASN B 247     138.025  80.231 -16.085  1.00 24.09     0.217 C 
ATOM   3411  ND2 ASN B 247     139.267  79.765 -16.062  1.00 25.72    -0.370 N 
ATOM   3412 1HD2 ASN B 247     139.849  79.707 -16.898  1.00  0.00     0.159 HD
ATOM   3413 2HD2 ASN B 247     139.611  79.435 -15.160  1.00  0.00     0.159 HD
ATOM   3414  OD1 ASN B 247     137.323  80.301 -15.076  1.00 25.99    -0.274 OA
ATOM   3415  N   ARG B 248     136.394  84.208 -16.665  1.00 15.83    -0.346 N 
ATOM   3416  HN  ARG B 248     135.483  84.140 -17.118  1.00  0.00     0.163 HD
ATOM   3417  CA  ARG B 248     136.735  85.496 -16.054  1.00 16.63     0.176 C 
ATOM   3418  C   ARG B 248     137.735  86.291 -16.887  1.00 16.93     0.241 C 
ATOM   3419  O   ARG B 248     138.164  87.369 -16.454  1.00 20.10    -0.271 OA
ATOM   3420  CB  ARG B 248     137.191  85.390 -14.588  1.00 19.23     0.036 C 
ATOM   3421  CG  ARG B 248     136.231  84.567 -13.753  1.00 22.69     0.023 C 
ATOM   3422  CD  ARG B 248     136.607  84.540 -12.278  1.00 27.38     0.138 C 
ATOM   3423  NE  ARG B 248     135.599  83.829 -11.495  1.00 32.87    -0.227 N 
ATOM   3424  HE  ARG B 248     135.784  82.856 -11.251  1.00  0.00     0.177 HD
ATOM   3425  CZ  ARG B 248     134.455  84.369 -11.080  1.00 36.47     0.665 C 
ATOM   3426  NH1 ARG B 248     133.596  83.649 -10.370  1.00 38.27    -0.235 N 
ATOM   3427 1HH1 ARG B 248     132.720  84.063 -10.052  1.00  0.00     0.174 HD
ATOM   3428 2HH1 ARG B 248     133.814  82.679 -10.144  1.00  0.00     0.174 HD
ATOM   3429  NH2 ARG B 248     134.171  85.633 -11.375  1.00 37.77    -0.235 N 
ATOM   3430 1HH2 ARG B 248     133.295  86.047 -11.057  1.00  0.00     0.174 HD
ATOM   3431 2HH2 ARG B 248     134.831  86.187 -11.921  1.00  0.00     0.174 HD
ATOM   3432  N   ARG B 249     138.101  85.815 -18.072  1.00 14.92    -0.346 N 
ATOM   3433  HN  ARG B 249     137.709  84.932 -18.398  1.00  0.00     0.163 HD
ATOM   3434  CA  ARG B 249     139.052  86.530 -18.916  1.00 15.80     0.176 C 
ATOM   3435  C   ARG B 249     138.324  87.580 -19.741  1.00 15.34     0.243 C 
ATOM   3436  O   ARG B 249     137.320  87.260 -20.387  1.00 16.55    -0.271 OA
ATOM   3437  CB  ARG B 249     139.743  85.559 -19.851  1.00 16.45     0.036 C 
ATOM   3438  CG  ARG B 249     140.549  84.510 -19.099  1.00 17.74     0.023 C 
ATOM   3439  CD  ARG B 249     141.153  83.489 -20.039  1.00 18.23     0.138 C 
ATOM   3440  NE  ARG B 249     140.144  82.602 -20.609  1.00 16.85    -0.227 N 
ATOM   3441  HE  ARG B 249     139.175  82.718 -20.312  1.00  0.00     0.177 HD
ATOM   3442  CZ  ARG B 249     140.422  81.650 -21.495  1.00 16.82     0.665 C 
ATOM   3443  NH1 ARG B 249     141.673  81.470 -21.904  1.00 17.62    -0.235 N 
ATOM   3444 1HH1 ARG B 249     142.415  82.069 -21.542  1.00  0.00     0.174 HD
ATOM   3445 2HH1 ARG B 249     141.886  80.740 -22.584  1.00  0.00     0.174 HD
ATOM   3446  NH2 ARG B 249     139.459  80.872 -21.965  1.00 17.24    -0.235 N 
ATOM   3447 1HH2 ARG B 249     138.498  81.010 -21.651  1.00  0.00     0.174 HD
ATOM   3448 2HH2 ARG B 249     139.672  80.142 -22.645  1.00  0.00     0.174 HD
ATOM   3449  N   PRO B 250     138.786  88.827 -19.737  1.00 15.22    -0.337 N 
ATOM   3450  CA  PRO B 250     138.116  89.865 -20.527  1.00 13.50     0.179 C 
ATOM   3451  C   PRO B 250     138.238  89.610 -22.017  1.00 12.47     0.241 C 
ATOM   3452  O   PRO B 250     139.248  89.097 -22.509  1.00 13.18    -0.271 OA
ATOM   3453  CB  PRO B 250     138.862  91.147 -20.134  1.00 16.22     0.037 C 
ATOM   3454  CG  PRO B 250     140.170  90.677 -19.554  1.00 19.67     0.022 C 
ATOM   3455  CD  PRO B 250     139.848  89.380 -18.878  1.00 17.49     0.127 C 
ATOM   3456  N   ILE B 251     137.187  89.995 -22.736  1.00 12.26    -0.346 N 
ATOM   3457  HN  ILE B 251     136.374  90.377 -22.253  1.00  0.00     0.163 HD
ATOM   3458  CA  ILE B 251     137.156  89.890 -24.188  1.00 11.56     0.180 C 
ATOM   3459  C   ILE B 251     136.934  91.261 -24.816  1.00 11.55     0.241 C 
ATOM   3460  O   ILE B 251     136.460  92.211 -24.185  1.00 11.69    -0.271 OA
ATOM   3461  CB  ILE B 251     136.089  88.903 -24.714  1.00 12.46     0.013 C 
ATOM   3462  CG1 ILE B 251     134.685  89.366 -24.305  1.00 13.12     0.002 C 
ATOM   3463  CG2 ILE B 251     136.382  87.473 -24.264  1.00 12.77     0.012 C 
ATOM   3464  CD1 ILE B 251     133.589  88.786 -25.174  1.00 14.27     0.005 C 
ATOM   3465  N   LEU B 252     137.281  91.340 -26.093  1.00 10.95    -0.346 N 
ATOM   3466  HN  LEU B 252     137.836  90.582 -26.490  1.00  0.00     0.163 HD
ATOM   3467  CA  LEU B 252     136.914  92.449 -26.959  1.00 12.22     0.177 C 
ATOM   3468  C   LEU B 252     136.027  91.916 -28.073  1.00 10.81     0.241 C 
ATOM   3469  O   LEU B 252     136.224  90.797 -28.555  1.00 13.05    -0.271 OA
ATOM   3470  CB  LEU B 252     138.157  93.050 -27.637  1.00 17.03     0.038 C 
ATOM   3471  CG  LEU B 252     139.363  93.399 -26.772  1.00 22.29    -0.020 C 
ATOM   3472  CD1 LEU B 252     140.511  93.846 -27.645  1.00 24.28     0.009 C 
ATOM   3473  CD2 LEU B 252     138.988  94.473 -25.774  1.00 24.23     0.009 C 
ATOM   3474  N   THR B 253     135.067  92.731 -28.504  1.00 10.32    -0.344 N 
ATOM   3475  HN  THR B 253     134.819  93.544 -27.940  1.00  0.00     0.163 HD
ATOM   3476  CA  THR B 253     134.360  92.497 -29.757  1.00  9.70     0.205 C 
ATOM   3477  C   THR B 253     134.952  93.412 -30.817  1.00  9.66     0.243 C 
ATOM   3478  O   THR B 253     135.115  94.616 -30.584  1.00 11.17    -0.271 OA
ATOM   3479  CB  THR B 253     132.861  92.768 -29.598  1.00 11.17     0.146 C 
ATOM   3480  CG2 THR B 253     132.108  92.555 -30.912  1.00 11.61     0.042 C 
ATOM   3481  OG1 THR B 253     132.328  91.869 -28.624  1.00 12.50    -0.393 OA
ATOM   3482  HG1 THR B 253     131.398  92.037 -28.525  1.00  0.00     0.210 HD
ATOM   3483  N   ILE B 254     135.308  92.827 -31.956  1.00  9.59    -0.346 N 
ATOM   3484  HN  ILE B 254     135.218  91.814 -32.029  1.00  0.00     0.163 HD
ATOM   3485  CA  ILE B 254     135.821  93.561 -33.106  1.00  9.88     0.180 C 
ATOM   3486  C   ILE B 254     134.711  93.590 -34.147  1.00  9.20     0.241 C 
ATOM   3487  O   ILE B 254     134.197  92.537 -34.547  1.00  9.63    -0.271 OA
ATOM   3488  CB  ILE B 254     137.077  92.898 -33.685  1.00 11.24     0.013 C 
ATOM   3489  CG1 ILE B 254     138.166  92.754 -32.622  1.00 13.05     0.002 C 
ATOM   3490  CG2 ILE B 254     137.577  93.702 -34.880  1.00 12.23     0.012 C 
ATOM   3491  CD1 ILE B 254     139.256  91.782 -33.020  1.00 15.22     0.005 C 
ATOM   3492  N   ILE B 255     134.329  94.792 -34.569  1.00  9.76    -0.346 N 
ATOM   3493  HN  ILE B 255     134.772  95.615 -34.161  1.00  0.00     0.163 HD
ATOM   3494  CA  ILE B 255     133.305  94.984 -35.589  1.00  9.66     0.174 C 
ATOM   3495  C   ILE B 255     134.003  95.449 -36.849  1.00 10.23     0.224 C 
ATOM   3496  O   ILE B 255     134.731  96.448 -36.830  1.00 11.22    -0.277 OA
ATOM   3497  CB  ILE B 255     132.240  96.002 -35.155  1.00 10.98     0.012 C 
ATOM   3498  CG1 ILE B 255     131.634  95.633 -33.801  1.00 12.76     0.002 C 
ATOM   3499  CG2 ILE B 255     131.195  96.139 -36.257  1.00 12.17     0.012 C 
ATOM   3500  CD1 ILE B 255     130.807  94.411 -33.823  1.00 13.40     0.005 C 
ATOM   3501  N   THR B 256     133.799  94.724 -37.941  1.00 10.58    -0.220 NA
ATOM   3502  CA ATHR B 256     134.423  95.088 -39.203  0.69 11.28     0.179 C 
ATOM   3503  CA BTHR B 256     134.430  95.031 -39.217  0.31 11.29     0.179 C 
ATOM   3504  C   THR B 256     133.370  95.351 -40.262  1.00 11.11     0.183 C 
ATOM   3505  O   THR B 256     132.376  94.630 -40.375  1.00 12.69    -0.280 OA
ATOM   3506  CB ATHR B 256     135.400  94.027 -39.700  0.69 12.09     0.141 C 
ATOM   3507  CB BTHR B 256     135.261  93.836 -39.688  0.31 12.38     0.141 C 
ATOM   3508  CG2ATHR B 256     136.682  94.028 -38.862  0.69 13.55     0.041 C 
ATOM   3509  CG2BTHR B 256     135.882  94.127 -41.032  0.31 12.32     0.041 C 
ATOM   3510  OG1ATHR B 256     134.773  92.745 -39.629  0.69 12.38    -0.394 OA
ATOM   3511  HG1ATHR B 256     133.978  92.744 -40.149  1.00  0.00     0.210 HD
ATOM   3512  OG1BTHR B 256     136.295  93.558 -38.733  0.31 13.69    -0.394 OA
ATOM   3513  HG1BTHR B 256     135.904  93.375 -37.887  1.00  0.00     0.210 HD
ATOM   3514  N   LEU B 257     133.593  96.416 -41.022  1.00 10.82    -0.352 N 
ATOM   3515  HN  LEU B 257     134.335  97.062 -40.753  1.00  0.00     0.163 HD
ATOM   3516  CA  LEU B 257     132.824  96.700 -42.222  1.00 11.06     0.176 C 
ATOM   3517  C   LEU B 257     133.593  96.055 -43.373  1.00 11.44     0.241 C 
ATOM   3518  O   LEU B 257     134.808  96.245 -43.484  1.00 12.68    -0.271 OA
ATOM   3519  CB  LEU B 257     132.729  98.217 -42.414  1.00 12.36     0.038 C 
ATOM   3520  CG  LEU B 257     131.802  98.703 -43.524  1.00 12.49    -0.020 C 
ATOM   3521  CD1 LEU B 257     130.347  98.512 -43.131  1.00 13.56     0.009 C 
ATOM   3522  CD2 LEU B 257     132.085 100.169 -43.848  1.00 13.55     0.009 C 
ATOM   3523  N   GLU B 258     132.905  95.263 -44.207  1.00 11.58    -0.346 N 
ATOM   3524  HN  GLU B 258     131.890  95.219 -44.115  1.00  0.00     0.163 HD
ATOM   3525  CA  GLU B 258     133.552  94.461 -45.242  1.00 12.94     0.177 C 
ATOM   3526  C   GLU B 258     132.818  94.609 -46.565  1.00 11.97     0.241 C 
ATOM   3527  O   GLU B 258     131.595  94.749 -46.597  1.00 12.36    -0.271 OA
ATOM   3528  CB  GLU B 258     133.454  92.961 -44.931  1.00 16.20     0.045 C 
ATOM   3529  CG  GLU B 258     134.075  92.457 -43.662  1.00 20.45     0.116 C 
ATOM   3530  CD  GLU B 258     133.883  90.942 -43.501  1.00 22.46     0.172 C 
ATOM   3531  OE1 GLU B 258     132.993  90.334 -44.156  1.00 22.57    -0.648 OA
ATOM   3532  OE2 GLU B 258     134.675  90.350 -42.757  1.00 25.09    -0.648 OA
ATOM   3533  N   ASP B 259     133.559  94.503 -47.667  1.00 12.09    -0.346 N 
ATOM   3534  HN  ASP B 259     134.576  94.463 -47.607  1.00  0.00     0.163 HD
ATOM   3535  CA  ASP B 259     132.889  94.446 -48.958  1.00 12.85     0.186 C 
ATOM   3536  C   ASP B 259     132.310  93.048 -49.182  1.00 12.64     0.241 C 
ATOM   3537  O   ASP B 259     132.428  92.153 -48.335  1.00 13.35    -0.271 OA
ATOM   3538  CB  ASP B 259     133.791  94.955 -50.081  1.00 14.42     0.147 C 
ATOM   3539  CG  ASP B 259     134.953  94.031 -50.398  1.00 16.09     0.175 C 
ATOM   3540  OD1 ASP B 259     134.938  92.842 -50.030  1.00 16.75    -0.648 OA
ATOM   3541  OD2 ASP B 259     135.896  94.522 -51.067  1.00 17.93    -0.648 OA
ATOM   3542  N   SER B 260     131.665  92.846 -50.331  1.00 12.72    -0.344 N 
ATOM   3543  HN  SER B 260     131.661  93.573 -51.047  1.00  0.00     0.163 HD
ATOM   3544  CA  SER B 260     130.965  91.587 -50.567  1.00 13.62     0.200 C 
ATOM   3545  C   SER B 260     131.907  90.396 -50.688  1.00 14.96     0.243 C 
ATOM   3546  O   SER B 260     131.447  89.253 -50.558  1.00 15.59    -0.271 OA
ATOM   3547  CB  SER B 260     130.088  91.701 -51.812  1.00 13.53     0.199 C 
ATOM   3548  OG  SER B 260     130.870  92.005 -52.955  1.00 13.40    -0.398 OA
ATOM   3549  HG  SER B 260     130.324  92.076 -53.729  1.00  0.00     0.209 HD
ATOM   3550  N   SER B 261     133.200  90.631 -50.927  1.00 14.40    -0.344 N 
ATOM   3551  HN  SER B 261     133.494  91.589 -51.119  1.00  0.00     0.163 HD
ATOM   3552  CA  SER B 261     134.210  89.578 -50.925  1.00 15.19     0.200 C 
ATOM   3553  C   SER B 261     134.784  89.300 -49.550  1.00 14.87     0.242 C 
ATOM   3554  O   SER B 261     135.567  88.353 -49.413  1.00 16.82    -0.271 OA
ATOM   3555  CB  SER B 261     135.416  89.979 -51.773  1.00 17.88     0.199 C 
ATOM   3556  OG  SER B 261     135.088  90.045 -53.136  1.00 19.12    -0.398 OA
ATOM   3557  HG  SER B 261     135.838  90.294 -53.663  1.00  0.00     0.209 HD
ATOM   3558  N   GLY B 262     134.465  90.122 -48.552  1.00 14.57    -0.350 N 
ATOM   3559  HN  GLY B 262     133.772  90.854 -48.711  1.00  0.00     0.163 HD
ATOM   3560  CA  GLY B 262     135.077  90.001 -47.250  1.00 14.99     0.225 C 
ATOM   3561  C   GLY B 262     136.293  90.877 -47.027  1.00 15.30     0.236 C 
ATOM   3562  O   GLY B 262     136.926  90.763 -45.973  1.00 17.28    -0.272 OA
ATOM   3563  N   ASN B 263     136.649  91.739 -47.978  1.00 14.69    -0.346 N 
ATOM   3564  HN  ASN B 263     136.118  91.781 -48.848  1.00  0.00     0.163 HD
ATOM   3565  CA  ASN B 263     137.791  92.623 -47.786  1.00 15.67     0.185 C 
ATOM   3566  C   ASN B 263     137.454  93.728 -46.794  1.00 14.59     0.241 C 
ATOM   3567  O   ASN B 263     136.336  94.249 -46.761  1.00 14.83    -0.271 OA
ATOM   3568  CB  ASN B 263     138.194  93.278 -49.100  1.00 17.55     0.137 C 
ATOM   3569  CG  ASN B 263     138.593  92.279 -50.148  1.00 20.90     0.217 C 
ATOM   3570  ND2 ASN B 263     138.020  92.419 -51.331  1.00 21.68    -0.370 N 
ATOM   3571 1HD2 ASN B 263     138.291  91.741 -52.043  1.00  0.00     0.159 HD
ATOM   3572 2HD2 ASN B 263     137.354  93.163 -51.538  1.00  0.00     0.159 HD
ATOM   3573  OD1 ASN B 263     139.398  91.379 -49.898  1.00 22.94    -0.274 OA
ATOM   3574  N   LEU B 264     138.457  94.108 -46.008  1.00 14.51    -0.346 N 
ATOM   3575  HN  LEU B 264     139.384  93.712 -46.163  1.00  0.00     0.163 HD
ATOM   3576  CA  LEU B 264     138.272  95.072 -44.932  1.00 15.36     0.177 C 
ATOM   3577  C   LEU B 264     137.995  96.470 -45.477  1.00 15.74     0.241 C 
ATOM   3578  O   LEU B 264     138.734  96.976 -46.327  1.00 18.46    -0.271 OA
ATOM   3579  CB  LEU B 264     139.540  95.111 -44.088  1.00 18.91     0.038 C 
ATOM   3580  CG  LEU B 264     139.514  96.187 -43.004  1.00 23.62    -0.020 C 
ATOM   3581  CD1 LEU B 264     138.764  95.669 -41.828  1.00 24.78     0.009 C 
ATOM   3582  CD2 LEU B 264     140.917  96.565 -42.601  1.00 25.90     0.009 C 
ATOM   3583  N   LEU B 265     136.939  97.106 -44.972  1.00 13.43    -0.346 N 
ATOM   3584  HN  LEU B 265     136.297  96.593 -44.367  1.00  0.00     0.163 HD
ATOM   3585  CA  LEU B 265     136.670  98.512 -45.255  1.00 13.45     0.177 C 
ATOM   3586  C   LEU B 265     136.775  99.409 -44.032  1.00 13.50     0.240 C 
ATOM   3587  O   LEU B 265     137.066 100.596 -44.179  1.00 15.52    -0.271 OA
ATOM   3588  CB  LEU B 265     135.272  98.687 -45.860  1.00 14.05     0.038 C 
ATOM   3589  CG  LEU B 265     134.995  97.948 -47.172  1.00 15.27    -0.020 C 
ATOM   3590  CD1 LEU B 265     133.531  98.115 -47.551  1.00 15.94     0.009 C 
ATOM   3591  CD2 LEU B 265     135.923  98.441 -48.287  1.00 16.88     0.009 C 
ATOM   3592  N   GLY B 266     136.534  98.877 -42.840  1.00 12.50    -0.351 N 
ATOM   3593  HN  GLY B 266     136.292  97.888 -42.779  1.00  0.00     0.163 HD
ATOM   3594  CA  GLY B 266     136.604  99.663 -41.616  1.00 11.99     0.225 C 
ATOM   3595  C   GLY B 266     136.595  98.725 -40.431  1.00 10.98     0.236 C 
ATOM   3596  O   GLY B 266     136.168  97.574 -40.538  1.00 11.85    -0.272 OA
ATOM   3597  N   ARG B 267     137.075  99.229 -39.291  1.00 11.56    -0.346 N 
ATOM   3598  HN  ARG B 267     137.357 100.208 -39.252  1.00  0.00     0.163 HD
ATOM   3599  CA  ARG B 267     137.200  98.393 -38.100  1.00 11.64     0.176 C 
ATOM   3600  C   ARG B 267     137.043  99.254 -36.854  1.00 11.36     0.241 C 
ATOM   3601  O   ARG B 267     137.534 100.386 -36.806  1.00 12.31    -0.271 OA
ATOM   3602  CB  ARG B 267     138.571  97.697 -38.064  1.00 12.43     0.036 C 
ATOM   3603  CG  ARG B 267     138.683  96.548 -37.078  1.00 14.15     0.023 C 
ATOM   3604  CD  ARG B 267     140.141  96.070 -36.898  1.00 16.78     0.138 C 
ATOM   3605  NE  ARG B 267     140.803  95.532 -38.092  1.00 18.06    -0.227 N 
ATOM   3606  HE  ARG B 267     140.492  94.623 -38.434  1.00  0.00     0.177 HD
ATOM   3607  CZ  ARG B 267     141.780  96.141 -38.764  1.00 17.63     0.665 C 
ATOM   3608  NH1 ARG B 267     142.210  97.339 -38.394  1.00 17.18    -0.235 N 
ATOM   3609 1HH1 ARG B 267     141.783  97.797 -37.589  1.00  0.00     0.174 HD
ATOM   3610 2HH1 ARG B 267     142.958  97.805 -38.908  1.00  0.00     0.174 HD
ATOM   3611  NH2 ARG B 267     142.334  95.547 -39.809  1.00 19.67    -0.235 N 
ATOM   3612 1HH2 ARG B 267     142.003  94.625 -40.094  1.00  0.00     0.174 HD
ATOM   3613 2HH2 ARG B 267     143.082  96.013 -40.323  1.00  0.00     0.174 HD
ATOM   3614  N   ASP B 268     136.375  98.699 -35.845  1.00 11.20    -0.346 N 
ATOM   3615  HN  ASP B 268     135.932  97.792 -35.993  1.00  0.00     0.163 HD
ATOM   3616  CA  ASP B 268     136.249  99.334 -34.535  1.00 11.09     0.186 C 
ATOM   3617  C   ASP B 268     136.122  98.201 -33.526  1.00 10.26     0.241 C 
ATOM   3618  O   ASP B 268     135.955  97.040 -33.905  1.00 11.75    -0.271 OA
ATOM   3619  CB  ASP B 268     135.048 100.300 -34.534  1.00 12.21     0.147 C 
ATOM   3620  CG  ASP B 268     135.118 101.379 -33.450  1.00 13.06     0.175 C 
ATOM   3621  OD1 ASP B 268     135.904 101.274 -32.471  1.00 13.29    -0.648 OA
ATOM   3622  OD2 ASP B 268     134.306 102.331 -33.558  1.00 13.40    -0.648 OA
ATOM   3623  N   SER B 269     136.200  98.525 -32.238  1.00 10.85    -0.344 N 
ATOM   3624  HN  SER B 269     136.285  99.501 -31.955  1.00  0.00     0.163 HD
ATOM   3625  CA  SER B 269     136.163  97.465 -31.234  1.00 10.87     0.200 C 
ATOM   3626  C   SER B 269     135.761  98.034 -29.882  1.00 10.87     0.243 C 
ATOM   3627  O   SER B 269     135.840  99.239 -29.646  1.00 12.04    -0.271 OA
ATOM   3628  CB  SER B 269     137.513  96.760 -31.101  1.00 12.04     0.199 C 
ATOM   3629  OG  SER B 269     138.514  97.667 -30.695  1.00 14.53    -0.398 OA
ATOM   3630  HG  SER B 269     139.353  97.229 -30.612  1.00  0.00     0.209 HD
ATOM   3631  N   PHE B 270     135.361  97.135 -28.983  1.00 10.07    -0.346 N 
ATOM   3632  HN  PHE B 270     135.302  96.155 -29.259  1.00  0.00     0.163 HD
ATOM   3633  CA  PHE B 270     135.005  97.505 -27.618  1.00 11.28     0.180 C 
ATOM   3634  C   PHE B 270     135.170  96.284 -26.724  1.00 10.49     0.241 C 
ATOM   3635  O   PHE B 270     134.977  95.147 -27.159  1.00 11.13    -0.271 OA
ATOM   3636  CB  PHE B 270     133.571  98.052 -27.512  1.00 11.64     0.073 C 
ATOM   3637  CG  PHE B 270     132.507  97.150 -28.105  1.00 11.01    -0.056 A 
ATOM   3638  CD1 PHE B 270     132.255  97.171 -29.471  1.00 11.53     0.007 A 
ATOM   3639  CD2 PHE B 270     131.750  96.297 -27.302  1.00 11.39     0.007 A 
ATOM   3640  CE1 PHE B 270     131.272  96.359 -30.026  1.00 11.44     0.001 A 
ATOM   3641  CE2 PHE B 270     130.760  95.495 -27.846  1.00 11.64     0.001 A 
ATOM   3642  CZ  PHE B 270     130.520  95.522 -29.208  1.00 12.13     0.000 A 
ATOM   3643  N   GLU B 271     135.532  96.524 -25.467  1.00 10.83    -0.346 N 
ATOM   3644  HN  GLU B 271     135.778  97.473 -25.185  1.00  0.00     0.163 HD
ATOM   3645  CA  GLU B 271     135.580  95.446 -24.491  1.00 11.49     0.177 C 
ATOM   3646  C   GLU B 271     134.154  95.076 -24.078  1.00 10.78     0.241 C 
ATOM   3647  O   GLU B 271     133.239  95.894 -24.160  1.00 11.17    -0.271 OA
ATOM   3648  CB  GLU B 271     136.386  95.892 -23.267  1.00 13.36     0.045 C 
ATOM   3649  CG  GLU B 271     136.628  94.794 -22.227  1.00 17.58     0.116 C 
ATOM   3650  CD  GLU B 271     137.591  95.210 -21.118  1.00 21.16     0.172 C 
ATOM   3651  OE1 GLU B 271     138.266  96.254 -21.283  1.00 23.26    -0.648 OA
ATOM   3652  OE2 GLU B 271     137.677  94.489 -20.087  1.00 23.29    -0.648 OA
ATOM   3653  N   VAL B 272     133.963  93.832 -23.636  1.00 11.49    -0.346 N 
ATOM   3654  HN  VAL B 272     134.755  93.189 -23.610  1.00  0.00     0.163 HD
ATOM   3655  CA  VAL B 272     132.656  93.363 -23.188  1.00 11.61     0.180 C 
ATOM   3656  C   VAL B 272     132.813  92.618 -21.873  1.00 12.08     0.241 C 
ATOM   3657  O   VAL B 272     133.731  91.808 -21.719  1.00 13.85    -0.271 OA
ATOM   3658  CB  VAL B 272     131.979  92.434 -24.221  1.00 13.77     0.009 C 
ATOM   3659  CG1 VAL B 272     130.610  91.978 -23.738  1.00 14.68     0.012 C 
ATOM   3660  CG2 VAL B 272     131.831  93.127 -25.545  1.00 14.91     0.012 C 
ATOM   3661  N   ARG B 273     131.904  92.880 -20.929  1.00 10.80    -0.346 N 
ATOM   3662  HN  ARG B 273     131.314  93.704 -21.039  1.00  0.00     0.163 HD
ATOM   3663  CA  ARG B 273     131.716  92.043 -19.749  1.00 12.06     0.176 C 
ATOM   3664  C   ARG B 273     130.262  91.598 -19.748  1.00 11.58     0.241 C 
ATOM   3665  O   ARG B 273     129.351  92.434 -19.788  1.00 12.90    -0.271 OA
ATOM   3666  CB  ARG B 273     132.031  92.806 -18.461  1.00 13.15     0.036 C 
ATOM   3667  CG  ARG B 273     131.638  92.044 -17.200  1.00 14.66     0.023 C 
ATOM   3668  CD  ARG B 273     132.073  92.818 -15.973  1.00 17.24     0.138 C 
ATOM   3669  NE  ARG B 273     131.635  92.192 -14.723  1.00 20.95    -0.227 N 
ATOM   3670  HE  ARG B 273     130.835  92.600 -14.240  1.00  0.00     0.177 HD
ATOM   3671  CZ  ARG B 273     132.212  91.129 -14.179  1.00 25.43     0.665 C 
ATOM   3672  NH1 ARG B 273     133.245  90.557 -14.782  1.00 28.21    -0.235 N 
ATOM   3673 1HH1 ARG B 273     133.689  89.739 -14.364  1.00  0.00     0.174 HD
ATOM   3674 2HH1 ARG B 273     133.601  90.939 -15.658  1.00  0.00     0.174 HD
ATOM   3675  NH2 ARG B 273     131.748  90.631 -13.038  1.00 26.83    -0.235 N 
ATOM   3676 1HH2 ARG B 273     132.192  89.813 -12.620  1.00  0.00     0.174 HD
ATOM   3677 2HH2 ARG B 273     130.953  91.071 -12.574  1.00  0.00     0.174 HD
ATOM   3678  N   VAL B 274     130.042  90.289 -19.732  1.00 12.57    -0.346 N 
ATOM   3679  HN  VAL B 274     130.838  89.656 -19.807  1.00  0.00     0.163 HD
ATOM   3680  CA  VAL B 274     128.706  89.724 -19.611  1.00 13.25     0.180 C 
ATOM   3681  C   VAL B 274     128.529  89.307 -18.160  1.00 13.60     0.241 C 
ATOM   3682  O   VAL B 274     129.287  88.475 -17.656  1.00 14.44    -0.271 OA
ATOM   3683  CB  VAL B 274     128.508  88.533 -20.562  1.00 12.84     0.009 C 
ATOM   3684  CG1 VAL B 274     127.037  88.111 -20.571  1.00 14.55     0.012 C 
ATOM   3685  CG2 VAL B 274     128.987  88.894 -21.967  1.00 13.34     0.012 C 
ATOM   3686  N   CYS B 275     127.547  89.895 -17.482  1.00 14.17    -0.345 N 
ATOM   3687  HN  CYS B 275     126.844  90.436 -17.985  1.00  0.00     0.163 HD
ATOM   3688  CA  CYS B 275     127.459  89.779 -16.035  1.00 15.82     0.186 C 
ATOM   3689  C   CYS B 275     126.013  89.967 -15.600  1.00 17.16     0.241 C 
ATOM   3690  O   CYS B 275     125.169  90.448 -16.360  1.00 19.03    -0.271 OA
ATOM   3691  CB  CYS B 275     128.360  90.819 -15.358  1.00 17.51     0.120 C 
ATOM   3692  SG  CYS B 275     128.017  92.540 -15.846  1.00 19.67    -0.095 SA
ATOM   3693  N   ALA B 276     125.742  89.599 -14.345  1.00 18.27    -0.347 N 
ATOM   3694  HN  ALA B 276     126.499  89.285 -13.737  1.00  0.00     0.163 HD
ATOM   3695  CA  ALA B 276     124.377  89.640 -13.833  1.00 19.92     0.167 C 
ATOM   3696  C   ALA B 276     123.888  91.064 -13.587  1.00 20.35     0.223 C 
ATOM   3697  O   ALA B 276     122.693  91.337 -13.750  1.00 21.40    -0.277 OA
ATOM   3698  CB  ALA B 276     124.276  88.823 -12.547  1.00 21.07     0.042 C 
ATOM   3699  N   CYS B 277     124.777  91.981 -13.197  1.00 20.41    -0.224 NA
ATOM   3700  CA ACYS B 277     124.403  93.345 -12.815  0.68 20.79     0.161 C 
ATOM   3701  CA BCYS B 277     124.392  93.345 -12.832  0.32 20.65     0.161 C 
ATOM   3702  C   CYS B 277     125.272  94.342 -13.571  1.00 19.60     0.182 C 
ATOM   3703  O   CYS B 277     126.220  94.905 -13.006  1.00 20.06    -0.280 OA
ATOM   3704  CB ACYS B 277     124.546  93.548 -11.305  0.68 23.50     0.115 C 
ATOM   3705  CB BCYS B 277     124.422  93.563 -11.320  0.32 22.19     0.115 C 
ATOM   3706  SG ACYS B 277     123.654  92.356 -10.277  0.68 26.57    -0.096 SA
ATOM   3707  SG BCYS B 277     123.458  95.003 -10.819  0.32 23.50    -0.096 SA
ATOM   3708  N   PRO B 278     124.961  94.603 -14.843  1.00 17.64    -0.343 N 
ATOM   3709  CA  PRO B 278     125.800  95.514 -15.642  1.00 17.10     0.178 C 
ATOM   3710  C   PRO B 278     125.894  96.918 -15.078  1.00 17.06     0.241 C 
ATOM   3711  O   PRO B 278     126.962  97.535 -15.153  1.00 17.28    -0.271 OA
ATOM   3712  CB  PRO B 278     125.111  95.523 -17.015  1.00 18.78     0.037 C 
ATOM   3713  CG  PRO B 278     124.187  94.397 -17.030  1.00 19.35     0.022 C 
ATOM   3714  CD  PRO B 278     123.920  93.934 -15.642  1.00 18.34     0.126 C 
ATOM   3715  N   GLY B 279     124.796  97.455 -14.546  1.00 18.44    -0.351 N 
ATOM   3716  HN  GLY B 279     123.930  96.918 -14.510  1.00  0.00     0.163 HD
ATOM   3717  CA  GLY B 279     124.838  98.810 -14.017  1.00 20.44     0.225 C 
ATOM   3718  C   GLY B 279     125.786  98.936 -12.842  1.00 21.04     0.236 C 
ATOM   3719  O   GLY B 279     126.593  99.869 -12.769  1.00 21.51    -0.272 OA
ATOM   3720  N   ARG B 280     125.703  97.990 -11.905  1.00 21.39    -0.346 N 
ATOM   3721  HN  ARG B 280     125.011  97.246 -11.994  1.00  0.00     0.163 HD
ATOM   3722  CA  ARG B 280     126.596  98.016 -10.756  1.00 22.41     0.176 C 
ATOM   3723  C   ARG B 280     128.045  97.823 -11.182  1.00 21.51     0.241 C 
ATOM   3724  O   ARG B 280     128.942  98.520 -10.692  1.00 21.97    -0.271 OA
ATOM   3725  CB  ARG B 280     126.180  96.942  -9.752  1.00 24.40     0.030 C 
ATOM   3726  CG  ARG B 280     127.010  96.928  -8.484  1.00 26.91     0.007 C 
ATOM   3727  N   ASP B 281     128.295  96.892 -12.104  1.00 20.17    -0.346 N 
ATOM   3728  HN  ASP B 281     127.528  96.375 -12.533  1.00  0.00     0.163 HD
ATOM   3729  CA  ASP B 281     129.674  96.620 -12.493  1.00 19.59     0.186 C 
ATOM   3730  C   ASP B 281     130.273  97.792 -13.258  1.00 19.00     0.241 C 
ATOM   3731  O   ASP B 281     131.461  98.099 -13.102  1.00 19.65    -0.271 OA
ATOM   3732  CB  ASP B 281     129.765  95.317 -13.288  1.00 20.62     0.147 C 
ATOM   3733  CG  ASP B 281     129.570  94.083 -12.409  1.00 22.69     0.175 C 
ATOM   3734  OD1 ASP B 281     129.456  94.223 -11.163  1.00 23.87    -0.648 OA
ATOM   3735  OD2 ASP B 281     129.540  92.967 -12.971  1.00 24.05    -0.648 OA
ATOM   3736  N   ARG B 282     129.469  98.471 -14.079  1.00 18.36    -0.346 N 
ATOM   3737  HN  ARG B 282     128.512  98.155 -14.239  1.00  0.00     0.163 HD
ATOM   3738  CA  ARG B 282     129.969  99.668 -14.745  1.00 18.31     0.176 C 
ATOM   3739  C   ARG B 282     130.323 100.746 -13.727  1.00 19.16     0.241 C 
ATOM   3740  O   ARG B 282     131.385 101.372 -13.815  1.00 20.14    -0.271 OA
ATOM   3741  CB  ARG B 282     128.958 100.193 -15.759  1.00 17.94     0.036 C 
ATOM   3742  CG  ARG B 282     129.415 101.503 -16.383  1.00 17.88     0.023 C 
ATOM   3743  CD  ARG B 282     128.468 102.045 -17.430  1.00 16.68     0.138 C 
ATOM   3744  NE  ARG B 282     128.852 103.412 -17.764  1.00 17.67    -0.227 N 
ATOM   3745  HE  ARG B 282     129.786 103.721 -17.495  1.00  0.00     0.177 HD
ATOM   3746  CZ  ARG B 282     128.073 104.281 -18.393  1.00 17.12     0.665 C 
ATOM   3747  NH1 ARG B 282     126.855 103.927 -18.780  1.00 17.24    -0.235 N 
ATOM   3748 1HH1 ARG B 282     126.256 104.596 -19.264  1.00  0.00     0.174 HD
ATOM   3749 2HH1 ARG B 282     126.515 102.982 -18.601  1.00  0.00     0.174 HD
ATOM   3750  NH2 ARG B 282     128.515 105.509 -18.626  1.00 18.54    -0.235 N 
ATOM   3751 1HH2 ARG B 282     127.916 106.178 -19.110  1.00  0.00     0.174 HD
ATOM   3752 2HH2 ARG B 282     129.452 105.781 -18.328  1.00  0.00     0.174 HD
ATOM   3753  N   ARG B 283     129.440 100.976 -12.747  1.00 20.84    -0.346 N 
ATOM   3754  HN  ARG B 283     128.561 100.460 -12.720  1.00  0.00     0.163 HD
ATOM   3755  CA  ARG B 283     129.738 101.969 -11.715  1.00 23.86     0.176 C 
ATOM   3756  C   ARG B 283     131.012 101.613 -10.962  1.00 24.69     0.241 C 
ATOM   3757  O   ARG B 283     131.853 102.484 -10.704  1.00 25.63    -0.271 OA
ATOM   3758  CB  ARG B 283     128.568 102.110 -10.738  1.00 26.87     0.036 C 
ATOM   3759  CG  ARG B 283     127.295 102.671 -11.335  1.00 30.14     0.023 C 
ATOM   3760  CD  ARG B 283     126.318 103.150 -10.259  1.00 33.93     0.138 C 
ATOM   3761  NE  ARG B 283     126.221 102.238  -9.120  1.00 37.77    -0.227 N 
ATOM   3762  HE  ARG B 283     126.909 102.337  -8.374  1.00  0.00     0.177 HD
ATOM   3763  CZ  ARG B 283     125.298 101.287  -8.987  1.00 40.00     0.665 C 
ATOM   3764  NH1 ARG B 283     124.380 101.105  -9.929  1.00 40.60    -0.235 N 
ATOM   3765 1HH1 ARG B 283     124.382 101.700 -10.757  1.00  0.00     0.174 HD
ATOM   3766 2HH1 ARG B 283     123.673 100.377  -9.827  1.00  0.00     0.174 HD
ATOM   3767  NH2 ARG B 283     125.295 100.514  -7.911  1.00 40.90    -0.235 N 
ATOM   3768 1HH2 ARG B 283     126.000 100.654  -7.187  1.00  0.00     0.174 HD
ATOM   3769 2HH2 ARG B 283     124.588  99.786  -7.809  1.00  0.00     0.174 HD
ATOM   3770  N   THR B 284     131.176 100.335 -10.612  1.00 24.50    -0.344 N 
ATOM   3771  HN  THR B 284     130.461  99.650 -10.857  1.00  0.00     0.163 HD
ATOM   3772  CA  THR B 284     132.366  99.904  -9.883  1.00 26.00     0.205 C 
ATOM   3773  C   THR B 284     133.629 100.114 -10.709  1.00 26.28     0.243 C 
ATOM   3774  O   THR B 284     134.616 100.677 -10.221  1.00 27.65    -0.271 OA
ATOM   3775  CB  THR B 284     132.228  98.433  -9.485  1.00 27.76     0.146 C 
ATOM   3776  CG2 THR B 284     133.491  97.947  -8.795  1.00 28.53     0.042 C 
ATOM   3777  OG1 THR B 284     131.118  98.275  -8.594  1.00 29.41    -0.393 OA
ATOM   3778  HG1 THR B 284     130.328  98.579  -9.026  1.00  0.00     0.210 HD
ATOM   3779  N   GLU B 285     133.616  99.671 -11.971  1.00 25.42    -0.346 N 
ATOM   3780  HN  GLU B 285     132.768  99.262 -12.364  1.00  0.00     0.163 HD
ATOM   3781  CA  GLU B 285     134.825  99.777 -12.781  1.00 25.06     0.177 C 
ATOM   3782  C   GLU B 285     135.158 101.224 -13.122  1.00 25.62     0.241 C 
ATOM   3783  O   GLU B 285     136.339 101.573 -13.214  1.00 26.80    -0.271 OA
ATOM   3784  CB  GLU B 285     134.729  98.899 -14.035  1.00 24.57     0.045 C 
ATOM   3785  CG  GLU B 285     134.714  97.412 -13.708  1.00 25.53     0.116 C 
ATOM   3786  CD  GLU B 285     134.873  96.512 -14.918  1.00 26.46     0.172 C 
ATOM   3787  OE1 GLU B 285     135.407  96.974 -15.947  1.00 26.80    -0.648 OA
ATOM   3788  OE2 GLU B 285     134.469  95.329 -14.827  1.00 27.06    -0.648 OA
ATOM   3789  N   GLU B 286     134.144 102.078 -13.308  1.00 25.23    -0.346 N 
ATOM   3790  HN  GLU B 286     133.183 101.735 -13.305  1.00  0.00     0.163 HD
ATOM   3791  CA  GLU B 286     134.410 103.501 -13.515  1.00 26.39     0.177 C 
ATOM   3792  C   GLU B 286     134.939 104.155 -12.246  1.00 29.60     0.241 C 
ATOM   3793  O   GLU B 286     135.787 105.052 -12.316  1.00 30.66    -0.271 OA
ATOM   3794  CB  GLU B 286     133.158 104.223 -14.014  1.00 24.71     0.045 C 
ATOM   3795  CG  GLU B 286     132.770 103.832 -15.430  1.00 22.80     0.116 C 
ATOM   3796  CD  GLU B 286     131.723 104.736 -16.057  1.00 23.20     0.172 C 
ATOM   3797  OE1 GLU B 286     131.183 105.617 -15.359  1.00 26.80    -0.648 OA
ATOM   3798  OE2 GLU B 286     131.441 104.557 -17.265  1.00 20.26    -0.648 OA
ATOM   3799  N   GLU B 287     134.446 103.726 -11.079  1.00 31.58    -0.346 N 
ATOM   3800  HN  GLU B 287     133.696 103.035 -11.070  1.00  0.00     0.163 HD
ATOM   3801  CA  GLU B 287     134.973 104.240  -9.820  1.00 34.80     0.172 C 
ATOM   3802  C   GLU B 287     136.423 103.819  -9.629  1.00 37.06     0.240 C 
ATOM   3803  O   GLU B 287     137.248 104.606  -9.149  1.00 37.96    -0.271 OA
ATOM   3804  CB  GLU B 287     134.111 103.752  -8.654  1.00 35.33     0.042 C 
ATOM   3805  N   ASN B 288     136.751 102.578 -10.001  1.00 38.80    -0.346 N 
ATOM   3806  HN  ASN B 288     136.026 101.941 -10.332  1.00  0.00     0.163 HD
ATOM   3807  CA  ASN B 288     138.136 102.126  -9.938  1.00 40.42     0.185 C 
ATOM   3808  C   ASN B 288     139.030 102.963 -10.843  1.00 40.52     0.241 C 
ATOM   3809  O   ASN B 288     140.171 103.275 -10.484  1.00 40.00    -0.271 OA
ATOM   3810  CB  ASN B 288     138.231 100.647 -10.318  1.00 41.88     0.137 C 
ATOM   3811  CG  ASN B 288     137.602  99.731  -9.282  1.00 43.80     0.217 C 
ATOM   3812  ND2 ASN B 288     137.260  98.515  -9.699  1.00 44.21    -0.370 N 
ATOM   3813 1HD2 ASN B 288     136.838  97.900  -9.003  1.00  0.00     0.159 HD
ATOM   3814 2HD2 ASN B 288     137.398  98.203 -10.660  1.00  0.00     0.159 HD
ATOM   3815  OD1 ASN B 288     137.435 100.107  -8.122  1.00 44.40    -0.274 OA
ATOM   3816  N   LEU B 289     138.526 103.341 -12.021  1.00 40.77    -0.346 N 
ATOM   3817  HN  LEU B 289     137.567 103.094 -12.265  1.00  0.00     0.163 HD
ATOM   3818  CA  LEU B 289     139.340 104.105 -12.962  1.00 41.92     0.177 C 
ATOM   3819  C   LEU B 289     139.742 105.455 -12.380  1.00 45.31     0.241 C 
ATOM   3820  O   LEU B 289     140.873 105.914 -12.584  1.00 45.25    -0.271 OA
ATOM   3821  CB  LEU B 289     138.594 104.274 -14.287  1.00 39.72     0.038 C 
ATOM   3822  CG  LEU B 289     139.359 104.921 -15.447  1.00 38.23    -0.020 C 
ATOM   3823  CD1 LEU B 289     140.653 104.174 -15.739  1.00 37.90     0.009 C 
ATOM   3824  CD2 LEU B 289     138.486 104.985 -16.690  1.00 37.49     0.009 C 
ATOM   3825  N   ARG B 290     138.834 106.103 -11.646  1.00 48.80    -0.346 N 
ATOM   3826  HN  ARG B 290     137.898 105.712 -11.538  1.00  0.00     0.163 HD
ATOM   3827  CA  ARG B 290     139.170 107.367 -10.996  1.00 52.04     0.172 C 
ATOM   3828  C   ARG B 290     140.301 107.181  -9.990  1.00 54.59     0.240 C 
ATOM   3829  O   ARG B 290     141.250 107.972  -9.949  1.00 55.53    -0.271 OA
ATOM   3830  CB  ARG B 290     137.932 107.953 -10.317  1.00 52.45     0.042 C 
ATOM   3831  N   LYS B 291     140.221 106.133  -9.176  1.00 55.59    -0.349 N 
ATOM   3832  HN  LYS B 291     139.411 105.516  -9.241  1.00  0.00     0.163 HD
ATOM   3833  CA  LYS B 291     141.257 105.840  -8.193  1.00 56.18     0.142 C 
ATOM   3834  C   LYS B 291     142.402 105.046  -8.819  1.00 56.77     0.255 C 
ATOM   3835  O   LYS B 291     142.962 105.442  -9.842  1.00 57.08    -0.305 OA
ATOM   3836  CB  LYS B 291     140.668 105.066  -7.012  1.00 56.07     0.039 C 
TER    3837      LYS B 291 
