# Supplementary material for: Astragalus in Acute Pancreatitis: Insights from Network Pharmacology, Molecular Docking, and Meta-Analysis Validation
Source: Curr Issues Mol Biol. 2025 May 21;47(5):379. doi: 10.3390/cimb47050379 (PMC12109879; doi:10.3390/cimb47050379)
Supplement: Supplementary file 1 [file cimb-47-00379-s001.zip › Original Data/Network Pharmacology/5 Molecular Docking/Calycosin/TP53/log.txt]

#################################################################
# If you used AutoDock Vina in your work, please cite:          #
#                                                               #
# O. Trott, A. J. Olson,                                        #
# AutoDock Vina: improving the speed and accuracy of docking    #
# with a new scoring function, efficient optimization and       #
# multithreading, Journal of Computational Chemistry 31 (2010)  #
# 455-461                                                       #
#                                                               #
# DOI 10.1002/jcc.21334                                         #
#                                                               #
# Please see http://vina.scripps.edu for more information.      #
#################################################################

WARNING: The search space volume > 27000 Angstrom^3 (See FAQ)
Detected 22 CPUs
WARNING: at low exhaustiveness, it may be impossible to utilize all CPUs
Reading input ... done.
Setting up the scoring function ... done.
Analyzing the binding site ... done.
Using random seed: -175601600
Performing search ... done.
Refining results ... done.

mode |   affinity | dist from best mode
     | (kcal/mol) | rmsd l.b.| rmsd u.b.
-----+------------+----------+----------
   1         -8.0      0.000      0.000
   2         -7.9     33.080     34.311
   3         -7.7      2.290      7.738
   4         -7.7     23.103     25.105
   5         -7.5     22.971     25.044
   6         -7.3     32.263     34.017
   7         -7.2     23.307     25.236
   8         -7.1     23.760     24.843
   9         -7.1     22.872     23.940
  10         -7.0      3.615      7.181
  11         -7.0     23.318     24.257
  12         -6.9     32.811     33.925
  13         -6.9     22.099     23.424
  14         -6.8     30.360     32.123
  15         -6.8     18.386     20.625
  16         -6.6     32.732     33.962
  17         -6.6     25.342     27.376
  18         -6.6     22.014     23.133
  19         -6.4     30.499     32.326
  20         -6.3     24.034     26.447
Writing output ... done.
