# Supplementary material for: Astragalus in Acute Pancreatitis: Insights from Network Pharmacology, Molecular Docking, and Meta-Analysis Validation
Source: Curr Issues Mol Biol. 2025 May 21;47(5):379. doi: 10.3390/cimb47050379 (PMC12109879; doi:10.3390/cimb47050379)
Supplement: Supplementary file 1 [file cimb-47-00379-s001.zip › Original Data/Network Pharmacology/5 Molecular Docking/Calycosin/TP53/output.pdbqt]

MODEL 1
REMARK VINA RESULT:      -8.0      0.000      0.000
REMARK  3 active torsions:
REMARK  status: ('A' for Active; 'I' for Inactive)
REMARK    1  A    between atoms: O_3  and  C_17 
REMARK    2  A    between atoms: O_4  and  C_16 
REMARK    3  A    between atoms: O_5  and  C_19 
ROOT
ATOM      1  O   *** d   1     123.782 104.765 -44.572  0.00  0.00    -0.321 OA
ATOM      2  O   *** d   1     125.093 101.045 -44.163  0.00  0.00    -0.286 OA
ATOM      3  C   *** d   1     123.982 102.544 -45.474  0.00  0.00     0.048 A 
ATOM      4  C   *** d   1     124.758 103.045 -43.286  0.00  0.00     0.049 A 
ATOM      5  C   *** d   1     123.683 101.696 -46.505  0.00  0.00    -0.017 A 
ATOM      6  C   *** d   1     124.611 102.151 -44.315  0.00  0.00     0.197 A 
ATOM      7  C   *** d   1     124.337 104.315 -43.421  0.00  0.00     0.091 A 
ATOM      8  C   *** d   1     123.584 103.834 -45.538  0.00  0.00     0.159 A 
ATOM      9  C   *** d   1     123.320 102.143 -47.730  0.00  0.00     0.052 A 
ATOM     10  C   *** d   1     123.681 100.346 -46.445  0.00  0.00     0.015 A 
ATOM     11  C   *** d   1     125.327 102.687 -42.115  0.00  0.00     0.021 A 
ATOM     12  C   *** d   1     124.489 105.172 -42.394  0.00  0.00     0.074 A 
ATOM     13  C   *** d   1     123.012 101.371 -48.788  0.00  0.00     0.099 A 
ATOM     14  C   *** d   1     123.044 100.030 -48.688  0.00  0.00     0.101 A 
ATOM     15  C   *** d   1     123.379  99.546 -47.480  0.00  0.00     0.040 A 
ATOM     16  C   *** d   1     125.044 104.825 -41.223  0.00  0.00     0.068 A 
ATOM     17  C   *** d   1     125.465 103.558 -41.104  0.00  0.00     0.037 A 
ENDROOT
BRANCH  16  18
ATOM     18  O   *** d   1     125.177 105.724 -40.211  0.00  0.00    -0.361 OA
ATOM     19  H   *** d   1     125.588 105.284 -39.448  0.00  0.00     0.217 HD
ENDBRANCH  16  18
BRANCH  13  20
ATOM     20  O   *** d   1     122.677 101.937 -49.983  0.00  0.00    -0.358 OA
ATOM     21  H   *** d   1     123.222 101.544 -50.683  0.00  0.00     0.217 HD
ENDBRANCH  13  20
BRANCH  14  22
ATOM     22  O   *** d   1     122.717  99.279 -49.791  0.00  0.00    -0.353 OA
ATOM     23  C   *** d   1     122.180  97.990 -49.604  0.00  0.00     0.210 C 
ENDBRANCH  14  22
TORSDOF 3
ENDMDL
MODEL 2
REMARK VINA RESULT:      -7.9     33.080     34.311
REMARK  3 active torsions:
REMARK  status: ('A' for Active; 'I' for Inactive)
REMARK    1  A    between atoms: O_3  and  C_17 
REMARK    2  A    between atoms: O_4  and  C_16 
REMARK    3  A    between atoms: O_5  and  C_19 
ROOT
ATOM      1  O   *** d   1      90.901  95.106 -44.680  0.00  0.00    -0.321 OA
ATOM      2  O   *** d   1      92.091  91.338 -44.347  0.00  0.00    -0.286 OA
ATOM      3  C   *** d   1      91.057  92.905 -45.640  0.00  0.00     0.048 A 
ATOM      4  C   *** d   1      91.794  93.322 -43.421  0.00  0.00     0.049 A 
ATOM      5  C   *** d   1      90.757  92.096 -46.701  0.00  0.00    -0.017 A 
ATOM      6  C   *** d   1      91.646  92.462 -44.478  0.00  0.00     0.197 A 
ATOM      7  C   *** d   1      91.414  94.607 -43.530  0.00  0.00     0.091 A 
ATOM      8  C   *** d   1      90.699  94.208 -45.676  0.00  0.00     0.159 A 
ATOM      9  C   *** d   1      90.437  92.587 -47.921  0.00  0.00     0.052 A 
ATOM     10  C   *** d   1      90.714  90.745 -46.680  0.00  0.00     0.015 A 
ATOM     11  C   *** d   1      92.324  92.915 -42.248  0.00  0.00     0.021 A 
ATOM     12  C   *** d   1      91.567  95.430 -42.475  0.00  0.00     0.074 A 
ATOM     13  C   *** d   1      90.132  91.855 -49.008  0.00  0.00     0.099 A 
ATOM     14  C   *** d   1      90.121  90.512 -48.944  0.00  0.00     0.101 A 
ATOM     15  C   *** d   1      90.412  89.985 -47.744  0.00  0.00     0.040 A 
ATOM     16  C   *** d   1      92.083  95.035 -41.302  0.00  0.00     0.068 A 
ATOM     17  C   *** d   1      92.464  93.752 -41.210  0.00  0.00     0.037 A 
ENDROOT
BRANCH  16  18
ATOM     18  O   *** d   1      92.219  95.901 -40.262  0.00  0.00    -0.361 OA
ATOM     19  H   *** d   1      92.750  96.661 -40.550  0.00  0.00     0.217 HD
ENDBRANCH  16  18
BRANCH  13  20
ATOM     20  O   *** d   1      89.842  92.464 -50.193  0.00  0.00    -0.358 OA
ATOM     21  H   *** d   1      90.655  92.851 -50.557  0.00  0.00     0.217 HD
ENDBRANCH  13  20
BRANCH  14  22
ATOM     22  O   *** d   1      89.799  89.801 -50.076  0.00  0.00    -0.353 OA
ATOM     23  C   *** d   1      89.395  88.458 -49.947  0.00  0.00     0.210 C 
ENDBRANCH  14  22
TORSDOF 3
ENDMDL
MODEL 3
REMARK VINA RESULT:      -7.7      2.290      7.738
REMARK  3 active torsions:
REMARK  status: ('A' for Active; 'I' for Inactive)
REMARK    1  A    between atoms: O_3  and  C_17 
REMARK    2  A    between atoms: O_4  and  C_16 
REMARK    3  A    between atoms: O_5  and  C_19 
ROOT
ATOM      1  O   *** d   1     124.631 102.354 -43.845  0.00  0.00    -0.321 OA
ATOM      2  O   *** d   1     123.477 105.292 -46.246  0.00  0.00    -0.286 OA
ATOM      3  C   *** d   1     124.200 104.699 -44.167  0.00  0.00     0.048 A 
ATOM      4  C   *** d   1     123.724 103.127 -45.882  0.00  0.00     0.049 A 
ATOM      5  C   *** d   1     124.173 105.946 -43.603  0.00  0.00    -0.017 A 
ATOM      6  C   *** d   1     123.776 104.426 -45.446  0.00  0.00     0.197 A 
ATOM      7  C   *** d   1     124.134 102.124 -45.085  0.00  0.00     0.091 A 
ATOM      8  C   *** d   1     124.594 103.642 -43.423  0.00  0.00     0.159 A 
ATOM      9  C   *** d   1     124.839 106.241 -42.462  0.00  0.00     0.052 A 
ATOM     10  C   *** d   1     123.485 107.011 -44.070  0.00  0.00     0.015 A 
ATOM     11  C   *** d   1     123.270 102.812 -47.114  0.00  0.00     0.021 A 
ATOM     12  C   *** d   1     124.069 100.857 -45.535  0.00  0.00     0.074 A 
ATOM     13  C   *** d   1     124.858 107.439 -41.851  0.00  0.00     0.099 A 
ATOM     14  C   *** d   1     124.174 108.477 -42.364  0.00  0.00     0.101 A 
ATOM     15  C   *** d   1     123.481 108.219 -43.485  0.00  0.00     0.040 A 
ATOM     16  C   *** d   1     123.611 100.532 -46.753  0.00  0.00     0.068 A 
ATOM     17  C   *** d   1     123.213 101.542 -47.540  0.00  0.00     0.037 A 
ENDROOT
BRANCH  16  18
ATOM     18  O   *** d   1     123.563  99.237 -47.167  0.00  0.00    -0.361 OA
ATOM     19  H   *** d   1     124.464  98.935 -47.369  0.00  0.00     0.217 HD
ENDBRANCH  16  18
BRANCH  13  20
ATOM     20  O   *** d   1     125.583 107.623 -40.711  0.00  0.00    -0.358 OA
ATOM     21  H   *** d   1     125.283 106.990 -40.039  0.00  0.00     0.217 HD
ENDBRANCH  13  20
BRANCH  14  22
ATOM     22  O   *** d   1     124.215 109.683 -41.706  0.00  0.00    -0.353 OA
ATOM     23  C   *** d   1     123.043 110.461 -41.631  0.00  0.00     0.210 C 
ENDBRANCH  14  22
TORSDOF 3
ENDMDL
MODEL 4
REMARK VINA RESULT:      -7.7     23.103     25.105
REMARK  3 active torsions:
REMARK  status: ('A' for Active; 'I' for Inactive)
REMARK    1  A    between atoms: O_3  and  C_17 
REMARK    2  A    between atoms: O_4  and  C_16 
REMARK    3  A    between atoms: O_5  and  C_19 
ROOT
ATOM      1  O   *** d   1     117.331  85.554 -32.673  0.00  0.00    -0.321 OA
ATOM      2  O   *** d   1     114.376  84.053 -30.496  0.00  0.00    -0.286 OA
ATOM      3  C   *** d   1     116.235  85.371 -30.539  0.00  0.00     0.048 A 
ATOM      4  C   *** d   1     115.487  84.106 -32.405  0.00  0.00     0.049 A 
ATOM      5  C   *** d   1     116.241  85.720 -29.216  0.00  0.00    -0.017 A 
ATOM      6  C   *** d   1     115.339  84.489 -31.097  0.00  0.00     0.197 A 
ATOM      7  C   *** d   1     116.473  84.624 -33.159  0.00  0.00     0.091 A 
ATOM      8  C   *** d   1     117.199  85.850 -31.357  0.00  0.00     0.159 A 
ATOM      9  C   *** d   1     116.942  86.780 -28.748  0.00  0.00     0.052 A 
ATOM     10  C   *** d   1     115.597  85.069 -28.223  0.00  0.00     0.015 A 
ATOM     11  C   *** d   1     114.658  83.207 -32.976  0.00  0.00     0.021 A 
ATOM     12  C   *** d   1     116.599  84.228 -34.439  0.00  0.00     0.074 A 
ATOM     13  C   *** d   1     116.995  87.181 -27.465  0.00  0.00     0.099 A 
ATOM     14  C   *** d   1     116.320  86.513 -26.513  0.00  0.00     0.101 A 
ATOM     15  C   *** d   1     115.630  85.441 -26.934  0.00  0.00     0.040 A 
ATOM     16  C   *** d   1     115.787  83.329 -35.015  0.00  0.00     0.068 A 
ATOM     17  C   *** d   1     114.805  82.825 -34.253  0.00  0.00     0.037 A 
ENDROOT
BRANCH  16  18
ATOM     18  O   *** d   1     115.952  82.956 -36.313  0.00  0.00    -0.361 OA
ATOM     19  H   *** d   1     115.371  83.496 -36.874  0.00  0.00     0.217 HD
ENDBRANCH  16  18
BRANCH  13  20
ATOM     20  O   *** d   1     117.723  88.280 -27.114  0.00  0.00    -0.358 OA
ATOM     21  H   *** d   1     117.812  88.860 -27.887  0.00  0.00     0.217 HD
ENDBRANCH  13  20
BRANCH  14  22
ATOM     22  O   *** d   1     116.406  86.953 -25.214  0.00  0.00    -0.353 OA
ATOM     23  C   *** d   1     116.499  86.005 -24.176  0.00  0.00     0.210 C 
ENDBRANCH  14  22
TORSDOF 3
ENDMDL
MODEL 5
REMARK VINA RESULT:      -7.5     22.971     25.044
REMARK  3 active torsions:
REMARK  status: ('A' for Active; 'I' for Inactive)
REMARK    1  A    between atoms: O_3  and  C_17 
REMARK    2  A    between atoms: O_4  and  C_16 
REMARK    3  A    between atoms: O_5  and  C_19 
ROOT
ATOM      1  O   *** d   1     114.527  82.568 -32.528  0.00  0.00    -0.321 OA
ATOM      2  O   *** d   1     117.431  85.256 -32.790  0.00  0.00    -0.286 OA
ATOM      3  C   *** d   1     115.883  84.242 -31.458  0.00  0.00     0.048 A 
ATOM      4  C   *** d   1     116.069  83.832 -33.790  0.00  0.00     0.049 A 
ATOM      5  C   *** d   1     116.151  84.935 -30.309  0.00  0.00    -0.017 A 
ATOM      6  C   *** d   1     116.491  84.494 -32.666  0.00  0.00     0.197 A 
ATOM      7  C   *** d   1     115.100  82.903 -33.710  0.00  0.00     0.091 A 
ATOM      8  C   *** d   1     114.917  83.297 -31.454  0.00  0.00     0.159 A 
ATOM      9  C   *** d   1     115.755  84.500 -29.090  0.00  0.00     0.052 A 
ATOM     10  C   *** d   1     116.801  86.117 -30.231  0.00  0.00     0.015 A 
ATOM     11  C   *** d   1     116.606  84.084 -35.002  0.00  0.00     0.021 A 
ATOM     12  C   *** d   1     114.700  82.270 -34.829  0.00  0.00     0.074 A 
ATOM     13  C   *** d   1     115.981  85.126 -27.921  0.00  0.00     0.099 A 
ATOM     14  C   *** d   1     116.651  86.292 -27.890  0.00  0.00     0.101 A 
ATOM     15  C   *** d   1     117.043  86.769 -29.082  0.00  0.00     0.040 A 
ATOM     16  C   *** d   1     115.220  82.519 -36.040  0.00  0.00     0.068 A 
ATOM     17  C   *** d   1     116.190  83.443 -36.104  0.00  0.00     0.037 A 
ENDROOT
BRANCH  16  18
ATOM     18  O   *** d   1     114.786  81.855 -37.145  0.00  0.00    -0.361 OA
ATOM     19  H   *** d   1     114.124  81.195 -36.879  0.00  0.00     0.217 HD
ENDBRANCH  16  18
BRANCH  13  20
ATOM     20  O   *** d   1     115.547  84.580 -26.749  0.00  0.00    -0.358 OA
ATOM     21  H   *** d   1     116.268  84.611 -26.100  0.00  0.00     0.217 HD
ENDBRANCH  13  20
BRANCH  14  22
ATOM     22  O   *** d   1     116.856  86.902 -26.675  0.00  0.00    -0.353 OA
ATOM     23  C   *** d   1     116.401  88.221 -26.488  0.00  0.00     0.210 C 
ENDBRANCH  14  22
TORSDOF 3
ENDMDL
MODEL 6
REMARK VINA RESULT:      -7.3     32.263     34.017
REMARK  3 active torsions:
REMARK  status: ('A' for Active; 'I' for Inactive)
REMARK    1  A    between atoms: O_3  and  C_17 
REMARK    2  A    between atoms: O_4  and  C_16 
REMARK    3  A    between atoms: O_5  and  C_19 
ROOT
ATOM      1  O   *** d   1      92.114  92.336 -44.821  0.00  0.00    -0.321 OA
ATOM      2  O   *** d   1      91.361  95.500 -42.551  0.00  0.00    -0.286 OA
ATOM      3  C   *** d   1      91.155  94.531 -44.605  0.00  0.00     0.048 A 
ATOM      4  C   *** d   1      92.375  93.554 -42.817  0.00  0.00     0.049 A 
ATOM      5  C   *** d   1      90.499  95.560 -45.225  0.00  0.00    -0.017 A 
ATOM      6  C   *** d   1      91.621  94.587 -43.312  0.00  0.00     0.197 A 
ATOM      7  C   *** d   1      92.618  92.466 -43.570  0.00  0.00     0.091 A 
ATOM      8  C   *** d   1      91.439  93.409 -45.302  0.00  0.00     0.159 A 
ATOM      9  C   *** d   1      89.816  95.393 -46.382  0.00  0.00     0.052 A 
ATOM     10  C   *** d   1      90.462  96.843 -44.804  0.00  0.00     0.015 A 
ATOM     11  C   *** d   1      92.890  93.590 -41.570  0.00  0.00     0.021 A 
ATOM     12  C   *** d   1      93.364  91.468 -43.062  0.00  0.00     0.074 A 
ATOM     13  C   *** d   1      89.150  96.354 -47.047  0.00  0.00     0.099 A 
ATOM     14  C   *** d   1      89.124  97.614 -46.579  0.00  0.00     0.101 A 
ATOM     15  C   *** d   1      89.809  97.827 -45.443  0.00  0.00     0.040 A 
ATOM     16  C   *** d   1      93.889  91.497 -41.828  0.00  0.00     0.068 A 
ATOM     17  C   *** d   1      93.633  92.584 -41.086  0.00  0.00     0.037 A 
ENDROOT
BRANCH  16  18
ATOM     18  O   *** d   1      94.639  90.465 -41.354  0.00  0.00    -0.361 OA
ATOM     19  H   *** d   1      95.580  90.672 -41.481  0.00  0.00     0.217 HD
ENDBRANCH  16  18
BRANCH  13  20
ATOM     20  O   *** d   1      88.480  96.061 -48.198  0.00  0.00    -0.358 OA
ATOM     21  H   *** d   1      89.018  96.340 -48.957  0.00  0.00     0.217 HD
ENDBRANCH  13  20
BRANCH  14  22
ATOM     22  O   *** d   1      88.437  98.568 -47.291  0.00  0.00    -0.353 OA
ATOM     23  C   *** d   1      87.300  99.165 -46.713  0.00  0.00     0.210 C 
ENDBRANCH  14  22
TORSDOF 3
ENDMDL
MODEL 7
REMARK VINA RESULT:      -7.2     23.307     25.236
REMARK  3 active torsions:
REMARK  status: ('A' for Active; 'I' for Inactive)
REMARK    1  A    between atoms: O_3  and  C_17 
REMARK    2  A    between atoms: O_4  and  C_16 
REMARK    3  A    between atoms: O_5  and  C_19 
ROOT
ATOM      1  O   *** d   1     115.158  83.427 -32.137  0.00  0.00    -0.321 OA
ATOM      2  O   *** d   1     117.685  86.228 -30.913  0.00  0.00    -0.286 OA
ATOM      3  C   *** d   1     115.969  84.832 -30.361  0.00  0.00     0.048 A 
ATOM      4  C   *** d   1     116.820  85.046 -32.568  0.00  0.00     0.049 A 
ATOM      5  C   *** d   1     115.835  85.217 -29.054  0.00  0.00    -0.017 A 
ATOM      6  C   *** d   1     116.843  85.415 -31.247  0.00  0.00     0.197 A 
ATOM      7  C   *** d   1     115.983  84.082 -32.990  0.00  0.00     0.091 A 
ATOM      8  C   *** d   1     115.157  83.872 -30.856  0.00  0.00     0.159 A 
ATOM      9  C   *** d   1     115.181  84.465 -28.139  0.00  0.00     0.052 A 
ATOM     10  C   *** d   1     116.294  86.370 -28.518  0.00  0.00     0.015 A 
ATOM     11  C   *** d   1     117.628  85.627 -33.479  0.00  0.00     0.021 A 
ATOM     12  C   *** d   1     115.976  83.740 -34.292  0.00  0.00     0.074 A 
ATOM     13  C   *** d   1     115.009  84.778 -26.842  0.00  0.00     0.099 A 
ATOM     14  C   *** d   1     115.503  85.928 -26.347  0.00  0.00     0.101 A 
ATOM     15  C   *** d   1     116.140  86.714 -27.230  0.00  0.00     0.040 A 
ATOM     16  C   *** d   1     116.768  84.317 -35.208  0.00  0.00     0.068 A 
ATOM     17  C   *** d   1     117.602  85.272 -34.772  0.00  0.00     0.037 A 
ENDROOT
BRANCH  16  18
ATOM     18  O   *** d   1     116.728  83.941 -36.515  0.00  0.00    -0.361 OA
ATOM     19  H   *** d   1     117.636  83.840 -36.844  0.00  0.00     0.217 HD
ENDBRANCH  16  18
BRANCH  13  20
ATOM     20  O   *** d   1     114.346  83.929 -26.007  0.00  0.00    -0.358 OA
ATOM     21  H   *** d   1     114.520  83.015 -26.282  0.00  0.00     0.217 HD
ENDBRANCH  13  20
BRANCH  14  22
ATOM     22  O   *** d   1     115.301  86.213 -25.018  0.00  0.00    -0.353 OA
ATOM     23  C   *** d   1     116.400  86.182 -24.138  0.00  0.00     0.210 C 
ENDBRANCH  14  22
TORSDOF 3
ENDMDL
MODEL 8
REMARK VINA RESULT:      -7.1     23.760     24.843
REMARK  3 active torsions:
REMARK  status: ('A' for Active; 'I' for Inactive)
REMARK    1  A    between atoms: O_3  and  C_17 
REMARK    2  A    between atoms: O_4  and  C_16 
REMARK    3  A    between atoms: O_5  and  C_19 
ROOT
ATOM      1  O   *** d   1     116.890  87.505 -27.418  0.00  0.00    -0.321 OA
ATOM      2  O   *** d   1     115.327  83.895 -27.922  0.00  0.00    -0.286 OA
ATOM      3  C   *** d   1     116.318  85.700 -28.902  0.00  0.00     0.048 A 
ATOM      4  C   *** d   1     115.713  85.627 -26.606  0.00  0.00     0.049 A 
ATOM      5  C   *** d   1     116.302  85.238 -30.190  0.00  0.00    -0.017 A 
ATOM      6  C   *** d   1     115.758  85.030 -27.839  0.00  0.00     0.197 A 
ATOM      7  C   *** d   1     116.259  86.842 -26.418  0.00  0.00     0.091 A 
ATOM      8  C   *** d   1     116.846  86.916 -28.638  0.00  0.00     0.159 A 
ATOM      9  C   *** d   1     117.085  85.766 -31.160  0.00  0.00     0.052 A 
ATOM     10  C   *** d   1     115.516  84.248 -30.666  0.00  0.00     0.015 A 
ATOM     11  C   *** d   1     115.130  85.024 -25.549  0.00  0.00     0.021 A 
ATOM     12  C   *** d   1     116.199  87.409 -25.199  0.00  0.00     0.074 A 
ATOM     13  C   *** d   1     117.123  85.366 -32.444  0.00  0.00     0.099 A 
ATOM     14  C   *** d   1     116.336  84.361 -32.869  0.00  0.00     0.101 A 
ATOM     15  C   *** d   1     115.528  83.825 -31.940  0.00  0.00     0.040 A 
ATOM     16  C   *** d   1     115.614  86.823 -24.143  0.00  0.00     0.068 A 
ATOM     17  C   *** d   1     115.080  85.609 -24.344  0.00  0.00     0.037 A 
ENDROOT
BRANCH  16  18
ATOM     18  O   *** d   1     115.575  87.433 -22.928  0.00  0.00    -0.361 OA
ATOM     19  H   *** d   1     114.655  87.661 -22.717  0.00  0.00     0.217 HD
ENDBRANCH  16  18
BRANCH  13  20
ATOM     20  O   *** d   1     117.969  85.964 -33.330  0.00  0.00    -0.358 OA
ATOM     21  H   *** d   1     118.165  86.864 -33.023  0.00  0.00     0.217 HD
ENDBRANCH  13  20
BRANCH  14  22
ATOM     22  O   *** d   1     116.401  83.987 -34.189  0.00  0.00    -0.353 OA
ATOM     23  C   *** d   1     115.372  83.189 -34.724  0.00  0.00     0.210 C 
ENDBRANCH  14  22
TORSDOF 3
ENDMDL
MODEL 9
REMARK VINA RESULT:      -7.1     22.872     23.940
REMARK  3 active torsions:
REMARK  status: ('A' for Active; 'I' for Inactive)
REMARK    1  A    between atoms: O_3  and  C_17 
REMARK    2  A    between atoms: O_4  and  C_16 
REMARK    3  A    between atoms: O_5  and  C_19 
ROOT
ATOM      1  O   *** d   1     118.161  84.878 -28.987  0.00  0.00    -0.321 OA
ATOM      2  O   *** d   1     114.327  85.596 -29.699  0.00  0.00    -0.286 OA
ATOM      3  C   *** d   1     116.383  85.160 -30.582  0.00  0.00     0.048 A 
ATOM      4  C   *** d   1     116.002  85.494 -28.262  0.00  0.00     0.049 A 
ATOM      5  C   *** d   1     116.025  85.199 -31.902  0.00  0.00    -0.017 A 
ATOM      6  C   *** d   1     115.523  85.437 -29.545  0.00  0.00     0.197 A 
ATOM      7  C   *** d   1     117.295  85.230 -28.005  0.00  0.00     0.091 A 
ATOM      8  C   *** d   1     117.668  84.908 -30.249  0.00  0.00     0.159 A 
ATOM      9  C   *** d   1     116.795  84.665 -32.879  0.00  0.00     0.052 A 
ATOM     10  C   *** d   1     114.911  85.776 -32.404  0.00  0.00     0.015 A 
ATOM     11  C   *** d   1     115.201  85.808 -27.222  0.00  0.00     0.021 A 
ATOM     12  C   *** d   1     117.741  85.297 -26.737  0.00  0.00     0.074 A 
ATOM     13  C   *** d   1     116.510  84.666 -34.194  0.00  0.00     0.099 A 
ATOM     14  C   *** d   1     115.378  85.235 -34.645  0.00  0.00     0.101 A 
ATOM     15  C   *** d   1     114.596  85.797 -33.709  0.00  0.00     0.040 A 
ATOM     16  C   *** d   1     116.957  85.618 -25.697  0.00  0.00     0.068 A 
ATOM     17  C   *** d   1     115.668  85.871 -25.967  0.00  0.00     0.037 A 
ENDROOT
BRANCH  16  18
ATOM     18  O   *** d   1     117.451  85.673 -24.431  0.00  0.00    -0.361 OA
ATOM     19  H   *** d   1     118.357  85.324 -24.428  0.00  0.00     0.217 HD
ENDBRANCH  16  18
BRANCH  13  20
ATOM     20  O   *** d   1     117.357  84.078 -35.086  0.00  0.00    -0.358 OA
ATOM     21  H   *** d   1     116.851  83.475 -35.653  0.00  0.00     0.217 HD
ENDBRANCH  13  20
BRANCH  14  22
ATOM     22  O   *** d   1     115.126  85.220 -35.996  0.00  0.00    -0.353 OA
ATOM     23  C   *** d   1     114.910  86.440 -36.665  0.00  0.00     0.210 C 
ENDBRANCH  14  22
TORSDOF 3
ENDMDL
MODEL 10
REMARK VINA RESULT:      -7.0      3.615      7.181
REMARK  3 active torsions:
REMARK  status: ('A' for Active; 'I' for Inactive)
REMARK    1  A    between atoms: O_3  and  C_17 
REMARK    2  A    between atoms: O_4  and  C_16 
REMARK    3  A    between atoms: O_5  and  C_19 
ROOT
ATOM      1  O   *** d   1     125.059 103.798 -40.954  0.00  0.00    -0.321 OA
ATOM      2  O   *** d   1     124.315 104.291 -44.818  0.00  0.00    -0.286 OA
ATOM      3  C   *** d   1     124.436 105.262 -42.758  0.00  0.00     0.048 A 
ATOM      4  C   *** d   1     124.727 102.933 -43.124  0.00  0.00     0.049 A 
ATOM      5  C   *** d   1     124.069 106.526 -43.132  0.00  0.00    -0.017 A 
ATOM      6  C   *** d   1     124.467 104.186 -43.615  0.00  0.00     0.197 A 
ATOM      7  C   *** d   1     125.003 102.757 -41.819  0.00  0.00     0.091 A 
ATOM      8  C   *** d   1     124.721 105.009 -41.462  0.00  0.00     0.159 A 
ATOM      9  C   *** d   1     124.306 107.609 -42.356  0.00  0.00     0.052 A 
ATOM     10  C   *** d   1     123.421 106.858 -44.270  0.00  0.00     0.015 A 
ATOM     11  C   *** d   1     124.721 101.845 -43.923  0.00  0.00     0.021 A 
ATOM     12  C   *** d   1     125.251 101.516 -41.361  0.00  0.00     0.074 A 
ATOM     13  C   *** d   1     123.975 108.878 -42.656  0.00  0.00     0.099 A 
ATOM     14  C   *** d   1     123.348 109.165 -43.811  0.00  0.00     0.101 A 
ATOM     15  C   *** d   1     123.076 108.113 -44.600  0.00  0.00     0.040 A 
ATOM     16  C   *** d   1     125.237 100.426 -42.144  0.00  0.00     0.068 A 
ATOM     17  C   *** d   1     124.968 100.618 -43.443  0.00  0.00     0.037 A 
ENDROOT
BRANCH  16  18
ATOM     18  O   *** d   1     125.494  99.189 -41.638  0.00  0.00    -0.361 OA
ATOM     19  H   *** d   1     126.405  98.939 -41.861  0.00  0.00     0.217 HD
ENDBRANCH  16  18
BRANCH  13  20
ATOM     20  O   *** d   1     124.282 109.894 -41.800  0.00  0.00    -0.358 OA
ATOM     21  H   *** d   1     123.463 110.238 -41.409  0.00  0.00     0.217 HD
ENDBRANCH  13  20
BRANCH  14  22
ATOM     22  O   *** d   1     123.023 110.473 -44.077  0.00  0.00    -0.353 OA
ATOM     23  C   *** d   1     123.707 111.152 -45.104  0.00  0.00     0.210 C 
ENDBRANCH  14  22
TORSDOF 3
ENDMDL
MODEL 11
REMARK VINA RESULT:      -7.0     23.318     24.257
REMARK  3 active torsions:
REMARK  status: ('A' for Active; 'I' for Inactive)
REMARK    1  A    between atoms: O_3  and  C_17 
REMARK    2  A    between atoms: O_4  and  C_16 
REMARK    3  A    between atoms: O_5  and  C_19 
ROOT
ATOM      1  O   *** d   1     114.758  87.457 -29.145  0.00  0.00    -0.321 OA
ATOM      2  O   *** d   1     116.535  83.944 -29.623  0.00  0.00    -0.286 OA
ATOM      3  C   *** d   1     115.119  85.502 -30.499  0.00  0.00     0.048 A 
ATOM      4  C   *** d   1     116.064  85.671 -28.326  0.00  0.00     0.049 A 
ATOM      5  C   *** d   1     114.811  84.838 -31.655  0.00  0.00    -0.017 A 
ATOM      6  C   *** d   1     115.912  84.982 -29.502  0.00  0.00     0.197 A 
ATOM      7  C   *** d   1     115.484  86.873 -28.161  0.00  0.00     0.091 A 
ATOM      8  C   *** d   1     114.568  86.713 -30.262  0.00  0.00     0.159 A 
ATOM      9  C   *** d   1     114.267  85.460 -32.726  0.00  0.00     0.052 A 
ATOM     10  C   *** d   1     114.975  83.514 -31.875  0.00  0.00     0.015 A 
ATOM     11  C   *** d   1     116.795  85.174 -27.306  0.00  0.00     0.021 A 
ATOM     12  C   *** d   1     115.645  87.526 -26.995  0.00  0.00     0.074 A 
ATOM     13  C   *** d   1     113.939  84.874 -33.892  0.00  0.00     0.099 A 
ATOM     14  C   *** d   1     114.139  83.556 -34.074  0.00  0.00     0.101 A 
ATOM     15  C   *** d   1     114.658  82.898 -33.024  0.00  0.00     0.040 A 
ATOM     16  C   *** d   1     116.361  87.038 -25.972  0.00  0.00     0.068 A 
ATOM     17  C   *** d   1     116.939  85.842 -26.153  0.00  0.00     0.037 A 
ENDROOT
BRANCH  16  18
ATOM     18  O   *** d   1     116.497  87.734 -24.810  0.00  0.00    -0.361 OA
ATOM     19  H   *** d   1     116.176  88.640 -24.944  0.00  0.00     0.217 HD
ENDBRANCH  16  18
BRANCH  13  20
ATOM     20  O   *** d   1     113.411  85.610 -34.912  0.00  0.00    -0.358 OA
ATOM     21  H   *** d   1     113.114  85.010 -35.614  0.00  0.00     0.217 HD
ENDBRANCH  13  20
BRANCH  14  22
ATOM     22  O   *** d   1     113.785  82.995 -35.277  0.00  0.00    -0.353 OA
ATOM     23  C   *** d   1     114.789  82.442 -36.095  0.00  0.00     0.210 C 
ENDBRANCH  14  22
TORSDOF 3
ENDMDL
MODEL 12
REMARK VINA RESULT:      -6.9     32.811     33.925
REMARK  3 active torsions:
REMARK  status: ('A' for Active; 'I' for Inactive)
REMARK    1  A    between atoms: O_3  and  C_17 
REMARK    2  A    between atoms: O_4  and  C_16 
REMARK    3  A    between atoms: O_5  and  C_19 
ROOT
ATOM      1  O   *** d   1      92.368  94.584 -41.016  0.00  0.00    -0.321 OA
ATOM      2  O   *** d   1      91.559  94.884 -44.886  0.00  0.00    -0.286 OA
ATOM      3  C   *** d   1      91.432  95.858 -42.829  0.00  0.00     0.048 A 
ATOM      4  C   *** d   1      92.266  93.663 -43.186  0.00  0.00     0.049 A 
ATOM      5  C   *** d   1      90.781  97.000 -43.209  0.00  0.00    -0.017 A 
ATOM      6  C   *** d   1      91.722  94.819 -43.683  0.00  0.00     0.197 A 
ATOM      7  C   *** d   1      92.565  93.558 -41.879  0.00  0.00     0.091 A 
ATOM      8  C   *** d   1      91.758  95.681 -41.530  0.00  0.00     0.159 A 
ATOM      9  C   *** d   1      90.750  98.110 -42.435  0.00  0.00     0.052 A 
ATOM     10  C   *** d   1      90.082  97.169 -44.353  0.00  0.00     0.015 A 
ATOM     11  C   *** d   1      92.522  92.603 -43.982  0.00  0.00     0.021 A 
ATOM     12  C   *** d   1      93.095  92.411 -41.415  0.00  0.00     0.074 A 
ATOM     13  C   *** d   1      90.132  99.265 -42.741  0.00  0.00     0.099 A 
ATOM     14  C   *** d   1      89.465  99.394 -43.902  0.00  0.00     0.101 A 
ATOM     15  C   *** d   1      89.454  98.307 -44.690  0.00  0.00     0.040 A 
ATOM     16  C   *** d   1      93.344  91.348 -42.194  0.00  0.00     0.068 A 
ATOM     17  C   *** d   1      93.048  91.469 -43.497  0.00  0.00     0.037 A 
ENDROOT
BRANCH  16  18
ATOM     18  O   *** d   1      93.880  90.206 -41.683  0.00  0.00    -0.361 OA
ATOM     19  H   *** d   1      93.199  89.514 -41.672  0.00  0.00     0.217 HD
ENDBRANCH  16  18
BRANCH  13  20
ATOM     20  O   *** d   1      90.185 100.326 -41.886  0.00  0.00    -0.358 OA
ATOM     21  H   *** d   1      90.887 100.172 -41.234  0.00  0.00     0.217 HD
ENDBRANCH  13  20
BRANCH  14  22
ATOM     22  O   *** d   1      88.843 100.589 -44.175  0.00  0.00    -0.353 OA
ATOM     23  C   *** d   1      87.436 100.642 -44.175  0.00  0.00     0.210 C 
ENDBRANCH  14  22
TORSDOF 3
ENDMDL
MODEL 13
REMARK VINA RESULT:      -6.9     22.099     23.424
REMARK  3 active torsions:
REMARK  status: ('A' for Active; 'I' for Inactive)
REMARK    1  A    between atoms: O_3  and  C_17 
REMARK    2  A    between atoms: O_4  and  C_16 
REMARK    3  A    between atoms: O_5  and  C_19 
ROOT
ATOM      1  O   *** d   1     114.893  87.535 -32.681  0.00  0.00    -0.321 OA
ATOM      2  O   *** d   1     113.635  87.540 -28.921  0.00  0.00    -0.286 OA
ATOM      3  C   *** d   1     113.423  88.438 -31.005  0.00  0.00     0.048 A 
ATOM      4  C   *** d   1     115.084  86.839 -30.435  0.00  0.00     0.049 A 
ATOM      5  C   *** d   1     112.442  89.346 -30.713  0.00  0.00    -0.017 A 
ATOM      6  C   *** d   1     114.024  87.629 -30.070  0.00  0.00     0.197 A 
ATOM      7  C   *** d   1     115.505  86.812 -31.712  0.00  0.00     0.091 A 
ATOM      8  C   *** d   1     113.900  88.360 -32.267  0.00  0.00     0.159 A 
ATOM      9  C   *** d   1     111.682  89.927 -31.670  0.00  0.00     0.052 A 
ATOM     10  C   *** d   1     112.122  89.796 -29.479  0.00  0.00     0.015 A 
ATOM     11  C   *** d   1     115.731  86.066 -29.537  0.00  0.00     0.021 A 
ATOM     12  C   *** d   1     116.550  86.031 -32.044  0.00  0.00     0.074 A 
ATOM     13  C   *** d   1     110.703  90.825 -31.458  0.00  0.00     0.099 A 
ATOM     14  C   *** d   1     110.405  91.228 -30.210  0.00  0.00     0.101 A 
ATOM     15  C   *** d   1     111.153  90.691 -29.232  0.00  0.00     0.040 A 
ATOM     16  C   *** d   1     117.207  85.267 -31.159  0.00  0.00     0.068 A 
ATOM     17  C   *** d   1     116.772  85.298 -29.891  0.00  0.00     0.037 A 
ENDROOT
BRANCH  16  18
ATOM     18  O   *** d   1     118.259  84.492 -31.538  0.00  0.00    -0.361 OA
ATOM     19  H   *** d   1     118.427  83.826 -30.851  0.00  0.00     0.217 HD
ENDBRANCH  16  18
BRANCH  13  20
ATOM     20  O   *** d   1     109.989  91.329 -32.504  0.00  0.00    -0.358 OA
ATOM     21  H   *** d   1     110.596  91.537 -33.232  0.00  0.00     0.217 HD
ENDBRANCH  13  20
BRANCH  14  22
ATOM     22  O   *** d   1     109.402  92.151 -30.037  0.00  0.00    -0.353 OA
ATOM     23  C   *** d   1     108.184  91.738 -29.464  0.00  0.00     0.210 C 
ENDBRANCH  14  22
TORSDOF 3
ENDMDL
MODEL 14
REMARK VINA RESULT:      -6.8     30.360     32.123
REMARK  3 active torsions:
REMARK  status: ('A' for Active; 'I' for Inactive)
REMARK    1  A    between atoms: O_3  and  C_17 
REMARK    2  A    between atoms: O_4  and  C_16 
REMARK    3  A    between atoms: O_5  and  C_19 
ROOT
ATOM      1  O   *** d   1     118.836  82.832 -23.324  0.00  0.00    -0.321 OA
ATOM      2  O   *** d   1     117.382  81.363 -19.940  0.00  0.00    -0.286 OA
ATOM      3  C   *** d   1     117.004  82.662 -21.775  0.00  0.00     0.048 A 
ATOM      4  C   *** d   1     119.103  81.662 -21.293  0.00  0.00     0.049 A 
ATOM      5  C   *** d   1     115.728  83.048 -21.464  0.00  0.00    -0.017 A 
ATOM      6  C   *** d   1     117.795  81.895 -20.953  0.00  0.00     0.197 A 
ATOM      7  C   *** d   1     119.601  82.136 -22.449  0.00  0.00     0.091 A 
ATOM      8  C   *** d   1     117.572  83.106 -22.918  0.00  0.00     0.159 A 
ATOM      9  C   *** d   1     114.880  83.561 -22.385  0.00  0.00     0.052 A 
ATOM     10  C   *** d   1     115.163  83.000 -20.237  0.00  0.00     0.015 A 
ATOM     11  C   *** d   1     119.926  80.953 -20.492  0.00  0.00     0.021 A 
ATOM     12  C   *** d   1     120.889  81.897 -22.758  0.00  0.00     0.074 A 
ATOM     13  C   *** d   1     113.617  83.962 -22.154  0.00  0.00     0.099 A 
ATOM     14  C   *** d   1     113.089  83.875 -20.920  0.00  0.00     0.101 A 
ATOM     15  C   *** d   1     113.907  83.391 -19.971  0.00  0.00     0.040 A 
ATOM     16  C   *** d   1     121.719  81.203 -21.965  0.00  0.00     0.068 A 
ATOM     17  C   *** d   1     121.207  80.730 -20.819  0.00  0.00     0.037 A 
ENDROOT
BRANCH  16  18
ATOM     18  O   *** d   1     123.015  80.985 -22.316  0.00  0.00    -0.361 OA
ATOM     19  H   *** d   1     123.190  81.419 -23.168  0.00  0.00     0.217 HD
ENDBRANCH  16  18
BRANCH  13  20
ATOM     20  O   *** d   1     112.848  84.447 -23.170  0.00  0.00    -0.358 OA
ATOM     21  H   *** d   1     113.350  84.397 -23.999  0.00  0.00     0.217 HD
ENDBRANCH  13  20
BRANCH  14  22
ATOM     22  O   *** d   1     111.797  84.300 -20.724  0.00  0.00    -0.353 OA
ATOM     23  C   *** d   1     111.060  83.773 -19.646  0.00  0.00     0.210 C 
ENDBRANCH  14  22
TORSDOF 3
ENDMDL
MODEL 15
REMARK VINA RESULT:      -6.8     18.386     20.625
REMARK  3 active torsions:
REMARK  status: ('A' for Active; 'I' for Inactive)
REMARK    1  A    between atoms: O_3  and  C_17 
REMARK    2  A    between atoms: O_4  and  C_16 
REMARK    3  A    between atoms: O_5  and  C_19 
ROOT
ATOM      1  O   *** d   1     131.951 104.416 -29.645  0.00  0.00    -0.321 OA
ATOM      2  O   *** d   1     134.268 106.341 -27.066  0.00  0.00    -0.286 OA
ATOM      3  C   *** d   1     134.139 104.765 -28.708  0.00  0.00     0.048 A 
ATOM      4  C   *** d   1     132.243 105.891 -27.826  0.00  0.00     0.049 A 
ATOM      5  C   *** d   1     135.456 104.393 -28.706  0.00  0.00    -0.017 A 
ATOM      6  C   *** d   1     133.597 105.673 -27.829  0.00  0.00     0.197 A 
ATOM      7  C   *** d   1     131.450 105.260 -28.711  0.00  0.00     0.091 A 
ATOM      8  C   *** d   1     133.282 104.169 -29.566  0.00  0.00     0.159 A 
ATOM      9  C   *** d   1     136.022 103.720 -29.735  0.00  0.00     0.052 A 
ATOM     10  C   *** d   1     136.339 104.612 -27.707  0.00  0.00     0.015 A 
ATOM     11  C   *** d   1     131.665 106.738 -26.949  0.00  0.00     0.021 A 
ATOM     12  C   *** d   1     130.124 105.488 -28.685  0.00  0.00     0.074 A 
ATOM     13  C   *** d   1     137.305 103.322 -29.803  0.00  0.00     0.099 A 
ATOM     14  C   *** d   1     138.154 103.581 -28.792  0.00  0.00     0.101 A 
ATOM     15  C   *** d   1     137.625 104.229 -27.741  0.00  0.00     0.040 A 
ATOM     16  C   *** d   1     129.537 106.320 -27.811  0.00  0.00     0.068 A 
ATOM     17  C   *** d   1     130.341 106.947 -26.940  0.00  0.00     0.037 A 
ENDROOT
BRANCH  16  18
ATOM     18  O   *** d   1     128.191 106.520 -27.820  0.00  0.00    -0.361 OA
ATOM     19  H   *** d   1     127.857 106.465 -26.910  0.00  0.00     0.217 HD
ENDBRANCH  16  18
BRANCH  13  20
ATOM     20  O   *** d   1     137.768 102.664 -30.904  0.00  0.00    -0.358 OA
ATOM     21  H   *** d   1     137.344 101.792 -30.953  0.00  0.00     0.217 HD
ENDBRANCH  13  20
BRANCH  14  22
ATOM     22  O   *** d   1     139.455 103.152 -28.898  0.00  0.00    -0.353 OA
ATOM     23  C   *** d   1     140.347 103.407 -27.838  0.00  0.00     0.210 C 
ENDBRANCH  14  22
TORSDOF 3
ENDMDL
MODEL 16
REMARK VINA RESULT:      -6.6     32.732     33.962
REMARK  3 active torsions:
REMARK  status: ('A' for Active; 'I' for Inactive)
REMARK    1  A    between atoms: O_3  and  C_17 
REMARK    2  A    between atoms: O_4  and  C_16 
REMARK    3  A    between atoms: O_5  and  C_19 
ROOT
ATOM      1  O   *** d   1      91.478  93.929 -44.524  0.00  0.00    -0.321 OA
ATOM      2  O   *** d   1      91.546  96.318 -41.359  0.00  0.00    -0.286 OA
ATOM      3  C   *** d   1      91.028  96.090 -43.568  0.00  0.00     0.048 A 
ATOM      4  C   *** d   1      92.100  94.395 -42.296  0.00  0.00     0.049 A 
ATOM      5  C   *** d   1      90.579  97.365 -43.781  0.00  0.00    -0.017 A 
ATOM      6  C   *** d   1      91.562  95.653 -42.378  0.00  0.00     0.197 A 
ATOM      7  C   *** d   1      92.063  93.568 -43.356  0.00  0.00     0.091 A 
ATOM      8  C   *** d   1      91.027  95.206 -44.590  0.00  0.00     0.159 A 
ATOM      9  C   *** d   1      89.817  97.697 -44.850  0.00  0.00     0.052 A 
ATOM     10  C   *** d   1      90.842  98.438 -43.003  0.00  0.00     0.015 A 
ATOM     11  C   *** d   1      92.675  93.945 -41.161  0.00  0.00     0.021 A 
ATOM     12  C   *** d   1      92.601  92.339 -43.251  0.00  0.00     0.074 A 
ATOM     13  C   *** d   1      89.341  98.925 -45.124  0.00  0.00     0.099 A 
ATOM     14  C   *** d   1      89.612  99.959 -44.309  0.00  0.00     0.101 A 
ATOM     15  C   *** d   1      90.384  99.676 -43.247  0.00  0.00     0.040 A 
ATOM     16  C   *** d   1      93.184  91.884 -42.131  0.00  0.00     0.068 A 
ATOM     17  C   *** d   1      93.207  92.717 -41.080  0.00  0.00     0.037 A 
ENDROOT
BRANCH  16  18
ATOM     18  O   *** d   1      93.717  90.634 -42.069  0.00  0.00    -0.361 OA
ATOM     19  H   *** d   1      94.383  90.538 -42.769  0.00  0.00     0.217 HD
ENDBRANCH  16  18
BRANCH  13  20
ATOM     20  O   *** d   1      88.565  99.135 -46.225  0.00  0.00    -0.358 OA
ATOM     21  H   *** d   1      88.990  98.726 -46.996  0.00  0.00     0.217 HD
ENDBRANCH  13  20
BRANCH  14  22
ATOM     22  O   *** d   1      89.111 101.199 -44.628  0.00  0.00    -0.353 OA
ATOM     23  C   *** d   1      88.173 101.799 -43.766  0.00  0.00     0.210 C 
ENDBRANCH  14  22
TORSDOF 3
ENDMDL
MODEL 17
REMARK VINA RESULT:      -6.6     25.342     27.376
REMARK  3 active torsions:
REMARK  status: ('A' for Active; 'I' for Inactive)
REMARK    1  A    between atoms: O_3  and  C_17 
REMARK    2  A    between atoms: O_4  and  C_16 
REMARK    3  A    between atoms: O_5  and  C_19 
ROOT
ATOM      1  O   *** d   1     117.753  85.339 -28.650  0.00  0.00    -0.321 OA
ATOM      2  O   *** d   1     113.932  84.961 -27.660  0.00  0.00    -0.286 OA
ATOM      3  C   *** d   1     116.057  85.369 -26.944  0.00  0.00     0.048 A 
ATOM      4  C   *** d   1     115.524  84.779 -29.182  0.00  0.00     0.049 A 
ATOM      5  C   *** d   1     115.775  85.514 -25.613  0.00  0.00    -0.017 A 
ATOM      6  C   *** d   1     115.124  85.023 -27.893  0.00  0.00     0.197 A 
ATOM      7  C   *** d   1     116.813  84.926 -29.534  0.00  0.00     0.091 A 
ATOM      8  C   *** d   1     117.333  85.496 -27.370  0.00  0.00     0.159 A 
ATOM      9  C   *** d   1     116.630  86.114 -24.752  0.00  0.00     0.052 A 
ATOM     10  C   *** d   1     114.661  85.076 -24.987  0.00  0.00     0.015 A 
ATOM     11  C   *** d   1     114.647  84.392 -30.133  0.00  0.00     0.021 A 
ATOM     12  C   *** d   1     117.181  84.676 -30.805  0.00  0.00     0.074 A 
ATOM     13  C   *** d   1     116.422  86.292 -23.434  0.00  0.00     0.099 A 
ATOM     14  C   *** d   1     115.287  85.856 -22.858  0.00  0.00     0.101 A 
ATOM     15  C   *** d   1     114.421  85.235 -23.676  0.00  0.00     0.040 A 
ATOM     16  C   *** d   1     116.320  84.282 -31.755  0.00  0.00     0.068 A 
ATOM     17  C   *** d   1     115.037  84.146 -31.392  0.00  0.00     0.037 A 
ENDROOT
BRANCH  16  18
ATOM     18  O   *** d   1     116.736  84.040 -33.028  0.00  0.00    -0.361 OA
ATOM     19  H   *** d   1     115.958  83.911 -33.596  0.00  0.00     0.217 HD
ENDBRANCH  16  18
BRANCH  13  20
ATOM     20  O   *** d   1     117.351  86.929 -22.667  0.00  0.00    -0.358 OA
ATOM     21  H   *** d   1     117.951  86.270 -22.283  0.00  0.00     0.217 HD
ENDBRANCH  13  20
BRANCH  14  22
ATOM     22  O   *** d   1     115.115  86.053 -21.509  0.00  0.00    -0.353 OA
ATOM     23  C   *** d   1     114.947  84.933 -20.672  0.00  0.00     0.210 C 
ENDBRANCH  14  22
TORSDOF 3
ENDMDL
MODEL 18
REMARK VINA RESULT:      -6.6     22.014     23.133
REMARK  3 active torsions:
REMARK  status: ('A' for Active; 'I' for Inactive)
REMARK    1  A    between atoms: O_3  and  C_17 
REMARK    2  A    between atoms: O_4  and  C_16 
REMARK    3  A    between atoms: O_5  and  C_19 
ROOT
ATOM      1  O   *** d   1     113.150  89.448 -33.046  0.00  0.00    -0.321 OA
ATOM      2  O   *** d   1     113.235  88.274 -29.259  0.00  0.00    -0.286 OA
ATOM      3  C   *** d   1     113.959  87.904 -31.389  0.00  0.00     0.048 A 
ATOM      4  C   *** d   1     112.377  89.582 -30.821  0.00  0.00     0.049 A 
ATOM      5  C   *** d   1     114.712  86.790 -31.133  0.00  0.00    -0.017 A 
ATOM      6  C   *** d   1     113.195  88.547 -30.444  0.00  0.00     0.197 A 
ATOM      7  C   *** d   1     112.356  90.003 -32.098  0.00  0.00     0.091 A 
ATOM      8  C   *** d   1     113.886  88.381 -32.651  0.00  0.00     0.159 A 
ATOM      9  C   *** d   1     115.657  86.340 -31.991  0.00  0.00     0.052 A 
ATOM     10  C   *** d   1     114.606  85.996 -30.045  0.00  0.00     0.015 A 
ATOM     11  C   *** d   1     111.576  90.209 -29.934  0.00  0.00     0.021 A 
ATOM     12  C   *** d   1     111.542  91.017 -32.443  0.00  0.00     0.074 A 
ATOM     13  C   *** d   1     116.433  85.256 -31.808  0.00  0.00     0.099 A 
ATOM     14  C   *** d   1     116.306  84.507 -30.698  0.00  0.00     0.101 A 
ATOM     15  C   *** d   1     115.362  84.908 -29.831  0.00  0.00     0.040 A 
ATOM     16  C   *** d   1     110.735  91.641 -31.572  0.00  0.00     0.068 A 
ATOM     17  C   *** d   1     110.771  91.216 -30.301  0.00  0.00     0.037 A 
ENDROOT
BRANCH  16  18
ATOM     18  O   *** d   1     109.926  92.663 -31.965  0.00  0.00    -0.361 OA
ATOM     19  H   *** d   1     110.422  93.249 -32.560  0.00  0.00     0.217 HD
ENDBRANCH  16  18
BRANCH  13  20
ATOM     20  O   *** d   1     117.368  84.910 -32.737  0.00  0.00    -0.358 OA
ATOM     21  H   *** d   1     117.794  85.715 -33.073  0.00  0.00     0.217 HD
ENDBRANCH  13  20
BRANCH  14  22
ATOM     22  O   *** d   1     117.114  83.404 -30.552  0.00  0.00    -0.353 OA
ATOM     23  C   *** d   1     117.880  83.270 -29.378  0.00  0.00     0.210 C 
ENDBRANCH  14  22
TORSDOF 3
ENDMDL
MODEL 19
REMARK VINA RESULT:      -6.4     30.499     32.326
REMARK  3 active torsions:
REMARK  status: ('A' for Active; 'I' for Inactive)
REMARK    1  A    between atoms: O_3  and  C_17 
REMARK    2  A    between atoms: O_4  and  C_16 
REMARK    3  A    between atoms: O_5  and  C_19 
ROOT
ATOM      1  O   *** d   1     117.485  80.878 -19.333  0.00  0.00    -0.321 OA
ATOM      2  O   *** d   1     118.486  82.703 -22.708  0.00  0.00    -0.286 OA
ATOM      3  C   *** d   1     116.847  82.280 -21.180  0.00  0.00     0.048 A 
ATOM      4  C   *** d   1     119.004  81.289 -21.091  0.00  0.00     0.049 A 
ATOM      5  C   *** d   1     115.844  82.984 -21.790  0.00  0.00    -0.017 A 
ATOM      6  C   *** d   1     118.103  82.114 -21.715  0.00  0.00     0.197 A 
ATOM      7  C   *** d   1     118.683  80.682 -19.934  0.00  0.00     0.091 A 
ATOM      8  C   *** d   1     116.596  81.639 -20.018  0.00  0.00     0.159 A 
ATOM      9  C   *** d   1     114.722  83.363 -21.135  0.00  0.00     0.052 A 
ATOM     10  C   *** d   1     115.819  83.364 -23.087  0.00  0.00     0.015 A 
ATOM     11  C   *** d   1     120.230  81.063 -21.607  0.00  0.00     0.021 A 
ATOM     12  C   *** d   1     119.583  79.874 -19.344  0.00  0.00     0.074 A 
ATOM     13  C   *** d   1     113.698  84.055 -21.667  0.00  0.00     0.099 A 
ATOM     14  C   *** d   1     113.725  84.429 -22.959  0.00  0.00     0.101 A 
ATOM     15  C   *** d   1     114.814  84.053 -23.650  0.00  0.00     0.040 A 
ATOM     16  C   *** d   1     120.801  79.634 -19.853  0.00  0.00     0.068 A 
ATOM     17  C   *** d   1     121.110  80.251 -21.002  0.00  0.00     0.037 A 
ENDROOT
BRANCH  16  18
ATOM     18  O   *** d   1     121.680  78.809 -19.222  0.00  0.00    -0.361 OA
ATOM     19  H   *** d   1     122.193  79.324 -18.579  0.00  0.00     0.217 HD
ENDBRANCH  16  18
BRANCH  13  20
ATOM     20  O   *** d   1     112.623  84.398 -20.902  0.00  0.00    -0.358 OA
ATOM     21  H   *** d   1     112.661  83.908 -20.065  0.00  0.00     0.217 HD
ENDBRANCH  13  20
BRANCH  14  22
ATOM     22  O   *** d   1     112.657  85.129 -23.465  0.00  0.00    -0.353 OA
ATOM     23  C   *** d   1     112.854  85.965 -24.581  0.00  0.00     0.210 C 
ENDBRANCH  14  22
TORSDOF 3
ENDMDL
MODEL 20
REMARK VINA RESULT:      -6.3     24.034     26.447
REMARK  3 active torsions:
REMARK  status: ('A' for Active; 'I' for Inactive)
REMARK    1  A    between atoms: O_3  and  C_17 
REMARK    2  A    between atoms: O_4  and  C_16 
REMARK    3  A    between atoms: O_5  and  C_19 
ROOT
ATOM      1  O   *** d   1     105.759  80.608 -41.262  0.00  0.00    -0.321 OA
ATOM      2  O   *** d   1     107.972  83.888 -41.528  0.00  0.00    -0.286 OA
ATOM      3  C   *** d   1     107.115  82.071 -42.606  0.00  0.00     0.048 A 
ATOM      4  C   *** d   1     106.858  82.448 -40.275  0.00  0.00     0.049 A 
ATOM      5  C   *** d   1     107.669  82.311 -43.834  0.00  0.00    -0.017 A 
ATOM      6  C   *** d   1     107.359  82.838 -41.490  0.00  0.00     0.197 A 
ATOM      7  C   *** d   1     106.088  81.350 -40.177  0.00  0.00     0.091 A 
ATOM      8  C   *** d   1     106.336  80.981 -42.431  0.00  0.00     0.159 A 
ATOM      9  C   *** d   1     107.212  81.723 -44.964  0.00  0.00     0.052 A 
ATOM     10  C   *** d   1     108.726  83.116 -44.082  0.00  0.00     0.015 A 
ATOM     11  C   *** d   1     107.113  83.147 -39.149  0.00  0.00     0.021 A 
ATOM     12  C   *** d   1     105.612  80.987 -38.971  0.00  0.00     0.074 A 
ATOM     13  C   *** d   1     107.705  81.910 -46.202  0.00  0.00     0.099 A 
ATOM     14  C   *** d   1     108.746  82.738 -46.404  0.00  0.00     0.101 A 
ATOM     15  C   *** d   1     109.244  83.324 -45.303  0.00  0.00     0.040 A 
ATOM     16  C   *** d   1     105.867  81.667 -37.844  0.00  0.00     0.068 A 
ATOM     17  C   *** d   1     106.630  82.764 -37.958  0.00  0.00     0.037 A 
ENDROOT
BRANCH  16  18
ATOM     18  O   *** d   1     105.364  81.263 -36.646  0.00  0.00    -0.361 OA
ATOM     19  H   *** d   1     104.713  81.915 -36.339  0.00  0.00     0.217 HD
ENDBRANCH  16  18
BRANCH  13  20
ATOM     20  O   *** d   1     107.147  81.275 -47.271  0.00  0.00    -0.358 OA
ATOM     21  H   *** d   1     106.323  81.726 -47.513  0.00  0.00     0.217 HD
ENDBRANCH  13  20
BRANCH  14  22
ATOM     22  O   *** d   1     109.223  82.896 -47.683  0.00  0.00    -0.353 OA
ATOM     23  C   *** d   1     109.148  84.166 -48.287  0.00  0.00     0.210 C 
ENDBRANCH  14  22
TORSDOF 3
ENDMDL
