# Supplementary material for: Astragalus in Acute Pancreatitis: Insights from Network Pharmacology, Molecular Docking, and Meta-Analysis Validation
Source: Curr Issues Mol Biol. 2025 May 21;47(5):379. doi: 10.3390/cimb47050379 (PMC12109879; doi:10.3390/cimb47050379)
Supplement: Supplementary file 1 [file cimb-47-00379-s001.zip › Original Data/Network Pharmacology/5 Molecular Docking/Formononetin/AKT1/Formononetin.pdbqt]

REMARK  2 active torsions:
REMARK  status: ('A' for Active; 'I' for Inactive)
REMARK    1  A    between atoms: O_3  and  C_19 
REMARK    2  A    between atoms: O_4  and  C_15 
ROOT
ATOM      1  O   *** d   1       0.104  -0.058  -0.269  0.00  0.00    -0.321 OA
ATOM      2  O   *** d   1       1.654   3.566   0.173  0.00  0.00    -0.286 OA
ATOM      3  C   *** d   1       2.054   1.330  -0.019  0.00  0.00     0.048 A 
ATOM      4  C   *** d   1      -0.127   2.261   0.104  0.00  0.00     0.049 A 
ATOM      5  C   *** d   1       3.418   1.378   0.087  0.00  0.00    -0.020 A 
ATOM      6  C   *** d   1       1.234   2.427   0.105  0.00  0.00     0.197 A 
ATOM      7  C   *** d   1      -0.664   1.040  -0.067  0.00  0.00     0.091 A 
ATOM      8  C   *** d   1       1.444   0.135  -0.187  0.00  0.00     0.159 A 
ATOM      9  C   *** d   1      -0.966   3.305   0.271  0.00  0.00     0.021 A 
ATOM     10  C   *** d   1      -2.004   0.903  -0.060  0.00  0.00     0.074 A 
ATOM     11  C   *** d   1       4.212   0.353  -0.304  0.00  0.00     0.015 A 
ATOM     12  C   *** d   1       4.136   2.402   0.601  0.00  0.00     0.015 A 
ATOM     13  C   *** d   1      -2.847   1.931   0.114  0.00  0.00     0.068 A 
ATOM     14  C   *** d   1      -2.298   3.143   0.277  0.00  0.00     0.037 A 
ATOM     15  C   *** d   1       5.551   0.363  -0.221  0.00  0.00     0.037 A 
ATOM     16  C   *** d   1       5.477   2.422   0.694  0.00  0.00     0.037 A 
ATOM     17  C   *** d   1       6.243   1.401   0.276  0.00  0.00     0.068 A 
ENDROOT
BRANCH  13  18
ATOM     18  O   *** d   1      -4.195   1.747   0.115  0.00  0.00    -0.361 OA
ATOM     19  H   *** d   1      -4.386   0.806  -0.029  0.00  0.00     0.217 HD
ENDBRANCH  13  18
BRANCH  17  20
ATOM     20  O   *** d   1       7.614   1.336   0.335  0.00  0.00    -0.356 OA
ATOM     21  C   *** d   1       8.317   2.417   0.905  0.00  0.00     0.210 C 
ENDBRANCH  17  20
TORSDOF 2
