# Supplementary material for: Astragalus in Acute Pancreatitis: Insights from Network Pharmacology, Molecular Docking, and Meta-Analysis Validation
Source: Curr Issues Mol Biol. 2025 May 21;47(5):379. doi: 10.3390/cimb47050379 (PMC12109879; doi:10.3390/cimb47050379)
Supplement: Supplementary file 1 [file cimb-47-00379-s001.zip › Original Data/Network Pharmacology/5 Molecular Docking/Formononetin/AKT1/log.txt]

#################################################################
# If you used AutoDock Vina in your work, please cite:          #
#                                                               #
# O. Trott, A. J. Olson,                                        #
# AutoDock Vina: improving the speed and accuracy of docking    #
# with a new scoring function, efficient optimization and       #
# multithreading, Journal of Computational Chemistry 31 (2010)  #
# 455-461                                                       #
#                                                               #
# DOI 10.1002/jcc.21334                                         #
#                                                               #
# Please see http://vina.scripps.edu for more information.      #
#################################################################

WARNING: The search space volume > 27000 Angstrom^3 (See FAQ)
Detected 22 CPUs
WARNING: at low exhaustiveness, it may be impossible to utilize all CPUs
Reading input ... done.
Setting up the scoring function ... done.
Analyzing the binding site ... done.
Using random seed: 1595781616
Performing search ... done.
Refining results ... done.

mode |   affinity | dist from best mode
     | (kcal/mol) | rmsd l.b.| rmsd u.b.
-----+------------+----------+----------
   1         -9.0      0.000      0.000
   2         -8.4      0.874      2.142
   3         -8.0      1.735      7.268
   4         -7.9      1.720      2.193
   5         -7.8      6.079      8.806
   6         -7.6      8.744      9.653
   7         -7.6      7.532      9.284
   8         -7.5      7.225      9.469
   9         -7.2      1.586      2.265
  10         -7.2     29.743     31.085
  11         -7.1     14.354     16.717
  12         -6.8     29.834     31.841
  13         -6.5      3.088      8.829
  14         -6.5     13.841     17.909
  15         -6.5     14.273     16.946
  16         -6.5     14.063     16.616
  17         -6.4     27.455     28.863
  18         -6.2      3.399      6.199
  19         -6.1     34.606     34.942
  20         -6.0      8.934     11.225
Writing output ... done.
