# Supplementary material for: Astragalus in Acute Pancreatitis: Insights from Network Pharmacology, Molecular Docking, and Meta-Analysis Validation
Source: Curr Issues Mol Biol. 2025 May 21;47(5):379. doi: 10.3390/cimb47050379 (PMC12109879; doi:10.3390/cimb47050379)
Supplement: Supplementary file 1 [file cimb-47-00379-s001.zip › Original Data/Network Pharmacology/5 Molecular Docking/Formononetin/AKT1/output.pdbqt]

MODEL 1
REMARK VINA RESULT:      -9.0      0.000      0.000
REMARK  2 active torsions:
REMARK  status: ('A' for Active; 'I' for Inactive)
REMARK    1  A    between atoms: O_3  and  C_19 
REMARK    2  A    between atoms: O_4  and  C_15 
ROOT
ATOM      1  O   *** d   1       5.762   1.286  17.281  0.00  0.00    -0.321 OA
ATOM      2  O   *** d   1       8.664   3.905  16.606  0.00  0.00    -0.286 OA
ATOM      3  C   *** d   1       8.089   1.873  17.464  0.00  0.00     0.048 A 
ATOM      4  C   *** d   1       6.509   3.416  16.592  0.00  0.00     0.049 A 
ATOM      5  C   *** d   1       9.330   1.505  17.910  0.00  0.00    -0.020 A 
ATOM      6  C   *** d   1       7.806   3.094  16.898  0.00  0.00     0.197 A 
ATOM      7  C   *** d   1       5.520   2.528  16.796  0.00  0.00     0.091 A 
ATOM      8  C   *** d   1       7.045   1.032  17.640  0.00  0.00     0.159 A 
ATOM      9  C   *** d   1       6.183   4.622  16.080  0.00  0.00     0.021 A 
ATOM     10  C   *** d   1       4.254   2.871  16.491  0.00  0.00     0.074 A 
ATOM     11  C   *** d   1       9.642   0.221  18.207  0.00  0.00     0.015 A 
ATOM     12  C   *** d   1      10.370   2.340  18.135  0.00  0.00     0.015 A 
ATOM     13  C   *** d   1       3.917   4.068  15.991  0.00  0.00     0.068 A 
ATOM     14  C   *** d   1       4.914   4.941  15.786  0.00  0.00     0.037 A 
ATOM     15  C   *** d   1      10.846  -0.180  18.642  0.00  0.00     0.037 A 
ATOM     16  C   *** d   1      11.579   1.951  18.575  0.00  0.00     0.037 A 
ATOM     17  C   *** d   1      11.870   0.667  18.839  0.00  0.00     0.068 A 
ENDROOT
BRANCH  13  18
ATOM     18  O   *** d   1       2.624   4.373  15.697  0.00  0.00    -0.361 OA
ATOM     19  H   *** d   1       2.309   5.047  16.321  0.00  0.00     0.217 HD
ENDBRANCH  13  18
BRANCH  17  20
ATOM     20  O   *** d   1      13.073   0.182  19.293  0.00  0.00    -0.356 OA
ATOM     21  C   *** d   1      13.256  -1.214  19.360  0.00  0.00     0.210 C 
ENDBRANCH  17  20
TORSDOF 2
ENDMDL
MODEL 2
REMARK VINA RESULT:      -8.4      0.874      2.142
REMARK  2 active torsions:
REMARK  status: ('A' for Active; 'I' for Inactive)
REMARK    1  A    between atoms: O_3  and  C_19 
REMARK    2  A    between atoms: O_4  and  C_15 
ROOT
ATOM      1  O   *** d   1       8.106   4.530  16.682  0.00  0.00    -0.321 OA
ATOM      2  O   *** d   1       7.132   0.844  17.775  0.00  0.00    -0.286 OA
ATOM      3  C   *** d   1       8.801   2.368  17.479  0.00  0.00     0.048 A 
ATOM      4  C   *** d   1       6.537   2.780  16.893  0.00  0.00     0.049 A 
ATOM      5  C   *** d   1       9.848   1.568  17.851  0.00  0.00    -0.020 A 
ATOM      6  C   *** d   1       7.498   1.937  17.390  0.00  0.00     0.197 A 
ATOM      7  C   *** d   1       6.851   4.038  16.539  0.00  0.00     0.091 A 
ATOM      8  C   *** d   1       9.042   3.645  17.106  0.00  0.00     0.159 A 
ATOM      9  C   *** d   1       5.256   2.380  16.744  0.00  0.00     0.021 A 
ATOM     10  C   *** d   1       5.890   4.845  16.050  0.00  0.00     0.074 A 
ATOM     11  C   *** d   1      11.058   2.071  18.192  0.00  0.00     0.015 A 
ATOM     12  C   *** d   1       9.832   0.217  17.901  0.00  0.00     0.015 A 
ATOM     13  C   *** d   1       4.616   4.456  15.889  0.00  0.00     0.068 A 
ATOM     14  C   *** d   1       4.316   3.201  16.251  0.00  0.00     0.037 A 
ATOM     15  C   *** d   1      12.107   1.322  18.566  0.00  0.00     0.037 A 
ATOM     16  C   *** d   1      10.877  -0.544  18.269  0.00  0.00     0.037 A 
ATOM     17  C   *** d   1      12.060  -0.019  18.627  0.00  0.00     0.068 A 
ENDROOT
BRANCH  13  18
ATOM     18  O   *** d   1       3.677   5.304  15.389  0.00  0.00    -0.361 OA
ATOM     19  H   *** d   1       2.892   4.792  15.136  0.00  0.00     0.217 HD
ENDBRANCH  13  18
BRANCH  17  20
ATOM     20  O   *** d   1      13.177  -0.720  19.013  0.00  0.00    -0.356 OA
ATOM     21  C   *** d   1      13.995  -0.181  20.027  0.00  0.00     0.210 C 
ENDBRANCH  17  20
TORSDOF 2
ENDMDL
MODEL 3
REMARK VINA RESULT:      -8.0      1.735      7.268
REMARK  2 active torsions:
REMARK  status: ('A' for Active; 'I' for Inactive)
REMARK    1  A    between atoms: O_3  and  C_19 
REMARK    2  A    between atoms: O_4  and  C_15 
ROOT
ATOM      1  O   *** d   1      10.672   4.228  18.643  0.00  0.00    -0.321 OA
ATOM      2  O   *** d   1       9.326   0.577  17.876  0.00  0.00    -0.286 OA
ATOM      3  C   *** d   1       8.909   2.817  17.811  0.00  0.00     0.048 A 
ATOM      4  C   *** d   1      10.863   1.880  18.781  0.00  0.00     0.049 A 
ATOM      5  C   *** d   1       7.646   2.753  17.286  0.00  0.00    -0.020 A 
ATOM      6  C   *** d   1       9.657   1.714  18.149  0.00  0.00     0.197 A 
ATOM      7  C   *** d   1      11.339   3.113  19.027  0.00  0.00     0.091 A 
ATOM      8  C   *** d   1       9.450   4.024  18.089  0.00  0.00     0.159 A 
ATOM      9  C   *** d   1      11.606   0.824  19.172  0.00  0.00     0.021 A 
ATOM     10  C   *** d   1      12.525   3.249  19.652  0.00  0.00     0.074 A 
ATOM     11  C   *** d   1       7.044   3.823  16.715  0.00  0.00     0.015 A 
ATOM     12  C   *** d   1       6.843   1.665  17.288  0.00  0.00     0.015 A 
ATOM     13  C   *** d   1      13.267   2.208  20.054  0.00  0.00     0.068 A 
ATOM     14  C   *** d   1      12.783   0.984  19.797  0.00  0.00     0.037 A 
ATOM     15  C   *** d   1       5.811   3.800  16.185  0.00  0.00     0.037 A 
ATOM     16  C   *** d   1       5.604   1.631  16.765  0.00  0.00     0.037 A 
ATOM     17  C   *** d   1       5.039   2.701  16.182  0.00  0.00     0.068 A 
ENDROOT
BRANCH  13  18
ATOM     18  O   *** d   1      14.459   2.391  20.683  0.00  0.00    -0.361 OA
ATOM     19  H   *** d   1      15.162   2.464  20.017  0.00  0.00     0.217 HD
ENDBRANCH  13  18
BRANCH  17  20
ATOM     20  O   *** d   1       3.784   2.755  15.626  0.00  0.00    -0.356 OA
ATOM     21  C   *** d   1       2.968   1.607  15.688  0.00  0.00     0.210 C 
ENDBRANCH  17  20
TORSDOF 2
ENDMDL
MODEL 4
REMARK VINA RESULT:      -7.9      1.720      2.193
REMARK  2 active torsions:
REMARK  status: ('A' for Active; 'I' for Inactive)
REMARK    1  A    between atoms: O_3  and  C_19 
REMARK    2  A    between atoms: O_4  and  C_15 
ROOT
ATOM      1  O   *** d   1       7.521   0.276  17.545  0.00  0.00    -0.321 OA
ATOM      2  O   *** d   1       8.512   4.093  17.117  0.00  0.00    -0.286 OA
ATOM      3  C   *** d   1       9.119   2.040  17.901  0.00  0.00     0.048 A 
ATOM      4  C   *** d   1       6.994   2.497  16.944  0.00  0.00     0.049 A 
ATOM      5  C   *** d   1      10.331   2.396  18.428  0.00  0.00    -0.020 A 
ATOM      6  C   *** d   1       8.235   2.929  17.336  0.00  0.00     0.197 A 
ATOM      7  C   *** d   1       6.655   1.201  17.064  0.00  0.00     0.091 A 
ATOM      8  C   *** d   1       8.710   0.755  17.990  0.00  0.00     0.159 A 
ATOM      9  C   *** d   1       6.081   3.347  16.429  0.00  0.00     0.021 A 
ATOM     10  C   *** d   1       5.428   0.803  16.676  0.00  0.00     0.074 A 
ATOM     11  C   *** d   1      11.288   1.485  18.727  0.00  0.00     0.015 A 
ATOM     12  C   *** d   1      10.720   3.653  18.738  0.00  0.00     0.015 A 
ATOM     13  C   *** d   1       4.510   1.639  16.172  0.00  0.00     0.068 A 
ATOM     14  C   *** d   1       4.863   2.926  16.052  0.00  0.00     0.037 A 
ATOM     15  C   *** d   1      12.489   1.794  19.239  0.00  0.00     0.037 A 
ATOM     16  C   *** d   1      11.919   3.975  19.257  0.00  0.00     0.037 A 
ATOM     17  C   *** d   1      12.859   3.053  19.521  0.00  0.00     0.068 A 
ENDROOT
BRANCH  13  18
ATOM     18  O   *** d   1       3.281   1.194  15.793  0.00  0.00    -0.361 OA
ATOM     19  H   *** d   1       2.839   1.887  15.277  0.00  0.00     0.217 HD
ENDBRANCH  13  18
BRANCH  17  20
ATOM     20  O   *** d   1      14.104   3.291  20.051  0.00  0.00    -0.356 OA
ATOM     21  C   *** d   1      14.989   2.205  20.208  0.00  0.00     0.210 C 
ENDBRANCH  17  20
TORSDOF 2
ENDMDL
MODEL 5
REMARK VINA RESULT:      -7.8      6.079      8.806
REMARK  2 active torsions:
REMARK  status: ('A' for Active; 'I' for Inactive)
REMARK    1  A    between atoms: O_3  and  C_19 
REMARK    2  A    between atoms: O_4  and  C_15 
ROOT
ATOM      1  O   *** d   1      10.612  -5.348  16.008  0.00  0.00    -0.321 OA
ATOM      2  O   *** d   1      11.131  -4.319  19.803  0.00  0.00    -0.286 OA
ATOM      3  C   *** d   1      11.316  -3.702  17.616  0.00  0.00     0.048 A 
ATOM      4  C   *** d   1      10.643  -5.871  18.309  0.00  0.00     0.049 A 
ATOM      5  C   *** d   1      11.842  -2.455  17.821  0.00  0.00    -0.020 A 
ATOM      6  C   *** d   1      11.056  -4.602  18.623  0.00  0.00     0.197 A 
ATOM      7  C   *** d   1      10.442  -6.225  17.027  0.00  0.00     0.091 A 
ATOM      8  C   *** d   1      11.092  -4.128  16.352  0.00  0.00     0.159 A 
ATOM      9  C   *** d   1      10.423  -6.799  19.264  0.00  0.00     0.021 A 
ATOM     10  C   *** d   1      10.040  -7.479  16.745  0.00  0.00     0.074 A 
ATOM     11  C   *** d   1      11.833  -1.498  16.862  0.00  0.00     0.015 A 
ATOM     12  C   *** d   1      12.444  -2.027  18.953  0.00  0.00     0.015 A 
ATOM     13  C   *** d   1       9.827  -8.412  17.685  0.00  0.00     0.068 A 
ATOM     14  C   *** d   1      10.025  -8.044  18.958  0.00  0.00     0.037 A 
ATOM     15  C   *** d   1      12.334  -0.264  17.025  0.00  0.00     0.037 A 
ATOM     16  C   *** d   1      12.953  -0.795  19.127  0.00  0.00     0.037 A 
ATOM     17  C   *** d   1      12.910   0.144  18.167  0.00  0.00     0.068 A 
ENDROOT
BRANCH  13  18
ATOM     18  O   *** d   1       9.422  -9.668  17.355  0.00  0.00    -0.361 OA
ATOM     19  H   *** d   1       9.957 -10.312  17.846  0.00  0.00     0.217 HD
ENDBRANCH  13  18
BRANCH  17  20
ATOM     20  O   *** d   1      13.406   1.422  18.257  0.00  0.00    -0.356 OA
ATOM     21  C   *** d   1      12.682   2.376  19.001  0.00  0.00     0.210 C 
ENDBRANCH  17  20
TORSDOF 2
ENDMDL
MODEL 6
REMARK VINA RESULT:      -7.6      8.744      9.653
REMARK  2 active torsions:
REMARK  status: ('A' for Active; 'I' for Inactive)
REMARK    1  A    between atoms: O_3  and  C_19 
REMARK    2  A    between atoms: O_4  and  C_15 
ROOT
ATOM      1  O   *** d   1       9.961  -3.278  23.247  0.00  0.00    -0.321 OA
ATOM      2  O   *** d   1      12.698  -5.716  21.731  0.00  0.00    -0.286 OA
ATOM      3  C   *** d   1      12.176  -3.587  22.356  0.00  0.00     0.048 A 
ATOM      4  C   *** d   1      10.620  -5.381  22.400  0.00  0.00     0.049 A 
ATOM      5  C   *** d   1      13.362  -2.998  22.010  0.00  0.00    -0.020 A 
ATOM      6  C   *** d   1      11.879  -4.910  22.128  0.00  0.00     0.197 A 
ATOM      7  C   *** d   1       9.691  -4.569  22.935  0.00  0.00     0.091 A 
ATOM      8  C   *** d   1      11.192  -2.831  22.894  0.00  0.00     0.159 A 
ATOM      9  C   *** d   1      10.274  -6.660  22.146  0.00  0.00     0.021 A 
ATOM     10  C   *** d   1       8.460  -5.054  23.189  0.00  0.00     0.074 A 
ATOM     11  C   *** d   1      13.733  -1.784  22.482  0.00  0.00     0.015 A 
ATOM     12  C   *** d   1      14.281  -3.510  21.160  0.00  0.00     0.015 A 
ATOM     13  C   *** d   1       8.102  -6.321  22.933  0.00  0.00     0.068 A 
ATOM     14  C   *** d   1       9.040  -7.120  22.406  0.00  0.00     0.037 A 
ATOM     15  C   *** d   1      14.888  -1.176  22.170  0.00  0.00     0.037 A 
ATOM     16  C   *** d   1      15.439  -2.908  20.837  0.00  0.00     0.037 A 
ATOM     17  C   *** d   1      15.794  -1.714  21.339  0.00  0.00     0.068 A 
ENDROOT
BRANCH  13  18
ATOM     18  O   *** d   1       6.847  -6.769  23.205  0.00  0.00    -0.361 OA
ATOM     19  H   *** d   1       6.215  -6.315  22.623  0.00  0.00     0.217 HD
ENDBRANCH  13  18
BRANCH  17  20
ATOM     20  O   *** d   1      16.952  -1.028  21.062  0.00  0.00    -0.356 OA
ATOM     21  C   *** d   1      18.157  -1.753  20.954  0.00  0.00     0.210 C 
ENDBRANCH  17  20
TORSDOF 2
ENDMDL
MODEL 7
REMARK VINA RESULT:      -7.6      7.532      9.284
REMARK  2 active torsions:
REMARK  status: ('A' for Active; 'I' for Inactive)
REMARK    1  A    between atoms: O_3  and  C_19 
REMARK    2  A    between atoms: O_4  and  C_15 
ROOT
ATOM      1  O   *** d   1      10.435  -4.593  17.516  0.00  0.00    -0.321 OA
ATOM      2  O   *** d   1      11.013  -6.211  21.091  0.00  0.00    -0.286 OA
ATOM      3  C   *** d   1      11.220  -4.358  19.779  0.00  0.00     0.048 A 
ATOM      4  C   *** d   1      10.448  -6.453  18.969  0.00  0.00     0.049 A 
ATOM      5  C   *** d   1      11.805  -3.540  20.707  0.00  0.00    -0.020 A 
ATOM      6  C   *** d   1      10.921  -5.682  20.000  0.00  0.00     0.197 A 
ATOM      7  C   *** d   1      10.227  -5.910  17.759  0.00  0.00     0.091 A 
ATOM      8  C   *** d   1      10.973  -3.882  18.538  0.00  0.00     0.159 A 
ATOM      9  C   *** d   1      10.188  -7.767  19.132  0.00  0.00     0.021 A 
ATOM     10  C   *** d   1       9.765  -6.689  16.762  0.00  0.00     0.074 A 
ATOM     11  C   *** d   1      11.839  -2.193  20.568  0.00  0.00     0.015 A 
ATOM     12  C   *** d   1      12.430  -3.944  21.836  0.00  0.00     0.015 A 
ATOM     13  C   *** d   1       9.512  -7.998  16.909  0.00  0.00     0.068 A 
ATOM     14  C   *** d   1       9.731  -8.524  18.122  0.00  0.00     0.037 A 
ATOM     15  C   *** d   1      12.397  -1.358  21.457  0.00  0.00     0.037 A 
ATOM     16  C   *** d   1      12.997  -3.118  22.732  0.00  0.00     0.037 A 
ATOM     17  C   *** d   1      12.995  -1.783  22.581  0.00  0.00     0.068 A 
ENDROOT
BRANCH  13  18
ATOM     18  O   *** d   1       9.047  -8.748  15.874  0.00  0.00    -0.361 OA
ATOM     19  H   *** d   1       9.577  -9.558  15.807  0.00  0.00     0.217 HD
ENDBRANCH  13  18
BRANCH  17  20
ATOM     20  O   *** d   1      13.551  -0.867  23.442  0.00  0.00    -0.356 OA
ATOM     21  C   *** d   1      12.700   0.044  24.100  0.00  0.00     0.210 C 
ENDBRANCH  17  20
TORSDOF 2
ENDMDL
MODEL 8
REMARK VINA RESULT:      -7.5      7.225      9.469
REMARK  2 active torsions:
REMARK  status: ('A' for Active; 'I' for Inactive)
REMARK    1  A    between atoms: O_3  and  C_19 
REMARK    2  A    between atoms: O_4  and  C_15 
ROOT
ATOM      1  O   *** d   1      12.682  -1.132  19.903  0.00  0.00    -0.321 OA
ATOM      2  O   *** d   1      12.154  -4.720  21.507  0.00  0.00    -0.286 OA
ATOM      3  C   *** d   1      11.927  -3.404  19.660  0.00  0.00     0.048 A 
ATOM      4  C   *** d   1      12.691  -2.592  21.757  0.00  0.00     0.049 A 
ATOM      5  C   *** d   1      11.354  -4.337  18.839  0.00  0.00    -0.020 A 
ATOM      6  C   *** d   1      12.230  -3.626  20.983  0.00  0.00     0.197 A 
ATOM      7  C   *** d   1      12.895  -1.377  21.218  0.00  0.00     0.091 A 
ATOM      8  C   *** d   1      12.157  -2.158  19.188  0.00  0.00     0.159 A 
ATOM      9  C   *** d   1      12.955  -2.756  23.070  0.00  0.00     0.021 A 
ATOM     10  C   *** d   1      13.344  -0.377  22.001  0.00  0.00     0.074 A 
ATOM     11  C   *** d   1      11.316  -4.193  17.493  0.00  0.00     0.015 A 
ATOM     12  C   *** d   1      10.745  -5.476  19.239  0.00  0.00     0.015 A 
ATOM     13  C   *** d   1      13.601  -0.525  23.308  0.00  0.00     0.068 A 
ATOM     14  C   *** d   1      13.399  -1.744  23.830  0.00  0.00     0.037 A 
ATOM     15  C   *** d   1      10.769  -5.086  16.654  0.00  0.00     0.037 A 
ATOM     16  C   *** d   1      10.189  -6.376  18.410  0.00  0.00     0.037 A 
ATOM     17  C   *** d   1      10.187  -6.220  17.076  0.00  0.00     0.068 A 
ENDROOT
BRANCH  13  18
ATOM     18  O   *** d   1      14.053   0.513  24.062  0.00  0.00    -0.361 OA
ATOM     19  H   *** d   1      14.305   1.244  23.475  0.00  0.00     0.217 HD
ENDBRANCH  13  18
BRANCH  17  20
ATOM     20  O   *** d   1       9.641  -7.084  16.157  0.00  0.00    -0.356 OA
ATOM     21  C   *** d   1       9.218  -8.356  16.595  0.00  0.00     0.210 C 
ENDBRANCH  17  20
TORSDOF 2
ENDMDL
MODEL 9
REMARK VINA RESULT:      -7.2      1.586      2.265
REMARK  2 active torsions:
REMARK  status: ('A' for Active; 'I' for Inactive)
REMARK    1  A    between atoms: O_3  and  C_19 
REMARK    2  A    between atoms: O_4  and  C_15 
ROOT
ATOM      1  O   *** d   1       7.530   0.869  17.583  0.00  0.00    -0.321 OA
ATOM      2  O   *** d   1      10.558   3.353  18.210  0.00  0.00    -0.286 OA
ATOM      3  C   *** d   1       9.697   1.270  18.551  0.00  0.00     0.048 A 
ATOM      4  C   *** d   1       8.505   3.015  17.469  0.00  0.00     0.049 A 
ATOM      5  C   *** d   1      10.728   0.766  19.298  0.00  0.00    -0.020 A 
ATOM      6  C   *** d   1       9.634   2.570  18.107  0.00  0.00     0.197 A 
ATOM      7  C   *** d   1       7.481   2.176  17.231  0.00  0.00     0.091 A 
ATOM      8  C   *** d   1       8.631   0.485  18.277  0.00  0.00     0.159 A 
ATOM      9  C   *** d   1       8.383   4.296  17.060  0.00  0.00     0.021 A 
ATOM     10  C   *** d   1       6.381   2.640  16.606  0.00  0.00     0.074 A 
ATOM     11  C   *** d   1      10.901  -0.564  19.489  0.00  0.00     0.015 A 
ATOM     12  C   *** d   1      11.664   1.493  19.946  0.00  0.00     0.015 A 
ATOM     13  C   *** d   1       6.245   3.911  16.204  0.00  0.00     0.068 A 
ATOM     14  C   *** d   1       7.276   4.735  16.442  0.00  0.00     0.037 A 
ATOM     15  C   *** d   1      11.900  -1.097  20.209  0.00  0.00     0.037 A 
ATOM     16  C   *** d   1      12.667   0.971  20.675  0.00  0.00     0.037 A 
ATOM     17  C   *** d   1      12.830  -0.353  20.828  0.00  0.00     0.068 A 
ENDROOT
BRANCH  13  18
ATOM     18  O   *** d   1       5.116   4.337  15.576  0.00  0.00    -0.361 OA
ATOM     19  H   *** d   1       4.352   4.175  16.154  0.00  0.00     0.217 HD
ENDBRANCH  13  18
BRANCH  17  20
ATOM     20  O   *** d   1      13.820  -0.971  21.553  0.00  0.00    -0.356 OA
ATOM     21  C   *** d   1      14.934  -1.494  20.866  0.00  0.00     0.210 C 
ENDBRANCH  17  20
TORSDOF 2
ENDMDL
MODEL 10
REMARK VINA RESULT:      -7.2     29.743     31.085
REMARK  2 active torsions:
REMARK  status: ('A' for Active; 'I' for Inactive)
REMARK    1  A    between atoms: O_3  and  C_19 
REMARK    2  A    between atoms: O_4  and  C_15 
ROOT
ATOM      1  O   *** d   1      -2.726 -16.855  40.979  0.00  0.00    -0.321 OA
ATOM      2  O   *** d   1       0.533 -15.019  39.661  0.00  0.00    -0.286 OA
ATOM      3  C   *** d   1      -0.336 -16.583  41.072  0.00  0.00     0.048 A 
ATOM      4  C   *** d   1      -1.670 -15.170  39.707  0.00  0.00     0.049 A 
ATOM      5  C   *** d   1       0.837 -16.972  41.661  0.00  0.00    -0.020 A 
ATOM      6  C   *** d   1      -0.435 -15.568  40.150  0.00  0.00     0.197 A 
ATOM      7  C   *** d   1      -2.780 -15.800  40.130  0.00  0.00     0.091 A 
ATOM      8  C   *** d   1      -1.494 -17.169  41.452  0.00  0.00     0.159 A 
ATOM      9  C   *** d   1      -1.813 -14.147  38.839  0.00  0.00     0.021 A 
ATOM     10  C   *** d   1      -3.982 -15.388  39.683  0.00  0.00     0.074 A 
ATOM     11  C   *** d   1       0.954 -18.133  42.347  0.00  0.00     0.015 A 
ATOM     12  C   *** d   1       1.992 -16.268  41.664  0.00  0.00     0.015 A 
ATOM     13  C   *** d   1      -4.138 -14.366  38.828  0.00  0.00     0.068 A 
ATOM     14  C   *** d   1      -3.022 -13.752  38.410  0.00  0.00     0.037 A 
ATOM     15  C   *** d   1       2.086 -18.552  42.933  0.00  0.00     0.037 A 
ATOM     16  C   *** d   1       3.131 -16.674  42.251  0.00  0.00     0.037 A 
ATOM     17  C   *** d   1       3.226 -17.843  42.906  0.00  0.00     0.068 A 
ENDROOT
BRANCH  13  18
ATOM     18  O   *** d   1      -5.371 -13.983  38.403  0.00  0.00    -0.361 OA
ATOM     19  H   *** d   1      -5.385 -13.981  37.432  0.00  0.00     0.217 HD
ENDBRANCH  13  18
BRANCH  17  20
ATOM     20  O   *** d   1       4.345 -18.333  43.535  0.00  0.00    -0.356 OA
ATOM     21  C   *** d   1       4.185 -19.030  44.750  0.00  0.00     0.210 C 
ENDBRANCH  17  20
TORSDOF 2
ENDMDL
MODEL 11
REMARK VINA RESULT:      -7.1     14.354     16.717
REMARK  2 active torsions:
REMARK  status: ('A' for Active; 'I' for Inactive)
REMARK    1  A    between atoms: O_3  and  C_19 
REMARK    2  A    between atoms: O_4  and  C_15 
ROOT
ATOM      1  O   *** d   1      -7.493   8.368  13.286  0.00  0.00    -0.321 OA
ATOM      2  O   *** d   1      -3.539   8.229  13.006  0.00  0.00    -0.286 OA
ATOM      3  C   *** d   1      -5.510   8.713  11.967  0.00  0.00     0.048 A 
ATOM      4  C   *** d   1      -5.377   7.769  14.142  0.00  0.00     0.049 A 
ATOM      5  C   *** d   1      -4.992   9.086  10.756  0.00  0.00    -0.020 A 
ATOM      6  C   *** d   1      -4.755   8.230  13.011  0.00  0.00     0.197 A 
ATOM      7  C   *** d   1      -6.715   7.831  14.257  0.00  0.00     0.091 A 
ATOM      8  C   *** d   1      -6.848   8.745  12.154  0.00  0.00     0.159 A 
ATOM      9  C   *** d   1      -4.676   7.243  15.169  0.00  0.00     0.021 A 
ATOM     10  C   *** d   1      -7.303   7.367  15.377  0.00  0.00     0.074 A 
ATOM     11  C   *** d   1      -5.702   9.803   9.854  0.00  0.00     0.015 A 
ATOM     12  C   *** d   1      -3.757   8.780  10.296  0.00  0.00     0.015 A 
ATOM     13  C   *** d   1      -6.618   6.835  16.400  0.00  0.00     0.068 A 
ATOM     14  C   *** d   1      -5.284   6.785  16.274  0.00  0.00     0.037 A 
ATOM     15  C   *** d   1      -5.229  10.192   8.660  0.00  0.00     0.037 A 
ATOM     16  C   *** d   1      -3.274   9.160   9.100  0.00  0.00     0.037 A 
ATOM     17  C   *** d   1      -3.992   9.892   8.233  0.00  0.00     0.068 A 
ENDROOT
BRANCH  13  18
ATOM     18  O   *** d   1      -7.252   6.378  17.513  0.00  0.00    -0.361 OA
ATOM     19  H   *** d   1      -7.115   7.010  18.237  0.00  0.00     0.217 HD
ENDBRANCH  13  18
BRANCH  17  20
ATOM     20  O   *** d   1      -3.580  10.320   6.994  0.00  0.00    -0.356 OA
ATOM     21  C   *** d   1      -4.475  11.075   6.209  0.00  0.00     0.210 C 
ENDBRANCH  17  20
TORSDOF 2
ENDMDL
MODEL 12
REMARK VINA RESULT:      -6.8     29.834     31.841
REMARK  2 active torsions:
REMARK  status: ('A' for Active; 'I' for Inactive)
REMARK    1  A    between atoms: O_3  and  C_19 
REMARK    2  A    between atoms: O_4  and  C_15 
ROOT
ATOM      1  O   *** d   1       0.187 -14.896  39.662  0.00  0.00    -0.321 OA
ATOM      2  O   *** d   1      -2.051 -17.590  41.523  0.00  0.00    -0.286 OA
ATOM      3  C   *** d   1      -2.001 -15.768  40.155  0.00  0.00     0.048 A 
ATOM      4  C   *** d   1      -0.067 -16.678  41.189  0.00  0.00     0.049 A 
ATOM      5  C   *** d   1      -3.352 -15.634  39.978  0.00  0.00    -0.020 A 
ATOM      6  C   *** d   1      -1.422 -16.700  40.984  0.00  0.00     0.197 A 
ATOM      7  C   *** d   1       0.705 -15.783  40.546  0.00  0.00     0.091 A 
ATOM      8  C   *** d   1      -1.164 -14.900  39.543  0.00  0.00     0.159 A 
ATOM      9  C   *** d   1       0.534 -17.544  42.031  0.00  0.00     0.021 A 
ATOM     10  C   *** d   1       2.033 -15.780  40.768  0.00  0.00     0.074 A 
ATOM     11  C   *** d   1      -3.882 -14.906  38.967  0.00  0.00     0.015 A 
ATOM     12  C   *** d   1      -4.310 -16.166  40.770  0.00  0.00     0.015 A 
ATOM     13  C   *** d   1       2.640 -16.629  41.610  0.00  0.00     0.068 A 
ATOM     14  C   *** d   1       1.860 -17.520  42.238  0.00  0.00     0.037 A 
ATOM     15  C   *** d   1      -5.199 -14.755  38.757  0.00  0.00     0.037 A 
ATOM     16  C   *** d   1      -5.631 -16.017  40.573  0.00  0.00     0.037 A 
ATOM     17  C   *** d   1      -6.131 -15.309  39.547  0.00  0.00     0.068 A 
ENDROOT
BRANCH  13  18
ATOM     18  O   *** d   1       3.986 -16.590  41.804  0.00  0.00    -0.361 OA
ATOM     19  H   *** d   1       4.165 -16.461  42.750  0.00  0.00     0.217 HD
ENDBRANCH  13  18
BRANCH  17  20
ATOM     20  O   *** d   1      -7.462 -15.104  39.273  0.00  0.00    -0.356 OA
ATOM     21  C   *** d   1      -8.247 -16.207  38.880  0.00  0.00     0.210 C 
ENDBRANCH  17  20
TORSDOF 2
ENDMDL
MODEL 13
REMARK VINA RESULT:      -6.5      3.088      8.829
REMARK  2 active torsions:
REMARK  status: ('A' for Active; 'I' for Inactive)
REMARK    1  A    between atoms: O_3  and  C_19 
REMARK    2  A    between atoms: O_4  and  C_15 
ROOT
ATOM      1  O   *** d   1      13.457  -0.259  22.080  0.00  0.00    -0.321 OA
ATOM      2  O   *** d   1      11.424  -1.883  19.086  0.00  0.00    -0.286 OA
ATOM      3  C   *** d   1      11.955   0.022  20.221  0.00  0.00     0.048 A 
ATOM      4  C   *** d   1      12.672  -2.141  20.890  0.00  0.00     0.049 A 
ATOM      5  C   *** d   1      11.194   0.891  19.486  0.00  0.00    -0.020 A 
ATOM      6  C   *** d   1      11.971  -1.339  20.026  0.00  0.00     0.197 A 
ATOM      7  C   *** d   1      13.382  -1.600  21.896  0.00  0.00     0.091 A 
ATOM      8  C   *** d   1      12.692   0.494  21.251  0.00  0.00     0.159 A 
ATOM      9  C   *** d   1      12.675  -3.484  20.763  0.00  0.00     0.021 A 
ATOM     10  C   *** d   1      14.059  -2.409  22.734  0.00  0.00     0.074 A 
ATOM     11  C   *** d   1      11.396   2.230  19.510  0.00  0.00     0.015 A 
ATOM     12  C   *** d   1      10.158   0.554  18.685  0.00  0.00     0.015 A 
ATOM     13  C   *** d   1      14.062  -3.745  22.623  0.00  0.00     0.068 A 
ATOM     14  C   *** d   1      13.355  -4.270  21.612  0.00  0.00     0.037 A 
ATOM     15  C   *** d   1      10.677   3.114  18.802  0.00  0.00     0.037 A 
ATOM     16  C   *** d   1       9.427   1.430  17.974  0.00  0.00     0.037 A 
ATOM     17  C   *** d   1       9.664   2.751  17.998  0.00  0.00     0.068 A 
ENDROOT
BRANCH  13  18
ATOM     18  O   *** d   1      14.759  -4.525  23.493  0.00  0.00    -0.361 OA
ATOM     19  H   *** d   1      14.688  -5.452  23.213  0.00  0.00     0.217 HD
ENDBRANCH  13  18
BRANCH  17  20
ATOM     20  O   *** d   1       8.968   3.714  17.308  0.00  0.00    -0.356 OA
ATOM     21  C   *** d   1       8.588   4.890  17.988  0.00  0.00     0.210 C 
ENDBRANCH  17  20
TORSDOF 2
ENDMDL
MODEL 14
REMARK VINA RESULT:      -6.5     13.841     17.909
REMARK  2 active torsions:
REMARK  status: ('A' for Active; 'I' for Inactive)
REMARK    1  A    between atoms: O_3  and  C_19 
REMARK    2  A    between atoms: O_4  and  C_15 
ROOT
ATOM      1  O   *** d   1      -2.692   9.063  10.806  0.00  0.00    -0.321 OA
ATOM      2  O   *** d   1      -6.304   8.123   9.463  0.00  0.00    -0.286 OA
ATOM      3  C   *** d   1      -4.379   9.290   9.104  0.00  0.00     0.048 A 
ATOM      4  C   *** d   1      -4.808   8.056  11.087  0.00  0.00     0.049 A 
ATOM      5  C   *** d   1      -4.737   9.874   7.919  0.00  0.00    -0.020 A 
ATOM      6  C   *** d   1      -5.216   8.498   9.855  0.00  0.00     0.197 A 
ATOM      7  C   *** d   1      -3.578   8.350  11.543  0.00  0.00     0.091 A 
ATOM      8  C   *** d   1      -3.158   9.545   9.626  0.00  0.00     0.159 A 
ATOM      9  C   *** d   1      -5.617   7.317  11.876  0.00  0.00     0.021 A 
ATOM     10  C   *** d   1      -3.202   7.907  12.759  0.00  0.00     0.074 A 
ATOM     11  C   *** d   1      -3.828  10.415   7.074  0.00  0.00     0.015 A 
ATOM     12  C   *** d   1      -6.000  10.014   7.456  0.00  0.00     0.015 A 
ATOM     13  C   *** d   1      -4.000   7.180  13.555  0.00  0.00     0.068 A 
ATOM     14  C   *** d   1      -5.221   6.889  13.085  0.00  0.00     0.037 A 
ATOM     15  C   *** d   1      -4.138  10.992   5.903  0.00  0.00     0.037 A 
ATOM     16  C   *** d   1      -6.323  10.594   6.287  0.00  0.00     0.037 A 
ATOM     17  C   *** d   1      -5.399  11.101   5.455  0.00  0.00     0.068 A 
ENDROOT
BRANCH  13  18
ATOM     18  O   *** d   1      -3.580   6.754  14.777  0.00  0.00    -0.361 OA
ATOM     19  H   *** d   1      -2.968   7.410  15.147  0.00  0.00     0.217 HD
ENDBRANCH  13  18
BRANCH  17  20
ATOM     20  O   *** d   1      -5.639  11.711   4.248  0.00  0.00    -0.356 OA
ATOM     21  C   *** d   1      -6.172  10.939   3.196  0.00  0.00     0.210 C 
ENDBRANCH  17  20
TORSDOF 2
ENDMDL
MODEL 15
REMARK VINA RESULT:      -6.5     14.273     16.946
REMARK  2 active torsions:
REMARK  status: ('A' for Active; 'I' for Inactive)
REMARK    1  A    between atoms: O_3  and  C_19 
REMARK    2  A    between atoms: O_4  and  C_15 
ROOT
ATOM      1  O   *** d   1      -6.857   8.953   8.176  0.00  0.00    -0.321 OA
ATOM      2  O   *** d   1      -3.136   9.376   9.482  0.00  0.00    -0.286 OA
ATOM      3  C   *** d   1      -5.242   8.630   9.931  0.00  0.00     0.048 A 
ATOM      4  C   *** d   1      -4.668   9.807   7.950  0.00  0.00     0.049 A 
ATOM      5  C   *** d   1      -5.008   8.173  11.200  0.00  0.00    -0.020 A 
ATOM      6  C   *** d   1      -4.305   9.279   9.162  0.00  0.00     0.197 A 
ATOM      7  C   *** d   1      -5.921   9.651   7.488  0.00  0.00     0.091 A 
ATOM      8  C   *** d   1      -6.481   8.511   9.402  0.00  0.00     0.159 A 
ATOM      9  C   *** d   1      -3.791  10.493   7.187  0.00  0.00     0.021 A 
ATOM     10  C   *** d   1      -6.254  10.183   6.296  0.00  0.00     0.074 A 
ATOM     11  C   *** d   1      -5.843   7.309  11.825  0.00  0.00     0.015 A 
ATOM     12  C   *** d   1      -3.967   8.525  11.988  0.00  0.00     0.015 A 
ATOM     13  C   *** d   1      -5.395  10.873   5.533  0.00  0.00     0.068 A 
ATOM     14  C   *** d   1      -4.148  11.016   6.004  0.00  0.00     0.037 A 
ATOM     15  C   *** d   1      -5.647   6.835  13.065  0.00  0.00     0.037 A 
ATOM     16  C   *** d   1      -3.762   8.060  13.233  0.00  0.00     0.037 A 
ATOM     17  C   *** d   1      -4.594   7.185  13.821  0.00  0.00     0.068 A 
ENDROOT
BRANCH  13  18
ATOM     18  O   *** d   1      -5.774  11.394   4.335  0.00  0.00    -0.361 OA
ATOM     19  H   *** d   1      -6.410  10.793   3.915  0.00  0.00     0.217 HD
ENDBRANCH  13  18
BRANCH  17  20
ATOM     20  O   *** d   1      -4.463   6.662  15.085  0.00  0.00    -0.356 OA
ATOM     21  C   *** d   1      -5.498   6.883  16.017  0.00  0.00     0.210 C 
ENDBRANCH  17  20
TORSDOF 2
ENDMDL
MODEL 16
REMARK VINA RESULT:      -6.5     14.063     16.616
REMARK  2 active torsions:
REMARK  status: ('A' for Active; 'I' for Inactive)
REMARK    1  A    between atoms: O_3  and  C_19 
REMARK    2  A    between atoms: O_4  and  C_15 
ROOT
ATOM      1  O   *** d   1      -5.971   8.331   9.978  0.00  0.00    -0.321 OA
ATOM      2  O   *** d   1      -3.689   5.210  10.864  0.00  0.00    -0.286 OA
ATOM      3  C   *** d   1      -5.671   5.943  10.009  0.00  0.00     0.048 A 
ATOM      4  C   *** d   1      -4.051   7.386  10.974  0.00  0.00     0.049 A 
ATOM      5  C   *** d   1      -6.216   4.718   9.734  0.00  0.00    -0.020 A 
ATOM      6  C   *** d   1      -4.458   6.123  10.632  0.00  0.00     0.197 A 
ATOM      7  C   *** d   1      -4.806   8.454  10.659  0.00  0.00     0.091 A 
ATOM      8  C   *** d   1      -6.376   7.062   9.724  0.00  0.00     0.159 A 
ATOM      9  C   *** d   1      -2.891   7.601  11.629  0.00  0.00     0.021 A 
ATOM     10  C   *** d   1      -4.385   9.685  11.010  0.00  0.00     0.074 A 
ATOM     11  C   *** d   1      -7.263   4.564   8.889  0.00  0.00     0.015 A 
ATOM     12  C   *** d   1      -5.822   3.539  10.265  0.00  0.00     0.015 A 
ATOM     13  C   *** d   1      -3.239   9.910  11.669  0.00  0.00     0.068 A 
ATOM     14  C   *** d   1      -2.494   8.837  11.970  0.00  0.00     0.037 A 
ATOM     15  C   *** d   1      -7.823   3.382   8.590  0.00  0.00     0.037 A 
ATOM     16  C   *** d   1      -6.377   2.349   9.977  0.00  0.00     0.037 A 
ATOM     17  C   *** d   1      -7.400   2.221   9.116  0.00  0.00     0.068 A 
ENDROOT
BRANCH  13  18
ATOM     18  O   *** d   1      -2.853  11.170  12.004  0.00  0.00    -0.361 OA
ATOM     19  H   *** d   1      -2.716  11.214  12.964  0.00  0.00     0.217 HD
ENDBRANCH  13  18
BRANCH  17  20
ATOM     20  O   *** d   1      -8.027   1.050   8.767  0.00  0.00    -0.356 OA
ATOM     21  C   *** d   1      -8.236   0.074   9.762  0.00  0.00     0.210 C 
ENDBRANCH  17  20
TORSDOF 2
ENDMDL
MODEL 17
REMARK VINA RESULT:      -6.4     27.455     28.863
REMARK  2 active torsions:
REMARK  status: ('A' for Active; 'I' for Inactive)
REMARK    1  A    between atoms: O_3  and  C_19 
REMARK    2  A    between atoms: O_4  and  C_15 
ROOT
ATOM      1  O   *** d   1      19.307 -14.941  37.255  0.00  0.00    -0.321 OA
ATOM      2  O   *** d   1      15.674 -13.882  38.445  0.00  0.00    -0.286 OA
ATOM      3  C   *** d   1      17.919 -13.751  38.820  0.00  0.00     0.048 A 
ATOM      4  C   *** d   1      16.956 -15.096  37.117  0.00  0.00     0.049 A 
ATOM      5  C   *** d   1      17.872 -12.975  39.947  0.00  0.00    -0.020 A 
ATOM      6  C   *** d   1      16.807 -14.227  38.168  0.00  0.00     0.197 A 
ATOM      7  C   *** d   1      18.183 -15.445  36.691  0.00  0.00     0.091 A 
ATOM      8  C   *** d   1      19.119 -14.144  38.337  0.00  0.00     0.159 A 
ATOM      9  C   *** d   1      15.889 -15.624  36.481  0.00  0.00     0.021 A 
ATOM     10  C   *** d   1      18.302 -16.304  35.660  0.00  0.00     0.074 A 
ATOM     11  C   *** d   1      18.951 -12.300  40.409  0.00  0.00     0.015 A 
ATOM     12  C   *** d   1      16.793 -12.802  40.743  0.00  0.00     0.015 A 
ATOM     13  C   *** d   1      17.250 -16.842  35.026  0.00  0.00     0.068 A 
ATOM     14  C   *** d   1      16.034 -16.480  35.457  0.00  0.00     0.037 A 
ATOM     15  C   *** d   1      18.944 -11.527  41.505  0.00  0.00     0.037 A 
ATOM     16  C   *** d   1      16.774 -12.034  41.847  0.00  0.00     0.037 A 
ATOM     17  C   *** d   1      17.853 -11.355  42.269  0.00  0.00     0.068 A 
ENDROOT
BRANCH  13  18
ATOM     18  O   *** d   1      17.417 -17.706  33.989  0.00  0.00    -0.361 OA
ATOM     19  H   *** d   1      18.014 -17.306  33.336  0.00  0.00     0.217 HD
ENDBRANCH  13  18
BRANCH  17  20
ATOM     20  O   *** d   1      17.925 -10.552  43.382  0.00  0.00    -0.356 OA
ATOM     21  C   *** d   1      19.158 -10.440  44.055  0.00  0.00     0.210 C 
ENDBRANCH  17  20
TORSDOF 2
ENDMDL
MODEL 18
REMARK VINA RESULT:      -6.2      3.399      6.199
REMARK  2 active torsions:
REMARK  status: ('A' for Active; 'I' for Inactive)
REMARK    1  A    between atoms: O_3  and  C_19 
REMARK    2  A    between atoms: O_4  and  C_15 
ROOT
ATOM      1  O   *** d   1      10.682   1.031  21.670  0.00  0.00    -0.321 OA
ATOM      2  O   *** d   1      11.296  -1.801  18.962  0.00  0.00    -0.286 OA
ATOM      3  C   *** d   1      11.805  -1.001  21.035  0.00  0.00     0.048 A 
ATOM      4  C   *** d   1      10.401   0.146  19.501  0.00  0.00     0.049 A 
ATOM      5  C   *** d   1      12.707  -1.967  21.388  0.00  0.00    -0.020 A 
ATOM      6  C   *** d   1      11.199  -0.928  19.803  0.00  0.00     0.197 A 
ATOM      7  C   *** d   1      10.168   1.101  20.418  0.00  0.00     0.091 A 
ATOM      8  C   *** d   1      11.525  -0.005  21.906  0.00  0.00     0.159 A 
ATOM      9  C   *** d   1       9.827   0.280  18.287  0.00  0.00     0.021 A 
ATOM     10  C   *** d   1       9.384   2.147  20.095  0.00  0.00     0.074 A 
ATOM     11  C   *** d   1      13.077  -2.178  22.674  0.00  0.00     0.015 A 
ATOM     12  C   *** d   1      13.351  -2.797  20.537  0.00  0.00     0.015 A 
ATOM     13  C   *** d   1       8.816   2.296  18.890  0.00  0.00     0.068 A 
ATOM     14  C   *** d   1       9.051   1.333  17.987  0.00  0.00     0.037 A 
ATOM     15  C   *** d   1      13.954  -3.117  23.061  0.00  0.00     0.037 A 
ATOM     16  C   *** d   1      14.235  -3.739  20.912  0.00  0.00     0.037 A 
ATOM     17  C   *** d   1      14.567  -3.943  22.198  0.00  0.00     0.068 A 
ENDROOT
BRANCH  13  18
ATOM     18  O   *** d   1       8.031   3.370  18.606  0.00  0.00    -0.361 OA
ATOM     19  H   *** d   1       8.547   4.012  18.092  0.00  0.00     0.217 HD
ENDBRANCH  13  18
BRANCH  17  20
ATOM     20  O   *** d   1      15.458  -4.877  22.668  0.00  0.00    -0.356 OA
ATOM     21  C   *** d   1      16.599  -5.171  21.894  0.00  0.00     0.210 C 
ENDBRANCH  17  20
TORSDOF 2
ENDMDL
MODEL 19
REMARK VINA RESULT:      -6.1     34.606     34.942
REMARK  2 active torsions:
REMARK  status: ('A' for Active; 'I' for Inactive)
REMARK    1  A    between atoms: O_3  and  C_19 
REMARK    2  A    between atoms: O_4  and  C_15 
ROOT
ATOM      1  O   *** d   1      -8.251   0.570  48.614  0.00  0.00    -0.321 OA
ATOM      2  O   *** d   1      -8.849  -3.189  47.497  0.00  0.00    -0.286 OA
ATOM      3  C   *** d   1      -7.452  -1.698  48.509  0.00  0.00     0.048 A 
ATOM      4  C   *** d   1      -9.490  -1.075  47.461  0.00  0.00     0.049 A 
ATOM      5  C   *** d   1      -6.434  -2.567  48.795  0.00  0.00    -0.020 A 
ATOM      6  C   *** d   1      -8.582  -2.043  47.803  0.00  0.00     0.197 A 
ATOM      7  C   *** d   1      -9.309   0.199  47.853  0.00  0.00     0.091 A 
ATOM      8  C   *** d   1      -7.337  -0.400  48.868  0.00  0.00     0.159 A 
ATOM      9  C   *** d   1     -10.587  -1.363  46.729  0.00  0.00     0.021 A 
ATOM     10  C   *** d   1     -10.214   1.132  47.500  0.00  0.00     0.074 A 
ATOM     11  C   *** d   1      -5.476  -2.285  49.710  0.00  0.00     0.015 A 
ATOM     12  C   *** d   1      -6.232  -3.769  48.211  0.00  0.00     0.015 A 
ATOM     13  C   *** d   1     -11.302   0.859  46.766  0.00  0.00     0.068 A 
ATOM     14  C   *** d   1     -11.474  -0.415  46.388  0.00  0.00     0.037 A 
ATOM     15  C   *** d   1      -4.466  -3.110  50.022  0.00  0.00     0.037 A 
ATOM     16  C   *** d   1      -5.221  -4.603  48.512  0.00  0.00     0.037 A 
ATOM     17  C   *** d   1      -4.297  -4.309  49.441  0.00  0.00     0.068 A 
ENDROOT
BRANCH  13  18
ATOM     18  O   *** d   1     -12.191   1.833  46.432  0.00  0.00    -0.361 OA
ATOM     19  H   *** d   1     -12.813   1.482  45.774  0.00  0.00     0.217 HD
ENDBRANCH  13  18
BRANCH  17  20
ATOM     20  O   *** d   1      -3.234  -5.097  49.809  0.00  0.00    -0.356 OA
ATOM     21  C   *** d   1      -3.494  -6.321  50.459  0.00  0.00     0.210 C 
ENDBRANCH  17  20
TORSDOF 2
ENDMDL
MODEL 20
REMARK VINA RESULT:      -6.0      8.934     11.225
REMARK  2 active torsions:
REMARK  status: ('A' for Active; 'I' for Inactive)
REMARK    1  A    between atoms: O_3  and  C_19 
REMARK    2  A    between atoms: O_4  and  C_15 
ROOT
ATOM      1  O   *** d   1      16.155  -3.397  21.871  0.00  0.00    -0.321 OA
ATOM      2  O   *** d   1      13.246  -1.497  23.783  0.00  0.00    -0.286 OA
ATOM      3  C   *** d   1      13.838  -3.293  22.510  0.00  0.00     0.048 A 
ATOM      4  C   *** d   1      15.330  -1.528  23.053  0.00  0.00     0.049 A 
ATOM      5  C   *** d   1      12.601  -3.874  22.427  0.00  0.00    -0.020 A 
ATOM      6  C   *** d   1      14.081  -2.088  23.126  0.00  0.00     0.197 A 
ATOM      7  C   *** d   1      16.330  -2.173  22.426  0.00  0.00     0.091 A 
ATOM      8  C   *** d   1      14.890  -3.883  21.899  0.00  0.00     0.159 A 
ATOM      9  C   *** d   1      15.598  -0.324  23.602  0.00  0.00     0.021 A 
ATOM     10  C   *** d   1      17.547  -1.600  22.365  0.00  0.00     0.074 A 
ATOM     11  C   *** d   1      12.431  -5.168  22.064  0.00  0.00     0.015 A 
ATOM     12  C   *** d   1      11.420  -3.258  22.660  0.00  0.00     0.015 A 
ATOM     13  C   *** d   1      17.823  -0.401  22.899  0.00  0.00     0.068 A 
ATOM     14  C   *** d   1      16.819   0.228  23.526  0.00  0.00     0.037 A 
ATOM     15  C   *** d   1      11.238  -5.775  21.976  0.00  0.00     0.037 A 
ATOM     16  C   *** d   1      10.218  -3.854  22.570  0.00  0.00     0.037 A 
ATOM     17  C   *** d   1      10.079  -5.146  22.231  0.00  0.00     0.068 A 
ENDROOT
BRANCH  13  18
ATOM     18  O   *** d   1      19.068   0.142  22.812  0.00  0.00    -0.361 OA
ATOM     19  H   *** d   1      19.714  -0.570  22.673  0.00  0.00     0.217 HD
ENDBRANCH  13  18
BRANCH  17  20
ATOM     20  O   *** d   1       8.895  -5.833  22.113  0.00  0.00    -0.356 OA
ATOM     21  C   *** d   1       8.106  -6.021  23.266  0.00  0.00     0.210 C 
ENDBRANCH  17  20
TORSDOF 2
ENDMDL
