# Supplementary material for: Astragalus in Acute Pancreatitis: Insights from Network Pharmacology, Molecular Docking, and Meta-Analysis Validation
Source: Curr Issues Mol Biol. 2025 May 21;47(5):379. doi: 10.3390/cimb47050379 (PMC12109879; doi:10.3390/cimb47050379)
Supplement: Supplementary file 1 [file cimb-47-00379-s001.zip › Original Data/Network Pharmacology/5 Molecular Docking/Formononetin/CASP3/log.txt]

#################################################################
# If you used AutoDock Vina in your work, please cite:          #
#                                                               #
# O. Trott, A. J. Olson,                                        #
# AutoDock Vina: improving the speed and accuracy of docking    #
# with a new scoring function, efficient optimization and       #
# multithreading, Journal of Computational Chemistry 31 (2010)  #
# 455-461                                                       #
#                                                               #
# DOI 10.1002/jcc.21334                                         #
#                                                               #
# Please see http://vina.scripps.edu for more information.      #
#################################################################

WARNING: The search space volume > 27000 Angstrom^3 (See FAQ)
Detected 22 CPUs
WARNING: at low exhaustiveness, it may be impossible to utilize all CPUs
Reading input ... done.
Setting up the scoring function ... done.
Analyzing the binding site ... done.
Using random seed: -944752244
Performing search ... done.
Refining results ... done.

mode |   affinity | dist from best mode
     | (kcal/mol) | rmsd l.b.| rmsd u.b.
-----+------------+----------+----------
   1         -8.2      0.000      0.000
   2         -8.1      0.875      7.353
   3         -8.1      0.800      2.103
   4         -8.1      2.373      4.478
   5         -8.0      1.776      3.491
   6         -8.0      1.816      7.877
   7         -7.7      1.515      2.397
   8         -7.6     25.818     26.953
   9         -7.5     26.415     27.444
  10         -7.4     25.801     26.421
  11         -7.3     26.098     27.121
  12         -7.2     25.648     26.512
  13         -7.1     26.746     27.829
  14         -6.9     26.403     27.693
  15         -6.9     26.221     27.155
  16         -6.9      1.675      2.068
  17         -6.8     23.413     24.442
  18         -6.7     23.913     24.223
  19         -6.6     25.279     25.892
  20         -6.5     24.232     25.235
Writing output ... done.
