# Supplementary material for: Astragalus in Acute Pancreatitis: Insights from Network Pharmacology, Molecular Docking, and Meta-Analysis Validation
Source: Curr Issues Mol Biol. 2025 May 21;47(5):379. doi: 10.3390/cimb47050379 (PMC12109879; doi:10.3390/cimb47050379)
Supplement: Supplementary file 1 [file cimb-47-00379-s001.zip › Original Data/Network Pharmacology/5 Molecular Docking/Formononetin/CASP3/output.pdbqt]

MODEL 1
REMARK VINA RESULT:      -8.2      0.000      0.000
REMARK  2 active torsions:
REMARK  status: ('A' for Active; 'I' for Inactive)
REMARK    1  A    between atoms: O_3  and  C_19 
REMARK    2  A    between atoms: O_4  and  C_15 
ROOT
ATOM      1  O   *** d   1      43.387  49.866  22.306  0.00  0.00    -0.321 OA
ATOM      2  O   *** d   1      40.528  51.478  24.533  0.00  0.00    -0.286 OA
ATOM      3  C   *** d   1      42.459  51.815  23.370  0.00  0.00     0.048 A 
ATOM      4  C   *** d   1      41.481  49.675  23.684  0.00  0.00     0.049 A 
ATOM      5  C   *** d   1      42.596  53.153  23.626  0.00  0.00    -0.020 A 
ATOM      6  C   *** d   1      41.465  51.028  23.902  0.00  0.00     0.197 A 
ATOM      7  C   *** d   1      42.432  49.120  22.913  0.00  0.00     0.091 A 
ATOM      8  C   *** d   1      43.382  51.189  22.606  0.00  0.00     0.159 A 
ATOM      9  C   *** d   1      40.551  48.861  24.228  0.00  0.00     0.021 A 
ATOM     10  C   *** d   1      42.428  47.787  22.717  0.00  0.00     0.074 A 
ATOM     11  C   *** d   1      43.402  53.954  22.890  0.00  0.00     0.015 A 
ATOM     12  C   *** d   1      41.992  53.833  24.627  0.00  0.00     0.015 A 
ATOM     13  C   *** d   1      41.516  46.968  23.259  0.00  0.00     0.068 A 
ATOM     14  C   *** d   1      40.569  47.535  24.020  0.00  0.00     0.037 A 
ATOM     15  C   *** d   1      43.560  55.268  23.106  0.00  0.00     0.037 A 
ATOM     16  C   *** d   1      42.145  55.148  24.857  0.00  0.00     0.037 A 
ATOM     17  C   *** d   1      42.933  55.925  24.095  0.00  0.00     0.068 A 
ENDROOT
BRANCH  13  18
ATOM     18  O   *** d   1      41.549  45.626  23.035  0.00  0.00    -0.361 OA
ATOM     19  H   *** d   1      42.361  45.261  23.423  0.00  0.00     0.217 HD
ENDBRANCH  13  18
BRANCH  17  20
ATOM     20  O   *** d   1      43.149  57.272  24.259  0.00  0.00    -0.356 OA
ATOM     21  C   *** d   1      43.542  57.743  25.528  0.00  0.00     0.210 C 
ENDBRANCH  17  20
TORSDOF 2
ENDMDL
MODEL 2
REMARK VINA RESULT:      -8.1      0.875      7.353
REMARK  2 active torsions:
REMARK  status: ('A' for Active; 'I' for Inactive)
REMARK    1  A    between atoms: O_3  and  C_19 
REMARK    2  A    between atoms: O_4  and  C_15 
ROOT
ATOM      1  O   *** d   1      41.286  52.752  25.202  0.00  0.00    -0.321 OA
ATOM      2  O   *** d   1      43.195  51.465  21.972  0.00  0.00    -0.286 OA
ATOM      3  C   *** d   1      41.919  50.916  23.780  0.00  0.00     0.048 A 
ATOM      4  C   *** d   1      42.738  53.108  23.375  0.00  0.00     0.049 A 
ATOM      5  C   *** d   1      41.865  49.566  23.563  0.00  0.00    -0.020 A 
ATOM      6  C   *** d   1      42.648  51.790  23.008  0.00  0.00     0.197 A 
ATOM      7  C   *** d   1      42.077  53.561  24.456  0.00  0.00     0.091 A 
ATOM      8  C   *** d   1      41.282  51.442  24.851  0.00  0.00     0.159 A 
ATOM      9  C   *** d   1      43.482  53.988  22.673  0.00  0.00     0.021 A 
ATOM     10  C   *** d   1      42.185  54.859  24.798  0.00  0.00     0.074 A 
ATOM     11  C   *** d   1      40.940  48.773  24.155  0.00  0.00     0.015 A 
ATOM     12  C   *** d   1      42.709  48.856  22.781  0.00  0.00     0.015 A 
ATOM     13  C   *** d   1      42.928  55.740  24.113  0.00  0.00     0.068 A 
ATOM     14  C   *** d   1      43.576  55.277  23.035  0.00  0.00     0.037 A 
ATOM     15  C   *** d   1      40.851  47.448  23.965  0.00  0.00     0.037 A 
ATOM     16  C   *** d   1      42.633  47.528  22.586  0.00  0.00     0.037 A 
ATOM     17  C   *** d   1      41.690  46.768  23.167  0.00  0.00     0.068 A 
ENDROOT
BRANCH  13  18
ATOM     18  O   *** d   1      43.009  57.044  24.495  0.00  0.00    -0.361 OA
ATOM     19  H   *** d   1      43.278  57.581  23.732  0.00  0.00     0.217 HD
ENDBRANCH  13  18
BRANCH  17  20
ATOM     20  O   *** d   1      41.540  45.409  23.027  0.00  0.00    -0.356 OA
ATOM     21  C   *** d   1      42.639  44.653  22.570  0.00  0.00     0.210 C 
ENDBRANCH  17  20
TORSDOF 2
ENDMDL
MODEL 3
REMARK VINA RESULT:      -8.1      0.800      2.103
REMARK  2 active torsions:
REMARK  status: ('A' for Active; 'I' for Inactive)
REMARK    1  A    between atoms: O_3  and  C_19 
REMARK    2  A    between atoms: O_4  and  C_15 
ROOT
ATOM      1  O   *** d   1      40.548  50.440  24.938  0.00  0.00    -0.321 OA
ATOM      2  O   *** d   1      43.618  51.558  22.689  0.00  0.00    -0.286 OA
ATOM      3  C   *** d   1      42.002  52.195  24.165  0.00  0.00     0.048 A 
ATOM      4  C   *** d   1      42.174  49.996  23.286  0.00  0.00     0.049 A 
ATOM      5  C   *** d   1      42.308  53.529  24.207  0.00  0.00    -0.020 A 
ATOM      6  C   *** d   1      42.631  51.287  23.346  0.00  0.00     0.197 A 
ATOM      7  C   *** d   1      41.148  49.600  24.060  0.00  0.00     0.091 A 
ATOM      8  C   *** d   1      40.978  51.726  24.914  0.00  0.00     0.159 A 
ATOM      9  C   *** d   1      42.732  49.087  22.459  0.00  0.00     0.021 A 
ATOM     10  C   *** d   1      40.716  48.327  23.979  0.00  0.00     0.074 A 
ATOM     11  C   *** d   1      41.874  54.341  25.200  0.00  0.00     0.015 A 
ATOM     12  C   *** d   1      43.033  54.203  23.287  0.00  0.00     0.015 A 
ATOM     13  C   *** d   1      41.256  47.418  23.156  0.00  0.00     0.068 A 
ATOM     14  C   *** d   1      42.282  47.825  22.395  0.00  0.00     0.037 A 
ATOM     15  C   *** d   1      42.155  55.650  25.280  0.00  0.00     0.037 A 
ATOM     16  C   *** d   1      43.318  55.516  23.353  0.00  0.00     0.037 A 
ATOM     17  C   *** d   1      42.895  56.294  24.363  0.00  0.00     0.068 A 
ENDROOT
BRANCH  13  18
ATOM     18  O   *** d   1      40.787  46.142  23.106  0.00  0.00    -0.361 OA
ATOM     19  H   *** d   1      40.210  46.047  22.331  0.00  0.00     0.217 HD
ENDBRANCH  13  18
BRANCH  17  20
ATOM     20  O   *** d   1      43.136  57.639  24.508  0.00  0.00    -0.356 OA
ATOM     21  C   *** d   1      43.741  58.091  25.698  0.00  0.00     0.210 C 
ENDBRANCH  17  20
TORSDOF 2
ENDMDL
MODEL 4
REMARK VINA RESULT:      -8.1      2.373      4.478
REMARK  2 active torsions:
REMARK  status: ('A' for Active; 'I' for Inactive)
REMARK    1  A    between atoms: O_3  and  C_19 
REMARK    2  A    between atoms: O_4  and  C_15 
ROOT
ATOM      1  O   *** d   1      42.551  45.392  21.979  0.00  0.00    -0.321 OA
ATOM      2  O   *** d   1      40.465  47.061  24.910  0.00  0.00    -0.286 OA
ATOM      3  C   *** d   1      41.931  47.375  23.193  0.00  0.00     0.048 A 
ATOM      4  C   *** d   1      41.170  45.235  23.886  0.00  0.00     0.049 A 
ATOM      5  C   *** d   1      42.095  48.727  23.337  0.00  0.00    -0.020 A 
ATOM      6  C   *** d   1      41.177  46.598  24.040  0.00  0.00     0.197 A 
ATOM      7  C   *** d   1      41.856  44.660  22.883  0.00  0.00     0.091 A 
ATOM      8  C   *** d   1      42.595  46.728  22.209  0.00  0.00     0.159 A 
ATOM      9  C   *** d   1      40.481  44.433  24.725  0.00  0.00     0.021 A 
ATOM     10  C   *** d   1      41.836  43.319  22.755  0.00  0.00     0.074 A 
ATOM     11  C   *** d   1      42.608  49.503  22.353  0.00  0.00     0.015 A 
ATOM     12  C   *** d   1      41.807  49.445  24.446  0.00  0.00     0.015 A 
ATOM     13  C   *** d   1      41.164  42.512  23.588  0.00  0.00     0.068 A 
ATOM     14  C   *** d   1      40.479  43.099  24.580  0.00  0.00     0.037 A 
ATOM     15  C   *** d   1      42.780  50.830  22.453  0.00  0.00     0.037 A 
ATOM     16  C   *** d   1      41.979  50.773  24.560  0.00  0.00     0.037 A 
ATOM     17  C   *** d   1      42.467  51.525  23.559  0.00  0.00     0.068 A 
ENDROOT
BRANCH  13  18
ATOM     18  O   *** d   1      41.172  41.161  23.423  0.00  0.00    -0.361 OA
ATOM     19  H   *** d   1      41.029  40.736  24.284  0.00  0.00     0.217 HD
ENDBRANCH  13  18
BRANCH  17  20
ATOM     20  O   *** d   1      42.678  52.882  23.590  0.00  0.00    -0.356 OA
ATOM     21  C   *** d   1      42.075  53.635  24.618  0.00  0.00     0.210 C 
ENDBRANCH  17  20
TORSDOF 2
ENDMDL
MODEL 5
REMARK VINA RESULT:      -8.0      1.776      3.491
REMARK  2 active torsions:
REMARK  status: ('A' for Active; 'I' for Inactive)
REMARK    1  A    between atoms: O_3  and  C_19 
REMARK    2  A    between atoms: O_4  and  C_15 
ROOT
ATOM      1  O   *** d   1      40.520  47.303  24.657  0.00  0.00    -0.321 OA
ATOM      2  O   *** d   1      43.745  48.382  22.617  0.00  0.00    -0.286 OA
ATOM      3  C   *** d   1      41.993  49.053  23.912  0.00  0.00     0.048 A 
ATOM      4  C   *** d   1      42.293  46.815  23.178  0.00  0.00     0.049 A 
ATOM      5  C   *** d   1      42.262  50.396  23.903  0.00  0.00    -0.020 A 
ATOM      6  C   *** d   1      42.712  48.120  23.202  0.00  0.00     0.197 A 
ATOM      7  C   *** d   1      41.214  46.433  23.883  0.00  0.00     0.091 A 
ATOM      8  C   *** d   1      40.920  48.597  24.596  0.00  0.00     0.159 A 
ATOM      9  C   *** d   1      42.942  45.878  22.455  0.00  0.00     0.021 A 
ATOM     10  C   *** d   1      40.820  45.146  23.840  0.00  0.00     0.074 A 
ATOM     11  C   *** d   1      41.724  51.249  24.807  0.00  0.00     0.015 A 
ATOM     12  C   *** d   1      43.048  51.039  23.010  0.00  0.00     0.015 A 
ATOM     13  C   *** d   1      41.452  44.208  23.119  0.00  0.00     0.068 A 
ATOM     14  C   *** d   1      42.530  44.602  22.426  0.00  0.00     0.037 A 
ATOM     15  C   *** d   1      41.966  52.568  24.834  0.00  0.00     0.037 A 
ATOM     16  C   *** d   1      43.294  52.361  23.024  0.00  0.00     0.037 A 
ATOM     17  C   *** d   1      42.767  53.181  23.948  0.00  0.00     0.068 A 
ENDROOT
BRANCH  13  18
ATOM     18  O   *** d   1      41.019  42.918  23.103  0.00  0.00    -0.361 OA
ATOM     19  H   *** d   1      40.962  42.592  24.016  0.00  0.00     0.217 HD
ENDBRANCH  13  18
BRANCH  17  20
ATOM     20  O   *** d   1      42.962  54.538  24.036  0.00  0.00    -0.356 OA
ATOM     21  C   *** d   1      43.363  55.239  22.879  0.00  0.00     0.210 C 
ENDBRANCH  17  20
TORSDOF 2
ENDMDL
MODEL 6
REMARK VINA RESULT:      -8.0      1.816      7.877
REMARK  2 active torsions:
REMARK  status: ('A' for Active; 'I' for Inactive)
REMARK    1  A    between atoms: O_3  and  C_19 
REMARK    2  A    between atoms: O_4  and  C_15 
ROOT
ATOM      1  O   *** d   1      41.208  50.286  25.355  0.00  0.00    -0.321 OA
ATOM      2  O   *** d   1      43.023  49.317  21.964  0.00  0.00    -0.286 OA
ATOM      3  C   *** d   1      41.876  48.583  23.792  0.00  0.00     0.048 A 
ATOM      4  C   *** d   1      42.541  50.842  23.488  0.00  0.00     0.049 A 
ATOM      5  C   *** d   1      41.891  47.247  23.493  0.00  0.00    -0.020 A 
ATOM      6  C   *** d   1      42.512  49.545  23.043  0.00  0.00     0.197 A 
ATOM      7  C   *** d   1      41.911  51.186  24.625  0.00  0.00     0.091 A 
ATOM      8  C   *** d   1      41.265  49.002  24.923  0.00  0.00     0.159 A 
ATOM      9  C   *** d   1      43.195  51.807  22.808  0.00  0.00     0.021 A 
ATOM     10  C   *** d   1      41.958  52.466  25.043  0.00  0.00     0.074 A 
ATOM     11  C   *** d   1      41.047  46.364  24.077  0.00  0.00     0.015 A 
ATOM     12  C   *** d   1      42.735  46.639  22.629  0.00  0.00     0.015 A 
ATOM     13  C   *** d   1      42.612  53.431  24.380  0.00  0.00     0.068 A 
ATOM     14  C   *** d   1      43.230  53.075  23.246  0.00  0.00     0.037 A 
ATOM     15  C   *** d   1      41.027  45.049  23.808  0.00  0.00     0.037 A 
ATOM     16  C   *** d   1      42.729  45.323  22.355  0.00  0.00     0.037 A 
ATOM     17  C   *** d   1      41.863  44.472  22.931  0.00  0.00     0.068 A 
ENDROOT
BRANCH  13  18
ATOM     18  O   *** d   1      42.634  54.712  24.839  0.00  0.00    -0.361 OA
ATOM     19  H   *** d   1      42.200  54.745  25.707  0.00  0.00     0.217 HD
ENDBRANCH  13  18
BRANCH  17  20
ATOM     20  O   *** d   1      41.788  43.118  22.712  0.00  0.00    -0.356 OA
ATOM     21  C   *** d   1      41.811  42.252  23.825  0.00  0.00     0.210 C 
ENDBRANCH  17  20
TORSDOF 2
ENDMDL
MODEL 7
REMARK VINA RESULT:      -7.7      1.515      2.397
REMARK  2 active torsions:
REMARK  status: ('A' for Active; 'I' for Inactive)
REMARK    1  A    between atoms: O_3  and  C_19 
REMARK    2  A    between atoms: O_4  and  C_15 
ROOT
ATOM      1  O   *** d   1      43.466  47.570  22.382  0.00  0.00    -0.321 OA
ATOM      2  O   *** d   1      40.395  49.056  24.404  0.00  0.00    -0.286 OA
ATOM      3  C   *** d   1      42.387  49.476  23.379  0.00  0.00     0.048 A 
ATOM      4  C   *** d   1      41.478  47.296  23.624  0.00  0.00     0.049 A 
ATOM      5  C   *** d   1      42.450  50.818  23.645  0.00  0.00    -0.020 A 
ATOM      6  C   *** d   1      41.391  48.647  23.841  0.00  0.00     0.197 A 
ATOM      7  C   *** d   1      42.503  46.783  22.921  0.00  0.00     0.091 A 
ATOM      8  C   *** d   1      43.386  48.891  22.681  0.00  0.00     0.159 A 
ATOM      9  C   *** d   1      40.547  46.443  24.101  0.00  0.00     0.021 A 
ATOM     10  C   *** d   1      42.567  45.452  22.725  0.00  0.00     0.074 A 
ATOM     11  C   *** d   1      43.272  51.653  22.966  0.00  0.00     0.015 A 
ATOM     12  C   *** d   1      41.750  51.469  24.601  0.00  0.00     0.015 A 
ATOM     13  C   *** d   1      41.654  44.594  23.202  0.00  0.00     0.068 A 
ATOM     14  C   *** d   1      40.634  45.120  23.895  0.00  0.00     0.037 A 
ATOM     15  C   *** d   1      43.360  52.972  23.193  0.00  0.00     0.037 A 
ATOM     16  C   *** d   1      41.833  52.789  24.841  0.00  0.00     0.037 A 
ATOM     17  C   *** d   1      42.639  53.600  24.136  0.00  0.00     0.068 A 
ENDROOT
BRANCH  13  18
ATOM     18  O   *** d   1      41.759  43.256  22.981  0.00  0.00    -0.361 OA
ATOM     19  H   *** d   1      42.098  43.109  22.083  0.00  0.00     0.217 HD
ENDBRANCH  13  18
BRANCH  17  20
ATOM     20  O   *** d   1      42.788  54.954  24.315  0.00  0.00    -0.356 OA
ATOM     21  C   *** d   1      43.393  55.707  23.288  0.00  0.00     0.210 C 
ENDBRANCH  17  20
TORSDOF 2
ENDMDL
MODEL 8
REMARK VINA RESULT:      -7.6     25.818     26.953
REMARK  2 active torsions:
REMARK  status: ('A' for Active; 'I' for Inactive)
REMARK    1  A    between atoms: O_3  and  C_19 
REMARK    2  A    between atoms: O_4  and  C_15 
ROOT
ATOM      1  O   *** d   1      61.776  39.724  38.485  0.00  0.00    -0.321 OA
ATOM      2  O   *** d   1      62.072  43.378  36.971  0.00  0.00    -0.286 OA
ATOM      3  C   *** d   1      62.722  41.198  36.834  0.00  0.00     0.048 A 
ATOM      4  C   *** d   1      61.342  42.043  38.572  0.00  0.00     0.049 A 
ATOM      5  C   *** d   1      63.567  41.325  35.764  0.00  0.00    -0.020 A 
ATOM      6  C   *** d   1      62.073  42.253  37.431  0.00  0.00     0.197 A 
ATOM      7  C   *** d   1      61.217  40.805  39.082  0.00  0.00     0.091 A 
ATOM      8  C   *** d   1      62.551  39.983  37.402  0.00  0.00     0.159 A 
ATOM      9  C   *** d   1      60.729  43.058  39.215  0.00  0.00     0.021 A 
ATOM     10  C   *** d   1      60.497  40.625  40.206  0.00  0.00     0.074 A 
ATOM     11  C   *** d   1      63.975  40.262  35.032  0.00  0.00     0.015 A 
ATOM     12  C   *** d   1      64.114  42.480  35.321  0.00  0.00     0.015 A 
ATOM     13  C   *** d   1      59.891  41.628  40.858  0.00  0.00     0.068 A 
ATOM     14  C   *** d   1      60.019  42.855  40.335  0.00  0.00     0.037 A 
ATOM     15  C   *** d   1      64.797  40.345  33.975  0.00  0.00     0.037 A 
ATOM     16  C   *** d   1      64.943  42.576  34.267  0.00  0.00     0.037 A 
ATOM     17  C   *** d   1      65.312  41.507  33.542  0.00  0.00     0.068 A 
ENDROOT
BRANCH  13  18
ATOM     18  O   *** d   1      59.174  41.401  41.992  0.00  0.00    -0.361 OA
ATOM     19  H   *** d   1      59.542  41.939  42.712  0.00  0.00     0.217 HD
ENDBRANCH  13  18
BRANCH  17  20
ATOM     20  O   *** d   1      66.153  41.513  32.456  0.00  0.00    -0.356 OA
ATOM     21  C   *** d   1      66.737  40.296  32.047  0.00  0.00     0.210 C 
ENDBRANCH  17  20
TORSDOF 2
ENDMDL
MODEL 9
REMARK VINA RESULT:      -7.5     26.415     27.444
REMARK  2 active torsions:
REMARK  status: ('A' for Active; 'I' for Inactive)
REMARK    1  A    between atoms: O_3  and  C_19 
REMARK    2  A    between atoms: O_4  and  C_15 
ROOT
ATOM      1  O   *** d   1      64.329  39.338  35.767  0.00  0.00    -0.321 OA
ATOM      2  O   *** d   1      63.952  43.227  35.088  0.00  0.00    -0.286 OA
ATOM      3  C   *** d   1      65.007  41.286  34.527  0.00  0.00     0.048 A 
ATOM      4  C   *** d   1      63.461  41.461  36.321  0.00  0.00     0.049 A 
ATOM      5  C   *** d   1      65.831  41.797  33.560  0.00  0.00    -0.020 A 
ATOM      6  C   *** d   1      64.158  42.047  35.296  0.00  0.00     0.197 A 
ATOM      7  C   *** d   1      63.564  40.140  36.547  0.00  0.00     0.091 A 
ATOM      8  C   *** d   1      65.059  39.965  34.812  0.00  0.00     0.159 A 
ATOM      9  C   *** d   1      62.655  42.182  37.129  0.00  0.00     0.021 A 
ATOM     10  C   *** d   1      62.872  39.589  37.562  0.00  0.00     0.074 A 
ATOM     11  C   *** d   1      66.445  41.013  32.643  0.00  0.00     0.015 A 
ATOM     12  C   *** d   1      66.156  43.100  33.407  0.00  0.00     0.015 A 
ATOM     13  C   *** d   1      62.075  40.296  38.377  0.00  0.00     0.068 A 
ATOM     14  C   *** d   1      61.977  41.611  38.137  0.00  0.00     0.037 A 
ATOM     15  C   *** d   1      67.255  41.476  31.678  0.00  0.00     0.037 A 
ATOM     16  C   *** d   1      66.970  43.575  32.448  0.00  0.00     0.037 A 
ATOM     17  C   *** d   1      67.548  42.778  31.535  0.00  0.00     0.068 A 
ENDROOT
BRANCH  13  18
ATOM     18  O   *** d   1      61.395  39.699  39.393  0.00  0.00    -0.361 OA
ATOM     19  H   *** d   1      60.779  40.341  39.782  0.00  0.00     0.217 HD
ENDBRANCH  13  18
BRANCH  17  20
ATOM     20  O   *** d   1      68.391  43.176  30.526  0.00  0.00    -0.356 OA
ATOM     21  C   *** d   1      67.854  43.907  29.446  0.00  0.00     0.210 C 
ENDBRANCH  17  20
TORSDOF 2
ENDMDL
MODEL 10
REMARK VINA RESULT:      -7.4     25.801     26.421
REMARK  2 active torsions:
REMARK  status: ('A' for Active; 'I' for Inactive)
REMARK    1  A    between atoms: O_3  and  C_19 
REMARK    2  A    between atoms: O_4  and  C_15 
ROOT
ATOM      1  O   *** d   1      29.761  56.666   2.574  0.00  0.00    -0.321 OA
ATOM      2  O   *** d   1      28.640  60.436   2.059  0.00  0.00    -0.286 OA
ATOM      3  C   *** d   1      30.161  58.812   1.560  0.00  0.00     0.048 A 
ATOM      4  C   *** d   1      28.383  58.507   3.104  0.00  0.00     0.049 A 
ATOM      5  C   *** d   1      30.978  59.565   0.760  0.00  0.00    -0.020 A 
ATOM      6  C   *** d   1      29.069  59.311   2.231  0.00  0.00     0.197 A 
ATOM      7  C   *** d   1      28.740  57.221   3.270  0.00  0.00     0.091 A 
ATOM      8  C   *** d   1      30.462  57.511   1.777  0.00  0.00     0.159 A 
ATOM      9  C   *** d   1      27.335  58.971   3.818  0.00  0.00     0.021 A 
ATOM     10  C   *** d   1      28.052  56.453   4.137  0.00  0.00     0.074 A 
ATOM     11  C   *** d   1      31.869  59.008  -0.094  0.00  0.00     0.015 A 
ATOM     12  C   *** d   1      31.028  60.916   0.730  0.00  0.00     0.015 A 
ATOM     13  C   *** d   1      27.016  56.906   4.858  0.00  0.00     0.068 A 
ATOM     14  C   *** d   1      26.667  58.187   4.677  0.00  0.00     0.037 A 
ATOM     15  C   *** d   1      32.683  59.711  -0.897  0.00  0.00     0.037 A 
ATOM     16  C   *** d   1      31.842  61.630  -0.066  0.00  0.00     0.037 A 
ATOM     17  C   *** d   1      32.701  61.053  -0.923  0.00  0.00     0.068 A 
ENDROOT
BRANCH  13  18
ATOM     18  O   *** d   1      26.350  56.095   5.723  0.00  0.00    -0.361 OA
ATOM     19  H   *** d   1      25.490  55.859   5.338  0.00  0.00     0.217 HD
ENDBRANCH  13  18
BRANCH  17  20
ATOM     20  O   *** d   1      33.567  61.703  -1.768  0.00  0.00    -0.356 OA
ATOM     21  C   *** d   1      34.817  61.110  -2.041  0.00  0.00     0.210 C 
ENDBRANCH  17  20
TORSDOF 2
ENDMDL
MODEL 11
REMARK VINA RESULT:      -7.3     26.098     27.121
REMARK  2 active torsions:
REMARK  status: ('A' for Active; 'I' for Inactive)
REMARK    1  A    between atoms: O_3  and  C_19 
REMARK    2  A    between atoms: O_4  and  C_15 
ROOT
ATOM      1  O   *** d   1      64.089  38.867  36.439  0.00  0.00    -0.321 OA
ATOM      2  O   *** d   1      63.202  42.713  36.052  0.00  0.00    -0.286 OA
ATOM      3  C   *** d   1      62.962  40.815  37.291  0.00  0.00     0.048 A 
ATOM      4  C   *** d   1      64.093  40.878  35.204  0.00  0.00     0.049 A 
ATOM      5  C   *** d   1      62.153  41.334  38.266  0.00  0.00    -0.020 A 
ATOM      6  C   *** d   1      63.385  41.519  36.188  0.00  0.00     0.197 A 
ATOM      7  C   *** d   1      64.419  39.580  35.335  0.00  0.00     0.091 A 
ATOM      8  C   *** d   1      63.325  39.514  37.354  0.00  0.00     0.159 A 
ATOM      9  C   *** d   1      64.486  41.521  34.084  0.00  0.00     0.021 A 
ATOM     10  C   *** d   1      65.112  38.973  34.353  0.00  0.00     0.074 A 
ATOM     11  C   *** d   1      61.975  40.723  39.461  0.00  0.00     0.015 A 
ATOM     12  C   *** d   1      61.426  42.470  38.169  0.00  0.00     0.015 A 
ATOM     13  C   *** d   1      65.499  39.598  33.232  0.00  0.00     0.068 A 
ATOM     14  C   *** d   1      65.174  40.893  33.118  0.00  0.00     0.037 A 
ATOM     15  C   *** d   1      61.195  41.200  40.443  0.00  0.00     0.037 A 
ATOM     16  C   *** d   1      60.638  42.956  39.144  0.00  0.00     0.037 A 
ATOM     17  C   *** d   1      60.497  42.342  40.330  0.00  0.00     0.068 A 
ENDROOT
BRANCH  13  18
ATOM     18  O   *** d   1      66.198  38.945  32.264  0.00  0.00    -0.361 OA
ATOM     19  H   *** d   1      65.909  38.019  32.236  0.00  0.00     0.217 HD
ENDBRANCH  13  18
BRANCH  17  20
ATOM     20  O   *** d   1      59.715  42.765  41.377  0.00  0.00    -0.356 OA
ATOM     21  C   *** d   1      58.676  43.682  41.116  0.00  0.00     0.210 C 
ENDBRANCH  17  20
TORSDOF 2
ENDMDL
MODEL 12
REMARK VINA RESULT:      -7.2     25.648     26.512
REMARK  2 active torsions:
REMARK  status: ('A' for Active; 'I' for Inactive)
REMARK    1  A    between atoms: O_3  and  C_19 
REMARK    2  A    between atoms: O_4  and  C_15 
ROOT
ATOM      1  O   *** d   1      29.701  60.344   1.039  0.00  0.00    -0.321 OA
ATOM      2  O   *** d   1      30.119  56.555   2.134  0.00  0.00    -0.286 OA
ATOM      3  C   *** d   1      28.939  58.491   2.372  0.00  0.00     0.048 A 
ATOM      4  C   *** d   1      30.898  58.311   1.043  0.00  0.00     0.049 A 
ATOM      5  C   *** d   1      28.043  58.047   3.307  0.00  0.00    -0.020 A 
ATOM      6  C   *** d   1      29.982  57.738   1.887  0.00  0.00     0.197 A 
ATOM      7  C   *** d   1      30.755  59.588   0.647  0.00  0.00     0.091 A 
ATOM      8  C   *** d   1      28.858  59.767   1.931  0.00  0.00     0.159 A 
ATOM      9  C   *** d   1      31.963  57.620   0.583  0.00  0.00     0.021 A 
ATOM     10  C   *** d   1      31.671  60.128  -0.180  0.00  0.00     0.074 A 
ATOM     11  C   *** d   1      26.881  58.694   3.563  0.00  0.00     0.015 A 
ATOM     12  C   *** d   1      28.196  56.958   4.094  0.00  0.00     0.015 A 
ATOM     13  C   *** d   1      32.737  59.455  -0.635  0.00  0.00     0.068 A 
ATOM     14  C   *** d   1      32.864  58.181  -0.238  0.00  0.00     0.037 A 
ATOM     15  C   *** d   1      25.977  58.288   4.467  0.00  0.00     0.037 A 
ATOM     16  C   *** d   1      27.299  56.544   5.006  0.00  0.00     0.037 A 
ATOM     17  C   *** d   1      26.143  57.192   5.224  0.00  0.00     0.068 A 
ENDROOT
BRANCH  13  18
ATOM     18  O   *** d   1      33.639  60.041  -1.469  0.00  0.00    -0.361 OA
ATOM     19  H   *** d   1      33.706  60.984  -1.249  0.00  0.00     0.217 HD
ENDBRANCH  13  18
BRANCH  17  20
ATOM     20  O   *** d   1      25.175  56.842   6.133  0.00  0.00    -0.356 OA
ATOM     21  C   *** d   1      24.172  57.783   6.446  0.00  0.00     0.210 C 
ENDBRANCH  17  20
TORSDOF 2
ENDMDL
MODEL 13
REMARK VINA RESULT:      -7.1     26.746     27.829
REMARK  2 active torsions:
REMARK  status: ('A' for Active; 'I' for Inactive)
REMARK    1  A    between atoms: O_3  and  C_19 
REMARK    2  A    between atoms: O_4  and  C_15 
ROOT
ATOM      1  O   *** d   1      63.640  42.724  35.637  0.00  0.00    -0.321 OA
ATOM      2  O   *** d   1      66.226  39.800  34.932  0.00  0.00    -0.286 OA
ATOM      3  C   *** d   1      65.487  41.876  34.348  0.00  0.00     0.048 A 
ATOM      4  C   *** d   1      64.432  40.529  35.994  0.00  0.00     0.049 A 
ATOM      5  C   *** d   1      66.359  42.097  33.316  0.00  0.00    -0.020 A 
ATOM      6  C   *** d   1      65.418  40.700  35.058  0.00  0.00     0.197 A 
ATOM      7  C   *** d   1      63.563  41.521  36.257  0.00  0.00     0.091 A 
ATOM      8  C   *** d   1      64.581  42.828  34.666  0.00  0.00     0.159 A 
ATOM      9  C   *** d   1      64.300  39.373  36.678  0.00  0.00     0.021 A 
ATOM     10  C   *** d   1      62.600  41.327  37.179  0.00  0.00     0.074 A 
ATOM     11  C   *** d   1      66.595  43.335  32.819  0.00  0.00     0.015 A 
ATOM     12  C   *** d   1      67.059  41.148  32.654  0.00  0.00     0.015 A 
ATOM     13  C   *** d   1      62.454  40.180  37.858  0.00  0.00     0.068 A 
ATOM     14  C   *** d   1      63.330  39.202  37.590  0.00  0.00     0.037 A 
ATOM     15  C   *** d   1      67.444  43.593  31.813  0.00  0.00     0.037 A 
ATOM     16  C   *** d   1      67.908  41.394  31.642  0.00  0.00     0.037 A 
ATOM     17  C   *** d   1      68.143  42.635  31.184  0.00  0.00     0.068 A 
ENDROOT
BRANCH  13  18
ATOM     18  O   *** d   1      61.465  40.026  38.780  0.00  0.00    -0.361 OA
ATOM     19  H   *** d   1      61.851  39.682  39.602  0.00  0.00     0.217 HD
ENDBRANCH  13  18
BRANCH  17  20
ATOM     20  O   *** d   1      68.989  42.976  30.157  0.00  0.00    -0.356 OA
ATOM     21  C   *** d   1      68.432  43.451  28.953  0.00  0.00     0.210 C 
ENDBRANCH  17  20
TORSDOF 2
ENDMDL
MODEL 14
REMARK VINA RESULT:      -6.9     26.403     27.693
REMARK  2 active torsions:
REMARK  status: ('A' for Active; 'I' for Inactive)
REMARK    1  A    between atoms: O_3  and  C_19 
REMARK    2  A    between atoms: O_4  and  C_15 
ROOT
ATOM      1  O   *** d   1      65.542  43.810  33.888  0.00  0.00    -0.321 OA
ATOM      2  O   *** d   1      65.209  39.862  34.077  0.00  0.00    -0.286 OA
ATOM      3  C   *** d   1      64.557  41.875  34.925  0.00  0.00     0.048 A 
ATOM      4  C   *** d   1      66.221  41.642  33.248  0.00  0.00     0.049 A 
ATOM      5  C   *** d   1      63.717  41.400  35.897  0.00  0.00    -0.020 A 
ATOM      6  C   *** d   1      65.320  41.072  34.110  0.00  0.00     0.197 A 
ATOM      7  C   *** d   1      66.327  42.979  33.159  0.00  0.00     0.091 A 
ATOM      8  C   *** d   1      64.717  43.209  34.782  0.00  0.00     0.159 A 
ATOM      9  C   *** d   1      67.023  40.889  32.465  0.00  0.00     0.021 A 
ATOM     10  C   *** d   1      67.223  43.514  32.307  0.00  0.00     0.074 A 
ATOM     11  C   *** d   1      62.785  42.181  36.494  0.00  0.00     0.015 A 
ATOM     12  C   *** d   1      63.717  40.145  36.399  0.00  0.00     0.015 A 
ATOM     13  C   *** d   1      68.031  42.777  31.532  0.00  0.00     0.068 A 
ATOM     14  C   *** d   1      67.910  41.445  31.626  0.00  0.00     0.037 A 
ATOM     15  C   *** d   1      61.941  41.753  37.445  0.00  0.00     0.037 A 
ATOM     16  C   *** d   1      62.881  39.706  37.356  0.00  0.00     0.037 A 
ATOM     17  C   *** d   1      61.948  40.495  37.914  0.00  0.00     0.068 A 
ENDROOT
BRANCH  13  18
ATOM     18  O   *** d   1      68.923  43.359  30.686  0.00  0.00    -0.361 OA
ATOM     19  H   *** d   1      69.814  43.034  30.893  0.00  0.00     0.217 HD
ENDBRANCH  13  18
BRANCH  17  20
ATOM     20  O   *** d   1      61.058  40.132  38.895  0.00  0.00    -0.356 OA
ATOM     21  C   *** d   1      60.943  40.948  40.039  0.00  0.00     0.210 C 
ENDBRANCH  17  20
TORSDOF 2
ENDMDL
MODEL 15
REMARK VINA RESULT:      -6.9     26.221     27.155
REMARK  2 active torsions:
REMARK  status: ('A' for Active; 'I' for Inactive)
REMARK    1  A    between atoms: O_3  and  C_19 
REMARK    2  A    between atoms: O_4  and  C_15 
ROOT
ATOM      1  O   *** d   1      63.037  42.355  36.318  0.00  0.00    -0.321 OA
ATOM      2  O   *** d   1      62.356  39.396  38.870  0.00  0.00    -0.286 OA
ATOM      3  C   *** d   1      61.952  41.571  38.318  0.00  0.00     0.048 A 
ATOM      4  C   *** d   1      63.468  40.182  37.130  0.00  0.00     0.049 A 
ATOM      5  C   *** d   1      61.142  41.881  39.377  0.00  0.00    -0.020 A 
ATOM      6  C   *** d   1      62.580  40.357  38.160  0.00  0.00     0.197 A 
ATOM      7  C   *** d   1      63.690  41.170  36.246  0.00  0.00     0.091 A 
ATOM      8  C   *** d   1      62.224  42.518  37.392  0.00  0.00     0.159 A 
ATOM      9  C   *** d   1      64.141  39.023  36.968  0.00  0.00     0.021 A 
ATOM     10  C   *** d   1      64.571  40.974  35.246  0.00  0.00     0.074 A 
ATOM     11  C   *** d   1      60.328  42.964  39.374  0.00  0.00     0.015 A 
ATOM     12  C   *** d   1      61.061  41.195  40.539  0.00  0.00     0.015 A 
ATOM     13  C   *** d   1      65.252  39.831  35.080  0.00  0.00     0.068 A 
ATOM     14  C   *** d   1      65.015  38.852  35.964  0.00  0.00     0.037 A 
ATOM     15  C   *** d   1      59.517  43.299  40.389  0.00  0.00     0.037 A 
ATOM     16  C   *** d   1      60.256  41.523  41.564  0.00  0.00     0.037 A 
ATOM     17  C   *** d   1      59.441  42.590  41.526  0.00  0.00     0.068 A 
ENDROOT
BRANCH  13  18
ATOM     18  O   *** d   1      66.133  39.676  34.055  0.00  0.00    -0.361 OA
ATOM     19  H   *** d   1      66.752  38.961  34.275  0.00  0.00     0.217 HD
ENDBRANCH  13  18
BRANCH  17  20
ATOM     20  O   *** d   1      58.591  42.999  42.525  0.00  0.00    -0.356 OA
ATOM     21  C   *** d   1      57.219  43.138  42.229  0.00  0.00     0.210 C 
ENDBRANCH  17  20
TORSDOF 2
ENDMDL
MODEL 16
REMARK VINA RESULT:      -6.9      1.675      2.068
REMARK  2 active torsions:
REMARK  status: ('A' for Active; 'I' for Inactive)
REMARK    1  A    between atoms: O_3  and  C_19 
REMARK    2  A    between atoms: O_4  and  C_15 
ROOT
ATOM      1  O   *** d   1      43.037  49.859  22.692  0.00  0.00    -0.321 OA
ATOM      2  O   *** d   1      40.200  49.876  25.464  0.00  0.00    -0.286 OA
ATOM      3  C   *** d   1      41.814  51.065  24.378  0.00  0.00     0.048 A 
ATOM      4  C   *** d   1      41.440  48.746  24.027  0.00  0.00     0.049 A 
ATOM      5  C   *** d   1      41.654  52.247  25.049  0.00  0.00    -0.020 A 
ATOM      6  C   *** d   1      41.124  49.913  24.675  0.00  0.00     0.197 A 
ATOM      7  C   *** d   1      42.385  48.733  23.070  0.00  0.00     0.091 A 
ATOM      8  C   *** d   1      42.750  50.976  23.406  0.00  0.00     0.159 A 
ATOM      9  C   *** d   1      40.821  47.584  24.323  0.00  0.00     0.021 A 
ATOM     10  C   *** d   1      42.680  47.573  22.452  0.00  0.00     0.074 A 
ATOM     11  C   *** d   1      42.132  53.421  24.573  0.00  0.00     0.015 A 
ATOM     12  C   *** d   1      41.043  52.401  26.246  0.00  0.00     0.015 A 
ATOM     13  C   *** d   1      42.077  46.411  22.743  0.00  0.00     0.068 A 
ATOM     14  C   *** d   1      41.133  46.440  23.694  0.00  0.00     0.037 A 
ATOM     15  C   *** d   1      41.992  54.601  25.197  0.00  0.00     0.037 A 
ATOM     16  C   *** d   1      40.901  53.576  26.883  0.00  0.00     0.037 A 
ATOM     17  C   *** d   1      41.364  54.731  26.377  0.00  0.00     0.068 A 
ENDROOT
BRANCH  13  18
ATOM     18  O   *** d   1      42.407  45.262  22.093  0.00  0.00    -0.361 OA
ATOM     19  H   *** d   1      43.120  45.449  21.461  0.00  0.00     0.217 HD
ENDBRANCH  13  18
BRANCH  17  20
ATOM     20  O   *** d   1      41.265  55.972  26.959  0.00  0.00    -0.356 OA
ATOM     21  C   *** d   1      40.677  56.073  28.236  0.00  0.00     0.210 C 
ENDBRANCH  17  20
TORSDOF 2
ENDMDL
MODEL 17
REMARK VINA RESULT:      -6.8     23.413     24.442
REMARK  2 active torsions:
REMARK  status: ('A' for Active; 'I' for Inactive)
REMARK    1  A    between atoms: O_3  and  C_19 
REMARK    2  A    between atoms: O_4  and  C_15 
ROOT
ATOM      1  O   *** d   1      53.482  46.393  43.044  0.00  0.00    -0.321 OA
ATOM      2  O   *** d   1      54.923  43.898  40.318  0.00  0.00    -0.286 OA
ATOM      3  C   *** d   1      54.563  44.304  42.532  0.00  0.00     0.048 A 
ATOM      4  C   *** d   1      54.079  45.877  40.819  0.00  0.00     0.049 A 
ATOM      5  C   *** d   1      55.124  43.156  43.022  0.00  0.00    -0.020 A 
ATOM      6  C   *** d   1      54.559  44.650  41.201  0.00  0.00     0.197 A 
ATOM      7  C   *** d   1      53.568  46.722  41.732  0.00  0.00     0.091 A 
ATOM      8  C   *** d   1      54.034  45.204  43.392  0.00  0.00     0.159 A 
ATOM      9  C   *** d   1      54.101  46.274  39.530  0.00  0.00     0.021 A 
ATOM     10  C   *** d   1      53.108  47.923  41.332  0.00  0.00     0.074 A 
ATOM     11  C   *** d   1      54.881  42.710  44.277  0.00  0.00     0.015 A 
ATOM     12  C   *** d   1      55.987  42.353  42.361  0.00  0.00     0.015 A 
ATOM     13  C   *** d   1      53.133  48.332  40.056  0.00  0.00     0.068 A 
ATOM     14  C   *** d   1      53.639  47.477  39.156  0.00  0.00     0.037 A 
ATOM     15  C   *** d   1      55.407  41.589  44.793  0.00  0.00     0.037 A 
ATOM     16  C   *** d   1      56.525  41.230  42.869  0.00  0.00     0.037 A 
ATOM     17  C   *** d   1      56.248  40.796  44.109  0.00  0.00     0.068 A 
ENDROOT
BRANCH  13  18
ATOM     18  O   *** d   1      52.657  49.555  39.696  0.00  0.00    -0.361 OA
ATOM     19  H   *** d   1      53.401  50.176  39.627  0.00  0.00     0.217 HD
ENDBRANCH  13  18
BRANCH  17  20
ATOM     20  O   *** d   1      56.752  39.666  44.707  0.00  0.00    -0.356 OA
ATOM     21  C   *** d   1      56.391  39.390  46.041  0.00  0.00     0.210 C 
ENDBRANCH  17  20
TORSDOF 2
ENDMDL
MODEL 18
REMARK VINA RESULT:      -6.7     23.913     24.223
REMARK  2 active torsions:
REMARK  status: ('A' for Active; 'I' for Inactive)
REMARK    1  A    between atoms: O_3  and  C_19 
REMARK    2  A    between atoms: O_4  and  C_15 
ROOT
ATOM      1  O   *** d   1      59.092  43.176  41.250  0.00  0.00    -0.321 OA
ATOM      2  O   *** d   1      55.184  42.923  41.879  0.00  0.00    -0.286 OA
ATOM      3  C   *** d   1      56.900  44.138  40.998  0.00  0.00     0.048 A 
ATOM      4  C   *** d   1      57.217  42.139  42.240  0.00  0.00     0.049 A 
ATOM      5  C   *** d   1      56.160  45.192  40.535  0.00  0.00    -0.020 A 
ATOM      6  C   *** d   1      56.378  43.087  41.716  0.00  0.00     0.197 A 
ATOM      7  C   *** d   1      58.542  42.202  42.015  0.00  0.00     0.091 A 
ATOM      8  C   *** d   1      58.239  44.136  40.812  0.00  0.00     0.159 A 
ATOM      9  C   *** d   1      56.750  41.119  42.990  0.00  0.00     0.021 A 
ATOM     10  C   *** d   1      59.346  41.260  42.544  0.00  0.00     0.074 A 
ATOM     11  C   *** d   1      56.635  46.062  39.612  0.00  0.00     0.015 A 
ATOM     12  C   *** d   1      54.911  45.519  40.938  0.00  0.00     0.015 A 
ATOM     13  C   *** d   1      58.894  40.248  43.299  0.00  0.00     0.068 A 
ATOM     14  C   *** d   1      57.571  40.194  43.510  0.00  0.00     0.037 A 
ATOM     15  C   *** d   1      55.940  47.103  39.131  0.00  0.00     0.037 A 
ATOM     16  C   *** d   1      54.206  46.562  40.466  0.00  0.00     0.037 A 
ATOM     17  C   *** d   1      54.692  47.396  39.532  0.00  0.00     0.068 A 
ENDROOT
BRANCH  13  18
ATOM     18  O   *** d   1      59.743  39.318  43.815  0.00  0.00    -0.361 OA
ATOM     19  H   *** d   1      59.241  38.514  44.026  0.00  0.00     0.217 HD
ENDBRANCH  13  18
BRANCH  17  20
ATOM     20  O   *** d   1      54.046  48.484  38.998  0.00  0.00    -0.356 OA
ATOM     21  C   *** d   1      53.036  49.109  39.758  0.00  0.00     0.210 C 
ENDBRANCH  17  20
TORSDOF 2
ENDMDL
MODEL 19
REMARK VINA RESULT:      -6.6     25.279     25.892
REMARK  2 active torsions:
REMARK  status: ('A' for Active; 'I' for Inactive)
REMARK    1  A    between atoms: O_3  and  C_19 
REMARK    2  A    between atoms: O_4  and  C_15 
ROOT
ATOM      1  O   *** d   1      23.002  59.577   6.895  0.00  0.00    -0.321 OA
ATOM      2  O   *** d   1      24.800  56.107   7.571  0.00  0.00    -0.286 OA
ATOM      3  C   *** d   1      24.752  58.023   6.336  0.00  0.00     0.048 A 
ATOM      4  C   *** d   1      23.107  57.472   7.958  0.00  0.00     0.049 A 
ATOM      5  C   *** d   1      25.817  57.743   5.523  0.00  0.00    -0.020 A 
ATOM      6  C   *** d   1      24.251  57.151   7.274  0.00  0.00     0.197 A 
ATOM      7  C   *** d   1      22.501  58.655   7.753  0.00  0.00     0.091 A 
ATOM      8  C   *** d   1      24.091  59.192   6.184  0.00  0.00     0.159 A 
ATOM      9  C   *** d   1      22.556  56.624   8.851  0.00  0.00     0.021 A 
ATOM     10  C   *** d   1      21.376  58.946   8.434  0.00  0.00     0.074 A 
ATOM     11  C   *** d   1      26.456  58.701   4.810  0.00  0.00     0.015 A 
ATOM     12  C   *** d   1      26.344  56.517   5.302  0.00  0.00     0.015 A 
ATOM     13  C   *** d   1      20.815  58.108   9.317  0.00  0.00     0.068 A 
ATOM     14  C   *** d   1      21.433  56.935   9.516  0.00  0.00     0.037 A 
ATOM     15  C   *** d   1      27.505  58.469   4.006  0.00  0.00     0.037 A 
ATOM     16  C   *** d   1      27.391  56.271   4.496  0.00  0.00     0.037 A 
ATOM     17  C   *** d   1      28.023  57.244   3.818  0.00  0.00     0.068 A 
ENDROOT
BRANCH  13  18
ATOM     18  O   *** d   1      19.676  58.442   9.983  0.00  0.00    -0.361 OA
ATOM     19  H   *** d   1      19.058  58.859   9.363  0.00  0.00     0.217 HD
ENDBRANCH  13  18
BRANCH  17  20
ATOM     20  O   *** d   1      29.094  57.083   2.974  0.00  0.00    -0.356 OA
ATOM     21  C   *** d   1      29.760  58.232   2.502  0.00  0.00     0.210 C 
ENDBRANCH  17  20
TORSDOF 2
ENDMDL
MODEL 20
REMARK VINA RESULT:      -6.5     24.232     25.235
REMARK  2 active torsions:
REMARK  status: ('A' for Active; 'I' for Inactive)
REMARK    1  A    between atoms: O_3  and  C_19 
REMARK    2  A    between atoms: O_4  and  C_15 
ROOT
ATOM      1  O   *** d   1      54.222  44.293  41.301  0.00  0.00    -0.321 OA
ATOM      2  O   *** d   1      58.124  44.257  40.589  0.00  0.00    -0.286 OA
ATOM      3  C   *** d   1      56.380  43.310  41.711  0.00  0.00     0.048 A 
ATOM      4  C   *** d   1      56.162  45.244  40.351  0.00  0.00     0.049 A 
ATOM      5  C   *** d   1      57.094  42.362  42.393  0.00  0.00    -0.020 A 
ATOM      6  C   *** d   1      56.948  44.261  40.896  0.00  0.00     0.197 A 
ATOM      7  C   *** d   1      54.835  45.254  40.567  0.00  0.00     0.091 A 
ATOM      8  C   *** d   1      55.041  43.383  41.884  0.00  0.00     0.159 A 
ATOM      9  C   *** d   1      56.687  46.224  39.585  0.00  0.00     0.021 A 
ATOM     10  C   *** d   1      54.086  46.233  40.023  0.00  0.00     0.074 A 
ATOM     11  C   *** d   1      56.507  41.282  42.962  0.00  0.00     0.015 A 
ATOM     12  C   *** d   1      58.429  42.381  42.610  0.00  0.00     0.015 A 
ATOM     13  C   *** d   1      54.597  47.216  39.269  0.00  0.00     0.068 A 
ATOM     14  C   *** d   1      55.921  47.190  39.056  0.00  0.00     0.037 A 
ATOM     15  C   *** d   1      57.171  40.330  43.634  0.00  0.00     0.037 A 
ATOM     16  C   *** d   1      59.105  41.436  43.286  0.00  0.00     0.037 A 
ATOM     17  C   *** d   1      58.501  40.361  43.820  0.00  0.00     0.068 A 
ENDROOT
BRANCH  13  18
ATOM     18  O   *** d   1      53.804  48.186  38.739  0.00  0.00    -0.361 OA
ATOM     19  H   *** d   1      53.513  48.779  39.450  0.00  0.00     0.217 HD
ENDBRANCH  13  18
BRANCH  17  20
ATOM     20  O   *** d   1      59.111  39.352  44.525  0.00  0.00    -0.356 OA
ATOM     21  C   *** d   1      60.520  39.312  44.564  0.00  0.00     0.210 C 
ENDBRANCH  17  20
TORSDOF 2
ENDMDL
