# Supplementary material for: Astragalus in Acute Pancreatitis: Insights from Network Pharmacology, Molecular Docking, and Meta-Analysis Validation
Source: Curr Issues Mol Biol. 2025 May 21;47(5):379. doi: 10.3390/cimb47050379 (PMC12109879; doi:10.3390/cimb47050379)
Supplement: Supplementary file 1 [file cimb-47-00379-s001.zip › Original Data/Network Pharmacology/5 Molecular Docking/Formononetin/EGFR/log.txt]

#################################################################
# If you used AutoDock Vina in your work, please cite:          #
#                                                               #
# O. Trott, A. J. Olson,                                        #
# AutoDock Vina: improving the speed and accuracy of docking    #
# with a new scoring function, efficient optimization and       #
# multithreading, Journal of Computational Chemistry 31 (2010)  #
# 455-461                                                       #
#                                                               #
# DOI 10.1002/jcc.21334                                         #
#                                                               #
# Please see http://vina.scripps.edu for more information.      #
#################################################################

WARNING: The search space volume > 27000 Angstrom^3 (See FAQ)
Detected 22 CPUs
WARNING: at low exhaustiveness, it may be impossible to utilize all CPUs
Reading input ... done.
Setting up the scoring function ... done.
Analyzing the binding site ... done.
Using random seed: 861681416
Performing search ... done.
Refining results ... done.

mode |   affinity | dist from best mode
     | (kcal/mol) | rmsd l.b.| rmsd u.b.
-----+------------+----------+----------
   1         -9.3      0.000      0.000
   2         -8.9      2.332      8.517
   3         -8.8      3.650      6.478
   4         -8.7      0.706      2.077
   5         -8.5      2.729      4.092
   6         -8.5      7.306      9.590
   7         -8.5      3.267      5.524
   8         -8.5      7.498     10.536
   9         -8.2      3.336      6.035
  10         -8.2      5.299     11.331
  11         -8.0      8.350     11.423
  12         -7.9      3.516      5.333
  13         -7.8      2.936      7.813
  14         -7.6      8.910     12.897
  15         -7.4      3.514      5.877
  16         -7.3     27.035     29.054
  17         -7.3      4.192      8.490
  18         -7.2     27.533     29.565
  19         -6.7      4.233      6.995
  20         -6.6     12.608     15.180
Writing output ... done.
