# Supplementary material for: Astragalus in Acute Pancreatitis: Insights from Network Pharmacology, Molecular Docking, and Meta-Analysis Validation
Source: Curr Issues Mol Biol. 2025 May 21;47(5):379. doi: 10.3390/cimb47050379 (PMC12109879; doi:10.3390/cimb47050379)
Supplement: Supplementary file 1 [file cimb-47-00379-s001.zip › Original Data/Network Pharmacology/5 Molecular Docking/Formononetin/EGFR/output.pdbqt]

MODEL 1
REMARK VINA RESULT:      -9.3      0.000      0.000
REMARK  2 active torsions:
REMARK  status: ('A' for Active; 'I' for Inactive)
REMARK    1  A    between atoms: O_3  and  C_19 
REMARK    2  A    between atoms: O_4  and  C_15 
ROOT
ATOM      1  O   *** d   1      12.853 -14.588 -11.843  0.00  0.00    -0.321 OA
ATOM      2  O   *** d   1      12.287 -14.364  -7.924  0.00  0.00    -0.286 OA
ATOM      3  C   *** d   1      13.685 -13.952  -9.677  0.00  0.00     0.048 A 
ATOM      4  C   *** d   1      11.610 -15.086  -9.899  0.00  0.00     0.049 A 
ATOM      5  C   *** d   1      14.725 -13.422  -8.961  0.00  0.00    -0.020 A 
ATOM      6  C   *** d   1      12.544 -14.467  -9.108  0.00  0.00     0.197 A 
ATOM      7  C   *** d   1      11.781 -15.148 -11.232  0.00  0.00     0.091 A 
ATOM      8  C   *** d   1      13.789 -14.051 -11.021  0.00  0.00     0.159 A 
ATOM      9  C   *** d   1      10.500 -15.646  -9.375  0.00  0.00     0.021 A 
ATOM     10  C   *** d   1      10.852 -15.765 -11.987  0.00  0.00     0.074 A 
ATOM     11  C   *** d   1      15.701 -12.684  -9.540  0.00  0.00     0.015 A 
ATOM     12  C   *** d   1      14.931 -13.576  -7.634  0.00  0.00     0.015 A 
ATOM     13  C   *** d   1       9.749 -16.333 -11.477  0.00  0.00     0.068 A 
ATOM     14  C   *** d   1       9.589 -16.258 -10.148  0.00  0.00     0.037 A 
ATOM     15  C   *** d   1      16.733 -12.143  -8.874  0.00  0.00     0.037 A 
ATOM     16  C   *** d   1      15.963 -13.044  -6.956  0.00  0.00     0.037 A 
ATOM     17  C   *** d   1      16.906 -12.295  -7.551  0.00  0.00     0.068 A 
ENDROOT
BRANCH  13  18
ATOM     18  O   *** d   1       8.836 -16.948 -12.276  0.00  0.00    -0.361 OA
ATOM     19  H   *** d   1       8.471 -17.716 -11.808  0.00  0.00     0.217 HD
ENDBRANCH  13  18
BRANCH  17  20
ATOM     20  O   *** d   1      17.991 -11.717  -6.938  0.00  0.00    -0.356 OA
ATOM     21  C   *** d   1      18.643 -10.648  -7.588  0.00  0.00     0.210 C 
ENDBRANCH  17  20
TORSDOF 2
ENDMDL
MODEL 2
REMARK VINA RESULT:      -8.9      2.332      8.517
REMARK  2 active torsions:
REMARK  status: ('A' for Active; 'I' for Inactive)
REMARK    1  A    between atoms: O_3  and  C_19 
REMARK    2  A    between atoms: O_4  and  C_15 
ROOT
ATOM      1  O   *** d   1      19.264 -11.362  -8.043  0.00  0.00    -0.321 OA
ATOM      2  O   *** d   1      15.964  -9.206  -8.483  0.00  0.00    -0.286 OA
ATOM      3  C   *** d   1      16.879 -11.290  -8.356  0.00  0.00     0.048 A 
ATOM      4  C   *** d   1      18.167  -9.296  -8.357  0.00  0.00     0.049 A 
ATOM      5  C   *** d   1      15.725 -12.007  -8.524  0.00  0.00    -0.020 A 
ATOM      6  C   *** d   1      16.947  -9.918  -8.419  0.00  0.00     0.197 A 
ATOM      7  C   *** d   1      19.291 -10.015  -8.186  0.00  0.00     0.091 A 
ATOM      8  C   *** d   1      18.048 -11.947  -8.184  0.00  0.00     0.159 A 
ATOM      9  C   *** d   1      18.282  -7.955  -8.464  0.00  0.00     0.021 A 
ATOM     10  C   *** d   1      20.477  -9.380  -8.133  0.00  0.00     0.074 A 
ATOM     11  C   *** d   1      15.630 -13.317  -8.192  0.00  0.00     0.015 A 
ATOM     12  C   *** d   1      14.571 -11.538  -9.051  0.00  0.00     0.015 A 
ATOM     13  C   *** d   1      20.605  -8.050  -8.247  0.00  0.00     0.068 A 
ATOM     14  C   *** d   1      19.477  -7.345  -8.411  0.00  0.00     0.037 A 
ATOM     15  C   *** d   1      14.518 -14.053  -8.337  0.00  0.00     0.037 A 
ATOM     16  C   *** d   1      13.452 -12.266  -9.206  0.00  0.00     0.037 A 
ATOM     17  C   *** d   1      13.377 -13.558  -8.845  0.00  0.00     0.068 A 
ENDROOT
BRANCH  13  18
ATOM     18  O   *** d   1      21.825  -7.449  -8.188  0.00  0.00    -0.361 OA
ATOM     19  H   *** d   1      21.868  -6.754  -8.865  0.00  0.00     0.217 HD
ENDBRANCH  13  18
BRANCH  17  20
ATOM     20  O   *** d   1      12.280 -14.375  -8.969  0.00  0.00    -0.356 OA
ATOM     21  C   *** d   1      12.002 -14.944 -10.229  0.00  0.00     0.210 C 
ENDBRANCH  17  20
TORSDOF 2
ENDMDL
MODEL 3
REMARK VINA RESULT:      -8.8      3.650      6.478
REMARK  2 active torsions:
REMARK  status: ('A' for Active; 'I' for Inactive)
REMARK    1  A    between atoms: O_3  and  C_19 
REMARK    2  A    between atoms: O_4  and  C_15 
ROOT
ATOM      1  O   *** d   1      15.589  -9.668  -8.410  0.00  0.00    -0.321 OA
ATOM      2  O   *** d   1      18.766 -12.042  -8.480  0.00  0.00    -0.286 OA
ATOM      3  C   *** d   1      17.965  -9.920  -8.704  0.00  0.00     0.048 A 
ATOM      4  C   *** d   1      16.571 -11.814  -8.374  0.00  0.00     0.049 A 
ATOM      5  C   *** d   1      19.154  -9.304  -8.989  0.00  0.00    -0.020 A 
ATOM      6  C   *** d   1      17.822 -11.277  -8.537  0.00  0.00     0.197 A 
ATOM      7  C   *** d   1      15.489 -11.017  -8.326  0.00  0.00     0.091 A 
ATOM      8  C   *** d   1      16.833  -9.181  -8.645  0.00  0.00     0.159 A 
ATOM      9  C   *** d   1      16.384 -13.145  -8.255  0.00  0.00     0.021 A 
ATOM     10  C   *** d   1      14.271 -11.569  -8.169  0.00  0.00     0.074 A 
ATOM     11  C   *** d   1      19.321  -7.965  -8.880  0.00  0.00     0.015 A 
ATOM     12  C   *** d   1      20.276  -9.916  -9.428  0.00  0.00     0.015 A 
ATOM     13  C   *** d   1      14.071 -12.890  -8.059  0.00  0.00     0.068 A 
ATOM     14  C   *** d   1      15.159 -13.672  -8.102  0.00  0.00     0.037 A 
ATOM     15  C   *** d   1      20.470  -7.324  -9.145  0.00  0.00     0.037 A 
ATOM     16  C   *** d   1      21.432  -9.286  -9.702  0.00  0.00     0.037 A 
ATOM     17  C   *** d   1      21.578  -7.958  -9.562  0.00  0.00     0.068 A 
ENDROOT
BRANCH  13  18
ATOM     18  O   *** d   1      12.822 -13.406  -7.902  0.00  0.00    -0.361 OA
ATOM     19  H   *** d   1      12.168 -12.719  -8.113  0.00  0.00     0.217 HD
ENDBRANCH  13  18
BRANCH  17  20
ATOM     20  O   *** d   1      22.717  -7.234  -9.820  0.00  0.00    -0.356 OA
ATOM     21  C   *** d   1      23.753  -7.243  -8.864  0.00  0.00     0.210 C 
ENDBRANCH  17  20
TORSDOF 2
ENDMDL
MODEL 4
REMARK VINA RESULT:      -8.7      0.706      2.077
REMARK  2 active torsions:
REMARK  status: ('A' for Active; 'I' for Inactive)
REMARK    1  A    between atoms: O_3  and  C_19 
REMARK    2  A    between atoms: O_4  and  C_15 
ROOT
ATOM      1  O   *** d   1      11.687 -15.024  -8.535  0.00  0.00    -0.321 OA
ATOM      2  O   *** d   1      14.376 -14.124 -11.309  0.00  0.00    -0.286 OA
ATOM      3  C   *** d   1      13.799 -14.020  -9.106  0.00  0.00     0.048 A 
ATOM      4  C   *** d   1      12.372 -14.896 -10.790  0.00  0.00     0.049 A 
ATOM      5  C   *** d   1      14.898 -13.337  -8.660  0.00  0.00    -0.020 A 
ATOM      6  C   *** d   1      13.560 -14.314 -10.428  0.00  0.00     0.197 A 
ATOM      7  C   *** d   1      11.462 -15.225  -9.856  0.00  0.00     0.091 A 
ATOM      8  C   *** d   1      12.839 -14.380  -8.223  0.00  0.00     0.159 A 
ATOM      9  C   *** d   1      12.078 -15.157 -12.081  0.00  0.00     0.021 A 
ATOM     10  C   *** d   1      10.302 -15.792 -10.239  0.00  0.00     0.074 A 
ATOM     11  C   *** d   1      15.246 -13.299  -7.352  0.00  0.00     0.015 A 
ATOM     12  C   *** d   1      15.743 -12.612  -9.427  0.00  0.00     0.015 A 
ATOM     13  C   *** d   1       9.995 -16.048 -11.519  0.00  0.00     0.068 A 
ATOM     14  C   *** d   1      10.914 -15.720 -12.438  0.00  0.00     0.037 A 
ATOM     15  C   *** d   1      16.317 -12.645  -6.876  0.00  0.00     0.037 A 
ATOM     16  C   *** d   1      16.816 -11.949  -8.961  0.00  0.00     0.037 A 
ATOM     17  C   *** d   1      17.153 -11.947  -7.661  0.00  0.00     0.068 A 
ENDROOT
BRANCH  13  18
ATOM     18  O   *** d   1       8.810 -16.621 -11.861  0.00  0.00    -0.361 OA
ATOM     19  H   *** d   1       8.536 -16.288 -12.731  0.00  0.00     0.217 HD
ENDBRANCH  13  18
BRANCH  17  20
ATOM     20  O   *** d   1      18.227 -11.298  -7.101  0.00  0.00    -0.356 OA
ATOM     21  C   *** d   1      18.949 -10.382  -7.892  0.00  0.00     0.210 C 
ENDBRANCH  17  20
TORSDOF 2
ENDMDL
MODEL 5
REMARK VINA RESULT:      -8.5      2.729      4.092
REMARK  2 active torsions:
REMARK  status: ('A' for Active; 'I' for Inactive)
REMARK    1  A    between atoms: O_3  and  C_19 
REMARK    2  A    between atoms: O_4  and  C_15 
ROOT
ATOM      1  O   *** d   1      10.871 -15.577 -12.933  0.00  0.00    -0.321 OA
ATOM      2  O   *** d   1      14.818 -15.194 -13.016  0.00  0.00    -0.286 OA
ATOM      3  C   *** d   1      12.896 -14.892 -11.828  0.00  0.00     0.048 A 
ATOM      4  C   *** d   1      12.936 -15.666 -14.072  0.00  0.00     0.049 A 
ATOM      5  C   *** d   1      13.457 -14.335 -10.710  0.00  0.00    -0.020 A 
ATOM      6  C   *** d   1      13.604 -15.225 -12.959  0.00  0.00     0.197 A 
ATOM      7  C   *** d   1      11.601 -15.820 -14.049  0.00  0.00     0.091 A 
ATOM      8  C   *** d   1      11.557 -15.073 -11.877  0.00  0.00     0.159 A 
ATOM      9  C   *** d   1      13.589 -15.958 -15.217  0.00  0.00     0.021 A 
ATOM     10  C   *** d   1      10.968 -16.251 -15.158  0.00  0.00     0.074 A 
ATOM     11  C   *** d   1      12.802 -14.269  -9.526  0.00  0.00     0.015 A 
ATOM     12  C   *** d   1      14.683 -13.770 -10.638  0.00  0.00     0.015 A 
ATOM     13  C   *** d   1      11.604 -16.535 -16.303  0.00  0.00     0.068 A 
ATOM     14  C   *** d   1      12.936 -16.382 -16.310  0.00  0.00     0.037 A 
ATOM     15  C   *** d   1      13.318 -13.736  -8.408  0.00  0.00     0.037 A 
ATOM     16  C   *** d   1      15.209 -13.229  -9.525  0.00  0.00     0.037 A 
ATOM     17  C   *** d   1      14.547 -13.198  -8.357  0.00  0.00     0.068 A 
ENDROOT
BRANCH  13  18
ATOM     18  O   *** d   1      10.925 -16.966 -17.400  0.00  0.00    -0.361 OA
ATOM     19  H   *** d   1      10.599 -16.196 -17.893  0.00  0.00     0.217 HD
ENDBRANCH  13  18
BRANCH  17  20
ATOM     20  O   *** d   1      15.005 -12.665  -7.177  0.00  0.00    -0.356 OA
ATOM     21  C   *** d   1      16.168 -13.212  -6.596  0.00  0.00     0.210 C 
ENDBRANCH  17  20
TORSDOF 2
ENDMDL
MODEL 6
REMARK VINA RESULT:      -8.5      7.306      9.590
REMARK  2 active torsions:
REMARK  status: ('A' for Active; 'I' for Inactive)
REMARK    1  A    between atoms: O_3  and  C_19 
REMARK    2  A    between atoms: O_4  and  C_15 
ROOT
ATOM      1  O   *** d   1      20.237  -7.289  -9.560  0.00  0.00    -0.321 OA
ATOM      2  O   *** d   1      19.472 -11.181  -9.614  0.00  0.00    -0.286 OA
ATOM      3  C   *** d   1      20.893  -9.507 -10.227  0.00  0.00     0.048 A 
ATOM      4  C   *** d   1      18.810  -9.125  -9.153  0.00  0.00     0.049 A 
ATOM      5  C   *** d   1      21.812 -10.278 -10.886  0.00  0.00    -0.020 A 
ATOM      6  C   *** d   1      19.726  -9.994  -9.687  0.00  0.00     0.197 A 
ATOM      7  C   *** d   1      19.068  -7.806  -9.109  0.00  0.00     0.091 A 
ATOM      8  C   *** d   1      21.084  -8.170 -10.148  0.00  0.00     0.159 A 
ATOM      9  C   *** d   1      17.632  -9.557  -8.656  0.00  0.00     0.021 A 
ATOM     10  C   *** d   1      18.150  -6.972  -8.582  0.00  0.00     0.074 A 
ATOM     11  C   *** d   1      23.062  -9.837 -11.165  0.00  0.00     0.015 A 
ATOM     12  C   *** d   1      21.604 -11.528 -11.356  0.00  0.00     0.015 A 
ATOM     13  C   *** d   1      16.973  -7.389  -8.094  0.00  0.00     0.068 A 
ATOM     14  C   *** d   1      16.732  -8.707  -8.139  0.00  0.00     0.037 A 
ATOM     15  C   *** d   1      23.992 -10.563 -11.804  0.00  0.00     0.037 A 
ATOM     16  C   *** d   1      22.526 -12.264 -12.001  0.00  0.00     0.037 A 
ATOM     17  C   *** d   1      23.767 -11.811 -12.244  0.00  0.00     0.068 A 
ENDROOT
BRANCH  13  18
ATOM     18  O   *** d   1      16.074  -6.512  -7.572  0.00  0.00    -0.361 OA
ATOM     19  H   *** d   1      16.540  -5.702  -7.307  0.00  0.00     0.217 HD
ENDBRANCH  13  18
BRANCH  17  20
ATOM     20  O   *** d   1      24.767 -12.491 -12.896  0.00  0.00    -0.356 OA
ATOM     21  C   *** d   1      26.081 -11.983 -12.832  0.00  0.00     0.210 C 
ENDBRANCH  17  20
TORSDOF 2
ENDMDL
MODEL 7
REMARK VINA RESULT:      -8.5      3.267      5.524
REMARK  2 active torsions:
REMARK  status: ('A' for Active; 'I' for Inactive)
REMARK    1  A    between atoms: O_3  and  C_19 
REMARK    2  A    between atoms: O_4  and  C_15 
ROOT
ATOM      1  O   *** d   1      10.579 -15.988 -11.103  0.00  0.00    -0.321 OA
ATOM      2  O   *** d   1      14.021 -14.081 -10.603  0.00  0.00    -0.286 OA
ATOM      3  C   *** d   1      12.760 -15.421 -11.948  0.00  0.00     0.048 A 
ATOM      4  C   *** d   1      12.083 -14.743  -9.776  0.00  0.00     0.049 A 
ATOM      5  C   *** d   1      13.669 -15.574 -12.960  0.00  0.00    -0.020 A 
ATOM      6  C   *** d   1      13.014 -14.739 -10.782  0.00  0.00     0.197 A 
ATOM      7  C   *** d   1      10.904 -15.368  -9.942  0.00  0.00     0.091 A 
ATOM      8  C   *** d   1      11.554 -16.026 -12.045  0.00  0.00     0.159 A 
ATOM      9  C   *** d   1      12.313 -14.127  -8.597  0.00  0.00     0.021 A 
ATOM     10  C   *** d   1      10.007 -15.360  -8.937  0.00  0.00     0.074 A 
ATOM     11  C   *** d   1      13.316 -16.005 -14.194  0.00  0.00     0.015 A 
ATOM     12  C   *** d   1      15.000 -15.350 -12.868  0.00  0.00     0.015 A 
ATOM     13  C   *** d   1      10.228 -14.759  -7.759  0.00  0.00     0.068 A 
ATOM     14  C   *** d   1      11.405 -14.136  -7.610  0.00  0.00     0.037 A 
ATOM     15  C   *** d   1      14.175 -16.163 -15.212  0.00  0.00     0.037 A 
ATOM     16  C   *** d   1      15.871 -15.509 -13.879  0.00  0.00     0.037 A 
ATOM     17  C   *** d   1      15.490 -15.916 -15.101  0.00  0.00     0.068 A 
ENDROOT
BRANCH  13  18
ATOM     18  O   *** d   1       9.294 -14.778  -6.770  0.00  0.00    -0.361 OA
ATOM     19  H   *** d   1       9.710 -14.501  -5.937  0.00  0.00     0.217 HD
ENDBRANCH  13  18
BRANCH  17  20
ATOM     20  O   *** d   1      16.310 -16.106 -16.187  0.00  0.00    -0.356 OA
ATOM     21  C   *** d   1      17.574 -15.482 -16.196  0.00  0.00     0.210 C 
ENDBRANCH  17  20
TORSDOF 2
ENDMDL
MODEL 8
REMARK VINA RESULT:      -8.5      7.498     10.536
REMARK  2 active torsions:
REMARK  status: ('A' for Active; 'I' for Inactive)
REMARK    1  A    between atoms: O_3  and  C_19 
REMARK    2  A    between atoms: O_4  and  C_15 
ROOT
ATOM      1  O   *** d   1      20.023 -11.010 -10.974  0.00  0.00    -0.321 OA
ATOM      2  O   *** d   1      22.715  -8.319  -9.857  0.00  0.00    -0.286 OA
ATOM      3  C   *** d   1      22.324 -10.308 -10.900  0.00  0.00     0.048 A 
ATOM      4  C   *** d   1      20.634  -9.058  -9.795  0.00  0.00     0.049 A 
ATOM      5  C   *** d   1      23.621 -10.606 -11.218  0.00  0.00    -0.020 A 
ATOM      6  C   *** d   1      21.945  -9.208 -10.166  0.00  0.00     0.197 A 
ATOM      7  C   *** d   1      19.709  -9.952 -10.186  0.00  0.00     0.091 A 
ATOM      8  C   *** d   1      21.340 -11.164 -11.257  0.00  0.00     0.159 A 
ATOM      9  C   *** d   1      20.229  -8.019  -9.035  0.00  0.00     0.021 A 
ATOM     10  C   *** d   1      18.428  -9.785  -9.805  0.00  0.00     0.074 A 
ATOM     11  C   *** d   1      23.944 -11.527 -12.157  0.00  0.00     0.015 A 
ATOM     12  C   *** d   1      24.721 -10.066 -10.645  0.00  0.00     0.015 A 
ATOM     13  C   *** d   1      18.016  -8.762  -9.042  0.00  0.00     0.068 A 
ATOM     14  C   *** d   1      18.948  -7.874  -8.665  0.00  0.00     0.037 A 
ATOM     15  C   *** d   1      25.202 -11.844 -12.501  0.00  0.00     0.037 A 
ATOM     16  C   *** d   1      25.985 -10.379 -10.977  0.00  0.00     0.037 A 
ATOM     17  C   *** d   1      26.278 -11.279 -11.930  0.00  0.00     0.068 A 
ENDROOT
BRANCH  13  18
ATOM     18  O   *** d   1      16.711  -8.631  -8.680  0.00  0.00    -0.361 OA
ATOM     19  H   *** d   1      16.457  -7.696  -8.743  0.00  0.00     0.217 HD
ENDBRANCH  13  18
BRANCH  17  20
ATOM     20  O   *** d   1      27.536 -11.659 -12.330  0.00  0.00    -0.356 OA
ATOM     21  C   *** d   1      27.678 -12.852 -13.067  0.00  0.00     0.210 C 
ENDBRANCH  17  20
TORSDOF 2
ENDMDL
MODEL 9
REMARK VINA RESULT:      -8.2      3.336      6.035
REMARK  2 active torsions:
REMARK  status: ('A' for Active; 'I' for Inactive)
REMARK    1  A    between atoms: O_3  and  C_19 
REMARK    2  A    between atoms: O_4  and  C_15 
ROOT
ATOM      1  O   *** d   1      13.007 -14.250  -9.657  0.00  0.00    -0.321 OA
ATOM      2  O   *** d   1      11.131 -17.054 -11.742  0.00  0.00    -0.286 OA
ATOM      3  C   *** d   1      12.871 -15.584 -11.655  0.00  0.00     0.048 A 
ATOM      4  C   *** d   1      11.182 -15.709  -9.991  0.00  0.00     0.049 A 
ATOM      5  C   *** d   1      13.411 -15.866 -12.881  0.00  0.00    -0.020 A 
ATOM      6  C   *** d   1      11.709 -16.144 -11.180  0.00  0.00     0.197 A 
ATOM      7  C   *** d   1      11.821 -14.774  -9.265  0.00  0.00     0.091 A 
ATOM      8  C   *** d   1      13.457 -14.650 -10.872  0.00  0.00     0.159 A 
ATOM      9  C   *** d   1      10.019 -16.198  -9.512  0.00  0.00     0.021 A 
ATOM     10  C   *** d   1      11.281 -14.361  -8.102  0.00  0.00     0.074 A 
ATOM     11  C   *** d   1      14.677 -15.519 -13.213  0.00  0.00     0.015 A 
ATOM     12  C   *** d   1      12.775 -16.481 -13.903  0.00  0.00     0.015 A 
ATOM     13  C   *** d   1      10.121 -14.833  -7.621  0.00  0.00     0.068 A 
ATOM     14  C   *** d   1       9.499 -15.769  -8.352  0.00  0.00     0.037 A 
ATOM     15  C   *** d   1      15.244 -15.781 -14.400  0.00  0.00     0.037 A 
ATOM     16  C   *** d   1      13.330 -16.745 -15.099  0.00  0.00     0.037 A 
ATOM     17  C   *** d   1      14.597 -16.412 -15.394  0.00  0.00     0.068 A 
ENDROOT
BRANCH  13  18
ATOM     18  O   *** d   1       9.611 -14.386  -6.442  0.00  0.00    -0.361 OA
ATOM     19  H   *** d   1       9.722 -15.076  -5.767  0.00  0.00     0.217 HD
ENDBRANCH  13  18
BRANCH  17  20
ATOM     20  O   *** d   1      15.241 -16.639 -16.585  0.00  0.00    -0.356 OA
ATOM     21  C   *** d   1      14.791 -17.695 -17.405  0.00  0.00     0.210 C 
ENDBRANCH  17  20
TORSDOF 2
ENDMDL
MODEL 10
REMARK VINA RESULT:      -8.2      5.299     11.331
REMARK  2 active torsions:
REMARK  status: ('A' for Active; 'I' for Inactive)
REMARK    1  A    between atoms: O_3  and  C_19 
REMARK    2  A    between atoms: O_4  and  C_15 
ROOT
ATOM      1  O   *** d   1      22.819 -10.291 -11.283  0.00  0.00    -0.321 OA
ATOM      2  O   *** d   1      21.783  -8.065  -8.169  0.00  0.00    -0.286 OA
ATOM      3  C   *** d   1      21.119  -9.583  -9.734  0.00  0.00     0.048 A 
ATOM      4  C   *** d   1      23.283  -8.607  -9.697  0.00  0.00     0.049 A 
ATOM      5  C   *** d   1      19.808  -9.680  -9.351  0.00  0.00    -0.020 A 
ATOM      6  C   *** d   1      22.024  -8.718  -9.165  0.00  0.00     0.197 A 
ATOM      7  C   *** d   1      23.653  -9.372 -10.739  0.00  0.00     0.091 A 
ATOM      8  C   *** d   1      21.560 -10.320 -10.779  0.00  0.00     0.159 A 
ATOM      9  C   *** d   1      24.186  -7.736  -9.198  0.00  0.00     0.021 A 
ATOM     10  C   *** d   1      24.894  -9.240 -11.245  0.00  0.00     0.074 A 
ATOM     11  C   *** d   1      19.017 -10.711  -9.730  0.00  0.00     0.015 A 
ATOM     12  C   *** d   1      19.137  -8.783  -8.594  0.00  0.00     0.015 A 
ATOM     13  C   *** d   1      25.796  -8.373 -10.764  0.00  0.00     0.068 A 
ATOM     14  C   *** d   1      25.416  -7.620  -9.722  0.00  0.00     0.037 A 
ATOM     15  C   *** d   1      17.730 -10.845  -9.373  0.00  0.00     0.037 A 
ATOM     16  C   *** d   1      17.847  -8.904  -8.233  0.00  0.00     0.037 A 
ATOM     17  C   *** d   1      17.091  -9.950  -8.603  0.00  0.00     0.068 A 
ENDROOT
BRANCH  13  18
ATOM     18  O   *** d   1      27.039  -8.272 -11.308  0.00  0.00    -0.361 OA
ATOM     19  H   *** d   1      27.098  -8.864 -12.074  0.00  0.00     0.217 HD
ENDBRANCH  13  18
BRANCH  17  20
ATOM     20  O   *** d   1      15.770 -10.152  -8.283  0.00  0.00    -0.356 OA
ATOM     21  C   *** d   1      15.210 -11.428  -8.499  0.00  0.00     0.210 C 
ENDBRANCH  17  20
TORSDOF 2
ENDMDL
MODEL 11
REMARK VINA RESULT:      -8.0      8.350     11.423
REMARK  2 active torsions:
REMARK  status: ('A' for Active; 'I' for Inactive)
REMARK    1  A    between atoms: O_3  and  C_19 
REMARK    2  A    between atoms: O_4  and  C_15 
ROOT
ATOM      1  O   *** d   1      23.010  -8.569 -10.170  0.00  0.00    -0.321 OA
ATOM      2  O   *** d   1      21.777 -12.024 -11.677  0.00  0.00    -0.286 OA
ATOM      3  C   *** d   1      23.528 -10.601 -11.350  0.00  0.00     0.048 A 
ATOM      4  C   *** d   1      21.292 -10.084 -10.739  0.00  0.00     0.049 A 
ATOM      5  C   *** d   1      24.488 -11.342 -11.985  0.00  0.00    -0.020 A 
ATOM      6  C   *** d   1      22.199 -10.950 -11.294  0.00  0.00     0.197 A 
ATOM      7  C   *** d   1      21.701  -8.919 -10.205  0.00  0.00     0.091 A 
ATOM      8  C   *** d   1      23.866  -9.416 -10.794  0.00  0.00     0.159 A 
ATOM      9  C   *** d   1      19.973 -10.367 -10.708  0.00  0.00     0.021 A 
ATOM     10  C   *** d   1      20.790  -8.084  -9.670  0.00  0.00     0.074 A 
ATOM     11  C   *** d   1      25.812 -11.127 -11.797  0.00  0.00     0.015 A 
ATOM     12  C   *** d   1      24.261 -12.335 -12.874  0.00  0.00     0.015 A 
ATOM     13  C   *** d   1      19.476  -8.350  -9.641  0.00  0.00     0.068 A 
ATOM     14  C   *** d   1      19.084  -9.517 -10.171  0.00  0.00     0.037 A 
ATOM     15  C   *** d   1      26.782 -11.833 -12.397  0.00  0.00     0.037 A 
ATOM     16  C   *** d   1      25.224 -13.046 -13.485  0.00  0.00     0.037 A 
ATOM     17  C   *** d   1      26.531 -12.829 -13.263  0.00  0.00     0.068 A 
ENDROOT
BRANCH  13  18
ATOM     18  O   *** d   1      18.590  -7.477  -9.091  0.00  0.00    -0.361 OA
ATOM     19  H   *** d   1      18.716  -7.463  -8.128  0.00  0.00     0.217 HD
ENDBRANCH  13  18
BRANCH  17  20
ATOM     20  O   *** d   1      27.578 -13.503 -13.842  0.00  0.00    -0.356 OA
ATOM     21  C   *** d   1      27.847 -14.822 -13.421  0.00  0.00     0.210 C 
ENDBRANCH  17  20
TORSDOF 2
ENDMDL
MODEL 12
REMARK VINA RESULT:      -7.9      3.516      5.333
REMARK  2 active torsions:
REMARK  status: ('A' for Active; 'I' for Inactive)
REMARK    1  A    between atoms: O_3  and  C_19 
REMARK    2  A    between atoms: O_4  and  C_15 
ROOT
ATOM      1  O   *** d   1      13.319 -15.203 -15.644  0.00  0.00    -0.321 OA
ATOM      2  O   *** d   1      10.432 -16.494 -13.250  0.00  0.00    -0.286 OA
ATOM      3  C   *** d   1      12.355 -15.284 -13.440  0.00  0.00     0.048 A 
ATOM      4  C   *** d   1      11.419 -16.539 -15.226  0.00  0.00     0.049 A 
ATOM      5  C   *** d   1      12.466 -14.909 -12.128  0.00  0.00    -0.020 A 
ATOM      6  C   *** d   1      11.377 -16.124 -13.920  0.00  0.00     0.197 A 
ATOM      7  C   *** d   1      12.380 -16.091 -16.052  0.00  0.00     0.091 A 
ATOM      8  C   *** d   1      13.289 -14.875 -14.328  0.00  0.00     0.159 A 
ATOM      9  C   *** d   1      10.506 -17.401 -15.723  0.00  0.00     0.021 A 
ATOM     10  C   *** d   1      12.402 -16.517 -17.330  0.00  0.00     0.074 A 
ATOM     11  C   *** d   1      13.255 -13.883 -11.732  0.00  0.00     0.015 A 
ATOM     12  C   *** d   1      11.850 -15.502 -11.081  0.00  0.00     0.015 A 
ATOM     13  C   *** d   1      11.506 -17.379 -17.832  0.00  0.00     0.068 A 
ATOM     14  C   *** d   1      10.550 -17.813 -16.999  0.00  0.00     0.037 A 
ATOM     15  C   *** d   1      13.387 -13.481 -10.459  0.00  0.00     0.037 A 
ATOM     16  C   *** d   1      11.978 -15.113  -9.801  0.00  0.00     0.037 A 
ATOM     17  C   *** d   1      12.749 -14.075  -9.438  0.00  0.00     0.068 A 
ENDROOT
BRANCH  13  18
ATOM     18  O   *** d   1      11.566 -17.784 -19.130  0.00  0.00    -0.361 OA
ATOM     19  H   *** d   1      11.134 -17.118 -19.689  0.00  0.00     0.217 HD
ENDBRANCH  13  18
BRANCH  17  20
ATOM     20  O   *** d   1      12.939 -13.612  -8.158  0.00  0.00    -0.356 OA
ATOM     21  C   *** d   1      13.712 -12.448  -7.970  0.00  0.00     0.210 C 
ENDBRANCH  17  20
TORSDOF 2
ENDMDL
MODEL 13
REMARK VINA RESULT:      -7.8      2.936      7.813
REMARK  2 active torsions:
REMARK  status: ('A' for Active; 'I' for Inactive)
REMARK    1  A    between atoms: O_3  and  C_19 
REMARK    2  A    between atoms: O_4  and  C_15 
ROOT
ATOM      1  O   *** d   1      11.893 -15.771 -10.197  0.00  0.00    -0.321 OA
ATOM      2  O   *** d   1      12.747 -13.477 -13.317  0.00  0.00    -0.286 OA
ATOM      3  C   *** d   1      11.905 -15.464 -12.583  0.00  0.00     0.048 A 
ATOM      4  C   *** d   1      12.875 -13.845 -11.143  0.00  0.00     0.049 A 
ATOM      5  C   *** d   1      11.622 -16.007 -13.808  0.00  0.00    -0.020 A 
ATOM      6  C   *** d   1      12.525 -14.250 -12.405  0.00  0.00     0.197 A 
ATOM      7  C   *** d   1      12.570 -14.604 -10.075  0.00  0.00     0.091 A 
ATOM      8  C   *** d   1      11.631 -16.173 -11.465  0.00  0.00     0.159 A 
ATOM      9  C   *** d   1      13.527 -12.683 -10.929  0.00  0.00     0.021 A 
ATOM     10  C   *** d   1      12.929 -14.186  -8.846  0.00  0.00     0.074 A 
ATOM     11  C   *** d   1      10.780 -17.057 -13.959  0.00  0.00     0.015 A 
ATOM     12  C   *** d   1      12.144 -15.607 -14.990  0.00  0.00     0.015 A 
ATOM     13  C   *** d   1      13.585 -13.038  -8.622  0.00  0.00     0.068 A 
ATOM     14  C   *** d   1      13.876 -12.289  -9.695  0.00  0.00     0.037 A 
ATOM     15  C   *** d   1      10.474 -17.614 -15.141  0.00  0.00     0.037 A 
ATOM     16  C   *** d   1      11.849 -16.160 -16.179  0.00  0.00     0.037 A 
ATOM     17  C   *** d   1      10.991 -17.185 -16.304  0.00  0.00     0.068 A 
ENDROOT
BRANCH  13  18
ATOM     18  O   *** d   1      13.928 -12.654  -7.363  0.00  0.00    -0.361 OA
ATOM     19  H   *** d   1      13.120 -12.503  -6.847  0.00  0.00     0.217 HD
ENDBRANCH  13  18
BRANCH  17  20
ATOM     20  O   *** d   1      10.635 -17.810 -17.475  0.00  0.00    -0.356 OA
ATOM     21  C   *** d   1       9.630 -18.798 -17.434  0.00  0.00     0.210 C 
ENDBRANCH  17  20
TORSDOF 2
ENDMDL
MODEL 14
REMARK VINA RESULT:      -7.6      8.910     12.897
REMARK  2 active torsions:
REMARK  status: ('A' for Active; 'I' for Inactive)
REMARK    1  A    between atoms: O_3  and  C_19 
REMARK    2  A    between atoms: O_4  and  C_15 
ROOT
ATOM      1  O   *** d   1      26.844 -11.150 -12.036  0.00  0.00    -0.321 OA
ATOM      2  O   *** d   1      23.618 -13.104 -13.262  0.00  0.00    -0.286 OA
ATOM      3  C   *** d   1      24.448 -11.376 -12.028  0.00  0.00     0.048 A 
ATOM      4  C   *** d   1      25.819 -12.975 -13.125  0.00  0.00     0.049 A 
ATOM      5  C   *** d   1      23.255 -10.898 -11.556  0.00  0.00    -0.020 A 
ATOM      6  C   *** d   1      24.571 -12.507 -12.801  0.00  0.00     0.197 A 
ATOM      7  C   *** d   1      26.919 -12.309 -12.734  0.00  0.00     0.091 A 
ATOM      8  C   *** d   1      25.597 -10.759 -11.671  0.00  0.00     0.159 A 
ATOM      9  C   *** d   1      25.984 -14.107 -13.841  0.00  0.00     0.021 A 
ATOM     10  C   *** d   1      28.133 -12.792 -13.061  0.00  0.00     0.074 A 
ATOM     11  C   *** d   1      23.127  -9.654 -11.037  0.00  0.00     0.015 A 
ATOM     12  C   *** d   1      22.088 -11.581 -11.518  0.00  0.00     0.015 A 
ATOM     13  C   *** d   1      28.310 -13.920 -13.764  0.00  0.00     0.068 A 
ATOM     14  C   *** d   1      27.204 -14.570 -14.153  0.00  0.00     0.037 A 
ATOM     15  C   *** d   1      21.976  -9.148 -10.569  0.00  0.00     0.037 A 
ATOM     16  C   *** d   1      20.930 -11.086 -11.048  0.00  0.00     0.037 A 
ATOM     17  C   *** d   1      20.825  -9.839 -10.560  0.00  0.00     0.068 A 
ENDROOT
BRANCH  13  18
ATOM     18  O   *** d   1      29.555 -14.372 -14.072  0.00  0.00    -0.361 OA
ATOM     19  H   *** d   1      29.597 -15.327 -13.900  0.00  0.00     0.217 HD
ENDBRANCH  13  18
BRANCH  17  20
ATOM     20  O   *** d   1      19.687  -9.256 -10.058  0.00  0.00    -0.356 OA
ATOM     21  C   *** d   1      19.767  -7.938  -9.563  0.00  0.00     0.210 C 
ENDBRANCH  17  20
TORSDOF 2
ENDMDL
MODEL 15
REMARK VINA RESULT:      -7.4      3.514      5.877
REMARK  2 active torsions:
REMARK  status: ('A' for Active; 'I' for Inactive)
REMARK    1  A    between atoms: O_3  and  C_19 
REMARK    2  A    between atoms: O_4  and  C_15 
ROOT
ATOM      1  O   *** d   1      15.131 -15.690 -13.748  0.00  0.00    -0.321 OA
ATOM      2  O   *** d   1      11.190 -16.093 -13.555  0.00  0.00    -0.286 OA
ATOM      3  C   *** d   1      13.106 -15.524 -12.458  0.00  0.00     0.048 A 
ATOM      4  C   *** d   1      13.074 -16.392 -14.668  0.00  0.00     0.049 A 
ATOM      5  C   *** d   1      12.543 -15.230 -11.245  0.00  0.00    -0.020 A 
ATOM      6  C   *** d   1      12.403 -16.014 -13.534  0.00  0.00     0.197 A 
ATOM      7  C   *** d   1      14.407 -16.240 -14.753  0.00  0.00     0.091 A 
ATOM      8  C   *** d   1      14.443 -15.399 -12.616  0.00  0.00     0.159 A 
ATOM      9  C   *** d   1      12.428 -16.922 -15.728  0.00  0.00     0.021 A 
ATOM     10  C   *** d   1      15.044 -16.622 -15.877  0.00  0.00     0.074 A 
ATOM     11  C   *** d   1      13.188 -14.503 -10.303  0.00  0.00     0.015 A 
ATOM     12  C   *** d   1      11.323 -15.631 -10.822  0.00  0.00     0.015 A 
ATOM     13  C   *** d   1      14.414 -17.159 -16.932  0.00  0.00     0.068 A 
ATOM     14  C   *** d   1      13.084 -17.299 -16.836  0.00  0.00     0.037 A 
ATOM     15  C   *** d   1      12.670 -14.191  -9.106  0.00  0.00     0.037 A 
ATOM     16  C   *** d   1      10.794 -15.329  -9.623  0.00  0.00     0.037 A 
ATOM     17  C   *** d   1      11.447 -14.585  -8.716  0.00  0.00     0.068 A 
ENDROOT
BRANCH  13  18
ATOM     18  O   *** d   1      15.096 -17.532 -18.048  0.00  0.00    -0.361 OA
ATOM     19  H   *** d   1      15.197 -16.762 -18.630  0.00  0.00     0.217 HD
ENDBRANCH  13  18
BRANCH  17  20
ATOM     20  O   *** d   1      10.986 -14.231  -7.471  0.00  0.00    -0.356 OA
ATOM     21  C   *** d   1       9.887 -14.933  -6.934  0.00  0.00     0.210 C 
ENDBRANCH  17  20
TORSDOF 2
ENDMDL
MODEL 16
REMARK VINA RESULT:      -7.3     27.035     29.054
REMARK  2 active torsions:
REMARK  status: ('A' for Active; 'I' for Inactive)
REMARK    1  A    between atoms: O_3  and  C_19 
REMARK    2  A    between atoms: O_4  and  C_15 
ROOT
ATOM      1  O   *** d   1      -7.012   5.731 -11.959  0.00  0.00    -0.321 OA
ATOM      2  O   *** d   1      -7.536   1.983 -13.145  0.00  0.00    -0.286 OA
ATOM      3  C   *** d   1      -8.513   3.901 -12.395  0.00  0.00     0.048 A 
ATOM      4  C   *** d   1      -6.163   3.620 -12.587  0.00  0.00     0.049 A 
ATOM      5  C   *** d   1      -9.806   3.452 -12.374  0.00  0.00    -0.020 A 
ATOM      6  C   *** d   1      -7.431   3.113 -12.711  0.00  0.00     0.197 A 
ATOM      7  C   *** d   1      -5.974   4.896 -12.207  0.00  0.00     0.091 A 
ATOM      8  C   *** d   1      -8.247   5.172 -12.020  0.00  0.00     0.159 A 
ATOM      9  C   *** d   1      -5.073   2.866 -12.841  0.00  0.00     0.021 A 
ATOM     10  C   *** d   1      -4.718   5.369 -12.088  0.00  0.00     0.074 A 
ATOM     11  C   *** d   1     -10.865   4.295 -12.330  0.00  0.00     0.015 A 
ATOM     12  C   *** d   1     -10.194   2.157 -12.368  0.00  0.00     0.015 A 
ATOM     13  C   *** d   1      -3.628   4.627 -12.329  0.00  0.00     0.068 A 
ATOM     14  C   *** d   1      -3.831   3.359 -12.713  0.00  0.00     0.037 A 
ATOM     15  C   *** d   1     -12.146   3.895 -12.313  0.00  0.00     0.037 A 
ATOM     16  C   *** d   1     -11.473   1.744 -12.346  0.00  0.00     0.037 A 
ATOM     17  C   *** d   1     -12.507   2.602 -12.327  0.00  0.00     0.068 A 
ENDROOT
BRANCH  13  18
ATOM     18  O   *** d   1      -2.377   5.145 -12.196  0.00  0.00    -0.361 OA
ATOM     19  H   *** d   1      -2.445   6.055 -11.864  0.00  0.00     0.217 HD
ENDBRANCH  13  18
BRANCH  17  20
ATOM     20  O   *** d   1     -13.839   2.269 -12.302  0.00  0.00    -0.356 OA
ATOM     21  C   *** d   1     -14.302   1.269 -13.181  0.00  0.00     0.210 C 
ENDBRANCH  17  20
TORSDOF 2
ENDMDL
MODEL 17
REMARK VINA RESULT:      -7.3      4.192      8.490
REMARK  2 active torsions:
REMARK  status: ('A' for Active; 'I' for Inactive)
REMARK    1  A    between atoms: O_3  and  C_19 
REMARK    2  A    between atoms: O_4  and  C_15 
ROOT
ATOM      1  O   *** d   1      13.812 -14.883 -13.235  0.00  0.00    -0.321 OA
ATOM      2  O   *** d   1      10.400 -16.895 -13.438  0.00  0.00    -0.286 OA
ATOM      3  C   *** d   1      12.216 -16.100 -14.563  0.00  0.00     0.048 A 
ATOM      4  C   *** d   1      11.794 -15.639 -12.272  0.00  0.00     0.049 A 
ATOM      5  C   *** d   1      11.873 -16.553 -15.809  0.00  0.00    -0.020 A 
ATOM      6  C   *** d   1      11.419 -16.232 -13.450  0.00  0.00     0.197 A 
ATOM      7  C   *** d   1      12.960 -14.973 -12.186  0.00  0.00     0.091 A 
ATOM      8  C   *** d   1      13.372 -15.417 -14.402  0.00  0.00     0.159 A 
ATOM      9  C   *** d   1      11.018 -15.704 -11.170  0.00  0.00     0.021 A 
ATOM     10  C   *** d   1      13.304 -14.397 -11.018  0.00  0.00     0.074 A 
ATOM     11  C   *** d   1      12.772 -16.657 -16.816  0.00  0.00     0.015 A 
ATOM     12  C   *** d   1      10.633 -16.921 -16.203  0.00  0.00     0.015 A 
ATOM     13  C   *** d   1      12.536 -14.447  -9.920  0.00  0.00     0.068 A 
ATOM     14  C   *** d   1      11.381 -15.119 -10.018  0.00  0.00     0.037 A 
ATOM     15  C   *** d   1      12.477 -17.100 -18.047  0.00  0.00     0.037 A 
ATOM     16  C   *** d   1      10.323 -17.362 -17.434  0.00  0.00     0.037 A 
ATOM     17  C   *** d   1      11.240 -17.478 -18.409  0.00  0.00     0.068 A 
ENDROOT
BRANCH  13  18
ATOM     18  O   *** d   1      12.923 -13.849  -8.760  0.00  0.00    -0.361 OA
ATOM     19  H   *** d   1      12.966 -12.889  -8.899  0.00  0.00     0.217 HD
ENDBRANCH  13  18
BRANCH  17  20
ATOM     20  O   *** d   1      11.013 -17.916 -19.691  0.00  0.00    -0.356 OA
ATOM     21  C   *** d   1       9.789 -18.554 -19.979  0.00  0.00     0.210 C 
ENDBRANCH  17  20
TORSDOF 2
ENDMDL
MODEL 18
REMARK VINA RESULT:      -7.2     27.533     29.565
REMARK  2 active torsions:
REMARK  status: ('A' for Active; 'I' for Inactive)
REMARK    1  A    between atoms: O_3  and  C_19 
REMARK    2  A    between atoms: O_4  and  C_15 
ROOT
ATOM      1  O   *** d   1      -6.715   2.499 -12.778  0.00  0.00    -0.321 OA
ATOM      2  O   *** d   1      -8.829   5.642 -11.602  0.00  0.00    -0.286 OA
ATOM      3  C   *** d   1      -8.867   3.497 -12.372  0.00  0.00     0.048 A 
ATOM      4  C   *** d   1      -6.872   4.764 -12.133  0.00  0.00     0.049 A 
ATOM      5  C   *** d   1     -10.226   3.343 -12.419  0.00  0.00    -0.020 A 
ATOM      6  C   *** d   1      -8.237   4.672 -12.034  0.00  0.00     0.197 A 
ATOM      7  C   *** d   1      -6.144   3.698 -12.509  0.00  0.00     0.091 A 
ATOM      8  C   *** d   1      -8.070   2.469 -12.742  0.00  0.00     0.159 A 
ATOM      9  C   *** d   1      -6.220   5.913 -11.857  0.00  0.00     0.021 A 
ATOM     10  C   *** d   1      -4.805   3.815 -12.602  0.00  0.00     0.074 A 
ATOM     11  C   *** d   1     -10.816   2.126 -12.485  0.00  0.00     0.015 A 
ATOM     12  C   *** d   1     -11.136   4.344 -12.432  0.00  0.00     0.015 A 
ATOM     13  C   *** d   1      -4.147   4.954 -12.340  0.00  0.00     0.068 A 
ATOM     14  C   *** d   1      -4.885   6.006 -11.959  0.00  0.00     0.037 A 
ATOM     15  C   *** d   1     -12.143   1.933 -12.527  0.00  0.00     0.037 A 
ATOM     16  C   *** d   1     -12.467   4.163 -12.480  0.00  0.00     0.037 A 
ATOM     17  C   *** d   1     -13.027   2.944 -12.520  0.00  0.00     0.068 A 
ENDROOT
BRANCH  13  18
ATOM     18  O   *** d   1      -2.793   5.028 -12.447  0.00  0.00    -0.361 OA
ATOM     19  H   *** d   1      -2.448   4.160 -12.713  0.00  0.00     0.217 HD
ENDBRANCH  13  18
BRANCH  17  20
ATOM     20  O   *** d   1     -14.372   2.668 -12.572  0.00  0.00    -0.356 OA
ATOM     21  C   *** d   1     -14.817   1.635 -13.422  0.00  0.00     0.210 C 
ENDBRANCH  17  20
TORSDOF 2
ENDMDL
MODEL 19
REMARK VINA RESULT:      -6.7      4.233      6.995
REMARK  2 active torsions:
REMARK  status: ('A' for Active; 'I' for Inactive)
REMARK    1  A    between atoms: O_3  and  C_19 
REMARK    2  A    between atoms: O_4  and  C_15 
ROOT
ATOM      1  O   *** d   1      11.099 -16.914 -16.050  0.00  0.00    -0.321 OA
ATOM      2  O   *** d   1      14.175 -16.956 -13.547  0.00  0.00    -0.286 OA
ATOM      3  C   *** d   1      11.947 -16.567 -13.825  0.00  0.00     0.048 A 
ATOM      4  C   *** d   1      13.410 -17.113 -15.613  0.00  0.00     0.049 A 
ATOM      5  C   *** d   1      11.665 -16.188 -12.540  0.00  0.00    -0.020 A 
ATOM      6  C   *** d   1      13.210 -16.861 -14.281  0.00  0.00     0.197 A 
ATOM      7  C   *** d   1      12.371 -17.123 -16.467  0.00  0.00     0.091 A 
ATOM      8  C   *** d   1      10.952 -16.595 -14.740  0.00  0.00     0.159 A 
ATOM      9  C   *** d   1      14.641 -17.359 -16.109  0.00  0.00     0.021 A 
ATOM     10  C   *** d   1      12.594 -17.370 -17.773  0.00  0.00     0.074 A 
ATOM     11  C   *** d   1      10.403 -16.169 -12.049  0.00  0.00     0.015 A 
ATOM     12  C   *** d   1      12.567 -15.770 -11.623  0.00  0.00     0.015 A 
ATOM     13  C   *** d   1      13.813 -17.606 -18.278  0.00  0.00     0.068 A 
ATOM     14  C   *** d   1      14.838 -17.599 -17.414  0.00  0.00     0.037 A 
ATOM     15  C   *** d   1      10.087 -15.809 -10.796  0.00  0.00     0.037 A 
ATOM     16  C   *** d   1      12.262 -15.402 -10.366  0.00  0.00     0.037 A 
ATOM     17  C   *** d   1      11.003 -15.416  -9.897  0.00  0.00     0.068 A 
ENDROOT
BRANCH  13  18
ATOM     18  O   *** d   1      13.993 -17.850 -19.605  0.00  0.00    -0.361 OA
ATOM     19  H   *** d   1      13.229 -18.345 -19.942  0.00  0.00     0.217 HD
ENDBRANCH  13  18
BRANCH  17  20
ATOM     20  O   *** d   1      10.603 -15.056  -8.633  0.00  0.00    -0.356 OA
ATOM     21  C   *** d   1       9.265 -14.655  -8.438  0.00  0.00     0.210 C 
ENDBRANCH  17  20
TORSDOF 2
ENDMDL
MODEL 20
REMARK VINA RESULT:      -6.6     12.608     15.180
REMARK  2 active torsions:
REMARK  status: ('A' for Active; 'I' for Inactive)
REMARK    1  A    between atoms: O_3  and  C_19 
REMARK    2  A    between atoms: O_4  and  C_15 
ROOT
ATOM      1  O   *** d   1      27.314  -8.703 -12.446  0.00  0.00    -0.321 OA
ATOM      2  O   *** d   1      25.473 -12.205 -12.163  0.00  0.00    -0.286 OA
ATOM      3  C   *** d   1      26.868 -10.875 -13.381  0.00  0.00     0.048 A 
ATOM      4  C   *** d   1      25.768 -10.151 -11.405  0.00  0.00     0.049 A 
ATOM      5  C   *** d   1      27.083 -11.739 -14.421  0.00  0.00    -0.020 A 
ATOM      6  C   *** d   1      26.009 -11.128 -12.337  0.00  0.00     0.197 A 
ATOM      7  C   *** d   1      26.403  -8.968 -11.478  0.00  0.00     0.091 A 
ATOM      8  C   *** d   1      27.469  -9.664 -13.390  0.00  0.00     0.159 A 
ATOM      9  C   *** d   1      24.896 -10.342 -10.392  0.00  0.00     0.021 A 
ATOM     10  C   *** d   1      26.145  -8.024 -10.552  0.00  0.00     0.074 A 
ATOM     11  C   *** d   1      28.119 -11.594 -15.281  0.00  0.00     0.015 A 
ATOM     12  C   *** d   1      26.309 -12.800 -14.741  0.00  0.00     0.015 A 
ATOM     13  C   *** d   1      25.275  -8.198  -9.547  0.00  0.00     0.068 A 
ATOM     14  C   *** d   1      24.654  -9.385  -9.483  0.00  0.00     0.037 A 
ATOM     15  C   *** d   1      28.367 -12.421 -16.308  0.00  0.00     0.037 A 
ATOM     16  C   *** d   1      26.544 -13.633 -15.770  0.00  0.00     0.037 A 
ATOM     17  C   *** d   1      27.594 -13.480 -16.594  0.00  0.00     0.068 A 
ENDROOT
BRANCH  13  18
ATOM     18  O   *** d   1      25.044  -7.217  -8.634  0.00  0.00    -0.361 OA
ATOM     19  H   *** d   1      25.603  -6.451  -8.845  0.00  0.00     0.217 HD
ENDBRANCH  13  18
BRANCH  17  20
ATOM     20  O   *** d   1      27.907 -14.279 -17.667  0.00  0.00    -0.356 OA
ATOM     21  C   *** d   1      29.258 -14.384 -18.058  0.00  0.00     0.210 C 
ENDBRANCH  17  20
TORSDOF 2
ENDMDL
