# Supplementary material for: Astragalus in Acute Pancreatitis: Insights from Network Pharmacology, Molecular Docking, and Meta-Analysis Validation
Source: Curr Issues Mol Biol. 2025 May 21;47(5):379. doi: 10.3390/cimb47050379 (PMC12109879; doi:10.3390/cimb47050379)
Supplement: Supplementary file 1 [file cimb-47-00379-s001.zip › Original Data/Network Pharmacology/5 Molecular Docking/Formononetin/Formononetin.mol2]

@<TRIPOS>MOLECULE
Unnamed
32 34 1 0 0
SMALL
USER_CHARGES


@<TRIPOS>ATOM
      1 O           0.1043   -0.0577   -0.2690 O.2       1     ****    0.0000
      2 O           1.6542    3.5655    0.1727 O.2       1     ****    0.0000
      3 O           7.6142    1.3363    0.3353 O.3       1     ****    0.0000
      4 O          -4.1946    1.7472    0.1150 O.3       1     ****    0.0000
      5 C           2.0545    1.3296   -0.0195 C.ar      1     ****    0.0000
      6 C          -0.1267    2.2609    0.1044 C.ar      1     ****    0.0000
      7 C           3.4178    1.3777    0.0867 C.ar      1     ****    0.0000
      8 C           1.2338    2.4268    0.1046 C.ar      1     ****    0.0000
      9 C          -0.6645    1.0397   -0.0667 C.ar      1     ****    0.0000
     10 C           1.4443    0.1351   -0.1872 C.ar      1     ****    0.0000
     11 C          -0.9662    3.3046    0.2709 C.ar      1     ****    0.0000
     12 C          -2.0036    0.9031   -0.0596 C.ar      1     ****    0.0000
     13 C           4.2115    0.3533   -0.3044 C.ar      1     ****    0.0000
     14 C           4.1363    2.4017    0.6012 C.ar      1     ****    0.0000
     15 C          -2.8471    1.9314    0.1143 C.ar      1     ****    0.0000
     16 C          -2.2979    3.1435    0.2773 C.ar      1     ****    0.0000
     17 C           5.5514    0.3626   -0.2208 C.ar      1     ****    0.0000
     18 C           5.4770    2.4219    0.6943 C.ar      1     ****    0.0000
     19 C           6.2434    1.4006    0.2756 C.ar      1     ****    0.0000
     20 C           8.3167    2.4165    0.9048 C.3       1     ****    0.0000
     21 H           1.9795   -0.8251   -0.2303 H         1     ****    0.0000
     22 H          -0.6115    4.3384    0.4177 H         1     ****    0.0000
     23 H           3.8249   -0.5614   -0.7780 H         1     ****    0.0000
     24 H           3.6783    3.2881    1.0601 H         1     ****    0.0000
     25 H          -2.4315   -0.1032   -0.2074 H         1     ****    0.0000
     26 H          -2.9574    4.0165    0.4194 H         1     ****    0.0000
     27 H           6.1190   -0.5125   -0.5845 H         1     ****    0.0000
     28 H           5.9421    3.3106    1.1521 H         1     ****    0.0000
     29 H          -4.3865    0.8064   -0.0293 H         1     ****    0.0000
     30 H           9.4025    2.1741    0.8669 H         1     ****    0.0000
     31 H           8.1473    3.3435    0.3128 H         1     ****    0.0000
     32 H           8.0269    2.5472    1.9713 H         1     ****    0.0000
@<TRIPOS>BOND
     1     1     9     1
     2     1    10     1
     3     2     8     2
     4     3    19     1
     5     3    20     1
     6     4    15     1
     7     4    29     1
     8     5     7     1
     9     5     8     1
    10     5    10     2
    11     6     8     1
    12     6     9     1
    13     6    11     2
    14     7    13     1
    15     7    14     2
    16     9    12     2
    17    10    21     1
    18    11    16     1
    19    11    22     1
    20    12    15     1
    21    12    25     1
    22    13    17     2
    23    13    23     1
    24    14    18     1
    25    14    24     1
    26    15    16     2
    27    16    26     1
    28    17    19     1
    29    17    27     1
    30    18    19     2
    31    18    28     1
    32    20    30     1
    33    20    31     1
    34    20    32     1
