# Supplementary material for: Astragalus in Acute Pancreatitis: Insights from Network Pharmacology, Molecular Docking, and Meta-Analysis Validation
Source: Curr Issues Mol Biol. 2025 May 21;47(5):379. doi: 10.3390/cimb47050379 (PMC12109879; doi:10.3390/cimb47050379)
Supplement: Supplementary file 1 [file cimb-47-00379-s001.zip › Original Data/Network Pharmacology/5 Molecular Docking/Formononetin/HIF1A/config.txt]

receptor = 1lqb.pdbqt
ligand = Formononetin.pdbqt

center_x = 44.787  
center_y = 54.205    
center_z = 66.278

size_x = 52   
size_y = 48   
size_z = 86

energy_range = 5
num_modes = 20
