# Supplementary material for: Astragalus in Acute Pancreatitis: Insights from Network Pharmacology, Molecular Docking, and Meta-Analysis Validation
Source: Curr Issues Mol Biol. 2025 May 21;47(5):379. doi: 10.3390/cimb47050379 (PMC12109879; doi:10.3390/cimb47050379)
Supplement: Supplementary file 1 [file cimb-47-00379-s001.zip › Original Data/Network Pharmacology/5 Molecular Docking/Formononetin/HIF1A/log.txt]

#################################################################
# If you used AutoDock Vina in your work, please cite:          #
#                                                               #
# O. Trott, A. J. Olson,                                        #
# AutoDock Vina: improving the speed and accuracy of docking    #
# with a new scoring function, efficient optimization and       #
# multithreading, Journal of Computational Chemistry 31 (2010)  #
# 455-461                                                       #
#                                                               #
# DOI 10.1002/jcc.21334                                         #
#                                                               #
# Please see http://vina.scripps.edu for more information.      #
#################################################################

WARNING: The search space volume > 27000 Angstrom^3 (See FAQ)
Detected 22 CPUs
WARNING: at low exhaustiveness, it may be impossible to utilize all CPUs
Reading input ... done.
Setting up the scoring function ... done.
Analyzing the binding site ... done.
Using random seed: -1069611520
Performing search ... done.
Refining results ... done.

mode |   affinity | dist from best mode
     | (kcal/mol) | rmsd l.b.| rmsd u.b.
-----+------------+----------+----------
   1         -6.9      0.000      0.000
   2         -6.5      3.850      5.545
   3         -6.3      0.925      2.200
   4         -6.2      3.697      6.756
   5         -6.2      3.301      5.649
   6         -6.2      4.075      6.589
   7         -6.2     21.261     22.743
   8         -6.1     20.594     24.530
   9         -6.1      7.657      9.876
  10         -6.0     18.523     23.315
  11         -6.0     11.091     14.074
  12         -5.9     19.350     23.926
  13         -5.9      6.837      8.190
  14         -5.8     11.536     16.258
  15         -5.8     13.280     17.452
  16         -5.7     15.385     16.409
  17         -5.7     34.117     36.457
  18         -5.7     10.831     12.114
  19         -5.6     20.210     22.367
  20         -5.6     10.905     12.128
Writing output ... done.
