# Supplementary material for: Astragalus in Acute Pancreatitis: Insights from Network Pharmacology, Molecular Docking, and Meta-Analysis Validation
Source: Curr Issues Mol Biol. 2025 May 21;47(5):379. doi: 10.3390/cimb47050379 (PMC12109879; doi:10.3390/cimb47050379)
Supplement: Supplementary file 1 [file cimb-47-00379-s001.zip › Original Data/Network Pharmacology/5 Molecular Docking/Formononetin/HIF1A/output.pdbqt]

MODEL 1
REMARK VINA RESULT:      -6.9      0.000      0.000
REMARK  2 active torsions:
REMARK  status: ('A' for Active; 'I' for Inactive)
REMARK    1  A    between atoms: O_3  and  C_19 
REMARK    2  A    between atoms: O_4  and  C_15 
ROOT
ATOM      1  O   *** d   1      39.723  49.462  54.306  0.00  0.00    -0.321 OA
ATOM      2  O   *** d   1      40.473  51.684  57.505  0.00  0.00    -0.286 OA
ATOM      3  C   *** d   1      38.933  50.469  56.345  0.00  0.00     0.048 A 
ATOM      4  C   *** d   1      41.132  50.886  55.554  0.00  0.00     0.049 A 
ATOM      5  C   *** d   1      37.870  50.670  57.184  0.00  0.00    -0.020 A 
ATOM      6  C   *** d   1      40.166  51.052  56.513  0.00  0.00     0.197 A 
ATOM      7  C   *** d   1      40.897  50.118  54.476  0.00  0.00     0.091 A 
ATOM      8  C   *** d   1      38.768  49.711  55.237  0.00  0.00     0.159 A 
ATOM      9  C   *** d   1      42.340  51.481  55.657  0.00  0.00     0.021 A 
ATOM     10  C   *** d   1      41.861  49.974  53.546  0.00  0.00     0.074 A 
ATOM     11  C   *** d   1      36.766  49.886  57.157  0.00  0.00     0.015 A 
ATOM     12  C   *** d   1      37.763  51.656  58.103  0.00  0.00     0.015 A 
ATOM     13  C   *** d   1      43.060  50.567  53.633  0.00  0.00     0.068 A 
ATOM     14  C   *** d   1      43.283  51.325  54.716  0.00  0.00     0.037 A 
ATOM     15  C   *** d   1      35.707  50.047  57.964  0.00  0.00     0.037 A 
ATOM     16  C   *** d   1      36.706  51.831  58.915  0.00  0.00     0.037 A 
ATOM     17  C   *** d   1      35.633  51.024  58.884  0.00  0.00     0.068 A 
ENDROOT
BRANCH  13  18
ATOM     18  O   *** d   1      44.005  50.395  52.670  0.00  0.00    -0.361 OA
ATOM     19  H   *** d   1      44.158  49.445  52.542  0.00  0.00     0.217 HD
ENDBRANCH  13  18
BRANCH  17  20
ATOM     20  O   *** d   1      34.513  51.130  59.671  0.00  0.00    -0.356 OA
ATOM     21  C   *** d   1      33.611  52.185  59.423  0.00  0.00     0.210 C 
ENDBRANCH  17  20
TORSDOF 2
ENDMDL
MODEL 2
REMARK VINA RESULT:      -6.5      3.850      5.545
REMARK  2 active torsions:
REMARK  status: ('A' for Active; 'I' for Inactive)
REMARK    1  A    between atoms: O_3  and  C_19 
REMARK    2  A    between atoms: O_4  and  C_15 
ROOT
ATOM      1  O   *** d   1      40.566  55.381  57.680  0.00  0.00    -0.321 OA
ATOM      2  O   *** d   1      42.263  52.953  55.042  0.00  0.00    -0.286 OA
ATOM      3  C   *** d   1      40.831  53.155  56.805  0.00  0.00     0.048 A 
ATOM      4  C   *** d   1      42.127  54.957  55.961  0.00  0.00     0.049 A 
ATOM      5  C   *** d   1      40.489  51.834  56.915  0.00  0.00    -0.020 A 
ATOM      6  C   *** d   1      41.763  53.636  55.915  0.00  0.00     0.197 A 
ATOM      7  C   *** d   1      41.543  55.794  56.837  0.00  0.00     0.091 A 
ATOM      8  C   *** d   1      40.287  54.054  57.656  0.00  0.00     0.159 A 
ATOM      9  C   *** d   1      43.073  55.458  55.139  0.00  0.00     0.021 A 
ATOM     10  C   *** d   1      41.921  57.087  56.865  0.00  0.00     0.074 A 
ATOM     11  C   *** d   1      39.391  51.424  57.594  0.00  0.00     0.015 A 
ATOM     12  C   *** d   1      41.184  50.792  56.407  0.00  0.00     0.015 A 
ATOM     13  C   *** d   1      42.865  57.594  56.059  0.00  0.00     0.068 A 
ATOM     14  C   *** d   1      43.435  56.749  55.187  0.00  0.00     0.037 A 
ATOM     15  C   *** d   1      39.019  50.141  57.721  0.00  0.00     0.037 A 
ATOM     16  C   *** d   1      40.825  49.502  56.532  0.00  0.00     0.037 A 
ATOM     17  C   *** d   1      39.717  49.124  57.190  0.00  0.00     0.068 A 
ENDROOT
BRANCH  13  18
ATOM     18  O   *** d   1      43.217  58.907  56.121  0.00  0.00    -0.361 OA
ATOM     19  H   *** d   1      44.156  58.994  55.889  0.00  0.00     0.217 HD
ENDBRANCH  13  18
BRANCH  17  20
ATOM     20  O   *** d   1      39.277  47.835  57.368  0.00  0.00    -0.356 OA
ATOM     21  C   *** d   1      40.078  46.945  58.112  0.00  0.00     0.210 C 
ENDBRANCH  17  20
TORSDOF 2
ENDMDL
MODEL 3
REMARK VINA RESULT:      -6.3      0.925      2.200
REMARK  2 active torsions:
REMARK  status: ('A' for Active; 'I' for Inactive)
REMARK    1  A    between atoms: O_3  and  C_19 
REMARK    2  A    between atoms: O_4  and  C_15 
ROOT
ATOM      1  O   *** d   1      40.913  51.503  56.411  0.00  0.00    -0.321 OA
ATOM      2  O   *** d   1      38.166  49.501  54.369  0.00  0.00    -0.286 OA
ATOM      3  C   *** d   1      38.677  50.623  56.286  0.00  0.00     0.048 A 
ATOM      4  C   *** d   1      40.259  50.177  54.572  0.00  0.00     0.049 A 
ATOM      5  C   *** d   1      37.472  50.466  56.917  0.00  0.00    -0.020 A 
ATOM      6  C   *** d   1      38.986  50.064  55.068  0.00  0.00     0.197 A 
ATOM      7  C   *** d   1      41.193  50.872  55.245  0.00  0.00     0.091 A 
ATOM      8  C   *** d   1      39.666  51.306  56.905  0.00  0.00     0.159 A 
ATOM      9  C   *** d   1      40.615  49.603  53.403  0.00  0.00     0.021 A 
ATOM     10  C   *** d   1      42.437  50.965  54.738  0.00  0.00     0.074 A 
ATOM     11  C   *** d   1      37.098  51.235  57.967  0.00  0.00     0.015 A 
ATOM     12  C   *** d   1      36.535  49.540  56.613  0.00  0.00     0.015 A 
ATOM     13  C   *** d   1      42.805  50.392  53.584  0.00  0.00     0.068 A 
ATOM     14  C   *** d   1      41.863  49.707  52.920  0.00  0.00     0.037 A 
ATOM     15  C   *** d   1      35.926  51.116  58.608  0.00  0.00     0.037 A 
ATOM     16  C   *** d   1      35.359  49.407  57.251  0.00  0.00     0.037 A 
ATOM     17  C   *** d   1      35.002  50.200  58.275  0.00  0.00     0.068 A 
ENDROOT
BRANCH  13  18
ATOM     18  O   *** d   1      44.075  50.510  53.109  0.00  0.00    -0.361 OA
ATOM     19  H   *** d   1      44.660  49.930  53.623  0.00  0.00     0.217 HD
ENDBRANCH  13  18
BRANCH  17  20
ATOM     20  O   *** d   1      33.827  50.134  58.983  0.00  0.00    -0.356 OA
ATOM     21  C   *** d   1      33.837  50.502  60.344  0.00  0.00     0.210 C 
ENDBRANCH  17  20
TORSDOF 2
ENDMDL
MODEL 4
REMARK VINA RESULT:      -6.2      3.697      6.756
REMARK  2 active torsions:
REMARK  status: ('A' for Active; 'I' for Inactive)
REMARK    1  A    between atoms: O_3  and  C_19 
REMARK    2  A    between atoms: O_4  and  C_15 
ROOT
ATOM      1  O   *** d   1      39.484  52.056  58.109  0.00  0.00    -0.321 OA
ATOM      2  O   *** d   1      42.292  51.910  55.312  0.00  0.00    -0.286 OA
ATOM      3  C   *** d   1      41.160  53.198  56.814  0.00  0.00     0.048 A 
ATOM      4  C   *** d   1      40.641  50.919  56.395  0.00  0.00     0.049 A 
ATOM      5  C   *** d   1      41.780  54.387  56.540  0.00  0.00    -0.020 A 
ATOM      6  C   *** d   1      41.399  52.030  56.128  0.00  0.00     0.197 A 
ATOM      7  C   *** d   1      39.702  50.950  57.356  0.00  0.00     0.091 A 
ATOM      8  C   *** d   1      40.200  53.155  57.766  0.00  0.00     0.159 A 
ATOM      9  C   *** d   1      40.811  49.768  55.711  0.00  0.00     0.021 A 
ATOM     10  C   *** d   1      38.968  49.846  57.596  0.00  0.00     0.074 A 
ATOM     11  C   *** d   1      41.735  55.441  57.390  0.00  0.00     0.015 A 
ATOM     12  C   *** d   1      42.475  54.677  55.417  0.00  0.00     0.015 A 
ATOM     13  C   *** d   1      39.122  48.700  56.918  0.00  0.00     0.068 A 
ATOM     14  C   *** d   1      40.066  48.681  55.967  0.00  0.00     0.037 A 
ATOM     15  C   *** d   1      42.333  56.620  57.161  0.00  0.00     0.037 A 
ATOM     16  C   *** d   1      43.074  55.855  55.174  0.00  0.00     0.037 A 
ATOM     17  C   *** d   1      43.034  56.877  56.045  0.00  0.00     0.068 A 
ENDROOT
BRANCH  13  18
ATOM     18  O   *** d   1      38.357  47.608  57.193  0.00  0.00    -0.361 OA
ATOM     19  H   *** d   1      38.167  47.139  56.365  0.00  0.00     0.217 HD
ENDBRANCH  13  18
BRANCH  17  20
ATOM     20  O   *** d   1      43.613  58.111  55.877  0.00  0.00    -0.356 OA
ATOM     21  C   *** d   1      44.818  58.389  56.554  0.00  0.00     0.210 C 
ENDBRANCH  17  20
TORSDOF 2
ENDMDL
MODEL 5
REMARK VINA RESULT:      -6.2      3.301      5.649
REMARK  2 active torsions:
REMARK  status: ('A' for Active; 'I' for Inactive)
REMARK    1  A    between atoms: O_3  and  C_19 
REMARK    2  A    between atoms: O_4  and  C_15 
ROOT
ATOM      1  O   *** d   1      41.348  50.317  53.430  0.00  0.00    -0.321 OA
ATOM      2  O   *** d   1      39.616  51.125  56.906  0.00  0.00    -0.286 OA
ATOM      3  C   *** d   1      41.034  51.837  55.269  0.00  0.00     0.048 A 
ATOM      4  C   *** d   1      40.042  49.680  55.290  0.00  0.00     0.049 A 
ATOM      5  C   *** d   1      41.372  53.040  55.829  0.00  0.00    -0.020 A 
ATOM      6  C   *** d   1      40.226  50.906  55.877  0.00  0.00     0.197 A 
ATOM      7  C   *** d   1      40.606  49.402  54.102  0.00  0.00     0.091 A 
ATOM      8  C   *** d   1      41.568  51.489  54.076  0.00  0.00     0.159 A 
ATOM      9  C   *** d   1      39.296  48.721  55.877  0.00  0.00     0.021 A 
ATOM     10  C   *** d   1      40.414  48.190  53.548  0.00  0.00     0.074 A 
ATOM     11  C   *** d   1      41.934  54.041  55.112  0.00  0.00     0.015 A 
ATOM     12  C   *** d   1      41.224  53.375  57.131  0.00  0.00     0.015 A 
ATOM     13  C   *** d   1      39.682  47.226  54.126  0.00  0.00     0.068 A 
ATOM     14  C   *** d   1      39.120  47.519  55.307  0.00  0.00     0.037 A 
ATOM     15  C   *** d   1      42.275  55.234  55.622  0.00  0.00     0.037 A 
ATOM     16  C   *** d   1      41.566  54.565  57.655  0.00  0.00     0.037 A 
ATOM     17  C   *** d   1      42.100  55.551  56.915  0.00  0.00     0.068 A 
ENDROOT
BRANCH  13  18
ATOM     18  O   *** d   1      39.514  46.014  53.532  0.00  0.00    -0.361 OA
ATOM     19  H   *** d   1      40.357  45.533  53.551  0.00  0.00     0.217 HD
ENDBRANCH  13  18
BRANCH  17  20
ATOM     20  O   *** d   1      42.480  56.792  57.367  0.00  0.00    -0.356 OA
ATOM     21  C   *** d   1      43.856  57.079  57.474  0.00  0.00     0.210 C 
ENDBRANCH  17  20
TORSDOF 2
ENDMDL
MODEL 6
REMARK VINA RESULT:      -6.2      4.075      6.589
REMARK  2 active torsions:
REMARK  status: ('A' for Active; 'I' for Inactive)
REMARK    1  A    between atoms: O_3  and  C_19 
REMARK    2  A    between atoms: O_4  and  C_15 
ROOT
ATOM      1  O   *** d   1      42.064  51.733  54.758  0.00  0.00    -0.321 OA
ATOM      2  O   *** d   1      40.238  53.508  57.798  0.00  0.00    -0.286 OA
ATOM      3  C   *** d   1      41.753  53.702  56.106  0.00  0.00     0.048 A 
ATOM      4  C   *** d   1      40.656  51.667  56.651  0.00  0.00     0.049 A 
ATOM      5  C   *** d   1      42.127  54.997  56.342  0.00  0.00    -0.020 A 
ATOM      6  C   *** d   1      40.877  52.998  56.898  0.00  0.00     0.197 A 
ATOM      7  C   *** d   1      41.253  51.060  55.610  0.00  0.00     0.091 A 
ATOM      8  C   *** d   1      42.316  53.026  55.078  0.00  0.00     0.159 A 
ATOM      9  C   *** d   1      39.841  50.929  57.433  0.00  0.00     0.021 A 
ATOM     10  C   *** d   1      41.023  49.751  55.391  0.00  0.00     0.074 A 
ATOM     11  C   *** d   1      42.766  55.748  55.413  0.00  0.00     0.015 A 
ATOM     12  C   *** d   1      41.944  55.676  57.497  0.00  0.00     0.015 A 
ATOM     13  C   *** d   1      40.223  49.006  56.166  0.00  0.00     0.068 A 
ATOM     14  C   *** d   1      39.630  49.626  57.196  0.00  0.00     0.037 A 
ATOM     15  C   *** d   1      43.145  57.021  55.604  0.00  0.00     0.037 A 
ATOM     16  C   *** d   1      42.324  56.949  57.702  0.00  0.00     0.037 A 
ATOM     17  C   *** d   1      42.934  57.680  56.755  0.00  0.00     0.068 A 
ENDROOT
BRANCH  13  18
ATOM     18  O   *** d   1      40.019  47.685  55.909  0.00  0.00    -0.361 OA
ATOM     19  H   *** d   1      39.442  47.314  56.596  0.00  0.00     0.217 HD
ENDBRANCH  13  18
BRANCH  17  20
ATOM     20  O   *** d   1      43.357  58.981  56.878  0.00  0.00    -0.356 OA
ATOM     21  C   *** d   1      43.475  59.533  58.170  0.00  0.00     0.210 C 
ENDBRANCH  17  20
TORSDOF 2
ENDMDL
MODEL 7
REMARK VINA RESULT:      -6.2     21.261     22.743
REMARK  2 active torsions:
REMARK  status: ('A' for Active; 'I' for Inactive)
REMARK    1  A    between atoms: O_3  and  C_19 
REMARK    2  A    between atoms: O_4  and  C_15 
ROOT
ATOM      1  O   *** d   1      25.105  48.204  75.400  0.00  0.00    -0.321 OA
ATOM      2  O   *** d   1      26.125  51.508  73.458  0.00  0.00    -0.286 OA
ATOM      3  C   *** d   1      24.691  49.742  73.596  0.00  0.00     0.048 A 
ATOM      4  C   *** d   1      26.584  50.001  75.007  0.00  0.00     0.049 A 
ATOM      5  C   *** d   1      23.919  50.047  72.508  0.00  0.00    -0.020 A 
ATOM      6  C   *** d   1      25.806  50.454  73.972  0.00  0.00     0.197 A 
ATOM      7  C   *** d   1      26.236  48.894  75.686  0.00  0.00     0.091 A 
ATOM      8  C   *** d   1      24.403  48.640  74.325  0.00  0.00     0.159 A 
ATOM      9  C   *** d   1      27.712  50.643  75.376  0.00  0.00     0.021 A 
ATOM     10  C   *** d   1      27.019  48.467  76.696  0.00  0.00     0.074 A 
ATOM     11  C   *** d   1      22.691  49.509  72.316  0.00  0.00     0.015 A 
ATOM     12  C   *** d   1      24.270  50.873  71.496  0.00  0.00     0.015 A 
ATOM     13  C   *** d   1      28.147  49.092  77.065  0.00  0.00     0.068 A 
ATOM     14  C   *** d   1      28.478  50.197  76.383  0.00  0.00     0.037 A 
ATOM     15  C   *** d   1      21.903  49.786  71.266  0.00  0.00     0.037 A 
ATOM     16  C   *** d   1      23.491  51.154  70.436  0.00  0.00     0.037 A 
ATOM     17  C   *** d   1      22.266  50.625  70.283  0.00  0.00     0.068 A 
ENDROOT
BRANCH  13  18
ATOM     18  O   *** d   1      28.909  48.625  78.091  0.00  0.00    -0.361 OA
ATOM     19  H   *** d   1      29.846  48.738  77.865  0.00  0.00     0.217 HD
ENDBRANCH  13  18
BRANCH  17  20
ATOM     20  O   *** d   1      21.407  50.854  69.235  0.00  0.00    -0.356 OA
ATOM     21  C   *** d   1      21.862  50.607  67.924  0.00  0.00     0.210 C 
ENDBRANCH  17  20
TORSDOF 2
ENDMDL
MODEL 8
REMARK VINA RESULT:      -6.1     20.594     24.530
REMARK  2 active torsions:
REMARK  status: ('A' for Active; 'I' for Inactive)
REMARK    1  A    between atoms: O_3  and  C_19 
REMARK    2  A    between atoms: O_4  and  C_15 
ROOT
ATOM      1  O   *** d   1      49.749  55.029  38.466  0.00  0.00    -0.321 OA
ATOM      2  O   *** d   1      51.505  52.972  35.565  0.00  0.00    -0.286 OA
ATOM      3  C   *** d   1      51.641  54.731  37.009  0.00  0.00     0.048 A 
ATOM      4  C   *** d   1      49.714  53.360  36.798  0.00  0.00     0.049 A 
ATOM      5  C   *** d   1      52.865  55.200  36.613  0.00  0.00    -0.020 A 
ATOM      6  C   *** d   1      50.989  53.679  36.409  0.00  0.00     0.197 A 
ATOM      7  C   *** d   1      49.117  54.036  37.796  0.00  0.00     0.091 A 
ATOM      8  C   *** d   1      50.979  55.365  38.003  0.00  0.00     0.159 A 
ATOM      9  C   *** d   1      49.021  52.366  36.202  0.00  0.00     0.021 A 
ATOM     10  C   *** d   1      47.862  53.706  38.156  0.00  0.00     0.074 A 
ATOM     11  C   *** d   1      53.600  56.042  37.376  0.00  0.00     0.015 A 
ATOM     12  C   *** d   1      53.476  54.921  35.439  0.00  0.00     0.015 A 
ATOM     13  C   *** d   1      47.161  52.727  37.566  0.00  0.00     0.068 A 
ATOM     14  C   *** d   1      47.771  52.057  36.578  0.00  0.00     0.037 A 
ATOM     15  C   *** d   1      54.804  56.520  37.025  0.00  0.00     0.037 A 
ATOM     16  C   *** d   1      54.680  55.397  35.075  0.00  0.00     0.037 A 
ATOM     17  C   *** d   1      55.400  56.213  35.862  0.00  0.00     0.068 A 
ENDROOT
BRANCH  13  18
ATOM     18  O   *** d   1      45.894  52.427  37.962  0.00  0.00    -0.361 OA
ATOM     19  H   *** d   1      45.271  53.005  37.494  0.00  0.00     0.217 HD
ENDBRANCH  13  18
BRANCH  17  20
ATOM     20  O   *** d   1      56.632  56.745  35.569  0.00  0.00    -0.356 OA
ATOM     21  C   *** d   1      56.709  57.785  34.621  0.00  0.00     0.210 C 
ENDBRANCH  17  20
TORSDOF 2
ENDMDL
MODEL 9
REMARK VINA RESULT:      -6.1      7.657      9.876
REMARK  2 active torsions:
REMARK  status: ('A' for Active; 'I' for Inactive)
REMARK    1  A    between atoms: O_3  and  C_19 
REMARK    2  A    between atoms: O_4  and  C_15 
ROOT
ATOM      1  O   *** d   1      45.638  59.104  54.713  0.00  0.00    -0.321 OA
ATOM      2  O   *** d   1      43.191  56.218  55.905  0.00  0.00    -0.286 OA
ATOM      3  C   *** d   1      43.853  57.574  54.196  0.00  0.00     0.048 A 
ATOM      4  C   *** d   1      44.715  57.738  56.402  0.00  0.00     0.049 A 
ATOM      5  C   *** d   1      42.966  57.127  53.254  0.00  0.00    -0.020 A 
ATOM      6  C   *** d   1      43.869  57.144  55.502  0.00  0.00     0.197 A 
ATOM      7  C   *** d   1      45.565  58.702  56.005  0.00  0.00     0.091 A 
ATOM      8  C   *** d   1      44.734  58.547  53.869  0.00  0.00     0.159 A 
ATOM      9  C   *** d   1      44.728  57.378  57.703  0.00  0.00     0.021 A 
ATOM     10  C   *** d   1      46.384  59.272  56.910  0.00  0.00     0.074 A 
ATOM     11  C   *** d   1      43.140  57.354  51.930  0.00  0.00     0.015 A 
ATOM     12  C   *** d   1      41.824  56.448  53.501  0.00  0.00     0.015 A 
ATOM     13  C   *** d   1      46.398  58.929  58.206  0.00  0.00     0.068 A 
ATOM     14  C   *** d   1      45.551  57.963  58.587  0.00  0.00     0.037 A 
ATOM     15  C   *** d   1      42.297  56.930  50.976  0.00  0.00     0.037 A 
ATOM     16  C   *** d   1      40.970  56.022  52.555  0.00  0.00     0.037 A 
ATOM     17  C   *** d   1      41.178  56.239  51.246  0.00  0.00     0.068 A 
ENDROOT
BRANCH  13  18
ATOM     18  O   *** d   1      47.242  59.533  59.087  0.00  0.00    -0.361 OA
ATOM     19  H   *** d   1      46.893  60.411  59.309  0.00  0.00     0.217 HD
ENDBRANCH  13  18
BRANCH  17  20
ATOM     20  O   *** d   1      40.360  55.844  50.216  0.00  0.00    -0.356 OA
ATOM     21  C   *** d   1      40.835  55.962  48.894  0.00  0.00     0.210 C 
ENDBRANCH  17  20
TORSDOF 2
ENDMDL
MODEL 10
REMARK VINA RESULT:      -6.0     18.523     23.315
REMARK  2 active torsions:
REMARK  status: ('A' for Active; 'I' for Inactive)
REMARK    1  A    between atoms: O_3  and  C_19 
REMARK    2  A    between atoms: O_4  and  C_15 
ROOT
ATOM      1  O   *** d   1      55.857  57.330  43.316  0.00  0.00    -0.321 OA
ATOM      2  O   *** d   1      56.767  57.299  47.176  0.00  0.00    -0.286 OA
ATOM      3  C   *** d   1      57.494  57.667  45.047  0.00  0.00     0.048 A 
ATOM      4  C   *** d   1      55.329  56.841  45.564  0.00  0.00     0.049 A 
ATOM      5  C   *** d   1      58.789  57.993  45.349  0.00  0.00    -0.020 A 
ATOM      6  C   *** d   1      56.566  57.263  45.978  0.00  0.00     0.197 A 
ATOM      7  C   *** d   1      55.001  56.868  44.259  0.00  0.00     0.091 A 
ATOM      8  C   *** d   1      57.095  57.667  43.755  0.00  0.00     0.159 A 
ATOM      9  C   *** d   1      54.406  56.391  46.440  0.00  0.00     0.021 A 
ATOM     10  C   *** d   1      53.781  56.444  43.878  0.00  0.00     0.074 A 
ATOM     11  C   *** d   1      59.596  58.641  44.476  0.00  0.00     0.015 A 
ATOM     12  C   *** d   1      59.429  57.703  46.505  0.00  0.00     0.015 A 
ATOM     13  C   *** d   1      52.859  55.987  44.738  0.00  0.00     0.068 A 
ATOM     14  C   *** d   1      53.197  55.972  46.035  0.00  0.00     0.037 A 
ATOM     15  C   *** d   1      60.867  58.983  44.736  0.00  0.00     0.037 A 
ATOM     16  C   *** d   1      60.703  58.035  46.775  0.00  0.00     0.037 A 
ATOM     17  C   *** d   1      61.475  58.700  45.899  0.00  0.00     0.068 A 
ENDROOT
BRANCH  13  18
ATOM     18  O   *** d   1      51.638  55.567  44.309  0.00  0.00    -0.361 OA
ATOM     19  H   *** d   1      51.096  56.343  44.092  0.00  0.00     0.217 HD
ENDBRANCH  13  18
BRANCH  17  20
ATOM     20  O   *** d   1      62.782  59.076  46.090  0.00  0.00    -0.356 OA
ATOM     21  C   *** d   1      63.707  58.854  45.050  0.00  0.00     0.210 C 
ENDBRANCH  17  20
TORSDOF 2
ENDMDL
MODEL 11
REMARK VINA RESULT:      -6.0     11.091     14.074
REMARK  2 active torsions:
REMARK  status: ('A' for Active; 'I' for Inactive)
REMARK    1  A    between atoms: O_3  and  C_19 
REMARK    2  A    between atoms: O_4  and  C_15 
ROOT
ATOM      1  O   *** d   1      44.569  55.133  41.897  0.00  0.00    -0.321 OA
ATOM      2  O   *** d   1      46.221  55.576  45.476  0.00  0.00    -0.286 OA
ATOM      3  C   *** d   1      44.296  55.528  44.255  0.00  0.00     0.048 A 
ATOM      4  C   *** d   1      46.460  55.374  43.289  0.00  0.00     0.049 A 
ATOM      5  C   *** d   1      43.423  55.778  45.279  0.00  0.00    -0.020 A 
ATOM      6  C   *** d   1      45.664  55.514  44.396  0.00  0.00     0.197 A 
ATOM      7  C   *** d   1      45.911  55.202  42.073  0.00  0.00     0.091 A 
ATOM      8  C   *** d   1      43.816  55.350  43.003  0.00  0.00     0.159 A 
ATOM      9  C   *** d   1      47.806  55.403  43.378  0.00  0.00     0.021 A 
ATOM     10  C   *** d   1      46.715  55.071  41.000  0.00  0.00     0.074 A 
ATOM     11  C   *** d   1      42.097  55.521  45.180  0.00  0.00     0.015 A 
ATOM     12  C   *** d   1      43.742  56.320  46.476  0.00  0.00     0.015 A 
ATOM     13  C   *** d   1      48.053  55.107  41.076  0.00  0.00     0.068 A 
ATOM     14  C   *** d   1      48.586  55.273  42.294  0.00  0.00     0.037 A 
ATOM     15  C   *** d   1      41.210  55.747  46.162  0.00  0.00     0.037 A 
ATOM     16  C   *** d   1      42.862  56.555  47.465  0.00  0.00     0.037 A 
ATOM     17  C   *** d   1      41.555  56.268  47.350  0.00  0.00     0.068 A 
ENDROOT
BRANCH  13  18
ATOM     18  O   *** d   1      48.827  54.971  39.965  0.00  0.00    -0.361 OA
ATOM     19  H   *** d   1      48.364  54.410  39.323  0.00  0.00     0.217 HD
ENDBRANCH  13  18
BRANCH  17  20
ATOM     20  O   *** d   1      40.590  56.477  48.305  0.00  0.00    -0.356 OA
ATOM     21  C   *** d   1      40.810  55.983  49.607  0.00  0.00     0.210 C 
ENDBRANCH  17  20
TORSDOF 2
ENDMDL
MODEL 12
REMARK VINA RESULT:      -5.9     19.350     23.926
REMARK  2 active torsions:
REMARK  status: ('A' for Active; 'I' for Inactive)
REMARK    1  A    between atoms: O_3  and  C_19 
REMARK    2  A    between atoms: O_4  and  C_15 
ROOT
ATOM      1  O   *** d   1      56.487  56.455  46.725  0.00  0.00    -0.321 OA
ATOM      2  O   *** d   1      57.692  57.910  43.237  0.00  0.00    -0.286 OA
ATOM      3  C   *** d   1      58.208  57.522  45.424  0.00  0.00     0.048 A 
ATOM      4  C   *** d   1      56.071  57.079  44.487  0.00  0.00     0.049 A 
ATOM      5  C   *** d   1      59.464  58.065  45.415  0.00  0.00    -0.020 A 
ATOM      6  C   *** d   1      57.354  57.540  44.346  0.00  0.00     0.197 A 
ATOM      7  C   *** d   1      55.658  56.563  45.659  0.00  0.00     0.091 A 
ATOM      8  C   *** d   1      57.724  56.990  46.569  0.00  0.00     0.159 A 
ATOM      9  C   *** d   1      55.188  57.123  43.468  0.00  0.00     0.021 A 
ATOM     10  C   *** d   1      54.391  56.120  45.774  0.00  0.00     0.074 A 
ATOM     11  C   *** d   1      60.376  57.799  46.380  0.00  0.00     0.015 A 
ATOM     12  C   *** d   1      59.946  58.930  44.493  0.00  0.00     0.015 A 
ATOM     13  C   *** d   1      53.503  56.168  44.771  0.00  0.00     0.068 A 
ATOM     14  C   *** d   1      53.929  56.678  43.607  0.00  0.00     0.037 A 
ATOM     15  C   *** d   1      61.617  58.307  46.405  0.00  0.00     0.037 A 
ATOM     16  C   *** d   1      61.186  59.449  44.509  0.00  0.00     0.037 A 
ATOM     17  C   *** d   1      62.079  59.150  45.467  0.00  0.00     0.068 A 
ENDROOT
BRANCH  13  18
ATOM     18  O   *** d   1      52.232  55.709  44.931  0.00  0.00    -0.361 OA
ATOM     19  H   *** d   1      52.262  54.832  45.346  0.00  0.00     0.217 HD
ENDBRANCH  13  18
BRANCH  17  20
ATOM     20  O   *** d   1      63.361  59.634  45.562  0.00  0.00    -0.356 OA
ATOM     21  C   *** d   1      63.744  60.301  46.743  0.00  0.00     0.210 C 
ENDBRANCH  17  20
TORSDOF 2
ENDMDL
MODEL 13
REMARK VINA RESULT:      -5.9      6.837      8.190
REMARK  2 active torsions:
REMARK  status: ('A' for Active; 'I' for Inactive)
REMARK    1  A    between atoms: O_3  and  C_19 
REMARK    2  A    between atoms: O_4  and  C_15 
ROOT
ATOM      1  O   *** d   1      44.564  58.401  54.862  0.00  0.00    -0.321 OA
ATOM      2  O   *** d   1      43.522  56.643  58.262  0.00  0.00    -0.286 OA
ATOM      3  C   *** d   1      42.956  57.110  56.104  0.00  0.00     0.048 A 
ATOM      4  C   *** d   1      44.908  57.961  57.155  0.00  0.00     0.049 A 
ATOM      5  C   *** d   1      41.735  56.491  56.096  0.00  0.00    -0.020 A 
ATOM      6  C   *** d   1      43.757  57.218  57.216  0.00  0.00     0.197 A 
ATOM      7  C   *** d   1      45.282  58.543  56.002  0.00  0.00     0.091 A 
ATOM      8  C   *** d   1      43.396  57.722  54.981  0.00  0.00     0.159 A 
ATOM      9  C   *** d   1      45.697  58.130  58.237  0.00  0.00     0.021 A 
ATOM     10  C   *** d   1      46.415  59.271  55.970  0.00  0.00     0.074 A 
ATOM     11  C   *** d   1      41.096  56.162  54.949  0.00  0.00     0.015 A 
ATOM     12  C   *** d   1      41.010  56.159  57.188  0.00  0.00     0.015 A 
ATOM     13  C   *** d   1      47.202  59.454  57.040  0.00  0.00     0.068 A 
ATOM     14  C   *** d   1      46.820  58.863  58.180  0.00  0.00     0.037 A 
ATOM     15  C   *** d   1      39.903  55.551  54.899  0.00  0.00     0.037 A 
ATOM     16  C   *** d   1      39.811  55.552  57.152  0.00  0.00     0.037 A 
ATOM     17  C   *** d   1      39.210  55.213  55.999  0.00  0.00     0.068 A 
ENDROOT
BRANCH  13  18
ATOM     18  O   *** d   1      48.338  60.199  56.962  0.00  0.00    -0.361 OA
ATOM     19  H   *** d   1      48.143  61.026  56.492  0.00  0.00     0.217 HD
ENDBRANCH  13  18
BRANCH  17  20
ATOM     20  O   *** d   1      37.990  54.595  55.869  0.00  0.00    -0.356 OA
ATOM     21  C   *** d   1      37.425  54.482  54.583  0.00  0.00     0.210 C 
ENDBRANCH  17  20
TORSDOF 2
ENDMDL
MODEL 14
REMARK VINA RESULT:      -5.8     11.536     16.258
REMARK  2 active torsions:
REMARK  status: ('A' for Active; 'I' for Inactive)
REMARK    1  A    between atoms: O_3  and  C_19 
REMARK    2  A    between atoms: O_4  and  C_15 
ROOT
ATOM      1  O   *** d   1      44.832  56.078  46.374  0.00  0.00    -0.321 OA
ATOM      2  O   *** d   1      43.397  54.902  42.868  0.00  0.00    -0.286 OA
ATOM      3  C   *** d   1      45.236  55.514  44.069  0.00  0.00     0.048 A 
ATOM      4  C   *** d   1      43.027  55.577  44.939  0.00  0.00     0.049 A 
ATOM      5  C   *** d   1      46.157  55.405  43.063  0.00  0.00    -0.020 A 
ATOM      6  C   *** d   1      43.884  55.327  43.898  0.00  0.00     0.197 A 
ATOM      7  C   *** d   1      43.503  55.955  46.138  0.00  0.00     0.091 A 
ATOM      8  C   *** d   1      45.642  55.896  45.301  0.00  0.00     0.159 A 
ATOM      9  C   *** d   1      41.690  55.452  44.799  0.00  0.00     0.021 A 
ATOM     10  C   *** d   1      42.640  56.198  47.143  0.00  0.00     0.074 A 
ATOM     11  C   *** d   1      47.487  55.324  43.304  0.00  0.00     0.015 A 
ATOM     12  C   *** d   1      45.884  55.390  41.739  0.00  0.00     0.015 A 
ATOM     13  C   *** d   1      41.310  56.086  47.013  0.00  0.00     0.068 A 
ATOM     14  C   *** d   1      40.850  55.702  45.814  0.00  0.00     0.037 A 
ATOM     15  C   *** d   1      48.421  55.211  42.346  0.00  0.00     0.037 A 
ATOM     16  C   *** d   1      46.810  55.283  40.770  0.00  0.00     0.037 A 
ATOM     17  C   *** d   1      48.123  55.179  41.037  0.00  0.00     0.068 A 
ENDROOT
BRANCH  13  18
ATOM     18  O   *** d   1      40.474  56.343  48.055  0.00  0.00    -0.361 OA
ATOM     19  H   *** d   1      40.999  56.431  48.867  0.00  0.00     0.217 HD
ENDBRANCH  13  18
BRANCH  17  20
ATOM     20  O   *** d   1      49.134  55.068  40.114  0.00  0.00    -0.356 OA
ATOM     21  C   *** d   1      48.818  54.609  38.819  0.00  0.00     0.210 C 
ENDBRANCH  17  20
TORSDOF 2
ENDMDL
MODEL 15
REMARK VINA RESULT:      -5.8     13.280     17.452
REMARK  2 active torsions:
REMARK  status: ('A' for Active; 'I' for Inactive)
REMARK    1  A    between atoms: O_3  and  C_19 
REMARK    2  A    between atoms: O_4  and  C_15 
ROOT
ATOM      1  O   *** d   1      44.841  56.565  41.913  0.00  0.00    -0.321 OA
ATOM      2  O   *** d   1      46.841  55.407  45.137  0.00  0.00    -0.286 OA
ATOM      3  C   *** d   1      46.952  56.271  43.030  0.00  0.00     0.048 A 
ATOM      4  C   *** d   1      44.930  55.535  44.035  0.00  0.00     0.049 A 
ATOM      5  C   *** d   1      48.314  56.384  42.951  0.00  0.00    -0.020 A 
ATOM      6  C   *** d   1      46.288  55.715  44.099  0.00  0.00     0.197 A 
ATOM      7  C   *** d   1      44.239  55.944  42.956  0.00  0.00     0.091 A 
ATOM      8  C   *** d   1      46.193  56.657  41.981  0.00  0.00     0.159 A 
ATOM      9  C   *** d   1      44.247  54.951  45.042  0.00  0.00     0.021 A 
ATOM     10  C   *** d   1      42.906  55.752  42.917  0.00  0.00     0.074 A 
ATOM     11  C   *** d   1      48.924  57.168  42.030  0.00  0.00     0.015 A 
ATOM     12  C   *** d   1      49.209  55.735  43.729  0.00  0.00     0.015 A 
ATOM     13  C   *** d   1      42.219  55.164  43.906  0.00  0.00     0.068 A 
ATOM     14  C   *** d   1      42.920  54.768  44.978  0.00  0.00     0.037 A 
ATOM     15  C   *** d   1      50.254  57.310  41.923  0.00  0.00     0.037 A 
ATOM     16  C   *** d   1      50.543  55.865  43.628  0.00  0.00     0.037 A 
ATOM     17  C   *** d   1      51.122  56.669  42.721  0.00  0.00     0.068 A 
ENDROOT
BRANCH  13  18
ATOM     18  O   *** d   1      40.872  54.990  43.824  0.00  0.00    -0.361 OA
ATOM     19  H   *** d   1      40.647  54.105  44.154  0.00  0.00     0.217 HD
ENDBRANCH  13  18
BRANCH  17  20
ATOM     20  O   *** d   1      52.471  56.859  42.547  0.00  0.00    -0.356 OA
ATOM     21  C   *** d   1      53.339  56.556  43.616  0.00  0.00     0.210 C 
ENDBRANCH  17  20
TORSDOF 2
ENDMDL
MODEL 16
REMARK VINA RESULT:      -5.7     15.385     16.409
REMARK  2 active torsions:
REMARK  status: ('A' for Active; 'I' for Inactive)
REMARK    1  A    between atoms: O_3  and  C_19 
REMARK    2  A    between atoms: O_4  and  C_15 
ROOT
ATOM      1  O   *** d   1      50.581  43.971  67.478  0.00  0.00    -0.321 OA
ATOM      2  O   *** d   1      46.850  44.503  68.713  0.00  0.00    -0.286 OA
ATOM      3  C   *** d   1      48.227  43.607  67.133  0.00  0.00     0.048 A 
ATOM      4  C   *** d   1      49.000  44.961  68.924  0.00  0.00     0.049 A 
ATOM      5  C   *** d   1      47.259  43.069  66.329  0.00  0.00    -0.020 A 
ATOM      6  C   *** d   1      47.966  44.364  68.250  0.00  0.00     0.197 A 
ATOM      7  C   *** d   1      50.271  44.770  68.527  0.00  0.00     0.091 A 
ATOM      8  C   *** d   1      49.528  43.459  66.794  0.00  0.00     0.159 A 
ATOM      9  C   *** d   1      48.782  45.751  69.996  0.00  0.00     0.021 A 
ATOM     10  C   *** d   1      51.269  45.371  69.203  0.00  0.00     0.074 A 
ATOM     11  C   *** d   1      47.530  42.114  65.407  0.00  0.00     0.015 A 
ATOM     12  C   *** d   1      45.953  43.418  66.321  0.00  0.00     0.015 A 
ATOM     13  C   *** d   1      51.064  46.165  70.264  0.00  0.00     0.068 A 
ATOM     14  C   *** d   1      49.793  46.341  70.652  0.00  0.00     0.037 A 
ATOM     15  C   *** d   1      46.609  41.559  64.604  0.00  0.00     0.037 A 
ATOM     16  C   *** d   1      45.022  42.873  65.519  0.00  0.00     0.037 A 
ATOM     17  C   *** d   1      45.313  41.910  64.629  0.00  0.00     0.068 A 
ENDROOT
BRANCH  13  18
ATOM     18  O   *** d   1      52.103  46.753  70.917  0.00  0.00    -0.361 OA
ATOM     19  H   *** d   1      52.881  46.755  70.337  0.00  0.00     0.217 HD
ENDBRANCH  13  18
BRANCH  17  20
ATOM     20  O   *** d   1      44.429  41.301  63.772  0.00  0.00    -0.356 OA
ATOM     21  C   *** d   1      43.060  41.622  63.873  0.00  0.00     0.210 C 
ENDBRANCH  17  20
TORSDOF 2
ENDMDL
MODEL 17
REMARK VINA RESULT:      -5.7     34.117     36.457
REMARK  2 active torsions:
REMARK  status: ('A' for Active; 'I' for Inactive)
REMARK    1  A    between atoms: O_3  and  C_19 
REMARK    2  A    between atoms: O_4  and  C_15 
ROOT
ATOM      1  O   *** d   1      48.225  57.069  92.594  0.00  0.00    -0.321 OA
ATOM      2  O   *** d   1      44.645  55.579  91.757  0.00  0.00    -0.286 OA
ATOM      3  C   *** d   1      46.711  56.136  90.972  0.00  0.00     0.048 A 
ATOM      4  C   *** d   1      45.994  56.584  93.190  0.00  0.00     0.049 A 
ATOM      5  C   *** d   1      46.514  55.775  89.666  0.00  0.00    -0.020 A 
ATOM      6  C   *** d   1      45.735  56.087  91.939  0.00  0.00     0.197 A 
ATOM      7  C   *** d   1      47.210  57.071  93.492  0.00  0.00     0.091 A 
ATOM      8  C   *** d   1      47.909  56.640  91.346  0.00  0.00     0.159 A 
ATOM      9  C   *** d   1      45.048  56.598  94.153  0.00  0.00     0.021 A 
ATOM     10  C   *** d   1      47.437  57.557  94.727  0.00  0.00     0.074 A 
ATOM     11  C   *** d   1      47.542  55.573  88.807  0.00  0.00     0.015 A 
ATOM     12  C   *** d   1      45.315  55.602  89.065  0.00  0.00     0.015 A 
ATOM     13  C   *** d   1      46.504  57.585  95.689  0.00  0.00     0.068 A 
ATOM     14  C   *** d   1      45.298  57.090  95.377  0.00  0.00     0.037 A 
ATOM     15  C   *** d   1      47.391  55.214  87.523  0.00  0.00     0.037 A 
ATOM     16  C   *** d   1      45.151  55.248  87.779  0.00  0.00     0.037 A 
ATOM     17  C   *** d   1      46.188  55.030  86.954  0.00  0.00     0.068 A 
ENDROOT
BRANCH  13  18
ATOM     18  O   *** d   1      46.777  58.086  96.924  0.00  0.00    -0.361 OA
ATOM     19  H   *** d   1      45.945  58.356  97.347  0.00  0.00     0.217 HD
ENDBRANCH  13  18
BRANCH  17  20
ATOM     20  O   *** d   1      46.112  54.669  85.630  0.00  0.00    -0.356 OA
ATOM     21  C   *** d   1      44.842  54.589  85.024  0.00  0.00     0.210 C 
ENDBRANCH  17  20
TORSDOF 2
ENDMDL
MODEL 18
REMARK VINA RESULT:      -5.7     10.831     12.114
REMARK  2 active torsions:
REMARK  status: ('A' for Active; 'I' for Inactive)
REMARK    1  A    between atoms: O_3  and  C_19 
REMARK    2  A    between atoms: O_4  and  C_15 
ROOT
ATOM      1  O   *** d   1      44.667  55.881  46.306  0.00  0.00    -0.321 OA
ATOM      2  O   *** d   1      41.316  57.354  47.834  0.00  0.00    -0.286 OA
ATOM      3  C   *** d   1      43.573  57.121  48.055  0.00  0.00     0.048 A 
ATOM      4  C   *** d   1      42.315  56.084  46.328  0.00  0.00     0.049 A 
ATOM      5  C   *** d   1      43.712  57.794  49.238  0.00  0.00    -0.020 A 
ATOM      6  C   *** d   1      42.364  56.871  47.450  0.00  0.00     0.197 A 
ATOM      7  C   *** d   1      43.447  55.598  45.788  0.00  0.00     0.091 A 
ATOM      8  C   *** d   1      44.668  56.599  47.456  0.00  0.00     0.159 A 
ATOM      9  C   *** d   1      41.145  55.776  45.731  0.00  0.00     0.021 A 
ATOM     10  C   *** d   1      43.372  54.824  44.688  0.00  0.00     0.074 A 
ATOM     11  C   *** d   1      44.908  58.261  49.671  0.00  0.00     0.015 A 
ATOM     12  C   *** d   1      42.722  58.055  50.122  0.00  0.00     0.015 A 
ATOM     13  C   *** d   1      42.215  54.503  44.092  0.00  0.00     0.068 A 
ATOM     14  C   *** d   1      41.095  55.000  44.637  0.00  0.00     0.037 A 
ATOM     15  C   *** d   1      45.084  58.929  50.821  0.00  0.00     0.037 A 
ATOM     16  C   *** d   1      42.887  58.718  51.279  0.00  0.00     0.037 A 
ATOM     17  C   *** d   1      44.080  59.192  51.673  0.00  0.00     0.068 A 
ENDROOT
BRANCH  13  18
ATOM     18  O   *** d   1      42.185  53.717  42.982  0.00  0.00    -0.361 OA
ATOM     19  H   *** d   1      41.263  53.495  42.776  0.00  0.00     0.217 HD
ENDBRANCH  13  18
BRANCH  17  20
ATOM     20  O   *** d   1      44.340  59.876  52.836  0.00  0.00    -0.356 OA
ATOM     21  C   *** d   1      45.504  60.668  52.908  0.00  0.00     0.210 C 
ENDBRANCH  17  20
TORSDOF 2
ENDMDL
MODEL 19
REMARK VINA RESULT:      -5.6     20.210     22.367
REMARK  2 active torsions:
REMARK  status: ('A' for Active; 'I' for Inactive)
REMARK    1  A    between atoms: O_3  and  C_19 
REMARK    2  A    between atoms: O_4  and  C_15 
ROOT
ATOM      1  O   *** d   1      46.696  66.474  66.530  0.00  0.00    -0.321 OA
ATOM      2  O   *** d   1      50.448  67.500  67.307  0.00  0.00    -0.286 OA
ATOM      3  C   *** d   1      48.946  66.801  65.741  0.00  0.00     0.048 A 
ATOM      4  C   *** d   1      48.417  67.040  68.043  0.00  0.00     0.049 A 
ATOM      5  C   *** d   1      49.807  66.731  64.679  0.00  0.00    -0.020 A 
ATOM      6  C   *** d   1      49.331  67.113  67.024  0.00  0.00     0.197 A 
ATOM      7  C   *** d   1      47.137  66.714  67.789  0.00  0.00     0.091 A 
ATOM      8  C   *** d   1      47.644  66.483  65.560  0.00  0.00     0.159 A 
ATOM      9  C   *** d   1      48.765  67.291  69.323  0.00  0.00     0.021 A 
ATOM     10  C   *** d   1      46.260  66.646  68.809  0.00  0.00     0.074 A 
ATOM     11  C   *** d   1      49.375  66.693  63.396  0.00  0.00     0.015 A 
ATOM     12  C   *** d   1      51.156  66.665  64.757  0.00  0.00     0.015 A 
ATOM     13  C   *** d   1      46.596  66.884  70.085  0.00  0.00     0.068 A 
ATOM     14  C   *** d   1      47.874  67.213  70.323  0.00  0.00     0.037 A 
ATOM     15  C   *** d   1      50.186  66.629  62.329  0.00  0.00     0.037 A 
ATOM     16  C   *** d   1      51.978  66.595  63.696  0.00  0.00     0.037 A 
ATOM     17  C   *** d   1      51.524  66.584  62.432  0.00  0.00     0.068 A 
ENDROOT
BRANCH  13  18
ATOM     18  O   *** d   1      45.677  66.802  71.085  0.00  0.00    -0.361 OA
ATOM     19  H   *** d   1      45.916  66.069  71.675  0.00  0.00     0.217 HD
ENDBRANCH  13  18
BRANCH  17  20
ATOM     20  O   *** d   1      52.289  66.513  61.294  0.00  0.00    -0.356 OA
ATOM     21  C   *** d   1      53.545  67.155  61.283  0.00  0.00     0.210 C 
ENDBRANCH  17  20
TORSDOF 2
ENDMDL
MODEL 20
REMARK VINA RESULT:      -5.6     10.905     12.128
REMARK  2 active torsions:
REMARK  status: ('A' for Active; 'I' for Inactive)
REMARK    1  A    between atoms: O_3  and  C_19 
REMARK    2  A    between atoms: O_4  and  C_15 
ROOT
ATOM      1  O   *** d   1      41.262  56.280  46.832  0.00  0.00    -0.321 OA
ATOM      2  O   *** d   1      45.174  56.329  47.486  0.00  0.00    -0.286 OA
ATOM      3  C   *** d   1      43.115  57.027  48.173  0.00  0.00     0.048 A 
ATOM      4  C   *** d   1      43.476  55.789  46.180  0.00  0.00     0.049 A 
ATOM      5  C   *** d   1      43.523  57.765  49.252  0.00  0.00    -0.020 A 
ATOM      6  C   *** d   1      43.975  56.405  47.299  0.00  0.00     0.197 A 
ATOM      7  C   *** d   1      42.150  55.747  45.959  0.00  0.00     0.091 A 
ATOM      8  C   *** d   1      41.797  56.944  47.887  0.00  0.00     0.159 A 
ATOM      9  C   *** d   1      44.289  55.208  45.272  0.00  0.00     0.021 A 
ATOM     10  C   *** d   1      41.686  55.139  44.850  0.00  0.00     0.074 A 
ATOM     11  C   *** d   1      42.674  58.135  50.240  0.00  0.00     0.015 A 
ATOM     12  C   *** d   1      44.773  58.235  49.462  0.00  0.00     0.015 A 
ATOM     13  C   *** d   1      42.484  54.567  43.937  0.00  0.00     0.068 A 
ATOM     14  C   *** d   1      43.803  54.611  44.173  0.00  0.00     0.037 A 
ATOM     15  C   *** d   1      43.035  58.853  51.314  0.00  0.00     0.037 A 
ATOM     16  C   *** d   1      45.146  58.960  50.531  0.00  0.00     0.037 A 
ATOM     17  C   *** d   1      44.288  59.292  51.510  0.00  0.00     0.068 A 
ENDROOT
BRANCH  13  18
ATOM     18  O   *** d   1      41.972  53.964  42.830  0.00  0.00    -0.361 OA
ATOM     19  H   *** d   1      41.369  54.581  42.384  0.00  0.00     0.217 HD
ENDBRANCH  13  18
BRANCH  17  20
ATOM     20  O   *** d   1      44.581  60.029  52.632  0.00  0.00    -0.356 OA
ATOM     21  C   *** d   1      45.854  60.627  52.733  0.00  0.00     0.210 C 
ENDBRANCH  17  20
TORSDOF 2
ENDMDL
