# Supplementary material for: Astragalus in Acute Pancreatitis: Insights from Network Pharmacology, Molecular Docking, and Meta-Analysis Validation
Source: Curr Issues Mol Biol. 2025 May 21;47(5):379. doi: 10.3390/cimb47050379 (PMC12109879; doi:10.3390/cimb47050379)
Supplement: Supplementary file 1 [file cimb-47-00379-s001.zip › Original Data/Network Pharmacology/5 Molecular Docking/Formononetin/IL6/log.txt]

#################################################################
# If you used AutoDock Vina in your work, please cite:          #
#                                                               #
# O. Trott, A. J. Olson,                                        #
# AutoDock Vina: improving the speed and accuracy of docking    #
# with a new scoring function, efficient optimization and       #
# multithreading, Journal of Computational Chemistry 31 (2010)  #
# 455-461                                                       #
#                                                               #
# DOI 10.1002/jcc.21334                                         #
#                                                               #
# Please see http://vina.scripps.edu for more information.      #
#################################################################

WARNING: The search space volume > 27000 Angstrom^3 (See FAQ)
Detected 22 CPUs
WARNING: at low exhaustiveness, it may be impossible to utilize all CPUs
Reading input ... done.
Setting up the scoring function ... done.
Analyzing the binding site ... done.
Using random seed: 1821330944
Performing search ... done.
Refining results ... done.

mode |   affinity | dist from best mode
     | (kcal/mol) | rmsd l.b.| rmsd u.b.
-----+------------+----------+----------
   1         -6.1      0.000      0.000
   2         -6.0     14.580     14.998
   3         -6.0      0.727      2.090
   4         -5.9     14.721     15.115
   5         -5.6      1.525      7.466
   6         -5.6     15.358     16.820
   7         -5.6     42.232     45.467
   8         -5.5      0.882      7.380
   9         -5.3     30.534     32.573
  10         -5.3     31.501     32.530
  11         -5.3     31.257     34.937
  12         -5.3     29.968     33.415
  13         -5.3     29.692     31.674
  14         -5.2     16.874     20.119
  15         -5.2     31.123     35.048
  16         -5.1     36.307     38.295
  17         -5.1     37.428     40.382
  18         -5.1     37.122     40.263
  19         -5.0     35.795     38.584
  20         -5.0     14.062     18.034
Writing output ... done.
