# Supplementary material for: Astragalus in Acute Pancreatitis: Insights from Network Pharmacology, Molecular Docking, and Meta-Analysis Validation
Source: Curr Issues Mol Biol. 2025 May 21;47(5):379. doi: 10.3390/cimb47050379 (PMC12109879; doi:10.3390/cimb47050379)
Supplement: Supplementary file 1 [file cimb-47-00379-s001.zip › Original Data/Network Pharmacology/5 Molecular Docking/Formononetin/IL6/output.pdbqt]

MODEL 1
REMARK VINA RESULT:      -6.1      0.000      0.000
REMARK  2 active torsions:
REMARK  status: ('A' for Active; 'I' for Inactive)
REMARK    1  A    between atoms: O_3  and  C_19 
REMARK    2  A    between atoms: O_4  and  C_15 
ROOT
ATOM      1  O   *** d   1      53.073 -10.800 -13.259  0.00  0.00    -0.321 OA
ATOM      2  O   *** d   1      54.176  -7.745 -10.984  0.00  0.00    -0.286 OA
ATOM      3  C   *** d   1      53.080  -9.740 -11.099  0.00  0.00     0.048 A 
ATOM      4  C   *** d   1      54.020  -8.655 -12.990  0.00  0.00     0.049 A 
ATOM      5  C   *** d   1      52.667  -9.798  -9.795  0.00  0.00    -0.020 A 
ATOM      6  C   *** d   1      53.754  -8.673 -11.645  0.00  0.00     0.197 A 
ATOM      7  C   *** d   1      53.670  -9.695 -13.768  0.00  0.00     0.091 A 
ATOM      8  C   *** d   1      52.760 -10.749 -11.940  0.00  0.00     0.159 A 
ATOM      9  C   *** d   1      54.636  -7.606 -13.574  0.00  0.00     0.021 A 
ATOM     10  C   *** d   1      53.939  -9.651 -15.087  0.00  0.00     0.074 A 
ATOM     11  C   *** d   1      52.256 -10.951  -9.215  0.00  0.00     0.015 A 
ATOM     12  C   *** d   1      52.588  -8.751  -8.943  0.00  0.00     0.015 A 
ATOM     13  C   *** d   1      54.542  -8.611 -15.680  0.00  0.00     0.068 A 
ATOM     14  C   *** d   1      54.891  -7.584 -14.891  0.00  0.00     0.037 A 
ATOM     15  C   *** d   1      51.848 -11.050  -7.941  0.00  0.00     0.037 A 
ATOM     16  C   *** d   1      52.177  -8.837  -7.666  0.00  0.00     0.037 A 
ATOM     17  C   *** d   1      51.797  -9.998  -7.108  0.00  0.00     0.068 A 
ENDROOT
BRANCH  13  18
ATOM     18  O   *** d   1      54.794  -8.608 -17.017  0.00  0.00    -0.361 OA
ATOM     19  H   *** d   1      55.443  -9.301 -17.218  0.00  0.00     0.217 HD
ENDBRANCH  13  18
BRANCH  17  20
ATOM     20  O   *** d   1      51.363 -10.175  -5.817  0.00  0.00    -0.356 OA
ATOM     21  C   *** d   1      51.983  -9.437  -4.788  0.00  0.00     0.210 C 
ENDBRANCH  17  20
TORSDOF 2
ENDMDL
MODEL 2
REMARK VINA RESULT:      -6.0     14.580     14.998
REMARK  2 active torsions:
REMARK  status: ('A' for Active; 'I' for Inactive)
REMARK    1  A    between atoms: O_3  and  C_19 
REMARK    2  A    between atoms: O_4  and  C_15 
ROOT
ATOM      1  O   *** d   1      67.216 -12.866 -13.607  0.00  0.00    -0.321 OA
ATOM      2  O   *** d   1      66.053 -15.983 -11.447  0.00  0.00    -0.286 OA
ATOM      3  C   *** d   1      67.150 -13.984 -11.477  0.00  0.00     0.048 A 
ATOM      4  C   *** d   1      66.265 -15.018 -13.423  0.00  0.00     0.049 A 
ATOM      5  C   *** d   1      67.526 -13.962 -10.161  0.00  0.00    -0.020 A 
ATOM      6  C   *** d   1      66.493 -15.036 -12.071  0.00  0.00     0.197 A 
ATOM      7  C   *** d   1      66.635 -13.958 -14.162  0.00  0.00     0.091 A 
ATOM      8  C   *** d   1      67.492 -12.953 -12.282  0.00  0.00     0.159 A 
ATOM      9  C   *** d   1      65.666 -16.052 -14.052  0.00  0.00     0.021 A 
ATOM     10  C   *** d   1      66.403 -13.966 -15.489  0.00  0.00     0.074 A 
ATOM     11  C   *** d   1      67.920 -12.825  -9.539  0.00  0.00     0.015 A 
ATOM     12  C   *** d   1      67.582 -15.031  -9.336  0.00  0.00     0.015 A 
ATOM     13  C   *** d   1      65.818 -14.990 -16.126  0.00  0.00     0.068 A 
ATOM     14  C   *** d   1      65.448 -16.038 -15.376  0.00  0.00     0.037 A 
ATOM     15  C   *** d   1      68.292 -12.761  -8.252  0.00  0.00     0.037 A 
ATOM     16  C   *** d   1      67.958 -14.980  -8.046  0.00  0.00     0.037 A 
ATOM     17  C   *** d   1      68.321 -13.835  -7.447  0.00  0.00     0.068 A 
ENDROOT
BRANCH  13  18
ATOM     18  O   *** d   1      65.603 -14.957 -17.469  0.00  0.00    -0.361 OA
ATOM     19  H   *** d   1      64.865 -15.550 -17.687  0.00  0.00     0.217 HD
ENDBRANCH  13  18
BRANCH  17  20
ATOM     20  O   *** d   1      68.719 -13.692  -6.140  0.00  0.00    -0.356 OA
ATOM     21  C   *** d   1      67.933 -14.278  -5.127  0.00  0.00     0.210 C 
ENDBRANCH  17  20
TORSDOF 2
ENDMDL
MODEL 3
REMARK VINA RESULT:      -6.0      0.727      2.090
REMARK  2 active torsions:
REMARK  status: ('A' for Active; 'I' for Inactive)
REMARK    1  A    between atoms: O_3  and  C_19 
REMARK    2  A    between atoms: O_4  and  C_15 
ROOT
ATOM      1  O   *** d   1      54.122  -7.833 -12.330  0.00  0.00    -0.321 OA
ATOM      2  O   *** d   1      51.967 -11.151 -12.047  0.00  0.00    -0.286 OA
ATOM      3  C   *** d   1      52.920  -9.395 -10.949  0.00  0.00     0.048 A 
ATOM      4  C   *** d   1      53.209  -9.795 -13.272  0.00  0.00     0.049 A 
ATOM      5  C   *** d   1      52.533  -9.740  -9.682  0.00  0.00    -0.020 A 
ATOM      6  C   *** d   1      52.677 -10.164 -12.063  0.00  0.00     0.197 A 
ATOM      7  C   *** d   1      53.923  -8.661 -13.384  0.00  0.00     0.091 A 
ATOM      8  C   *** d   1      53.645  -8.270 -11.138  0.00  0.00     0.159 A 
ATOM      9  C   *** d   1      53.035 -10.547 -14.379  0.00  0.00     0.021 A 
ATOM     10  C   *** d   1      54.438  -8.323 -14.582  0.00  0.00     0.074 A 
ATOM     11  C   *** d   1      52.538  -8.855  -8.657  0.00  0.00     0.015 A 
ATOM     12  C   *** d   1      52.133 -10.968  -9.284  0.00  0.00     0.015 A 
ATOM     13  C   *** d   1      54.279  -9.066 -15.687  0.00  0.00     0.068 A 
ATOM     14  C   *** d   1      53.560 -10.190 -15.561  0.00  0.00     0.037 A 
ATOM     15  C   *** d   1      52.163  -9.152  -7.403  0.00  0.00     0.037 A 
ATOM     16  C   *** d   1      51.759 -11.280  -8.031  0.00  0.00     0.037 A 
ATOM     17  C   *** d   1      51.750 -10.376  -7.037  0.00  0.00     0.068 A 
ENDROOT
BRANCH  13  18
ATOM     18  O   *** d   1      54.818  -8.687 -16.877  0.00  0.00    -0.361 OA
ATOM     19  H   *** d   1      54.731  -7.724 -16.971  0.00  0.00     0.217 HD
ENDBRANCH  13  18
BRANCH  17  20
ATOM     20  O   *** d   1      51.387 -10.607  -5.732  0.00  0.00    -0.356 OA
ATOM     21  C   *** d   1      51.535  -9.563  -4.796  0.00  0.00     0.210 C 
ENDBRANCH  17  20
TORSDOF 2
ENDMDL
MODEL 4
REMARK VINA RESULT:      -5.9     14.721     15.115
REMARK  2 active torsions:
REMARK  status: ('A' for Active; 'I' for Inactive)
REMARK    1  A    between atoms: O_3  and  C_19 
REMARK    2  A    between atoms: O_4  and  C_15 
ROOT
ATOM      1  O   *** d   1      66.259 -15.925 -12.180  0.00  0.00    -0.321 OA
ATOM      2  O   *** d   1      68.224 -12.485 -11.976  0.00  0.00    -0.286 OA
ATOM      3  C   *** d   1      67.394 -14.279 -10.840  0.00  0.00     0.048 A 
ATOM      4  C   *** d   1      67.041 -13.926 -13.161  0.00  0.00     0.049 A 
ATOM      5  C   *** d   1      67.783 -13.896  -9.584  0.00  0.00    -0.020 A 
ATOM      6  C   *** d   1      67.572 -13.512 -11.967  0.00  0.00     0.197 A 
ATOM      7  C   *** d   1      66.392 -15.101 -13.247  0.00  0.00     0.091 A 
ATOM      8  C   *** d   1      66.731 -15.447 -11.001  0.00  0.00     0.159 A 
ATOM      9  C   *** d   1      67.152 -13.180 -14.280  0.00  0.00     0.021 A 
ATOM     10  C   *** d   1      65.877 -15.484 -14.431  0.00  0.00     0.074 A 
ATOM     11  C   *** d   1      67.846 -14.766  -8.548  0.00  0.00     0.015 A 
ATOM     12  C   *** d   1      68.118 -12.642  -9.208  0.00  0.00     0.015 A 
ATOM     13  C   *** d   1      65.972 -14.747 -15.547  0.00  0.00     0.068 A 
ATOM     14  C   *** d   1      66.627 -13.581 -15.448  0.00  0.00     0.037 A 
ATOM     15  C   *** d   1      68.226 -14.432  -7.306  0.00  0.00     0.037 A 
ATOM     16  C   *** d   1      68.495 -12.293  -7.965  0.00  0.00     0.037 A 
ATOM     17  C   *** d   1      68.573 -13.182  -6.961  0.00  0.00     0.068 A 
ENDROOT
BRANCH  13  18
ATOM     18  O   *** d   1      65.436 -15.172 -16.723  0.00  0.00    -0.361 OA
ATOM     19  H   *** d   1      64.522 -14.850 -16.788  0.00  0.00     0.217 HD
ENDBRANCH  13  18
BRANCH  17  20
ATOM     20  O   *** d   1      68.945 -12.914  -5.666  0.00  0.00    -0.356 OA
ATOM     21  C   *** d   1      68.991 -13.979  -4.743  0.00  0.00     0.210 C 
ENDBRANCH  17  20
TORSDOF 2
ENDMDL
MODEL 5
REMARK VINA RESULT:      -5.6      1.525      7.466
REMARK  2 active torsions:
REMARK  status: ('A' for Active; 'I' for Inactive)
REMARK    1  A    between atoms: O_3  and  C_19 
REMARK    2  A    between atoms: O_4  and  C_15 
ROOT
ATOM      1  O   *** d   1      52.614  -7.619  -8.061  0.00  0.00    -0.321 OA
ATOM      2  O   *** d   1      52.367 -11.419  -9.173  0.00  0.00    -0.286 OA
ATOM      3  C   *** d   1      52.808  -9.272  -9.800  0.00  0.00     0.048 A 
ATOM      4  C   *** d   1      52.039  -9.868  -7.634  0.00  0.00     0.049 A 
ATOM      5  C   *** d   1      53.071  -9.517 -11.121  0.00  0.00    -0.020 A 
ATOM      6  C   *** d   1      52.394 -10.233  -8.907  0.00  0.00     0.197 A 
ATOM      7  C   *** d   1      52.140  -8.587  -7.239  0.00  0.00     0.091 A 
ATOM      8  C   *** d   1      52.884  -8.005  -9.333  0.00  0.00     0.159 A 
ATOM      9  C   *** d   1      51.583 -10.773  -6.742  0.00  0.00     0.021 A 
ATOM     10  C   *** d   1      51.780  -8.254  -5.984  0.00  0.00     0.074 A 
ATOM     11  C   *** d   1      53.729  -8.631 -11.906  0.00  0.00     0.015 A 
ATOM     12  C   *** d   1      52.703 -10.621 -11.809  0.00  0.00     0.015 A 
ATOM     13  C   *** d   1      51.317  -9.142  -5.092  0.00  0.00     0.068 A 
ATOM     14  C   *** d   1      51.228 -10.416  -5.497  0.00  0.00     0.037 A 
ATOM     15  C   *** d   1      54.010  -8.836 -13.201  0.00  0.00     0.037 A 
ATOM     16  C   *** d   1      52.974 -10.836 -13.108  0.00  0.00     0.037 A 
ATOM     17  C   *** d   1      53.650  -9.950 -13.858  0.00  0.00     0.068 A 
ENDROOT
BRANCH  13  18
ATOM     18  O   *** d   1      50.965  -8.761  -3.835  0.00  0.00    -0.361 OA
ATOM     19  H   *** d   1      50.944  -7.792  -3.791  0.00  0.00     0.217 HD
ENDBRANCH  13  18
BRANCH  17  20
ATOM     20  O   *** d   1      53.968 -10.086 -15.188  0.00  0.00    -0.356 OA
ATOM     21  C   *** d   1      54.696  -9.055 -15.817  0.00  0.00     0.210 C 
ENDBRANCH  17  20
TORSDOF 2
ENDMDL
MODEL 6
REMARK VINA RESULT:      -5.6     15.358     16.820
REMARK  2 active torsions:
REMARK  status: ('A' for Active; 'I' for Inactive)
REMARK    1  A    between atoms: O_3  and  C_19 
REMARK    2  A    between atoms: O_4  and  C_15 
ROOT
ATOM      1  O   *** d   1      67.769 -16.031  -7.815  0.00  0.00    -0.321 OA
ATOM      2  O   *** d   1      67.971 -12.252  -9.005  0.00  0.00    -0.286 OA
ATOM      3  C   *** d   1      67.565 -14.418  -9.590  0.00  0.00     0.048 A 
ATOM      4  C   *** d   1      68.309 -13.765  -7.431  0.00  0.00     0.049 A 
ATOM      5  C   *** d   1      67.309 -14.204 -10.918  0.00  0.00    -0.020 A 
ATOM      6  C   *** d   1      67.958 -13.433  -8.714  0.00  0.00     0.197 A 
ATOM      7  C   *** d   1      68.224 -15.040  -7.010  0.00  0.00     0.091 A 
ATOM      8  C   *** d   1      67.504 -15.675  -9.097  0.00  0.00     0.159 A 
ATOM      9  C   *** d   1      68.745 -12.836  -6.555  0.00  0.00     0.021 A 
ATOM     10  C   *** d   1      68.578 -15.341  -5.746  0.00  0.00     0.074 A 
ATOM     11  C   *** d   1      66.670 -15.116 -11.688  0.00  0.00     0.015 A 
ATOM     12  C   *** d   1      67.667 -13.109 -11.626  0.00  0.00     0.015 A 
ATOM     13  C   *** d   1      69.021 -14.428  -4.870  0.00  0.00     0.068 A 
ATOM     14  C   *** d   1      69.095 -13.161  -5.301  0.00  0.00     0.037 A 
ATOM     15  C   *** d   1      66.396 -14.942 -12.990  0.00  0.00     0.037 A 
ATOM     16  C   *** d   1      67.403 -12.926 -12.931  0.00  0.00     0.037 A 
ATOM     17  C   *** d   1      66.745 -13.837 -13.668  0.00  0.00     0.068 A 
ENDROOT
BRANCH  13  18
ATOM     18  O   *** d   1      69.369 -14.777  -3.602  0.00  0.00    -0.361 OA
ATOM     19  H   *** d   1      69.921 -15.575  -3.633  0.00  0.00     0.217 HD
ENDBRANCH  13  18
BRANCH  17  20
ATOM     20  O   *** d   1      66.436 -13.733 -15.002  0.00  0.00    -0.356 OA
ATOM     21  C   *** d   1      65.560 -14.683 -15.568  0.00  0.00     0.210 C 
ENDBRANCH  17  20
TORSDOF 2
ENDMDL
MODEL 7
REMARK VINA RESULT:      -5.6     42.232     45.467
REMARK  2 active torsions:
REMARK  status: ('A' for Active; 'I' for Inactive)
REMARK    1  A    between atoms: O_3  and  C_19 
REMARK    2  A    between atoms: O_4  and  C_15 
ROOT
ATOM      1  O   *** d   1      73.216 -13.396  31.459  0.00  0.00    -0.321 OA
ATOM      2  O   *** d   1      71.407 -14.685  28.174  0.00  0.00    -0.286 OA
ATOM      3  C   *** d   1      73.110 -13.454  29.056  0.00  0.00     0.048 A 
ATOM      4  C   *** d   1      71.427 -14.488  30.374  0.00  0.00     0.049 A 
ATOM      5  C   *** d   1      73.655 -13.023  27.876  0.00  0.00    -0.020 A 
ATOM      6  C   *** d   1      71.963 -14.207  29.143  0.00  0.00     0.197 A 
ATOM      7  C   *** d   1      72.044 -14.074  31.495  0.00  0.00     0.091 A 
ATOM      8  C   *** d   1      73.674 -13.073  30.224  0.00  0.00     0.159 A 
ATOM      9  C   *** d   1      70.277 -15.182  30.502  0.00  0.00     0.021 A 
ATOM     10  C   *** d   1      71.495 -14.360  32.692  0.00  0.00     0.074 A 
ATOM     11  C   *** d   1      74.912 -12.526  27.797  0.00  0.00     0.015 A 
ATOM     12  C   *** d   1      73.033 -13.009  26.676  0.00  0.00     0.015 A 
ATOM     13  C   *** d   1      70.349 -15.041  32.831  0.00  0.00     0.068 A 
ATOM     14  C   *** d   1      69.748 -15.452  31.705  0.00  0.00     0.037 A 
ATOM     15  C   *** d   1      75.483 -12.098  26.661  0.00  0.00     0.037 A 
ATOM     16  C   *** d   1      73.592 -12.579  25.532  0.00  0.00     0.037 A 
ATOM     17  C   *** d   1      74.851 -12.112  25.477  0.00  0.00     0.068 A 
ENDROOT
BRANCH  13  18
ATOM     18  O   *** d   1      69.829 -15.307  34.060  0.00  0.00    -0.361 OA
ATOM     19  H   *** d   1      70.556 -15.399  34.697  0.00  0.00     0.217 HD
ENDBRANCH  13  18
BRANCH  17  20
ATOM     20  O   *** d   1      75.499 -11.652  24.356  0.00  0.00    -0.356 OA
ATOM     21  C   *** d   1      76.133 -10.394  24.412  0.00  0.00     0.210 C 
ENDBRANCH  17  20
TORSDOF 2
ENDMDL
MODEL 8
REMARK VINA RESULT:      -5.5      0.882      7.380
REMARK  2 active torsions:
REMARK  status: ('A' for Active; 'I' for Inactive)
REMARK    1  A    between atoms: O_3  and  C_19 
REMARK    2  A    between atoms: O_4  and  C_15 
ROOT
ATOM      1  O   *** d   1      53.215  -7.483  -9.820  0.00  0.00    -0.321 OA
ATOM      2  O   *** d   1      53.153 -10.920 -11.798  0.00  0.00    -0.286 OA
ATOM      3  C   *** d   1      53.511  -8.671 -11.892  0.00  0.00     0.048 A 
ATOM      4  C   *** d   1      52.731  -9.789  -9.948  0.00  0.00     0.049 A 
ATOM      5  C   *** d   1      53.808  -8.588 -13.226  0.00  0.00    -0.020 A 
ATOM      6  C   *** d   1      53.124  -9.830 -11.261  0.00  0.00     0.197 A 
ATOM      7  C   *** d   1      52.769  -8.633  -9.261  0.00  0.00     0.091 A 
ATOM      8  C   *** d   1      53.524  -7.548 -11.139  0.00  0.00     0.159 A 
ATOM      9  C   *** d   1      52.299 -10.895  -9.306  0.00  0.00     0.021 A 
ATOM     10  C   *** d   1      52.374  -8.619  -7.974  0.00  0.00     0.074 A 
ATOM     11  C   *** d   1      54.440  -7.518 -13.763  0.00  0.00     0.015 A 
ATOM     12  C   *** d   1      53.500  -9.512 -14.164  0.00  0.00     0.015 A 
ATOM     13  C   *** d   1      51.934  -9.709  -7.328  0.00  0.00     0.068 A 
ATOM     14  C   *** d   1      51.908 -10.855  -8.023  0.00  0.00     0.037 A 
ATOM     15  C   *** d   1      54.752  -7.401 -15.063  0.00  0.00     0.037 A 
ATOM     16  C   *** d   1      53.803  -9.404 -15.469  0.00  0.00     0.037 A 
ATOM     17  C   *** d   1      54.453  -8.342 -15.972  0.00  0.00     0.068 A 
ENDROOT
BRANCH  13  18
ATOM     18  O   *** d   1      51.544  -9.649  -6.026  0.00  0.00    -0.361 OA
ATOM     19  H   *** d   1      50.603  -9.881  -5.967  0.00  0.00     0.217 HD
ENDBRANCH  13  18
BRANCH  17  20
ATOM     20  O   *** d   1      54.799  -8.149 -17.287  0.00  0.00    -0.356 OA
ATOM     21  C   *** d   1      53.890  -8.544 -18.290  0.00  0.00     0.210 C 
ENDBRANCH  17  20
TORSDOF 2
ENDMDL
MODEL 9
REMARK VINA RESULT:      -5.3     30.534     32.573
REMARK  2 active torsions:
REMARK  status: ('A' for Active; 'I' for Inactive)
REMARK    1  A    between atoms: O_3  and  C_19 
REMARK    2  A    between atoms: O_4  and  C_15 
ROOT
ATOM      1  O   *** d   1      69.010  -7.045  17.842  0.00  0.00    -0.321 OA
ATOM      2  O   *** d   1      69.031  -9.840  15.027  0.00  0.00    -0.286 OA
ATOM      3  C   *** d   1      70.254  -8.358  16.253  0.00  0.00     0.048 A 
ATOM      4  C   *** d   1      67.888  -8.514  16.374  0.00  0.00     0.049 A 
ATOM      5  C   *** d   1      71.475  -8.622  15.695  0.00  0.00    -0.020 A 
ATOM      6  C   *** d   1      69.077  -8.932  15.834  0.00  0.00     0.197 A 
ATOM      7  C   *** d   1      67.870  -7.583  17.345  0.00  0.00     0.091 A 
ATOM      8  C   *** d   1      70.159  -7.429  17.231  0.00  0.00     0.159 A 
ATOM      9  C   *** d   1      66.707  -9.018  15.957  0.00  0.00     0.021 A 
ATOM     10  C   *** d   1      66.689  -7.187  17.856  0.00  0.00     0.074 A 
ATOM     11  C   *** d   1      72.638  -8.262  16.290  0.00  0.00     0.015 A 
ATOM     12  C   *** d   1      71.687  -9.230  14.506  0.00  0.00     0.015 A 
ATOM     13  C   *** d   1      65.509  -7.673  17.444  0.00  0.00     0.068 A 
ATOM     14  C   *** d   1      65.542  -8.605  16.480  0.00  0.00     0.037 A 
ATOM     15  C   *** d   1      73.853  -8.506  15.778  0.00  0.00     0.037 A 
ATOM     16  C   *** d   1      72.900  -9.477  13.980  0.00  0.00     0.037 A 
ATOM     17  C   *** d   1      74.038  -9.130  14.603  0.00  0.00     0.068 A 
ENDROOT
BRANCH  13  18
ATOM     18  O   *** d   1      64.338  -7.243  17.988  0.00  0.00    -0.361 OA
ATOM     19  H   *** d   1      64.530  -6.756  18.805  0.00  0.00     0.217 HD
ENDBRANCH  13  18
BRANCH  17  20
ATOM     20  O   *** d   1      75.314  -9.340  14.140  0.00  0.00    -0.356 OA
ATOM     21  C   *** d   1      75.488  -9.748  12.802  0.00  0.00     0.210 C 
ENDBRANCH  17  20
TORSDOF 2
ENDMDL
MODEL 10
REMARK VINA RESULT:      -5.3     31.501     32.530
REMARK  2 active torsions:
REMARK  status: ('A' for Active; 'I' for Inactive)
REMARK    1  A    between atoms: O_3  and  C_19 
REMARK    2  A    between atoms: O_4  and  C_15 
ROOT
ATOM      1  O   *** d   1      71.906  -6.866  16.834  0.00  0.00    -0.321 OA
ATOM      2  O   *** d   1      69.743  -9.524  14.837  0.00  0.00    -0.286 OA
ATOM      3  C   *** d   1      69.886  -8.163  16.660  0.00  0.00     0.048 A 
ATOM      4  C   *** d   1      71.653  -8.447  15.100  0.00  0.00     0.049 A 
ATOM      5  C   *** d   1      68.685  -8.491  17.229  0.00  0.00    -0.020 A 
ATOM      6  C   *** d   1      70.387  -8.756  15.525  0.00  0.00     0.197 A 
ATOM      7  C   *** d   1      72.388  -7.531  15.756  0.00  0.00     0.091 A 
ATOM      8  C   *** d   1      70.681  -7.253  17.268  0.00  0.00     0.159 A 
ATOM      9  C   *** d   1      72.200  -9.042  14.019  0.00  0.00     0.021 A 
ATOM     10  C   *** d   1      73.630  -7.248  15.320  0.00  0.00     0.074 A 
ATOM     11  C   *** d   1      68.094  -7.719  18.172  0.00  0.00     0.015 A 
ATOM     12  C   *** d   1      67.960  -9.600  16.962  0.00  0.00     0.015 A 
ATOM     13  C   *** d   1      74.187  -7.839  14.253  0.00  0.00     0.068 A 
ATOM     14  C   *** d   1      73.442  -8.745  13.605  0.00  0.00     0.037 A 
ATOM     15  C   *** d   1      66.917  -8.002  18.749  0.00  0.00     0.037 A 
ATOM     16  C   *** d   1      66.782  -9.898  17.537  0.00  0.00     0.037 A 
ATOM     17  C   *** d   1      66.206  -9.102  18.452  0.00  0.00     0.068 A 
ENDROOT
BRANCH  13  18
ATOM     18  O   *** d   1      75.447  -7.523  13.848  0.00  0.00    -0.361 OA
ATOM     19  H   *** d   1      75.851  -8.303  13.433  0.00  0.00     0.217 HD
ENDBRANCH  13  18
BRANCH  17  20
ATOM     20  O   *** d   1      65.010  -9.329  19.090  0.00  0.00    -0.356 OA
ATOM     21  C   *** d   1      64.939  -9.124  20.483  0.00  0.00     0.210 C 
ENDBRANCH  17  20
TORSDOF 2
ENDMDL
MODEL 11
REMARK VINA RESULT:      -5.3     31.257     34.937
REMARK  2 active torsions:
REMARK  status: ('A' for Active; 'I' for Inactive)
REMARK    1  A    between atoms: O_3  and  C_19 
REMARK    2  A    between atoms: O_4  and  C_15 
ROOT
ATOM      1  O   *** d   1      67.545  -9.404  22.274  0.00  0.00    -0.321 OA
ATOM      2  O   *** d   1      67.319 -11.738  19.075  0.00  0.00    -0.286 OA
ATOM      3  C   *** d   1      67.751  -9.653  19.889  0.00  0.00     0.048 A 
ATOM      4  C   *** d   1      66.980 -11.449  21.238  0.00  0.00     0.049 A 
ATOM      5  C   *** d   1      68.019  -9.042  18.694  0.00  0.00    -0.020 A 
ATOM      6  C   *** d   1      67.340 -10.960  20.009  0.00  0.00     0.197 A 
ATOM      7  C   *** d   1      67.073 -10.673  22.333  0.00  0.00     0.091 A 
ATOM      8  C   *** d   1      67.820  -8.934  21.032  0.00  0.00     0.159 A 
ATOM      9  C   *** d   1      66.526 -12.710  21.392  0.00  0.00     0.021 A 
ATOM     10  C   *** d   1      66.709 -11.176  23.529  0.00  0.00     0.074 A 
ATOM     11  C   *** d   1      68.675  -7.860  18.615  0.00  0.00     0.015 A 
ATOM     12  C   *** d   1      67.658  -9.498  17.473  0.00  0.00     0.015 A 
ATOM     13  C   *** d   1      66.248 -12.424  23.692  0.00  0.00     0.068 A 
ATOM     14  C   *** d   1      66.166 -13.187  22.593  0.00  0.00     0.037 A 
ATOM     15  C   *** d   1      68.960  -7.231  17.465  0.00  0.00     0.037 A 
ATOM     16  C   *** d   1      67.933  -8.875  16.314  0.00  0.00     0.037 A 
ATOM     17  C   *** d   1      68.607  -7.715  16.263  0.00  0.00     0.068 A 
ENDROOT
BRANCH  13  18
ATOM     18  O   *** d   1      65.891 -12.890  24.919  0.00  0.00    -0.361 OA
ATOM     19  H   *** d   1      65.586 -13.808  24.832  0.00  0.00     0.217 HD
ENDBRANCH  13  18
BRANCH  17  20
ATOM     20  O   *** d   1      68.929  -7.011  15.128  0.00  0.00    -0.356 OA
ATOM     21  C   *** d   1      69.537  -5.746  15.267  0.00  0.00     0.210 C 
ENDBRANCH  17  20
TORSDOF 2
ENDMDL
MODEL 12
REMARK VINA RESULT:      -5.3     29.968     33.415
REMARK  2 active torsions:
REMARK  status: ('A' for Active; 'I' for Inactive)
REMARK    1  A    between atoms: O_3  and  C_19 
REMARK    2  A    between atoms: O_4  and  C_15 
ROOT
ATOM      1  O   *** d   1      61.275 -13.170 -43.266  0.00  0.00    -0.321 OA
ATOM      2  O   *** d   1      64.895 -11.600 -43.667  0.00  0.00    -0.286 OA
ATOM      3  C   *** d   1      62.960 -11.650 -42.465  0.00  0.00     0.048 A 
ATOM      4  C   *** d   1      63.278 -12.868 -44.478  0.00  0.00     0.049 A 
ATOM      5  C   *** d   1      63.297 -10.703 -41.535  0.00  0.00    -0.020 A 
ATOM      6  C   *** d   1      63.754 -11.996 -43.532  0.00  0.00     0.197 A 
ATOM      7  C   *** d   1      62.061 -13.423 -44.341  0.00  0.00     0.091 A 
ATOM      8  C   *** d   1      61.749 -12.247 -42.393  0.00  0.00     0.159 A 
ATOM      9  C   *** d   1      64.007 -13.197 -45.565  0.00  0.00     0.021 A 
ATOM     10  C   *** d   1      61.615 -14.274 -45.286  0.00  0.00     0.074 A 
ATOM     11  C   *** d   1      62.638 -10.574 -40.359  0.00  0.00     0.015 A 
ATOM     12  C   *** d   1      64.279  -9.782 -41.664  0.00  0.00     0.015 A 
ATOM     13  C   *** d   1      62.326 -14.601 -46.374  0.00  0.00     0.068 A 
ATOM     14  C   *** d   1      63.540 -14.045 -46.494  0.00  0.00     0.037 A 
ATOM     15  C   *** d   1      62.940  -9.664 -39.422  0.00  0.00     0.037 A 
ATOM     16  C   *** d   1      64.588  -8.862 -40.734  0.00  0.00     0.037 A 
ATOM     17  C   *** d   1      63.933  -8.771 -39.565  0.00  0.00     0.068 A 
ENDROOT
BRANCH  13  18
ATOM     18  O   *** d   1      61.836 -15.464 -47.305  0.00  0.00    -0.361 OA
ATOM     19  H   *** d   1      62.059 -16.372 -47.043  0.00  0.00     0.217 HD
ENDBRANCH  13  18
BRANCH  17  20
ATOM     20  O   *** d   1      64.180  -7.864 -38.563  0.00  0.00    -0.356 OA
ATOM     21  C   *** d   1      65.519  -7.575 -38.230  0.00  0.00     0.210 C 
ENDBRANCH  17  20
TORSDOF 2
ENDMDL
MODEL 13
REMARK VINA RESULT:      -5.3     29.692     31.674
REMARK  2 active torsions:
REMARK  status: ('A' for Active; 'I' for Inactive)
REMARK    1  A    between atoms: O_3  and  C_19 
REMARK    2  A    between atoms: O_4  and  C_15 
ROOT
ATOM      1  O   *** d   1      63.948 -11.855 -41.343  0.00  0.00    -0.321 OA
ATOM      2  O   *** d   1      66.165 -11.660 -38.060  0.00  0.00    -0.286 OA
ATOM      3  C   *** d   1      65.612 -12.855 -39.921  0.00  0.00     0.048 A 
ATOM      4  C   *** d   1      64.526 -10.839 -39.293  0.00  0.00     0.049 A 
ATOM      5  C   *** d   1      66.436 -13.926 -39.702  0.00  0.00    -0.020 A 
ATOM      6  C   *** d   1      65.465 -11.806 -39.043  0.00  0.00     0.197 A 
ATOM      7  C   *** d   1      63.784 -10.883 -40.413  0.00  0.00     0.091 A 
ATOM      8  C   *** d   1      64.832 -12.833 -41.025  0.00  0.00     0.159 A 
ATOM      9  C   *** d   1      64.317  -9.819 -38.433  0.00  0.00     0.021 A 
ATOM     10  C   *** d   1      62.865  -9.922 -40.633  0.00  0.00     0.074 A 
ATOM     11  C   *** d   1      66.769 -14.796 -40.685  0.00  0.00     0.015 A 
ATOM     12  C   *** d   1      66.990 -14.269 -38.518  0.00  0.00     0.015 A 
ATOM     13  C   *** d   1      62.642  -8.910 -39.783  0.00  0.00     0.068 A 
ATOM     14  C   *** d   1      63.393  -8.875 -38.673  0.00  0.00     0.037 A 
ATOM     15  C   *** d   1      67.576 -15.854 -40.512  0.00  0.00     0.037 A 
ATOM     16  C   *** d   1      67.796 -15.328 -38.331  0.00  0.00     0.037 A 
ATOM     17  C   *** d   1      68.130 -16.163 -39.329  0.00  0.00     0.068 A 
ENDROOT
BRANCH  13  18
ATOM     18  O   *** d   1      61.703  -7.961 -40.044  0.00  0.00    -0.361 OA
ATOM     19  H   *** d   1      61.127  -8.275 -40.760  0.00  0.00     0.217 HD
ENDBRANCH  13  18
BRANCH  17  20
ATOM     20  O   *** d   1      68.942 -17.267 -39.228  0.00  0.00    -0.356 OA
ATOM     21  C   *** d   1      69.108 -18.089 -40.361  0.00  0.00     0.210 C 
ENDBRANCH  17  20
TORSDOF 2
ENDMDL
MODEL 14
REMARK VINA RESULT:      -5.2     16.874     20.119
REMARK  2 active torsions:
REMARK  status: ('A' for Active; 'I' for Inactive)
REMARK    1  A    between atoms: O_3  and  C_19 
REMARK    2  A    between atoms: O_4  and  C_15 
ROOT
ATOM      1  O   *** d   1      61.742  -8.307   6.145  0.00  0.00    -0.321 OA
ATOM      2  O   *** d   1      62.198  -5.043   3.938  0.00  0.00    -0.286 OA
ATOM      3  C   *** d   1      63.147  -6.492   5.420  0.00  0.00     0.048 A 
ATOM      4  C   *** d   1      60.876  -6.621   4.738  0.00  0.00     0.049 A 
ATOM      5  C   *** d   1      64.365  -5.877   5.524  0.00  0.00    -0.020 A 
ATOM      6  C   *** d   1      62.096  -5.997   4.684  0.00  0.00     0.197 A 
ATOM      7  C   *** d   1      60.715  -7.741   5.465  0.00  0.00     0.091 A 
ATOM      8  C   *** d   1      62.912  -7.620   6.127  0.00  0.00     0.159 A 
ATOM      9  C   *** d   1      59.807  -6.141   4.069  0.00  0.00     0.021 A 
ATOM     10  C   *** d   1      59.506  -8.333   5.505  0.00  0.00     0.074 A 
ATOM     11  C   *** d   1      65.456  -6.507   6.020  0.00  0.00     0.015 A 
ATOM     12  C   *** d   1      64.636  -4.596   5.185  0.00  0.00     0.015 A 
ATOM     13  C   *** d   1      58.435  -7.859   4.853  0.00  0.00     0.068 A 
ATOM     14  C   *** d   1      58.611  -6.746   4.127  0.00  0.00     0.037 A 
ATOM     15  C   *** d   1      66.667  -5.941   6.134  0.00  0.00     0.037 A 
ATOM     16  C   *** d   1      65.844  -4.016   5.298  0.00  0.00     0.037 A 
ATOM     17  C   *** d   1      66.916  -4.672   5.772  0.00  0.00     0.068 A 
ENDROOT
BRANCH  13  18
ATOM     18  O   *** d   1      57.230  -8.489   4.921  0.00  0.00    -0.361 OA
ATOM     19  H   *** d   1      56.952  -8.538   5.850  0.00  0.00     0.217 HD
ENDBRANCH  13  18
BRANCH  17  20
ATOM     20  O   *** d   1      68.181  -4.159   5.924  0.00  0.00    -0.356 OA
ATOM     21  C   *** d   1      68.589  -3.107   5.079  0.00  0.00     0.210 C 
ENDBRANCH  17  20
TORSDOF 2
ENDMDL
MODEL 15
REMARK VINA RESULT:      -5.2     31.123     35.048
REMARK  2 active torsions:
REMARK  status: ('A' for Active; 'I' for Inactive)
REMARK    1  A    between atoms: O_3  and  C_19 
REMARK    2  A    between atoms: O_4  and  C_15 
ROOT
ATOM      1  O   *** d   1      69.071  -7.614  19.759  0.00  0.00    -0.321 OA
ATOM      2  O   *** d   1      66.733 -10.811  19.542  0.00  0.00    -0.286 OA
ATOM      3  C   *** d   1      68.009  -9.467  20.869  0.00  0.00     0.048 A 
ATOM      4  C   *** d   1      67.844  -9.201  18.515  0.00  0.00     0.049 A 
ATOM      5  C   *** d   1      67.828 -10.144  22.045  0.00  0.00    -0.020 A 
ATOM      6  C   *** d   1      67.509  -9.881  19.657  0.00  0.00     0.197 A 
ATOM      7  C   *** d   1      68.618  -8.103  18.579  0.00  0.00     0.091 A 
ATOM      8  C   *** d   1      68.781  -8.356  20.857  0.00  0.00     0.159 A 
ATOM      9  C   *** d   1      67.413  -9.603  17.301  0.00  0.00     0.021 A 
ATOM     10  C   *** d   1      68.937  -7.455  17.442  0.00  0.00     0.074 A 
ATOM     11  C   *** d   1      68.091  -9.587  23.251  0.00  0.00     0.015 A 
ATOM     12  C   *** d   1      67.405 -11.423  22.164  0.00  0.00     0.015 A 
ATOM     13  C   *** d   1      68.522  -7.850  16.230  0.00  0.00     0.068 A 
ATOM     14  C   *** d   1      67.746  -8.942  16.182  0.00  0.00     0.037 A 
ATOM     15  C   *** d   1      67.922 -10.215  24.424  0.00  0.00     0.037 A 
ATOM     16  C   *** d   1      67.237 -12.065  23.333  0.00  0.00     0.037 A 
ATOM     17  C   *** d   1      67.482 -11.480  24.517  0.00  0.00     0.068 A 
ENDROOT
BRANCH  13  18
ATOM     18  O   *** d   1      68.869  -7.166  15.106  0.00  0.00    -0.361 OA
ATOM     19  H   *** d   1      69.802  -7.343  14.903  0.00  0.00     0.217 HD
ENDBRANCH  13  18
BRANCH  17  20
ATOM     20  O   *** d   1      67.340 -12.060  25.754  0.00  0.00    -0.356 OA
ATOM     21  C   *** d   1      66.273 -12.958  25.961  0.00  0.00     0.210 C 
ENDBRANCH  17  20
TORSDOF 2
ENDMDL
MODEL 16
REMARK VINA RESULT:      -5.1     36.307     38.295
REMARK  2 active torsions:
REMARK  status: ('A' for Active; 'I' for Inactive)
REMARK    1  A    between atoms: O_3  and  C_19 
REMARK    2  A    between atoms: O_4  and  C_15 
ROOT
ATOM      1  O   *** d   1      59.280 -12.336 -46.251  0.00  0.00    -0.321 OA
ATOM      2  O   *** d   1      60.725 -11.956 -49.925  0.00  0.00    -0.286 OA
ATOM      3  C   *** d   1      59.739 -10.926 -48.146  0.00  0.00     0.048 A 
ATOM      4  C   *** d   1      60.149 -13.263 -48.240  0.00  0.00     0.049 A 
ATOM      5  C   *** d   1      59.648  -9.672 -48.688  0.00  0.00    -0.020 A 
ATOM      6  C   *** d   1      60.208 -12.025 -48.826  0.00  0.00     0.197 A 
ATOM      7  C   *** d   1      59.682 -13.401 -46.987  0.00  0.00     0.091 A 
ATOM      8  C   *** d   1      59.284 -11.141 -46.891  0.00  0.00     0.159 A 
ATOM      9  C   *** d   1      60.555 -14.373 -48.891  0.00  0.00     0.021 A 
ATOM     10  C   *** d   1      59.630 -14.628 -46.434  0.00  0.00     0.074 A 
ATOM     11  C   *** d   1      59.445  -8.568 -47.930  0.00  0.00     0.015 A 
ATOM     12  C   *** d   1      59.717  -9.372 -50.005  0.00  0.00     0.015 A 
ATOM     13  C   *** d   1      60.022 -15.739 -47.075  0.00  0.00     0.068 A 
ATOM     14  C   *** d   1      60.491 -15.586 -48.321  0.00  0.00     0.037 A 
ATOM     15  C   *** d   1      59.354  -7.323 -48.422  0.00  0.00     0.037 A 
ATOM     16  C   *** d   1      59.622  -8.130 -50.510  0.00  0.00     0.037 A 
ATOM     17  C   *** d   1      59.445  -7.048 -49.733  0.00  0.00     0.068 A 
ENDROOT
BRANCH  13  18
ATOM     18  O   *** d   1      59.951 -16.960 -46.479  0.00  0.00    -0.361 OA
ATOM     19  H   *** d   1      60.769 -17.450 -46.663  0.00  0.00     0.217 HD
ENDBRANCH  13  18
BRANCH  17  20
ATOM     20  O   *** d   1      59.337  -5.748 -50.162  0.00  0.00    -0.356 OA
ATOM     21  C   *** d   1      59.400  -4.714 -49.206  0.00  0.00     0.210 C 
ENDBRANCH  17  20
TORSDOF 2
ENDMDL
MODEL 17
REMARK VINA RESULT:      -5.1     37.428     40.382
REMARK  2 active torsions:
REMARK  status: ('A' for Active; 'I' for Inactive)
REMARK    1  A    between atoms: O_3  and  C_19 
REMARK    2  A    between atoms: O_4  and  C_15 
ROOT
ATOM      1  O   *** d   1      60.824 -10.863 -53.034  0.00  0.00    -0.321 OA
ATOM      2  O   *** d   1      59.655 -11.428 -49.287  0.00  0.00    -0.286 OA
ATOM      3  C   *** d   1      60.102  -9.924 -50.940  0.00  0.00     0.048 A 
ATOM      4  C   *** d   1      60.472 -12.259 -51.163  0.00  0.00     0.049 A 
ATOM      5  C   *** d   1      59.833  -8.785 -50.229  0.00  0.00    -0.020 A 
ATOM      6  C   *** d   1      60.070 -11.190 -50.404  0.00  0.00     0.197 A 
ATOM      7  C   *** d   1      60.850 -12.082 -52.442  0.00  0.00     0.091 A 
ATOM      8  C   *** d   1      60.493  -9.823 -52.230  0.00  0.00     0.159 A 
ATOM      9  C   *** d   1      60.501 -13.511 -50.661  0.00  0.00     0.021 A 
ATOM     10  C   *** d   1      61.244 -13.148 -53.165  0.00  0.00     0.074 A 
ATOM     11  C   *** d   1      59.606  -7.592 -50.829  0.00  0.00     0.015 A 
ATOM     12  C   *** d   1      59.785  -8.686 -48.881  0.00  0.00     0.015 A 
ATOM     13  C   *** d   1      61.286 -14.395 -52.674  0.00  0.00     0.068 A 
ATOM     14  C   *** d   1      60.900 -14.557 -51.401  0.00  0.00     0.037 A 
ATOM     15  C   *** d   1      59.335  -6.456 -50.169  0.00  0.00     0.037 A 
ATOM     16  C   *** d   1      59.520  -7.553 -48.208  0.00  0.00     0.037 A 
ATOM     17  C   *** d   1      59.273  -6.388 -48.830  0.00  0.00     0.068 A 
ENDROOT
BRANCH  13  18
ATOM     18  O   *** d   1      61.692 -15.443 -53.441  0.00  0.00    -0.361 OA
ATOM     19  H   *** d   1      61.099 -16.196 -53.286  0.00  0.00     0.217 HD
ENDBRANCH  13  18
BRANCH  17  20
ATOM     20  O   *** d   1      58.997  -5.187 -48.224  0.00  0.00    -0.356 OA
ATOM     21  C   *** d   1      59.959  -4.630 -47.357  0.00  0.00     0.210 C 
ENDBRANCH  17  20
TORSDOF 2
ENDMDL
MODEL 18
REMARK VINA RESULT:      -5.1     37.122     40.263
REMARK  2 active torsions:
REMARK  status: ('A' for Active; 'I' for Inactive)
REMARK    1  A    between atoms: O_3  and  C_19 
REMARK    2  A    between atoms: O_4  and  C_15 
ROOT
ATOM      1  O   *** d   1      60.269  -9.597 -51.231  0.00  0.00    -0.321 OA
ATOM      2  O   *** d   1      60.538 -12.280 -48.323  0.00  0.00    -0.286 OA
ATOM      3  C   *** d   1      60.616 -11.884 -50.567  0.00  0.00     0.048 A 
ATOM      4  C   *** d   1      60.064 -10.220 -48.964  0.00  0.00     0.049 A 
ATOM      5  C   *** d   1      60.841 -13.171 -50.973  0.00  0.00    -0.020 A 
ATOM      6  C   *** d   1      60.401 -11.516 -49.259  0.00  0.00     0.197 A 
ATOM      7  C   *** d   1      59.991  -9.297 -49.939  0.00  0.00     0.091 A 
ATOM      8  C   *** d   1      60.525 -10.903 -51.493  0.00  0.00     0.159 A 
ATOM      9  C   *** d   1      59.798  -9.830 -47.700  0.00  0.00     0.021 A 
ATOM     10  C   *** d   1      59.654  -8.032 -49.624  0.00  0.00     0.074 A 
ATOM     11  C   *** d   1      61.315 -13.470 -52.206  0.00  0.00     0.015 A 
ATOM     12  C   *** d   1      60.607 -14.284 -50.241  0.00  0.00     0.015 A 
ATOM     13  C   *** d   1      59.379  -7.634 -48.373  0.00  0.00     0.068 A 
ATOM     14  C   *** d   1      59.462  -8.563 -47.411  0.00  0.00     0.037 A 
ATOM     15  C   *** d   1      61.553 -14.717 -52.640  0.00  0.00     0.037 A 
ATOM     16  C   *** d   1      60.837 -15.539 -50.666  0.00  0.00     0.037 A 
ATOM     17  C   *** d   1      61.330 -15.806 -51.887  0.00  0.00     0.068 A 
ENDROOT
BRANCH  13  18
ATOM     18  O   *** d   1      59.042  -6.345 -48.100  0.00  0.00    -0.361 OA
ATOM     19  H   *** d   1      58.327  -6.337 -47.443  0.00  0.00     0.217 HD
ENDBRANCH  13  18
BRANCH  17  20
ATOM     20  O   *** d   1      61.593 -17.052 -52.402  0.00  0.00    -0.356 OA
ATOM     21  C   *** d   1      62.929 -17.501 -52.437  0.00  0.00     0.210 C 
ENDBRANCH  17  20
TORSDOF 2
ENDMDL
MODEL 19
REMARK VINA RESULT:      -5.0     35.795     38.584
REMARK  2 active torsions:
REMARK  status: ('A' for Active; 'I' for Inactive)
REMARK    1  A    between atoms: O_3  and  C_19 
REMARK    2  A    between atoms: O_4  and  C_15 
ROOT
ATOM      1  O   *** d   1      60.782 -11.923 -49.521  0.00  0.00    -0.321 OA
ATOM      2  O   *** d   1      59.456  -9.421 -46.744  0.00  0.00    -0.286 OA
ATOM      3  C   *** d   1      59.982  -9.729 -48.941  0.00  0.00     0.048 A 
ATOM      4  C   *** d   1      60.343 -11.375 -47.268  0.00  0.00     0.049 A 
ATOM      5  C   *** d   1      59.693  -8.464 -49.377  0.00  0.00    -0.020 A 
ATOM      6  C   *** d   1      59.918 -10.121 -47.624  0.00  0.00     0.197 A 
ATOM      7  C   *** d   1      60.774 -12.239 -48.204  0.00  0.00     0.091 A 
ATOM      8  C   *** d   1      60.426 -10.650 -49.825  0.00  0.00     0.159 A 
ATOM      9  C   *** d   1      60.342 -11.782 -45.981  0.00  0.00     0.021 A 
ATOM     10  C   *** d   1      61.190 -13.464 -47.827  0.00  0.00     0.074 A 
ATOM     11  C   *** d   1      59.499  -8.176 -50.686  0.00  0.00     0.015 A 
ATOM     12  C   *** d   1      59.590  -7.363 -48.600  0.00  0.00     0.015 A 
ATOM     13  C   *** d   1      61.202 -13.876 -46.552  0.00  0.00     0.068 A 
ATOM     14  C   *** d   1      60.764 -13.007 -45.630  0.00  0.00     0.037 A 
ATOM     15  C   *** d   1      59.209  -6.952 -51.153  0.00  0.00     0.037 A 
ATOM     16  C   *** d   1      59.306  -6.130 -49.056  0.00  0.00     0.037 A 
ATOM     17  C   *** d   1      59.094  -5.876 -50.358  0.00  0.00     0.068 A 
ENDROOT
BRANCH  13  18
ATOM     18  O   *** d   1      61.631 -15.123 -46.216  0.00  0.00    -0.361 OA
ATOM     19  H   *** d   1      62.396 -15.045 -45.622  0.00  0.00     0.217 HD
ENDBRANCH  13  18
BRANCH  17  20
ATOM     20  O   *** d   1      58.801  -4.653 -50.910  0.00  0.00    -0.356 OA
ATOM     21  C   *** d   1      58.225  -4.613 -52.196  0.00  0.00     0.210 C 
ENDBRANCH  17  20
TORSDOF 2
ENDMDL
MODEL 20
REMARK VINA RESULT:      -5.0     14.062     18.034
REMARK  2 active torsions:
REMARK  status: ('A' for Active; 'I' for Inactive)
REMARK    1  A    between atoms: O_3  and  C_19 
REMARK    2  A    between atoms: O_4  and  C_15 
ROOT
ATOM      1  O   *** d   1      60.574  -4.994   2.043  0.00  0.00    -0.321 OA
ATOM      2  O   *** d   1      61.209  -8.140   4.374  0.00  0.00    -0.286 OA
ATOM      3  C   *** d   1      61.985  -6.131   3.627  0.00  0.00     0.048 A 
ATOM      4  C   *** d   1      60.009  -7.157   2.801  0.00  0.00     0.049 A 
ATOM      5  C   *** d   1      63.160  -6.116   4.329  0.00  0.00    -0.020 A 
ATOM      6  C   *** d   1      61.101  -7.184   3.630  0.00  0.00     0.197 A 
ATOM      7  C   *** d   1      59.772  -6.086   2.022  0.00  0.00     0.091 A 
ATOM      8  C   *** d   1      61.682  -5.090   2.819  0.00  0.00     0.159 A 
ATOM      9  C   *** d   1      59.144  -8.191   2.738  0.00  0.00     0.021 A 
ATOM     10  C   *** d   1      58.695  -6.086   1.213  0.00  0.00     0.074 A 
ATOM     11  C   *** d   1      63.871  -4.981   4.528  0.00  0.00     0.015 A 
ATOM     12  C   *** d   1      63.767  -7.192   4.879  0.00  0.00     0.015 A 
ATOM     13  C   *** d   1      57.834  -7.110   1.136  0.00  0.00     0.068 A 
ATOM     14  C   *** d   1      58.079  -8.168   1.922  0.00  0.00     0.037 A 
ATOM     15  C   *** d   1      65.023  -4.924   5.213  0.00  0.00     0.037 A 
ATOM     16  C   *** d   1      64.923  -7.149   5.564  0.00  0.00     0.037 A 
ATOM     17  C   *** d   1      65.597  -6.005   5.767  0.00  0.00     0.068 A 
ENDROOT
BRANCH  13  18
ATOM     18  O   *** d   1      56.758  -7.068   0.304  0.00  0.00    -0.361 OA
ATOM     19  H   *** d   1      55.973  -7.376   0.785  0.00  0.00     0.217 HD
ENDBRANCH  13  18
BRANCH  17  20
ATOM     20  O   *** d   1      66.781  -5.869   6.449  0.00  0.00    -0.356 OA
ATOM     21  C   *** d   1      66.754  -5.313   7.744  0.00  0.00     0.210 C 
ENDBRANCH  17  20
TORSDOF 2
ENDMDL
