# Supplementary material for: Astragalus in Acute Pancreatitis: Insights from Network Pharmacology, Molecular Docking, and Meta-Analysis Validation
Source: Curr Issues Mol Biol. 2025 May 21;47(5):379. doi: 10.3390/cimb47050379 (PMC12109879; doi:10.3390/cimb47050379)
Supplement: Supplementary file 1 [file cimb-47-00379-s001.zip › Original Data/Network Pharmacology/5 Molecular Docking/Formononetin/MYC/log.txt]

#################################################################
# If you used AutoDock Vina in your work, please cite:          #
#                                                               #
# O. Trott, A. J. Olson,                                        #
# AutoDock Vina: improving the speed and accuracy of docking    #
# with a new scoring function, efficient optimization and       #
# multithreading, Journal of Computational Chemistry 31 (2010)  #
# 455-461                                                       #
#                                                               #
# DOI 10.1002/jcc.21334                                         #
#                                                               #
# Please see http://vina.scripps.edu for more information.      #
#################################################################

WARNING: The search space volume > 27000 Angstrom^3 (See FAQ)
Detected 22 CPUs
WARNING: at low exhaustiveness, it may be impossible to utilize all CPUs
Reading input ... done.
Setting up the scoring function ... done.
Analyzing the binding site ... done.
Using random seed: -1132869216
Performing search ... done.
Refining results ... done.

mode |   affinity | dist from best mode
     | (kcal/mol) | rmsd l.b.| rmsd u.b.
-----+------------+----------+----------
   1         -9.5      0.000      0.000
   2         -9.5      1.386      7.194
   3         -9.2      1.273      7.487
   4         -9.1     28.256     29.936
   5         -9.1     28.896     29.974
   6         -9.0     30.036     31.906
   7         -9.0     34.109     36.272
   8         -9.0     35.464     37.325
   9         -8.9     28.927     30.895
  10         -8.9      1.319      7.126
  11         -8.7      1.673      7.589
  12         -8.7      1.761      2.649
  13         -8.6     28.090     30.364
  14         -8.6     26.215     28.573
  15         -8.4     25.622     28.564
  16         -8.3     31.210     32.521
  17         -7.9     24.520     26.514
  18         -7.9     33.330     34.730
  19         -7.7     25.444     28.498
  20         -7.7     33.448     34.894
Writing output ... done.
