# Supplementary material for: Astragalus in Acute Pancreatitis: Insights from Network Pharmacology, Molecular Docking, and Meta-Analysis Validation
Source: Curr Issues Mol Biol. 2025 May 21;47(5):379. doi: 10.3390/cimb47050379 (PMC12109879; doi:10.3390/cimb47050379)
Supplement: Supplementary file 1 [file cimb-47-00379-s001.zip › Original Data/Network Pharmacology/5 Molecular Docking/Formononetin/MYC/output.pdbqt]

MODEL 1
REMARK VINA RESULT:      -9.5      0.000      0.000
REMARK  2 active torsions:
REMARK  status: ('A' for Active; 'I' for Inactive)
REMARK    1  A    between atoms: O_3  and  C_19 
REMARK    2  A    between atoms: O_4  and  C_15 
ROOT
ATOM      1  O   *** d   1      25.591  -8.619   8.014  0.00  0.00    -0.321 OA
ATOM      2  O   *** d   1      27.234  -8.073   4.446  0.00  0.00    -0.286 OA
ATOM      3  C   *** d   1      26.150  -7.124   6.213  0.00  0.00     0.048 A 
ATOM      4  C   *** d   1      26.569  -9.455   6.036  0.00  0.00     0.049 A 
ATOM      5  C   *** d   1      26.086  -5.847   5.725  0.00  0.00    -0.020 A 
ATOM      6  C   *** d   1      26.658  -8.192   5.510  0.00  0.00     0.197 A 
ATOM      7  C   *** d   1      26.034  -9.650   7.254  0.00  0.00     0.091 A 
ATOM      8  C   *** d   1      25.628  -7.396   7.430  0.00  0.00     0.159 A 
ATOM      9  C   *** d   1      27.012 -10.535   5.358  0.00  0.00     0.021 A 
ATOM     10  C   *** d   1      25.955 -10.901   7.746  0.00  0.00     0.074 A 
ATOM     11  C   *** d   1      25.841  -4.779   6.520  0.00  0.00     0.015 A 
ATOM     12  C   *** d   1      26.226  -5.488   4.429  0.00  0.00     0.015 A 
ATOM     13  C   *** d   1      26.383 -11.982   7.078  0.00  0.00     0.068 A 
ATOM     14  C   *** d   1      26.920 -11.772   5.868  0.00  0.00     0.037 A 
ATOM     15  C   *** d   1      25.775  -3.512   6.081  0.00  0.00     0.037 A 
ATOM     16  C   *** d   1      26.158  -4.223   3.976  0.00  0.00     0.037 A 
ATOM     17  C   *** d   1      25.937  -3.178   4.791  0.00  0.00     0.068 A 
ENDROOT
BRANCH  13  18
ATOM     18  O   *** d   1      26.282 -13.229   7.613  0.00  0.00    -0.361 OA
ATOM     19  H   *** d   1      27.068 -13.404   8.157  0.00  0.00     0.217 HD
ENDBRANCH  13  18
BRANCH  17  20
ATOM     20  O   *** d   1      25.849  -1.860   4.415  0.00  0.00    -0.356 OA
ATOM     21  C   *** d   1      25.823  -0.872   5.421  0.00  0.00     0.210 C 
ENDBRANCH  17  20
TORSDOF 2
ENDMDL
MODEL 2
REMARK VINA RESULT:      -9.5      1.386      7.194
REMARK  2 active torsions:
REMARK  status: ('A' for Active; 'I' for Inactive)
REMARK    1  A    between atoms: O_3  and  C_19 
REMARK    2  A    between atoms: O_4  and  C_15 
ROOT
ATOM      1  O   *** d   1      26.191  -3.866   7.089  0.00  0.00    -0.321 OA
ATOM      2  O   *** d   1      26.389  -5.976   3.736  0.00  0.00    -0.286 OA
ATOM      3  C   *** d   1      26.270  -6.017   6.013  0.00  0.00     0.048 A 
ATOM      4  C   *** d   1      26.478  -4.016   4.751  0.00  0.00     0.049 A 
ATOM      5  C   *** d   1      26.295  -7.376   6.173  0.00  0.00    -0.020 A 
ATOM      6  C   *** d   1      26.394  -5.383   4.798  0.00  0.00     0.197 A 
ATOM      7  C   *** d   1      26.390  -3.289   5.879  0.00  0.00     0.091 A 
ATOM      8  C   *** d   1      26.188  -5.222   7.103  0.00  0.00     0.159 A 
ATOM      9  C   *** d   1      26.648  -3.358   3.585  0.00  0.00     0.021 A 
ATOM     10  C   *** d   1      26.480  -1.947   5.806  0.00  0.00     0.074 A 
ATOM     11  C   *** d   1      25.903  -7.978   7.321  0.00  0.00     0.015 A 
ATOM     12  C   *** d   1      26.723  -8.273   5.256  0.00  0.00     0.015 A 
ATOM     13  C   *** d   1      26.658  -1.283   4.655  0.00  0.00     0.068 A 
ATOM     14  C   *** d   1      26.737  -2.020   3.538  0.00  0.00     0.037 A 
ATOM     15  C   *** d   1      25.909  -9.305   7.516  0.00  0.00     0.037 A 
ATOM     16  C   *** d   1      26.738  -9.604   5.441  0.00  0.00     0.037 A 
ATOM     17  C   *** d   1      26.320 -10.177   6.582  0.00  0.00     0.068 A 
ENDROOT
BRANCH  13  18
ATOM     18  O   *** d   1      26.744   0.074   4.627  0.00  0.00    -0.361 OA
ATOM     19  H   *** d   1      27.625   0.342   4.935  0.00  0.00     0.217 HD
ENDBRANCH  13  18
BRANCH  17  20
ATOM     20  O   *** d   1      26.303 -11.523   6.857  0.00  0.00    -0.356 OA
ATOM     21  C   *** d   1      25.564 -11.976   7.969  0.00  0.00     0.210 C 
ENDBRANCH  17  20
TORSDOF 2
ENDMDL
MODEL 3
REMARK VINA RESULT:      -9.2      1.273      7.487
REMARK  2 active torsions:
REMARK  status: ('A' for Active; 'I' for Inactive)
REMARK    1  A    between atoms: O_3  and  C_19 
REMARK    2  A    between atoms: O_4  and  C_15 
ROOT
ATOM      1  O   *** d   1      27.000  -7.202   4.617  0.00  0.00    -0.321 OA
ATOM      2  O   *** d   1      25.611  -8.521   8.090  0.00  0.00    -0.286 OA
ATOM      3  C   *** d   1      26.623  -9.046   6.116  0.00  0.00     0.048 A 
ATOM      4  C   *** d   1      25.821  -6.872   6.635  0.00  0.00     0.049 A 
ATOM      5  C   *** d   1      26.739 -10.395   6.323  0.00  0.00    -0.020 A 
ATOM      6  C   *** d   1      25.994  -8.187   6.986  0.00  0.00     0.197 A 
ATOM      7  C   *** d   1      26.307  -6.409   5.470  0.00  0.00     0.091 A 
ATOM      8  C   *** d   1      27.084  -8.510   4.964  0.00  0.00     0.159 A 
ATOM      9  C   *** d   1      25.167  -6.007   7.439  0.00  0.00     0.021 A 
ATOM     10  C   *** d   1      26.121  -5.114   5.148  0.00  0.00     0.074 A 
ATOM     11  C   *** d   1      27.586 -11.168   5.602  0.00  0.00     0.015 A 
ATOM     12  C   *** d   1      26.034 -11.121   7.219  0.00  0.00     0.015 A 
ATOM     13  C   *** d   1      25.466  -4.248   5.933  0.00  0.00     0.068 A 
ATOM     14  C   *** d   1      24.992  -4.722   7.094  0.00  0.00     0.037 A 
ATOM     15  C   *** d   1      27.732 -12.490   5.777  0.00  0.00     0.037 A 
ATOM     16  C   *** d   1      26.168 -12.447   7.400  0.00  0.00     0.037 A 
ATOM     17  C   *** d   1      27.034 -13.187   6.688  0.00  0.00     0.068 A 
ENDROOT
BRANCH  13  18
ATOM     18  O   *** d   1      25.300  -2.948   5.567  0.00  0.00    -0.361 OA
ATOM     19  H   *** d   1      25.148  -2.906   4.609  0.00  0.00     0.217 HD
ENDBRANCH  13  18
BRANCH  17  20
ATOM     20  O   *** d   1      27.233 -14.541   6.805  0.00  0.00    -0.356 OA
ATOM     21  C   *** d   1      26.216 -15.326   7.386  0.00  0.00     0.210 C 
ENDBRANCH  17  20
TORSDOF 2
ENDMDL
MODEL 4
REMARK VINA RESULT:      -9.1     28.256     29.936
REMARK  2 active torsions:
REMARK  status: ('A' for Active; 'I' for Inactive)
REMARK    1  A    between atoms: O_3  and  C_19 
REMARK    2  A    between atoms: O_4  and  C_15 
ROOT
ATOM      1  O   *** d   1      17.898   6.818  33.110  0.00  0.00    -0.321 OA
ATOM      2  O   *** d   1      21.261   5.808  31.267  0.00  0.00    -0.286 OA
ATOM      3  C   *** d   1      19.531   7.286  31.406  0.00  0.00     0.048 A 
ATOM      4  C   *** d   1      19.670   5.309  32.715  0.00  0.00     0.049 A 
ATOM      5  C   *** d   1      19.909   8.107  30.379  0.00  0.00    -0.020 A 
ATOM      6  C   *** d   1      20.193   6.130  31.749  0.00  0.00     0.197 A 
ATOM      7  C   *** d   1      18.542   5.652  33.362  0.00  0.00     0.091 A 
ATOM      8  C   *** d   1      18.404   7.565  32.098  0.00  0.00     0.159 A 
ATOM      9  C   *** d   1      20.262   4.143  33.048  0.00  0.00     0.021 A 
ATOM     10  C   *** d   1      18.046   4.827  34.304  0.00  0.00     0.074 A 
ATOM     11  C   *** d   1      19.416   9.360  30.234  0.00  0.00     0.015 A 
ATOM     12  C   *** d   1      20.772   7.789  29.387  0.00  0.00     0.015 A 
ATOM     13  C   *** d   1      18.620   3.662  34.637  0.00  0.00     0.068 A 
ATOM     14  C   *** d   1      19.747   3.336  33.988  0.00  0.00     0.037 A 
ATOM     15  C   *** d   1      19.764  10.197  29.244  0.00  0.00     0.037 A 
ATOM     16  C   *** d   1      21.125   8.617  28.389  0.00  0.00     0.037 A 
ATOM     17  C   *** d   1      20.639   9.865  28.282  0.00  0.00     0.068 A 
ENDROOT
BRANCH  13  18
ATOM     18  O   *** d   1      18.085   2.858  35.594  0.00  0.00    -0.361 OA
ATOM     19  H   *** d   1      17.942   1.973  35.221  0.00  0.00     0.217 HD
ENDBRANCH  13  18
BRANCH  17  20
ATOM     20  O   *** d   1      20.941  10.773  27.297  0.00  0.00    -0.356 OA
ATOM     21  C   *** d   1      19.889  11.310  26.527  0.00  0.00     0.210 C 
ENDBRANCH  17  20
TORSDOF 2
ENDMDL
MODEL 5
REMARK VINA RESULT:      -9.1     28.896     29.974
REMARK  2 active torsions:
REMARK  status: ('A' for Active; 'I' for Inactive)
REMARK    1  A    between atoms: O_3  and  C_19 
REMARK    2  A    between atoms: O_4  and  C_15 
ROOT
ATOM      1  O   *** d   1      21.138   5.022  32.081  0.00  0.00    -0.321 OA
ATOM      2  O   *** d   1      17.958   7.363  31.700  0.00  0.00    -0.286 OA
ATOM      3  C   *** d   1      20.147   7.016  31.167  0.00  0.00     0.048 A 
ATOM      4  C   *** d   1      18.930   5.625  32.658  0.00  0.00     0.049 A 
ATOM      5  C   *** d   1      20.334   8.146  30.418  0.00  0.00    -0.020 A 
ATOM      6  C   *** d   1      18.982   6.720  31.835  0.00  0.00     0.197 A 
ATOM      7  C   *** d   1      19.994   4.812  32.778  0.00  0.00     0.091 A 
ATOM      8  C   *** d   1      21.176   6.155  31.336  0.00  0.00     0.159 A 
ATOM      9  C   *** d   1      17.821   5.327  33.367  0.00  0.00     0.021 A 
ATOM     10  C   *** d   1      19.919   3.745  33.596  0.00  0.00     0.074 A 
ATOM     11  C   *** d   1      21.374   8.284  29.561  0.00  0.00     0.015 A 
ATOM     12  C   *** d   1      19.556   9.252  30.445  0.00  0.00     0.015 A 
ATOM     13  C   *** d   1      18.827   3.444  34.313  0.00  0.00     0.068 A 
ATOM     14  C   *** d   1      17.771   4.259  34.178  0.00  0.00     0.037 A 
ATOM     15  C   *** d   1      21.589   9.372  28.806  0.00  0.00     0.037 A 
ATOM     16  C   *** d   1      19.764  10.350  29.698  0.00  0.00     0.037 A 
ATOM     17  C   *** d   1      20.790  10.451  28.837  0.00  0.00     0.068 A 
ENDROOT
BRANCH  13  18
ATOM     18  O   *** d   1      18.795   2.356  35.129  0.00  0.00    -0.361 OA
ATOM     19  H   *** d   1      19.066   2.622  36.022  0.00  0.00     0.217 HD
ENDBRANCH  13  18
BRANCH  17  20
ATOM     20  O   *** d   1      21.079  11.531  28.039  0.00  0.00    -0.356 OA
ATOM     21  C   *** d   1      20.047  12.083  27.252  0.00  0.00     0.210 C 
ENDBRANCH  17  20
TORSDOF 2
ENDMDL
MODEL 6
REMARK VINA RESULT:      -9.0     30.036     31.906
REMARK  2 active torsions:
REMARK  status: ('A' for Active; 'I' for Inactive)
REMARK    1  A    between atoms: O_3  and  C_19 
REMARK    2  A    between atoms: O_4  and  C_15 
ROOT
ATOM      1  O   *** d   1      19.600   3.294  33.206  0.00  0.00    -0.321 OA
ATOM      2  O   *** d   1      17.236   6.454  33.606  0.00  0.00    -0.286 OA
ATOM      3  C   *** d   1      17.477   4.204  33.881  0.00  0.00     0.048 A 
ATOM      4  C   *** d   1      19.114   5.576  32.845  0.00  0.00     0.049 A 
ATOM      5  C   *** d   1      16.230   3.946  34.386  0.00  0.00    -0.020 A 
ATOM      6  C   *** d   1      17.889   5.441  33.446  0.00  0.00     0.197 A 
ATOM      7  C   *** d   1      19.933   4.516  32.723  0.00  0.00     0.091 A 
ATOM      8  C   *** d   1      18.352   3.185  33.726  0.00  0.00     0.159 A 
ATOM      9  C   *** d   1      19.537   6.763  32.361  0.00  0.00     0.021 A 
ATOM     10  C   *** d   1      21.130   4.674  32.125  0.00  0.00     0.074 A 
ATOM     11  C   *** d   1      15.940   2.803  35.052  0.00  0.00     0.015 A 
ATOM     12  C   *** d   1      15.149   4.750  34.272  0.00  0.00     0.015 A 
ATOM     13  C   *** d   1      21.557   5.846  31.632  0.00  0.00     0.068 A 
ATOM     14  C   *** d   1      20.732   6.894  31.766  0.00  0.00     0.037 A 
ATOM     15  C   *** d   1      14.734   2.516  35.565  0.00  0.00     0.037 A 
ATOM     16  C   *** d   1      13.935   4.471  34.777  0.00  0.00     0.037 A 
ATOM     17  C   *** d   1      13.680   3.340  35.455  0.00  0.00     0.068 A 
ENDROOT
BRANCH  13  18
ATOM     18  O   *** d   1      22.773   5.960  31.034  0.00  0.00    -0.361 OA
ATOM     19  H   *** d   1      22.648   6.245  30.115  0.00  0.00     0.217 HD
ENDBRANCH  13  18
BRANCH  17  20
ATOM     20  O   *** d   1      12.473   2.974  36.001  0.00  0.00    -0.356 OA
ATOM     21  C   *** d   1      11.999   1.666  35.775  0.00  0.00     0.210 C 
ENDBRANCH  17  20
TORSDOF 2
ENDMDL
MODEL 7
REMARK VINA RESULT:      -9.0     34.109     36.272
REMARK  2 active torsions:
REMARK  status: ('A' for Active; 'I' for Inactive)
REMARK    1  A    between atoms: O_3  and  C_19 
REMARK    2  A    between atoms: O_4  and  C_15 
ROOT
ATOM      1  O   *** d   1       4.012 -10.696  32.843  0.00  0.00    -0.321 OA
ATOM      2  O   *** d   1       1.025 -13.247  33.394  0.00  0.00    -0.286 OA
ATOM      3  C   *** d   1       2.662 -12.499  31.995  0.00  0.00     0.048 A 
ATOM      4  C   *** d   1       2.169 -11.490  34.087  0.00  0.00     0.049 A 
ATOM      5  C   *** d   1       2.404 -13.339  30.945  0.00  0.00    -0.020 A 
ATOM      6  C   *** d   1       1.905 -12.448  33.142  0.00  0.00     0.197 A 
ATOM      7  C   *** d   1       3.193 -10.633  33.921  0.00  0.00     0.091 A 
ATOM      8  C   *** d   1       3.674 -11.607  31.897  0.00  0.00     0.159 A 
ATOM      9  C   *** d   1       1.421 -11.374  35.204  0.00  0.00     0.021 A 
ATOM     10  C   *** d   1       3.429  -9.699  34.862  0.00  0.00     0.074 A 
ATOM     11  C   *** d   1       3.305 -13.565  29.960  0.00  0.00     0.015 A 
ATOM     12  C   *** d   1       1.251 -14.015  30.737  0.00  0.00     0.015 A 
ATOM     13  C   *** d   1       2.687  -9.569  35.971  0.00  0.00     0.068 A 
ATOM     14  C   *** d   1       1.674 -10.433  36.126  0.00  0.00     0.037 A 
ATOM     15  C   *** d   1       3.092 -14.384  28.918  0.00  0.00     0.037 A 
ATOM     16  C   *** d   1       1.025 -14.833  29.695  0.00  0.00     0.037 A 
ATOM     17  C   *** d   1       1.945 -15.059  28.743  0.00  0.00     0.068 A 
ENDROOT
BRANCH  13  18
ATOM     18  O   *** d   1       2.960  -8.609  36.896  0.00  0.00    -0.361 OA
ATOM     19  H   *** d   1       3.729  -8.885  37.421  0.00  0.00     0.217 HD
ENDBRANCH  13  18
BRANCH  17  20
ATOM     20  O   *** d   1       1.798 -15.874  27.648  0.00  0.00    -0.356 OA
ATOM     21  C   *** d   1       2.323 -15.445  26.412  0.00  0.00     0.210 C 
ENDBRANCH  17  20
TORSDOF 2
ENDMDL
MODEL 8
REMARK VINA RESULT:      -9.0     35.464     37.325
REMARK  2 active torsions:
REMARK  status: ('A' for Active; 'I' for Inactive)
REMARK    1  A    between atoms: O_3  and  C_19 
REMARK    2  A    between atoms: O_4  and  C_15 
ROOT
ATOM      1  O   *** d   1       3.067 -14.420  34.306  0.00  0.00    -0.321 OA
ATOM      2  O   *** d   1       3.248 -10.634  33.138  0.00  0.00    -0.286 OA
ATOM      3  C   *** d   1       3.049 -12.085  34.885  0.00  0.00     0.048 A 
ATOM      4  C   *** d   1       3.101 -12.775  32.614  0.00  0.00     0.049 A 
ATOM      5  C   *** d   1       2.944 -11.155  35.885  0.00  0.00    -0.020 A 
ATOM      6  C   *** d   1       3.121 -11.772  33.548  0.00  0.00     0.197 A 
ATOM      7  C   *** d   1       3.062 -14.063  32.999  0.00  0.00     0.091 A 
ATOM      8  C   *** d   1       3.012 -13.400  35.198  0.00  0.00     0.159 A 
ATOM      9  C   *** d   1       3.122 -12.509  31.291  0.00  0.00     0.021 A 
ATOM     10  C   *** d   1       3.040 -15.030  32.061  0.00  0.00     0.074 A 
ATOM     11  C   *** d   1       3.148 -11.464  37.187  0.00  0.00     0.015 A 
ATOM     12  C   *** d   1       2.610  -9.854  35.723  0.00  0.00     0.015 A 
ATOM     13  C   *** d   1       3.051 -14.778  30.745  0.00  0.00     0.068 A 
ATOM     14  C   *** d   1       3.096 -13.490  30.376  0.00  0.00     0.037 A 
ATOM     15  C   *** d   1       3.060 -10.582  38.194  0.00  0.00     0.037 A 
ATOM     16  C   *** d   1       2.514  -8.962  36.724  0.00  0.00     0.037 A 
ATOM     17  C   *** d   1       2.745  -9.290  38.006  0.00  0.00     0.068 A 
ENDROOT
BRANCH  13  18
ATOM     18  O   *** d   1       3.026 -15.786  29.832  0.00  0.00    -0.361 OA
ATOM     19  H   *** d   1       2.194 -15.742  29.334  0.00  0.00     0.217 HD
ENDBRANCH  13  18
BRANCH  17  20
ATOM     20  O   *** d   1       2.668  -8.447  39.088  0.00  0.00    -0.356 OA
ATOM     21  C   *** d   1       3.685  -8.504  40.062  0.00  0.00     0.210 C 
ENDBRANCH  17  20
TORSDOF 2
ENDMDL
MODEL 9
REMARK VINA RESULT:      -8.9     28.927     30.895
REMARK  2 active torsions:
REMARK  status: ('A' for Active; 'I' for Inactive)
REMARK    1  A    between atoms: O_3  and  C_19 
REMARK    2  A    between atoms: O_4  and  C_15 
ROOT
ATOM      1  O   *** d   1      21.673   6.073  31.602  0.00  0.00    -0.321 OA
ATOM      2  O   *** d   1      17.972   7.497  31.682  0.00  0.00    -0.286 OA
ATOM      3  C   *** d   1      19.388   5.826  32.315  0.00  0.00     0.048 A 
ATOM      4  C   *** d   1      20.036   7.623  30.903  0.00  0.00     0.049 A 
ATOM      5  C   *** d   1      18.473   5.051  32.975  0.00  0.00    -0.020 A 
ATOM      6  C   *** d   1      19.071   6.979  31.635  0.00  0.00     0.197 A 
ATOM      7  C   *** d   1      21.299   7.161  30.887  0.00  0.00     0.091 A 
ATOM      8  C   *** d   1      20.677   5.422  32.253  0.00  0.00     0.159 A 
ATOM      9  C   *** d   1      19.755   8.729  30.184  0.00  0.00     0.021 A 
ATOM     10  C   *** d   1      22.227   7.809  30.156  0.00  0.00     0.074 A 
ATOM     11  C   *** d   1      18.839   4.087  33.853  0.00  0.00     0.015 A 
ATOM     12  C   *** d   1      17.130   5.116  32.831  0.00  0.00     0.015 A 
ATOM     13  C   *** d   1      21.958   8.904  29.431  0.00  0.00     0.068 A 
ATOM     14  C   *** d   1      20.697   9.356  29.462  0.00  0.00     0.037 A 
ATOM     15  C   *** d   1      17.974   3.310  34.523  0.00  0.00     0.037 A 
ATOM     16  C   *** d   1      16.254   4.341  33.492  0.00  0.00     0.037 A 
ATOM     17  C   *** d   1      16.642   3.407  34.376  0.00  0.00     0.068 A 
ENDROOT
BRANCH  13  18
ATOM     18  O   *** d   1      22.927   9.527  28.706  0.00  0.00    -0.361 OA
ATOM     19  H   *** d   1      22.999   9.097  27.839  0.00  0.00     0.217 HD
ENDBRANCH  13  18
BRANCH  17  20
ATOM     20  O   *** d   1      15.819   2.572  35.092  0.00  0.00    -0.356 OA
ATOM     21  C   *** d   1      14.556   3.053  35.495  0.00  0.00     0.210 C 
ENDBRANCH  17  20
TORSDOF 2
ENDMDL
MODEL 10
REMARK VINA RESULT:      -8.9      1.319      7.126
REMARK  2 active torsions:
REMARK  status: ('A' for Active; 'I' for Inactive)
REMARK    1  A    between atoms: O_3  and  C_19 
REMARK    2  A    between atoms: O_4  and  C_15 
ROOT
ATOM      1  O   *** d   1      25.272  -7.007   7.758  0.00  0.00    -0.321 OA
ATOM      2  O   *** d   1      26.995  -8.153   4.374  0.00  0.00    -0.286 OA
ATOM      3  C   *** d   1      26.320  -8.748   6.468  0.00  0.00     0.048 A 
ATOM      4  C   *** d   1      26.178  -6.530   5.631  0.00  0.00     0.049 A 
ATOM      5  C   *** d   1      26.746 -10.048   6.436  0.00  0.00    -0.020 A 
ATOM      6  C   *** d   1      26.535  -7.842   5.456  0.00  0.00     0.197 A 
ATOM      7  C   *** d   1      25.573  -6.135   6.765  0.00  0.00     0.091 A 
ATOM      8  C   *** d   1      25.708  -8.279   7.579  0.00  0.00     0.159 A 
ATOM      9  C   *** d   1      26.415  -5.601   4.682  0.00  0.00     0.021 A 
ATOM     10  C   *** d   1      25.235  -4.839   6.914  0.00  0.00     0.074 A 
ATOM     11  C   *** d   1      26.293 -10.982   7.306  0.00  0.00     0.015 A 
ATOM     12  C   *** d   1      27.662 -10.560   5.582  0.00  0.00     0.015 A 
ATOM     13  C   *** d   1      25.474  -3.906   5.982  0.00  0.00     0.068 A 
ATOM     14  C   *** d   1      26.072  -4.315   4.854  0.00  0.00     0.037 A 
ATOM     15  C   *** d   1      26.681 -12.266   7.304  0.00  0.00     0.037 A 
ATOM     16  C   *** d   1      28.063 -11.843   5.573  0.00  0.00     0.037 A 
ATOM     17  C   *** d   1      27.579 -12.754   6.433  0.00  0.00     0.068 A 
ENDROOT
BRANCH  13  18
ATOM     18  O   *** d   1      25.117  -2.607   6.175  0.00  0.00    -0.361 OA
ATOM     19  H   *** d   1      25.599  -2.049   5.544  0.00  0.00     0.217 HD
ENDBRANCH  13  18
BRANCH  17  20
ATOM     20  O   *** d   1      27.933 -14.080   6.496  0.00  0.00    -0.356 OA
ATOM     21  C   *** d   1      29.018 -14.451   7.316  0.00  0.00     0.210 C 
ENDBRANCH  17  20
TORSDOF 2
ENDMDL
MODEL 11
REMARK VINA RESULT:      -8.7      1.673      7.589
REMARK  2 active torsions:
REMARK  status: ('A' for Active; 'I' for Inactive)
REMARK    1  A    between atoms: O_3  and  C_19 
REMARK    2  A    between atoms: O_4  and  C_15 
ROOT
ATOM      1  O   *** d   1      26.520  -3.993   3.503  0.00  0.00    -0.321 OA
ATOM      2  O   *** d   1      27.148  -4.624   7.368  0.00  0.00    -0.286 OA
ATOM      3  C   *** d   1      26.657  -5.541   5.340  0.00  0.00     0.048 A 
ATOM      4  C   *** d   1      26.860  -3.203   5.701  0.00  0.00     0.049 A 
ATOM      5  C   *** d   1      26.543  -6.842   5.750  0.00  0.00    -0.020 A 
ATOM      6  C   *** d   1      26.881  -4.484   6.190  0.00  0.00     0.197 A 
ATOM      7  C   *** d   1      26.670  -2.978   4.389  0.00  0.00     0.091 A 
ATOM      8  C   *** d   1      26.473  -5.239   4.035  0.00  0.00     0.159 A 
ATOM      9  C   *** d   1      27.028  -2.136   6.510  0.00  0.00     0.021 A 
ATOM     10  C   *** d   1      26.649  -1.710   3.935  0.00  0.00     0.074 A 
ATOM     11  C   *** d   1      26.595  -7.883   4.885  0.00  0.00     0.015 A 
ATOM     12  C   *** d   1      26.343  -7.256   7.022  0.00  0.00     0.015 A 
ATOM     13  C   *** d   1      26.806  -0.642   4.729  0.00  0.00     0.068 A 
ATOM     14  C   *** d   1      27.001  -0.881   6.034  0.00  0.00     0.037 A 
ATOM     15  C   *** d   1      26.492  -9.170   5.247  0.00  0.00     0.037 A 
ATOM     16  C   *** d   1      26.234  -8.543   7.397  0.00  0.00     0.037 A 
ATOM     17  C   *** d   1      26.313  -9.557   6.520  0.00  0.00     0.068 A 
ENDROOT
BRANCH  13  18
ATOM     18  O   *** d   1      26.777   0.622   4.227  0.00  0.00    -0.361 OA
ATOM     19  H   *** d   1      27.209   0.627   3.358  0.00  0.00     0.217 HD
ENDBRANCH  13  18
BRANCH  17  20
ATOM     20  O   *** d   1      26.210 -10.896   6.814  0.00  0.00    -0.356 OA
ATOM     21  C   *** d   1      25.458 -11.283   7.942  0.00  0.00     0.210 C 
ENDBRANCH  17  20
TORSDOF 2
ENDMDL
MODEL 12
REMARK VINA RESULT:      -8.7      1.761      2.649
REMARK  2 active torsions:
REMARK  status: ('A' for Active; 'I' for Inactive)
REMARK    1  A    between atoms: O_3  and  C_19 
REMARK    2  A    between atoms: O_4  and  C_15 
ROOT
ATOM      1  O   *** d   1      26.352 -11.464   7.382  0.00  0.00    -0.321 OA
ATOM      2  O   *** d   1      28.671  -9.079   5.222  0.00  0.00    -0.286 OA
ATOM      3  C   *** d   1      26.828  -9.256   6.552  0.00  0.00     0.048 A 
ATOM      4  C   *** d   1      28.125 -11.122   5.863  0.00  0.00     0.049 A 
ATOM      5  C   *** d   1      26.440  -7.944   6.503  0.00  0.00    -0.020 A 
ATOM      6  C   *** d   1      27.888  -9.771   5.844  0.00  0.00     0.197 A 
ATOM      7  C   *** d   1      27.359 -11.937   6.609  0.00  0.00     0.091 A 
ATOM      8  C   *** d   1      26.101 -10.135   7.278  0.00  0.00     0.159 A 
ATOM      9  C   *** d   1      29.125 -11.673   5.144  0.00  0.00     0.021 A 
ATOM     10  C   *** d   1      27.610 -13.261   6.607  0.00  0.00     0.074 A 
ATOM     11  C   *** d   1      25.581  -7.408   7.402  0.00  0.00     0.015 A 
ATOM     12  C   *** d   1      26.822  -7.040   5.573  0.00  0.00     0.015 A 
ATOM     13  C   *** d   1      28.595 -13.821   5.890  0.00  0.00     0.068 A 
ATOM     14  C   *** d   1      29.354 -12.996   5.156  0.00  0.00     0.037 A 
ATOM     15  C   *** d   1      25.181  -6.128   7.392  0.00  0.00     0.037 A 
ATOM     16  C   *** d   1      26.425  -5.756   5.549  0.00  0.00     0.037 A 
ATOM     17  C   *** d   1      25.590  -5.243   6.468  0.00  0.00     0.068 A 
ENDROOT
BRANCH  13  18
ATOM     18  O   *** d   1      28.813 -15.164   5.918  0.00  0.00    -0.361 OA
ATOM     19  H   *** d   1      29.056 -15.426   6.820  0.00  0.00     0.217 HD
ENDBRANCH  13  18
BRANCH  17  20
ATOM     20  O   *** d   1      25.132  -3.949   6.517  0.00  0.00    -0.356 OA
ATOM     21  C   *** d   1      25.622  -3.023   5.574  0.00  0.00     0.210 C 
ENDBRANCH  17  20
TORSDOF 2
ENDMDL
MODEL 13
REMARK VINA RESULT:      -8.6     28.090     30.364
REMARK  2 active torsions:
REMARK  status: ('A' for Active; 'I' for Inactive)
REMARK    1  A    between atoms: O_3  and  C_19 
REMARK    2  A    between atoms: O_4  and  C_15 
ROOT
ATOM      1  O   *** d   1      22.471   7.675  30.051  0.00  0.00    -0.321 OA
ATOM      2  O   *** d   1      18.598   7.846  30.887  0.00  0.00    -0.286 OA
ATOM      3  C   *** d   1      20.614   6.899  31.371  0.00  0.00     0.048 A 
ATOM      4  C   *** d   1      20.283   8.425  29.582  0.00  0.00     0.049 A 
ATOM      5  C   *** d   1      20.188   6.053  32.359  0.00  0.00    -0.020 A 
ATOM      6  C   *** d   1      19.778   7.702  30.632  0.00  0.00     0.197 A 
ATOM      7  C   *** d   1      21.598   8.392  29.303  0.00  0.00     0.091 A 
ATOM      8  C   *** d   1      21.924   6.916  31.032  0.00  0.00     0.159 A 
ATOM      9  C   *** d   1      19.489   9.188  28.803  0.00  0.00     0.021 A 
ATOM     10  C   *** d   1      22.069   9.109  28.264  0.00  0.00     0.074 A 
ATOM     11  C   *** d   1      21.040   5.485  33.245  0.00  0.00     0.015 A 
ATOM     12  C   *** d   1      18.911   5.659  32.566  0.00  0.00     0.015 A 
ATOM     13  C   *** d   1      21.288   9.863  27.477  0.00  0.00     0.068 A 
ATOM     14  C   *** d   1      19.981   9.891  27.771  0.00  0.00     0.037 A 
ATOM     15  C   *** d   1      20.661   4.655  34.229  0.00  0.00     0.037 A 
ATOM     16  C   *** d   1      18.520   4.825  33.545  0.00  0.00     0.037 A 
ATOM     17  C   *** d   1      19.383   4.294  34.426  0.00  0.00     0.068 A 
ENDROOT
BRANCH  13  18
ATOM     18  O   *** d   1      21.806  10.570  26.437  0.00  0.00    -0.361 OA
ATOM     19  H   *** d   1      22.538  10.067  26.045  0.00  0.00     0.217 HD
ENDBRANCH  13  18
BRANCH  17  20
ATOM     20  O   *** d   1      19.072   3.435  35.452  0.00  0.00    -0.356 OA
ATOM     21  C   *** d   1      18.036   3.791  36.340  0.00  0.00     0.210 C 
ENDBRANCH  17  20
TORSDOF 2
ENDMDL
MODEL 14
REMARK VINA RESULT:      -8.6     26.215     28.573
REMARK  2 active torsions:
REMARK  status: ('A' for Active; 'I' for Inactive)
REMARK    1  A    between atoms: O_3  and  C_19 
REMARK    2  A    between atoms: O_4  and  C_15 
ROOT
ATOM      1  O   *** d   1      22.516   7.556  30.358  0.00  0.00    -0.321 OA
ATOM      2  O   *** d   1      18.853   8.387  29.082  0.00  0.00    -0.286 OA
ATOM      3  C   *** d   1      21.093   8.533  28.681  0.00  0.00     0.048 A 
ATOM      4  C   *** d   1      20.180   7.640  30.683  0.00  0.00     0.049 A 
ATOM      5  C   *** d   1      21.022   9.214  27.496  0.00  0.00    -0.020 A 
ATOM      6  C   *** d   1      19.999   8.218  29.453  0.00  0.00     0.197 A 
ATOM      7  C   *** d   1      21.416   7.334  31.117  0.00  0.00     0.091 A 
ATOM      8  C   *** d   1      22.303   8.196  29.181  0.00  0.00     0.159 A 
ATOM      9  C   *** d   1      19.137   7.360  31.492  0.00  0.00     0.021 A 
ATOM     10  C   *** d   1      21.567   6.771  32.331  0.00  0.00     0.074 A 
ATOM     11  C   *** d   1      22.062   9.273  26.630  0.00  0.00     0.015 A 
ATOM     12  C   *** d   1      19.958   9.920  27.051  0.00  0.00     0.015 A 
ATOM     13  C   *** d   1      20.539   6.496  33.147  0.00  0.00     0.068 A 
ATOM     14  C   *** d   1      19.313   6.800  32.699  0.00  0.00     0.037 A 
ATOM     15  C   *** d   1      22.032   9.925  25.458  0.00  0.00     0.037 A 
ATOM     16  C   *** d   1      19.917  10.582  25.881  0.00  0.00     0.037 A 
ATOM     17  C   *** d   1      20.955  10.603  25.029  0.00  0.00     0.068 A 
ENDROOT
BRANCH  13  18
ATOM     18  O   *** d   1      20.738   5.926  34.366  0.00  0.00    -0.361 OA
ATOM     19  H   *** d   1      21.440   6.410  34.831  0.00  0.00     0.217 HD
ENDBRANCH  13  18
BRANCH  17  20
ATOM     20  O   *** d   1      21.001  11.253  23.820  0.00  0.00    -0.356 OA
ATOM     21  C   *** d   1      22.207  11.237  23.090  0.00  0.00     0.210 C 
ENDBRANCH  17  20
TORSDOF 2
ENDMDL
MODEL 15
REMARK VINA RESULT:      -8.4     25.622     28.564
REMARK  2 active torsions:
REMARK  status: ('A' for Active; 'I' for Inactive)
REMARK    1  A    between atoms: O_3  and  C_19 
REMARK    2  A    between atoms: O_4  and  C_15 
ROOT
ATOM      1  O   *** d   1      22.768   8.518  26.535  0.00  0.00    -0.321 OA
ATOM      2  O   *** d   1      19.326   9.779  28.050  0.00  0.00    -0.286 OA
ATOM      3  C   *** d   1      21.198   8.517  28.359  0.00  0.00     0.048 A 
ATOM      4  C   *** d   1      20.701   9.638  26.326  0.00  0.00     0.049 A 
ATOM      5  C   *** d   1      20.893   8.038  29.605  0.00  0.00    -0.020 A 
ATOM      6  C   *** d   1      20.358   9.308  27.612  0.00  0.00     0.197 A 
ATOM      7  C   *** d   1      21.875   9.235  25.810  0.00  0.00     0.091 A 
ATOM      8  C   *** d   1      22.361   8.149  27.775  0.00  0.00     0.159 A 
ATOM      9  C   *** d   1      19.882  10.373  25.544  0.00  0.00     0.021 A 
ATOM     10  C   *** d   1      22.186   9.569  24.543  0.00  0.00     0.074 A 
ATOM     11  C   *** d   1      21.827   7.498  30.423  0.00  0.00     0.015 A 
ATOM     12  C   *** d   1      19.662   8.012  30.163  0.00  0.00     0.015 A 
ATOM     13  C   *** d   1      21.378  10.290  23.753  0.00  0.00     0.068 A 
ATOM     14  C   *** d   1      20.214  10.691  24.283  0.00  0.00     0.037 A 
ATOM     15  C   *** d   1      21.570   7.023  31.651  0.00  0.00     0.037 A 
ATOM     16  C   *** d   1      19.390   7.535  31.390  0.00  0.00     0.037 A 
ATOM     17  C   *** d   1      20.340   7.027  32.191  0.00  0.00     0.068 A 
ENDROOT
BRANCH  13  18
ATOM     18  O   *** d   1      21.732  10.604  22.477  0.00  0.00    -0.361 OA
ATOM     19  H   *** d   1      21.102  11.253  22.124  0.00  0.00     0.217 HD
ENDBRANCH  13  18
BRANCH  17  20
ATOM     20  O   *** d   1      20.152   6.517  33.453  0.00  0.00    -0.356 OA
ATOM     21  C   *** d   1      19.461   5.296  33.592  0.00  0.00     0.210 C 
ENDBRANCH  17  20
TORSDOF 2
ENDMDL
MODEL 16
REMARK VINA RESULT:      -8.3     31.210     32.521
REMARK  2 active torsions:
REMARK  status: ('A' for Active; 'I' for Inactive)
REMARK    1  A    between atoms: O_3  and  C_19 
REMARK    2  A    between atoms: O_4  and  C_15 
ROOT
ATOM      1  O   *** d   1      -4.813 -14.084  19.032  0.00  0.00    -0.321 OA
ATOM      2  O   *** d   1      -1.587 -14.222  16.729  0.00  0.00    -0.286 OA
ATOM      3  C   *** d   1      -3.808 -13.728  16.875  0.00  0.00     0.048 A 
ATOM      4  C   *** d   1      -2.565 -14.692  18.654  0.00  0.00     0.049 A 
ATOM      5  C   *** d   1      -3.996 -13.344  15.574  0.00  0.00    -0.020 A 
ATOM      6  C   *** d   1      -2.622 -14.220  17.368  0.00  0.00     0.197 A 
ATOM      7  C   *** d   1      -3.646 -14.630  19.450  0.00  0.00     0.091 A 
ATOM      8  C   *** d   1      -4.853 -13.697  17.733  0.00  0.00     0.159 A 
ATOM      9  C   *** d   1      -1.434 -15.227  19.160  0.00  0.00     0.021 A 
ATOM     10  C   *** d   1      -3.565 -15.104  20.709  0.00  0.00     0.074 A 
ATOM     11  C   *** d   1      -5.069 -12.619  15.181  0.00  0.00     0.015 A 
ATOM     12  C   *** d   1      -3.185 -13.646  14.535  0.00  0.00     0.015 A 
ATOM     13  C   *** d   1      -2.450 -15.646  21.220  0.00  0.00     0.068 A 
ATOM     14  C   *** d   1      -1.378 -15.695  20.416  0.00  0.00     0.037 A 
ATOM     15  C   *** d   1      -5.287 -12.219  13.919  0.00  0.00     0.037 A 
ATOM     16  C   *** d   1      -3.394 -13.256  13.266  0.00  0.00     0.037 A 
ATOM     17  C   *** d   1      -4.455 -12.515  12.906  0.00  0.00     0.068 A 
ENDROOT
BRANCH  13  18
ATOM     18  O   *** d   1      -2.413 -16.113  22.497  0.00  0.00    -0.361 OA
ATOM     19  H   *** d   1      -1.778 -15.585  23.009  0.00  0.00     0.217 HD
ENDBRANCH  13  18
BRANCH  17  20
ATOM     20  O   *** d   1      -4.748 -12.076  11.638  0.00  0.00    -0.356 OA
ATOM     21  C   *** d   1      -5.285 -10.782  11.478  0.00  0.00     0.210 C 
ENDBRANCH  17  20
TORSDOF 2
ENDMDL
MODEL 17
REMARK VINA RESULT:      -7.9     24.520     26.514
REMARK  2 active torsions:
REMARK  status: ('A' for Active; 'I' for Inactive)
REMARK    1  A    between atoms: O_3  and  C_19 
REMARK    2  A    between atoms: O_4  and  C_15 
ROOT
ATOM      1  O   *** d   1       5.729 -20.927  17.187  0.00  0.00    -0.321 OA
ATOM      2  O   *** d   1       9.314 -20.209  18.726  0.00  0.00    -0.286 OA
ATOM      3  C   *** d   1       7.056 -20.026  18.981  0.00  0.00     0.048 A 
ATOM      4  C   *** d   1       8.083 -20.883  17.020  0.00  0.00     0.049 A 
ATOM      5  C   *** d   1       7.060 -19.378  20.187  0.00  0.00    -0.020 A 
ATOM      6  C   *** d   1       8.192 -20.343  18.275  0.00  0.00     0.197 A 
ATOM      7  C   *** d   1       6.874 -21.151  16.496  0.00  0.00     0.091 A 
ATOM      8  C   *** d   1       5.875 -20.323  18.392  0.00  0.00     0.159 A 
ATOM      9  C   *** d   1       9.173 -21.164  16.274  0.00  0.00     0.021 A 
ATOM     10  C   *** d   1       6.793 -21.679  15.259  0.00  0.00     0.074 A 
ATOM     11  C   *** d   1       5.965 -19.322  20.983  0.00  0.00     0.015 A 
ATOM     12  C   *** d   1       8.105 -18.708  20.722  0.00  0.00     0.015 A 
ATOM     13  C   *** d   1       7.868 -21.953  14.506  0.00  0.00     0.068 A 
ATOM     14  C   *** d   1       9.067 -21.687  15.043  0.00  0.00     0.037 A 
ATOM     15  C   *** d   1       5.930 -18.702  22.172  0.00  0.00     0.037 A 
ATOM     16  C   *** d   1       8.081 -18.079  21.910  0.00  0.00     0.037 A 
ATOM     17  C   *** d   1       6.988 -18.058  22.691  0.00  0.00     0.068 A 
ENDROOT
BRANCH  13  18
ATOM     18  O   *** d   1       7.740 -22.485  13.261  0.00  0.00    -0.361 OA
ATOM     19  H   *** d   1       6.814 -22.740  13.119  0.00  0.00     0.217 HD
ENDBRANCH  13  18
BRANCH  17  20
ATOM     20  O   *** d   1       6.874 -17.441  23.913  0.00  0.00    -0.356 OA
ATOM     21  C   *** d   1       6.451 -18.206  25.019  0.00  0.00     0.210 C 
ENDBRANCH  17  20
TORSDOF 2
ENDMDL
MODEL 18
REMARK VINA RESULT:      -7.9     33.330     34.730
REMARK  2 active torsions:
REMARK  status: ('A' for Active; 'I' for Inactive)
REMARK    1  A    between atoms: O_3  and  C_19 
REMARK    2  A    between atoms: O_4  and  C_15 
ROOT
ATOM      1  O   *** d   1      -6.288  -2.875  18.385  0.00  0.00    -0.321 OA
ATOM      2  O   *** d   1      -6.349  -2.383  14.449  0.00  0.00    -0.286 OA
ATOM      3  C   *** d   1      -6.316  -3.858  16.188  0.00  0.00     0.048 A 
ATOM      4  C   *** d   1      -6.161  -1.505  16.468  0.00  0.00     0.049 A 
ATOM      5  C   *** d   1      -6.301  -5.011  15.450  0.00  0.00    -0.020 A 
ATOM      6  C   *** d   1      -6.264  -2.596  15.644  0.00  0.00     0.197 A 
ATOM      7  C   *** d   1      -6.162  -1.658  17.804  0.00  0.00     0.091 A 
ATOM      8  C   *** d   1      -6.312  -3.935  17.538  0.00  0.00     0.159 A 
ATOM      9  C   *** d   1      -6.060  -0.253  15.973  0.00  0.00     0.021 A 
ATOM     10  C   *** d   1      -6.057  -0.570  18.591  0.00  0.00     0.074 A 
ATOM     11  C   *** d   1      -6.624  -6.214  15.980  0.00  0.00     0.015 A 
ATOM     12  C   *** d   1      -5.949  -5.113  14.148  0.00  0.00     0.015 A 
ATOM     13  C   *** d   1      -5.946   0.677  18.111  0.00  0.00     0.068 A 
ATOM     14  C   *** d   1      -5.953   0.815  16.778  0.00  0.00     0.037 A 
ATOM     15  C   *** d   1      -6.626  -7.365  15.290  0.00  0.00     0.037 A 
ATOM     16  C   *** d   1      -5.943  -6.260  13.448  0.00  0.00     0.037 A 
ATOM     17  C   *** d   1      -6.292  -7.437  13.991  0.00  0.00     0.068 A 
ENDROOT
BRANCH  13  18
ATOM     18  O   *** d   1      -5.840   1.748  18.944  0.00  0.00    -0.361 OA
ATOM     19  H   *** d   1      -6.607   1.762  19.539  0.00  0.00     0.217 HD
ENDBRANCH  13  18
BRANCH  17  20
ATOM     20  O   *** d   1      -6.311  -8.654  13.353  0.00  0.00    -0.356 OA
ATOM     21  C   *** d   1      -5.865  -8.722  12.017  0.00  0.00     0.210 C 
ENDBRANCH  17  20
TORSDOF 2
ENDMDL
MODEL 19
REMARK VINA RESULT:      -7.7     25.444     28.498
REMARK  2 active torsions:
REMARK  status: ('A' for Active; 'I' for Inactive)
REMARK    1  A    between atoms: O_3  and  C_19 
REMARK    2  A    between atoms: O_4  and  C_15 
ROOT
ATOM      1  O   *** d   1      21.394  12.697  26.155  0.00  0.00    -0.321 OA
ATOM      2  O   *** d   1      20.885   8.816  25.511  0.00  0.00    -0.286 OA
ATOM      3  C   *** d   1      20.799  10.529  27.013  0.00  0.00     0.048 A 
ATOM      4  C   *** d   1      21.581  10.784  24.785  0.00  0.00     0.049 A 
ATOM      5  C   *** d   1      20.415   9.796  28.104  0.00  0.00    -0.020 A 
ATOM      6  C   *** d   1      21.088   9.984  25.784  0.00  0.00     0.197 A 
ATOM      7  C   *** d   1      21.737  12.104  24.985  0.00  0.00     0.091 A 
ATOM      8  C   *** d   1      20.981  11.862  27.141  0.00  0.00     0.159 A 
ATOM      9  C   *** d   1      21.922  10.280  23.580  0.00  0.00     0.021 A 
ATOM     10  C   *** d   1      22.227  12.868  23.990  0.00  0.00     0.074 A 
ATOM     11  C   *** d   1      19.879  10.368  29.209  0.00  0.00     0.015 A 
ATOM     12  C   *** d   1      20.535   8.456  28.239  0.00  0.00     0.015 A 
ATOM     13  C   *** d   1      22.577  12.377  22.792  0.00  0.00     0.068 A 
ATOM     14  C   *** d   1      22.411  11.061  22.605  0.00  0.00     0.037 A 
ATOM     15  C   *** d   1      19.487   9.685  30.295  0.00  0.00     0.037 A 
ATOM     16  C   *** d   1      20.150   7.762  29.324  0.00  0.00     0.037 A 
ATOM     17  C   *** d   1      19.599   8.351  30.398  0.00  0.00     0.068 A 
ENDROOT
BRANCH  13  18
ATOM     18  O   *** d   1      23.070  13.185  21.814  0.00  0.00    -0.361 OA
ATOM     19  H   *** d   1      23.783  12.720  21.349  0.00  0.00     0.217 HD
ENDBRANCH  13  18
BRANCH  17  20
ATOM     20  O   *** d   1      19.180   7.722  31.545  0.00  0.00    -0.356 OA
ATOM     21  C   *** d   1      18.006   8.181  32.176  0.00  0.00     0.210 C 
ENDBRANCH  17  20
TORSDOF 2
ENDMDL
MODEL 20
REMARK VINA RESULT:      -7.7     33.448     34.894
REMARK  2 active torsions:
REMARK  status: ('A' for Active; 'I' for Inactive)
REMARK    1  A    between atoms: O_3  and  C_19 
REMARK    2  A    between atoms: O_4  and  C_15 
ROOT
ATOM      1  O   *** d   1      -6.127  -1.343  15.083  0.00  0.00    -0.321 OA
ATOM      2  O   *** d   1      -6.170  -4.087  17.947  0.00  0.00    -0.286 OA
ATOM      3  C   *** d   1      -6.202  -3.666  15.706  0.00  0.00     0.048 A 
ATOM      4  C   *** d   1      -6.263  -1.960  17.357  0.00  0.00     0.049 A 
ATOM      5  C   *** d   1      -6.281  -4.964  15.277  0.00  0.00    -0.020 A 
ATOM      6  C   *** d   1      -6.226  -3.291  17.029  0.00  0.00     0.197 A 
ATOM      7  C   *** d   1      -6.227  -1.020  16.395  0.00  0.00     0.091 A 
ATOM      8  C   *** d   1      -6.167  -2.668  14.795  0.00  0.00     0.159 A 
ATOM      9  C   *** d   1      -6.336  -1.550  18.641  0.00  0.00     0.021 A 
ATOM     10  C   *** d   1      -6.270   0.280  16.743  0.00  0.00     0.074 A 
ATOM     11  C   *** d   1      -5.984  -5.326  14.007  0.00  0.00     0.015 A 
ATOM     12  C   *** d   1      -6.675  -6.021  16.023  0.00  0.00     0.015 A 
ATOM     13  C   *** d   1      -6.350   0.699  18.015  0.00  0.00     0.068 A 
ATOM     14  C   *** d   1      -6.379  -0.248  18.963  0.00  0.00     0.037 A 
ATOM     15  C   *** d   1      -6.045  -6.586  13.549  0.00  0.00     0.037 A 
ATOM     16  C   *** d   1      -6.744  -7.286  15.574  0.00  0.00     0.037 A 
ATOM     17  C   *** d   1      -6.421  -7.623  14.315  0.00  0.00     0.068 A 
ENDROOT
BRANCH  13  18
ATOM     18  O   *** d   1      -6.392   2.024  18.321  0.00  0.00    -0.361 OA
ATOM     19  H   *** d   1      -5.498   2.323  18.552  0.00  0.00     0.217 HD
ENDBRANCH  13  18
BRANCH  17  20
ATOM     20  O   *** d   1      -6.465  -8.885  13.774  0.00  0.00    -0.356 OA
ATOM     21  C   *** d   1      -6.020  -9.067  12.449  0.00  0.00     0.210 C 
ENDBRANCH  17  20
TORSDOF 2
ENDMDL
