# Supplementary material for: Astragalus in Acute Pancreatitis: Insights from Network Pharmacology, Molecular Docking, and Meta-Analysis Validation
Source: Curr Issues Mol Biol. 2025 May 21;47(5):379. doi: 10.3390/cimb47050379 (PMC12109879; doi:10.3390/cimb47050379)
Supplement: Supplementary file 1 [file cimb-47-00379-s001.zip › Original Data/Network Pharmacology/5 Molecular Docking/Formononetin/TNF/log.txt]

#################################################################
# If you used AutoDock Vina in your work, please cite:          #
#                                                               #
# O. Trott, A. J. Olson,                                        #
# AutoDock Vina: improving the speed and accuracy of docking    #
# with a new scoring function, efficient optimization and       #
# multithreading, Journal of Computational Chemistry 31 (2010)  #
# 455-461                                                       #
#                                                               #
# DOI 10.1002/jcc.21334                                         #
#                                                               #
# Please see http://vina.scripps.edu for more information.      #
#################################################################

WARNING: The search space volume > 27000 Angstrom^3 (See FAQ)
Detected 22 CPUs
WARNING: at low exhaustiveness, it may be impossible to utilize all CPUs
Reading input ... done.
Setting up the scoring function ... done.
Analyzing the binding site ... done.
Using random seed: 2001356800
Performing search ... done.
Refining results ... done.

mode |   affinity | dist from best mode
     | (kcal/mol) | rmsd l.b.| rmsd u.b.
-----+------------+----------+----------
   1         -8.0      0.000      0.000
   2         -7.6     56.137     58.595
   3         -7.6     49.436     50.693
   4         -7.6     55.927     58.383
   5         -7.3     62.303     64.616
   6         -7.3     58.143     60.592
   7         -7.2     58.476     60.896
   8         -7.1     54.626     57.185
   9         -7.1     58.798     61.248
  10         -7.1     48.755     50.379
  11         -7.0     22.356     26.063
  12         -6.8     46.396     48.373
  13         -6.7     48.721     50.702
  14         -6.6     24.109     25.853
  15         -6.5      3.471      4.464
  16         -6.4     24.983     26.964
  17         -6.3     49.169     50.708
  18         -6.3     26.473     28.476
  19         -6.2     54.662     57.193
  20         -6.2     51.125     52.552
Writing output ... done.
