# Supplementary material for: Astragalus in Acute Pancreatitis: Insights from Network Pharmacology, Molecular Docking, and Meta-Analysis Validation
Source: Curr Issues Mol Biol. 2025 May 21;47(5):379. doi: 10.3390/cimb47050379 (PMC12109879; doi:10.3390/cimb47050379)
Supplement: Supplementary file 1 [file cimb-47-00379-s001.zip › Original Data/Network Pharmacology/5 Molecular Docking/Formononetin/TNF/output.pdbqt]

MODEL 1
REMARK VINA RESULT:      -8.0      0.000      0.000
REMARK  2 active torsions:
REMARK  status: ('A' for Active; 'I' for Inactive)
REMARK    1  A    between atoms: O_3  and  C_19 
REMARK    2  A    between atoms: O_4  and  C_15 
ROOT
ATOM      1  O   *** d   1      49.739  32.176  42.078  0.00  0.00    -0.321 OA
ATOM      2  O   *** d   1      46.175  33.151  40.636  0.00  0.00    -0.286 OA
ATOM      3  C   *** d   1      48.394  32.861  40.203  0.00  0.00     0.048 A 
ATOM      4  C   *** d   1      47.453  32.679  42.376  0.00  0.00     0.049 A 
ATOM      5  C   *** d   1      48.369  33.202  38.878  0.00  0.00    -0.020 A 
ATOM      6  C   *** d   1      47.301  32.926  41.035  0.00  0.00     0.197 A 
ATOM      7  C   *** d   1      48.652  32.327  42.872  0.00  0.00     0.091 A 
ATOM      8  C   *** d   1      49.567  32.501  40.772  0.00  0.00     0.159 A 
ATOM      9  C   *** d   1      46.415  32.779  43.233  0.00  0.00     0.021 A 
ATOM     10  C   *** d   1      48.775  32.094  44.193  0.00  0.00     0.074 A 
ATOM     11  C   *** d   1      49.370  32.875  38.026  0.00  0.00     0.015 A 
ATOM     12  C   *** d   1      47.394  33.907  38.261  0.00  0.00     0.015 A 
ATOM     13  C   *** d   1      47.754  32.199  45.056  0.00  0.00     0.068 A 
ATOM     14  C   *** d   1      46.563  32.545  44.546  0.00  0.00     0.037 A 
ATOM     15  C   *** d   1      49.380  33.187  36.721  0.00  0.00     0.037 A 
ATOM     16  C   *** d   1      47.395  34.229  36.956  0.00  0.00     0.037 A 
ATOM     17  C   *** d   1      48.389  33.872  36.127  0.00  0.00     0.068 A 
ENDROOT
BRANCH  13  18
ATOM     18  O   *** d   1      47.924  31.956  46.384  0.00  0.00    -0.361 OA
ATOM     19  H   *** d   1      47.815  31.005  46.548  0.00  0.00     0.217 HD
ENDBRANCH  13  18
BRANCH  17  20
ATOM     20  O   *** d   1      48.473  34.159  34.786  0.00  0.00    -0.356 OA
ATOM     21  C   *** d   1      47.356  34.736  34.149  0.00  0.00     0.210 C 
ENDBRANCH  17  20
TORSDOF 2
ENDMDL
MODEL 2
REMARK VINA RESULT:      -7.6     56.137     58.595
REMARK  2 active torsions:
REMARK  status: ('A' for Active; 'I' for Inactive)
REMARK    1  A    between atoms: O_3  and  C_19 
REMARK    2  A    between atoms: O_4  and  C_15 
ROOT
ATOM      1  O   *** d   1      -6.086  24.043  18.307  0.00  0.00    -0.321 OA
ATOM      2  O   *** d   1      -4.741  22.404  14.954  0.00  0.00    -0.286 OA
ATOM      3  C   *** d   1      -4.266  23.697  16.771  0.00  0.00     0.048 A 
ATOM      4  C   *** d   1      -6.438  22.866  16.291  0.00  0.00     0.049 A 
ATOM      5  C   *** d   1      -2.959  23.970  16.465  0.00  0.00    -0.020 A 
ATOM      6  C   *** d   1      -5.114  22.985  15.956  0.00  0.00     0.197 A 
ATOM      7  C   *** d   1      -6.900  23.399  17.436  0.00  0.00     0.091 A 
ATOM      8  C   *** d   1      -4.801  24.204  17.904  0.00  0.00     0.159 A 
ATOM      9  C   *** d   1      -7.313  22.217  15.495  0.00  0.00     0.021 A 
ATOM     10  C   *** d   1      -8.206  23.272  17.741  0.00  0.00     0.074 A 
ATOM     11  C   *** d   1      -2.079  24.428  17.387  0.00  0.00     0.015 A 
ATOM     12  C   *** d   1      -2.392  23.853  15.244  0.00  0.00     0.015 A 
ATOM     13  C   *** d   1      -9.086  22.637  16.954  0.00  0.00     0.068 A 
ATOM     14  C   *** d   1      -8.610  22.105  15.819  0.00  0.00     0.037 A 
ATOM     15  C   *** d   1      -0.792  24.703  17.129  0.00  0.00     0.037 A 
ATOM     16  C   *** d   1      -1.105  24.129  14.971  0.00  0.00     0.037 A 
ATOM     17  C   *** d   1      -0.246  24.559  15.910  0.00  0.00     0.068 A 
ENDROOT
BRANCH  13  18
ATOM     18  O   *** d   1     -10.398  22.532  17.300  0.00  0.00    -0.361 OA
ATOM     19  H   *** d   1     -10.463  22.092  18.163  0.00  0.00     0.217 HD
ENDBRANCH  13  18
BRANCH  17  20
ATOM     20  O   *** d   1       1.079  24.867  15.720  0.00  0.00    -0.356 OA
ATOM     21  C   *** d   1       1.741  25.635  16.700  0.00  0.00     0.210 C 
ENDBRANCH  17  20
TORSDOF 2
ENDMDL
MODEL 3
REMARK VINA RESULT:      -7.6     49.436     50.693
REMARK  2 active torsions:
REMARK  status: ('A' for Active; 'I' for Inactive)
REMARK    1  A    between atoms: O_3  and  C_19 
REMARK    2  A    between atoms: O_4  and  C_15 
ROOT
ATOM      1  O   *** d   1       8.419   9.166  25.299  0.00  0.00    -0.321 OA
ATOM      2  O   *** d   1       4.470   9.147  24.930  0.00  0.00    -0.286 OA
ATOM      3  C   *** d   1       6.480   9.482  23.909  0.00  0.00     0.048 A 
ATOM      4  C   *** d   1       6.254   9.019  26.227  0.00  0.00     0.049 A 
ATOM      5  C   *** d   1       6.003   9.821  22.671  0.00  0.00    -0.020 A 
ATOM      6  C   *** d   1       5.681   9.233  25.000  0.00  0.00     0.197 A 
ATOM      7  C   *** d   1       7.592   9.002  26.360  0.00  0.00     0.091 A 
ATOM      8  C   *** d   1       7.816   9.449  24.118  0.00  0.00     0.159 A 
ATOM      9  C   *** d   1       5.504   8.819  27.331  0.00  0.00     0.021 A 
ATOM     10  C   *** d   1       8.130   8.793  27.577  0.00  0.00     0.074 A 
ATOM     11  C   *** d   1       6.780   9.793  21.562  0.00  0.00     0.015 A 
ATOM     12  C   *** d   1       4.748  10.241  22.395  0.00  0.00     0.015 A 
ATOM     13  C   *** d   1       7.395   8.603  28.682  0.00  0.00     0.068 A 
ATOM     14  C   *** d   1       6.063   8.616  28.534  0.00  0.00     0.037 A 
ATOM     15  C   *** d   1       6.349  10.113  20.333  0.00  0.00     0.037 A 
ATOM     16  C   *** d   1       4.306  10.569  21.169  0.00  0.00     0.037 A 
ATOM     17  C   *** d   1       5.091  10.509  20.081  0.00  0.00     0.068 A 
ENDROOT
BRANCH  13  18
ATOM     18  O   *** d   1       7.981   8.397  29.893  0.00  0.00    -0.361 OA
ATOM     19  H   *** d   1       8.926   8.608  29.827  0.00  0.00     0.217 HD
ENDBRANCH  13  18
BRANCH  17  20
ATOM     20  O   *** d   1       4.724  10.827  18.795  0.00  0.00    -0.356 OA
ATOM     21  C   *** d   1       3.357  11.026  18.513  0.00  0.00     0.210 C 
ENDBRANCH  17  20
TORSDOF 2
ENDMDL
MODEL 4
REMARK VINA RESULT:      -7.6     55.927     58.383
REMARK  2 active torsions:
REMARK  status: ('A' for Active; 'I' for Inactive)
REMARK    1  A    between atoms: O_3  and  C_19 
REMARK    2  A    between atoms: O_4  and  C_15 
ROOT
ATOM      1  O   *** d   1      -5.831  22.392  15.001  0.00  0.00    -0.321 OA
ATOM      2  O   *** d   1      -4.677  24.611  18.079  0.00  0.00    -0.286 OA
ATOM      3  C   *** d   1      -4.068  23.560  16.150  0.00  0.00     0.048 A 
ATOM      4  C   *** d   1      -6.241  23.401  17.095  0.00  0.00     0.049 A 
ATOM      5  C   *** d   1      -2.740  23.889  16.173  0.00  0.00    -0.020 A 
ATOM      6  C   *** d   1      -4.957  23.878  17.150  0.00  0.00     0.197 A 
ATOM      7  C   *** d   1      -6.650  22.666  16.045  0.00  0.00     0.091 A 
ATOM      8  C   *** d   1      -4.550  22.818  15.127  0.00  0.00     0.159 A 
ATOM      9  C   *** d   1      -7.130  23.650  18.079  0.00  0.00     0.021 A 
ATOM     10  C   *** d   1      -7.915  22.206  16.017  0.00  0.00     0.074 A 
ATOM     11  C   *** d   1      -1.954  23.809  15.073  0.00  0.00     0.015 A 
ATOM     12  C   *** d   1      -2.045  24.298  17.258  0.00  0.00     0.015 A 
ATOM     13  C   *** d   1      -8.805  22.439  16.993  0.00  0.00     0.068 A 
ATOM     14  C   *** d   1      -8.385  23.178  18.029  0.00  0.00     0.037 A 
ATOM     15  C   *** d   1      -0.650  24.126  15.053  0.00  0.00     0.037 A 
ATOM     16  C   *** d   1      -0.738  24.614  17.253  0.00  0.00     0.037 A 
ATOM     17  C   *** d   1       0.013  24.549  16.141  0.00  0.00     0.068 A 
ENDROOT
BRANCH  13  18
ATOM     18  O   *** d   1     -10.074  21.953  16.923  0.00  0.00    -0.361 OA
ATOM     19  H   *** d   1     -10.698  22.696  16.947  0.00  0.00     0.217 HD
ENDBRANCH  13  18
BRANCH  17  20
ATOM     20  O   *** d   1       1.350  24.850  16.046  0.00  0.00    -0.356 OA
ATOM     21  C   *** d   1       1.893  25.803  16.932  0.00  0.00     0.210 C 
ENDBRANCH  17  20
TORSDOF 2
ENDMDL
MODEL 5
REMARK VINA RESULT:      -7.3     62.303     64.616
REMARK  2 active torsions:
REMARK  status: ('A' for Active; 'I' for Inactive)
REMARK    1  A    between atoms: O_3  and  C_19 
REMARK    2  A    between atoms: O_4  and  C_15 
ROOT
ATOM      1  O   *** d   1     -12.832  25.173  15.414  0.00  0.00    -0.321 OA
ATOM      2  O   *** d   1     -12.030  23.562  18.948  0.00  0.00    -0.286 OA
ATOM      3  C   *** d   1     -11.197  24.366  16.985  0.00  0.00     0.048 A 
ATOM      4  C   *** d   1     -13.520  24.159  17.431  0.00  0.00     0.049 A 
ATOM      5  C   *** d   1      -9.872  24.137  17.240  0.00  0.00    -0.020 A 
ATOM      6  C   *** d   1     -12.218  23.996  17.828  0.00  0.00     0.197 A 
ATOM      7  C   *** d   1     -13.805  24.724  16.244  0.00  0.00     0.091 A 
ATOM      8  C   *** d   1     -11.558  24.927  15.808  0.00  0.00     0.159 A 
ATOM      9  C   *** d   1     -14.551  23.764  18.208  0.00  0.00     0.021 A 
ATOM     10  C   *** d   1     -15.092  24.869  15.875  0.00  0.00     0.074 A 
ATOM     11  C   *** d   1      -8.884  24.743  16.540  0.00  0.00     0.015 A 
ATOM     12  C   *** d   1      -9.381  23.288  18.171  0.00  0.00     0.015 A 
ATOM     13  C   *** d   1     -16.123  24.473  16.635  0.00  0.00     0.068 A 
ATOM     14  C   *** d   1     -15.825  23.917  17.818  0.00  0.00     0.037 A 
ATOM     15  C   *** d   1      -7.575  24.550  16.763  0.00  0.00     0.037 A 
ATOM     16  C   *** d   1      -8.073  23.082  18.400  0.00  0.00     0.037 A 
ATOM     17  C   *** d   1      -7.112  23.715  17.707  0.00  0.00     0.068 A 
ENDROOT
BRANCH  13  18
ATOM     18  O   *** d   1     -17.409  24.638  16.222  0.00  0.00    -0.361 OA
ATOM     19  H   *** d   1     -17.515  24.234  15.346  0.00  0.00     0.217 HD
ENDBRANCH  13  18
BRANCH  17  20
ATOM     20  O   *** d   1      -5.756  23.563  17.872  0.00  0.00    -0.356 OA
ATOM     21  C   *** d   1      -4.902  24.585  17.411  0.00  0.00     0.210 C 
ENDBRANCH  17  20
TORSDOF 2
ENDMDL
MODEL 6
REMARK VINA RESULT:      -7.3     58.143     60.592
REMARK  2 active torsions:
REMARK  status: ('A' for Active; 'I' for Inactive)
REMARK    1  A    between atoms: O_3  and  C_19 
REMARK    2  A    between atoms: O_4  and  C_15 
ROOT
ATOM      1  O   *** d   1      -4.851  24.286  18.143  0.00  0.00    -0.321 OA
ATOM      2  O   *** d   1      -6.272  23.036  14.658  0.00  0.00    -0.286 OA
ATOM      3  C   *** d   1      -6.743  23.632  16.807  0.00  0.00     0.048 A 
ATOM      4  C   *** d   1      -4.534  23.485  15.946  0.00  0.00     0.049 A 
ATOM      5  C   *** d   1      -8.095  23.423  16.763  0.00  0.00    -0.020 A 
ATOM      6  C   *** d   1      -5.888  23.355  15.766  0.00  0.00     0.197 A 
ATOM      7  C   *** d   1      -4.042  23.928  17.116  0.00  0.00     0.091 A 
ATOM      8  C   *** d   1      -6.177  24.073  17.953  0.00  0.00     0.159 A 
ATOM      9  C   *** d   1      -3.659  23.177  14.966  0.00  0.00     0.021 A 
ATOM     10  C   *** d   1      -2.709  24.043  17.269  0.00  0.00     0.074 A 
ATOM     11  C   *** d   1      -8.940  23.949  17.681  0.00  0.00     0.015 A 
ATOM     12  C   *** d   1      -8.749  22.669  15.851  0.00  0.00     0.015 A 
ATOM     13  C   *** d   1      -1.830  23.732  16.306  0.00  0.00     0.068 A 
ATOM     14  C   *** d   1      -2.334  23.297  15.143  0.00  0.00     0.037 A 
ATOM     15  C   *** d   1     -10.269  23.771  17.671  0.00  0.00     0.037 A 
ATOM     16  C   *** d   1     -10.080  22.479  15.833  0.00  0.00     0.037 A 
ATOM     17  C   *** d   1     -10.899  23.033  16.742  0.00  0.00     0.068 A 
ENDROOT
BRANCH  13  18
ATOM     18  O   *** d   1      -0.490  23.862  16.504  0.00  0.00    -0.361 OA
ATOM     19  H   *** d   1      -0.224  24.769  16.280  0.00  0.00     0.217 HD
ENDBRANCH  13  18
BRANCH  17  20
ATOM     20  O   *** d   1     -12.264  22.891  16.800  0.00  0.00    -0.356 OA
ATOM     21  C   *** d   1     -12.922  23.178  18.014  0.00  0.00     0.210 C 
ENDBRANCH  17  20
TORSDOF 2
ENDMDL
MODEL 7
REMARK VINA RESULT:      -7.2     58.476     60.896
REMARK  2 active torsions:
REMARK  status: ('A' for Active; 'I' for Inactive)
REMARK    1  A    between atoms: O_3  and  C_19 
REMARK    2  A    between atoms: O_4  and  C_15 
ROOT
ATOM      1  O   *** d   1      -8.529  21.977  15.381  0.00  0.00    -0.321 OA
ATOM      2  O   *** d   1      -7.388  25.410  17.009  0.00  0.00    -0.286 OA
ATOM      3  C   *** d   1      -6.744  23.462  16.015  0.00  0.00     0.048 A 
ATOM      4  C   *** d   1      -8.998  23.964  16.565  0.00  0.00     0.049 A 
ATOM      5  C   *** d   1      -5.391  23.668  16.066  0.00  0.00    -0.020 A 
ATOM      6  C   *** d   1      -7.673  24.316  16.560  0.00  0.00     0.197 A 
ATOM      7  C   *** d   1      -9.399  22.813  15.997  0.00  0.00     0.091 A 
ATOM      8  C   *** d   1      -7.220  22.323  15.462  0.00  0.00     0.159 A 
ATOM      9  C   *** d   1      -9.936  24.752  17.133  0.00  0.00     0.021 A 
ATOM     10  C   *** d   1     -10.706  22.489  16.019  0.00  0.00     0.074 A 
ATOM     11  C   *** d   1      -4.522  22.969  15.298  0.00  0.00     0.015 A 
ATOM     12  C   *** d   1      -4.755  24.544  16.876  0.00  0.00     0.015 A 
ATOM     13  C   *** d   1     -11.646  23.259  16.587  0.00  0.00     0.068 A 
ATOM     14  C   *** d   1     -11.232  24.406  17.144  0.00  0.00     0.037 A 
ATOM     15  C   *** d   1      -3.192  23.145  15.315  0.00  0.00     0.037 A 
ATOM     16  C   *** d   1      -3.423  24.726  16.906  0.00  0.00     0.037 A 
ATOM     17  C   *** d   1      -2.584  24.036  16.116  0.00  0.00     0.068 A 
ENDROOT
BRANCH  13  18
ATOM     18  O   *** d   1     -12.956  22.891  16.587  0.00  0.00    -0.361 OA
ATOM     19  H   *** d   1     -13.095  22.218  17.272  0.00  0.00     0.217 HD
ENDBRANCH  13  18
BRANCH  17  20
ATOM     20  O   *** d   1      -1.216  24.155  16.082  0.00  0.00    -0.356 OA
ATOM     21  C   *** d   1      -0.537  24.475  17.275  0.00  0.00     0.210 C 
ENDBRANCH  17  20
TORSDOF 2
ENDMDL
MODEL 8
REMARK VINA RESULT:      -7.1     54.626     57.185
REMARK  2 active torsions:
REMARK  status: ('A' for Active; 'I' for Inactive)
REMARK    1  A    between atoms: O_3  and  C_19 
REMARK    2  A    between atoms: O_4  and  C_15 
ROOT
ATOM      1  O   *** d   1      -1.155  23.751  18.339  0.00  0.00    -0.321 OA
ATOM      2  O   *** d   1      -2.619  24.759  14.793  0.00  0.00    -0.286 OA
ATOM      3  C   *** d   1      -3.074  24.154  16.944  0.00  0.00     0.048 A 
ATOM      4  C   *** d   1      -0.877  24.229  16.044  0.00  0.00     0.049 A 
ATOM      5  C   *** d   1      -4.440  24.165  16.852  0.00  0.00    -0.020 A 
ATOM      6  C   *** d   1      -2.230  24.381  15.881  0.00  0.00     0.197 A 
ATOM      7  C   *** d   1      -0.368  23.909  17.247  0.00  0.00     0.091 A 
ATOM      8  C   *** d   1      -2.491  23.836  18.121  0.00  0.00     0.159 A 
ATOM      9  C   *** d   1      -0.019  24.396  15.016  0.00  0.00     0.021 A 
ATOM     10  C   *** d   1       0.964  23.762  17.380  0.00  0.00     0.074 A 
ATOM     11  C   *** d   1      -5.239  24.211  17.945  0.00  0.00     0.015 A 
ATOM     12  C   *** d   1      -5.157  24.108  15.707  0.00  0.00     0.015 A 
ATOM     13  C   *** d   1       1.826  23.916  16.364  0.00  0.00     0.068 A 
ATOM     14  C   *** d   1       1.305  24.241  15.172  0.00  0.00     0.037 A 
ATOM     15  C   *** d   1      -6.579  24.228  17.898  0.00  0.00     0.037 A 
ATOM     16  C   *** d   1      -6.500  24.119  15.647  0.00  0.00     0.037 A 
ATOM     17  C   *** d   1      -7.269  24.190  16.746  0.00  0.00     0.068 A 
ENDROOT
BRANCH  13  18
ATOM     18  O   *** d   1       3.165  23.757  16.543  0.00  0.00    -0.361 OA
ATOM     19  H   *** d   1       3.342  23.596  17.484  0.00  0.00     0.217 HD
ENDBRANCH  13  18
BRANCH  17  20
ATOM     20  O   *** d   1      -8.642  24.204  16.777  0.00  0.00    -0.356 OA
ATOM     21  C   *** d   1      -9.302  23.502  17.806  0.00  0.00     0.210 C 
ENDBRANCH  17  20
TORSDOF 2
ENDMDL
MODEL 9
REMARK VINA RESULT:      -7.1     58.798     61.248
REMARK  2 active torsions:
REMARK  status: ('A' for Active; 'I' for Inactive)
REMARK    1  A    between atoms: O_3  and  C_19 
REMARK    2  A    between atoms: O_4  and  C_15 
ROOT
ATOM      1  O   *** d   1      -5.808  22.975  14.553  0.00  0.00    -0.321 OA
ATOM      2  O   *** d   1      -6.686  23.750  18.342  0.00  0.00    -0.286 OA
ATOM      3  C   *** d   1      -7.478  23.256  16.263  0.00  0.00     0.048 A 
ATOM      4  C   *** d   1      -5.182  23.646  16.727  0.00  0.00     0.049 A 
ATOM      5  C   *** d   1      -8.813  23.271  16.567  0.00  0.00    -0.020 A 
ATOM      6  C   *** d   1      -6.482  23.572  17.157  0.00  0.00     0.197 A 
ATOM      7  C   *** d   1      -4.870  23.364  15.450  0.00  0.00     0.091 A 
ATOM      8  C   *** d   1      -7.090  22.986  14.996  0.00  0.00     0.159 A 
ATOM      9  C   *** d   1      -4.182  23.999  17.562  0.00  0.00     0.021 A 
ATOM     10  C   *** d   1      -3.586  23.449  15.052  0.00  0.00     0.074 A 
ATOM     11  C   *** d   1      -9.745  22.702  15.766  0.00  0.00     0.015 A 
ATOM     12  C   *** d   1      -9.371  23.856  17.651  0.00  0.00     0.015 A 
ATOM     13  C   *** d   1      -2.585  23.807  15.869  0.00  0.00     0.068 A 
ATOM     14  C   *** d   1      -2.910  24.079  17.141  0.00  0.00     0.037 A 
ATOM     15  C   *** d   1     -11.060  22.692  16.030  0.00  0.00     0.037 A 
ATOM     16  C   *** d   1     -10.687  23.856  17.924  0.00  0.00     0.037 A 
ATOM     17  C   *** d   1     -11.589  23.263  17.125  0.00  0.00     0.068 A 
ENDROOT
BRANCH  13  18
ATOM     18  O   *** d   1      -1.301  23.880  15.424  0.00  0.00    -0.361 OA
ATOM     19  H   *** d   1      -1.190  24.699  14.914  0.00  0.00     0.217 HD
ENDBRANCH  13  18
BRANCH  17  20
ATOM     20  O   *** d   1     -12.947  23.216  17.325  0.00  0.00    -0.356 OA
ATOM     21  C   *** d   1     -13.448  23.477  18.617  0.00  0.00     0.210 C 
ENDBRANCH  17  20
TORSDOF 2
ENDMDL
MODEL 10
REMARK VINA RESULT:      -7.1     48.755     50.379
REMARK  2 active torsions:
REMARK  status: ('A' for Active; 'I' for Inactive)
REMARK    1  A    between atoms: O_3  and  C_19 
REMARK    2  A    between atoms: O_4  and  C_15 
ROOT
ATOM      1  O   *** d   1       4.714   9.588  24.360  0.00  0.00    -0.321 OA
ATOM      2  O   *** d   1       8.628   9.160  24.835  0.00  0.00    -0.286 OA
ATOM      3  C   *** d   1       6.569   9.092  25.811  0.00  0.00     0.048 A 
ATOM      4  C   *** d   1       6.928   9.768  23.563  0.00  0.00     0.049 A 
ATOM      5  C   *** d   1       6.977   8.777  27.079  0.00  0.00    -0.020 A 
ATOM      6  C   *** d   1       7.428   9.342  24.766  0.00  0.00     0.197 A 
ATOM      7  C   *** d   1       5.601   9.896  23.383  0.00  0.00     0.091 A 
ATOM      8  C   *** d   1       5.249   9.242  25.557  0.00  0.00     0.159 A 
ATOM      9  C   *** d   1       7.740  10.069  22.528  0.00  0.00     0.021 A 
ATOM     10  C   *** d   1       5.136  10.320  22.193  0.00  0.00     0.074 A 
ATOM     11  C   *** d   1       6.131   8.275  28.009  0.00  0.00     0.015 A 
ATOM     12  C   *** d   1       8.226   8.941  27.572  0.00  0.00     0.015 A 
ATOM     13  C   *** d   1       5.932  10.631  21.160  0.00  0.00     0.068 A 
ATOM     14  C   *** d   1       7.252  10.493  21.351  0.00  0.00     0.037 A 
ATOM     15  C   *** d   1       6.492   7.949  29.259  0.00  0.00     0.037 A 
ATOM     16  C   *** d   1       8.599   8.623  28.824  0.00  0.00     0.037 A 
ATOM     17  C   *** d   1       7.744   8.103  29.720  0.00  0.00     0.068 A 
ENDROOT
BRANCH  13  18
ATOM     18  O   *** d   1       5.419  11.057  19.975  0.00  0.00    -0.361 OA
ATOM     19  H   *** d   1       4.449  11.035  20.024  0.00  0.00     0.217 HD
ENDBRANCH  13  18
BRANCH  17  20
ATOM     20  O   *** d   1       8.038   7.753  31.015  0.00  0.00    -0.356 OA
ATOM     21  C   *** d   1       7.457   6.583  31.547  0.00  0.00     0.210 C 
ENDBRANCH  17  20
TORSDOF 2
ENDMDL
MODEL 11
REMARK VINA RESULT:      -7.0     22.356     26.063
REMARK  2 active torsions:
REMARK  status: ('A' for Active; 'I' for Inactive)
REMARK    1  A    between atoms: O_3  and  C_19 
REMARK    2  A    between atoms: O_4  and  C_15 
ROOT
ATOM      1  O   *** d   1      37.059  52.487  27.983  0.00  0.00    -0.321 OA
ATOM      2  O   *** d   1      34.706  50.500  30.483  0.00  0.00    -0.286 OA
ATOM      3  C   *** d   1      34.876  52.178  28.950  0.00  0.00     0.048 A 
ATOM      4  C   *** d   1      36.733  50.904  29.703  0.00  0.00     0.049 A 
ATOM      5  C   *** d   1      33.579  52.612  29.008  0.00  0.00    -0.020 A 
ATOM      6  C   *** d   1      35.392  51.186  29.751  0.00  0.00     0.197 A 
ATOM      7  C   *** d   1      37.536  51.556  28.844  0.00  0.00     0.091 A 
ATOM      8  C   *** d   1      35.743  52.791  28.112  0.00  0.00     0.159 A 
ATOM      9  C   *** d   1      37.287  49.972  30.507  0.00  0.00     0.021 A 
ATOM     10  C   *** d   1      38.851  51.263  28.820  0.00  0.00     0.074 A 
ATOM     11  C   *** d   1      33.029  53.384  28.041  0.00  0.00     0.015 A 
ATOM     12  C   *** d   1      32.707  52.365  30.011  0.00  0.00     0.015 A 
ATOM     13  C   *** d   1      39.414  50.345  29.620  0.00  0.00     0.068 A 
ATOM     14  C   *** d   1      38.600  49.699  30.466  0.00  0.00     0.037 A 
ATOM     15  C   *** d   1      31.762  53.825  28.058  0.00  0.00     0.037 A 
ATOM     16  C   *** d   1      31.437  52.805  30.042  0.00  0.00     0.037 A 
ATOM     17  C   *** d   1      30.908  53.549  29.057  0.00  0.00     0.068 A 
ENDROOT
BRANCH  13  18
ATOM     18  O   *** d   1      40.748  50.082  29.563  0.00  0.00    -0.361 OA
ATOM     19  H   *** d   1      41.016  49.630  30.379  0.00  0.00     0.217 HD
ENDBRANCH  13  18
BRANCH  17  20
ATOM     20  O   *** d   1      29.627  54.042  29.009  0.00  0.00    -0.356 OA
ATOM     21  C   *** d   1      28.819  53.714  27.901  0.00  0.00     0.210 C 
ENDBRANCH  17  20
TORSDOF 2
ENDMDL
MODEL 12
REMARK VINA RESULT:      -6.8     46.396     48.373
REMARK  2 active torsions:
REMARK  status: ('A' for Active; 'I' for Inactive)
REMARK    1  A    between atoms: O_3  and  C_19 
REMARK    2  A    between atoms: O_4  and  C_15 
ROOT
ATOM      1  O   *** d   1       3.353  22.777  47.348  0.00  0.00    -0.321 OA
ATOM      2  O   *** d   1       1.805  20.901  44.216  0.00  0.00    -0.286 OA
ATOM      3  C   *** d   1       1.418  22.228  46.028  0.00  0.00     0.048 A 
ATOM      4  C   *** d   1       3.539  21.284  45.530  0.00  0.00     0.049 A 
ATOM      5  C   *** d   1       0.063  22.353  45.877  0.00  0.00    -0.020 A 
ATOM      6  C   *** d   1       2.211  21.442  45.226  0.00  0.00     0.197 A 
ATOM      7  C   *** d   1       4.080  21.933  46.576  0.00  0.00     0.091 A 
ATOM      8  C   *** d   1       2.030  22.848  47.062  0.00  0.00     0.159 A 
ATOM      9  C   *** d   1       4.341  20.484  44.796  0.00  0.00     0.021 A 
ATOM     10  C   *** d   1       5.386  21.758  46.856  0.00  0.00     0.074 A 
ATOM     11  C   *** d   1      -0.648  23.328  46.493  0.00  0.00     0.015 A 
ATOM     12  C   *** d   1      -0.730  21.540  45.144  0.00  0.00     0.015 A 
ATOM     13  C   *** d   1       6.190  20.959  46.140  0.00  0.00     0.068 A 
ATOM     14  C   *** d   1       5.639  20.324  45.096  0.00  0.00     0.037 A 
ATOM     15  C   *** d   1      -1.974  23.487  46.367  0.00  0.00     0.037 A 
ATOM     16  C   *** d   1      -2.060  21.686  45.014  0.00  0.00     0.037 A 
ATOM     17  C   *** d   1      -2.738  22.677  45.616  0.00  0.00     0.068 A 
ENDROOT
BRANCH  13  18
ATOM     18  O   *** d   1       7.505  20.812  46.459  0.00  0.00    -0.361 OA
ATOM     19  H   *** d   1       7.904  20.158  45.861  0.00  0.00     0.217 HD
ENDBRANCH  13  18
BRANCH  17  20
ATOM     20  O   *** d   1      -4.091  22.899  45.541  0.00  0.00    -0.356 OA
ATOM     21  C   *** d   1      -4.600  23.591  44.423  0.00  0.00     0.210 C 
ENDBRANCH  17  20
TORSDOF 2
ENDMDL
MODEL 13
REMARK VINA RESULT:      -6.7     48.721     50.702
REMARK  2 active torsions:
REMARK  status: ('A' for Active; 'I' for Inactive)
REMARK    1  A    between atoms: O_3  and  C_19 
REMARK    2  A    between atoms: O_4  and  C_15 
ROOT
ATOM      1  O   *** d   1       5.743  12.259  19.577  0.00  0.00    -0.321 OA
ATOM      2  O   *** d   1       7.697  12.861  22.976  0.00  0.00    -0.286 OA
ATOM      3  C   *** d   1       6.218  11.559  21.830  0.00  0.00     0.048 A 
ATOM      4  C   *** d   1       7.126  13.575  20.965  0.00  0.00     0.049 A 
ATOM      5  C   *** d   1       5.958  10.657  22.826  0.00  0.00    -0.020 A 
ATOM      6  C   *** d   1       7.022  12.664  21.984  0.00  0.00     0.197 A 
ATOM      7  C   *** d   1       6.485  13.371  19.800  0.00  0.00     0.091 A 
ATOM      8  C   *** d   1       5.605  11.419  20.633  0.00  0.00     0.159 A 
ATOM      9  C   *** d   1       7.867  14.696  21.093  0.00  0.00     0.021 A 
ATOM     10  C   *** d   1       6.600  14.284  18.817  0.00  0.00     0.074 A 
ATOM     11  C   *** d   1       5.395   9.449  22.582  0.00  0.00     0.015 A 
ATOM     12  C   *** d   1       6.192  10.845  24.145  0.00  0.00     0.015 A 
ATOM     13  C   *** d   1       7.325  15.405  18.935  0.00  0.00     0.068 A 
ATOM     14  C   *** d   1       7.963  15.593  20.099  0.00  0.00     0.037 A 
ATOM     15  C   *** d   1       5.130   8.537  23.529  0.00  0.00     0.037 A 
ATOM     16  C   *** d   1       5.926   9.940  25.103  0.00  0.00     0.037 A 
ATOM     17  C   *** d   1       5.389   8.739  24.831  0.00  0.00     0.068 A 
ENDROOT
BRANCH  13  18
ATOM     18  O   *** d   1       7.413  16.301  17.915  0.00  0.00    -0.361 OA
ATOM     19  H   *** d   1       8.295  16.239  17.515  0.00  0.00     0.217 HD
ENDBRANCH  13  18
BRANCH  17  20
ATOM     20  O   *** d   1       5.084   7.760  25.744  0.00  0.00    -0.356 OA
ATOM     21  C   *** d   1       5.603   6.464  25.543  0.00  0.00     0.210 C 
ENDBRANCH  17  20
TORSDOF 2
ENDMDL
MODEL 14
REMARK VINA RESULT:      -6.6     24.109     25.853
REMARK  2 active torsions:
REMARK  status: ('A' for Active; 'I' for Inactive)
REMARK    1  A    between atoms: O_3  and  C_19 
REMARK    2  A    between atoms: O_4  and  C_15 
ROOT
ATOM      1  O   *** d   1      41.590  45.434  59.490  0.00  0.00    -0.321 OA
ATOM      2  O   *** d   1      41.529  48.974  61.277  0.00  0.00    -0.286 OA
ATOM      3  C   *** d   1      40.519  47.568  59.795  0.00  0.00     0.048 A 
ATOM      4  C   *** d   1      42.583  47.078  60.863  0.00  0.00     0.049 A 
ATOM      5  C   *** d   1      39.491  48.394  59.429  0.00  0.00    -0.020 A 
ATOM      6  C   *** d   1      41.532  47.933  60.650  0.00  0.00     0.197 A 
ATOM      7  C   *** d   1      42.603  45.866  60.279  0.00  0.00     0.091 A 
ATOM      8  C   *** d   1      40.607  46.336  59.244  0.00  0.00     0.159 A 
ATOM      9  C   *** d   1      43.620  47.417  61.657  0.00  0.00     0.021 A 
ATOM     10  C   *** d   1      43.649  45.046  60.501  0.00  0.00     0.074 A 
ATOM     11  C   *** d   1      38.375  47.935  58.814  0.00  0.00     0.015 A 
ATOM     12  C   *** d   1      39.456  49.735  59.597  0.00  0.00     0.015 A 
ATOM     13  C   *** d   1      44.689  45.376  61.280  0.00  0.00     0.068 A 
ATOM     14  C   *** d   1      44.652  46.584  61.860  0.00  0.00     0.037 A 
ATOM     15  C   *** d   1      37.345  48.711  58.443  0.00  0.00     0.037 A 
ATOM     16  C   *** d   1      38.433  50.524  59.226  0.00  0.00     0.037 A 
ATOM     17  C   *** d   1      37.326  50.039  58.639  0.00  0.00     0.068 A 
ENDROOT
BRANCH  13  18
ATOM     18  O   *** d   1      45.725  44.516  61.476  0.00  0.00    -0.361 OA
ATOM     19  H   *** d   1      45.390  43.605  61.450  0.00  0.00     0.217 HD
ENDBRANCH  13  18
BRANCH  17  20
ATOM     20  O   *** d   1      36.238  50.770  58.227  0.00  0.00    -0.356 OA
ATOM     21  C   *** d   1      36.007  50.915  56.844  0.00  0.00     0.210 C 
ENDBRANCH  17  20
TORSDOF 2
ENDMDL
MODEL 15
REMARK VINA RESULT:      -6.5      3.471      4.464
REMARK  2 active torsions:
REMARK  status: ('A' for Active; 'I' for Inactive)
REMARK    1  A    between atoms: O_3  and  C_19 
REMARK    2  A    between atoms: O_4  and  C_15 
ROOT
ATOM      1  O   *** d   1      46.949  32.872  41.125  0.00  0.00    -0.321 OA
ATOM      2  O   *** d   1      49.968  32.614  38.566  0.00  0.00    -0.286 OA
ATOM      3  C   *** d   1      48.571  33.983  39.738  0.00  0.00     0.048 A 
ATOM      4  C   *** d   1      48.370  31.617  39.720  0.00  0.00     0.049 A 
ATOM      5  C   *** d   1      49.061  35.177  39.283  0.00  0.00    -0.020 A 
ATOM      6  C   *** d   1      49.005  32.755  39.295  0.00  0.00     0.197 A 
ATOM      7  C   *** d   1      47.360  31.690  40.604  0.00  0.00     0.091 A 
ATOM      8  C   *** d   1      47.551  33.980  40.625  0.00  0.00     0.159 A 
ATOM      9  C   *** d   1      48.734  30.396  39.273  0.00  0.00     0.021 A 
ATOM     10  C   *** d   1      46.750  30.558  41.003  0.00  0.00     0.074 A 
ATOM     11  C   *** d   1      48.820  36.349  39.918  0.00  0.00     0.015 A 
ATOM     12  C   *** d   1      49.803  35.355  38.167  0.00  0.00     0.015 A 
ATOM     13  C   *** d   1      47.096  29.341  40.559  0.00  0.00     0.068 A 
ATOM     14  C   *** d   1      48.109  29.282  39.683  0.00  0.00     0.037 A 
ATOM     15  C   *** d   1      49.285  37.538  39.508  0.00  0.00     0.037 A 
ATOM     16  C   *** d   1      50.271  36.542  37.743  0.00  0.00     0.037 A 
ATOM     17  C   *** d   1      50.037  37.686  38.405  0.00  0.00     0.068 A 
ENDROOT
BRANCH  13  18
ATOM     18  O   *** d   1      46.451  28.222  40.988  0.00  0.00    -0.361 OA
ATOM     19  H   *** d   1      46.203  27.685  40.218  0.00  0.00     0.217 HD
ENDBRANCH  13  18
BRANCH  17  20
ATOM     20  O   *** d   1      50.473  38.938  38.045  0.00  0.00    -0.356 OA
ATOM     21  C   *** d   1      51.835  39.255  38.220  0.00  0.00     0.210 C 
ENDBRANCH  17  20
TORSDOF 2
ENDMDL
MODEL 16
REMARK VINA RESULT:      -6.4     24.983     26.964
REMARK  2 active torsions:
REMARK  status: ('A' for Active; 'I' for Inactive)
REMARK    1  A    between atoms: O_3  and  C_19 
REMARK    2  A    between atoms: O_4  and  C_15 
ROOT
ATOM      1  O   *** d   1      20.707  35.111  35.321  0.00  0.00    -0.321 OA
ATOM      2  O   *** d   1      24.333  36.448  36.213  0.00  0.00    -0.286 OA
ATOM      3  C   *** d   1      22.151  36.280  36.851  0.00  0.00     0.048 A 
ATOM      4  C   *** d   1      22.960  35.521  34.752  0.00  0.00     0.049 A 
ATOM      5  C   *** d   1      22.251  36.966  38.031  0.00  0.00    -0.020 A 
ATOM      6  C   *** d   1      23.189  36.121  35.963  0.00  0.00     0.197 A 
ATOM      7  C   *** d   1      21.740  35.044  34.447  0.00  0.00     0.091 A 
ATOM      8  C   *** d   1      20.953  35.776  36.477  0.00  0.00     0.159 A 
ATOM      9  C   *** d   1      23.940  35.388  33.833  0.00  0.00     0.021 A 
ATOM     10  C   *** d   1      21.541  34.463  33.248  0.00  0.00     0.074 A 
ATOM     11  C   *** d   1      21.312  36.880  39.002  0.00  0.00     0.015 A 
ATOM     12  C   *** d   1      23.248  37.815  38.370  0.00  0.00     0.015 A 
ATOM     13  C   *** d   1      22.504  34.334  32.325  0.00  0.00     0.068 A 
ATOM     14  C   *** d   1      23.716  34.808  32.644  0.00  0.00     0.037 A 
ATOM     15  C   *** d   1      21.376  37.532  40.173  0.00  0.00     0.037 A 
ATOM     16  C   *** d   1      23.321  38.478  39.538  0.00  0.00     0.037 A 
ATOM     17  C   *** d   1      22.387  38.355  40.495  0.00  0.00     0.068 A 
ENDROOT
BRANCH  13  18
ATOM     18  O   *** d   1      22.258  33.740  31.126  0.00  0.00    -0.361 OA
ATOM     19  H   *** d   1      21.572  33.062  31.243  0.00  0.00     0.217 HD
ENDBRANCH  13  18
BRANCH  17  20
ATOM     20  O   *** d   1      22.380  38.993  41.711  0.00  0.00    -0.356 OA
ATOM     21  C   *** d   1      23.237  38.521  42.726  0.00  0.00     0.210 C 
ENDBRANCH  17  20
TORSDOF 2
ENDMDL
MODEL 17
REMARK VINA RESULT:      -6.3     49.169     50.708
REMARK  2 active torsions:
REMARK  status: ('A' for Active; 'I' for Inactive)
REMARK    1  A    between atoms: O_3  and  C_19 
REMARK    2  A    between atoms: O_4  and  C_15 
ROOT
ATOM      1  O   *** d   1       5.400   8.464  21.934  0.00  0.00    -0.321 OA
ATOM      2  O   *** d   1       6.551  11.421  24.313  0.00  0.00    -0.286 OA
ATOM      3  C   *** d   1       6.113  10.749  22.179  0.00  0.00     0.048 A 
ATOM      4  C   *** d   1       6.050   9.285  24.048  0.00  0.00     0.049 A 
ATOM      5  C   *** d   1       6.418  11.926  21.550  0.00  0.00    -0.020 A 
ATOM      6  C   *** d   1       6.268  10.536  23.529  0.00  0.00     0.197 A 
ATOM      7  C   *** d   1       5.639   8.281  23.255  0.00  0.00     0.091 A 
ATOM      8  C   *** d   1       5.698   9.693  21.444  0.00  0.00     0.159 A 
ATOM      9  C   *** d   1       6.237   9.023  25.359  0.00  0.00     0.021 A 
ATOM     10  C   *** d   1       5.436   7.061  23.789  0.00  0.00     0.074 A 
ATOM     11  C   *** d   1       6.008  12.202  20.290  0.00  0.00     0.015 A 
ATOM     12  C   *** d   1       7.165  12.928  22.067  0.00  0.00     0.015 A 
ATOM     13  C   *** d   1       5.627   6.786  25.087  0.00  0.00     0.068 A 
ATOM     14  C   *** d   1       6.031   7.798  25.867  0.00  0.00     0.037 A 
ATOM     15  C   *** d   1       6.282  13.344  19.641  0.00  0.00     0.037 A 
ATOM     16  C   *** d   1       7.450  14.075  21.425  0.00  0.00     0.037 A 
ATOM     17  C   *** d   1       7.010  14.334  20.183  0.00  0.00     0.068 A 
ENDROOT
BRANCH  13  18
ATOM     18  O   *** d   1       5.411   5.538  25.584  0.00  0.00    -0.361 OA
ATOM     19  H   *** d   1       6.035   5.374  26.310  0.00  0.00     0.217 HD
ENDBRANCH  13  18
BRANCH  17  20
ATOM     20  O   *** d   1       7.254  15.472  19.454  0.00  0.00    -0.356 OA
ATOM     21  C   *** d   1       6.480  16.621  19.717  0.00  0.00     0.210 C 
ENDBRANCH  17  20
TORSDOF 2
ENDMDL
MODEL 18
REMARK VINA RESULT:      -6.3     26.473     28.476
REMARK  2 active torsions:
REMARK  status: ('A' for Active; 'I' for Inactive)
REMARK    1  A    between atoms: O_3  and  C_19 
REMARK    2  A    between atoms: O_4  and  C_15 
ROOT
ATOM      1  O   *** d   1      18.416  36.793  37.707  0.00  0.00    -0.321 OA
ATOM      2  O   *** d   1      22.310  36.041  37.688  0.00  0.00    -0.286 OA
ATOM      3  C   *** d   1      20.563  37.033  38.766  0.00  0.00     0.048 A 
ATOM      4  C   *** d   1      20.360  35.969  36.653  0.00  0.00     0.049 A 
ATOM      5  C   *** d   1      21.270  37.564  39.811  0.00  0.00    -0.020 A 
ATOM      6  C   *** d   1      21.137  36.359  37.714  0.00  0.00     0.197 A 
ATOM      7  C   *** d   1      19.035  36.199  36.658  0.00  0.00     0.091 A 
ATOM      8  C   *** d   1      19.227  37.229  38.702  0.00  0.00     0.159 A 
ATOM      9  C   *** d   1      20.892  35.347  35.579  0.00  0.00     0.021 A 
ATOM     10  C   *** d   1      18.295  35.810  35.602  0.00  0.00     0.074 A 
ATOM     11  C   *** d   1      20.673  37.977  40.954  0.00  0.00     0.015 A 
ATOM     12  C   *** d   1      22.607  37.767  39.840  0.00  0.00     0.015 A 
ATOM     13  C   *** d   1      18.813  35.200  34.526  0.00  0.00     0.068 A 
ATOM     14  C   *** d   1      20.134  34.972  34.537  0.00  0.00     0.037 A 
ATOM     15  C   *** d   1      21.330  38.498  42.002  0.00  0.00     0.037 A 
ATOM     16  C   *** d   1      23.276  38.292  40.882  0.00  0.00     0.037 A 
ATOM     17  C   *** d   1      22.662  38.672  42.014  0.00  0.00     0.068 A 
ENDROOT
BRANCH  13  18
ATOM     18  O   *** d   1      18.028  34.825  33.480  0.00  0.00    -0.361 OA
ATOM     19  H   *** d   1      18.043  35.524  32.807  0.00  0.00     0.217 HD
ENDBRANCH  13  18
BRANCH  17  20
ATOM     20  O   *** d   1      23.264  39.217  43.122  0.00  0.00    -0.356 OA
ATOM     21  C   *** d   1      22.565  39.203  44.346  0.00  0.00     0.210 C 
ENDBRANCH  17  20
TORSDOF 2
ENDMDL
MODEL 19
REMARK VINA RESULT:      -6.2     54.662     57.193
REMARK  2 active torsions:
REMARK  status: ('A' for Active; 'I' for Inactive)
REMARK    1  A    between atoms: O_3  and  C_19 
REMARK    2  A    between atoms: O_4  and  C_15 
ROOT
ATOM      1  O   *** d   1      -4.604  23.648  14.614  0.00  0.00    -0.321 OA
ATOM      2  O   *** d   1      -2.669  24.116  18.045  0.00  0.00    -0.286 OA
ATOM      3  C   *** d   1      -2.543  23.516  15.849  0.00  0.00     0.048 A 
ATOM      4  C   *** d   1      -4.579  24.077  16.935  0.00  0.00     0.049 A 
ATOM      5  C   *** d   1      -1.213  23.194  15.823  0.00  0.00    -0.020 A 
ATOM      6  C   *** d   1      -3.222  23.891  16.985  0.00  0.00     0.197 A 
ATOM      7  C   *** d   1      -5.242  23.942  15.773  0.00  0.00     0.091 A 
ATOM      8  C   *** d   1      -3.275  23.400  14.718  0.00  0.00     0.159 A 
ATOM      9  C   *** d   1      -5.289  24.399  18.037  0.00  0.00     0.021 A 
ATOM     10  C   *** d   1      -6.577  24.126  15.751  0.00  0.00     0.074 A 
ATOM     11  C   *** d   1      -0.513  23.095  14.668  0.00  0.00     0.015 A 
ATOM     12  C   *** d   1      -0.445  22.915  16.901  0.00  0.00     0.015 A 
ATOM     13  C   *** d   1      -7.294  24.437  16.841  0.00  0.00     0.068 A 
ATOM     14  C   *** d   1      -6.619  24.574  17.991  0.00  0.00     0.037 A 
ATOM     15  C   *** d   1       0.791  22.788  14.601  0.00  0.00     0.037 A 
ATOM     16  C   *** d   1       0.861  22.601  16.846  0.00  0.00     0.037 A 
ATOM     17  C   *** d   1       1.537  22.533  15.688  0.00  0.00     0.068 A 
ENDROOT
BRANCH  13  18
ATOM     18  O   *** d   1      -8.641  24.613  16.773  0.00  0.00    -0.361 OA
ATOM     19  H   *** d   1      -8.914  25.235  17.467  0.00  0.00     0.217 HD
ENDBRANCH  13  18
BRANCH  17  20
ATOM     20  O   *** d   1       2.866  22.219  15.540  0.00  0.00    -0.356 OA
ATOM     21  C   *** d   1       3.274  20.888  15.767  0.00  0.00     0.210 C 
ENDBRANCH  17  20
TORSDOF 2
ENDMDL
MODEL 20
REMARK VINA RESULT:      -6.2     51.125     52.552
REMARK  2 active torsions:
REMARK  status: ('A' for Active; 'I' for Inactive)
REMARK    1  A    between atoms: O_3  and  C_19 
REMARK    2  A    between atoms: O_4  and  C_15 
ROOT
ATOM      1  O   *** d   1       6.636   8.197  25.637  0.00  0.00    -0.321 OA
ATOM      2  O   *** d   1       5.268   7.067  22.090  0.00  0.00    -0.286 OA
ATOM      3  C   *** d   1       6.178   6.422  24.078  0.00  0.00     0.048 A 
ATOM      4  C   *** d   1       5.844   8.693  23.470  0.00  0.00     0.049 A 
ATOM      5  C   *** d   1       6.243   5.079  23.822  0.00  0.00    -0.020 A 
ATOM      6  C   *** d   1       5.760   7.359  23.163  0.00  0.00     0.197 A 
ATOM      7  C   *** d   1       6.286   9.087  24.678  0.00  0.00     0.091 A 
ATOM      8  C   *** d   1       6.610   6.891  25.270  0.00  0.00     0.159 A 
ATOM      9  C   *** d   1       5.489   9.646  22.583  0.00  0.00     0.021 A 
ATOM     10  C   *** d   1       6.362  10.403  24.953  0.00  0.00     0.074 A 
ATOM     11  C   *** d   1       6.393   4.160  24.806  0.00  0.00     0.015 A 
ATOM     12  C   *** d   1       6.196   4.503  22.600  0.00  0.00     0.015 A 
ATOM     13  C   *** d   1       6.021  11.359  24.077  0.00  0.00     0.068 A 
ATOM     14  C   *** d   1       5.577  10.951  22.880  0.00  0.00     0.037 A 
ATOM     15  C   *** d   1       6.456   2.836  24.598  0.00  0.00     0.037 A 
ATOM     16  C   *** d   1       6.264   3.178  22.378  0.00  0.00     0.037 A 
ATOM     17  C   *** d   1       6.388   2.287  23.375  0.00  0.00     0.068 A 
ENDROOT
BRANCH  13  18
ATOM     18  O   *** d   1       6.116  12.678  24.397  0.00  0.00    -0.361 OA
ATOM     19  H   *** d   1       5.469  13.178  23.873  0.00  0.00     0.217 HD
ENDBRANCH  13  18
BRANCH  17  20
ATOM     20  O   *** d   1       6.466   0.922  23.239  0.00  0.00    -0.356 OA
ATOM     21  C   *** d   1       5.456   0.127  23.818  0.00  0.00     0.210 C 
ENDBRANCH  17  20
TORSDOF 2
ENDMDL
