# Supplementary material for: Astragalus in Acute Pancreatitis: Insights from Network Pharmacology, Molecular Docking, and Meta-Analysis Validation
Source: Curr Issues Mol Biol. 2025 May 21;47(5):379. doi: 10.3390/cimb47050379 (PMC12109879; doi:10.3390/cimb47050379)
Supplement: Supplementary file 1 [file cimb-47-00379-s001.zip › Original Data/Network Pharmacology/5 Molecular Docking/Formononetin/TP53/log.txt]

#################################################################
# If you used AutoDock Vina in your work, please cite:          #
#                                                               #
# O. Trott, A. J. Olson,                                        #
# AutoDock Vina: improving the speed and accuracy of docking    #
# with a new scoring function, efficient optimization and       #
# multithreading, Journal of Computational Chemistry 31 (2010)  #
# 455-461                                                       #
#                                                               #
# DOI 10.1002/jcc.21334                                         #
#                                                               #
# Please see http://vina.scripps.edu for more information.      #
#################################################################

WARNING: The search space volume > 27000 Angstrom^3 (See FAQ)
Detected 22 CPUs
WARNING: at low exhaustiveness, it may be impossible to utilize all CPUs
Reading input ... done.
Setting up the scoring function ... done.
Analyzing the binding site ... done.
Using random seed: -2015826464
Performing search ... done.
Refining results ... done.

mode |   affinity | dist from best mode
     | (kcal/mol) | rmsd l.b.| rmsd u.b.
-----+------------+----------+----------
   1         -8.1      0.000      0.000
   2         -7.4      3.009      5.323
   3         -7.3     27.419     29.851
   4         -7.2     27.502     29.683
   5         -7.2     27.446     30.380
   6         -7.1      3.594      5.836
   7         -7.0     27.509     30.390
   8         -7.0     26.021     28.832
   9         -6.8     27.401     30.299
  10         -6.8     29.059     30.898
  11         -6.7     34.530     37.522
  12         -6.7      3.043      7.731
  13         -6.6     28.033     30.434
  14         -6.6     26.291     28.556
  15         -6.5     24.809     27.432
  16         -6.5     25.619     28.429
  17         -6.4     27.772     30.094
  18         -6.3     18.340     20.397
  19         -6.3     26.928     29.533
  20         -6.3     27.472     29.091
Writing output ... done.
