# Supplementary material for: Astragalus in Acute Pancreatitis: Insights from Network Pharmacology, Molecular Docking, and Meta-Analysis Validation
Source: Curr Issues Mol Biol. 2025 May 21;47(5):379. doi: 10.3390/cimb47050379 (PMC12109879; doi:10.3390/cimb47050379)
Supplement: Supplementary file 1 [file cimb-47-00379-s001.zip › Original Data/Network Pharmacology/5 Molecular Docking/Formononetin/TP53/output.pdbqt]

MODEL 1
REMARK VINA RESULT:      -8.1      0.000      0.000
REMARK  2 active torsions:
REMARK  status: ('A' for Active; 'I' for Inactive)
REMARK    1  A    between atoms: O_3  and  C_19 
REMARK    2  A    between atoms: O_4  and  C_15 
ROOT
ATOM      1  O   *** d   1      90.885  95.304 -44.594  0.00  0.00    -0.321 OA
ATOM      2  O   *** d   1      92.112  91.559 -44.147  0.00  0.00    -0.286 OA
ATOM      3  C   *** d   1      91.078  93.080 -45.493  0.00  0.00     0.048 A 
ATOM      4  C   *** d   1      91.782  93.563 -43.277  0.00  0.00     0.049 A 
ATOM      5  C   *** d   1      90.802  92.241 -46.539  0.00  0.00    -0.020 A 
ATOM      6  C   *** d   1      91.656  92.674 -44.313  0.00  0.00     0.197 A 
ATOM      7  C   *** d   1      91.390  94.841 -43.425  0.00  0.00     0.091 A 
ATOM      8  C   *** d   1      90.707  94.378 -45.569  0.00  0.00     0.159 A 
ATOM      9  C   *** d   1      92.300  93.192 -42.088  0.00  0.00     0.021 A 
ATOM     10  C   *** d   1      91.521  95.694 -42.391  0.00  0.00     0.074 A 
ATOM     11  C   *** d   1      90.490  92.701 -47.774  0.00  0.00     0.015 A 
ATOM     12  C   *** d   1      90.775  90.890 -46.484  0.00  0.00     0.015 A 
ATOM     13  C   *** d   1      92.026  95.335 -41.202  0.00  0.00     0.068 A 
ATOM     14  C   *** d   1      92.419  94.060 -41.071  0.00  0.00     0.037 A 
ATOM     15  C   *** d   1      90.218  91.912 -48.825  0.00  0.00     0.037 A 
ATOM     16  C   *** d   1      90.500  90.090 -47.529  0.00  0.00     0.037 A 
ATOM     17  C   *** d   1      90.217  90.572 -48.750  0.00  0.00     0.068 A 
ENDROOT
BRANCH  13  18
ATOM     18  O   *** d   1      92.140  96.229 -40.183  0.00  0.00    -0.361 OA
ATOM     19  H   *** d   1      92.523  97.053 -40.526  0.00  0.00     0.217 HD
ENDBRANCH  13  18
BRANCH  17  20
ATOM     20  O   *** d   1      89.923  89.830 -49.868  0.00  0.00    -0.356 OA
ATOM     21  C   *** d   1      89.645  88.457 -49.714  0.00  0.00     0.210 C 
ENDBRANCH  17  20
TORSDOF 2
ENDMDL
MODEL 2
REMARK VINA RESULT:      -7.4      3.009      5.323
REMARK  2 active torsions:
REMARK  status: ('A' for Active; 'I' for Inactive)
REMARK    1  A    between atoms: O_3  and  C_19 
REMARK    2  A    between atoms: O_4  and  C_15 
ROOT
ATOM      1  O   *** d   1      92.113  92.346 -44.826  0.00  0.00    -0.321 OA
ATOM      2  O   *** d   1      91.342  95.479 -42.520  0.00  0.00    -0.286 OA
ATOM      3  C   *** d   1      91.141  94.534 -44.585  0.00  0.00     0.048 A 
ATOM      4  C   *** d   1      92.365  93.543 -42.808  0.00  0.00     0.049 A 
ATOM      5  C   *** d   1      90.477  95.565 -45.194  0.00  0.00    -0.020 A 
ATOM      6  C   *** d   1      91.607  94.577 -43.291  0.00  0.00     0.197 A 
ATOM      7  C   *** d   1      92.615  92.465 -43.573  0.00  0.00     0.091 A 
ATOM      8  C   *** d   1      91.431  93.420 -45.295  0.00  0.00     0.159 A 
ATOM      9  C   *** d   1      92.881  93.568 -41.561  0.00  0.00     0.021 A 
ATOM     10  C   *** d   1      93.366  91.464 -43.076  0.00  0.00     0.074 A 
ATOM     11  C   *** d   1      89.798  95.404 -46.355  0.00  0.00     0.015 A 
ATOM     12  C   *** d   1      90.430  96.843 -44.757  0.00  0.00     0.015 A 
ATOM     13  C   *** d   1      93.891  91.482 -41.843  0.00  0.00     0.068 A 
ATOM     14  C   *** d   1      93.630  92.559 -41.089  0.00  0.00     0.037 A 
ATOM     15  C   *** d   1      89.132  96.386 -46.980  0.00  0.00     0.037 A 
ATOM     16  C   *** d   1      89.770  97.837 -45.378  0.00  0.00     0.037 A 
ATOM     17  C   *** d   1      89.084  97.645 -46.516  0.00  0.00     0.068 A 
ENDROOT
BRANCH  13  18
ATOM     18  O   *** d   1      94.646  90.448 -41.381  0.00  0.00    -0.361 OA
ATOM     19  H   *** d   1      94.761  89.798 -42.093  0.00  0.00     0.217 HD
ENDBRANCH  13  18
BRANCH  17  20
ATOM     20  O   *** d   1      88.386  98.600 -47.215  0.00  0.00    -0.356 OA
ATOM     21  C   *** d   1      88.026  99.792 -46.555  0.00  0.00     0.210 C 
ENDBRANCH  17  20
TORSDOF 2
ENDMDL
MODEL 3
REMARK VINA RESULT:      -7.3     27.419     29.851
REMARK  2 active torsions:
REMARK  status: ('A' for Active; 'I' for Inactive)
REMARK    1  A    between atoms: O_3  and  C_19 
REMARK    2  A    between atoms: O_4  and  C_15 
ROOT
ATOM      1  O   *** d   1     113.667  83.077 -32.804  0.00  0.00    -0.321 OA
ATOM      2  O   *** d   1     117.199  84.867 -32.582  0.00  0.00    -0.286 OA
ATOM      3  C   *** d   1     115.211  84.434 -31.554  0.00  0.00     0.048 A 
ATOM      4  C   *** d   1     115.707  83.759 -33.776  0.00  0.00     0.049 A 
ATOM      5  C   *** d   1     115.442  85.140 -30.404  0.00  0.00    -0.020 A 
ATOM      6  C   *** d   1     116.079  84.396 -32.620  0.00  0.00     0.197 A 
ATOM      7  C   *** d   1     114.521  83.130 -33.855  0.00  0.00     0.091 A 
ATOM      8  C   *** d   1     114.037  83.780 -31.706  0.00  0.00     0.159 A 
ATOM      9  C   *** d   1     116.509  83.740 -34.861  0.00  0.00     0.021 A 
ATOM     10  C   *** d   1     114.177  82.515 -35.003  0.00  0.00     0.074 A 
ATOM     11  C   *** d   1     114.716  84.948 -29.277  0.00  0.00     0.015 A 
ATOM     12  C   *** d   1     116.370  86.110 -30.244  0.00  0.00     0.015 A 
ATOM     13  C   *** d   1     114.962  82.497 -36.091  0.00  0.00     0.068 A 
ATOM     14  C   *** d   1     116.143  83.123 -35.995  0.00  0.00     0.037 A 
ATOM     15  C   *** d   1     114.913  85.615 -28.130  0.00  0.00     0.037 A 
ATOM     16  C   *** d   1     116.574  86.790 -29.102  0.00  0.00     0.037 A 
ATOM     17  C   *** d   1     115.856  86.562 -27.990  0.00  0.00     0.068 A 
ENDROOT
BRANCH  13  18
ATOM     18  O   *** d   1     114.574  81.864 -37.231  0.00  0.00    -0.361 OA
ATOM     19  H   *** d   1     113.604  81.834 -37.262  0.00  0.00     0.217 HD
ENDBRANCH  13  18
BRANCH  17  20
ATOM     20  O   *** d   1     115.995  87.208 -26.786  0.00  0.00    -0.356 OA
ATOM     21  C   *** d   1     116.171  86.434 -25.621  0.00  0.00     0.210 C 
ENDBRANCH  17  20
TORSDOF 2
ENDMDL
MODEL 4
REMARK VINA RESULT:      -7.2     27.502     29.683
REMARK  2 active torsions:
REMARK  status: ('A' for Active; 'I' for Inactive)
REMARK    1  A    between atoms: O_3  and  C_19 
REMARK    2  A    between atoms: O_4  and  C_15 
ROOT
ATOM      1  O   *** d   1     115.607  85.501 -29.635  0.00  0.00    -0.321 OA
ATOM      2  O   *** d   1     118.380  85.307 -32.464  0.00  0.00    -0.286 OA
ATOM      3  C   *** d   1     116.175  85.608 -31.971  0.00  0.00     0.048 A 
ATOM      4  C   *** d   1     117.813  85.054 -30.344  0.00  0.00     0.049 A 
ATOM      5  C   *** d   1     115.720  85.766 -33.253  0.00  0.00    -0.020 A 
ATOM      6  C   *** d   1     117.478  85.311 -31.649  0.00  0.00     0.197 A 
ATOM      7  C   *** d   1     116.886  85.138 -29.374  0.00  0.00     0.091 A 
ATOM      8  C   *** d   1     115.298  85.675 -30.944  0.00  0.00     0.159 A 
ATOM      9  C   *** d   1     119.070  84.712 -29.993  0.00  0.00     0.021 A 
ATOM     10  C   *** d   1     117.240  84.876 -28.101  0.00  0.00     0.074 A 
ATOM     11  C   *** d   1     114.515  86.318 -33.532  0.00  0.00     0.015 A 
ATOM     12  C   *** d   1     116.369  85.383 -34.375  0.00  0.00     0.015 A 
ATOM     13  C   *** d   1     118.483  84.527 -27.741  0.00  0.00     0.068 A 
ATOM     14  C   *** d   1     119.398  84.453 -28.717  0.00  0.00     0.037 A 
ATOM     15  C   *** d   1     114.036  86.494 -34.773  0.00  0.00     0.037 A 
ATOM     16  C   *** d   1     115.898  85.549 -35.623  0.00  0.00     0.037 A 
ATOM     17  C   *** d   1     114.710  86.122 -35.874  0.00  0.00     0.068 A 
ENDROOT
BRANCH  13  18
ATOM     18  O   *** d   1     118.797  84.270 -26.442  0.00  0.00    -0.361 OA
ATOM     19  H   *** d   1     118.169  84.736 -25.867  0.00  0.00     0.217 HD
ENDBRANCH  13  18
BRANCH  17  20
ATOM     20  O   *** d   1     114.152  86.329 -37.112  0.00  0.00    -0.356 OA
ATOM     21  C   *** d   1     114.245  87.612 -37.689  0.00  0.00     0.210 C 
ENDBRANCH  17  20
TORSDOF 2
ENDMDL
MODEL 5
REMARK VINA RESULT:      -7.2     27.446     30.380
REMARK  2 active torsions:
REMARK  status: ('A' for Active; 'I' for Inactive)
REMARK    1  A    between atoms: O_3  and  C_19 
REMARK    2  A    between atoms: O_4  and  C_15 
ROOT
ATOM      1  O   *** d   1     117.110  84.976 -33.332  0.00  0.00    -0.321 OA
ATOM      2  O   *** d   1     114.693  86.802 -30.771  0.00  0.00    -0.286 OA
ATOM      3  C   *** d   1     116.537  85.491 -31.052  0.00  0.00     0.048 A 
ATOM      4  C   *** d   1     115.142  86.185 -32.844  0.00  0.00     0.049 A 
ATOM      5  C   *** d   1     116.841  85.318 -29.728  0.00  0.00    -0.020 A 
ATOM      6  C   *** d   1     115.428  86.167 -31.503  0.00  0.00     0.197 A 
ATOM      7  C   *** d   1     115.966  85.588 -33.724  0.00  0.00     0.091 A 
ATOM      8  C   *** d   1     117.318  84.915 -31.993  0.00  0.00     0.159 A 
ATOM      9  C   *** d   1     114.039  86.796 -33.324  0.00  0.00     0.021 A 
ATOM     10  C   *** d   1     115.661  85.616 -35.035  0.00  0.00     0.074 A 
ATOM     11  C   *** d   1     118.059  84.894 -29.314  0.00  0.00     0.015 A 
ATOM     12  C   *** d   1     115.996  85.510 -28.690  0.00  0.00     0.015 A 
ATOM     13  C   *** d   1     114.564  86.212 -35.522  0.00  0.00     0.068 A 
ATOM     14  C   *** d   1     113.755  86.809 -34.635  0.00  0.00     0.037 A 
ATOM     15  C   *** d   1     118.398  84.717 -28.028  0.00  0.00     0.037 A 
ATOM     16  C   *** d   1     116.322  85.331 -27.398  0.00  0.00     0.037 A 
ATOM     17  C   *** d   1     117.546  84.933 -27.013  0.00  0.00     0.068 A 
ENDROOT
BRANCH  13  18
ATOM     18  O   *** d   1     114.294  86.216 -36.856  0.00  0.00    -0.361 OA
ATOM     19  H   *** d   1     113.962  85.341 -37.114  0.00  0.00     0.217 HD
ENDBRANCH  13  18
BRANCH  17  20
ATOM     20  O   *** d   1     117.963  84.724 -25.721  0.00  0.00    -0.356 OA
ATOM     21  C   *** d   1     117.051  84.953 -24.672  0.00  0.00     0.210 C 
ENDBRANCH  17  20
TORSDOF 2
ENDMDL
MODEL 6
REMARK VINA RESULT:      -7.1      3.594      5.836
REMARK  2 active torsions:
REMARK  status: ('A' for Active; 'I' for Inactive)
REMARK    1  A    between atoms: O_3  and  C_19 
REMARK    2  A    between atoms: O_4  and  C_15 
ROOT
ATOM      1  O   *** d   1      90.325  96.581 -46.158  0.00  0.00    -0.321 OA
ATOM      2  O   *** d   1      91.317  96.881 -42.329  0.00  0.00    -0.286 OA
ATOM      3  C   *** d   1      91.189  95.539 -44.168  0.00  0.00     0.048 A 
ATOM      4  C   *** d   1      90.378  97.771 -44.120  0.00  0.00     0.049 A 
ATOM      5  C   *** d   1      91.664  94.392 -43.591  0.00  0.00    -0.020 A 
ATOM      6  C   *** d   1      90.969  96.711 -43.482  0.00  0.00     0.197 A 
ATOM      7  C   *** d   1      90.057  97.688 -45.423  0.00  0.00     0.091 A 
ATOM      8  C   *** d   1      90.841  95.529 -45.475  0.00  0.00     0.159 A 
ATOM      9  C   *** d   1      90.102  98.921 -43.470  0.00  0.00     0.021 A 
ATOM     10  C   *** d   1      89.474  98.742 -46.026  0.00  0.00     0.074 A 
ATOM     11  C   *** d   1      92.124  93.350 -44.323  0.00  0.00     0.015 A 
ATOM     12  C   *** d   1      91.713  94.135 -42.265  0.00  0.00     0.015 A 
ATOM     13  C   *** d   1      89.186  99.886 -45.389  0.00  0.00     0.068 A 
ATOM     14  C   *** d   1      89.517  99.957 -44.092  0.00  0.00     0.037 A 
ATOM     15  C   *** d   1      92.602  92.212 -43.797  0.00  0.00     0.037 A 
ATOM     16  C   *** d   1      92.184  92.997 -41.725  0.00  0.00     0.037 A 
ATOM     17  C   *** d   1      92.658  91.988 -42.474  0.00  0.00     0.068 A 
ENDROOT
BRANCH  13  18
ATOM     18  O   *** d   1      88.595 100.926 -46.037  0.00  0.00    -0.361 OA
ATOM     19  H   *** d   1      88.566 100.731 -46.987  0.00  0.00     0.217 HD
ENDBRANCH  13  18
BRANCH  17  20
ATOM     20  O   *** d   1      93.155  90.794 -42.009  0.00  0.00    -0.356 OA
ATOM     21  C   *** d   1      94.496  90.743 -41.578  0.00  0.00     0.210 C 
ENDBRANCH  17  20
TORSDOF 2
ENDMDL
MODEL 7
REMARK VINA RESULT:      -7.0     27.509     30.390
REMARK  2 active torsions:
REMARK  status: ('A' for Active; 'I' for Inactive)
REMARK    1  A    between atoms: O_3  and  C_19 
REMARK    2  A    between atoms: O_4  and  C_15 
ROOT
ATOM      1  O   *** d   1     118.196  85.526 -32.704  0.00  0.00    -0.321 OA
ATOM      2  O   *** d   1     114.318  85.664 -31.880  0.00  0.00    -0.286 OA
ATOM      3  C   *** d   1     116.435  85.422 -31.067  0.00  0.00     0.048 A 
ATOM      4  C   *** d   1     115.936  85.596 -33.382  0.00  0.00     0.049 A 
ATOM      5  C   *** d   1     116.106  85.249 -29.749  0.00  0.00    -0.020 A 
ATOM      6  C   *** d   1     115.512  85.547 -32.079  0.00  0.00     0.197 A 
ATOM      7  C   *** d   1     117.249  85.572 -33.672  0.00  0.00     0.091 A 
ATOM      8  C   *** d   1     117.736  85.404 -31.434  0.00  0.00     0.159 A 
ATOM      9  C   *** d   1     115.062  85.670 -34.407  0.00  0.00     0.021 A 
ATOM     10  C   *** d   1     117.640  85.617 -34.961  0.00  0.00     0.074 A 
ATOM     11  C   *** d   1     117.009  85.401 -28.751  0.00  0.00     0.015 A 
ATOM     12  C   *** d   1     114.891  84.890 -29.277  0.00  0.00     0.015 A 
ATOM     13  C   *** d   1     116.780  85.681 -35.988  0.00  0.00     0.068 A 
ATOM     14  C   *** d   1     115.475  85.711 -35.683  0.00  0.00     0.037 A 
ATOM     15  C   *** d   1     116.726  85.244 -27.449  0.00  0.00     0.037 A 
ATOM     16  C   *** d   1     114.596  84.725 -27.976  0.00  0.00     0.037 A 
ATOM     17  C   *** d   1     115.505  84.906 -27.004  0.00  0.00     0.068 A 
ENDROOT
BRANCH  13  18
ATOM     18  O   *** d   1     117.219  85.724 -37.275  0.00  0.00    -0.361 OA
ATOM     19  H   *** d   1     117.382  84.818 -37.584  0.00  0.00     0.217 HD
ENDBRANCH  13  18
BRANCH  17  20
ATOM     20  O   *** d   1     115.293  84.758 -25.655  0.00  0.00    -0.356 OA
ATOM     21  C   *** d   1     116.266  85.248 -24.760  0.00  0.00     0.210 C 
ENDBRANCH  17  20
TORSDOF 2
ENDMDL
MODEL 8
REMARK VINA RESULT:      -7.0     26.021     28.832
REMARK  2 active torsions:
REMARK  status: ('A' for Active; 'I' for Inactive)
REMARK    1  A    between atoms: O_3  and  C_19 
REMARK    2  A    between atoms: O_4  and  C_15 
ROOT
ATOM      1  O   *** d   1     114.855  85.552 -28.724  0.00  0.00    -0.321 OA
ATOM      2  O   *** d   1     116.103  86.872 -32.250  0.00  0.00    -0.286 OA
ATOM      3  C   *** d   1     114.585  87.082 -30.562  0.00  0.00     0.048 A 
ATOM      4  C   *** d   1     116.234  85.374 -30.632  0.00  0.00     0.049 A 
ATOM      5  C   *** d   1     113.850  88.103 -31.103  0.00  0.00    -0.020 A 
ATOM      6  C   *** d   1     115.635  86.467 -31.203  0.00  0.00     0.197 A 
ATOM      7  C   *** d   1     115.833  84.931 -29.427  0.00  0.00     0.091 A 
ATOM      8  C   *** d   1     114.238  86.582 -29.355  0.00  0.00     0.159 A 
ATOM      9  C   *** d   1     117.235  84.713 -31.250  0.00  0.00     0.021 A 
ATOM     10  C   *** d   1     116.435  83.853 -28.888  0.00  0.00     0.074 A 
ATOM     11  C   *** d   1     113.013  88.865 -30.360  0.00  0.00     0.015 A 
ATOM     12  C   *** d   1     113.835  88.462 -32.406  0.00  0.00     0.015 A 
ATOM     13  C   *** d   1     117.424  83.183 -29.497  0.00  0.00     0.068 A 
ATOM     14  C   *** d   1     117.817  83.639 -30.694  0.00  0.00     0.037 A 
ATOM     15  C   *** d   1     112.279  89.876 -30.851  0.00  0.00     0.037 A 
ATOM     16  C   *** d   1     113.101  89.470 -32.911  0.00  0.00     0.037 A 
ATOM     17  C   *** d   1     112.296  90.227 -32.147  0.00  0.00     0.068 A 
ENDROOT
BRANCH  13  18
ATOM     18  O   *** d   1     118.003  82.097 -28.917  0.00  0.00    -0.361 OA
ATOM     19  H   *** d   1     117.524  81.298 -29.191  0.00  0.00     0.217 HD
ENDBRANCH  13  18
BRANCH  17  20
ATOM     20  O   *** d   1     111.512  91.270 -32.577  0.00  0.00    -0.356 OA
ATOM     21  C   *** d   1     111.955  92.588 -32.343  0.00  0.00     0.210 C 
ENDBRANCH  17  20
TORSDOF 2
ENDMDL
MODEL 9
REMARK VINA RESULT:      -6.8     27.401     30.299
REMARK  2 active torsions:
REMARK  status: ('A' for Active; 'I' for Inactive)
REMARK    1  A    between atoms: O_3  and  C_19 
REMARK    2  A    between atoms: O_4  and  C_15 
ROOT
ATOM      1  O   *** d   1     114.037  86.394 -32.212  0.00  0.00    -0.321 OA
ATOM      2  O   *** d   1     117.527  84.516 -32.045  0.00  0.00    -0.286 OA
ATOM      3  C   *** d   1     115.841  85.517 -30.882  0.00  0.00     0.048 A 
ATOM      4  C   *** d   1     115.942  85.468 -33.254  0.00  0.00     0.049 A 
ATOM      5  C   *** d   1     116.362  85.353 -29.626  0.00  0.00    -0.020 A 
ATOM      6  C   *** d   1     116.492  85.154 -32.038  0.00  0.00     0.197 A 
ATOM      7  C   *** d   1     114.749  86.085 -33.323  0.00  0.00     0.091 A 
ATOM      8  C   *** d   1     114.647  86.134 -31.028  0.00  0.00     0.159 A 
ATOM      9  C   *** d   1     116.571  85.172 -34.411  0.00  0.00     0.021 A 
ATOM     10  C   *** d   1     114.233  86.387 -34.530  0.00  0.00     0.074 A 
ATOM     11  C   *** d   1     115.606  85.463 -28.508  0.00  0.00     0.015 A 
ATOM     12  C   *** d   1     117.657  85.096 -29.334  0.00  0.00     0.015 A 
ATOM     13  C   *** d   1     114.852  86.105 -35.685  0.00  0.00     0.068 A 
ATOM     14  C   *** d   1     116.037  85.485 -35.601  0.00  0.00     0.037 A 
ATOM     15  C   *** d   1     116.077  85.304 -27.262  0.00  0.00     0.037 A 
ATOM     16  C   *** d   1     118.142  84.940 -28.090  0.00  0.00     0.037 A 
ATOM     17  C   *** d   1     117.365  85.030 -26.998  0.00  0.00     0.068 A 
ENDROOT
BRANCH  13  18
ATOM     18  O   *** d   1     114.294  86.429 -36.883  0.00  0.00    -0.361 OA
ATOM     19  H   *** d   1     113.419  86.012 -36.948  0.00  0.00     0.217 HD
ENDBRANCH  13  18
BRANCH  17  20
ATOM     20  O   *** d   1     117.775  84.888 -25.695  0.00  0.00    -0.356 OA
ATOM     21  C   *** d   1     116.908  85.308 -24.665  0.00  0.00     0.210 C 
ENDBRANCH  17  20
TORSDOF 2
ENDMDL
MODEL 10
REMARK VINA RESULT:      -6.8     29.059     30.898
REMARK  2 active torsions:
REMARK  status: ('A' for Active; 'I' for Inactive)
REMARK    1  A    between atoms: O_3  and  C_19 
REMARK    2  A    between atoms: O_4  and  C_15 
ROOT
ATOM      1  O   *** d   1     116.910  87.477 -27.290  0.00  0.00    -0.321 OA
ATOM      2  O   *** d   1     115.420  83.870 -27.996  0.00  0.00    -0.286 OA
ATOM      3  C   *** d   1     116.406  85.731 -28.868  0.00  0.00     0.048 A 
ATOM      4  C   *** d   1     115.745  85.547 -26.595  0.00  0.00     0.049 A 
ATOM      5  C   *** d   1     116.433  85.329 -30.176  0.00  0.00    -0.020 A 
ATOM      6  C   *** d   1     115.829  85.006 -27.852  0.00  0.00     0.197 A 
ATOM      7  C   *** d   1     116.266  86.759 -26.338  0.00  0.00     0.091 A 
ATOM      8  C   *** d   1     116.908  86.943 -28.537  0.00  0.00     0.159 A 
ATOM      9  C   *** d   1     115.144  84.888 -25.581  0.00  0.00     0.021 A 
ATOM     10  C   *** d   1     116.166  87.270 -25.096  0.00  0.00     0.074 A 
ATOM     11  C   *** d   1     117.232  85.916 -31.099  0.00  0.00     0.015 A 
ATOM     12  C   *** d   1     115.678  84.347 -30.717  0.00  0.00     0.015 A 
ATOM     13  C   *** d   1     115.564  86.629 -24.084  0.00  0.00     0.068 A 
ATOM     14  C   *** d   1     115.055  85.418 -24.352  0.00  0.00     0.037 A 
ATOM     15  C   *** d   1     117.291  85.548 -32.387  0.00  0.00     0.037 A 
ATOM     16  C   *** d   1     115.724  83.972 -32.008  0.00  0.00     0.037 A 
ATOM     17  C   *** d   1     116.544  84.556 -32.897  0.00  0.00     0.068 A 
ENDROOT
BRANCH  13  18
ATOM     18  O   *** d   1     115.485  87.183 -22.844  0.00  0.00    -0.361 OA
ATOM     19  H   *** d   1     114.969  88.003 -22.896  0.00  0.00     0.217 HD
ENDBRANCH  13  18
BRANCH  17  20
ATOM     20  O   *** d   1     116.655  84.240 -34.230  0.00  0.00    -0.356 OA
ATOM     21  C   *** d   1     117.007  85.259 -35.138  0.00  0.00     0.210 C 
ENDBRANCH  17  20
TORSDOF 2
ENDMDL
MODEL 11
REMARK VINA RESULT:      -6.7     34.530     37.522
REMARK  2 active torsions:
REMARK  status: ('A' for Active; 'I' for Inactive)
REMARK    1  A    between atoms: O_3  and  C_19 
REMARK    2  A    between atoms: O_4  and  C_15 
ROOT
ATOM      1  O   *** d   1     118.494  82.946 -22.837  0.00  0.00    -0.321 OA
ATOM      2  O   *** d   1     117.525  80.958 -19.544  0.00  0.00    -0.286 OA
ATOM      3  C   *** d   1     116.893  82.504 -21.095  0.00  0.00     0.048 A 
ATOM      4  C   *** d   1     119.042  81.495 -21.058  0.00  0.00     0.049 A 
ATOM      5  C   *** d   1     115.668  82.807 -20.563  0.00  0.00    -0.020 A 
ATOM      6  C   *** d   1     117.793  81.643 -20.512  0.00  0.00     0.197 A 
ATOM      7  C   *** d   1     119.374  82.147 -22.186  0.00  0.00     0.091 A 
ATOM      8  C   *** d   1     117.296  83.125 -22.227  0.00  0.00     0.159 A 
ATOM      9  C   *** d   1     119.971  80.698 -20.489  0.00  0.00     0.021 A 
ATOM     10  C   *** d   1     120.609  81.988 -22.700  0.00  0.00     0.074 A 
ATOM     11  C   *** d   1     114.702  83.432 -21.277  0.00  0.00     0.015 A 
ATOM     12  C   *** d   1     115.275  82.562 -19.293  0.00  0.00     0.015 A 
ATOM     13  C   *** d   1     121.543  81.206 -22.139  0.00  0.00     0.068 A 
ATOM     14  C   *** d   1     121.196  80.557 -21.019  0.00  0.00     0.037 A 
ATOM     15  C   *** d   1     113.490  83.742 -20.794  0.00  0.00     0.037 A 
ATOM     16  C   *** d   1     114.066  82.872 -18.795  0.00  0.00     0.037 A 
ATOM     17  C   *** d   1     113.116  83.470 -19.533  0.00  0.00     0.068 A 
ENDROOT
BRANCH  13  18
ATOM     18  O   *** d   1     122.779  81.075 -22.692  0.00  0.00    -0.361 OA
ATOM     19  H   *** d   1     123.200  81.949 -22.738  0.00  0.00     0.217 HD
ENDBRANCH  13  18
BRANCH  17  20
ATOM     20  O   *** d   1     111.858  83.824 -19.107  0.00  0.00    -0.356 OA
ATOM     21  C   *** d   1     111.202  82.992 -18.177  0.00  0.00     0.210 C 
ENDBRANCH  17  20
TORSDOF 2
ENDMDL
MODEL 12
REMARK VINA RESULT:      -6.7      3.043      7.731
REMARK  2 active torsions:
REMARK  status: ('A' for Active; 'I' for Inactive)
REMARK    1  A    between atoms: O_3  and  C_19 
REMARK    2  A    between atoms: O_4  and  C_15 
ROOT
ATOM      1  O   *** d   1      90.662  95.474 -46.242  0.00  0.00    -0.321 OA
ATOM      2  O   *** d   1      91.413  95.305 -42.351  0.00  0.00    -0.286 OA
ATOM      3  C   *** d   1      91.008  96.631 -44.160  0.00  0.00     0.048 A 
ATOM      4  C   *** d   1      91.252  94.273 -44.298  0.00  0.00     0.049 A 
ATOM      5  C   *** d   1      91.096  97.840 -43.524  0.00  0.00    -0.020 A 
ATOM      6  C   *** d   1      91.247  95.422 -43.550  0.00  0.00     0.197 A 
ATOM      7  C   *** d   1      90.977  94.316 -45.614  0.00  0.00     0.091 A 
ATOM      8  C   *** d   1      90.740  96.597 -45.485  0.00  0.00     0.159 A 
ATOM      9  C   *** d   1      91.529  93.073 -43.746  0.00  0.00     0.021 A 
ATOM     10  C   *** d   1      90.993  93.173 -46.327  0.00  0.00     0.074 A 
ATOM     11  C   *** d   1      90.598  98.980 -44.062  0.00  0.00     0.015 A 
ATOM     12  C   *** d   1      91.691  98.065 -42.331  0.00  0.00     0.015 A 
ATOM     13  C   *** d   1      91.276  91.977 -45.792  0.00  0.00     0.068 A 
ATOM     14  C   *** d   1      91.542  91.948 -44.479  0.00  0.00     0.037 A 
ATOM     15  C   *** d   1      90.660 100.182 -43.469  0.00  0.00     0.037 A 
ATOM     16  C   *** d   1      91.764  99.265 -41.730  0.00  0.00     0.037 A 
ATOM     17  C   *** d   1      91.240 100.376 -42.274  0.00  0.00     0.068 A 
ENDROOT
BRANCH  13  18
ATOM     18  O   *** d   1      91.282  90.847 -46.551  0.00  0.00    -0.361 OA
ATOM     19  H   *** d   1      91.939  90.229 -46.193  0.00  0.00     0.217 HD
ENDBRANCH  13  18
BRANCH  17  20
ATOM     20  O   *** d   1      91.271 101.639 -41.732  0.00  0.00    -0.356 OA
ATOM     21  C   *** d   1      91.333 101.770 -40.330  0.00  0.00     0.210 C 
ENDBRANCH  17  20
TORSDOF 2
ENDMDL
MODEL 13
REMARK VINA RESULT:      -6.6     28.033     30.434
REMARK  2 active torsions:
REMARK  status: ('A' for Active; 'I' for Inactive)
REMARK    1  A    between atoms: O_3  and  C_19 
REMARK    2  A    between atoms: O_4  and  C_15 
ROOT
ATOM      1  O   *** d   1     118.139  84.915 -28.404  0.00  0.00    -0.321 OA
ATOM      2  O   *** d   1     114.417  85.980 -29.267  0.00  0.00    -0.286 OA
ATOM      3  C   *** d   1     116.469  85.394 -30.069  0.00  0.00     0.048 A 
ATOM      4  C   *** d   1     116.006  85.693 -27.759  0.00  0.00     0.049 A 
ATOM      5  C   *** d   1     116.181  85.498 -31.403  0.00  0.00    -0.020 A 
ATOM      6  C   *** d   1     115.587  85.715 -29.064  0.00  0.00     0.197 A 
ATOM      7  C   *** d   1     117.259  85.312 -27.453  0.00  0.00     0.091 A 
ATOM      8  C   *** d   1     117.711  85.022 -29.686  0.00  0.00     0.159 A 
ATOM      9  C   *** d   1     115.186  86.047 -26.747  0.00  0.00     0.021 A 
ATOM     10  C   *** d   1     117.648  85.303 -26.163  0.00  0.00     0.074 A 
ATOM     11  C   *** d   1     116.953  84.928 -32.358  0.00  0.00     0.015 A 
ATOM     12  C   *** d   1     115.143  86.181 -31.937  0.00  0.00     0.015 A 
ATOM     13  C   *** d   1     116.845  85.661 -25.151  0.00  0.00     0.068 A 
ATOM     14  C   *** d   1     115.597  86.032 -25.470  0.00  0.00     0.037 A 
ATOM     15  C   *** d   1     116.703  85.003 -33.674  0.00  0.00     0.037 A 
ATOM     16  C   *** d   1     114.884  86.267 -33.254  0.00  0.00     0.037 A 
ATOM     17  C   *** d   1     115.653  85.671 -34.180  0.00  0.00     0.068 A 
ENDROOT
BRANCH  13  18
ATOM     18  O   *** d   1     117.280  85.638 -23.862  0.00  0.00    -0.361 OA
ATOM     19  H   *** d   1     117.961  84.952 -23.770  0.00  0.00     0.217 HD
ENDBRANCH  13  18
BRANCH  17  20
ATOM     20  O   *** d   1     115.465  85.709 -35.540  0.00  0.00    -0.356 OA
ATOM     21  C   *** d   1     116.597  85.669 -36.379  0.00  0.00     0.210 C 
ENDBRANCH  17  20
TORSDOF 2
ENDMDL
MODEL 14
REMARK VINA RESULT:      -6.6     26.291     28.556
REMARK  2 active torsions:
REMARK  status: ('A' for Active; 'I' for Inactive)
REMARK    1  A    between atoms: O_3  and  C_19 
REMARK    2  A    between atoms: O_4  and  C_15 
ROOT
ATOM      1  O   *** d   1     114.036  87.769 -28.644  0.00  0.00    -0.321 OA
ATOM      2  O   *** d   1     114.937  84.057 -29.712  0.00  0.00    -0.286 OA
ATOM      3  C   *** d   1     114.355  86.152 -30.397  0.00  0.00     0.048 A 
ATOM      4  C   *** d   1     114.484  85.513 -28.114  0.00  0.00     0.049 A 
ATOM      5  C   *** d   1     114.322  85.902 -31.743  0.00  0.00    -0.020 A 
ATOM      6  C   *** d   1     114.590  85.191 -29.442  0.00  0.00     0.197 A 
ATOM      7  C   *** d   1     114.201  86.774 -27.739  0.00  0.00     0.091 A 
ATOM      8  C   *** d   1     114.075  87.396 -29.947  0.00  0.00     0.159 A 
ATOM      9  C   *** d   1     114.659  84.589 -27.146  0.00  0.00     0.021 A 
ATOM     10  C   *** d   1     114.098  87.064 -26.428  0.00  0.00     0.074 A 
ATOM     11  C   *** d   1     114.361  86.892 -32.665  0.00  0.00     0.015 A 
ATOM     12  C   *** d   1     114.221  84.682 -32.319  0.00  0.00     0.015 A 
ATOM     13  C   *** d   1     114.261  86.152 -25.459  0.00  0.00     0.068 A 
ATOM     14  C   *** d   1     114.549  84.902 -25.846  0.00  0.00     0.037 A 
ATOM     15  C   *** d   1     114.335  86.689 -33.991  0.00  0.00     0.037 A 
ATOM     16  C   *** d   1     114.190  84.466 -33.645  0.00  0.00     0.037 A 
ATOM     17  C   *** d   1     114.255  85.466 -34.540  0.00  0.00     0.068 A 
ENDROOT
BRANCH  13  18
ATOM     18  O   *** d   1     114.148  86.489 -24.145  0.00  0.00    -0.361 OA
ATOM     19  H   *** d   1     113.210  86.623 -23.933  0.00  0.00     0.217 HD
ENDBRANCH  13  18
BRANCH  17  20
ATOM     20  O   *** d   1     114.227  85.336 -35.907  0.00  0.00    -0.356 OA
ATOM     21  C   *** d   1     114.878  86.310 -36.691  0.00  0.00     0.210 C 
ENDBRANCH  17  20
TORSDOF 2
ENDMDL
MODEL 15
REMARK VINA RESULT:      -6.5     24.809     27.432
REMARK  2 active torsions:
REMARK  status: ('A' for Active; 'I' for Inactive)
REMARK    1  A    between atoms: O_3  and  C_19 
REMARK    2  A    between atoms: O_4  and  C_15 
ROOT
ATOM      1  O   *** d   1     118.306  96.204 -38.679  0.00  0.00    -0.321 OA
ATOM      2  O   *** d   1     116.308  94.820 -35.545  0.00  0.00    -0.286 OA
ATOM      3  C   *** d   1     116.420  96.388 -37.196  0.00  0.00     0.048 A 
ATOM      4  C   *** d   1     118.113  94.766 -36.817  0.00  0.00     0.049 A 
ATOM      5  C   *** d   1     115.293  97.088 -36.860  0.00  0.00    -0.020 A 
ATOM      6  C   *** d   1     116.911  95.328 -36.470  0.00  0.00     0.197 A 
ATOM      7  C   *** d   1     118.788  95.213 -37.891  0.00  0.00     0.091 A 
ATOM      8  C   *** d   1     117.153  96.783 -38.261  0.00  0.00     0.159 A 
ATOM      9  C   *** d   1     118.653  93.756 -36.103  0.00  0.00     0.021 A 
ATOM     10  C   *** d   1     119.969  94.647 -38.208  0.00  0.00     0.074 A 
ATOM     11  C   *** d   1     114.683  97.937 -37.722  0.00  0.00     0.015 A 
ATOM     12  C   *** d   1     114.668  97.055 -35.661  0.00  0.00     0.015 A 
ATOM     13  C   *** d   1     120.519  93.649 -37.501  0.00  0.00     0.068 A 
ATOM     14  C   *** d   1     119.832  93.210 -36.437  0.00  0.00     0.037 A 
ATOM     15  C   *** d   1     113.576  98.637 -37.433  0.00  0.00     0.037 A 
ATOM     16  C   *** d   1     113.562  97.756 -35.358  0.00  0.00     0.037 A 
ATOM     17  C   *** d   1     112.963  98.573 -36.240  0.00  0.00     0.068 A 
ENDROOT
BRANCH  13  18
ATOM     18  O   *** d   1     121.715  93.107 -37.857  0.00  0.00    -0.361 OA
ATOM     19  H   *** d   1     122.192  92.837 -37.056  0.00  0.00     0.217 HD
ENDBRANCH  13  18
BRANCH  17  20
ATOM     20  O   *** d   1     111.835  99.325 -36.015  0.00  0.00    -0.356 OA
ATOM     21  C   *** d   1     110.627  98.929 -36.626  0.00  0.00     0.210 C 
ENDBRANCH  17  20
TORSDOF 2
ENDMDL
MODEL 16
REMARK VINA RESULT:      -6.5     25.619     28.429
REMARK  2 active torsions:
REMARK  status: ('A' for Active; 'I' for Inactive)
REMARK    1  A    between atoms: O_3  and  C_19 
REMARK    2  A    between atoms: O_4  and  C_15 
ROOT
ATOM      1  O   *** d   1     112.725  88.842 -29.428  0.00  0.00    -0.321 OA
ATOM      2  O   *** d   1     114.844  87.467 -32.486  0.00  0.00    -0.286 OA
ATOM      3  C   *** d   1     114.327  87.258 -30.276  0.00  0.00     0.048 A 
ATOM      4  C   *** d   1     113.500  89.008 -31.652  0.00  0.00     0.049 A 
ATOM      5  C   *** d   1     115.154  86.205 -29.993  0.00  0.00    -0.020 A 
ATOM      6  C   *** d   1     114.271  87.885 -31.499  0.00  0.00     0.197 A 
ATOM      7  C   *** d   1     112.760  89.471 -30.628  0.00  0.00     0.091 A 
ATOM      8  C   *** d   1     113.557  87.779 -29.294  0.00  0.00     0.159 A 
ATOM      9  C   *** d   1     113.455  89.680 -32.821  0.00  0.00     0.021 A 
ATOM     10  C   *** d   1     112.014  90.579 -30.803  0.00  0.00     0.074 A 
ATOM     11  C   *** d   1     114.999  85.439 -28.886  0.00  0.00     0.015 A 
ATOM     12  C   *** d   1     116.215  85.811 -30.732  0.00  0.00     0.015 A 
ATOM     13  C   *** d   1     111.968  91.260 -31.957  0.00  0.00     0.068 A 
ATOM     14  C   *** d   1     112.706  90.784 -32.970  0.00  0.00     0.037 A 
ATOM     15  C   *** d   1     115.784  84.396 -28.576  0.00  0.00     0.037 A 
ATOM     16  C   *** d   1     117.012  84.772 -30.429  0.00  0.00     0.037 A 
ATOM     17  C   *** d   1     116.822  84.013 -29.337  0.00  0.00     0.068 A 
ENDROOT
BRANCH  13  18
ATOM     18  O   *** d   1     111.201  92.375 -32.089  0.00  0.00    -0.361 OA
ATOM     19  H   *** d   1     110.738  92.342 -32.942  0.00  0.00     0.217 HD
ENDBRANCH  13  18
BRANCH  17  20
ATOM     20  O   *** d   1     117.586  82.938 -28.951  0.00  0.00    -0.356 OA
ATOM     21  C   *** d   1     117.404  81.708 -29.615  0.00  0.00     0.210 C 
ENDBRANCH  17  20
TORSDOF 2
ENDMDL
MODEL 17
REMARK VINA RESULT:      -6.4     27.772     30.094
REMARK  2 active torsions:
REMARK  status: ('A' for Active; 'I' for Inactive)
REMARK    1  A    between atoms: O_3  and  C_19 
REMARK    2  A    between atoms: O_4  and  C_15 
ROOT
ATOM      1  O   *** d   1     114.483  86.188 -28.575  0.00  0.00    -0.321 OA
ATOM      2  O   *** d   1     118.058  85.340 -30.069  0.00  0.00    -0.286 OA
ATOM      3  C   *** d   1     115.863  85.774 -30.503  0.00  0.00     0.048 A 
ATOM      4  C   *** d   1     116.744  85.564 -28.308  0.00  0.00     0.049 A 
ATOM      5  C   *** d   1     115.918  85.655 -31.866  0.00  0.00    -0.020 A 
ATOM      6  C   *** d   1     116.928  85.536 -29.666  0.00  0.00     0.197 A 
ATOM      7  C   *** d   1     115.541  85.871 -27.790  0.00  0.00     0.091 A 
ATOM      8  C   *** d   1     114.685  86.076 -29.912  0.00  0.00     0.159 A 
ATOM      9  C   *** d   1     117.751  85.288 -27.453  0.00  0.00     0.021 A 
ATOM     10  C   *** d   1     115.386  85.888 -26.452  0.00  0.00     0.074 A 
ATOM     11  C   *** d   1     114.954  86.151 -32.677  0.00  0.00     0.015 A 
ATOM     12  C   *** d   1     116.890  85.027 -32.566  0.00  0.00     0.015 A 
ATOM     13  C   *** d   1     116.376  85.607 -25.593  0.00  0.00     0.068 A 
ATOM     14  C   *** d   1     117.570  85.309 -26.123  0.00  0.00     0.037 A 
ATOM     15  C   *** d   1     114.974  86.058 -34.015  0.00  0.00     0.037 A 
ATOM     16  C   *** d   1     116.918  84.923 -33.906  0.00  0.00     0.037 A 
ATOM     17  C   *** d   1     115.960  85.446 -34.689  0.00  0.00     0.068 A 
ENDROOT
BRANCH  13  18
ATOM     18  O   *** d   1     116.174  85.635 -24.248  0.00  0.00    -0.361 OA
ATOM     19  H   *** d   1     116.597  84.858 -23.848  0.00  0.00     0.217 HD
ENDBRANCH  13  18
BRANCH  17  20
ATOM     20  O   *** d   1     115.909  85.386 -36.061  0.00  0.00    -0.356 OA
ATOM     21  C   *** d   1     117.120  85.309 -36.779  0.00  0.00     0.210 C 
ENDBRANCH  17  20
TORSDOF 2
ENDMDL
MODEL 18
REMARK VINA RESULT:      -6.3     18.340     20.397
REMARK  2 active torsions:
REMARK  status: ('A' for Active; 'I' for Inactive)
REMARK    1  A    between atoms: O_3  and  C_19 
REMARK    2  A    between atoms: O_4  and  C_15 
ROOT
ATOM      1  O   *** d   1      98.951  95.442 -29.528  0.00  0.00    -0.321 OA
ATOM      2  O   *** d   1     101.260  97.381 -26.951  0.00  0.00    -0.286 OA
ATOM      3  C   *** d   1     101.141  95.814 -28.602  0.00  0.00     0.048 A 
ATOM      4  C   *** d   1      99.236  96.910 -27.702  0.00  0.00     0.049 A 
ATOM      5  C   *** d   1     102.463  95.459 -28.614  0.00  0.00    -0.020 A 
ATOM      6  C   *** d   1     100.593  96.709 -27.714  0.00  0.00     0.197 A 
ATOM      7  C   *** d   1      98.446  96.275 -28.586  0.00  0.00     0.091 A 
ATOM      8  C   *** d   1     100.286  95.212 -29.460  0.00  0.00     0.159 A 
ATOM      9  C   *** d   1      98.653  97.744 -26.815  0.00  0.00     0.021 A 
ATOM     10  C   *** d   1      97.116  96.486 -28.551  0.00  0.00     0.074 A 
ATOM     11  C   *** d   1     103.027  94.797 -29.652  0.00  0.00     0.015 A 
ATOM     12  C   *** d   1     103.351  95.685 -27.620  0.00  0.00     0.015 A 
ATOM     13  C   *** d   1      96.525  97.305 -27.669  0.00  0.00     0.068 A 
ATOM     14  C   *** d   1      97.326  97.936 -26.798  0.00  0.00     0.037 A 
ATOM     15  C   *** d   1     104.318  94.435 -29.703  0.00  0.00     0.037 A 
ATOM     16  C   *** d   1     104.646  95.324 -27.657  0.00  0.00     0.037 A 
ATOM     17  C   *** d   1     105.186  94.689 -28.710  0.00  0.00     0.068 A 
ENDROOT
BRANCH  13  18
ATOM     18  O   *** d   1      95.177  97.488 -27.668  0.00  0.00    -0.361 OA
ATOM     19  H   *** d   1      94.796  97.034 -28.437  0.00  0.00     0.217 HD
ENDBRANCH  13  18
BRANCH  17  20
ATOM     20  O   *** d   1     106.492  94.282 -28.831  0.00  0.00    -0.356 OA
ATOM     21  C   *** d   1     106.822  93.366 -29.851  0.00  0.00     0.210 C 
ENDBRANCH  17  20
TORSDOF 2
ENDMDL
MODEL 19
REMARK VINA RESULT:      -6.3     26.928     29.533
REMARK  2 active torsions:
REMARK  status: ('A' for Active; 'I' for Inactive)
REMARK    1  A    between atoms: O_3  and  C_19 
REMARK    2  A    between atoms: O_4  and  C_15 
ROOT
ATOM      1  O   *** d   1     115.141  84.586 -26.553  0.00  0.00    -0.321 OA
ATOM      2  O   *** d   1     113.447  87.523 -28.611  0.00  0.00    -0.286 OA
ATOM      3  C   *** d   1     114.527  85.517 -28.685  0.00  0.00     0.048 A 
ATOM      4  C   *** d   1     114.162  86.730 -26.677  0.00  0.00     0.049 A 
ATOM      5  C   *** d   1     114.555  85.374 -30.046  0.00  0.00    -0.020 A 
ATOM      6  C   *** d   1     114.037  86.627 -28.038  0.00  0.00     0.197 A 
ATOM      7  C   *** d   1     114.715  85.731 -25.966  0.00  0.00     0.091 A 
ATOM      8  C   *** d   1     115.069  84.553 -27.907  0.00  0.00     0.159 A 
ATOM      9  C   *** d   1     113.738  87.824 -26.009  0.00  0.00     0.021 A 
ATOM     10  C   *** d   1     114.829  85.858 -24.630  0.00  0.00     0.074 A 
ATOM     11  C   *** d   1     114.783  84.182 -30.646  0.00  0.00     0.015 A 
ATOM     12  C   *** d   1     114.392  86.367 -30.949  0.00  0.00     0.015 A 
ATOM     13  C   *** d   1     114.420  86.943 -23.957  0.00  0.00     0.068 A 
ATOM     14  C   *** d   1     113.866  87.928 -24.677  0.00  0.00     0.037 A 
ATOM     15  C   *** d   1     114.814  84.000 -31.975  0.00  0.00     0.037 A 
ATOM     16  C   *** d   1     114.425  86.199 -32.283  0.00  0.00     0.037 A 
ATOM     17  C   *** d   1     114.630  85.000 -32.852  0.00  0.00     0.068 A 
ENDROOT
BRANCH  13  18
ATOM     18  O   *** d   1     114.556  87.030 -22.606  0.00  0.00    -0.361 OA
ATOM     19  H   *** d   1     113.766  87.455 -22.235  0.00  0.00     0.217 HD
ENDBRANCH  13  18
BRANCH  17  20
ATOM     20  O   *** d   1     114.682  84.738 -34.199  0.00  0.00    -0.356 OA
ATOM     21  C   *** d   1     114.227  85.725 -35.097  0.00  0.00     0.210 C 
ENDBRANCH  17  20
TORSDOF 2
ENDMDL
MODEL 20
REMARK VINA RESULT:      -6.3     27.472     29.091
REMARK  2 active torsions:
REMARK  status: ('A' for Active; 'I' for Inactive)
REMARK    1  A    between atoms: O_3  and  C_19 
REMARK    2  A    between atoms: O_4  and  C_15 
ROOT
ATOM      1  O   *** d   1     116.588  96.996 -36.516  0.00  0.00    -0.321 OA
ATOM      2  O   *** d   1     118.637  99.973 -38.151  0.00  0.00    -0.286 OA
ATOM      3  C   *** d   1     117.123  99.342 -36.568  0.00  0.00     0.048 A 
ATOM      4  C   *** d   1     118.013  97.854 -38.191  0.00  0.00     0.049 A 
ATOM      5  C   *** d   1     116.889 100.580 -36.035  0.00  0.00    -0.020 A 
ATOM      6  C   *** d   1     117.935  99.113 -37.655  0.00  0.00     0.197 A 
ATOM      7  C   *** d   1     117.340  96.833 -37.632  0.00  0.00     0.091 A 
ATOM      8  C   *** d   1     116.477  98.268 -36.060  0.00  0.00     0.159 A 
ATOM      9  C   *** d   1     118.760  97.598 -39.286  0.00  0.00     0.021 A 
ATOM     10  C   *** d   1     117.430  95.606 -38.181  0.00  0.00     0.074 A 
ATOM     11  C   *** d   1     116.316 100.750 -34.820  0.00  0.00     0.015 A 
ATOM     12  C   *** d   1     117.159 101.763 -36.632  0.00  0.00     0.015 A 
ATOM     13  C   *** d   1     118.161  95.341 -39.273  0.00  0.00     0.068 A 
ATOM     14  C   *** d   1     118.832  96.367 -39.816  0.00  0.00     0.037 A 
ATOM     15  C   *** d   1     116.074 101.945 -34.261  0.00  0.00     0.037 A 
ATOM     16  C   *** d   1     116.917 102.967 -36.084  0.00  0.00     0.037 A 
ATOM     17  C   *** d   1     116.370 103.107 -34.866  0.00  0.00     0.068 A 
ENDROOT
BRANCH  13  18
ATOM     18  O   *** d   1     118.223  94.086 -39.795  0.00  0.00    -0.361 OA
ATOM     19  H   *** d   1     119.154  93.848 -39.937  0.00  0.00     0.217 HD
ENDBRANCH  13  18
BRANCH  17  20
ATOM     20  O   *** d   1     116.086 104.293 -34.233  0.00  0.00    -0.356 OA
ATOM     21  C   *** d   1     117.147 105.020 -33.656  0.00  0.00     0.210 C 
ENDBRANCH  17  20
TORSDOF 2
ENDMDL
