# Supplementary material for: Astragalus in Acute Pancreatitis: Insights from Network Pharmacology, Molecular Docking, and Meta-Analysis Validation
Source: Curr Issues Mol Biol. 2025 May 21;47(5):379. doi: 10.3390/cimb47050379 (PMC12109879; doi:10.3390/cimb47050379)
Supplement: Supplementary file 1 [file cimb-47-00379-s001.zip › Original Data/Network Pharmacology/5 Molecular Docking/Isorhamnetin/AKT1/Isorhamnetin.pdbqt]

REMARK  6 active torsions:
REMARK  status: ('A' for Active; 'I' for Inactive)
REMARK    1  A    between atoms: O_2  and  C_12 
REMARK    2  A    between atoms: O_3  and  C_14 
REMARK    3  A    between atoms: O_4  and  C_20 
REMARK    4  A    between atoms: O_6  and  C_18 
REMARK    5  A    between atoms: O_7  and  C_22 
REMARK    6  A    between atoms: C_9  and  C_11 
ROOT
ATOM      1  O   *** d   1       0.351   0.039  -0.315  0.00  0.00    -0.306 OA
ATOM      2  O   *** d   1       1.770   3.618   0.536  0.00  0.00    -0.284 OA
ATOM      3  C   *** d   1      -0.055   2.340   0.122  0.00  0.00     0.084 A 
ATOM      4  C   *** d   1       1.676   0.199  -0.018  0.00  0.00     0.123 C 
ATOM      5  C   *** d   1      -0.486   1.099  -0.172  0.00  0.00     0.096 A 
ATOM      6  C   *** d   1       2.135   1.448   0.233  0.00  0.00     0.152 C 
ATOM      7  C   *** d   1       1.287   2.524   0.304  0.00  0.00     0.223 C 
ATOM      8  C   *** d   1      -0.949   3.353   0.227  0.00  0.00     0.085 A 
ATOM      9  C   *** d   1      -1.802   0.887  -0.353  0.00  0.00     0.075 A 
ATOM     10  C   *** d   1      -2.715   1.862  -0.250  0.00  0.00     0.071 A 
ATOM     11  C   *** d   1      -2.253   3.086   0.040  0.00  0.00     0.074 A 
ENDROOT
BRANCH   4  12
ATOM     12  C   *** d   1       2.447  -0.926  -0.047  0.00  0.00     0.004 A 
ATOM     13  C   *** d   1       1.904  -2.083  -0.493  0.00  0.00     0.054 A 
ATOM     14  C   *** d   1       2.537  -3.273  -0.578  0.00  0.00     0.102 A 
ATOM     15  C   *** d   1       3.822  -3.321  -0.173  0.00  0.00     0.099 A 
ATOM     16  C   *** d   1       4.391  -2.207   0.305  0.00  0.00     0.040 A 
ATOM     17  C   *** d   1       3.721  -1.048   0.372  0.00  0.00     0.017 A 
BRANCH  14  18
ATOM     18  O   *** d   1       1.976  -4.439  -1.048  0.00  0.00    -0.353 OA
ATOM     19  C   *** d   1       0.640  -4.440  -1.495  0.00  0.00     0.210 C 
ENDBRANCH  14  18
BRANCH  15  20
ATOM     20  O   *** d   1       4.533  -4.482  -0.220  0.00  0.00    -0.358 OA
ATOM     21  H   *** d   1       5.418  -4.326   0.145  0.00  0.00     0.217 HD
ENDBRANCH  15  20
ENDBRANCH   4  12
BRANCH   6  22
ATOM     22  O   *** d   1       3.457   1.760   0.356  0.00  0.00    -0.355 OA
ATOM     23  H   *** d   1       3.991   1.083  -0.085  0.00  0.00     0.218 HD
ENDBRANCH   6  22
BRANCH   8  24
ATOM     24  O   *** d   1      -0.622   4.643   0.520  0.00  0.00    -0.360 OA
ATOM     25  H   *** d   1      -1.431   5.179   0.555  0.00  0.00     0.217 HD
ENDBRANCH   8  24
BRANCH  10  26
ATOM     26  O   *** d   1      -4.039   1.617  -0.438  0.00  0.00    -0.361 OA
ATOM     27  H   *** d   1      -4.163   0.676  -0.643  0.00  0.00     0.217 HD
ENDBRANCH  10  26
TORSDOF 6
