# Supplementary material for: Astragalus in Acute Pancreatitis: Insights from Network Pharmacology, Molecular Docking, and Meta-Analysis Validation
Source: Curr Issues Mol Biol. 2025 May 21;47(5):379. doi: 10.3390/cimb47050379 (PMC12109879; doi:10.3390/cimb47050379)
Supplement: Supplementary file 1 [file cimb-47-00379-s001.zip › Original Data/Network Pharmacology/5 Molecular Docking/Isorhamnetin/AKT1/log.txt]

#################################################################
# If you used AutoDock Vina in your work, please cite:          #
#                                                               #
# O. Trott, A. J. Olson,                                        #
# AutoDock Vina: improving the speed and accuracy of docking    #
# with a new scoring function, efficient optimization and       #
# multithreading, Journal of Computational Chemistry 31 (2010)  #
# 455-461                                                       #
#                                                               #
# DOI 10.1002/jcc.21334                                         #
#                                                               #
# Please see http://vina.scripps.edu for more information.      #
#################################################################

WARNING: The search space volume > 27000 Angstrom^3 (See FAQ)
Detected 22 CPUs
WARNING: at low exhaustiveness, it may be impossible to utilize all CPUs
Reading input ... done.
Setting up the scoring function ... done.
Analyzing the binding site ... done.
Using random seed: 1047963716
Performing search ... done.
Refining results ... done.

mode |   affinity | dist from best mode
     | (kcal/mol) | rmsd l.b.| rmsd u.b.
-----+------------+----------+----------
   1         -8.8      0.000      0.000
   2         -8.6      0.913      2.066
   3         -8.4      1.737      6.913
   4         -8.1      1.455      2.753
   5         -8.1      7.013      8.660
   6         -7.9      5.977      8.631
   7         -7.9      7.909     10.076
   8         -7.8      6.346      8.925
   9         -7.7      6.646      8.907
  10         -7.7      7.871      9.428
  11         -7.6      6.085      9.179
  12         -7.6      4.980      8.043
  13         -7.4      7.288      9.653
  14         -7.4     14.793     16.588
  15         -7.3     14.724     17.066
  16         -7.2     14.411     16.864
  17         -7.2      5.573      8.356
  18         -7.2      5.199      8.259
  19         -7.0      4.093      6.113
  20         -7.0     29.772     31.172
Writing output ... done.
