# Supplementary material for: Astragalus in Acute Pancreatitis: Insights from Network Pharmacology, Molecular Docking, and Meta-Analysis Validation
Source: Curr Issues Mol Biol. 2025 May 21;47(5):379. doi: 10.3390/cimb47050379 (PMC12109879; doi:10.3390/cimb47050379)
Supplement: Supplementary file 1 [file cimb-47-00379-s001.zip › Original Data/Network Pharmacology/5 Molecular Docking/Isorhamnetin/AKT1/output.pdbqt]

MODEL 1
REMARK VINA RESULT:      -8.8      0.000      0.000
REMARK  6 active torsions:
REMARK  status: ('A' for Active; 'I' for Inactive)
REMARK    1  A    between atoms: O_2  and  C_12 
REMARK    2  A    between atoms: O_3  and  C_14 
REMARK    3  A    between atoms: O_4  and  C_20 
REMARK    4  A    between atoms: O_6  and  C_18 
REMARK    5  A    between atoms: O_7  and  C_22 
REMARK    6  A    between atoms: C_9  and  C_11 
ROOT
ATOM      1  O   *** d   1       8.147   2.994  17.308  0.00  0.00    -0.306 OA
ATOM      2  O   *** d   1       5.803  -0.176  17.269  0.00  0.00    -0.284 OA
ATOM      3  C   *** d   1       6.031   2.031  16.810  0.00  0.00     0.084 A 
ATOM      4  C   *** d   1       8.653   1.763  17.620  0.00  0.00     0.123 C 
ATOM      5  C   *** d   1       6.872   3.082  16.849  0.00  0.00     0.096 A 
ATOM      6  C   *** d   1       7.810   0.703  17.632  0.00  0.00     0.152 C 
ATOM      7  C   *** d   1       6.503   0.820  17.234  0.00  0.00     0.223 C 
ATOM      8  C   *** d   1       4.765   2.202  16.359  0.00  0.00     0.085 A 
ATOM      9  C   *** d   1       6.437   4.286  16.434  0.00  0.00     0.075 A 
ATOM     10  C   *** d   1       5.195   4.490  15.976  0.00  0.00     0.071 A 
ATOM     11  C   *** d   1       4.383   3.425  15.954  0.00  0.00     0.074 A 
ENDROOT
BRANCH   4  12
ATOM     12  C   *** d   1       9.977   1.712  17.945  0.00  0.00     0.004 A 
ATOM     13  C   *** d   1      10.792   0.882  17.254  0.00  0.00     0.054 A 
ATOM     14  C   *** d   1      12.117   0.721  17.460  0.00  0.00     0.102 A 
ATOM     15  C   *** d   1      12.681   1.442  18.449  0.00  0.00     0.099 A 
ATOM     16  C   *** d   1      11.907   2.254  19.180  0.00  0.00     0.040 A 
ATOM     17  C   *** d   1      10.594   2.379  18.939  0.00  0.00     0.017 A 
BRANCH  14  18
ATOM     18  O   *** d   1      12.937  -0.117  16.738  0.00  0.00    -0.353 OA
ATOM     19  C   *** d   1      12.572  -1.465  16.558  0.00  0.00     0.210 C 
ENDBRANCH  14  18
BRANCH  15  20
ATOM     20  O   *** d   1      14.011   1.337  18.728  0.00  0.00    -0.358 OA
ATOM     21  H   *** d   1      14.395   2.226  18.779  0.00  0.00     0.217 HD
ENDBRANCH  15  20
ENDBRANCH   4  12
BRANCH   6  22
ATOM     22  O   *** d   1       8.149  -0.531  18.105  0.00  0.00    -0.355 OA
ATOM     23  H   *** d   1       7.455  -1.166  17.876  0.00  0.00     0.218 HD
ENDBRANCH   6  22
BRANCH   8  24
ATOM     24  O   *** d   1       3.835   1.209  16.278  0.00  0.00    -0.360 OA
ATOM     25  H   *** d   1       3.989   0.566  16.989  0.00  0.00     0.217 HD
ENDBRANCH   8  24
BRANCH  10  26
ATOM     26  O   *** d   1       4.784   5.719  15.563  0.00  0.00    -0.361 OA
ATOM     27  H   *** d   1       4.299   5.628  14.727  0.00  0.00     0.217 HD
ENDBRANCH  10  26
TORSDOF 6
ENDMDL
MODEL 2
REMARK VINA RESULT:      -8.6      0.913      2.066
REMARK  6 active torsions:
REMARK  status: ('A' for Active; 'I' for Inactive)
REMARK    1  A    between atoms: O_2  and  C_12 
REMARK    2  A    between atoms: O_3  and  C_14 
REMARK    3  A    between atoms: O_4  and  C_20 
REMARK    4  A    between atoms: O_6  and  C_18 
REMARK    5  A    between atoms: O_7  and  C_22 
REMARK    6  A    between atoms: C_9  and  C_11 
ROOT
ATOM      1  O   *** d   1       8.176   2.914  17.259  0.00  0.00    -0.306 OA
ATOM      2  O   *** d   1       5.894  -0.301  17.328  0.00  0.00    -0.284 OA
ATOM      3  C   *** d   1       6.070   1.902  16.824  0.00  0.00     0.084 A 
ATOM      4  C   *** d   1       8.713   1.699  17.583  0.00  0.00     0.123 C 
ATOM      5  C   *** d   1       6.890   2.969  16.825  0.00  0.00     0.096 A 
ATOM      6  C   *** d   1       7.891   0.623  17.633  0.00  0.00     0.152 C 
ATOM      7  C   *** d   1       6.574   0.708  17.260  0.00  0.00     0.223 C 
ATOM      8  C   *** d   1       4.791   2.039  16.397  0.00  0.00     0.085 A 
ATOM      9  C   *** d   1       6.424   4.156  16.398  0.00  0.00     0.075 A 
ATOM     10  C   *** d   1       5.169   4.328  15.962  0.00  0.00     0.071 A 
ATOM     11  C   *** d   1       4.377   3.247  15.977  0.00  0.00     0.074 A 
ENDROOT
BRANCH   4  12
ATOM     12  C   *** d   1      10.044   1.680  17.881  0.00  0.00     0.004 A 
ATOM     13  C   *** d   1      10.536   2.600  18.743  0.00  0.00     0.054 A 
ATOM     14  C   *** d   1      11.825   2.709  19.132  0.00  0.00     0.102 A 
ATOM     15  C   *** d   1      12.706   1.833  18.609  0.00  0.00     0.099 A 
ATOM     16  C   *** d   1      12.268   0.925  17.728  0.00  0.00     0.040 A 
ATOM     17  C   *** d   1      10.978   0.856  17.370  0.00  0.00     0.017 A 
BRANCH  14  18
ATOM     18  O   *** d   1      12.310   3.641  20.022  0.00  0.00    -0.353 OA
ATOM     19  C   *** d   1      12.429   4.988  19.627  0.00  0.00     0.210 C 
ENDBRANCH  14  18
BRANCH  15  20
ATOM     20  O   *** d   1      14.026   1.876  18.944  0.00  0.00    -0.358 OA
ATOM     21  H   *** d   1      14.106   1.981  19.904  0.00  0.00     0.217 HD
ENDBRANCH  15  20
ENDBRANCH   4  12
BRANCH   6  22
ATOM     22  O   *** d   1       8.264  -0.594  18.121  0.00  0.00    -0.355 OA
ATOM     23  H   *** d   1       9.208  -0.581  18.336  0.00  0.00     0.218 HD
ENDBRANCH   6  22
BRANCH   8  24
ATOM     24  O   *** d   1       3.880   1.027  16.353  0.00  0.00    -0.360 OA
ATOM     25  H   *** d   1       3.264   1.118  17.098  0.00  0.00     0.217 HD
ENDBRANCH   8  24
BRANCH  10  26
ATOM     26  O   *** d   1       4.725   5.540  15.535  0.00  0.00    -0.361 OA
ATOM     27  H   *** d   1       3.755   5.551  15.559  0.00  0.00     0.217 HD
ENDBRANCH  10  26
TORSDOF 6
ENDMDL
MODEL 3
REMARK VINA RESULT:      -8.4      1.737      6.913
REMARK  6 active torsions:
REMARK  status: ('A' for Active; 'I' for Inactive)
REMARK    1  A    between atoms: O_2  and  C_12 
REMARK    2  A    between atoms: O_3  and  C_14 
REMARK    3  A    between atoms: O_4  and  C_20 
REMARK    4  A    between atoms: O_6  and  C_18 
REMARK    5  A    between atoms: O_7  and  C_22 
REMARK    6  A    between atoms: C_9  and  C_11 
ROOT
ATOM      1  O   *** d   1       9.717   1.479  17.275  0.00  0.00    -0.306 OA
ATOM      2  O   *** d   1      10.511   1.862  21.119  0.00  0.00    -0.284 OA
ATOM      3  C   *** d   1      11.100   0.943  19.133  0.00  0.00     0.084 A 
ATOM      4  C   *** d   1       9.010   2.368  18.037  0.00  0.00     0.123 C 
ATOM      5  C   *** d   1      10.782   0.843  17.828  0.00  0.00     0.096 A 
ATOM      6  C   *** d   1       9.285   2.445  19.361  0.00  0.00     0.152 C 
ATOM      7  C   *** d   1      10.320   1.741  19.921  0.00  0.00     0.223 C 
ATOM      8  C   *** d   1      12.166   0.260  19.617  0.00  0.00     0.085 A 
ATOM      9  C   *** d   1      11.534   0.067  17.027  0.00  0.00     0.075 A 
ATOM     10  C   *** d   1      12.598  -0.616  17.469  0.00  0.00     0.071 A 
ATOM     11  C   *** d   1      12.886  -0.498  18.772  0.00  0.00     0.074 A 
ENDROOT
BRANCH   4  12
ATOM     12  C   *** d   1       8.037   3.079  17.398  0.00  0.00     0.004 A 
ATOM     13  C   *** d   1       6.869   2.467  17.093  0.00  0.00     0.054 A 
ATOM     14  C   *** d   1       5.818   3.035  16.463  0.00  0.00     0.102 A 
ATOM     15  C   *** d   1       5.943   4.325  16.092  0.00  0.00     0.099 A 
ATOM     16  C   *** d   1       7.094   4.962  16.345  0.00  0.00     0.040 A 
ATOM     17  C   *** d   1       8.111   4.354  16.972  0.00  0.00     0.017 A 
BRANCH  14  18
ATOM     18  O   *** d   1       4.630   2.404  16.173  0.00  0.00    -0.353 OA
ATOM     19  C   *** d   1       4.540   1.002  16.277  0.00  0.00     0.210 C 
ENDBRANCH  14  18
BRANCH  15  20
ATOM     20  O   *** d   1       4.934   4.974  15.447  0.00  0.00    -0.358 OA
ATOM     21  H   *** d   1       4.613   4.417  14.721  0.00  0.00     0.217 HD
ENDBRANCH  15  20
ENDBRANCH   4  12
BRANCH   6  22
ATOM     22  O   *** d   1       8.530   3.149  20.252  0.00  0.00    -0.355 OA
ATOM     23  H   *** d   1       7.625   3.227  19.918  0.00  0.00     0.218 HD
ENDBRANCH   6  22
BRANCH   8  24
ATOM     24  O   *** d   1      12.575   0.290  20.916  0.00  0.00    -0.360 OA
ATOM     25  H   *** d   1      11.815   0.118  21.496  0.00  0.00     0.217 HD
ENDBRANCH   8  24
BRANCH  10  26
ATOM     26  O   *** d   1      13.340  -1.392  16.634  0.00  0.00    -0.361 OA
ATOM     27  H   *** d   1      12.793  -1.659  15.877  0.00  0.00     0.217 HD
ENDBRANCH  10  26
TORSDOF 6
ENDMDL
MODEL 4
REMARK VINA RESULT:      -8.1      1.455      2.753
REMARK  6 active torsions:
REMARK  status: ('A' for Active; 'I' for Inactive)
REMARK    1  A    between atoms: O_2  and  C_12 
REMARK    2  A    between atoms: O_3  and  C_14 
REMARK    3  A    between atoms: O_4  and  C_20 
REMARK    4  A    between atoms: O_6  and  C_18 
REMARK    5  A    between atoms: O_7  and  C_22 
REMARK    6  A    between atoms: C_9  and  C_11 
ROOT
ATOM      1  O   *** d   1       7.640   1.211  17.506  0.00  0.00    -0.306 OA
ATOM      2  O   *** d   1       7.947   5.073  16.769  0.00  0.00    -0.284 OA
ATOM      3  C   *** d   1       6.636   3.224  16.736  0.00  0.00     0.084 A 
ATOM      4  C   *** d   1       8.759   1.896  17.890  0.00  0.00     0.123 C 
ATOM      5  C   *** d   1       6.586   1.905  17.002  0.00  0.00     0.096 A 
ATOM      6  C   *** d   1       8.845   3.213  17.587  0.00  0.00     0.152 C 
ATOM      7  C   *** d   1       7.799   3.888  17.011  0.00  0.00     0.223 C 
ATOM      8  C   *** d   1       5.551   3.844  16.213  0.00  0.00     0.085 A 
ATOM      9  C   *** d   1       5.454   1.226  16.745  0.00  0.00     0.075 A 
ATOM     10  C   *** d   1       4.360   1.807  16.235  0.00  0.00     0.071 A 
ATOM     11  C   *** d   1       4.443   3.119  15.978  0.00  0.00     0.074 A 
ENDROOT
BRANCH   4  12
ATOM     12  C   *** d   1       9.732   1.172  18.514  0.00  0.00     0.004 A 
ATOM     13  C   *** d   1      10.740   0.653  17.775  0.00  0.00     0.054 A 
ATOM     14  C   *** d   1      11.769  -0.084  18.246  0.00  0.00     0.102 A 
ATOM     15  C   *** d   1      11.793  -0.338  19.570  0.00  0.00     0.099 A 
ATOM     16  C   *** d   1      10.799   0.130  20.336  0.00  0.00     0.040 A 
ATOM     17  C   *** d   1       9.797   0.856  19.821  0.00  0.00     0.017 A 
BRANCH  14  18
ATOM     18  O   *** d   1      12.796  -0.594  17.484  0.00  0.00    -0.353 OA
ATOM     19  C   *** d   1      12.505  -1.453  16.406  0.00  0.00     0.210 C 
ENDBRANCH  14  18
BRANCH  15  20
ATOM     20  O   *** d   1      12.792  -1.077  20.128  0.00  0.00    -0.358 OA
ATOM     21  H   *** d   1      13.073  -1.757  19.496  0.00  0.00     0.217 HD
ENDBRANCH  15  20
ENDBRANCH   4  12
BRANCH   6  22
ATOM     22  O   *** d   1       9.978   3.956  17.747  0.00  0.00    -0.355 OA
ATOM     23  H   *** d   1      10.315   3.841  18.648  0.00  0.00     0.218 HD
ENDBRANCH   6  22
BRANCH   8  24
ATOM     24  O   *** d   1       5.493   5.170  15.907  0.00  0.00    -0.360 OA
ATOM     25  H   *** d   1       6.112   5.658  16.475  0.00  0.00     0.217 HD
ENDBRANCH   8  24
BRANCH  10  26
ATOM     26  O   *** d   1       3.229   1.094  15.986  0.00  0.00    -0.361 OA
ATOM     27  H   *** d   1       2.894   1.325  15.105  0.00  0.00     0.217 HD
ENDBRANCH  10  26
TORSDOF 6
ENDMDL
MODEL 5
REMARK VINA RESULT:      -8.1      7.013      8.660
REMARK  6 active torsions:
REMARK  status: ('A' for Active; 'I' for Inactive)
REMARK    1  A    between atoms: O_2  and  C_12 
REMARK    2  A    between atoms: O_3  and  C_14 
REMARK    3  A    between atoms: O_4  and  C_20 
REMARK    4  A    between atoms: O_6  and  C_18 
REMARK    5  A    between atoms: O_7  and  C_22 
REMARK    6  A    between atoms: C_9  and  C_11 
ROOT
ATOM      1  O   *** d   1      10.990  -4.049  22.718  0.00  0.00    -0.306 OA
ATOM      2  O   *** d   1      11.173  -5.234  18.962  0.00  0.00    -0.284 OA
ATOM      3  C   *** d   1      10.060  -5.316  20.934  0.00  0.00     0.084 A 
ATOM      4  C   *** d   1      11.920  -3.510  21.873  0.00  0.00     0.123 C 
ATOM      5  C   *** d   1      10.047  -4.884  22.210  0.00  0.00     0.096 A 
ATOM      6  C   *** d   1      11.977  -3.968  20.600  0.00  0.00     0.152 C 
ATOM      7  C   *** d   1      11.061  -4.868  20.118  0.00  0.00     0.223 C 
ATOM      8  C   *** d   1       9.098  -6.167  20.505  0.00  0.00     0.085 A 
ATOM      9  C   *** d   1       9.072  -5.306  23.035  0.00  0.00     0.075 A 
ATOM     10  C   *** d   1       8.101  -6.141  22.644  0.00  0.00     0.071 A 
ATOM     11  C   *** d   1       8.144  -6.554  21.370  0.00  0.00     0.074 A 
ENDROOT
BRANCH   4  12
ATOM     12  C   *** d   1      12.757  -2.574  22.406  0.00  0.00     0.004 A 
ATOM     13  C   *** d   1      12.672  -1.294  21.974  0.00  0.00     0.054 A 
ATOM     14  C   *** d   1      13.430  -0.262  22.403  0.00  0.00     0.102 A 
ATOM     15  C   *** d   1      14.366  -0.528  23.337  0.00  0.00     0.099 A 
ATOM     16  C   *** d   1      14.507  -1.787  23.771  0.00  0.00     0.040 A 
ATOM     17  C   *** d   1      13.731  -2.779  23.314  0.00  0.00     0.017 A 
BRANCH  14  18
ATOM     18  O   *** d   1      13.322   1.038  21.965  0.00  0.00    -0.353 OA
ATOM     19  C   *** d   1      13.387   1.318  20.586  0.00  0.00     0.210 C 
ENDBRANCH  14  18
BRANCH  15  20
ATOM     20  O   *** d   1      15.177   0.454  23.820  0.00  0.00    -0.358 OA
ATOM     21  H   *** d   1      14.813   1.317  23.571  0.00  0.00     0.217 HD
ENDBRANCH  15  20
ENDBRANCH   4  12
BRANCH   6  22
ATOM     22  O   *** d   1      12.972  -3.648  19.723  0.00  0.00    -0.355 OA
ATOM     23  H   *** d   1      12.591  -3.489  18.847  0.00  0.00     0.218 HD
ENDBRANCH   6  22
BRANCH   8  24
ATOM     24  O   *** d   1       9.016  -6.664  19.238  0.00  0.00    -0.360 OA
ATOM     25  H   *** d   1       9.879  -7.028  18.980  0.00  0.00     0.217 HD
ENDBRANCH   8  24
BRANCH  10  26
ATOM     26  O   *** d   1       7.128  -6.549  23.501  0.00  0.00    -0.361 OA
ATOM     27  H   *** d   1       7.365  -7.419  23.862  0.00  0.00     0.217 HD
ENDBRANCH  10  26
TORSDOF 6
ENDMDL
MODEL 6
REMARK VINA RESULT:      -7.9      5.977      8.631
REMARK  6 active torsions:
REMARK  status: ('A' for Active; 'I' for Inactive)
REMARK    1  A    between atoms: O_2  and  C_12 
REMARK    2  A    between atoms: O_3  and  C_14 
REMARK    3  A    between atoms: O_4  and  C_20 
REMARK    4  A    between atoms: O_6  and  C_18 
REMARK    5  A    between atoms: O_7  and  C_22 
REMARK    6  A    between atoms: C_9  and  C_11 
ROOT
ATOM      1  O   *** d   1      10.930  -4.368  19.681  0.00  0.00    -0.306 OA
ATOM      2  O   *** d   1      10.227  -7.901  18.075  0.00  0.00    -0.284 OA
ATOM      3  C   *** d   1      10.169  -6.606  19.934  0.00  0.00     0.084 A 
ATOM      4  C   *** d   1      11.050  -4.544  18.330  0.00  0.00     0.123 C 
ATOM      5  C   *** d   1      10.431  -5.383  20.433  0.00  0.00     0.096 A 
ATOM      6  C   *** d   1      10.836  -5.780  17.819  0.00  0.00     0.152 C 
ATOM      7  C   *** d   1      10.400  -6.817  18.604  0.00  0.00     0.223 C 
ATOM      8  C   *** d   1       9.692  -7.575  20.752  0.00  0.00     0.085 A 
ATOM      9  C   *** d   1      10.209  -5.145  21.738  0.00  0.00     0.075 A 
ATOM     10  C   *** d   1       9.732  -6.076  22.575  0.00  0.00     0.071 A 
ATOM     11  C   *** d   1       9.485  -7.284  22.048  0.00  0.00     0.074 A 
ENDROOT
BRANCH   4  12
ATOM     12  C   *** d   1      11.427  -3.453  17.604  0.00  0.00     0.004 A 
ATOM     13  C   *** d   1      12.139  -2.474  18.212  0.00  0.00     0.054 A 
ATOM     14  C   *** d   1      12.580  -1.339  17.629  0.00  0.00     0.102 A 
ATOM     15  C   *** d   1      12.277  -1.152  16.329  0.00  0.00     0.099 A 
ATOM     16  C   *** d   1      11.548  -2.080  15.695  0.00  0.00     0.040 A 
ATOM     17  C   *** d   1      11.130  -3.191  16.317  0.00  0.00     0.017 A 
BRANCH  14  18
ATOM     18  O   *** d   1      13.316  -0.359  18.256  0.00  0.00    -0.353 OA
ATOM     19  C   *** d   1      13.573  -0.455  19.638  0.00  0.00     0.210 C 
ENDBRANCH  14  18
BRANCH  15  20
ATOM     20  O   *** d   1      12.678  -0.032  15.665  0.00  0.00    -0.358 OA
ATOM     21  H   *** d   1      13.424   0.367  16.140  0.00  0.00     0.217 HD
ENDBRANCH  15  20
ENDBRANCH   4  12
BRANCH   6  22
ATOM     22  O   *** d   1      11.105  -6.123  16.526  0.00  0.00    -0.355 OA
ATOM     23  H   *** d   1      10.275  -6.303  16.061  0.00  0.00     0.218 HD
ENDBRANCH   6  22
BRANCH   8  24
ATOM     24  O   *** d   1       9.393  -8.844  20.353  0.00  0.00    -0.360 OA
ATOM     25  H   *** d   1       9.422  -9.437  21.121  0.00  0.00     0.217 HD
ENDBRANCH   8  24
BRANCH  10  26
ATOM     26  O   *** d   1       9.518  -5.806  23.890  0.00  0.00    -0.361 OA
ATOM     27  H   *** d   1       8.883  -6.447  24.248  0.00  0.00     0.217 HD
ENDBRANCH  10  26
TORSDOF 6
ENDMDL
MODEL 7
REMARK VINA RESULT:      -7.9      7.909     10.076
REMARK  6 active torsions:
REMARK  status: ('A' for Active; 'I' for Inactive)
REMARK    1  A    between atoms: O_2  and  C_12 
REMARK    2  A    between atoms: O_3  and  C_14 
REMARK    3  A    between atoms: O_4  and  C_20 
REMARK    4  A    between atoms: O_6  and  C_18 
REMARK    5  A    between atoms: O_7  and  C_22 
REMARK    6  A    between atoms: C_9  and  C_11 
ROOT
ATOM      1  O   *** d   1      13.114  -3.870  21.264  0.00  0.00    -0.306 OA
ATOM      2  O   *** d   1      10.999  -2.027  24.035  0.00  0.00    -0.284 OA
ATOM      3  C   *** d   1      13.024  -2.315  23.060  0.00  0.00     0.084 A 
ATOM      4  C   *** d   1      11.755  -4.016  21.301  0.00  0.00     0.123 C 
ATOM      5  C   *** d   1      13.700  -2.975  22.101  0.00  0.00     0.096 A 
ATOM      6  C   *** d   1      11.065  -3.397  22.288  0.00  0.00     0.152 C 
ATOM      7  C   *** d   1      11.683  -2.550  23.173  0.00  0.00     0.223 C 
ATOM      8  C   *** d   1      13.683  -1.453  23.872  0.00  0.00     0.085 A 
ATOM      9  C   *** d   1      15.021  -2.761  21.963  0.00  0.00     0.075 A 
ATOM     10  C   *** d   1      15.704  -1.911  22.742  0.00  0.00     0.071 A 
ATOM     11  C   *** d   1      15.002  -1.273  23.690  0.00  0.00     0.074 A 
ENDROOT
BRANCH   4  12
ATOM     12  C   *** d   1      11.203  -4.825  20.351  0.00  0.00     0.004 A 
ATOM     13  C   *** d   1      10.982  -6.127  20.645  0.00  0.00     0.054 A 
ATOM     14  C   *** d   1      10.448  -7.047  19.813  0.00  0.00     0.102 A 
ATOM     15  C   *** d   1      10.114  -6.639  18.572  0.00  0.00     0.099 A 
ATOM     16  C   *** d   1      10.345  -5.366  18.226  0.00  0.00     0.040 A 
ATOM     17  C   *** d   1      10.879  -4.489  19.087  0.00  0.00     0.017 A 
BRANCH  14  18
ATOM     18  O   *** d   1      10.214  -8.366  20.131  0.00  0.00    -0.353 OA
ATOM     19  C   *** d   1       9.942  -8.723  21.466  0.00  0.00     0.210 C 
ENDBRANCH  14  18
BRANCH  15  20
ATOM     20  O   *** d   1       9.575  -7.503  17.667  0.00  0.00    -0.358 OA
ATOM     21  H   *** d   1      10.189  -8.241  17.529  0.00  0.00     0.217 HD
ENDBRANCH  15  20
ENDBRANCH   4  12
BRANCH   6  22
ATOM     22  O   *** d   1       9.743  -3.615  22.541  0.00  0.00    -0.355 OA
ATOM     23  H   *** d   1       9.630  -3.878  23.467  0.00  0.00     0.218 HD
ENDBRANCH   6  22
BRANCH   8  24
ATOM     24  O   *** d   1      13.098  -0.735  24.872  0.00  0.00    -0.360 OA
ATOM     25  H   *** d   1      12.133  -0.818  24.803  0.00  0.00     0.217 HD
ENDBRANCH   8  24
BRANCH  10  26
ATOM     26  O   *** d   1      17.039  -1.716  22.579  0.00  0.00    -0.361 OA
ATOM     27  H   *** d   1      17.263  -0.809  22.846  0.00  0.00     0.217 HD
ENDBRANCH  10  26
TORSDOF 6
ENDMDL
MODEL 8
REMARK VINA RESULT:      -7.8      6.346      8.925
REMARK  6 active torsions:
REMARK  status: ('A' for Active; 'I' for Inactive)
REMARK    1  A    between atoms: O_2  and  C_12 
REMARK    2  A    between atoms: O_3  and  C_14 
REMARK    3  A    between atoms: O_4  and  C_20 
REMARK    4  A    between atoms: O_6  and  C_18 
REMARK    5  A    between atoms: O_7  and  C_22 
REMARK    6  A    between atoms: C_9  and  C_11 
ROOT
ATOM      1  O   *** d   1      11.746  -4.752  20.996  0.00  0.00    -0.306 OA
ATOM      2  O   *** d   1       8.739  -4.384  23.521  0.00  0.00    -0.284 OA
ATOM      3  C   *** d   1       9.793  -5.677  21.987  0.00  0.00     0.084 A 
ATOM      4  C   *** d   1      11.689  -3.681  21.844  0.00  0.00     0.123 C 
ATOM      5  C   *** d   1      10.835  -5.749  21.138  0.00  0.00     0.096 A 
ATOM      6  C   *** d   1      10.623  -3.568  22.671  0.00  0.00     0.152 C 
ATOM      7  C   *** d   1       9.670  -4.552  22.753  0.00  0.00     0.223 C 
ATOM      8  C   *** d   1       8.912  -6.704  22.057  0.00  0.00     0.085 A 
ATOM      9  C   *** d   1      10.984  -6.847  20.374  0.00  0.00     0.075 A 
ATOM     10  C   *** d   1      10.138  -7.884  20.421  0.00  0.00     0.071 A 
ATOM     11  C   *** d   1       9.110  -7.779  21.274  0.00  0.00     0.074 A 
ENDROOT
BRANCH   4  12
ATOM     12  C   *** d   1      12.705  -2.775  21.750  0.00  0.00     0.004 A 
ATOM     13  C   *** d   1      12.829  -2.043  20.618  0.00  0.00     0.054 A 
ATOM     14  C   *** d   1      13.779  -1.114  20.377  0.00  0.00     0.102 A 
ATOM     15  C   *** d   1      14.695  -0.900  21.343  0.00  0.00     0.099 A 
ATOM     16  C   *** d   1      14.629  -1.624  22.468  0.00  0.00     0.040 A 
ATOM     17  C   *** d   1      13.668  -2.537  22.661  0.00  0.00     0.017 A 
BRANCH  14  18
ATOM     18  O   *** d   1      13.885  -0.366  19.226  0.00  0.00    -0.353 OA
ATOM     19  C   *** d   1      12.738   0.249  18.686  0.00  0.00     0.210 C 
ENDBRANCH  14  18
BRANCH  15  20
ATOM     20  O   *** d   1      15.691   0.015  21.180  0.00  0.00    -0.358 OA
ATOM     21  H   *** d   1      16.546  -0.420  21.321  0.00  0.00     0.217 HD
ENDBRANCH  15  20
ENDBRANCH   4  12
BRANCH   6  22
ATOM     22  O   *** d   1      10.359  -2.461  23.423  0.00  0.00    -0.355 OA
ATOM     23  H   *** d   1      10.201  -2.724  24.341  0.00  0.00     0.218 HD
ENDBRANCH   6  22
BRANCH   8  24
ATOM     24  O   *** d   1       7.827  -6.735  22.880  0.00  0.00    -0.360 OA
ATOM     25  H   *** d   1       7.853  -7.544  23.415  0.00  0.00     0.217 HD
ENDBRANCH   8  24
BRANCH  10  26
ATOM     26  O   *** d   1      10.315  -8.981  19.637  0.00  0.00    -0.361 OA
ATOM     27  H   *** d   1      11.265  -9.113  19.484  0.00  0.00     0.217 HD
ENDBRANCH  10  26
TORSDOF 6
ENDMDL
MODEL 9
REMARK VINA RESULT:      -7.7      6.646      8.907
REMARK  6 active torsions:
REMARK  status: ('A' for Active; 'I' for Inactive)
REMARK    1  A    between atoms: O_2  and  C_12 
REMARK    2  A    between atoms: O_3  and  C_14 
REMARK    3  A    between atoms: O_4  and  C_20 
REMARK    4  A    between atoms: O_6  and  C_18 
REMARK    5  A    between atoms: O_7  and  C_22 
REMARK    6  A    between atoms: C_9  and  C_11 
ROOT
ATOM      1  O   *** d   1      12.179  -2.784  20.624  0.00  0.00    -0.306 OA
ATOM      2  O   *** d   1      14.017   0.382  19.158  0.00  0.00    -0.284 OA
ATOM      3  C   *** d   1      13.468  -0.822  20.998  0.00  0.00     0.084 A 
ATOM      4  C   *** d   1      12.300  -2.626  19.272  0.00  0.00     0.123 C 
ATOM      5  C   *** d   1      12.822  -1.914  21.447  0.00  0.00     0.096 A 
ATOM      6  C   *** d   1      12.905  -1.508  18.804  0.00  0.00     0.152 C 
ATOM      7  C   *** d   1      13.489  -0.600  19.650  0.00  0.00     0.223 C 
ATOM      8  C   *** d   1      14.068   0.012  21.882  0.00  0.00     0.085 A 
ATOM      9  C   *** d   1      12.788  -2.160  22.769  0.00  0.00     0.075 A 
ATOM     10  C   *** d   1      13.375  -1.363  23.671  0.00  0.00     0.071 A 
ATOM     11  C   *** d   1      14.007  -0.282  23.192  0.00  0.00     0.074 A 
ENDROOT
BRANCH   4  12
ATOM     12  C   *** d   1      11.749  -3.601  18.493  0.00  0.00     0.004 A 
ATOM     13  C   *** d   1      10.945  -4.525  19.068  0.00  0.00     0.054 A 
ATOM     14  C   *** d   1      10.332  -5.547  18.432  0.00  0.00     0.102 A 
ATOM     15  C   *** d   1      10.546  -5.668  17.107  0.00  0.00     0.099 A 
ATOM     16  C   *** d   1      11.360  -4.794  16.501  0.00  0.00     0.040 A 
ATOM     17  C   *** d   1      11.948  -3.797  17.175  0.00  0.00     0.017 A 
BRANCH  14  18
ATOM     18  O   *** d   1       9.504  -6.471  19.029  0.00  0.00    -0.353 OA
ATOM     19  C   *** d   1       8.244  -6.069  19.513  0.00  0.00     0.210 C 
ENDBRANCH  14  18
BRANCH  15  20
ATOM     20  O   *** d   1       9.971  -6.673  16.389  0.00  0.00    -0.358 OA
ATOM     21  H   *** d   1       9.083  -6.398  16.114  0.00  0.00     0.217 HD
ENDBRANCH  15  20
ENDBRANCH   4  12
BRANCH   6  22
ATOM     22  O   *** d   1      12.921  -1.148  17.488  0.00  0.00    -0.355 OA
ATOM     23  H   *** d   1      12.293  -1.696  16.996  0.00  0.00     0.218 HD
ENDBRANCH   6  22
BRANCH   8  24
ATOM     24  O   *** d   1      14.747   1.142  21.538  0.00  0.00    -0.360 OA
ATOM     25  H   *** d   1      14.227   1.920  21.796  0.00  0.00     0.217 HD
ENDBRANCH   8  24
BRANCH  10  26
ATOM     26  O   *** d   1      13.324  -1.638  25.001  0.00  0.00    -0.361 OA
ATOM     27  H   *** d   1      14.125  -1.295  25.429  0.00  0.00     0.217 HD
ENDBRANCH  10  26
TORSDOF 6
ENDMDL
MODEL 10
REMARK VINA RESULT:      -7.7      7.871      9.428
REMARK  6 active torsions:
REMARK  status: ('A' for Active; 'I' for Inactive)
REMARK    1  A    between atoms: O_2  and  C_12 
REMARK    2  A    between atoms: O_3  and  C_14 
REMARK    3  A    between atoms: O_4  and  C_20 
REMARK    4  A    between atoms: O_6  and  C_18 
REMARK    5  A    between atoms: O_7  and  C_22 
REMARK    6  A    between atoms: C_9  and  C_11 
ROOT
ATOM      1  O   *** d   1      12.980  -3.397  21.251  0.00  0.00    -0.306 OA
ATOM      2  O   *** d   1      11.059  -1.435  24.080  0.00  0.00    -0.284 OA
ATOM      3  C   *** d   1      12.822  -1.487  22.657  0.00  0.00     0.084 A 
ATOM      4  C   *** d   1      11.766  -3.844  21.692  0.00  0.00     0.123 C 
ATOM      5  C   *** d   1      13.441  -2.199  21.697  0.00  0.00     0.096 A 
ATOM      6  C   *** d   1      11.153  -3.165  22.691  0.00  0.00     0.152 C 
ATOM      7  C   *** d   1      11.666  -1.992  23.183  0.00  0.00     0.223 C 
ATOM      8  C   *** d   1      13.353  -0.310  23.066  0.00  0.00     0.085 A 
ATOM      9  C   *** d   1      14.578  -1.725  21.158  0.00  0.00     0.075 A 
ATOM     10  C   *** d   1      15.129  -0.562  21.532  0.00  0.00     0.071 A 
ATOM     11  C   *** d   1      14.490   0.120  22.492  0.00  0.00     0.074 A 
ENDROOT
BRANCH   4  12
ATOM     12  C   *** d   1      11.288  -4.982  21.112  0.00  0.00     0.004 A 
ATOM     13  C   *** d   1      10.721  -4.907  19.885  0.00  0.00     0.054 A 
ATOM     14  C   *** d   1      10.204  -5.941  19.188  0.00  0.00     0.102 A 
ATOM     15  C   *** d   1      10.243  -7.159  19.765  0.00  0.00     0.099 A 
ATOM     16  C   *** d   1      10.767  -7.275  20.992  0.00  0.00     0.040 A 
ATOM     17  C   *** d   1      11.268  -6.218  21.647  0.00  0.00     0.017 A 
BRANCH  14  18
ATOM     18  O   *** d   1       9.643  -5.852  17.934  0.00  0.00    -0.353 OA
ATOM     19  C   *** d   1      10.475  -5.705  16.806  0.00  0.00     0.210 C 
ENDBRANCH  14  18
BRANCH  15  20
ATOM     20  O   *** d   1       9.739  -8.255  19.133  0.00  0.00    -0.358 OA
ATOM     21  H   *** d   1       8.810  -8.369  19.390  0.00  0.00     0.217 HD
ENDBRANCH  15  20
ENDBRANCH   4  12
BRANCH   6  22
ATOM     22  O   *** d   1      10.040  -3.613  23.340  0.00  0.00    -0.355 OA
ATOM     23  H   *** d   1       9.517  -2.856  23.644  0.00  0.00     0.218 HD
ENDBRANCH   6  22
BRANCH   8  24
ATOM     24  O   *** d   1      12.810   0.489  24.027  0.00  0.00    -0.360 OA
ATOM     25  H   *** d   1      11.989   0.087  24.353  0.00  0.00     0.217 HD
ENDBRANCH   8  24
BRANCH  10  26
ATOM     26  O   *** d   1      16.279  -0.108  20.968  0.00  0.00    -0.361 OA
ATOM     27  H   *** d   1      16.078   0.655  20.403  0.00  0.00     0.217 HD
ENDBRANCH  10  26
TORSDOF 6
ENDMDL
MODEL 11
REMARK VINA RESULT:      -7.6      6.085      9.179
REMARK  6 active torsions:
REMARK  status: ('A' for Active; 'I' for Inactive)
REMARK    1  A    between atoms: O_2  and  C_12 
REMARK    2  A    between atoms: O_3  and  C_14 
REMARK    3  A    between atoms: O_4  and  C_20 
REMARK    4  A    between atoms: O_6  and  C_18 
REMARK    5  A    between atoms: O_7  and  C_22 
REMARK    6  A    between atoms: C_9  and  C_11 
ROOT
ATOM      1  O   *** d   1      11.274  -4.395  20.405  0.00  0.00    -0.306 OA
ATOM      2  O   *** d   1      11.494  -1.061  18.312  0.00  0.00    -0.284 OA
ATOM      3  C   *** d   1      11.831  -2.086  20.304  0.00  0.00     0.084 A 
ATOM      4  C   *** d   1      11.027  -4.412  19.060  0.00  0.00     0.123 C 
ATOM      5  C   *** d   1      11.732  -3.250  20.974  0.00  0.00     0.096 A 
ATOM      6  C   *** d   1      11.076  -3.242  18.381  0.00  0.00     0.152 C 
ATOM      7  C   *** d   1      11.472  -2.076  18.985  0.00  0.00     0.223 C 
ATOM      8  C   *** d   1      12.276  -0.979  20.946  0.00  0.00     0.085 A 
ATOM      9  C   *** d   1      12.081  -3.292  22.272  0.00  0.00     0.075 A 
ATOM     10  C   *** d   1      12.532  -2.220  22.937  0.00  0.00     0.071 A 
ATOM     11  C   *** d   1      12.615  -1.076  22.243  0.00  0.00     0.074 A 
ENDROOT
BRANCH   4  12
ATOM     12  C   *** d   1      10.701  -5.619  18.516  0.00  0.00     0.004 A 
ATOM     13  C   *** d   1      10.360  -6.640  19.337  0.00  0.00     0.054 A 
ATOM     14  C   *** d   1      10.016  -7.887  18.949  0.00  0.00     0.102 A 
ATOM     15  C   *** d   1      10.022  -8.147  17.627  0.00  0.00     0.099 A 
ATOM     16  C   *** d   1      10.383  -7.176  16.778  0.00  0.00     0.040 A 
ATOM     17  C   *** d   1      10.718  -5.953  17.211  0.00  0.00     0.017 A 
BRANCH  14  18
ATOM     18  O   *** d   1       9.658  -8.911  19.796  0.00  0.00    -0.353 OA
ATOM     19  C   *** d   1       9.982  -8.831  21.165  0.00  0.00     0.210 C 
ENDBRANCH  14  18
BRANCH  15  20
ATOM     20  O   *** d   1       9.693  -9.380  17.149  0.00  0.00    -0.358 OA
ATOM     21  H   *** d   1       9.496  -9.311  16.202  0.00  0.00     0.217 HD
ENDBRANCH  15  20
ENDBRANCH   4  12
BRANCH   6  22
ATOM     22  O   *** d   1      10.670  -3.099  17.086  0.00  0.00    -0.355 OA
ATOM     23  H   *** d   1      10.756  -2.171  16.822  0.00  0.00     0.218 HD
ENDBRANCH   6  22
BRANCH   8  24
ATOM     24  O   *** d   1      12.415   0.246  20.365  0.00  0.00    -0.360 OA
ATOM     25  H   *** d   1      11.683   0.819  20.646  0.00  0.00     0.217 HD
ENDBRANCH   8  24
BRANCH  10  26
ATOM     26  O   *** d   1      12.879  -2.293  24.250  0.00  0.00    -0.361 OA
ATOM     27  H   *** d   1      12.074  -2.364  24.788  0.00  0.00     0.217 HD
ENDBRANCH  10  26
TORSDOF 6
ENDMDL
MODEL 12
REMARK VINA RESULT:      -7.6      4.980      8.043
REMARK  6 active torsions:
REMARK  status: ('A' for Active; 'I' for Inactive)
REMARK    1  A    between atoms: O_2  and  C_12 
REMARK    2  A    between atoms: O_3  and  C_14 
REMARK    3  A    between atoms: O_4  and  C_20 
REMARK    4  A    between atoms: O_6  and  C_18 
REMARK    5  A    between atoms: O_7  and  C_22 
REMARK    6  A    between atoms: C_9  and  C_11 
ROOT
ATOM      1  O   *** d   1      11.763  -2.892  20.188  0.00  0.00    -0.306 OA
ATOM      2  O   *** d   1      10.280  -2.857  23.841  0.00  0.00    -0.284 OA
ATOM      3  C   *** d   1      10.707  -4.060  21.968  0.00  0.00     0.084 A 
ATOM      4  C   *** d   1      11.916  -1.788  20.980  0.00  0.00     0.123 C 
ATOM      5  C   *** d   1      11.223  -4.016  20.726  0.00  0.00     0.096 A 
ATOM      6  C   *** d   1      11.362  -1.798  22.216  0.00  0.00     0.152 C 
ATOM      7  C   *** d   1      10.755  -2.920  22.721  0.00  0.00     0.223 C 
ATOM      8  C   *** d   1      10.165  -5.213  22.429  0.00  0.00     0.085 A 
ATOM      9  C   *** d   1      11.193  -5.123  19.963  0.00  0.00     0.075 A 
ATOM     10  C   *** d   1      10.672  -6.283  20.387  0.00  0.00     0.071 A 
ATOM     11  C   *** d   1      10.164  -6.292  21.627  0.00  0.00     0.074 A 
ENDROOT
BRANCH   4  12
ATOM     12  C   *** d   1      12.586  -0.733  20.433  0.00  0.00     0.004 A 
ATOM     13  C   *** d   1      11.910   0.135  19.643  0.00  0.00     0.054 A 
ATOM     14  C   *** d   1      12.433   1.219  19.032  0.00  0.00     0.102 A 
ATOM     15  C   *** d   1      13.748   1.457  19.211  0.00  0.00     0.099 A 
ATOM     16  C   *** d   1      14.463   0.607  19.959  0.00  0.00     0.040 A 
ATOM     17  C   *** d   1      13.899  -0.459  20.545  0.00  0.00     0.017 A 
BRANCH  14  18
ATOM     18  O   *** d   1      11.731   2.102  18.243  0.00  0.00    -0.353 OA
ATOM     19  C   *** d   1      10.430   2.492  18.621  0.00  0.00     0.210 C 
ENDBRANCH  14  18
BRANCH  15  20
ATOM     20  O   *** d   1      14.357   2.526  18.626  0.00  0.00    -0.358 OA
ATOM     21  H   *** d   1      15.271   2.288  18.405  0.00  0.00     0.217 HD
ENDBRANCH  15  20
ENDBRANCH   4  12
BRANCH   6  22
ATOM     22  O   *** d   1      11.285  -0.701  23.022  0.00  0.00    -0.355 OA
ATOM     23  H   *** d   1      11.297  -0.980  23.949  0.00  0.00     0.218 HD
ENDBRANCH   6  22
BRANCH   8  24
ATOM     24  O   *** d   1       9.617  -5.368  23.667  0.00  0.00    -0.360 OA
ATOM     25  H   *** d   1       9.853  -6.243  24.015  0.00  0.00     0.217 HD
ENDBRANCH   8  24
BRANCH  10  26
ATOM     26  O   *** d   1      10.657  -7.386  19.593  0.00  0.00    -0.361 OA
ATOM     27  H   *** d   1      11.560  -7.736  19.516  0.00  0.00     0.217 HD
ENDBRANCH  10  26
TORSDOF 6
ENDMDL
MODEL 13
REMARK VINA RESULT:      -7.4      7.288      9.653
REMARK  6 active torsions:
REMARK  status: ('A' for Active; 'I' for Inactive)
REMARK    1  A    between atoms: O_2  and  C_12 
REMARK    2  A    between atoms: O_3  and  C_14 
REMARK    3  A    between atoms: O_4  and  C_20 
REMARK    4  A    between atoms: O_6  and  C_18 
REMARK    5  A    between atoms: O_7  and  C_22 
REMARK    6  A    between atoms: C_9  and  C_11 
ROOT
ATOM      1  O   *** d   1      11.415  -3.464  22.461  0.00  0.00    -0.306 OA
ATOM      2  O   *** d   1      13.006  -1.793  19.264  0.00  0.00    -0.284 OA
ATOM      3  C   *** d   1      12.583  -1.639  21.485  0.00  0.00     0.084 A 
ATOM      4  C   *** d   1      11.491  -4.162  21.288  0.00  0.00     0.123 C 
ATOM      5  C   *** d   1      12.021  -2.252  22.544  0.00  0.00     0.096 A 
ATOM      6  C   *** d   1      12.010  -3.543  20.201  0.00  0.00     0.152 C 
ATOM      7  C   *** d   1      12.555  -2.287  20.282  0.00  0.00     0.223 C 
ATOM      8  C   *** d   1      13.151  -0.418  21.641  0.00  0.00     0.085 A 
ATOM      9  C   *** d   1      12.036  -1.639  23.741  0.00  0.00     0.075 A 
ATOM     10  C   *** d   1      12.594  -0.437  23.934  0.00  0.00     0.071 A 
ATOM     11  C   *** d   1      13.142   0.148  22.860  0.00  0.00     0.074 A 
ENDROOT
BRANCH   4  12
ATOM     12  C   *** d   1      10.984  -5.429  21.299  0.00  0.00     0.004 A 
ATOM     13  C   *** d   1      11.736  -6.432  21.809  0.00  0.00     0.054 A 
ATOM     14  C   *** d   1      11.375  -7.731  21.886  0.00  0.00     0.102 A 
ATOM     15  C   *** d   1      10.161  -8.066  21.402  0.00  0.00     0.099 A 
ATOM     16  C   *** d   1       9.396  -7.111  20.860  0.00  0.00     0.040 A 
ATOM     17  C   *** d   1       9.799  -5.833  20.804  0.00  0.00     0.017 A 
BRANCH  14  18
ATOM     18  O   *** d   1      12.144  -8.739  22.421  0.00  0.00    -0.353 OA
ATOM     19  C   *** d   1      12.666  -8.603  23.722  0.00  0.00     0.210 C 
ENDBRANCH  14  18
BRANCH  15  20
ATOM     20  O   *** d   1       9.720  -9.354  21.435  0.00  0.00    -0.358 OA
ATOM     21  H   *** d   1      10.316  -9.879  21.992  0.00  0.00     0.217 HD
ENDBRANCH  15  20
ENDBRANCH   4  12
BRANCH   6  22
ATOM     22  O   *** d   1      11.969  -4.062  18.941  0.00  0.00    -0.355 OA
ATOM     23  H   *** d   1      11.131  -3.821  18.519  0.00  0.00     0.218 HD
ENDBRANCH   6  22
BRANCH   8  24
ATOM     24  O   *** d   1      13.746   0.289  20.640  0.00  0.00    -0.360 OA
ATOM     25  H   *** d   1      14.603  -0.116  20.426  0.00  0.00     0.217 HD
ENDBRANCH   8  24
BRANCH  10  26
ATOM     26  O   *** d   1      12.595   0.157  25.157  0.00  0.00    -0.361 OA
ATOM     27  H   *** d   1      13.243   0.881  25.160  0.00  0.00     0.217 HD
ENDBRANCH  10  26
TORSDOF 6
ENDMDL
MODEL 14
REMARK VINA RESULT:      -7.4     14.793     16.588
REMARK  6 active torsions:
REMARK  status: ('A' for Active; 'I' for Inactive)
REMARK    1  A    between atoms: O_2  and  C_12 
REMARK    2  A    between atoms: O_3  and  C_14 
REMARK    3  A    between atoms: O_4  and  C_20 
REMARK    4  A    between atoms: O_6  and  C_18 
REMARK    5  A    between atoms: O_7  and  C_22 
REMARK    6  A    between atoms: C_9  and  C_11 
ROOT
ATOM      1  O   *** d   1      -6.192   5.980  12.224  0.00  0.00    -0.306 OA
ATOM      2  O   *** d   1      -3.079   8.075  11.013  0.00  0.00    -0.284 OA
ATOM      3  C   *** d   1      -4.485   7.560  12.714  0.00  0.00     0.084 A 
ATOM      4  C   *** d   1      -5.653   5.756  10.987  0.00  0.00     0.123 C 
ATOM      5  C   *** d   1      -5.554   6.826  13.074  0.00  0.00     0.096 A 
ATOM      6  C   *** d   1      -4.608   6.520  10.591  0.00  0.00     0.152 C 
ATOM      7  C   *** d   1      -4.017   7.424  11.437  0.00  0.00     0.223 C 
ATOM      8  C   *** d   1      -3.915   8.400  13.612  0.00  0.00     0.085 A 
ATOM      9  C   *** d   1      -6.035   6.937  14.325  0.00  0.00     0.075 A 
ATOM     10  C   *** d   1      -5.493   7.750  15.242  0.00  0.00     0.071 A 
ATOM     11  C   *** d   1      -4.433   8.470  14.850  0.00  0.00     0.074 A 
ENDROOT
BRANCH   4  12
ATOM     12  C   *** d   1      -6.255   4.798  10.225  0.00  0.00     0.004 A 
ATOM     13  C   *** d   1      -5.947   3.498  10.441  0.00  0.00     0.054 A 
ATOM     14  C   *** d   1      -6.456   2.442   9.769  0.00  0.00     0.102 A 
ATOM     15  C   *** d   1      -7.342   2.702   8.787  0.00  0.00     0.099 A 
ATOM     16  C   *** d   1      -7.652   3.976   8.518  0.00  0.00     0.040 A 
ATOM     17  C   *** d   1      -7.120   4.992   9.211  0.00  0.00     0.017 A 
BRANCH  14  18
ATOM     18  O   *** d   1      -6.144   1.123  10.010  0.00  0.00    -0.353 OA
ATOM     19  C   *** d   1      -5.115   0.803  10.918  0.00  0.00     0.210 C 
ENDBRANCH  14  18
BRANCH  15  20
ATOM     20  O   *** d   1      -7.899   1.696   8.056  0.00  0.00    -0.358 OA
ATOM     21  H   *** d   1      -8.804   1.947   7.812  0.00  0.00     0.217 HD
ENDBRANCH  15  20
ENDBRANCH   4  12
BRANCH   6  22
ATOM     22  O   *** d   1      -4.108   6.522   9.322  0.00  0.00    -0.355 OA
ATOM     23  H   *** d   1      -3.417   7.197   9.248  0.00  0.00     0.218 HD
ENDBRANCH   6  22
BRANCH   8  24
ATOM     24  O   *** d   1      -2.833   9.187  13.353  0.00  0.00    -0.360 OA
ATOM     25  H   *** d   1      -3.082   9.876  12.715  0.00  0.00     0.217 HD
ENDBRANCH   8  24
BRANCH  10  26
ATOM     26  O   *** d   1      -6.001   7.841  16.499  0.00  0.00    -0.361 OA
ATOM     27  H   *** d   1      -5.351   8.276  17.075  0.00  0.00     0.217 HD
ENDBRANCH  10  26
TORSDOF 6
ENDMDL
MODEL 15
REMARK VINA RESULT:      -7.3     14.724     17.066
REMARK  6 active torsions:
REMARK  status: ('A' for Active; 'I' for Inactive)
REMARK    1  A    between atoms: O_2  and  C_12 
REMARK    2  A    between atoms: O_3  and  C_14 
REMARK    3  A    between atoms: O_4  and  C_20 
REMARK    4  A    between atoms: O_6  and  C_18 
REMARK    5  A    between atoms: O_7  and  C_22 
REMARK    6  A    between atoms: C_9  and  C_11 
ROOT
ATOM      1  O   *** d   1      -5.975   7.937  11.598  0.00  0.00    -0.306 OA
ATOM      2  O   *** d   1      -2.334   9.269  10.878  0.00  0.00    -0.284 OA
ATOM      3  C   *** d   1      -4.423   8.905  10.079  0.00  0.00     0.084 A 
ATOM      4  C   *** d   1      -5.067   8.038  12.615  0.00  0.00     0.123 C 
ATOM      5  C   *** d   1      -5.649   8.434  10.376  0.00  0.00     0.096 A 
ATOM      6  C   *** d   1      -3.816   8.465  12.324  0.00  0.00     0.152 C 
ATOM      7  C   *** d   1      -3.479   8.897  11.067  0.00  0.00     0.223 C 
ATOM      8  C   *** d   1      -4.166   9.365   8.831  0.00  0.00     0.085 A 
ATOM      9  C   *** d   1      -6.600   8.432   9.425  0.00  0.00     0.075 A 
ATOM     10  C   *** d   1      -6.385   8.886   8.183  0.00  0.00     0.071 A 
ATOM     11  C   *** d   1      -5.154   9.344   7.919  0.00  0.00     0.074 A 
ENDROOT
BRANCH   4  12
ATOM     12  C   *** d   1      -5.493   7.648  13.852  0.00  0.00     0.004 A 
ATOM     13  C   *** d   1      -6.819   7.656  14.123  0.00  0.00     0.054 A 
ATOM     14  C   *** d   1      -7.389   7.302  15.295  0.00  0.00     0.102 A 
ATOM     15  C   *** d   1      -6.567   6.915  16.291  0.00  0.00     0.099 A 
ATOM     16  C   *** d   1      -5.245   6.922  16.078  0.00  0.00     0.040 A 
ATOM     17  C   *** d   1      -4.725   7.284  14.897  0.00  0.00     0.017 A 
BRANCH  14  18
ATOM     18  O   *** d   1      -8.742   7.300  15.551  0.00  0.00    -0.353 OA
ATOM     19  C   *** d   1      -9.448   8.519  15.580  0.00  0.00     0.210 C 
ENDBRANCH  14  18
BRANCH  15  20
ATOM     20  O   *** d   1      -7.059   6.547  17.507  0.00  0.00    -0.358 OA
ATOM     21  H   *** d   1      -7.018   5.581  17.585  0.00  0.00     0.217 HD
ENDBRANCH  15  20
ENDBRANCH   4  12
BRANCH   6  22
ATOM     22  O   *** d   1      -2.778   8.430  13.208  0.00  0.00    -0.355 OA
ATOM     23  H   *** d   1      -2.024   8.915  12.841  0.00  0.00     0.218 HD
ENDBRANCH   6  22
BRANCH   8  24
ATOM     24  O   *** d   1      -2.965   9.862   8.424  0.00  0.00    -0.360 OA
ATOM     25  H   *** d   1      -3.101  10.443   7.657  0.00  0.00     0.217 HD
ENDBRANCH   8  24
BRANCH  10  26
ATOM     26  O   *** d   1      -7.366   8.872   7.243  0.00  0.00    -0.361 OA
ATOM     27  H   *** d   1      -7.104   8.283   6.516  0.00  0.00     0.217 HD
ENDBRANCH  10  26
TORSDOF 6
ENDMDL
MODEL 16
REMARK VINA RESULT:      -7.2     14.411     16.864
REMARK  6 active torsions:
REMARK  status: ('A' for Active; 'I' for Inactive)
REMARK    1  A    between atoms: O_2  and  C_12 
REMARK    2  A    between atoms: O_3  and  C_14 
REMARK    3  A    between atoms: O_4  and  C_20 
REMARK    4  A    between atoms: O_6  and  C_18 
REMARK    5  A    between atoms: O_7  and  C_22 
REMARK    6  A    between atoms: C_9  and  C_11 
ROOT
ATOM      1  O   *** d   1      -5.457   3.508  10.758  0.00  0.00    -0.306 OA
ATOM      2  O   *** d   1      -7.999   4.381   7.872  0.00  0.00    -0.284 OA
ATOM      3  C   *** d   1      -7.115   2.784   9.216  0.00  0.00     0.084 A 
ATOM      4  C   *** d   1      -5.676   4.811  10.407  0.00  0.00     0.123 C 
ATOM      5  C   *** d   1      -6.230   2.540  10.200  0.00  0.00     0.096 A 
ATOM      6  C   *** d   1      -6.527   5.071   9.387  0.00  0.00     0.152 C 
ATOM      7  C   *** d   1      -7.250   4.073   8.782  0.00  0.00     0.223 C 
ATOM      8  C   *** d   1      -7.835   1.762   8.694  0.00  0.00     0.085 A 
ATOM      9  C   *** d   1      -6.079   1.282  10.650  0.00  0.00     0.075 A 
ATOM     10  C   *** d   1      -6.778   0.248  10.163  0.00  0.00     0.071 A 
ATOM     11  C   *** d   1      -7.648   0.524   9.182  0.00  0.00     0.074 A 
ENDROOT
BRANCH   4  12
ATOM     12  C   *** d   1      -4.968   5.754  11.094  0.00  0.00     0.004 A 
ATOM     13  C   *** d   1      -5.597   6.484  12.045  0.00  0.00     0.054 A 
ATOM     14  C   *** d   1      -5.035   7.450  12.802  0.00  0.00     0.102 A 
ATOM     15  C   *** d   1      -3.732   7.724  12.589  0.00  0.00     0.099 A 
ATOM     16  C   *** d   1      -3.077   7.048  11.636  0.00  0.00     0.040 A 
ATOM     17  C   *** d   1      -3.680   6.098  10.907  0.00  0.00     0.017 A 
BRANCH  14  18
ATOM     18  O   *** d   1      -5.684   8.173  13.777  0.00  0.00    -0.353 OA
ATOM     19  C   *** d   1      -6.188   7.515  14.916  0.00  0.00     0.210 C 
ENDBRANCH  14  18
BRANCH  15  20
ATOM     20  O   *** d   1      -3.087   8.686  13.305  0.00  0.00    -0.358 OA
ATOM     21  H   *** d   1      -2.809   8.314  14.156  0.00  0.00     0.217 HD
ENDBRANCH  15  20
ENDBRANCH   4  12
BRANCH   6  22
ATOM     22  O   *** d   1      -6.684   6.303   8.824  0.00  0.00    -0.355 OA
ATOM     23  H   *** d   1      -6.020   6.429   8.131  0.00  0.00     0.218 HD
ENDBRANCH   6  22
BRANCH   8  24
ATOM     24  O   *** d   1      -8.756   1.897   7.698  0.00  0.00    -0.360 OA
ATOM     25  H   *** d   1      -8.373   2.420   6.976  0.00  0.00     0.217 HD
ENDBRANCH   8  24
BRANCH  10  26
ATOM     26  O   *** d   1      -6.604  -1.014  10.639  0.00  0.00    -0.361 OA
ATOM     27  H   *** d   1      -6.615  -0.993  11.609  0.00  0.00     0.217 HD
ENDBRANCH  10  26
TORSDOF 6
ENDMDL
MODEL 17
REMARK VINA RESULT:      -7.2      5.573      8.356
REMARK  6 active torsions:
REMARK  status: ('A' for Active; 'I' for Inactive)
REMARK    1  A    between atoms: O_2  and  C_12 
REMARK    2  A    between atoms: O_3  and  C_14 
REMARK    3  A    between atoms: O_4  and  C_20 
REMARK    4  A    between atoms: O_6  and  C_18 
REMARK    5  A    between atoms: O_7  and  C_22 
REMARK    6  A    between atoms: C_9  and  C_11 
ROOT
ATOM      1  O   *** d   1      11.137  -3.475  19.339  0.00  0.00    -0.306 OA
ATOM      2  O   *** d   1      11.431  -3.470  15.407  0.00  0.00    -0.284 OA
ATOM      3  C   *** d   1      11.637  -2.298  17.335  0.00  0.00     0.084 A 
ATOM      4  C   *** d   1      10.998  -4.641  18.639  0.00  0.00     0.123 C 
ATOM      5  C   *** d   1      11.517  -2.353  18.675  0.00  0.00     0.096 A 
ATOM      6  C   *** d   1      11.069  -4.595  17.287  0.00  0.00     0.152 C 
ATOM      7  C   *** d   1      11.383  -3.437  16.623  0.00  0.00     0.223 C 
ATOM      8  C   *** d   1      12.000  -1.135  16.741  0.00  0.00     0.085 A 
ATOM      9  C   *** d   1      11.764  -1.248  19.401  0.00  0.00     0.075 A 
ATOM     10  C   *** d   1      12.131  -0.084  18.850  0.00  0.00     0.071 A 
ATOM     11  C   *** d   1      12.238  -0.062  17.514  0.00  0.00     0.074 A 
ENDROOT
BRANCH   4  12
ATOM     12  C   *** d   1      10.749  -5.765  19.371  0.00  0.00     0.004 A 
ATOM     13  C   *** d   1      10.096  -6.797  18.787  0.00  0.00     0.054 A 
ATOM     14  C   *** d   1       9.776  -7.968  19.380  0.00  0.00     0.102 A 
ATOM     15  C   *** d   1      10.126  -8.123  20.673  0.00  0.00     0.099 A 
ATOM     16  C   *** d   1      10.747  -7.115  21.300  0.00  0.00     0.040 A 
ATOM     17  C   *** d   1      11.042  -5.970  20.669  0.00  0.00     0.017 A 
BRANCH  14  18
ATOM     18  O   *** d   1       9.125  -9.016  18.770  0.00  0.00    -0.353 OA
ATOM     19  C   *** d   1       8.723  -8.898  17.424  0.00  0.00     0.210 C 
ENDBRANCH  14  18
BRANCH  15  20
ATOM     20  O   *** d   1       9.838  -9.270  21.349  0.00  0.00    -0.358 OA
ATOM     21  H   *** d   1       9.218  -9.066  22.067  0.00  0.00     0.217 HD
ENDBRANCH  15  20
ENDBRANCH   4  12
BRANCH   6  22
ATOM     22  O   *** d   1      10.763  -5.648  16.475  0.00  0.00    -0.355 OA
ATOM     23  H   *** d   1      10.453  -5.316  15.620  0.00  0.00     0.218 HD
ENDBRANCH   6  22
BRANCH   8  24
ATOM     24  O   *** d   1      12.151  -0.969  15.397  0.00  0.00    -0.360 OA
ATOM     25  H   *** d   1      13.088  -0.811  15.197  0.00  0.00     0.217 HD
ENDBRANCH   8  24
BRANCH  10  26
ATOM     26  O   *** d   1      12.375   1.016  19.611  0.00  0.00    -0.361 OA
ATOM     27  H   *** d   1      11.955   1.789  19.198  0.00  0.00     0.217 HD
ENDBRANCH  10  26
TORSDOF 6
ENDMDL
MODEL 18
REMARK VINA RESULT:      -7.2      5.199      8.259
REMARK  6 active torsions:
REMARK  status: ('A' for Active; 'I' for Inactive)
REMARK    1  A    between atoms: O_2  and  C_12 
REMARK    2  A    between atoms: O_3  and  C_14 
REMARK    3  A    between atoms: O_4  and  C_20 
REMARK    4  A    between atoms: O_6  and  C_18 
REMARK    5  A    between atoms: O_7  and  C_22 
REMARK    6  A    between atoms: C_9  and  C_11 
ROOT
ATOM      1  O   *** d   1      11.336  -3.527  19.256  0.00  0.00    -0.306 OA
ATOM      2  O   *** d   1      11.047  -5.956  22.348  0.00  0.00    -0.284 OA
ATOM      3  C   *** d   1      10.833  -5.688  20.108  0.00  0.00     0.084 A 
ATOM      4  C   *** d   1      11.769  -3.123  20.488  0.00  0.00     0.123 C 
ATOM      5  C   *** d   1      10.944  -4.817  19.088  0.00  0.00     0.096 A 
ATOM      6  C   *** d   1      11.620  -3.970  21.534  0.00  0.00     0.152 C 
ATOM      7  C   *** d   1      11.153  -5.249  21.362  0.00  0.00     0.223 C 
ATOM      8  C   *** d   1      10.413  -6.954  19.866  0.00  0.00     0.085 A 
ATOM      9  C   *** d   1      10.638  -5.222  17.843  0.00  0.00     0.075 A 
ATOM     10  C   *** d   1      10.227  -6.466  17.564  0.00  0.00     0.071 A 
ATOM     11  C   *** d   1      10.124  -7.308  18.602  0.00  0.00     0.074 A 
ENDROOT
BRANCH   4  12
ATOM     12  C   *** d   1      12.279  -1.861  20.572  0.00  0.00     0.004 A 
ATOM     13  C   *** d   1      11.436  -0.826  20.799  0.00  0.00     0.054 A 
ATOM     14  C   *** d   1      11.790   0.474  20.904  0.00  0.00     0.102 A 
ATOM     15  C   *** d   1      13.096   0.774  20.759  0.00  0.00     0.099 A 
ATOM     16  C   *** d   1      13.961  -0.215  20.502  0.00  0.00     0.040 A 
ATOM     17  C   *** d   1      13.563  -1.491  20.404  0.00  0.00     0.017 A 
BRANCH  14  18
ATOM     18  O   *** d   1      10.923   1.515  21.150  0.00  0.00    -0.353 OA
ATOM     19  C   *** d   1       9.599   1.449  20.673  0.00  0.00     0.210 C 
ENDBRANCH  14  18
BRANCH  15  20
ATOM     20  O   *** d   1      13.538   2.059  20.844  0.00  0.00    -0.358 OA
ATOM     21  H   *** d   1      14.290   2.176  20.244  0.00  0.00     0.217 HD
ENDBRANCH  15  20
ENDBRANCH   4  12
BRANCH   6  22
ATOM     22  O   *** d   1      11.837  -3.617  22.834  0.00  0.00    -0.355 OA
ATOM     23  H   *** d   1      12.546  -2.959  22.875  0.00  0.00     0.218 HD
ENDBRANCH   6  22
BRANCH   8  24
ATOM     24  O   *** d   1      10.266  -7.914  20.822  0.00  0.00    -0.360 OA
ATOM     25  H   *** d   1      10.562  -8.768  20.467  0.00  0.00     0.217 HD
ENDBRANCH   8  24
BRANCH  10  26
ATOM     26  O   *** d   1       9.926  -6.847  16.295  0.00  0.00    -0.361 OA
ATOM     27  H   *** d   1       9.329  -6.191  15.898  0.00  0.00     0.217 HD
ENDBRANCH  10  26
TORSDOF 6
ENDMDL
MODEL 19
REMARK VINA RESULT:      -7.0      4.093      6.113
REMARK  6 active torsions:
REMARK  status: ('A' for Active; 'I' for Inactive)
REMARK    1  A    between atoms: O_2  and  C_12 
REMARK    2  A    between atoms: O_3  and  C_14 
REMARK    3  A    between atoms: O_4  and  C_20 
REMARK    4  A    between atoms: O_6  and  C_18 
REMARK    5  A    between atoms: O_7  and  C_22 
REMARK    6  A    between atoms: C_9  and  C_11 
ROOT
ATOM      1  O   *** d   1      10.869  -0.306  20.921  0.00  0.00    -0.306 OA
ATOM      2  O   *** d   1      11.897   0.679  17.244  0.00  0.00    -0.284 OA
ATOM      3  C   *** d   1      10.577   1.110  19.035  0.00  0.00     0.084 A 
ATOM      4  C   *** d   1      11.940  -0.911  20.322  0.00  0.00     0.123 C 
ATOM      5  C   *** d   1      10.262   0.730  20.287  0.00  0.00     0.096 A 
ATOM      6  C   *** d   1      12.241  -0.574  19.046  0.00  0.00     0.152 C 
ATOM      7  C   *** d   1      11.571   0.428  18.391  0.00  0.00     0.223 C 
ATOM      8  C   *** d   1       9.911   2.141  18.459  0.00  0.00     0.085 A 
ATOM      9  C   *** d   1       9.290   1.385  20.947  0.00  0.00     0.075 A 
ATOM     10  C   *** d   1       8.616   2.412  20.413  0.00  0.00     0.071 A 
ATOM     11  C   *** d   1       8.951   2.764  19.164  0.00  0.00     0.074 A 
ENDROOT
BRANCH   4  12
ATOM     12  C   *** d   1      12.597  -1.853  21.058  0.00  0.00     0.004 A 
ATOM     13  C   *** d   1      13.495  -1.452  21.988  0.00  0.00     0.054 A 
ATOM     14  C   *** d   1      14.222  -2.262  22.787  0.00  0.00     0.102 A 
ATOM     15  C   *** d   1      14.050  -3.591  22.643  0.00  0.00     0.099 A 
ATOM     16  C   *** d   1      13.194  -4.035  21.713  0.00  0.00     0.040 A 
ATOM     17  C   *** d   1      12.495  -3.191  20.940  0.00  0.00     0.017 A 
BRANCH  14  18
ATOM     18  O   *** d   1      15.121  -1.839  23.740  0.00  0.00    -0.353 OA
ATOM     19  C   *** d   1      16.115  -0.902  23.394  0.00  0.00     0.210 C 
ENDBRANCH  14  18
BRANCH  15  20
ATOM     20  O   *** d   1      14.746  -4.480  23.405  0.00  0.00    -0.358 OA
ATOM     21  H   *** d   1      15.253  -3.993  24.074  0.00  0.00     0.217 HD
ENDBRANCH  15  20
ENDBRANCH   4  12
BRANCH   6  22
ATOM     22  O   *** d   1      13.159  -1.234  18.283  0.00  0.00    -0.355 OA
ATOM     23  H   *** d   1      14.015  -0.784  18.346  0.00  0.00     0.218 HD
ENDBRANCH   6  22
BRANCH   8  24
ATOM     24  O   *** d   1      10.150   2.607  17.201  0.00  0.00    -0.360 OA
ATOM     25  H   *** d   1       9.417   2.347  16.619  0.00  0.00     0.217 HD
ENDBRANCH   8  24
BRANCH  10  26
ATOM     26  O   *** d   1       7.639   3.056  21.105  0.00  0.00    -0.361 OA
ATOM     27  H   *** d   1       7.378   3.855  20.620  0.00  0.00     0.217 HD
ENDBRANCH  10  26
TORSDOF 6
ENDMDL
MODEL 20
REMARK VINA RESULT:      -7.0     29.772     31.172
REMARK  6 active torsions:
REMARK  status: ('A' for Active; 'I' for Inactive)
REMARK    1  A    between atoms: O_2  and  C_12 
REMARK    2  A    between atoms: O_3  and  C_14 
REMARK    3  A    between atoms: O_4  and  C_20 
REMARK    4  A    between atoms: O_6  and  C_18 
REMARK    5  A    between atoms: O_7  and  C_22 
REMARK    6  A    between atoms: C_9  and  C_11 
ROOT
ATOM      1  O   *** d   1      -2.518 -16.540  40.331  0.00  0.00    -0.306 OA
ATOM      2  O   *** d   1      -2.996 -13.073  38.517  0.00  0.00    -0.284 OA
ATOM      3  C   *** d   1      -3.979 -14.913  39.401  0.00  0.00     0.084 A 
ATOM      4  C   *** d   1      -1.447 -15.712  40.142  0.00  0.00     0.123 C 
ATOM      5  C   *** d   1      -3.760 -16.090  40.017  0.00  0.00     0.096 A 
ATOM      6  C   *** d   1      -1.642 -14.546  39.482  0.00  0.00     0.152 C 
ATOM      7  C   *** d   1      -2.895 -14.135  39.105  0.00  0.00     0.223 C 
ATOM      8  C   *** d   1      -5.247 -14.540  39.099  0.00  0.00     0.085 A 
ATOM      9  C   *** d   1      -4.808 -16.875  40.324  0.00  0.00     0.075 A 
ATOM     10  C   *** d   1      -6.074 -16.536  40.047  0.00  0.00     0.071 A 
ATOM     11  C   *** d   1      -6.258 -15.360  39.431  0.00  0.00     0.074 A 
ENDROOT
BRANCH   4  12
ATOM     12  C   *** d   1      -0.242 -16.159  40.599  0.00  0.00     0.004 A 
ATOM     13  C   *** d   1      -0.217 -17.065  41.605  0.00  0.00     0.054 A 
ATOM     14  C   *** d   1       0.893 -17.597  42.162  0.00  0.00     0.102 A 
ATOM     15  C   *** d   1       2.084 -17.184  41.686  0.00  0.00     0.099 A 
ATOM     16  C   *** d   1       2.107 -16.265  40.712  0.00  0.00     0.040 A 
ATOM     17  C   *** d   1       0.979 -15.764  40.190  0.00  0.00     0.017 A 
BRANCH  14  18
ATOM     18  O   *** d   1       0.903 -18.529  43.176  0.00  0.00    -0.353 OA
ATOM     19  C   *** d   1      -0.071 -19.547  43.198  0.00  0.00     0.210 C 
ENDBRANCH  14  18
BRANCH  15  20
ATOM     20  O   *** d   1       3.252 -17.666  42.195  0.00  0.00    -0.358 OA
ATOM     21  H   *** d   1       3.164 -18.620  42.342  0.00  0.00     0.217 HD
ENDBRANCH  15  20
ENDBRANCH   4  12
BRANCH   6  22
ATOM     22  O   *** d   1      -0.631 -13.729  39.070  0.00  0.00    -0.355 OA
ATOM     23  H   *** d   1       0.220 -14.170  39.213  0.00  0.00     0.218 HD
ENDBRANCH   6  22
BRANCH   8  24
ATOM     24  O   *** d   1      -5.581 -13.373  38.479  0.00  0.00    -0.360 OA
ATOM     25  H   *** d   1      -4.785 -12.980  38.085  0.00  0.00     0.217 HD
ENDBRANCH   8  24
BRANCH  10  26
ATOM     26  O   *** d   1      -7.114 -17.351  40.370  0.00  0.00    -0.361 OA
ATOM     27  H   *** d   1      -6.808 -18.021  41.003  0.00  0.00     0.217 HD
ENDBRANCH  10  26
TORSDOF 6
ENDMDL
