# Supplementary material for: Astragalus in Acute Pancreatitis: Insights from Network Pharmacology, Molecular Docking, and Meta-Analysis Validation
Source: Curr Issues Mol Biol. 2025 May 21;47(5):379. doi: 10.3390/cimb47050379 (PMC12109879; doi:10.3390/cimb47050379)
Supplement: Supplementary file 1 [file cimb-47-00379-s001.zip › Original Data/Network Pharmacology/5 Molecular Docking/Isorhamnetin/CAS3P/log.txt]

#################################################################
# If you used AutoDock Vina in your work, please cite:          #
#                                                               #
# O. Trott, A. J. Olson,                                        #
# AutoDock Vina: improving the speed and accuracy of docking    #
# with a new scoring function, efficient optimization and       #
# multithreading, Journal of Computational Chemistry 31 (2010)  #
# 455-461                                                       #
#                                                               #
# DOI 10.1002/jcc.21334                                         #
#                                                               #
# Please see http://vina.scripps.edu for more information.      #
#################################################################

WARNING: The search space volume > 27000 Angstrom^3 (See FAQ)
Detected 22 CPUs
WARNING: at low exhaustiveness, it may be impossible to utilize all CPUs
Reading input ... done.
Setting up the scoring function ... done.
Analyzing the binding site ... done.
Using random seed: -1840219584
Performing search ... done.
Refining results ... done.

mode |   affinity | dist from best mode
     | (kcal/mol) | rmsd l.b.| rmsd u.b.
-----+------------+----------+----------
   1         -7.9      0.000      0.000
   2         -7.9      1.802      6.938
   3         -7.8     24.916     26.165
   4         -7.4      1.553      6.993
   5         -7.2     25.235     26.678
   6         -7.2     27.592     29.275
   7         -7.1     24.396     25.966
   8         -7.0      2.359      3.551
   9         -7.0      3.403      8.272
  10         -7.0     19.480     20.727
  11         -6.9      3.209      5.966
  12         -6.9      3.648      5.945
  13         -6.9      2.879      6.751
  14         -6.8      3.206      6.540
  15         -6.8     27.927     29.680
  16         -6.8     24.656     26.246
  17         -6.7     18.294     20.901
  18         -6.6      3.367      8.588
  19         -6.6     21.394     24.426
  20         -6.5      3.483      4.952
Writing output ... done.
