# Supplementary material for: Astragalus in Acute Pancreatitis: Insights from Network Pharmacology, Molecular Docking, and Meta-Analysis Validation
Source: Curr Issues Mol Biol. 2025 May 21;47(5):379. doi: 10.3390/cimb47050379 (PMC12109879; doi:10.3390/cimb47050379)
Supplement: Supplementary file 1 [file cimb-47-00379-s001.zip › Original Data/Network Pharmacology/5 Molecular Docking/Isorhamnetin/CAS3P/output.pdbqt]

MODEL 1
REMARK VINA RESULT:      -7.9      0.000      0.000
REMARK  6 active torsions:
REMARK  status: ('A' for Active; 'I' for Inactive)
REMARK    1  A    between atoms: O_2  and  C_12 
REMARK    2  A    between atoms: O_3  and  C_14 
REMARK    3  A    between atoms: O_4  and  C_20 
REMARK    4  A    between atoms: O_6  and  C_18 
REMARK    5  A    between atoms: O_7  and  C_22 
REMARK    6  A    between atoms: C_9  and  C_11 
ROOT
ATOM      1  O   *** d   1      40.762  46.221  24.833  0.00  0.00    -0.306 OA
ATOM      2  O   *** d   1      42.422  48.558  22.125  0.00  0.00    -0.284 OA
ATOM      3  C   *** d   1      41.351  48.410  24.117  0.00  0.00     0.084 A 
ATOM      4  C   *** d   1      41.439  45.676  23.778  0.00  0.00     0.123 C 
ATOM      5  C   *** d   1      40.794  47.568  25.007  0.00  0.00     0.096 A 
ATOM      6  C   *** d   1      41.964  46.508  22.848  0.00  0.00     0.152 C 
ATOM      7  C   *** d   1      41.927  47.871  23.001  0.00  0.00     0.223 C 
ATOM      8  C   *** d   1      41.325  49.745  24.349  0.00  0.00     0.085 A 
ATOM      9  C   *** d   1      40.223  48.070  26.117  0.00  0.00     0.075 A 
ATOM     10  C   *** d   1      40.185  49.382  26.383  0.00  0.00     0.071 A 
ATOM     11  C   *** d   1      40.745  50.194  25.475  0.00  0.00     0.074 A 
ENDROOT
BRANCH   4  12
ATOM     12  C   *** d   1      41.488  44.313  23.725  0.00  0.00     0.004 A 
ATOM     13  C   *** d   1      42.638  43.684  24.065  0.00  0.00     0.054 A 
ATOM     14  C   *** d   1      42.840  42.349  24.061  0.00  0.00     0.102 A 
ATOM     15  C   *** d   1      41.811  41.568  23.672  0.00  0.00     0.099 A 
ATOM     16  C   *** d   1      40.665  42.149  23.297  0.00  0.00     0.040 A 
ATOM     17  C   *** d   1      40.512  43.481  23.316  0.00  0.00     0.017 A 
BRANCH  14  18
ATOM     18  O   *** d   1      44.010  41.721  24.424  0.00  0.00    -0.353 OA
ATOM     19  C   *** d   1      44.780  42.240  25.484  0.00  0.00     0.210 C 
ENDBRANCH  14  18
BRANCH  15  20
ATOM     20  O   *** d   1      41.931  40.212  23.633  0.00  0.00    -0.358 OA
ATOM     21  H   *** d   1      41.108  39.831  23.289  0.00  0.00     0.217 HD
ENDBRANCH  15  20
ENDBRANCH   4  12
BRANCH   6  22
ATOM     22  O   *** d   1      42.495  46.085  21.665  0.00  0.00    -0.355 OA
ATOM     23  H   *** d   1      42.362  46.767  20.989  0.00  0.00     0.218 HD
ENDBRANCH   6  22
BRANCH   8  24
ATOM     24  O   *** d   1      41.858  50.683  23.517  0.00  0.00    -0.360 OA
ATOM     25  H   *** d   1      42.123  51.460  24.037  0.00  0.00     0.217 HD
ENDBRANCH   8  24
BRANCH  10  26
ATOM     26  O   *** d   1      39.601  49.860  27.514  0.00  0.00    -0.361 OA
ATOM     27  H   *** d   1      38.642  49.924  27.375  0.00  0.00     0.217 HD
ENDBRANCH  10  26
TORSDOF 6
ENDMDL
MODEL 2
REMARK VINA RESULT:      -7.9      1.802      6.938
REMARK  6 active torsions:
REMARK  status: ('A' for Active; 'I' for Inactive)
REMARK    1  A    between atoms: O_2  and  C_12 
REMARK    2  A    between atoms: O_3  and  C_14 
REMARK    3  A    between atoms: O_4  and  C_20 
REMARK    4  A    between atoms: O_6  and  C_18 
REMARK    5  A    between atoms: O_7  and  C_22 
REMARK    6  A    between atoms: C_9  and  C_11 
ROOT
ATOM      1  O   *** d   1      42.093  45.962  23.381  0.00  0.00    -0.306 OA
ATOM      2  O   *** d   1      38.236  45.278  23.839  0.00  0.00    -0.284 OA
ATOM      3  C   *** d   1      40.335  44.424  23.826  0.00  0.00     0.084 A 
ATOM      4  C   *** d   1      41.209  47.005  23.407  0.00  0.00     0.123 C 
ATOM      5  C   *** d   1      41.639  44.711  23.656  0.00  0.00     0.096 A 
ATOM      6  C   *** d   1      39.889  46.730  23.529  0.00  0.00     0.152 C 
ATOM      7  C   *** d   1      39.438  45.451  23.736  0.00  0.00     0.223 C 
ATOM      8  C   *** d   1      39.957  43.147  24.077  0.00  0.00     0.085 A 
ATOM      9  C   *** d   1      42.546  43.721  23.743  0.00  0.00     0.075 A 
ATOM     10  C   *** d   1      42.210  42.449  23.996  0.00  0.00     0.071 A 
ATOM     11  C   *** d   1      40.904  42.197  24.157  0.00  0.00     0.074 A 
ENDROOT
BRANCH   4  12
ATOM     12  C   *** d   1      41.737  48.254  23.258  0.00  0.00     0.004 A 
ATOM     13  C   *** d   1      41.762  49.088  24.324  0.00  0.00     0.054 A 
ATOM     14  C   *** d   1      42.248  50.348  24.332  0.00  0.00     0.102 A 
ATOM     15  C   *** d   1      42.743  50.828  23.173  0.00  0.00     0.099 A 
ATOM     16  C   *** d   1      42.710  50.048  22.084  0.00  0.00     0.040 A 
ATOM     17  C   *** d   1      42.216  48.803  22.125  0.00  0.00     0.017 A 
BRANCH  14  18
ATOM     18  O   *** d   1      42.281  51.180  25.428  0.00  0.00    -0.353 OA
ATOM     19  C   *** d   1      41.089  51.771  25.891  0.00  0.00     0.210 C 
ENDBRANCH  14  18
BRANCH  15  20
ATOM     20  O   *** d   1      43.248  52.090  23.091  0.00  0.00    -0.358 OA
ATOM     21  H   *** d   1      43.486  52.394  23.981  0.00  0.00     0.217 HD
ENDBRANCH  15  20
ENDBRANCH   4  12
BRANCH   6  22
ATOM     22  O   *** d   1      38.903  47.661  23.382  0.00  0.00    -0.355 OA
ATOM     23  H   *** d   1      39.020  48.124  22.539  0.00  0.00     0.218 HD
ENDBRANCH   6  22
BRANCH   8  24
ATOM     24  O   *** d   1      38.668  42.748  24.265  0.00  0.00    -0.360 OA
ATOM     25  H   *** d   1      38.312  43.174  25.061  0.00  0.00     0.217 HD
ENDBRANCH   8  24
BRANCH  10  26
ATOM     26  O   *** d   1      43.149  41.470  24.079  0.00  0.00    -0.361 OA
ATOM     27  H   *** d   1      42.864  40.809  24.730  0.00  0.00     0.217 HD
ENDBRANCH  10  26
TORSDOF 6
ENDMDL
MODEL 3
REMARK VINA RESULT:      -7.8     24.916     26.165
REMARK  6 active torsions:
REMARK  status: ('A' for Active; 'I' for Inactive)
REMARK    1  A    between atoms: O_2  and  C_12 
REMARK    2  A    between atoms: O_3  and  C_14 
REMARK    3  A    between atoms: O_4  and  C_20 
REMARK    4  A    between atoms: O_6  and  C_18 
REMARK    5  A    between atoms: O_7  and  C_22 
REMARK    6  A    between atoms: C_9  and  C_11 
ROOT
ATOM      1  O   *** d   1      63.410  42.352  36.212  0.00  0.00    -0.306 OA
ATOM      2  O   *** d   1      64.820  38.781  35.314  0.00  0.00    -0.284 OA
ATOM      3  C   *** d   1      64.911  41.014  34.943  0.00  0.00     0.084 A 
ATOM      4  C   *** d   1      63.020  41.258  36.935  0.00  0.00     0.123 C 
ATOM      5  C   *** d   1      64.391  42.209  35.284  0.00  0.00     0.096 A 
ATOM      6  C   *** d   1      63.496  40.043  36.574  0.00  0.00     0.152 C 
ATOM      7  C   *** d   1      64.435  39.904  35.584  0.00  0.00     0.223 C 
ATOM      8  C   *** d   1      65.873  40.948  33.991  0.00  0.00     0.085 A 
ATOM      9  C   *** d   1      64.842  43.319  34.673  0.00  0.00     0.075 A 
ATOM     10  C   *** d   1      65.797  43.293  33.733  0.00  0.00     0.071 A 
ATOM     11  C   *** d   1      66.290  42.088  33.414  0.00  0.00     0.074 A 
ENDROOT
BRANCH   4  12
ATOM     12  C   *** d   1      62.131  41.481  37.945  0.00  0.00     0.004 A 
ATOM     13  C   *** d   1      62.232  42.621  38.669  0.00  0.00     0.054 A 
ATOM     14  C   *** d   1      61.431  42.979  39.696  0.00  0.00     0.102 A 
ATOM     15  C   *** d   1      60.449  42.124  40.043  0.00  0.00     0.099 A 
ATOM     16  C   *** d   1      60.331  40.969  39.374  0.00  0.00     0.040 A 
ATOM     17  C   *** d   1      61.152  40.656  38.361  0.00  0.00     0.017 A 
BRANCH  14  18
ATOM     18  O   *** d   1      61.537  44.149  40.414  0.00  0.00    -0.353 OA
ATOM     19  C   *** d   1      62.735  44.446  41.091  0.00  0.00     0.210 C 
ENDBRANCH  14  18
BRANCH  15  20
ATOM     20  O   *** d   1      59.600  42.404  41.070  0.00  0.00    -0.358 OA
ATOM     21  H   *** d   1      58.688  42.391  40.740  0.00  0.00     0.217 HD
ENDBRANCH  15  20
ENDBRANCH   4  12
BRANCH   6  22
ATOM     22  O   *** d   1      63.040  38.866  37.091  0.00  0.00    -0.355 OA
ATOM     23  H   *** d   1      63.512  38.128  36.677  0.00  0.00     0.218 HD
ENDBRANCH   6  22
BRANCH   8  24
ATOM     24  O   *** d   1      66.465  39.795  33.572  0.00  0.00    -0.360 OA
ATOM     25  H   *** d   1      65.782  39.178  33.262  0.00  0.00     0.217 HD
ENDBRANCH   8  24
BRANCH  10  26
ATOM     26  O   *** d   1      66.233  44.432  33.133  0.00  0.00    -0.361 OA
ATOM     27  H   *** d   1      67.103  44.270  32.735  0.00  0.00     0.217 HD
ENDBRANCH  10  26
TORSDOF 6
ENDMDL
MODEL 4
REMARK VINA RESULT:      -7.4      1.553      6.993
REMARK  6 active torsions:
REMARK  status: ('A' for Active; 'I' for Inactive)
REMARK    1  A    between atoms: O_2  and  C_12 
REMARK    2  A    between atoms: O_3  and  C_14 
REMARK    3  A    between atoms: O_4  and  C_20 
REMARK    4  A    between atoms: O_6  and  C_18 
REMARK    5  A    between atoms: O_7  and  C_22 
REMARK    6  A    between atoms: C_9  and  C_11 
ROOT
ATOM      1  O   *** d   1      41.721  45.527  24.292  0.00  0.00    -0.306 OA
ATOM      2  O   *** d   1      38.261  43.927  23.283  0.00  0.00    -0.284 OA
ATOM      3  C   *** d   1      40.449  43.588  23.768  0.00  0.00     0.084 A 
ATOM      4  C   *** d   1      40.591  46.296  24.265  0.00  0.00     0.123 C 
ATOM      5  C   *** d   1      41.606  44.186  24.108  0.00  0.00     0.096 A 
ATOM      6  C   *** d   1      39.427  45.721  23.878  0.00  0.00     0.152 C 
ATOM      7  C   *** d   1      39.341  44.376  23.625  0.00  0.00     0.223 C 
ATOM      8  C   *** d   1      40.417  42.247  23.579  0.00  0.00     0.085 A 
ATOM      9  C   *** d   1      42.712  43.436  24.259  0.00  0.00     0.075 A 
ATOM     10  C   *** d   1      42.717  42.108  24.089  0.00  0.00     0.071 A 
ATOM     11  C   *** d   1      41.551  41.544  23.747  0.00  0.00     0.074 A 
ENDROOT
BRANCH   4  12
ATOM     12  C   *** d   1      40.742  47.613  24.589  0.00  0.00     0.004 A 
ATOM     13  C   *** d   1      41.090  48.492  23.620  0.00  0.00     0.054 A 
ATOM     14  C   *** d   1      41.278  49.819  23.787  0.00  0.00     0.102 A 
ATOM     15  C   *** d   1      41.118  50.316  25.029  0.00  0.00     0.099 A 
ATOM     16  C   *** d   1      40.804  49.478  26.025  0.00  0.00     0.040 A 
ATOM     17  C   *** d   1      40.629  48.166  25.812  0.00  0.00     0.017 A 
BRANCH  14  18
ATOM     18  O   *** d   1      41.618  50.704  22.788  0.00  0.00    -0.353 OA
ATOM     19  C   *** d   1      42.923  50.691  22.258  0.00  0.00     0.210 C 
ENDBRANCH  14  18
BRANCH  15  20
ATOM     20  O   *** d   1      41.294  51.642  25.286  0.00  0.00    -0.358 OA
ATOM     21  H   *** d   1      41.216  51.792  26.242  0.00  0.00     0.217 HD
ENDBRANCH  15  20
ENDBRANCH   4  12
BRANCH   6  22
ATOM     22  O   *** d   1      38.281  46.419  23.632  0.00  0.00    -0.355 OA
ATOM     23  H   *** d   1      38.467  47.368  23.667  0.00  0.00     0.218 HD
ENDBRANCH   6  22
BRANCH   8  24
ATOM     24  O   *** d   1      39.303  41.542  23.235  0.00  0.00    -0.360 OA
ATOM     25  H   *** d   1      39.506  40.971  22.476  0.00  0.00     0.217 HD
ENDBRANCH   8  24
BRANCH  10  26
ATOM     26  O   *** d   1      43.852  41.376  24.249  0.00  0.00    -0.361 OA
ATOM     27  H   *** d   1      43.845  40.635  23.621  0.00  0.00     0.217 HD
ENDBRANCH  10  26
TORSDOF 6
ENDMDL
MODEL 5
REMARK VINA RESULT:      -7.2     25.235     26.678
REMARK  6 active torsions:
REMARK  status: ('A' for Active; 'I' for Inactive)
REMARK    1  A    between atoms: O_2  and  C_12 
REMARK    2  A    between atoms: O_3  and  C_14 
REMARK    3  A    between atoms: O_4  and  C_20 
REMARK    4  A    between atoms: O_6  and  C_18 
REMARK    5  A    between atoms: O_7  and  C_22 
REMARK    6  A    between atoms: C_9  and  C_11 
ROOT
ATOM      1  O   *** d   1      65.006  41.802  34.670  0.00  0.00    -0.306 OA
ATOM      2  O   *** d   1      65.573  38.901  32.061  0.00  0.00    -0.284 OA
ATOM      3  C   *** d   1      66.039  41.033  32.672  0.00  0.00     0.084 A 
ATOM      4  C   *** d   1      64.514  40.551  34.917  0.00  0.00     0.123 C 
ATOM      5  C   *** d   1      65.809  41.990  33.590  0.00  0.00     0.096 A 
ATOM      6  C   *** d   1      64.696  39.589  33.982  0.00  0.00     0.152 C 
ATOM      7  C   *** d   1      65.450  39.813  32.858  0.00  0.00     0.223 C 
ATOM      8  C   *** d   1      66.835  41.301  31.609  0.00  0.00     0.085 A 
ATOM      9  C   *** d   1      66.378  43.199  33.435  0.00  0.00     0.075 A 
ATOM     10  C   *** d   1      67.175  43.498  32.401  0.00  0.00     0.071 A 
ATOM     11  C   *** d   1      67.382  42.525  31.504  0.00  0.00     0.074 A 
ENDROOT
BRANCH   4  12
ATOM     12  C   *** d   1      63.827  40.386  36.085  0.00  0.00     0.004 A 
ATOM     13  C   *** d   1      64.447  39.797  37.134  0.00  0.00     0.054 A 
ATOM     14  C   *** d   1      63.900  39.563  38.346  0.00  0.00     0.102 A 
ATOM     15  C   *** d   1      62.619  39.940  38.531  0.00  0.00     0.099 A 
ATOM     16  C   *** d   1      61.956  40.499  37.510  0.00  0.00     0.040 A 
ATOM     17  C   *** d   1      62.541  40.709  36.322  0.00  0.00     0.017 A 
BRANCH  14  18
ATOM     18  O   *** d   1      64.548  38.976  39.410  0.00  0.00    -0.353 OA
ATOM     19  C   *** d   1      65.584  39.669  40.065  0.00  0.00     0.210 C 
ENDBRANCH  14  18
BRANCH  15  20
ATOM     20  O   *** d   1      61.989  39.737  39.721  0.00  0.00    -0.358 OA
ATOM     21  H   *** d   1      62.553  40.067  40.438  0.00  0.00     0.217 HD
ENDBRANCH  15  20
ENDBRANCH   4  12
BRANCH   6  22
ATOM     22  O   *** d   1      64.096  38.365  34.026  0.00  0.00    -0.355 OA
ATOM     23  H   *** d   1      64.559  37.757  33.431  0.00  0.00     0.218 HD
ENDBRANCH   6  22
BRANCH   8  24
ATOM     24  O   *** d   1      67.134  40.408  30.624  0.00  0.00    -0.360 OA
ATOM     25  H   *** d   1      67.821  39.800  30.941  0.00  0.00     0.217 HD
ENDBRANCH   8  24
BRANCH  10  26
ATOM     26  O   *** d   1      67.737  44.729  32.272  0.00  0.00    -0.361 OA
ATOM     27  H   *** d   1      68.385  44.860  32.983  0.00  0.00     0.217 HD
ENDBRANCH  10  26
TORSDOF 6
ENDMDL
MODEL 6
REMARK VINA RESULT:      -7.2     27.592     29.275
REMARK  6 active torsions:
REMARK  status: ('A' for Active; 'I' for Inactive)
REMARK    1  A    between atoms: O_2  and  C_12 
REMARK    2  A    between atoms: O_3  and  C_14 
REMARK    3  A    between atoms: O_4  and  C_20 
REMARK    4  A    between atoms: O_6  and  C_18 
REMARK    5  A    between atoms: O_7  and  C_22 
REMARK    6  A    between atoms: C_9  and  C_11 
ROOT
ATOM      1  O   *** d   1      29.567  57.339   1.798  0.00  0.00    -0.306 OA
ATOM      2  O   *** d   1      30.843  60.725   0.232  0.00  0.00    -0.284 OA
ATOM      3  C   *** d   1      31.013  58.466   0.285  0.00  0.00     0.084 A 
ATOM      4  C   *** d   1      28.932  58.513   2.093  0.00  0.00     0.123 C 
ATOM      5  C   *** d   1      30.544  57.340   0.854  0.00  0.00     0.096 A 
ATOM      6  C   *** d   1      29.421  59.661   1.566  0.00  0.00     0.152 C 
ATOM      7  C   *** d   1      30.457  59.655   0.667  0.00  0.00     0.223 C 
ATOM      8  C   *** d   1      32.006  58.389  -0.634  0.00  0.00     0.085 A 
ATOM      9  C   *** d   1      31.070  56.155   0.495  0.00  0.00     0.075 A 
ATOM     10  C   *** d   1      32.046  56.040  -0.415  0.00  0.00     0.071 A 
ATOM     11  C   *** d   1      32.493  57.180  -0.960  0.00  0.00     0.074 A 
ENDROOT
BRANCH   4  12
ATOM     12  C   *** d   1      27.870  58.434   2.945  0.00  0.00     0.004 A 
ATOM     13  C   *** d   1      26.623  58.325   2.432  0.00  0.00     0.054 A 
ATOM     14  C   *** d   1      25.478  58.240   3.144  0.00  0.00     0.102 A 
ATOM     15  C   *** d   1      25.582  58.279   4.488  0.00  0.00     0.099 A 
ATOM     16  C   *** d   1      26.794  58.417   5.039  0.00  0.00     0.040 A 
ATOM     17  C   *** d   1      27.902  58.499   4.290  0.00  0.00     0.017 A 
BRANCH  14  18
ATOM     18  O   *** d   1      24.217  58.115   2.608  0.00  0.00    -0.353 OA
ATOM     19  C   *** d   1      23.734  59.097   1.721  0.00  0.00     0.210 C 
ENDBRANCH  14  18
BRANCH  15  20
ATOM     20  O   *** d   1      24.478  58.204   5.282  0.00  0.00    -0.358 OA
ATOM     21  H   *** d   1      24.268  59.090   5.617  0.00  0.00     0.217 HD
ENDBRANCH  15  20
ENDBRANCH   4  12
BRANCH   6  22
ATOM     22  O   *** d   1      28.995  60.904   1.930  0.00  0.00    -0.355 OA
ATOM     23  H   *** d   1      29.497  61.574   1.442  0.00  0.00     0.218 HD
ENDBRANCH   6  22
BRANCH   8  24
ATOM     24  O   *** d   1      32.552  59.463  -1.271  0.00  0.00    -0.360 OA
ATOM     25  H   *** d   1      33.049  59.158  -2.048  0.00  0.00     0.217 HD
ENDBRANCH   8  24
BRANCH  10  26
ATOM     26  O   *** d   1      32.558  54.828  -0.758  0.00  0.00    -0.361 OA
ATOM     27  H   *** d   1      33.491  54.789  -0.492  0.00  0.00     0.217 HD
ENDBRANCH  10  26
TORSDOF 6
ENDMDL
MODEL 7
REMARK VINA RESULT:      -7.1     24.396     25.966
REMARK  6 active torsions:
REMARK  status: ('A' for Active; 'I' for Inactive)
REMARK    1  A    between atoms: O_2  and  C_12 
REMARK    2  A    between atoms: O_3  and  C_14 
REMARK    3  A    between atoms: O_4  and  C_20 
REMARK    4  A    between atoms: O_6  and  C_18 
REMARK    5  A    between atoms: O_7  and  C_22 
REMARK    6  A    between atoms: C_9  and  C_11 
ROOT
ATOM      1  O   *** d   1      62.718  42.032  37.141  0.00  0.00    -0.306 OA
ATOM      2  O   *** d   1      63.647  39.439  39.962  0.00  0.00    -0.284 OA
ATOM      3  C   *** d   1      62.316  41.154  39.313  0.00  0.00     0.084 A 
ATOM      4  C   *** d   1      63.626  41.042  36.891  0.00  0.00     0.123 C 
ATOM      5  C   *** d   1      62.042  42.020  38.319  0.00  0.00     0.096 A 
ATOM      6  C   *** d   1      63.948  40.192  37.894  0.00  0.00     0.152 C 
ATOM      7  C   *** d   1      63.307  40.236  39.106  0.00  0.00     0.223 C 
ATOM      8  C   *** d   1      61.612  41.217  40.470  0.00  0.00     0.085 A 
ATOM      9  C   *** d   1      61.069  42.932  38.493  0.00  0.00     0.075 A 
ATOM     10  C   *** d   1      60.349  43.019  39.619  0.00  0.00     0.071 A 
ATOM     11  C   *** d   1      60.648  42.146  40.590  0.00  0.00     0.074 A 
ENDROOT
BRANCH   4  12
ATOM     12  C   *** d   1      64.177  41.022  35.643  0.00  0.00     0.004 A 
ATOM     13  C   *** d   1      63.978  39.939  34.854  0.00  0.00     0.054 A 
ATOM     14  C   *** d   1      64.458  39.773  33.603  0.00  0.00     0.102 A 
ATOM     15  C   *** d   1      65.213  40.766  33.093  0.00  0.00     0.099 A 
ATOM     16  C   *** d   1      65.462  41.843  33.849  0.00  0.00     0.040 A 
ATOM     17  C   *** d   1      64.965  41.962  35.088  0.00  0.00     0.017 A 
BRANCH  14  18
ATOM     18  O   *** d   1      64.235  38.672  32.807  0.00  0.00    -0.353 OA
ATOM     19  C   *** d   1      64.754  37.419  33.187  0.00  0.00     0.210 C 
ENDBRANCH  14  18
BRANCH  15  20
ATOM     20  O   *** d   1      65.742  40.678  31.840  0.00  0.00    -0.358 OA
ATOM     21  H   *** d   1      65.153  40.142  31.286  0.00  0.00     0.217 HD
ENDBRANCH  15  20
ENDBRANCH   4  12
BRANCH   6  22
ATOM     22  O   *** d   1      64.968  39.288  37.826  0.00  0.00    -0.355 OA
ATOM     23  H   *** d   1      65.792  39.711  38.108  0.00  0.00     0.218 HD
ENDBRANCH   6  22
BRANCH   8  24
ATOM     24  O   *** d   1      61.806  40.391  41.537  0.00  0.00    -0.360 OA
ATOM     25  H   *** d   1      62.508  40.755  42.100  0.00  0.00     0.217 HD
ENDBRANCH   8  24
BRANCH  10  26
ATOM     26  O   *** d   1      59.371  43.952  39.766  0.00  0.00    -0.361 OA
ATOM     27  H   *** d   1      58.520  43.567  39.499  0.00  0.00     0.217 HD
ENDBRANCH  10  26
TORSDOF 6
ENDMDL
MODEL 8
REMARK VINA RESULT:      -7.0      2.359      3.551
REMARK  6 active torsions:
REMARK  status: ('A' for Active; 'I' for Inactive)
REMARK    1  A    between atoms: O_2  and  C_12 
REMARK    2  A    between atoms: O_3  and  C_14 
REMARK    3  A    between atoms: O_4  and  C_20 
REMARK    4  A    between atoms: O_6  and  C_18 
REMARK    5  A    between atoms: O_7  and  C_22 
REMARK    6  A    between atoms: C_9  and  C_11 
ROOT
ATOM      1  O   *** d   1      40.784  49.186  23.952  0.00  0.00    -0.306 OA
ATOM      2  O   *** d   1      44.089  51.334  23.854  0.00  0.00    -0.284 OA
ATOM      3  C   *** d   1      41.883  51.252  24.369  0.00  0.00     0.084 A 
ATOM      4  C   *** d   1      41.975  48.598  23.626  0.00  0.00     0.123 C 
ATOM      5  C   *** d   1      40.783  50.476  24.377  0.00  0.00     0.096 A 
ATOM      6  C   *** d   1      43.083  49.375  23.567  0.00  0.00     0.152 C 
ATOM      7  C   *** d   1      43.053  50.697  23.931  0.00  0.00     0.223 C 
ATOM      8  C   *** d   1      41.800  52.538  24.788  0.00  0.00     0.085 A 
ATOM      9  C   *** d   1      39.618  50.993  24.806  0.00  0.00     0.075 A 
ATOM     10  C   *** d   1      39.500  52.257  25.234  0.00  0.00     0.071 A 
ATOM     11  C   *** d   1      40.612  53.004  25.210  0.00  0.00     0.074 A 
ENDROOT
BRANCH   4  12
ATOM     12  C   *** d   1      41.938  47.266  23.337  0.00  0.00     0.004 A 
ATOM     13  C   *** d   1      41.072  46.471  24.010  0.00  0.00     0.054 A 
ATOM     14  C   *** d   1      40.922  45.140  23.837  0.00  0.00     0.102 A 
ATOM     15  C   *** d   1      41.711  44.542  22.922  0.00  0.00     0.099 A 
ATOM     16  C   *** d   1      42.604  45.284  22.254  0.00  0.00     0.040 A 
ATOM     17  C   *** d   1      42.717  46.603  22.461  0.00  0.00     0.017 A 
BRANCH  14  18
ATOM     18  O   *** d   1      40.027  44.347  24.519  0.00  0.00    -0.353 OA
ATOM     19  C   *** d   1      38.652  44.437  24.227  0.00  0.00     0.210 C 
ENDBRANCH  14  18
BRANCH  15  20
ATOM     20  O   *** d   1      41.629  43.202  22.689  0.00  0.00    -0.358 OA
ATOM     21  H   *** d   1      42.441  42.776  23.004  0.00  0.00     0.217 HD
ENDBRANCH  15  20
ENDBRANCH   4  12
BRANCH   6  22
ATOM     22  O   *** d   1      44.282  48.949  23.076  0.00  0.00    -0.355 OA
ATOM     23  H   *** d   1      44.363  49.212  22.148  0.00  0.00     0.218 HD
ENDBRANCH   6  22
BRANCH   8  24
ATOM     24  O   *** d   1      42.848  53.407  24.821  0.00  0.00    -0.360 OA
ATOM     25  H   *** d   1      42.792  54.007  24.059  0.00  0.00     0.217 HD
ENDBRANCH   8  24
BRANCH  10  26
ATOM     26  O   *** d   1      38.308  52.753  25.663  0.00  0.00    -0.361 OA
ATOM     27  H   *** d   1      37.712  52.014  25.868  0.00  0.00     0.217 HD
ENDBRANCH  10  26
TORSDOF 6
ENDMDL
MODEL 9
REMARK VINA RESULT:      -7.0      3.403      8.272
REMARK  6 active torsions:
REMARK  status: ('A' for Active; 'I' for Inactive)
REMARK    1  A    between atoms: O_2  and  C_12 
REMARK    2  A    between atoms: O_3  and  C_14 
REMARK    3  A    between atoms: O_4  and  C_20 
REMARK    4  A    between atoms: O_6  and  C_18 
REMARK    5  A    between atoms: O_7  and  C_22 
REMARK    6  A    between atoms: C_9  and  C_11 
ROOT
ATOM      1  O   *** d   1      41.780  50.692  24.984  0.00  0.00    -0.306 OA
ATOM      2  O   *** d   1      42.088  48.272  21.886  0.00  0.00    -0.284 OA
ATOM      3  C   *** d   1      41.410  48.546  24.031  0.00  0.00     0.084 A 
ATOM      4  C   *** d   1      42.205  51.174  23.777  0.00  0.00     0.123 C 
ATOM      5  C   *** d   1      41.333  49.412  25.059  0.00  0.00     0.096 A 
ATOM      6  C   *** d   1      42.334  50.306  22.745  0.00  0.00     0.152 C 
ATOM      7  C   *** d   1      41.945  48.995  22.856  0.00  0.00     0.223 C 
ATOM      8  C   *** d   1      40.963  47.277  24.189  0.00  0.00     0.085 A 
ATOM      9  C   *** d   1      40.808  48.999  26.227  0.00  0.00     0.075 A 
ATOM     10  C   *** d   1      40.349  47.755  26.417  0.00  0.00     0.071 A 
ATOM     11  C   *** d   1      40.444  46.917  25.376  0.00  0.00     0.074 A 
ENDROOT
BRANCH   4  12
ATOM     12  C   *** d   1      42.514  52.501  23.725  0.00  0.00     0.004 A 
ATOM     13  C   *** d   1      41.822  53.368  24.501  0.00  0.00     0.054 A 
ATOM     14  C   *** d   1      42.011  54.704  24.557  0.00  0.00     0.102 A 
ATOM     15  C   *** d   1      42.965  55.228  23.763  0.00  0.00     0.099 A 
ATOM     16  C   *** d   1      43.654  54.412  22.955  0.00  0.00     0.040 A 
ATOM     17  C   *** d   1      43.430  53.091  22.933  0.00  0.00     0.017 A 
BRANCH  14  18
ATOM     18  O   *** d   1      41.309  55.572  25.363  0.00  0.00    -0.353 OA
ATOM     19  C   *** d   1      39.901  55.531  25.373  0.00  0.00     0.210 C 
ENDBRANCH  14  18
BRANCH  15  20
ATOM     20  O   *** d   1      43.217  56.567  23.753  0.00  0.00    -0.358 OA
ATOM     21  H   *** d   1      43.746  56.784  22.969  0.00  0.00     0.217 HD
ENDBRANCH  15  20
ENDBRANCH   4  12
BRANCH   6  22
ATOM     22  O   *** d   1      42.921  50.623  21.556  0.00  0.00    -0.355 OA
ATOM     23  H   *** d   1      42.858  51.579  21.409  0.00  0.00     0.218 HD
ENDBRANCH   6  22
BRANCH   8  24
ATOM     24  O   *** d   1      40.993  46.322  23.217  0.00  0.00    -0.360 OA
ATOM     25  H   *** d   1      41.402  46.691  22.417  0.00  0.00     0.217 HD
ENDBRANCH   8  24
BRANCH  10  26
ATOM     26  O   *** d   1      39.823  47.367  27.609  0.00  0.00    -0.361 OA
ATOM     27  H   *** d   1      39.639  48.154  28.147  0.00  0.00     0.217 HD
ENDBRANCH  10  26
TORSDOF 6
ENDMDL
MODEL 10
REMARK VINA RESULT:      -7.0     19.480     20.727
REMARK  6 active torsions:
REMARK  status: ('A' for Active; 'I' for Inactive)
REMARK    1  A    between atoms: O_2  and  C_12 
REMARK    2  A    between atoms: O_3  and  C_14 
REMARK    3  A    between atoms: O_4  and  C_20 
REMARK    4  A    between atoms: O_6  and  C_18 
REMARK    5  A    between atoms: O_7  and  C_22 
REMARK    6  A    between atoms: C_9  and  C_11 
ROOT
ATOM      1  O   *** d   1      24.950  50.745  15.559  0.00  0.00    -0.306 OA
ATOM      2  O   *** d   1      21.022  50.938  15.839  0.00  0.00    -0.284 OA
ATOM      3  C   *** d   1      22.986  50.471  16.869  0.00  0.00     0.084 A 
ATOM      4  C   *** d   1      24.215  51.278  14.537  0.00  0.00     0.123 C 
ATOM      5  C   *** d   1      24.323  50.419  16.718  0.00  0.00     0.096 A 
ATOM      6  C   *** d   1      22.866  51.295  14.653  0.00  0.00     0.152 C 
ATOM      7  C   *** d   1      22.239  50.894  15.805  0.00  0.00     0.223 C 
ATOM      8  C   *** d   1      22.429  50.109  18.050  0.00  0.00     0.085 A 
ATOM      9  C   *** d   1      25.084  50.009  17.749  0.00  0.00     0.075 A 
ATOM     10  C   *** d   1      24.569  49.651  18.933  0.00  0.00     0.071 A 
ATOM     11  C   *** d   1      23.236  49.711  19.049  0.00  0.00     0.074 A 
ENDROOT
BRANCH   4  12
ATOM     12  C   *** d   1      24.912  51.714  13.448  0.00  0.00     0.004 A 
ATOM     13  C   *** d   1      25.918  50.949  12.964  0.00  0.00     0.054 A 
ATOM     14  C   *** d   1      26.696  51.246  11.900  0.00  0.00     0.102 A 
ATOM     15  C   *** d   1      26.460  52.412  11.267  0.00  0.00     0.099 A 
ATOM     16  C   *** d   1      25.494  53.215  11.730  0.00  0.00     0.040 A 
ATOM     17  C   *** d   1      24.748  52.878  12.792  0.00  0.00     0.017 A 
BRANCH  14  18
ATOM     18  O   *** d   1      27.707  50.451  11.410  0.00  0.00    -0.353 OA
ATOM     19  C   *** d   1      28.458  49.651  12.294  0.00  0.00     0.210 C 
ENDBRANCH  14  18
BRANCH  15  20
ATOM     20  O   *** d   1      27.201  52.791  10.188  0.00  0.00    -0.358 OA
ATOM     21  H   *** d   1      28.140  52.771  10.427  0.00  0.00     0.217 HD
ENDBRANCH  15  20
ENDBRANCH   4  12
BRANCH   6  22
ATOM     22  O   *** d   1      22.021  51.625  13.634  0.00  0.00    -0.355 OA
ATOM     23  H   *** d   1      21.262  51.023  13.636  0.00  0.00     0.218 HD
ENDBRANCH   6  22
BRANCH   8  24
ATOM     24  O   *** d   1      21.092  50.124  18.310  0.00  0.00    -0.360 OA
ATOM     25  H   *** d   1      20.614  49.746  17.554  0.00  0.00     0.217 HD
ENDBRANCH   8  24
BRANCH  10  26
ATOM     26  O   *** d   1      25.364  49.242  19.958  0.00  0.00    -0.361 OA
ATOM     27  H   *** d   1      25.830  48.431  19.695  0.00  0.00     0.217 HD
ENDBRANCH  10  26
TORSDOF 6
ENDMDL
MODEL 11
REMARK VINA RESULT:      -6.9      3.209      5.966
REMARK  6 active torsions:
REMARK  status: ('A' for Active; 'I' for Inactive)
REMARK    1  A    between atoms: O_2  and  C_12 
REMARK    2  A    between atoms: O_3  and  C_14 
REMARK    3  A    between atoms: O_4  and  C_20 
REMARK    4  A    between atoms: O_6  and  C_18 
REMARK    5  A    between atoms: O_7  and  C_22 
REMARK    6  A    between atoms: C_9  and  C_11 
ROOT
ATOM      1  O   *** d   1      42.605  51.656  23.671  0.00  0.00    -0.306 OA
ATOM      2  O   *** d   1      40.658  52.276  27.043  0.00  0.00    -0.284 OA
ATOM      3  C   *** d   1      41.714  53.186  25.257  0.00  0.00     0.084 A 
ATOM      4  C   *** d   1      42.027  50.608  24.332  0.00  0.00     0.123 C 
ATOM      5  C   *** d   1      42.376  52.919  24.115  0.00  0.00     0.096 A 
ATOM      6  C   *** d   1      41.398  50.853  25.506  0.00  0.00     0.152 C 
ATOM      7  C   *** d   1      41.236  52.130  25.981  0.00  0.00     0.223 C 
ATOM      8  C   *** d   1      41.543  54.473  25.647  0.00  0.00     0.085 A 
ATOM      9  C   *** d   1      42.854  53.938  23.380  0.00  0.00     0.075 A 
ATOM     10  C   *** d   1      42.699  55.222  23.731  0.00  0.00     0.071 A 
ATOM     11  C   *** d   1      42.038  55.454  24.874  0.00  0.00     0.074 A 
ENDROOT
BRANCH   4  12
ATOM     12  C   *** d   1      42.175  49.375  23.767  0.00  0.00     0.004 A 
ATOM     13  C   *** d   1      41.123  48.524  23.762  0.00  0.00     0.054 A 
ATOM     14  C   *** d   1      41.117  47.276  23.246  0.00  0.00     0.102 A 
ATOM     15  C   *** d   1      42.264  46.829  22.695  0.00  0.00     0.099 A 
ATOM     16  C   *** d   1      43.340  47.626  22.705  0.00  0.00     0.040 A 
ATOM     17  C   *** d   1      43.297  48.858  23.232  0.00  0.00     0.017 A 
BRANCH  14  18
ATOM     18  O   *** d   1      40.034  46.426  23.235  0.00  0.00    -0.353 OA
ATOM     19  C   *** d   1      38.737  46.947  23.410  0.00  0.00     0.210 C 
ENDBRANCH  14  18
BRANCH  15  20
ATOM     20  O   *** d   1      42.347  45.580  22.156  0.00  0.00    -0.358 OA
ATOM     21  H   *** d   1      42.642  44.960  22.840  0.00  0.00     0.217 HD
ENDBRANCH  15  20
ENDBRANCH   4  12
BRANCH   6  22
ATOM     22  O   *** d   1      40.949  49.876  26.345  0.00  0.00    -0.355 OA
ATOM     23  H   *** d   1      41.284  49.017  26.048  0.00  0.00     0.218 HD
ENDBRANCH   6  22
BRANCH   8  24
ATOM     24  O   *** d   1      40.891  54.854  26.781  0.00  0.00    -0.360 OA
ATOM     25  H   *** d   1      41.503  54.812  27.533  0.00  0.00     0.217 HD
ENDBRANCH   8  24
BRANCH  10  26
ATOM     26  O   *** d   1      43.193  56.232  22.966  0.00  0.00    -0.361 OA
ATOM     27  H   *** d   1      43.770  55.858  22.280  0.00  0.00     0.217 HD
ENDBRANCH  10  26
TORSDOF 6
ENDMDL
MODEL 12
REMARK VINA RESULT:      -6.9      3.648      5.945
REMARK  6 active torsions:
REMARK  status: ('A' for Active; 'I' for Inactive)
REMARK    1  A    between atoms: O_2  and  C_12 
REMARK    2  A    between atoms: O_3  and  C_14 
REMARK    3  A    between atoms: O_4  and  C_20 
REMARK    4  A    between atoms: O_6  and  C_18 
REMARK    5  A    between atoms: O_7  and  C_22 
REMARK    6  A    between atoms: C_9  and  C_11 
ROOT
ATOM      1  O   *** d   1      41.171  51.442  25.360  0.00  0.00    -0.306 OA
ATOM      2  O   *** d   1      43.012  54.692  24.096  0.00  0.00    -0.284 OA
ATOM      3  C   *** d   1      41.663  53.749  25.654  0.00  0.00     0.084 A 
ATOM      4  C   *** d   1      42.051  51.370  24.316  0.00  0.00     0.123 C 
ATOM      5  C   *** d   1      41.054  52.613  26.039  0.00  0.00     0.096 A 
ATOM      6  C   *** d   1      42.636  52.513  23.885  0.00  0.00     0.152 C 
ATOM      7  C   *** d   1      42.452  53.705  24.538  0.00  0.00     0.223 C 
ATOM      8  C   *** d   1      41.481  54.885  26.371  0.00  0.00     0.085 A 
ATOM      9  C   *** d   1      40.274  52.625  27.135  0.00  0.00     0.075 A 
ATOM     10  C   *** d   1      40.076  53.726  27.872  0.00  0.00     0.071 A 
ATOM     11  C   *** d   1      40.694  54.842  27.460  0.00  0.00     0.074 A 
ENDROOT
BRANCH   4  12
ATOM     12  C   *** d   1      42.232  50.140  23.755  0.00  0.00     0.004 A 
ATOM     13  C   *** d   1      41.149  49.366  23.506  0.00  0.00     0.054 A 
ATOM     14  C   *** d   1      41.168  48.131  22.960  0.00  0.00     0.102 A 
ATOM     15  C   *** d   1      42.371  47.613  22.643  0.00  0.00     0.099 A 
ATOM     16  C   *** d   1      43.472  48.331  22.900  0.00  0.00     0.040 A 
ATOM     17  C   *** d   1      43.403  49.553  23.446  0.00  0.00     0.017 A 
BRANCH  14  18
ATOM     18  O   *** d   1      40.057  47.362  22.699  0.00  0.00    -0.353 OA
ATOM     19  C   *** d   1      39.263  46.897  23.766  0.00  0.00     0.210 C 
ENDBRANCH  14  18
BRANCH  15  20
ATOM     20  O   *** d   1      42.481  46.372  22.093  0.00  0.00    -0.358 OA
ATOM     21  H   *** d   1      42.780  45.749  22.774  0.00  0.00     0.217 HD
ENDBRANCH  15  20
ENDBRANCH   4  12
BRANCH   6  22
ATOM     22  O   *** d   1      43.380  52.601  22.745  0.00  0.00    -0.355 OA
ATOM     23  H   *** d   1      44.277  52.282  22.919  0.00  0.00     0.218 HD
ENDBRANCH   6  22
BRANCH   8  24
ATOM     24  O   *** d   1      42.049  56.086  26.071  0.00  0.00    -0.360 OA
ATOM     25  H   *** d   1      42.123  56.617  26.880  0.00  0.00     0.217 HD
ENDBRANCH   8  24
BRANCH  10  26
ATOM     26  O   *** d   1      39.282  53.708  28.976  0.00  0.00    -0.361 OA
ATOM     27  H   *** d   1      39.562  52.982  29.557  0.00  0.00     0.217 HD
ENDBRANCH  10  26
TORSDOF 6
ENDMDL
MODEL 13
REMARK VINA RESULT:      -6.9      2.879      6.751
REMARK  6 active torsions:
REMARK  status: ('A' for Active; 'I' for Inactive)
REMARK    1  A    between atoms: O_2  and  C_12 
REMARK    2  A    between atoms: O_3  and  C_14 
REMARK    3  A    between atoms: O_4  and  C_20 
REMARK    4  A    between atoms: O_6  and  C_18 
REMARK    5  A    between atoms: O_7  and  C_22 
REMARK    6  A    between atoms: C_9  and  C_11 
ROOT
ATOM      1  O   *** d   1      40.432  48.627  24.726  0.00  0.00    -0.306 OA
ATOM      2  O   *** d   1      41.495  45.276  22.940  0.00  0.00    -0.284 OA
ATOM      3  C   *** d   1      40.025  46.322  24.311  0.00  0.00     0.084 A 
ATOM      4  C   *** d   1      41.448  48.630  23.810  0.00  0.00     0.123 C 
ATOM      5  C   *** d   1      39.709  47.491  24.900  0.00  0.00     0.096 A 
ATOM      6  C   *** d   1      41.810  47.454  23.245  0.00  0.00     0.152 C 
ATOM      7  C   *** d   1      41.113  46.297  23.485  0.00  0.00     0.223 C 
ATOM      8  C   *** d   1      39.267  45.225  24.551  0.00  0.00     0.085 A 
ATOM      9  C   *** d   1      38.640  47.548  25.715  0.00  0.00     0.075 A 
ATOM     10  C   *** d   1      37.864  46.485  25.969  0.00  0.00     0.071 A 
ATOM     11  C   *** d   1      38.208  45.337  25.371  0.00  0.00     0.074 A 
ENDROOT
BRANCH   4  12
ATOM     12  C   *** d   1      42.053  49.829  23.575  0.00  0.00     0.004 A 
ATOM     13  C   *** d   1      42.339  50.637  24.623  0.00  0.00     0.054 A 
ATOM     14  C   *** d   1      42.931  51.849  24.550  0.00  0.00     0.102 A 
ATOM     15  C   *** d   1      43.259  52.304  23.324  0.00  0.00     0.099 A 
ATOM     16  C   *** d   1      42.967  51.552  22.256  0.00  0.00     0.040 A 
ATOM     17  C   *** d   1      42.376  50.355  22.378  0.00  0.00     0.017 A 
BRANCH  14  18
ATOM     18  O   *** d   1      43.229  52.654  25.627  0.00  0.00    -0.353 OA
ATOM     19  C   *** d   1      42.187  53.276  26.342  0.00  0.00     0.210 C 
ENDBRANCH  14  18
BRANCH  15  20
ATOM     20  O   *** d   1      43.855  53.518  23.160  0.00  0.00    -0.358 OA
ATOM     21  H   *** d   1      44.810  53.423  23.297  0.00  0.00     0.217 HD
ENDBRANCH  15  20
ENDBRANCH   4  12
BRANCH   6  22
ATOM     22  O   *** d   1      42.919  47.296  22.467  0.00  0.00    -0.355 OA
ATOM     23  H   *** d   1      43.038  46.357  22.262  0.00  0.00     0.218 HD
ENDBRANCH   6  22
BRANCH   8  24
ATOM     24  O   *** d   1      39.497  43.996  24.008  0.00  0.00    -0.360 OA
ATOM     25  H   *** d   1      40.434  43.768  24.116  0.00  0.00     0.217 HD
ENDBRANCH   8  24
BRANCH  10  26
ATOM     26  O   *** d   1      36.790  46.573  26.798  0.00  0.00    -0.361 OA
ATOM     27  H   *** d   1      36.878  47.367  27.350  0.00  0.00     0.217 HD
ENDBRANCH  10  26
TORSDOF 6
ENDMDL
MODEL 14
REMARK VINA RESULT:      -6.8      3.206      6.540
REMARK  6 active torsions:
REMARK  status: ('A' for Active; 'I' for Inactive)
REMARK    1  A    between atoms: O_2  and  C_12 
REMARK    2  A    between atoms: O_3  and  C_14 
REMARK    3  A    between atoms: O_4  and  C_20 
REMARK    4  A    between atoms: O_6  and  C_18 
REMARK    5  A    between atoms: O_7  and  C_22 
REMARK    6  A    between atoms: C_9  and  C_11 
ROOT
ATOM      1  O   *** d   1      40.260  44.820  25.971  0.00  0.00    -0.306 OA
ATOM      2  O   *** d   1      40.761  47.161  22.839  0.00  0.00    -0.284 OA
ATOM      3  C   *** d   1      41.312  45.224  23.878  0.00  0.00     0.084 A 
ATOM      4  C   *** d   1      39.476  45.928  25.811  0.00  0.00     0.123 C 
ATOM      5  C   *** d   1      41.107  44.465  24.971  0.00  0.00     0.096 A 
ATOM      6  C   *** d   1      39.701  46.729  24.742  0.00  0.00     0.152 C 
ATOM      7  C   *** d   1      40.613  46.394  23.773  0.00  0.00     0.223 C 
ATOM      8  C   *** d   1      42.190  44.814  22.931  0.00  0.00     0.085 A 
ATOM      9  C   *** d   1      41.779  43.306  25.100  0.00  0.00     0.075 A 
ATOM     10  C   *** d   1      42.648  42.865  24.181  0.00  0.00     0.071 A 
ATOM     11  C   *** d   1      42.832  43.647  23.108  0.00  0.00     0.074 A 
ENDROOT
BRANCH   4  12
ATOM     12  C   *** d   1      38.548  46.164  26.783  0.00  0.00     0.004 A 
ATOM     13  C   *** d   1      37.299  45.664  26.634  0.00  0.00     0.054 A 
ATOM     14  C   *** d   1      36.278  45.814  27.504  0.00  0.00     0.102 A 
ATOM     15  C   *** d   1      36.515  46.536  28.618  0.00  0.00     0.099 A 
ATOM     16  C   *** d   1      37.728  47.077  28.792  0.00  0.00     0.040 A 
ATOM     17  C   *** d   1      38.711  46.901  27.898  0.00  0.00     0.017 A 
BRANCH  14  18
ATOM     18  O   *** d   1      35.016  45.287  27.347  0.00  0.00    -0.353 OA
ATOM     19  C   *** d   1      34.816  43.900  27.490  0.00  0.00     0.210 C 
ENDBRANCH  14  18
BRANCH  15  20
ATOM     20  O   *** d   1      35.539  46.742  29.546  0.00  0.00    -0.358 OA
ATOM     21  H   *** d   1      35.479  47.691  29.737  0.00  0.00     0.217 HD
ENDBRANCH  15  20
ENDBRANCH   4  12
BRANCH   6  22
ATOM     22  O   *** d   1      39.119  47.950  24.573  0.00  0.00    -0.355 OA
ATOM     23  H   *** d   1      39.654  48.483  23.967  0.00  0.00     0.218 HD
ENDBRANCH   6  22
BRANCH   8  24
ATOM     24  O   *** d   1      42.471  45.504  21.790  0.00  0.00    -0.360 OA
ATOM     25  H   *** d   1      43.398  45.794  21.811  0.00  0.00     0.217 HD
ENDBRANCH   8  24
BRANCH  10  26
ATOM     26  O   *** d   1      43.312  41.689  24.339  0.00  0.00    -0.361 OA
ATOM     27  H   *** d   1      44.242  41.874  24.547  0.00  0.00     0.217 HD
ENDBRANCH  10  26
TORSDOF 6
ENDMDL
MODEL 15
REMARK VINA RESULT:      -6.8     27.927     29.680
REMARK  6 active torsions:
REMARK  status: ('A' for Active; 'I' for Inactive)
REMARK    1  A    between atoms: O_2  and  C_12 
REMARK    2  A    between atoms: O_3  and  C_14 
REMARK    3  A    between atoms: O_4  and  C_20 
REMARK    4  A    between atoms: O_6  and  C_18 
REMARK    5  A    between atoms: O_7  and  C_22 
REMARK    6  A    between atoms: C_9  and  C_11 
ROOT
ATOM      1  O   *** d   1      31.928  58.871  -0.289  0.00  0.00    -0.306 OA
ATOM      2  O   *** d   1      32.765  55.081  -0.984  0.00  0.00    -0.284 OA
ATOM      3  C   *** d   1      33.376  57.247  -1.247  0.00  0.00     0.084 A 
ATOM      4  C   *** d   1      31.178  57.885   0.291  0.00  0.00     0.123 C 
ATOM      5  C   *** d   1      33.041  58.525  -0.985  0.00  0.00     0.096 A 
ATOM      6  C   *** d   1      31.472  56.596   0.000  0.00  0.00     0.152 C 
ATOM      7  C   *** d   1      32.560  56.262  -0.765  0.00  0.00     0.223 C 
ATOM      8  C   *** d   1      34.492  56.980  -1.967  0.00  0.00     0.085 A 
ATOM      9  C   *** d   1      33.827  59.516  -1.443  0.00  0.00     0.075 A 
ATOM     10  C   *** d   1      34.941  59.290  -2.152  0.00  0.00     0.071 A 
ATOM     11  C   *** d   1      35.244  58.008  -2.398  0.00  0.00     0.074 A 
ENDROOT
BRANCH   4  12
ATOM     12  C   *** d   1      30.150  58.292   1.090  0.00  0.00     0.004 A 
ATOM     13  C   *** d   1      28.979  58.656   0.518  0.00  0.00     0.054 A 
ATOM     14  C   *** d   1      27.877  59.081   1.173  0.00  0.00     0.102 A 
ATOM     15  C   *** d   1      27.948  59.162   2.517  0.00  0.00     0.099 A 
ATOM     16  C   *** d   1      29.098  58.841   3.123  0.00  0.00     0.040 A 
ATOM     17  C   *** d   1      30.167  58.426   2.430  0.00  0.00     0.017 A 
BRANCH  14  18
ATOM     18  O   *** d   1      26.686  59.435   0.579  0.00  0.00    -0.353 OA
ATOM     19  C   *** d   1      25.872  58.440   0.001  0.00  0.00     0.210 C 
ENDBRANCH  14  18
BRANCH  15  20
ATOM     20  O   *** d   1      26.885  59.586   3.255  0.00  0.00    -0.358 OA
ATOM     21  H   *** d   1      27.078  60.467   3.612  0.00  0.00     0.217 HD
ENDBRANCH  15  20
ENDBRANCH   4  12
BRANCH   6  22
ATOM     22  O   *** d   1      30.689  55.539   0.363  0.00  0.00    -0.355 OA
ATOM     23  H   *** d   1      30.165  55.778   1.141  0.00  0.00     0.218 HD
ENDBRANCH   6  22
BRANCH   8  24
ATOM     24  O   *** d   1      34.922  55.728  -2.288  0.00  0.00    -0.360 OA
ATOM     25  H   *** d   1      34.387  55.382  -3.021  0.00  0.00     0.217 HD
ENDBRANCH   8  24
BRANCH  10  26
ATOM     26  O   *** d   1      35.716  60.313  -2.602  0.00  0.00    -0.361 OA
ATOM     27  H   *** d   1      35.430  60.560  -3.496  0.00  0.00     0.217 HD
ENDBRANCH  10  26
TORSDOF 6
ENDMDL
MODEL 16
REMARK VINA RESULT:      -6.8     24.656     26.246
REMARK  6 active torsions:
REMARK  status: ('A' for Active; 'I' for Inactive)
REMARK    1  A    between atoms: O_2  and  C_12 
REMARK    2  A    between atoms: O_3  and  C_14 
REMARK    3  A    between atoms: O_4  and  C_20 
REMARK    4  A    between atoms: O_6  and  C_18 
REMARK    5  A    between atoms: O_7  and  C_22 
REMARK    6  A    between atoms: C_9  and  C_11 
ROOT
ATOM      1  O   *** d   1      61.894  40.123  39.505  0.00  0.00    -0.306 OA
ATOM      2  O   *** d   1      61.583  43.443  37.400  0.00  0.00    -0.284 OA
ATOM      3  C   *** d   1      62.540  41.399  37.606  0.00  0.00     0.084 A 
ATOM      4  C   *** d   1      60.955  41.060  39.836  0.00  0.00     0.123 C 
ATOM      5  C   *** d   1      62.611  40.288  38.364  0.00  0.00     0.096 A 
ATOM      6  C   *** d   1      60.902  42.204  39.114  0.00  0.00     0.152 C 
ATOM      7  C   *** d   1      61.686  42.389  38.003  0.00  0.00     0.223 C 
ATOM      8  C   *** d   1      63.304  41.500  36.492  0.00  0.00     0.085 A 
ATOM      9  C   *** d   1      63.441  39.295  37.996  0.00  0.00     0.075 A 
ATOM     10  C   *** d   1      64.205  39.357  36.897  0.00  0.00     0.071 A 
ATOM     11  C   *** d   1      64.114  40.477  36.167  0.00  0.00     0.074 A 
ENDROOT
BRANCH   4  12
ATOM     12  C   *** d   1      60.169  40.780  40.916  0.00  0.00     0.004 A 
ATOM     13  C   *** d   1      60.641  41.043  42.157  0.00  0.00     0.054 A 
ATOM     14  C   *** d   1      59.985  40.819  43.316  0.00  0.00     0.102 A 
ATOM     15  C   *** d   1      58.754  40.276  43.236  0.00  0.00     0.099 A 
ATOM     16  C   *** d   1      58.259  39.971  42.029  0.00  0.00     0.040 A 
ATOM     17  C   *** d   1      58.950  40.209  40.906  0.00  0.00     0.017 A 
BRANCH  14  18
ATOM     18  O   *** d   1      60.471  41.105  44.572  0.00  0.00    -0.353 OA
ATOM     19  C   *** d   1      61.602  40.417  45.056  0.00  0.00     0.210 C 
ENDBRANCH  14  18
BRANCH  15  20
ATOM     20  O   *** d   1      58.025  40.013  44.356  0.00  0.00    -0.358 OA
ATOM     21  H   *** d   1      57.964  40.820  44.891  0.00  0.00     0.217 HD
ENDBRANCH  15  20
ENDBRANCH   4  12
BRANCH   6  22
ATOM     22  O   *** d   1      60.145  43.285  39.459  0.00  0.00    -0.355 OA
ATOM     23  H   *** d   1      59.351  43.312  38.905  0.00  0.00     0.218 HD
ENDBRANCH   6  22
BRANCH   8  24
ATOM     24  O   *** d   1      63.309  42.577  35.656  0.00  0.00    -0.360 OA
ATOM     25  H   *** d   1      64.196  42.681  35.272  0.00  0.00     0.217 HD
ENDBRANCH   8  24
BRANCH  10  26
ATOM     26  O   *** d   1      65.034  38.337  36.551  0.00  0.00    -0.361 OA
ATOM     27  H   *** d   1      65.441  38.535  35.692  0.00  0.00     0.217 HD
ENDBRANCH  10  26
TORSDOF 6
ENDMDL
MODEL 17
REMARK VINA RESULT:      -6.7     18.294     20.901
REMARK  6 active torsions:
REMARK  status: ('A' for Active; 'I' for Inactive)
REMARK    1  A    between atoms: O_2  and  C_12 
REMARK    2  A    between atoms: O_3  and  C_14 
REMARK    3  A    between atoms: O_4  and  C_20 
REMARK    4  A    between atoms: O_6  and  C_18 
REMARK    5  A    between atoms: O_7  and  C_22 
REMARK    6  A    between atoms: C_9  and  C_11 
ROOT
ATOM      1  O   *** d   1      52.693  46.730  41.630  0.00  0.00    -0.306 OA
ATOM      2  O   *** d   1      55.058  48.194  38.836  0.00  0.00    -0.284 OA
ATOM      3  C   *** d   1      54.515  46.419  40.135  0.00  0.00     0.084 A 
ATOM      4  C   *** d   1      52.435  47.958  41.088  0.00  0.00     0.123 C 
ATOM      5  C   *** d   1      53.682  45.970  41.094  0.00  0.00     0.096 A 
ATOM      6  C   *** d   1      53.290  48.445  40.157  0.00  0.00     0.152 C 
ATOM      7  C   *** d   1      54.331  47.692  39.674  0.00  0.00     0.223 C 
ATOM      8  C   *** d   1      55.494  45.609  39.664  0.00  0.00     0.085 A 
ATOM      9  C   *** d   1      53.837  44.719  41.564  0.00  0.00     0.075 A 
ATOM     10  C   *** d   1      54.788  43.888  41.117  0.00  0.00     0.071 A 
ATOM     11  C   *** d   1      55.602  44.367  40.166  0.00  0.00     0.074 A 
ENDROOT
BRANCH   4  12
ATOM     12  C   *** d   1      51.347  48.622  41.573  0.00  0.00     0.004 A 
ATOM     13  C   *** d   1      50.301  48.859  40.747  0.00  0.00     0.054 A 
ATOM     14  C   *** d   1      49.161  49.503  41.079  0.00  0.00     0.102 A 
ATOM     15  C   *** d   1      49.055  49.963  42.342  0.00  0.00     0.099 A 
ATOM     16  C   *** d   1      50.079  49.778  43.185  0.00  0.00     0.040 A 
ATOM     17  C   *** d   1      51.192  49.134  42.809  0.00  0.00     0.017 A 
BRANCH  14  18
ATOM     18  O   *** d   1      48.098  49.724  40.232  0.00  0.00    -0.353 OA
ATOM     19  C   *** d   1      47.328  48.635  39.779  0.00  0.00     0.210 C 
ENDBRANCH  14  18
BRANCH  15  20
ATOM     20  O   *** d   1      47.941  50.628  42.759  0.00  0.00    -0.358 OA
ATOM     21  H   *** d   1      47.156  50.188  42.397  0.00  0.00     0.217 HD
ENDBRANCH  15  20
ENDBRANCH   4  12
BRANCH   6  22
ATOM     22  O   *** d   1      53.248  49.723  39.682  0.00  0.00    -0.355 OA
ATOM     23  H   *** d   1      52.631  49.770  38.938  0.00  0.00     0.218 HD
ENDBRANCH   6  22
BRANCH   8  24
ATOM     24  O   *** d   1      56.387  45.961  38.698  0.00  0.00    -0.360 OA
ATOM     25  H   *** d   1      57.283  45.957  39.073  0.00  0.00     0.217 HD
ENDBRANCH   8  24
BRANCH  10  26
ATOM     26  O   *** d   1      54.920  42.629  41.612  0.00  0.00    -0.361 OA
ATOM     27  H   *** d   1      55.513  42.649  42.381  0.00  0.00     0.217 HD
ENDBRANCH  10  26
TORSDOF 6
ENDMDL
MODEL 18
REMARK VINA RESULT:      -6.6      3.367      8.588
REMARK  6 active torsions:
REMARK  status: ('A' for Active; 'I' for Inactive)
REMARK    1  A    between atoms: O_2  and  C_12 
REMARK    2  A    between atoms: O_3  and  C_14 
REMARK    3  A    between atoms: O_4  and  C_20 
REMARK    4  A    between atoms: O_6  and  C_18 
REMARK    5  A    between atoms: O_7  and  C_22 
REMARK    6  A    between atoms: C_9  and  C_11 
ROOT
ATOM      1  O   *** d   1      41.568  50.426  25.592  0.00  0.00    -0.306 OA
ATOM      2  O   *** d   1      43.406  49.720  22.176  0.00  0.00    -0.284 OA
ATOM      3  C   *** d   1      42.061  48.924  23.817  0.00  0.00     0.084 A 
ATOM      4  C   *** d   1      42.205  51.440  24.933  0.00  0.00     0.123 C 
ATOM      5  C   *** d   1      41.458  49.216  24.984  0.00  0.00     0.096 A 
ATOM      6  C   *** d   1      42.857  51.153  23.782  0.00  0.00     0.152 C 
ATOM      7  C   *** d   1      42.797  49.906  23.214  0.00  0.00     0.223 C 
ATOM      8  C   *** d   1      41.923  47.687  23.282  0.00  0.00     0.085 A 
ATOM      9  C   *** d   1      40.724  48.271  25.599  0.00  0.00     0.075 A 
ATOM     10  C   *** d   1      40.560  47.040  25.096  0.00  0.00     0.071 A 
ATOM     11  C   *** d   1      41.176  46.780  23.935  0.00  0.00     0.074 A 
ENDROOT
BRANCH   4  12
ATOM     12  C   *** d   1      42.170  52.668  25.527  0.00  0.00     0.004 A 
ATOM     13  C   *** d   1      41.678  53.720  24.831  0.00  0.00     0.054 A 
ATOM     14  C   *** d   1      41.581  54.990  25.280  0.00  0.00     0.102 A 
ATOM     15  C   *** d   1      42.023  55.241  26.528  0.00  0.00     0.099 A 
ATOM     16  C   *** d   1      42.547  54.236  27.242  0.00  0.00     0.040 A 
ATOM     17  C   *** d   1      42.624  52.991  26.753  0.00  0.00     0.017 A 
BRANCH  14  18
ATOM     18  O   *** d   1      41.064  56.047  24.566  0.00  0.00    -0.353 OA
ATOM     19  C   *** d   1      41.546  56.317  23.270  0.00  0.00     0.210 C 
ENDBRANCH  14  18
BRANCH  15  20
ATOM     20  O   *** d   1      41.967  56.495  27.057  0.00  0.00    -0.358 OA
ATOM     21  H   *** d   1      41.246  56.533  27.705  0.00  0.00     0.217 HD
ENDBRANCH  15  20
ENDBRANCH   4  12
BRANCH   6  22
ATOM     22  O   *** d   1      43.678  52.030  23.136  0.00  0.00    -0.355 OA
ATOM     23  H   *** d   1      44.431  52.247  23.706  0.00  0.00     0.218 HD
ENDBRANCH   6  22
BRANCH   8  24
ATOM     24  O   *** d   1      42.488  47.286  22.108  0.00  0.00    -0.360 OA
ATOM     25  H   *** d   1      42.409  48.000  21.454  0.00  0.00     0.217 HD
ENDBRANCH   8  24
BRANCH  10  26
ATOM     26  O   *** d   1      39.811  46.105  25.740  0.00  0.00    -0.361 OA
ATOM     27  H   *** d   1      38.880  46.379  25.729  0.00  0.00     0.217 HD
ENDBRANCH  10  26
TORSDOF 6
ENDMDL
MODEL 19
REMARK VINA RESULT:      -6.6     21.394     24.426
REMARK  6 active torsions:
REMARK  status: ('A' for Active; 'I' for Inactive)
REMARK    1  A    between atoms: O_2  and  C_12 
REMARK    2  A    between atoms: O_3  and  C_14 
REMARK    3  A    between atoms: O_4  and  C_20 
REMARK    4  A    between atoms: O_6  and  C_18 
REMARK    5  A    between atoms: O_7  and  C_22 
REMARK    6  A    between atoms: C_9  and  C_11 
ROOT
ATOM      1  O   *** d   1      54.923  42.598  43.743  0.00  0.00    -0.306 OA
ATOM      2  O   *** d   1      57.668  39.771  43.896  0.00  0.00    -0.284 OA
ATOM      3  C   *** d   1      55.968  40.837  44.950  0.00  0.00     0.084 A 
ATOM      4  C   *** d   1      55.659  42.296  42.632  0.00  0.00     0.123 C 
ATOM      5  C   *** d   1      55.051  41.818  44.847  0.00  0.00     0.096 A 
ATOM      6  C   *** d   1      56.618  41.345  42.732  0.00  0.00     0.152 C 
ATOM      7  C   *** d   1      56.786  40.612  43.879  0.00  0.00     0.223 C 
ATOM      8  C   *** d   1      56.051  40.115  46.094  0.00  0.00     0.085 A 
ATOM      9  C   *** d   1      54.230  42.060  45.885  0.00  0.00     0.075 A 
ATOM     10  C   *** d   1      54.278  41.361  47.027  0.00  0.00     0.071 A 
ATOM     11  C   *** d   1      55.204  40.395  47.099  0.00  0.00     0.074 A 
ENDROOT
BRANCH   4  12
ATOM     12  C   *** d   1      55.394  43.024  41.509  0.00  0.00     0.004 A 
ATOM     13  C   *** d   1      56.227  44.036  41.171  0.00  0.00     0.054 A 
ATOM     14  C   *** d   1      56.096  44.843  40.096  0.00  0.00     0.102 A 
ATOM     15  C   *** d   1      55.036  44.633  39.290  0.00  0.00     0.099 A 
ATOM     16  C   *** d   1      54.168  43.662  39.603  0.00  0.00     0.040 A 
ATOM     17  C   *** d   1      54.340  42.887  40.683  0.00  0.00     0.017 A 
BRANCH  14  18
ATOM     18  O   *** d   1      56.959  45.860  39.756  0.00  0.00    -0.353 OA
ATOM     19  C   *** d   1      57.277  46.852  40.705  0.00  0.00     0.210 C 
ENDBRANCH  14  18
BRANCH  15  20
ATOM     20  O   *** d   1      54.825  45.405  38.187  0.00  0.00    -0.358 OA
ATOM     21  H   *** d   1      53.895  45.328  37.921  0.00  0.00     0.217 HD
ENDBRANCH  15  20
ENDBRANCH   4  12
BRANCH   6  22
ATOM     22  O   *** d   1      57.537  41.088  41.756  0.00  0.00    -0.355 OA
ATOM     23  H   *** d   1      58.426  41.105  42.138  0.00  0.00     0.218 HD
ENDBRANCH   6  22
BRANCH   8  24
ATOM     24  O   *** d   1      56.939  39.102  46.304  0.00  0.00    -0.360 OA
ATOM     25  H   *** d   1      56.963  38.529  45.520  0.00  0.00     0.217 HD
ENDBRANCH   8  24
BRANCH  10  26
ATOM     26  O   *** d   1      53.434  41.629  48.059  0.00  0.00    -0.361 OA
ATOM     27  H   *** d   1      53.374  40.848  48.632  0.00  0.00     0.217 HD
ENDBRANCH  10  26
TORSDOF 6
ENDMDL
MODEL 20
REMARK VINA RESULT:      -6.5      3.483      4.952
REMARK  6 active torsions:
REMARK  status: ('A' for Active; 'I' for Inactive)
REMARK    1  A    between atoms: O_2  and  C_12 
REMARK    2  A    between atoms: O_3  and  C_14 
REMARK    3  A    between atoms: O_4  and  C_20 
REMARK    4  A    between atoms: O_6  and  C_18 
REMARK    5  A    between atoms: O_7  and  C_22 
REMARK    6  A    between atoms: C_9  and  C_11 
ROOT
ATOM      1  O   *** d   1      39.529  45.817  24.510  0.00  0.00    -0.306 OA
ATOM      2  O   *** d   1      42.359  43.472  23.083  0.00  0.00    -0.284 OA
ATOM      3  C   *** d   1      41.572  45.584  23.318  0.00  0.00     0.084 A 
ATOM      4  C   *** d   1      39.542  44.487  24.826  0.00  0.00     0.123 C 
ATOM      5  C   *** d   1      40.577  46.338  23.822  0.00  0.00     0.096 A 
ATOM      6  C   *** d   1      40.508  43.705  24.288  0.00  0.00     0.152 C 
ATOM      7  C   *** d   1      41.523  44.235  23.534  0.00  0.00     0.223 C 
ATOM      8  C   *** d   1      42.574  46.173  22.622  0.00  0.00     0.085 A 
ATOM      9  C   *** d   1      40.600  47.669  23.628  0.00  0.00     0.075 A 
ATOM     10  C   *** d   1      41.578  48.287  22.953  0.00  0.00     0.071 A 
ATOM     11  C   *** d   1      42.551  47.508  22.461  0.00  0.00     0.074 A 
ENDROOT
BRANCH   4  12
ATOM     12  C   *** d   1      38.535  44.042  25.632  0.00  0.00     0.004 A 
ATOM     13  C   *** d   1      38.680  44.134  26.975  0.00  0.00     0.054 A 
ATOM     14  C   *** d   1      37.777  43.736  27.897  0.00  0.00     0.102 A 
ATOM     15  C   *** d   1      36.631  43.188  27.446  0.00  0.00     0.099 A 
ATOM     16  C   *** d   1      36.458  43.048  26.125  0.00  0.00     0.040 A 
ATOM     17  C   *** d   1      37.385  43.457  25.247  0.00  0.00     0.017 A 
BRANCH  14  18
ATOM     18  O   *** d   1      37.932  43.850  29.261  0.00  0.00    -0.353 OA
ATOM     19  C   *** d   1      38.907  43.075  29.919  0.00  0.00     0.210 C 
ENDBRANCH  14  18
BRANCH  15  20
ATOM     20  O   *** d   1      35.669  42.755  28.308  0.00  0.00    -0.358 OA
ATOM     21  H   *** d   1      35.399  43.493  28.877  0.00  0.00     0.217 HD
ENDBRANCH  15  20
ENDBRANCH   4  12
BRANCH   6  22
ATOM     22  O   *** d   1      40.518  42.344  24.375  0.00  0.00    -0.355 OA
ATOM     23  H   *** d   1      39.799  41.980  23.838  0.00  0.00     0.218 HD
ENDBRANCH   6  22
BRANCH   8  24
ATOM     24  O   *** d   1      43.627  45.506  22.071  0.00  0.00    -0.360 OA
ATOM     25  H   *** d   1      44.334  46.139  21.863  0.00  0.00     0.217 HD
ENDBRANCH   8  24
BRANCH  10  26
ATOM     26  O   *** d   1      41.574  49.635  22.774  0.00  0.00    -0.361 OA
ATOM     27  H   *** d   1      42.192  49.863  22.060  0.00  0.00     0.217 HD
ENDBRANCH  10  26
TORSDOF 6
ENDMDL
