# Supplementary material for: Astragalus in Acute Pancreatitis: Insights from Network Pharmacology, Molecular Docking, and Meta-Analysis Validation
Source: Curr Issues Mol Biol. 2025 May 21;47(5):379. doi: 10.3390/cimb47050379 (PMC12109879; doi:10.3390/cimb47050379)
Supplement: Supplementary file 1 [file cimb-47-00379-s001.zip › Original Data/Network Pharmacology/5 Molecular Docking/Isorhamnetin/EGFR/grid.gpf]

npts 60 38 60                        # num.grid points in xyz
gridfld 8a27.maps.fld                # grid_data_file
spacing 1.0                          # spacing(A)
receptor_types A C H HD N NA OA SA   # receptor atom types
ligand_types A C HD N NA OA SA       # ligand atom types
receptor 8a27.pdbqt                  # macromolecule
gridcenter 9.744 -6.901 -15.254      # xyz-coordinates or auto
smooth 0.5                           # store minimum energy w/in rad(A)
map 8a27.A.map                       # atom-specific affinity map
map 8a27.C.map                       # atom-specific affinity map
map 8a27.HD.map                      # atom-specific affinity map
map 8a27.N.map                       # atom-specific affinity map
map 8a27.NA.map                      # atom-specific affinity map
map 8a27.OA.map                      # atom-specific affinity map
map 8a27.SA.map                      # atom-specific affinity map
elecmap 8a27.e.map                   # electrostatic potential map
dsolvmap 8a27.d.map              # desolvation potential map
dielectric -0.1465                   # <0, AD4 distance-dep.diel;>0, constant
