# Supplementary material for: Astragalus in Acute Pancreatitis: Insights from Network Pharmacology, Molecular Docking, and Meta-Analysis Validation
Source: Curr Issues Mol Biol. 2025 May 21;47(5):379. doi: 10.3390/cimb47050379 (PMC12109879; doi:10.3390/cimb47050379)
Supplement: Supplementary file 1 [file cimb-47-00379-s001.zip › Original Data/Network Pharmacology/5 Molecular Docking/Isorhamnetin/EGFR/log.txt]

#################################################################
# If you used AutoDock Vina in your work, please cite:          #
#                                                               #
# O. Trott, A. J. Olson,                                        #
# AutoDock Vina: improving the speed and accuracy of docking    #
# with a new scoring function, efficient optimization and       #
# multithreading, Journal of Computational Chemistry 31 (2010)  #
# 455-461                                                       #
#                                                               #
# DOI 10.1002/jcc.21334                                         #
#                                                               #
# Please see http://vina.scripps.edu for more information.      #
#################################################################

WARNING: The search space volume > 27000 Angstrom^3 (See FAQ)
Detected 22 CPUs
WARNING: at low exhaustiveness, it may be impossible to utilize all CPUs
Reading input ... done.
Setting up the scoring function ... done.
Analyzing the binding site ... done.
Using random seed: -1174973504
Performing search ... done.
Refining results ... done.

mode |   affinity | dist from best mode
     | (kcal/mol) | rmsd l.b.| rmsd u.b.
-----+------------+----------+----------
   1         -9.5      0.000      0.000
   2         -9.0      4.225      7.091
   3         -8.6      4.148      7.040
   4         -8.5      5.155      8.317
   5         -8.4      1.892      7.223
   6         -8.0      2.014      7.075
   7         -7.9      8.192     11.718
   8         -7.8      6.660     11.046
   9         -7.8      8.358     10.113
  10         -7.8      8.207     10.343
  11         -7.7      9.208     10.666
  12         -7.7      7.562     12.469
  13         -7.7      7.943     10.370
  14         -7.6      8.391     11.797
  15         -7.6      7.994     13.142
  16         -7.6      9.054     12.126
  17         -7.3      8.734     13.858
  18         -7.1     30.634     32.982
  19         -6.9     10.090     13.757
  20         -6.8     10.534     15.506
Writing output ... done.
