# Supplementary material for: Astragalus in Acute Pancreatitis: Insights from Network Pharmacology, Molecular Docking, and Meta-Analysis Validation
Source: Curr Issues Mol Biol. 2025 May 21;47(5):379. doi: 10.3390/cimb47050379 (PMC12109879; doi:10.3390/cimb47050379)
Supplement: Supplementary file 1 [file cimb-47-00379-s001.zip › Original Data/Network Pharmacology/5 Molecular Docking/Isorhamnetin/EGFR/output.pdbqt]

MODEL 1
REMARK VINA RESULT:      -9.5      0.000      0.000
REMARK  6 active torsions:
REMARK  status: ('A' for Active; 'I' for Inactive)
REMARK    1  A    between atoms: O_2  and  C_12 
REMARK    2  A    between atoms: O_3  and  C_14 
REMARK    3  A    between atoms: O_4  and  C_20 
REMARK    4  A    between atoms: O_6  and  C_18 
REMARK    5  A    between atoms: O_7  and  C_22 
REMARK    6  A    between atoms: C_9  and  C_11 
ROOT
ATOM      1  O   *** d   1      19.766 -10.339  -8.011  0.00  0.00    -0.306 OA
ATOM      2  O   *** d   1      16.800  -8.765 -10.079  0.00  0.00    -0.284 OA
ATOM      3  C   *** d   1      17.457 -10.329  -8.577  0.00  0.00     0.084 A 
ATOM      4  C   *** d   1      19.967  -9.199  -8.740  0.00  0.00     0.123 C 
ATOM      5  C   *** d   1      18.506 -10.832  -7.898  0.00  0.00     0.096 A 
ATOM      6  C   *** d   1      18.935  -8.708  -9.467  0.00  0.00     0.152 C 
ATOM      7  C   *** d   1      17.681  -9.260  -9.398  0.00  0.00     0.223 C 
ATOM      8  C   *** d   1      16.232 -10.889  -8.428  0.00  0.00     0.085 A 
ATOM      9  C   *** d   1      18.315 -11.881  -7.079  0.00  0.00     0.075 A 
ATOM     10  C   *** d   1      17.117 -12.455  -6.901  0.00  0.00     0.071 A 
ATOM     11  C   *** d   1      16.096 -11.934  -7.594  0.00  0.00     0.074 A 
ENDROOT
BRANCH   4  12
ATOM     12  C   *** d   1      21.224  -8.671  -8.711  0.00  0.00     0.004 A 
ATOM     13  C   *** d   1      22.123  -9.064  -9.644  0.00  0.00     0.054 A 
ATOM     14  C   *** d   1      23.400  -8.635  -9.742  0.00  0.00     0.102 A 
ATOM     15  C   *** d   1      23.825  -7.742  -8.826  0.00  0.00     0.099 A 
ATOM     16  C   *** d   1      22.979  -7.348  -7.866  0.00  0.00     0.040 A 
ATOM     17  C   *** d   1      21.720  -7.804  -7.808  0.00  0.00     0.017 A 
BRANCH  14  18
ATOM     18  O   *** d   1      24.299  -9.033 -10.705  0.00  0.00    -0.353 OA
ATOM     19  C   *** d   1      24.890 -10.309 -10.624  0.00  0.00     0.210 C 
ENDBRANCH  14  18
BRANCH  15  20
ATOM     20  O   *** d   1      25.099  -7.261  -8.849  0.00  0.00    -0.358 OA
ATOM     21  H   *** d   1      25.275  -6.873  -9.720  0.00  0.00     0.217 HD
ENDBRANCH  15  20
ENDBRANCH   4  12
BRANCH   6  22
ATOM     22  O   *** d   1      19.059  -7.696 -10.373  0.00  0.00    -0.355 OA
ATOM     23  H   *** d   1      19.956  -7.697 -10.738  0.00  0.00     0.218 HD
ENDBRANCH   6  22
BRANCH   8  24
ATOM     24  O   *** d   1      15.106 -10.461  -9.066  0.00  0.00    -0.360 OA
ATOM     25  H   *** d   1      15.116 -10.780  -9.983  0.00  0.00     0.217 HD
ENDBRANCH   8  24
BRANCH  10  26
ATOM     26  O   *** d   1      16.956 -13.516  -6.066  0.00  0.00    -0.361 OA
ATOM     27  H   *** d   1      16.050 -13.856  -6.154  0.00  0.00     0.217 HD
ENDBRANCH  10  26
TORSDOF 6
ENDMDL
MODEL 2
REMARK VINA RESULT:      -9.0      4.225      7.091
REMARK  6 active torsions:
REMARK  status: ('A' for Active; 'I' for Inactive)
REMARK    1  A    between atoms: O_2  and  C_12 
REMARK    2  A    between atoms: O_3  and  C_14 
REMARK    3  A    between atoms: O_4  and  C_20 
REMARK    4  A    between atoms: O_6  and  C_18 
REMARK    5  A    between atoms: O_7  and  C_22 
REMARK    6  A    between atoms: C_9  and  C_11 
ROOT
ATOM      1  O   *** d   1      13.625 -13.346  -8.001  0.00  0.00    -0.306 OA
ATOM      2  O   *** d   1      13.211 -14.759 -11.658  0.00  0.00    -0.284 OA
ATOM      3  C   *** d   1      12.279 -14.456  -9.615  0.00  0.00     0.084 A 
ATOM      4  C   *** d   1      14.582 -13.096  -8.945  0.00  0.00     0.123 C 
ATOM      5  C   *** d   1      12.474 -13.959  -8.379  0.00  0.00     0.096 A 
ATOM      6  C   *** d   1      14.424 -13.628 -10.180  0.00  0.00     0.152 C 
ATOM      7  C   *** d   1      13.285 -14.309 -10.529  0.00  0.00     0.223 C 
ATOM      8  C   *** d   1      11.111 -15.075  -9.913  0.00  0.00     0.085 A 
ATOM      9  C   *** d   1      11.500 -14.085  -7.460  0.00  0.00     0.075 A 
ATOM     10  C   *** d   1      10.330 -14.685  -7.720  0.00  0.00     0.071 A 
ATOM     11  C   *** d   1      10.169 -15.171  -8.958  0.00  0.00     0.074 A 
ENDROOT
BRANCH   4  12
ATOM     12  C   *** d   1      15.657 -12.359  -8.543  0.00  0.00     0.004 A 
ATOM     13  C   *** d   1      15.738 -11.059  -8.915  0.00  0.00     0.054 A 
ATOM     14  C   *** d   1      16.737 -10.207  -8.598  0.00  0.00     0.102 A 
ATOM     15  C   *** d   1      17.752 -10.691  -7.855  0.00  0.00     0.099 A 
ATOM     16  C   *** d   1      17.729 -11.980  -7.491  0.00  0.00     0.040 A 
ATOM     17  C   *** d   1      16.716 -12.789  -7.831  0.00  0.00     0.017 A 
BRANCH  14  18
ATOM     18  O   *** d   1      16.798  -8.883  -8.971  0.00  0.00    -0.353 OA
ATOM     19  C   *** d   1      16.308  -7.890  -8.100  0.00  0.00     0.210 C 
ENDBRANCH  14  18
BRANCH  15  20
ATOM     20  O   *** d   1      18.802  -9.901  -7.496  0.00  0.00    -0.358 OA
ATOM     21  H   *** d   1      18.495  -8.985  -7.415  0.00  0.00     0.217 HD
ENDBRANCH  15  20
ENDBRANCH   4  12
BRANCH   6  22
ATOM     22  O   *** d   1      15.389 -13.609 -11.144  0.00  0.00    -0.355 OA
ATOM     23  H   *** d   1      16.131 -13.061 -10.847  0.00  0.00     0.218 HD
ENDBRANCH   6  22
BRANCH   8  24
ATOM     24  O   *** d   1      10.810 -15.612 -11.129  0.00  0.00    -0.360 OA
ATOM     25  H   *** d   1      10.017 -16.166 -11.047  0.00  0.00     0.217 HD
ENDBRANCH   8  24
BRANCH  10  26
ATOM     26  O   *** d   1       9.364 -14.796  -6.770  0.00  0.00    -0.361 OA
ATOM     27  H   *** d   1       9.782 -14.933  -5.905  0.00  0.00     0.217 HD
ENDBRANCH  10  26
TORSDOF 6
ENDMDL
MODEL 3
REMARK VINA RESULT:      -8.6      4.148      7.040
REMARK  6 active torsions:
REMARK  status: ('A' for Active; 'I' for Inactive)
REMARK    1  A    between atoms: O_2  and  C_12 
REMARK    2  A    between atoms: O_3  and  C_14 
REMARK    3  A    between atoms: O_4  and  C_20 
REMARK    4  A    between atoms: O_6  and  C_18 
REMARK    5  A    between atoms: O_7  and  C_22 
REMARK    6  A    between atoms: C_9  and  C_11 
ROOT
ATOM      1  O   *** d   1      14.833 -13.269 -10.377  0.00  0.00    -0.306 OA
ATOM      2  O   *** d   1      11.832 -14.050  -7.942  0.00  0.00    -0.284 OA
ATOM      3  C   *** d   1      12.805 -14.433  -9.953  0.00  0.00     0.084 A 
ATOM      4  C   *** d   1      14.847 -12.791  -9.096  0.00  0.00     0.123 C 
ATOM      5  C   *** d   1      13.849 -14.128 -10.746  0.00  0.00     0.096 A 
ATOM      6  C   *** d   1      13.782 -13.048  -8.300  0.00  0.00     0.152 C 
ATOM      7  C   *** d   1      12.757 -13.861  -8.712  0.00  0.00     0.223 C 
ATOM      8  C   *** d   1      11.849 -15.283 -10.400  0.00  0.00     0.085 A 
ATOM      9  C   *** d   1      13.924 -14.679 -11.971  0.00  0.00     0.075 A 
ATOM     10  C   *** d   1      13.002 -15.528 -12.444  0.00  0.00     0.071 A 
ATOM     11  C   *** d   1      11.974 -15.808 -11.631  0.00  0.00     0.074 A 
ENDROOT
BRANCH   4  12
ATOM     12  C   *** d   1      15.928 -12.041  -8.737  0.00  0.00     0.004 A 
ATOM     13  C   *** d   1      15.907 -10.707  -8.962  0.00  0.00     0.054 A 
ATOM     14  C   *** d   1      16.897  -9.838  -8.665  0.00  0.00     0.102 A 
ATOM     15  C   *** d   1      18.015 -10.342  -8.104  0.00  0.00     0.099 A 
ATOM     16  C   *** d   1      18.093 -11.662  -7.891  0.00  0.00     0.040 A 
ATOM     17  C   *** d   1      17.083 -12.485  -8.205  0.00  0.00     0.017 A 
BRANCH  14  18
ATOM     18  O   *** d   1      16.856  -8.480  -8.887  0.00  0.00    -0.353 OA
ATOM     19  C   *** d   1      16.301  -7.630  -7.909  0.00  0.00     0.210 C 
ENDBRANCH  14  18
BRANCH  15  20
ATOM     20  O   *** d   1      19.064  -9.537  -7.777  0.00  0.00    -0.358 OA
ATOM     21  H   *** d   1      19.283  -9.667  -6.841  0.00  0.00     0.217 HD
ENDBRANCH  15  20
ENDBRANCH   4  12
BRANCH   6  22
ATOM     22  O   *** d   1      13.593 -12.475  -7.077  0.00  0.00    -0.355 OA
ATOM     23  H   *** d   1      12.868 -12.924  -6.618  0.00  0.00     0.218 HD
ENDBRANCH   6  22
BRANCH   8  24
ATOM     24  O   *** d   1      10.753 -15.658  -9.681  0.00  0.00    -0.360 OA
ATOM     25  H   *** d   1      11.005 -15.776  -8.750  0.00  0.00     0.217 HD
ENDBRANCH   8  24
BRANCH  10  26
ATOM     26  O   *** d   1      13.106 -16.069 -13.687  0.00  0.00    -0.361 OA
ATOM     27  H   *** d   1      12.583 -16.886 -13.723  0.00  0.00     0.217 HD
ENDBRANCH  10  26
TORSDOF 6
ENDMDL
MODEL 4
REMARK VINA RESULT:      -8.5      5.155      8.317
REMARK  6 active torsions:
REMARK  status: ('A' for Active; 'I' for Inactive)
REMARK    1  A    between atoms: O_2  and  C_12 
REMARK    2  A    between atoms: O_3  and  C_14 
REMARK    3  A    between atoms: O_4  and  C_20 
REMARK    4  A    between atoms: O_6  and  C_18 
REMARK    5  A    between atoms: O_7  and  C_22 
REMARK    6  A    between atoms: C_9  and  C_11 
ROOT
ATOM      1  O   *** d   1      14.145 -14.112 -10.825  0.00  0.00    -0.306 OA
ATOM      2  O   *** d   1      10.531 -14.965  -9.496  0.00  0.00    -0.284 OA
ATOM      3  C   *** d   1      11.976 -14.992 -11.242  0.00  0.00     0.084 A 
ATOM      4  C   *** d   1      13.852 -13.976  -9.496  0.00  0.00     0.123 C 
ATOM      5  C   *** d   1      13.221 -14.677 -11.645  0.00  0.00     0.096 A 
ATOM      6  C   *** d   1      12.591 -14.243  -9.082  0.00  0.00     0.152 C 
ATOM      7  C   *** d   1      11.645 -14.746  -9.938  0.00  0.00     0.223 C 
ATOM      8  C   *** d   1      11.102 -15.533 -12.125  0.00  0.00     0.085 A 
ATOM      9  C   *** d   1      13.576 -14.911 -12.921  0.00  0.00     0.075 A 
ATOM     10  C   *** d   1      12.742 -15.451 -13.819  0.00  0.00     0.071 A 
ATOM     11  C   *** d   1      11.509 -15.749 -13.387  0.00  0.00     0.074 A 
ENDROOT
BRANCH   4  12
ATOM     12  C   *** d   1      14.861 -13.530  -8.693  0.00  0.00     0.004 A 
ATOM     13  C   *** d   1      15.641 -12.510  -9.124  0.00  0.00     0.054 A 
ATOM     14  C   *** d   1      16.673 -11.964  -8.446  0.00  0.00     0.102 A 
ATOM     15  C   *** d   1      16.965 -12.484  -7.237  0.00  0.00     0.099 A 
ATOM     16  C   *** d   1      16.240 -13.514  -6.785  0.00  0.00     0.040 A 
ATOM     17  C   *** d   1      15.224 -14.025  -7.495  0.00  0.00     0.017 A 
BRANCH  14  18
ATOM     18  O   *** d   1      17.449 -10.917  -8.891  0.00  0.00    -0.353 OA
ATOM     19  C   *** d   1      17.004  -9.593  -8.709  0.00  0.00     0.210 C 
ENDBRANCH  14  18
BRANCH  15  20
ATOM     20  O   *** d   1      17.994 -11.996  -6.490  0.00  0.00    -0.358 OA
ATOM     21  H   *** d   1      17.636 -11.590  -5.685  0.00  0.00     0.217 HD
ENDBRANCH  15  20
ENDBRANCH   4  12
BRANCH   6  22
ATOM     22  O   *** d   1      12.130 -13.968  -7.828  0.00  0.00    -0.355 OA
ATOM     23  H   *** d   1      12.806 -13.480  -7.335  0.00  0.00     0.218 HD
ENDBRANCH   6  22
BRANCH   8  24
ATOM     24  O   *** d   1       9.821 -15.888 -11.823  0.00  0.00    -0.360 OA
ATOM     25  H   *** d   1       9.577 -15.509 -10.963  0.00  0.00     0.217 HD
ENDBRANCH   8  24
BRANCH  10  26
ATOM     26  O   *** d   1      13.130 -15.676 -15.103  0.00  0.00    -0.361 OA
ATOM     27  H   *** d   1      12.414 -16.130 -15.577  0.00  0.00     0.217 HD
ENDBRANCH  10  26
TORSDOF 6
ENDMDL
MODEL 5
REMARK VINA RESULT:      -8.4      1.892      7.223
REMARK  6 active torsions:
REMARK  status: ('A' for Active; 'I' for Inactive)
REMARK    1  A    between atoms: O_2  and  C_12 
REMARK    2  A    between atoms: O_3  and  C_14 
REMARK    3  A    between atoms: O_4  and  C_20 
REMARK    4  A    between atoms: O_6  and  C_18 
REMARK    5  A    between atoms: O_7  and  C_22 
REMARK    6  A    between atoms: C_9  and  C_11 
ROOT
ATOM      1  O   *** d   1      22.016  -9.799 -10.480  0.00  0.00    -0.306 OA
ATOM      2  O   *** d   1      24.258  -7.253  -8.471  0.00  0.00    -0.284 OA
ATOM      3  C   *** d   1      24.101  -8.686 -10.219  0.00  0.00     0.084 A 
ATOM      4  C   *** d   1      21.471  -9.050  -9.474  0.00  0.00     0.123 C 
ATOM      5  C   *** d   1      23.294  -9.549 -10.866  0.00  0.00     0.096 A 
ATOM      6  C   *** d   1      22.280  -8.213  -8.782  0.00  0.00     0.152 C 
ATOM      7  C   *** d   1      23.591  -8.023  -9.139  0.00  0.00     0.223 C 
ATOM      8  C   *** d   1      25.372  -8.505 -10.651  0.00  0.00     0.085 A 
ATOM      9  C   *** d   1      23.767 -10.214 -11.935  0.00  0.00     0.075 A 
ATOM     10  C   *** d   1      25.016 -10.054 -12.395  0.00  0.00     0.071 A 
ATOM     11  C   *** d   1      25.794  -9.192 -11.727  0.00  0.00     0.074 A 
ENDROOT
BRANCH   4  12
ATOM     12  C   *** d   1      20.146  -9.248  -9.217  0.00  0.00     0.004 A 
ATOM     13  C   *** d   1      19.235  -8.435  -9.801  0.00  0.00     0.054 A 
ATOM     14  C   *** d   1      17.896  -8.504  -9.642  0.00  0.00     0.102 A 
ATOM     15  C   *** d   1      17.419  -9.461  -8.820  0.00  0.00     0.099 A 
ATOM     16  C   *** d   1      18.286 -10.268  -8.197  0.00  0.00     0.040 A 
ATOM     17  C   *** d   1      19.608 -10.160  -8.384  0.00  0.00     0.017 A 
BRANCH  14  18
ATOM     18  O   *** d   1      16.980  -7.679 -10.255  0.00  0.00    -0.353 OA
ATOM     19  C   *** d   1      17.270  -6.310 -10.412  0.00  0.00     0.210 C 
ENDBRANCH  14  18
BRANCH  15  20
ATOM     20  O   *** d   1      16.081  -9.597  -8.600  0.00  0.00    -0.358 OA
ATOM     21  H   *** d   1      15.687 -10.085  -9.340  0.00  0.00     0.217 HD
ENDBRANCH  15  20
ENDBRANCH   4  12
BRANCH   6  22
ATOM     22  O   *** d   1      21.901  -7.559  -7.647  0.00  0.00    -0.355 OA
ATOM     23  H   *** d   1      22.516  -6.831  -7.473  0.00  0.00     0.218 HD
ENDBRANCH   6  22
BRANCH   8  24
ATOM     24  O   *** d   1      26.270  -7.659 -10.072  0.00  0.00    -0.360 OA
ATOM     25  H   *** d   1      27.021  -8.172  -9.732  0.00  0.00     0.217 HD
ENDBRANCH   8  24
BRANCH  10  26
ATOM     26  O   *** d   1      25.466 -10.740 -13.479  0.00  0.00    -0.361 OA
ATOM     27  H   *** d   1      24.709 -10.994 -14.032  0.00  0.00     0.217 HD
ENDBRANCH  10  26
TORSDOF 6
ENDMDL
MODEL 6
REMARK VINA RESULT:      -8.0      2.014      7.075
REMARK  6 active torsions:
REMARK  status: ('A' for Active; 'I' for Inactive)
REMARK    1  A    between atoms: O_2  and  C_12 
REMARK    2  A    between atoms: O_3  and  C_14 
REMARK    3  A    between atoms: O_4  and  C_20 
REMARK    4  A    between atoms: O_6  and  C_18 
REMARK    5  A    between atoms: O_7  and  C_22 
REMARK    6  A    between atoms: C_9  and  C_11 
ROOT
ATOM      1  O   *** d   1      19.444 -11.389  -9.535  0.00  0.00    -0.306 OA
ATOM      2  O   *** d   1      19.948  -7.581  -8.644  0.00  0.00    -0.284 OA
ATOM      3  C   *** d   1      20.698  -9.386  -9.790  0.00  0.00     0.084 A 
ATOM      4  C   *** d   1      18.494 -10.722  -8.812  0.00  0.00     0.123 C 
ATOM      5  C   *** d   1      20.483 -10.688 -10.058  0.00  0.00     0.096 A 
ATOM      6  C   *** d   1      18.719  -9.425  -8.493  0.00  0.00     0.152 C 
ATOM      7  C   *** d   1      19.811  -8.747  -8.971  0.00  0.00     0.223 C 
ATOM      8  C   *** d   1      21.770  -8.759 -10.333  0.00  0.00     0.085 A 
ATOM      9  C   *** d   1      21.337 -11.342 -10.865  0.00  0.00     0.075 A 
ATOM     10  C   *** d   1      22.403 -10.753 -11.424  0.00  0.00     0.071 A 
ATOM     11  C   *** d   1      22.591  -9.458 -11.135  0.00  0.00     0.074 A 
ENDROOT
BRANCH   4  12
ATOM     12  C   *** d   1      17.404 -11.445  -8.425  0.00  0.00     0.004 A 
ATOM     13  C   *** d   1      16.259 -11.340  -9.139  0.00  0.00     0.054 A 
ATOM     14  C   *** d   1      15.103 -11.987  -8.880  0.00  0.00     0.102 A 
ATOM     15  C   *** d   1      15.077 -12.804  -7.807  0.00  0.00     0.099 A 
ATOM     16  C   *** d   1      16.178 -12.914  -7.053  0.00  0.00     0.040 A 
ATOM     17  C   *** d   1      17.304 -12.249  -7.350  0.00  0.00     0.017 A 
BRANCH  14  18
ATOM     18  O   *** d   1      13.950 -11.882  -9.625  0.00  0.00    -0.353 OA
ATOM     19  C   *** d   1      13.691 -12.818 -10.646  0.00  0.00     0.210 C 
ENDBRANCH  14  18
BRANCH  15  20
ATOM     20  O   *** d   1      13.950 -13.491  -7.471  0.00  0.00    -0.358 OA
ATOM     21  H   *** d   1      13.177 -12.929  -7.634  0.00  0.00     0.217 HD
ENDBRANCH  15  20
ENDBRANCH   4  12
BRANCH   6  22
ATOM     22  O   *** d   1      17.944  -8.712  -7.627  0.00  0.00    -0.355 OA
ATOM     23  H   *** d   1      17.009  -8.893  -7.805  0.00  0.00     0.218 HD
ENDBRANCH   6  22
BRANCH   8  24
ATOM     24  O   *** d   1      22.081  -7.448 -10.129  0.00  0.00    -0.360 OA
ATOM     25  H   *** d   1      22.870  -7.220 -10.648  0.00  0.00     0.217 HD
ENDBRANCH   8  24
BRANCH  10  26
ATOM     26  O   *** d   1      23.249 -11.441 -12.236  0.00  0.00    -0.361 OA
ATOM     27  H   *** d   1      24.126 -11.026 -12.207  0.00  0.00     0.217 HD
ENDBRANCH  10  26
TORSDOF 6
ENDMDL
MODEL 7
REMARK VINA RESULT:      -7.9      8.192     11.718
REMARK  6 active torsions:
REMARK  status: ('A' for Active; 'I' for Inactive)
REMARK    1  A    between atoms: O_2  and  C_12 
REMARK    2  A    between atoms: O_3  and  C_14 
REMARK    3  A    between atoms: O_4  and  C_20 
REMARK    4  A    between atoms: O_6  and  C_18 
REMARK    5  A    between atoms: O_7  and  C_22 
REMARK    6  A    between atoms: C_9  and  C_11 
ROOT
ATOM      1  O   *** d   1      13.121 -15.526 -11.746  0.00  0.00    -0.306 OA
ATOM      2  O   *** d   1      12.257 -18.887 -13.618  0.00  0.00    -0.284 OA
ATOM      3  C   *** d   1      13.658 -17.115 -13.430  0.00  0.00     0.084 A 
ATOM      4  C   *** d   1      12.114 -16.328 -11.287  0.00  0.00     0.123 C 
ATOM      5  C   *** d   1      13.905 -15.974 -12.761  0.00  0.00     0.096 A 
ATOM      6  C   *** d   1      11.821 -17.456 -11.977  0.00  0.00     0.152 C 
ATOM      7  C   *** d   1      12.578 -17.860 -13.046  0.00  0.00     0.223 C 
ATOM      8  C   *** d   1      14.473 -17.486 -14.447  0.00  0.00     0.085 A 
ATOM      9  C   *** d   1      14.963 -15.222 -13.114  0.00  0.00     0.075 A 
ATOM     10  C   *** d   1      15.794 -15.560 -14.109  0.00  0.00     0.071 A 
ATOM     11  C   *** d   1      15.518 -16.700 -14.757  0.00  0.00     0.074 A 
ENDROOT
BRANCH   4  12
ATOM     12  C   *** d   1      11.445 -15.892 -10.181  0.00  0.00     0.004 A 
ATOM     13  C   *** d   1      12.009 -14.936  -9.406  0.00  0.00     0.054 A 
ATOM     14  C   *** d   1      11.473 -14.408  -8.284  0.00  0.00     0.102 A 
ATOM     15  C   *** d   1      10.273 -14.880  -7.890  0.00  0.00     0.099 A 
ATOM     16  C   *** d   1       9.691 -15.848  -8.609  0.00  0.00     0.040 A 
ATOM     17  C   *** d   1      10.264 -16.343  -9.716  0.00  0.00     0.017 A 
BRANCH  14  18
ATOM     18  O   *** d   1      12.052 -13.425  -7.514  0.00  0.00    -0.353 OA
ATOM     19  C   *** d   1      13.308 -12.902  -7.879  0.00  0.00     0.210 C 
ENDBRANCH  14  18
BRANCH  15  20
ATOM     20  O   *** d   1       9.663 -14.406  -6.768  0.00  0.00    -0.358 OA
ATOM     21  H   *** d   1       9.186 -15.132  -6.337  0.00  0.00     0.217 HD
ENDBRANCH  15  20
ENDBRANCH   4  12
BRANCH   6  22
ATOM     22  O   *** d   1      10.728 -18.233 -11.730  0.00  0.00    -0.355 OA
ATOM     23  H   *** d   1      11.015 -19.116 -11.455  0.00  0.00     0.218 HD
ENDBRANCH   6  22
BRANCH   8  24
ATOM     24  O   *** d   1      14.315 -18.619 -15.189  0.00  0.00    -0.360 OA
ATOM     25  H   *** d   1      13.763 -19.249 -14.698  0.00  0.00     0.217 HD
ENDBRANCH   8  24
BRANCH  10  26
ATOM     26  O   *** d   1      16.856 -14.780 -14.443  0.00  0.00    -0.361 OA
ATOM     27  H   *** d   1      17.154 -15.013 -15.337  0.00  0.00     0.217 HD
ENDBRANCH  10  26
TORSDOF 6
ENDMDL
MODEL 8
REMARK VINA RESULT:      -7.8      6.660     11.046
REMARK  6 active torsions:
REMARK  status: ('A' for Active; 'I' for Inactive)
REMARK    1  A    between atoms: O_2  and  C_12 
REMARK    2  A    between atoms: O_3  and  C_14 
REMARK    3  A    between atoms: O_4  and  C_20 
REMARK    4  A    between atoms: O_6  and  C_18 
REMARK    5  A    between atoms: O_7  and  C_22 
REMARK    6  A    between atoms: C_9  and  C_11 
ROOT
ATOM      1  O   *** d   1      13.419 -14.662 -10.676  0.00  0.00    -0.306 OA
ATOM      2  O   *** d   1      11.037 -14.364  -7.548  0.00  0.00    -0.284 OA
ATOM      3  C   *** d   1      12.804 -13.517  -8.685  0.00  0.00     0.084 A 
ATOM      4  C   *** d   1      12.322 -15.471 -10.569  0.00  0.00     0.123 C 
ATOM      5  C   *** d   1      13.591 -13.667  -9.767  0.00  0.00     0.096 A 
ATOM      6  C   *** d   1      11.548 -15.366  -9.464  0.00  0.00     0.152 C 
ATOM      7  C   *** d   1      11.775 -14.401  -8.516  0.00  0.00     0.223 C 
ATOM      8  C   *** d   1      13.052 -12.512  -7.811  0.00  0.00     0.085 A 
ATOM      9  C   *** d   1      14.609 -12.810  -9.962  0.00  0.00     0.075 A 
ATOM     10  C   *** d   1      14.879 -11.801  -9.123  0.00  0.00     0.071 A 
ATOM     11  C   *** d   1      14.080 -11.682  -8.054  0.00  0.00     0.074 A 
ENDROOT
BRANCH   4  12
ATOM     12  C   *** d   1      12.124 -16.365 -11.581  0.00  0.00     0.004 A 
ATOM     13  C   *** d   1      11.748 -15.907 -12.798  0.00  0.00     0.054 A 
ATOM     14  C   *** d   1      11.513 -16.664 -13.891  0.00  0.00     0.102 A 
ATOM     15  C   *** d   1      11.653 -17.999 -13.760  0.00  0.00     0.099 A 
ATOM     16  C   *** d   1      11.993 -18.499 -12.566  0.00  0.00     0.040 A 
ATOM     17  C   *** d   1      12.215 -17.706 -11.508  0.00  0.00     0.017 A 
BRANCH  14  18
ATOM     18  O   *** d   1      11.146 -16.183 -15.127  0.00  0.00    -0.353 OA
ATOM     19  C   *** d   1      12.139 -15.791 -16.047  0.00  0.00     0.210 C 
ENDBRANCH  14  18
BRANCH  15  20
ATOM     20  O   *** d   1      11.430 -18.837 -14.811  0.00  0.00    -0.358 OA
ATOM     21  H   *** d   1      10.951 -18.356 -15.504  0.00  0.00     0.217 HD
ENDBRANCH  15  20
ENDBRANCH   4  12
BRANCH   6  22
ATOM     22  O   *** d   1      10.544 -16.237  -9.155  0.00  0.00    -0.355 OA
ATOM     23  H   *** d   1       9.806 -16.109  -9.769  0.00  0.00     0.218 HD
ENDBRANCH   6  22
BRANCH   8  24
ATOM     24  O   *** d   1      12.320 -12.271  -6.687  0.00  0.00    -0.360 OA
ATOM     25  H   *** d   1      11.610 -12.930  -6.618  0.00  0.00     0.217 HD
ENDBRANCH   8  24
BRANCH  10  26
ATOM     26  O   *** d   1      15.916 -10.950  -9.347  0.00  0.00    -0.361 OA
ATOM     27  H   *** d   1      16.682 -11.236  -8.823  0.00  0.00     0.217 HD
ENDBRANCH  10  26
TORSDOF 6
ENDMDL
MODEL 9
REMARK VINA RESULT:      -7.8      8.358     10.113
REMARK  6 active torsions:
REMARK  status: ('A' for Active; 'I' for Inactive)
REMARK    1  A    between atoms: O_2  and  C_12 
REMARK    2  A    between atoms: O_3  and  C_14 
REMARK    3  A    between atoms: O_4  and  C_20 
REMARK    4  A    between atoms: O_6  and  C_18 
REMARK    5  A    between atoms: O_7  and  C_22 
REMARK    6  A    between atoms: C_9  and  C_11 
ROOT
ATOM      1  O   *** d   1      11.684 -15.509 -11.264  0.00  0.00    -0.306 OA
ATOM      2  O   *** d   1      13.700 -13.025  -8.959  0.00  0.00    -0.284 OA
ATOM      3  C   *** d   1      11.924 -14.417  -9.167  0.00  0.00     0.084 A 
ATOM      4  C   *** d   1      12.885 -15.008 -11.682  0.00  0.00     0.123 C 
ATOM      5  C   *** d   1      11.271 -15.252  -9.996  0.00  0.00     0.096 A 
ATOM      6  C   *** d   1      13.532 -14.129 -10.880  0.00  0.00     0.152 C 
ATOM      7  C   *** d   1      13.065 -13.823  -9.626  0.00  0.00     0.223 C 
ATOM      8  C   *** d   1      11.438 -14.194  -7.921  0.00  0.00     0.085 A 
ATOM      9  C   *** d   1      10.146 -15.855  -9.570  0.00  0.00     0.075 A 
ATOM     10  C   *** d   1       9.641 -15.664  -8.344  0.00  0.00     0.071 A 
ATOM     11  C   *** d   1      10.313 -14.824  -7.544  0.00  0.00     0.074 A 
ENDROOT
BRANCH   4  12
ATOM     12  C   *** d   1      13.317 -15.405 -12.913  0.00  0.00     0.004 A 
ATOM     13  C   *** d   1      14.420 -16.184 -13.003  0.00  0.00     0.054 A 
ATOM     14  C   *** d   1      14.967 -16.652 -14.146  0.00  0.00     0.102 A 
ATOM     15  C   *** d   1      14.371 -16.307 -15.305  0.00  0.00     0.099 A 
ATOM     16  C   *** d   1      13.294 -15.512 -15.266  0.00  0.00     0.040 A 
ATOM     17  C   *** d   1      12.788 -15.070 -14.106  0.00  0.00     0.017 A 
BRANCH  14  18
ATOM     18  O   *** d   1      16.082 -17.457 -14.221  0.00  0.00    -0.353 OA
ATOM     19  C   *** d   1      17.251 -17.096 -13.523  0.00  0.00     0.210 C 
ENDBRANCH  14  18
BRANCH  15  20
ATOM     20  O   *** d   1      14.860 -16.732 -16.503  0.00  0.00    -0.358 OA
ATOM     21  H   *** d   1      15.337 -17.566 -16.372  0.00  0.00     0.217 HD
ENDBRANCH  15  20
ENDBRANCH   4  12
BRANCH   6  22
ATOM     22  O   *** d   1      14.634 -13.422 -11.262  0.00  0.00    -0.355 OA
ATOM     23  H   *** d   1      15.355 -14.035 -11.469  0.00  0.00     0.218 HD
ENDBRANCH   6  22
BRANCH   8  24
ATOM     24  O   *** d   1      12.018 -13.370  -7.003  0.00  0.00    -0.360 OA
ATOM     25  H   *** d   1      12.035 -12.464  -7.351  0.00  0.00     0.217 HD
ENDBRANCH   8  24
BRANCH  10  26
ATOM     26  O   *** d   1       8.502 -16.287  -7.940  0.00  0.00    -0.361 OA
ATOM     27  H   *** d   1       8.257 -16.959  -8.597  0.00  0.00     0.217 HD
ENDBRANCH  10  26
TORSDOF 6
ENDMDL
MODEL 10
REMARK VINA RESULT:      -7.8      8.207     10.343
REMARK  6 active torsions:
REMARK  status: ('A' for Active; 'I' for Inactive)
REMARK    1  A    between atoms: O_2  and  C_12 
REMARK    2  A    between atoms: O_3  and  C_14 
REMARK    3  A    between atoms: O_4  and  C_20 
REMARK    4  A    between atoms: O_6  and  C_18 
REMARK    5  A    between atoms: O_7  and  C_22 
REMARK    6  A    between atoms: C_9  and  C_11 
ROOT
ATOM      1  O   *** d   1      12.014 -15.484 -11.201  0.00  0.00    -0.306 OA
ATOM      2  O   *** d   1      13.850 -12.876  -8.884  0.00  0.00    -0.284 OA
ATOM      3  C   *** d   1      12.114 -14.310  -9.137  0.00  0.00     0.084 A 
ATOM      4  C   *** d   1      13.229 -14.976 -11.569  0.00  0.00     0.123 C 
ATOM      5  C   *** d   1      11.525 -15.189  -9.970  0.00  0.00     0.096 A 
ATOM      6  C   *** d   1      13.812 -14.054 -10.766  0.00  0.00     0.152 C 
ATOM      7  C   *** d   1      13.269 -13.710  -9.554  0.00  0.00     0.223 C 
ATOM      8  C   *** d   1      11.554 -14.049  -7.931  0.00  0.00     0.085 A 
ATOM      9  C   *** d   1      10.388 -15.797  -9.585  0.00  0.00     0.075 A 
ATOM     10  C   *** d   1       9.810 -15.570  -8.398  0.00  0.00     0.071 A 
ATOM     11  C   *** d   1      10.419 -14.687  -7.594  0.00  0.00     0.074 A 
ENDROOT
BRANCH   4  12
ATOM     12  C   *** d   1      13.737 -15.411 -12.758  0.00  0.00     0.004 A 
ATOM     13  C   *** d   1      12.993 -15.272 -13.880  0.00  0.00     0.054 A 
ATOM     14  C   *** d   1      13.358 -15.654 -15.123  0.00  0.00     0.102 A 
ATOM     15  C   *** d   1      14.565 -16.237 -15.263  0.00  0.00     0.099 A 
ATOM     16  C   *** d   1      15.322 -16.424 -14.174  0.00  0.00     0.040 A 
ATOM     17  C   *** d   1      14.917 -16.028 -12.959  0.00  0.00     0.017 A 
BRANCH  14  18
ATOM     18  O   *** d   1      12.596 -15.493 -16.259  0.00  0.00    -0.353 OA
ATOM     19  C   *** d   1      11.469 -16.312 -16.466  0.00  0.00     0.210 C 
ENDBRANCH  14  18
BRANCH  15  20
ATOM     20  O   *** d   1      15.009 -16.658 -16.480  0.00  0.00    -0.358 OA
ATOM     21  H   *** d   1      15.770 -16.117 -16.744  0.00  0.00     0.217 HD
ENDBRANCH  15  20
ENDBRANCH   4  12
BRANCH   6  22
ATOM     22  O   *** d   1      14.922 -13.341 -11.112  0.00  0.00    -0.355 OA
ATOM     23  H   *** d   1      15.716 -13.833 -10.856  0.00  0.00     0.218 HD
ENDBRANCH   6  22
BRANCH   8  24
ATOM     24  O   *** d   1      12.065 -13.180  -7.015  0.00  0.00    -0.360 OA
ATOM     25  H   *** d   1      12.885 -12.793  -7.362  0.00  0.00     0.217 HD
ENDBRANCH   8  24
BRANCH  10  26
ATOM     26  O   *** d   1       8.661 -16.200  -8.036  0.00  0.00    -0.361 OA
ATOM     27  H   *** d   1       8.047 -16.199  -8.788  0.00  0.00     0.217 HD
ENDBRANCH  10  26
TORSDOF 6
ENDMDL
MODEL 11
REMARK VINA RESULT:      -7.7      9.208     10.666
REMARK  6 active torsions:
REMARK  status: ('A' for Active; 'I' for Inactive)
REMARK    1  A    between atoms: O_2  and  C_12 
REMARK    2  A    between atoms: O_3  and  C_14 
REMARK    3  A    between atoms: O_4  and  C_20 
REMARK    4  A    between atoms: O_6  and  C_18 
REMARK    5  A    between atoms: O_7  and  C_22 
REMARK    6  A    between atoms: C_9  and  C_11 
ROOT
ATOM      1  O   *** d   1      12.101 -15.033 -10.617  0.00  0.00    -0.306 OA
ATOM      2  O   *** d   1       9.456 -17.942 -10.911  0.00  0.00    -0.284 OA
ATOM      3  C   *** d   1      10.253 -16.207  -9.691  0.00  0.00     0.084 A 
ATOM      4  C   *** d   1      12.008 -15.762 -11.770  0.00  0.00     0.123 C 
ATOM      5  C   *** d   1      11.180 -15.233  -9.639  0.00  0.00     0.096 A 
ATOM      6  C   *** d   1      11.113 -16.777 -11.822  0.00  0.00     0.152 C 
ATOM      7  C   *** d   1      10.235 -17.013 -10.795  0.00  0.00     0.223 C 
ATOM      8  C   *** d   1       9.381 -16.358  -8.665  0.00  0.00     0.085 A 
ATOM      9  C   *** d   1      11.220 -14.422  -8.566  0.00  0.00     0.075 A 
ATOM     10  C   *** d   1      10.370 -14.537  -7.537  0.00  0.00     0.071 A 
ATOM     11  C   *** d   1       9.462 -15.519  -7.619  0.00  0.00     0.074 A 
ENDROOT
BRANCH   4  12
ATOM     12  C   *** d   1      12.872 -15.429 -12.772  0.00  0.00     0.004 A 
ATOM     13  C   *** d   1      14.195 -15.661 -12.603  0.00  0.00     0.054 A 
ATOM     14  C   *** d   1      15.167 -15.385 -13.498  0.00  0.00     0.102 A 
ATOM     15  C   *** d   1      14.794 -14.818 -14.663  0.00  0.00     0.099 A 
ATOM     16  C   *** d   1      13.499 -14.542 -14.861  0.00  0.00     0.040 A 
ATOM     17  C   *** d   1      12.569 -14.833 -13.941  0.00  0.00     0.017 A 
BRANCH  14  18
ATOM     18  O   *** d   1      16.508 -15.640 -13.318  0.00  0.00    -0.353 OA
ATOM     19  C   *** d   1      16.999 -16.949 -13.494  0.00  0.00     0.210 C 
ENDBRANCH  14  18
BRANCH  15  20
ATOM     20  O   *** d   1      15.711 -14.502 -15.619  0.00  0.00    -0.358 OA
ATOM     21  H   *** d   1      15.411 -14.852 -16.473  0.00  0.00     0.217 HD
ENDBRANCH  15  20
ENDBRANCH   4  12
BRANCH   6  22
ATOM     22  O   *** d   1      11.055 -17.686 -12.837  0.00  0.00    -0.355 OA
ATOM     23  H   *** d   1      11.271 -17.250 -13.674  0.00  0.00     0.218 HD
ENDBRANCH   6  22
BRANCH   8  24
ATOM     24  O   *** d   1       8.405 -17.309  -8.616  0.00  0.00    -0.360 OA
ATOM     25  H   *** d   1       8.618 -18.019  -9.243  0.00  0.00     0.217 HD
ENDBRANCH   8  24
BRANCH  10  26
ATOM     26  O   *** d   1      10.434 -13.702  -6.466  0.00  0.00    -0.361 OA
ATOM     27  H   *** d   1       9.560 -13.653  -6.047  0.00  0.00     0.217 HD
ENDBRANCH  10  26
TORSDOF 6
ENDMDL
MODEL 12
REMARK VINA RESULT:      -7.7      7.562     12.469
REMARK  6 active torsions:
REMARK  status: ('A' for Active; 'I' for Inactive)
REMARK    1  A    between atoms: O_2  and  C_12 
REMARK    2  A    between atoms: O_3  and  C_14 
REMARK    3  A    between atoms: O_4  and  C_20 
REMARK    4  A    between atoms: O_6  and  C_18 
REMARK    5  A    between atoms: O_7  and  C_22 
REMARK    6  A    between atoms: C_9  and  C_11 
ROOT
ATOM      1  O   *** d   1      11.761 -15.533  -9.963  0.00  0.00    -0.306 OA
ATOM      2  O   *** d   1      10.275 -13.876  -6.708  0.00  0.00    -0.284 OA
ATOM      3  C   *** d   1      11.936 -13.895  -8.249  0.00  0.00     0.084 A 
ATOM      4  C   *** d   1      10.523 -15.897  -9.512  0.00  0.00     0.123 C 
ATOM      5  C   *** d   1      12.402 -14.499  -9.359  0.00  0.00     0.096 A 
ATOM      6  C   *** d   1      10.060 -15.334  -8.371  0.00  0.00     0.152 C 
ATOM      7  C   *** d   1      10.752 -14.338  -7.729  0.00  0.00     0.223 C 
ATOM      8  C   *** d   1      12.643 -12.883  -7.690  0.00  0.00     0.085 A 
ATOM      9  C   *** d   1      13.563 -14.082  -9.895  0.00  0.00     0.075 A 
ATOM     10  C   *** d   1      14.284 -13.080  -9.375  0.00  0.00     0.071 A 
ATOM     11  C   *** d   1      13.795 -12.503  -8.269  0.00  0.00     0.074 A 
ENDROOT
BRANCH   4  12
ATOM     12  C   *** d   1       9.866 -16.848 -10.237  0.00  0.00     0.004 A 
ATOM     13  C   *** d   1      10.051 -16.897 -11.577  0.00  0.00     0.054 A 
ATOM     14  C   *** d   1       9.472 -17.775 -12.424  0.00  0.00     0.102 A 
ATOM     15  C   *** d   1       8.623 -18.679 -11.893  0.00  0.00     0.099 A 
ATOM     16  C   *** d   1       8.386 -18.648 -10.576  0.00  0.00     0.040 A 
ATOM     17  C   *** d   1       8.984 -17.755  -9.775  0.00  0.00     0.017 A 
BRANCH  14  18
ATOM     18  O   *** d   1       9.681 -17.823 -13.783  0.00  0.00    -0.353 OA
ATOM     19  C   *** d   1      10.754 -17.108 -14.350  0.00  0.00     0.210 C 
ENDBRANCH  14  18
BRANCH  15  20
ATOM     20  O   *** d   1       7.992 -19.598 -12.677  0.00  0.00    -0.358 OA
ATOM     21  H   *** d   1       7.781 -20.378 -12.141  0.00  0.00     0.217 HD
ENDBRANCH  15  20
ENDBRANCH   4  12
BRANCH   6  22
ATOM     22  O   *** d   1       8.933 -15.747  -7.724  0.00  0.00    -0.355 OA
ATOM     23  H   *** d   1       8.880 -16.714  -7.753  0.00  0.00     0.218 HD
ENDBRANCH   6  22
BRANCH   8  24
ATOM     24  O   *** d   1      12.264 -12.204  -6.571  0.00  0.00    -0.360 OA
ATOM     25  H   *** d   1      11.800 -11.392  -6.830  0.00  0.00     0.217 HD
ENDBRANCH   8  24
BRANCH  10  26
ATOM     26  O   *** d   1      15.454 -12.680  -9.940  0.00  0.00    -0.361 OA
ATOM     27  H   *** d   1      15.431 -12.873 -10.891  0.00  0.00     0.217 HD
ENDBRANCH  10  26
TORSDOF 6
ENDMDL
MODEL 13
REMARK VINA RESULT:      -7.7      7.943     10.370
REMARK  6 active torsions:
REMARK  status: ('A' for Active; 'I' for Inactive)
REMARK    1  A    between atoms: O_2  and  C_12 
REMARK    2  A    between atoms: O_3  and  C_14 
REMARK    3  A    between atoms: O_4  and  C_20 
REMARK    4  A    between atoms: O_6  and  C_18 
REMARK    5  A    between atoms: O_7  and  C_22 
REMARK    6  A    between atoms: C_9  and  C_11 
ROOT
ATOM      1  O   *** d   1      13.450 -14.803 -11.147  0.00  0.00    -0.306 OA
ATOM      2  O   *** d   1      10.278 -16.575  -9.617  0.00  0.00    -0.284 OA
ATOM      3  C   *** d   1      11.875 -14.985  -9.376  0.00  0.00     0.084 A 
ATOM      4  C   *** d   1      12.749 -15.713 -11.888  0.00  0.00     0.123 C 
ATOM      5  C   *** d   1      12.957 -14.417  -9.942  0.00  0.00     0.096 A 
ATOM      6  C   *** d   1      11.687 -16.329 -11.316  0.00  0.00     0.152 C 
ATOM      7  C   *** d   1      11.241 -15.980 -10.067  0.00  0.00     0.223 C 
ATOM      8  C   *** d   1      11.455 -14.562  -8.160  0.00  0.00     0.085 A 
ATOM      9  C   *** d   1      13.600 -13.434  -9.287  0.00  0.00     0.075 A 
ATOM     10  C   *** d   1      13.208 -12.985  -8.087  0.00  0.00     0.071 A 
ATOM     11  C   *** d   1      12.131 -13.573  -7.550  0.00  0.00     0.074 A 
ENDROOT
BRANCH   4  12
ATOM     12  C   *** d   1      13.214 -15.964 -13.145  0.00  0.00     0.004 A 
ATOM     13  C   *** d   1      14.441 -16.517 -13.293  0.00  0.00     0.054 A 
ATOM     14  C   *** d   1      15.035 -16.821 -14.467  0.00  0.00     0.102 A 
ATOM     15  C   *** d   1      14.356 -16.538 -15.597  0.00  0.00     0.099 A 
ATOM     16  C   *** d   1      13.151 -15.961 -15.499  0.00  0.00     0.040 A 
ATOM     17  C   *** d   1      12.602 -15.676 -14.310  0.00  0.00     0.017 A 
BRANCH  14  18
ATOM     18  O   *** d   1      16.278 -17.398 -14.602  0.00  0.00    -0.353 OA
ATOM     19  C   *** d   1      17.404 -16.773 -14.031  0.00  0.00     0.210 C 
ENDBRANCH  14  18
BRANCH  15  20
ATOM     20  O   *** d   1      14.884 -16.806 -16.823  0.00  0.00    -0.358 OA
ATOM     21  H   *** d   1      14.175 -16.787 -17.484  0.00  0.00     0.217 HD
ENDBRANCH  15  20
ENDBRANCH   4  12
BRANCH   6  22
ATOM     22  O   *** d   1      11.027 -17.381 -11.880  0.00  0.00    -0.355 OA
ATOM     23  H   *** d   1      10.175 -17.503 -11.435  0.00  0.00     0.218 HD
ENDBRANCH   6  22
BRANCH   8  24
ATOM     24  O   *** d   1      10.375 -15.066  -7.498  0.00  0.00    -0.360 OA
ATOM     25  H   *** d   1       9.660 -14.409  -7.503  0.00  0.00     0.217 HD
ENDBRANCH   8  24
BRANCH  10  26
ATOM     26  O   *** d   1      13.878 -11.988  -7.449  0.00  0.00    -0.361 OA
ATOM     27  H   *** d   1      13.921 -12.189  -6.500  0.00  0.00     0.217 HD
ENDBRANCH  10  26
TORSDOF 6
ENDMDL
MODEL 14
REMARK VINA RESULT:      -7.6      8.391     11.797
REMARK  6 active torsions:
REMARK  status: ('A' for Active; 'I' for Inactive)
REMARK    1  A    between atoms: O_2  and  C_12 
REMARK    2  A    between atoms: O_3  and  C_14 
REMARK    3  A    between atoms: O_4  and  C_20 
REMARK    4  A    between atoms: O_6  and  C_18 
REMARK    5  A    between atoms: O_7  and  C_22 
REMARK    6  A    between atoms: C_9  and  C_11 
ROOT
ATOM      1  O   *** d   1      11.984 -16.196 -13.425  0.00  0.00    -0.306 OA
ATOM      2  O   *** d   1      15.109 -15.776 -15.792  0.00  0.00    -0.284 OA
ATOM      3  C   *** d   1      12.971 -16.492 -15.567  0.00  0.00     0.084 A 
ATOM      4  C   *** d   1      13.078 -15.496 -12.999  0.00  0.00     0.123 C 
ATOM      5  C   *** d   1      11.935 -16.615 -14.716  0.00  0.00     0.096 A 
ATOM      6  C   *** d   1      14.147 -15.404 -13.825  0.00  0.00     0.152 C 
ATOM      7  C   *** d   1      14.111 -15.896 -15.105  0.00  0.00     0.223 C 
ATOM      8  C   *** d   1      12.856 -16.955 -16.836  0.00  0.00     0.085 A 
ATOM      9  C   *** d   1      10.799 -17.195 -15.145  0.00  0.00     0.075 A 
ATOM     10  C   *** d   1      10.646 -17.657 -16.393  0.00  0.00     0.071 A 
ATOM     11  C   *** d   1      11.697 -17.523 -17.213  0.00  0.00     0.074 A 
ENDROOT
BRANCH   4  12
ATOM     12  C   *** d   1      13.019 -14.982 -11.737  0.00  0.00     0.004 A 
ATOM     13  C   *** d   1      12.071 -15.439 -10.885  0.00  0.00     0.054 A 
ATOM     14  C   *** d   1      11.886 -15.027  -9.612  0.00  0.00     0.102 A 
ATOM     15  C   *** d   1      12.709 -14.066  -9.147  0.00  0.00     0.099 A 
ATOM     16  C   *** d   1      13.642 -13.562  -9.965  0.00  0.00     0.040 A 
ATOM     17  C   *** d   1      13.786 -14.002 -11.223  0.00  0.00     0.017 A 
BRANCH  14  18
ATOM     18  O   *** d   1      10.927 -15.512  -8.752  0.00  0.00    -0.353 OA
ATOM     19  C   *** d   1       9.575 -15.166  -8.947  0.00  0.00     0.210 C 
ENDBRANCH  14  18
BRANCH  15  20
ATOM     20  O   *** d   1      12.589 -13.590  -7.877  0.00  0.00    -0.358 OA
ATOM     21  H   *** d   1      13.473 -13.485  -7.493  0.00  0.00     0.217 HD
ENDBRANCH  15  20
ENDBRANCH   4  12
BRANCH   6  22
ATOM     22  O   *** d   1      15.357 -14.899 -13.447  0.00  0.00    -0.355 OA
ATOM     23  H   *** d   1      16.057 -15.304 -13.979  0.00  0.00     0.218 HD
ENDBRANCH   6  22
BRANCH   8  24
ATOM     24  O   *** d   1      13.839 -16.882 -17.776  0.00  0.00    -0.360 OA
ATOM     25  H   *** d   1      14.656 -17.264 -17.417  0.00  0.00     0.217 HD
ENDBRANCH   8  24
BRANCH  10  26
ATOM     26  O   *** d   1       9.485 -18.237 -16.797  0.00  0.00    -0.361 OA
ATOM     27  H   *** d   1       9.635 -19.187 -16.935  0.00  0.00     0.217 HD
ENDBRANCH  10  26
TORSDOF 6
ENDMDL
MODEL 15
REMARK VINA RESULT:      -7.6      7.994     13.142
REMARK  6 active torsions:
REMARK  status: ('A' for Active; 'I' for Inactive)
REMARK    1  A    between atoms: O_2  and  C_12 
REMARK    2  A    between atoms: O_3  and  C_14 
REMARK    3  A    between atoms: O_4  and  C_20 
REMARK    4  A    between atoms: O_6  and  C_18 
REMARK    5  A    between atoms: O_7  and  C_22 
REMARK    6  A    between atoms: C_9  and  C_11 
ROOT
ATOM      1  O   *** d   1      11.547 -15.593 -10.268  0.00  0.00    -0.306 OA
ATOM      2  O   *** d   1      10.307 -14.046  -6.860  0.00  0.00    -0.284 OA
ATOM      3  C   *** d   1      11.881 -14.050  -8.490  0.00  0.00     0.084 A 
ATOM      4  C   *** d   1      10.321 -15.932  -9.767  0.00  0.00     0.123 C 
ATOM      5  C   *** d   1      12.261 -14.615  -9.652  0.00  0.00     0.096 A 
ATOM      6  C   *** d   1       9.944 -15.410  -8.575  0.00  0.00     0.152 C 
ATOM      7  C   *** d   1      10.710 -14.474  -7.927  0.00  0.00     0.223 C 
ATOM      8  C   *** d   1      12.657 -13.095  -7.924  0.00  0.00     0.085 A 
ATOM      9  C   *** d   1      13.407 -14.215 -10.232  0.00  0.00     0.075 A 
ATOM     10  C   *** d   1      14.195 -13.269  -9.705  0.00  0.00     0.071 A 
ATOM     11  C   *** d   1      13.791 -12.730  -8.547  0.00  0.00     0.074 A 
ENDROOT
BRANCH   4  12
ATOM     12  C   *** d   1       9.589 -16.820 -10.498  0.00  0.00     0.004 A 
ATOM     13  C   *** d   1       8.942 -17.822  -9.857  0.00  0.00     0.054 A 
ATOM     14  C   *** d   1       8.183 -18.775 -10.441  0.00  0.00     0.102 A 
ATOM     15  C   *** d   1       8.066 -18.736 -11.784  0.00  0.00     0.099 A 
ATOM     16  C   *** d   1       8.714 -17.780 -12.462  0.00  0.00     0.040 A 
ATOM     17  C   *** d   1       9.458 -16.856 -11.837  0.00  0.00     0.017 A 
BRANCH  14  18
ATOM     18  O   *** d   1       7.519 -19.780  -9.775  0.00  0.00    -0.353 OA
ATOM     19  C   *** d   1       6.651 -19.458  -8.714  0.00  0.00     0.210 C 
ENDBRANCH  14  18
BRANCH  15  20
ATOM     20  O   *** d   1       7.324 -19.661 -12.454  0.00  0.00    -0.358 OA
ATOM     21  H   *** d   1       6.833 -20.198 -11.812  0.00  0.00     0.217 HD
ENDBRANCH  15  20
ENDBRANCH   4  12
BRANCH   6  22
ATOM     22  O   *** d   1       8.838 -15.812  -7.887  0.00  0.00    -0.355 OA
ATOM     23  H   *** d   1       8.744 -16.773  -7.959  0.00  0.00     0.218 HD
ENDBRANCH   6  22
BRANCH   8  24
ATOM     24  O   *** d   1      12.367 -12.460  -6.754  0.00  0.00    -0.360 OA
ATOM     25  H   *** d   1      13.183 -12.092  -6.377  0.00  0.00     0.217 HD
ENDBRANCH   8  24
BRANCH  10  26
ATOM     26  O   *** d   1      15.348 -12.885 -10.315  0.00  0.00    -0.361 OA
ATOM     27  H   *** d   1      15.266 -13.030 -11.272  0.00  0.00     0.217 HD
ENDBRANCH  10  26
TORSDOF 6
ENDMDL
MODEL 16
REMARK VINA RESULT:      -7.6      9.054     12.126
REMARK  6 active torsions:
REMARK  status: ('A' for Active; 'I' for Inactive)
REMARK    1  A    between atoms: O_2  and  C_12 
REMARK    2  A    between atoms: O_3  and  C_14 
REMARK    3  A    between atoms: O_4  and  C_20 
REMARK    4  A    between atoms: O_6  and  C_18 
REMARK    5  A    between atoms: O_7  and  C_22 
REMARK    6  A    between atoms: C_9  and  C_11 
ROOT
ATOM      1  O   *** d   1      10.817 -15.690 -11.914  0.00  0.00    -0.306 OA
ATOM      2  O   *** d   1      14.106 -13.965 -10.588  0.00  0.00    -0.284 OA
ATOM      3  C   *** d   1      12.052 -14.787 -10.095  0.00  0.00     0.084 A 
ATOM      4  C   *** d   1      11.893 -15.536 -12.743  0.00  0.00     0.123 C 
ATOM      5  C   *** d   1      10.950 -15.372 -10.600  0.00  0.00     0.096 A 
ATOM      6  C   *** d   1      12.992 -14.906 -12.264  0.00  0.00     0.152 C 
ATOM      7  C   *** d   1      13.086 -14.525 -10.950  0.00  0.00     0.223 C 
ATOM      8  C   *** d   1      12.103 -14.480  -8.776  0.00  0.00     0.085 A 
ATOM      9  C   *** d   1       9.918 -15.645  -9.782  0.00  0.00     0.075 A 
ATOM     10  C   *** d   1       9.936 -15.363  -8.473  0.00  0.00     0.071 A 
ATOM     11  C   *** d   1      11.045 -14.777  -8.002  0.00  0.00     0.074 A 
ENDROOT
BRANCH   4  12
ATOM     12  C   *** d   1      11.750 -15.995 -14.020  0.00  0.00     0.004 A 
ATOM     13  C   *** d   1      11.050 -17.134 -14.233  0.00  0.00     0.054 A 
ATOM     14  C   *** d   1      10.825 -17.711 -15.433  0.00  0.00     0.102 A 
ATOM     15  C   *** d   1      11.352 -17.109 -16.518  0.00  0.00     0.099 A 
ATOM     16  C   *** d   1      12.079 -15.997 -16.351  0.00  0.00     0.040 A 
ATOM     17  C   *** d   1      12.276 -15.461 -15.138  0.00  0.00     0.017 A 
BRANCH  14  18
ATOM     18  O   *** d   1      10.098 -18.862 -15.637  0.00  0.00    -0.353 OA
ATOM     19  C   *** d   1      10.592 -20.093 -15.161  0.00  0.00     0.210 C 
ENDBRANCH  14  18
BRANCH  15  20
ATOM     20  O   *** d   1      11.178 -17.627 -17.766  0.00  0.00    -0.358 OA
ATOM     21  H   *** d   1      11.975 -18.118 -18.019  0.00  0.00     0.217 HD
ENDBRANCH  15  20
ENDBRANCH   4  12
BRANCH   6  22
ATOM     22  O   *** d   1      14.049 -14.528 -13.040  0.00  0.00    -0.355 OA
ATOM     23  H   *** d   1      14.130 -15.133 -13.792  0.00  0.00     0.218 HD
ENDBRANCH   6  22
BRANCH   8  24
ATOM     24  O   *** d   1      13.166 -13.888  -8.162  0.00  0.00    -0.360 OA
ATOM     25  H   *** d   1      13.951 -14.451  -8.267  0.00  0.00     0.217 HD
ENDBRANCH   8  24
BRANCH  10  26
ATOM     26  O   *** d   1       8.877 -15.651  -7.670  0.00  0.00    -0.361 OA
ATOM     27  H   *** d   1       8.554 -14.832  -7.262  0.00  0.00     0.217 HD
ENDBRANCH  10  26
TORSDOF 6
ENDMDL
MODEL 17
REMARK VINA RESULT:      -7.3      8.734     13.858
REMARK  6 active torsions:
REMARK  status: ('A' for Active; 'I' for Inactive)
REMARK    1  A    between atoms: O_2  and  C_12 
REMARK    2  A    between atoms: O_3  and  C_14 
REMARK    3  A    between atoms: O_4  and  C_20 
REMARK    4  A    between atoms: O_6  and  C_18 
REMARK    5  A    between atoms: O_7  and  C_22 
REMARK    6  A    between atoms: C_9  and  C_11 
ROOT
ATOM      1  O   *** d   1      10.460 -16.245  -9.602  0.00  0.00    -0.306 OA
ATOM      2  O   *** d   1      11.347 -15.400 -13.350  0.00  0.00    -0.284 OA
ATOM      3  C   *** d   1      11.786 -15.032 -11.158  0.00  0.00     0.084 A 
ATOM      4  C   *** d   1       9.884 -16.954 -10.620  0.00  0.00     0.123 C 
ATOM      5  C   *** d   1      11.441 -15.353  -9.897  0.00  0.00     0.096 A 
ATOM      6  C   *** d   1      10.184 -16.611 -11.895  0.00  0.00     0.152 C 
ATOM      7  C   *** d   1      11.126 -15.656 -12.180  0.00  0.00     0.223 C 
ATOM      8  C   *** d   1      12.760 -14.115 -11.374  0.00  0.00     0.085 A 
ATOM      9  C   *** d   1      12.075 -14.757  -8.871  0.00  0.00     0.075 A 
ATOM     10  C   *** d   1      13.047 -13.852  -9.046  0.00  0.00     0.071 A 
ATOM     11  C   *** d   1      13.364 -13.552 -10.313  0.00  0.00     0.074 A 
ENDROOT
BRANCH   4  12
ATOM     12  C   *** d   1       9.004 -17.931 -10.260  0.00  0.00     0.004 A 
ATOM     13  C   *** d   1       8.263 -17.767  -9.139  0.00  0.00     0.054 A 
ATOM     14  C   *** d   1       7.356 -18.643  -8.655  0.00  0.00     0.102 A 
ATOM     15  C   *** d   1       7.177 -19.791  -9.339  0.00  0.00     0.099 A 
ATOM     16  C   *** d   1       7.911 -20.010 -10.437  0.00  0.00     0.040 A 
ATOM     17  C   *** d   1       8.802 -19.110 -10.879  0.00  0.00     0.017 A 
BRANCH  14  18
ATOM     18  O   *** d   1       6.598 -18.456  -7.521  0.00  0.00    -0.353 OA
ATOM     19  C   *** d   1       7.190 -17.901  -6.369  0.00  0.00     0.210 C 
ENDBRANCH  14  18
BRANCH  15  20
ATOM     20  O   *** d   1       6.286 -20.731  -8.918  0.00  0.00    -0.358 OA
ATOM     21  H   *** d   1       6.373 -21.521  -9.474  0.00  0.00     0.217 HD
ENDBRANCH  15  20
ENDBRANCH   4  12
BRANCH   6  22
ATOM     22  O   *** d   1       9.539 -17.112 -12.987  0.00  0.00    -0.355 OA
ATOM     23  H   *** d   1       8.741 -17.583 -12.703  0.00  0.00     0.218 HD
ENDBRANCH   6  22
BRANCH   8  24
ATOM     24  O   *** d   1      13.186 -13.717 -12.606  0.00  0.00    -0.360 OA
ATOM     25  H   *** d   1      12.767 -14.271 -13.284  0.00  0.00     0.217 HD
ENDBRANCH   8  24
BRANCH  10  26
ATOM     26  O   *** d   1      13.671 -13.267  -7.989  0.00  0.00    -0.361 OA
ATOM     27  H   *** d   1      14.402 -12.718  -8.314  0.00  0.00     0.217 HD
ENDBRANCH  10  26
TORSDOF 6
ENDMDL
MODEL 18
REMARK VINA RESULT:      -7.1     30.634     32.982
REMARK  6 active torsions:
REMARK  status: ('A' for Active; 'I' for Inactive)
REMARK    1  A    between atoms: O_2  and  C_12 
REMARK    2  A    between atoms: O_3  and  C_14 
REMARK    3  A    between atoms: O_4  and  C_20 
REMARK    4  A    between atoms: O_6  and  C_18 
REMARK    5  A    between atoms: O_7  and  C_22 
REMARK    6  A    between atoms: C_9  and  C_11 
ROOT
ATOM      1  O   *** d   1      -7.642 -15.242 -25.266  0.00  0.00    -0.306 OA
ATOM      2  O   *** d   1     -10.846 -13.570 -26.842  0.00  0.00    -0.284 OA
ATOM      3  C   *** d   1      -9.930 -14.630 -25.061  0.00  0.00     0.084 A 
ATOM      4  C   *** d   1      -7.554 -14.578 -26.458  0.00  0.00     0.123 C 
ATOM      5  C   *** d   1      -8.809 -15.192 -24.572  0.00  0.00     0.096 A 
ATOM      6  C   *** d   1      -8.682 -14.048 -26.987  0.00  0.00     0.152 C 
ATOM      7  C   *** d   1      -9.873 -14.068 -26.306  0.00  0.00     0.223 C 
ATOM      8  C   *** d   1     -11.063 -14.638 -24.318  0.00  0.00     0.085 A 
ATOM      9  C   *** d   1      -8.835 -15.750 -23.348  0.00  0.00     0.075 A 
ATOM     10  C   *** d   1      -9.934 -15.770 -22.583  0.00  0.00     0.071 A 
ATOM     11  C   *** d   1     -11.034 -15.205 -23.100  0.00  0.00     0.074 A 
ENDROOT
BRANCH   4  12
ATOM     12  C   *** d   1      -6.324 -14.546 -27.047  0.00  0.00     0.004 A 
ATOM     13  C   *** d   1      -5.650 -15.706 -27.224  0.00  0.00     0.054 A 
ATOM     14  C   *** d   1      -4.429 -15.834 -27.786  0.00  0.00     0.102 A 
ATOM     15  C   *** d   1      -3.817 -14.707 -28.201  0.00  0.00     0.099 A 
ATOM     16  C   *** d   1      -4.434 -13.532 -28.019  0.00  0.00     0.040 A 
ATOM     17  C   *** d   1      -5.646 -13.455 -27.452  0.00  0.00     0.017 A 
BRANCH  14  18
ATOM     18  O   *** d   1      -3.761 -17.024 -27.973  0.00  0.00    -0.353 OA
ATOM     19  C   *** d   1      -3.086 -17.622 -26.891  0.00  0.00     0.210 C 
ENDBRANCH  14  18
BRANCH  15  20
ATOM     20  O   *** d   1      -2.582 -14.745 -28.775  0.00  0.00    -0.358 OA
ATOM     21  H   *** d   1      -1.996 -14.130 -28.306  0.00  0.00     0.217 HD
ENDBRANCH  15  20
ENDBRANCH   4  12
BRANCH   6  22
ATOM     22  O   *** d   1      -8.759 -13.531 -28.246  0.00  0.00    -0.355 OA
ATOM     23  H   *** d   1      -8.882 -14.250 -28.884  0.00  0.00     0.218 HD
ENDBRANCH   6  22
BRANCH   8  24
ATOM     24  O   *** d   1     -12.250 -14.098 -24.716  0.00  0.00    -0.360 OA
ATOM     25  H   *** d   1     -12.624 -14.638 -25.432  0.00  0.00     0.217 HD
ENDBRANCH   8  24
BRANCH  10  26
ATOM     26  O   *** d   1      -9.929 -16.341 -21.349  0.00  0.00    -0.361 OA
ATOM     27  H   *** d   1      -9.406 -17.158 -21.378  0.00  0.00     0.217 HD
ENDBRANCH  10  26
TORSDOF 6
ENDMDL
MODEL 19
REMARK VINA RESULT:      -6.9     10.090     13.757
REMARK  6 active torsions:
REMARK  status: ('A' for Active; 'I' for Inactive)
REMARK    1  A    between atoms: O_2  and  C_12 
REMARK    2  A    between atoms: O_3  and  C_14 
REMARK    3  A    between atoms: O_4  and  C_20 
REMARK    4  A    between atoms: O_6  and  C_18 
REMARK    5  A    between atoms: O_7  and  C_22 
REMARK    6  A    between atoms: C_9  and  C_11 
ROOT
ATOM      1  O   *** d   1      11.057 -16.373 -13.886  0.00  0.00    -0.306 OA
ATOM      2  O   *** d   1      14.767 -15.211 -14.548  0.00  0.00    -0.284 OA
ATOM      3  C   *** d   1      13.059 -15.386 -13.068  0.00  0.00     0.084 A 
ATOM      4  C   *** d   1      11.671 -16.677 -15.069  0.00  0.00     0.123 C 
ATOM      5  C   *** d   1      11.789 -15.797 -12.897  0.00  0.00     0.096 A 
ATOM      6  C   *** d   1      12.932 -16.230 -15.276  0.00  0.00     0.152 C 
ATOM      7  C   *** d   1      13.635 -15.584 -14.291  0.00  0.00     0.223 C 
ATOM      8  C   *** d   1      13.718 -14.798 -12.040  0.00  0.00     0.085 A 
ATOM      9  C   *** d   1      11.196 -15.618 -11.702  0.00  0.00     0.075 A 
ATOM     10  C   *** d   1      11.819 -15.048 -10.662  0.00  0.00     0.071 A 
ATOM     11  C   *** d   1      13.081 -14.647 -10.866  0.00  0.00     0.074 A 
ENDROOT
BRANCH   4  12
ATOM     12  C   *** d   1      10.930 -17.376 -15.977  0.00  0.00     0.004 A 
ATOM     13  C   *** d   1      10.630 -18.671 -15.722  0.00  0.00     0.054 A 
ATOM     14  C   *** d   1       9.911 -19.489 -16.521  0.00  0.00     0.102 A 
ATOM     15  C   *** d   1       9.461 -18.978 -17.685  0.00  0.00     0.099 A 
ATOM     16  C   *** d   1       9.761 -17.710 -17.993  0.00  0.00     0.040 A 
ATOM     17  C   *** d   1      10.479 -16.936 -17.168  0.00  0.00     0.017 A 
BRANCH  14  18
ATOM     18  O   *** d   1       9.601 -20.800 -16.241  0.00  0.00    -0.353 OA
ATOM     19  C   *** d   1      10.031 -21.376 -15.030  0.00  0.00     0.210 C 
ENDBRANCH  14  18
BRANCH  15  20
ATOM     20  O   *** d   1       8.733 -19.736 -18.552  0.00  0.00    -0.358 OA
ATOM     21  H   *** d   1       8.261 -19.150 -19.165  0.00  0.00     0.217 HD
ENDBRANCH  15  20
ENDBRANCH   4  12
BRANCH   6  22
ATOM     22  O   *** d   1      13.576 -16.305 -16.476  0.00  0.00    -0.355 OA
ATOM     23  H   *** d   1      14.473 -16.645 -16.340  0.00  0.00     0.218 HD
ENDBRANCH   6  22
BRANCH   8  24
ATOM     24  O   *** d   1      15.002 -14.347 -12.104  0.00  0.00    -0.360 OA
ATOM     25  H   *** d   1      15.528 -14.777 -11.411  0.00  0.00     0.217 HD
ENDBRANCH   8  24
BRANCH  10  26
ATOM     26  O   *** d   1      11.194 -14.882  -9.466  0.00  0.00    -0.361 OA
ATOM     27  H   *** d   1      10.992 -13.940  -9.340  0.00  0.00     0.217 HD
ENDBRANCH  10  26
TORSDOF 6
ENDMDL
MODEL 20
REMARK VINA RESULT:      -6.8     10.534     15.506
REMARK  6 active torsions:
REMARK  status: ('A' for Active; 'I' for Inactive)
REMARK    1  A    between atoms: O_2  and  C_12 
REMARK    2  A    between atoms: O_3  and  C_14 
REMARK    3  A    between atoms: O_4  and  C_20 
REMARK    4  A    between atoms: O_6  and  C_18 
REMARK    5  A    between atoms: O_7  and  C_22 
REMARK    6  A    between atoms: C_9  and  C_11 
ROOT
ATOM      1  O   *** d   1       8.656 -17.455  -9.573  0.00  0.00    -0.306 OA
ATOM      2  O   *** d   1      11.878 -17.156 -11.827  0.00  0.00    -0.284 OA
ATOM      3  C   *** d   1      10.740 -16.402 -10.018  0.00  0.00     0.084 A 
ATOM      4  C   *** d   1       8.885 -18.365 -10.568  0.00  0.00     0.123 C 
ATOM      5  C   *** d   1       9.620 -16.543  -9.285  0.00  0.00     0.096 A 
ATOM      6  C   *** d   1       9.982 -18.209 -11.345  0.00  0.00     0.152 C 
ATOM      7  C   *** d   1      10.914 -17.236 -11.087  0.00  0.00     0.223 C 
ATOM      8  C   *** d   1      11.647 -15.453  -9.682  0.00  0.00     0.085 A 
ATOM      9  C   *** d   1       9.424 -15.737  -8.225  0.00  0.00     0.075 A 
ATOM     10  C   *** d   1      10.301 -14.794  -7.858  0.00  0.00     0.071 A 
ATOM     11  C   *** d   1      11.403 -14.677  -8.611  0.00  0.00     0.074 A 
ENDROOT
BRANCH   4  12
ATOM     12  C   *** d   1       7.946 -19.342 -10.726  0.00  0.00     0.004 A 
ATOM     13  C   *** d   1       6.856 -19.089 -11.487  0.00  0.00     0.054 A 
ATOM     14  C   *** d   1       5.845 -19.950 -11.734  0.00  0.00     0.102 A 
ATOM     15  C   *** d   1       5.919 -21.170 -11.165  0.00  0.00     0.099 A 
ATOM     16  C   *** d   1       6.966 -21.455 -10.380  0.00  0.00     0.040 A 
ATOM     17  C   *** d   1       7.944 -20.565 -10.162  0.00  0.00     0.017 A 
BRANCH  14  18
ATOM     18  O   *** d   1       4.749 -19.683 -12.522  0.00  0.00    -0.353 OA
ATOM     19  C   *** d   1       3.714 -18.867 -12.025  0.00  0.00     0.210 C 
ENDBRANCH  14  18
BRANCH  15  20
ATOM     20  O   *** d   1       4.941 -22.098 -11.358  0.00  0.00    -0.358 OA
ATOM     21  H   *** d   1       5.348 -22.934 -11.635  0.00  0.00     0.217 HD
ENDBRANCH  15  20
ENDBRANCH   4  12
BRANCH   6  22
ATOM     22  O   *** d   1      10.219 -18.933 -12.477  0.00  0.00    -0.355 OA
ATOM     23  H   *** d   1       9.749 -19.778 -12.424  0.00  0.00     0.218 HD
ENDBRANCH   6  22
BRANCH   8  24
ATOM     24  O   *** d   1      12.811 -15.225 -10.353  0.00  0.00    -0.360 OA
ATOM     25  H   *** d   1      13.213 -16.075 -10.595  0.00  0.00     0.217 HD
ENDBRANCH   8  24
BRANCH  10  26
ATOM     26  O   *** d   1      10.075 -13.995  -6.782  0.00  0.00    -0.361 OA
ATOM     27  H   *** d   1       9.398 -14.404  -6.218  0.00  0.00     0.217 HD
ENDBRANCH  10  26
TORSDOF 6
ENDMDL
