# Supplementary material for: Astragalus in Acute Pancreatitis: Insights from Network Pharmacology, Molecular Docking, and Meta-Analysis Validation
Source: Curr Issues Mol Biol. 2025 May 21;47(5):379. doi: 10.3390/cimb47050379 (PMC12109879; doi:10.3390/cimb47050379)
Supplement: Supplementary file 1 [file cimb-47-00379-s001.zip › Original Data/Network Pharmacology/5 Molecular Docking/Isorhamnetin/HIF1A/grid.gpf]

npts 52 48 82                        # num.grid points in xyz
gridfld 1lqb.maps.fld                # grid_data_file
spacing 0.988888888889               # spacing(A)
receptor_types A C H HD N OA SA      # receptor atom types
ligand_types A C HD N NA OA SA       # ligand atom types
receptor 1lqb.pdbqt                  # macromolecule
gridcenter 45.954 54.205 66.977      # xyz-coordinates or auto
smooth 0.5                           # store minimum energy w/in rad(A)
map 1lqb.A.map                       # atom-specific affinity map
map 1lqb.C.map                       # atom-specific affinity map
map 1lqb.HD.map                      # atom-specific affinity map
map 1lqb.N.map                       # atom-specific affinity map
map 1lqb.NA.map                      # atom-specific affinity map
map 1lqb.OA.map                      # atom-specific affinity map
map 1lqb.SA.map                      # atom-specific affinity map
elecmap 1lqb.e.map                   # electrostatic potential map
dsolvmap 1lqb.d.map              # desolvation potential map
dielectric -0.1465                   # <0, AD4 distance-dep.diel;>0, constant
