# Supplementary material for: Astragalus in Acute Pancreatitis: Insights from Network Pharmacology, Molecular Docking, and Meta-Analysis Validation
Source: Curr Issues Mol Biol. 2025 May 21;47(5):379. doi: 10.3390/cimb47050379 (PMC12109879; doi:10.3390/cimb47050379)
Supplement: Supplementary file 1 [file cimb-47-00379-s001.zip › Original Data/Network Pharmacology/5 Molecular Docking/Isorhamnetin/HIF1A/log.txt]

#################################################################
# If you used AutoDock Vina in your work, please cite:          #
#                                                               #
# O. Trott, A. J. Olson,                                        #
# AutoDock Vina: improving the speed and accuracy of docking    #
# with a new scoring function, efficient optimization and       #
# multithreading, Journal of Computational Chemistry 31 (2010)  #
# 455-461                                                       #
#                                                               #
# DOI 10.1002/jcc.21334                                         #
#                                                               #
# Please see http://vina.scripps.edu for more information.      #
#################################################################

WARNING: The search space volume > 27000 Angstrom^3 (See FAQ)
Detected 22 CPUs
WARNING: at low exhaustiveness, it may be impossible to utilize all CPUs
Reading input ... done.
Setting up the scoring function ... done.
Analyzing the binding site ... done.
Using random seed: 1162478912
Performing search ... done.
Refining results ... done.

mode |   affinity | dist from best mode
     | (kcal/mol) | rmsd l.b.| rmsd u.b.
-----+------------+----------+----------
   1         -7.4      0.000      0.000
   2         -6.7      2.695      4.121
   3         -6.6     14.586     17.233
   4         -6.6     10.223     13.205
   5         -6.5      2.486      6.913
   6         -6.4     21.978     26.149
   7         -6.4      5.421      8.262
   8         -6.3     17.694     21.128
   9         -6.3     23.546     25.976
  10         -6.2     15.270     17.732
  11         -6.2      3.271      4.814
  12         -6.1      4.610      6.799
  13         -6.1     14.805     17.976
  14         -6.0     26.046     27.846
  15         -6.0     20.445     22.401
  16         -5.9     13.980     16.116
  17         -5.9     11.209     13.893
  18         -5.9     20.817     25.177
  19         -5.9     20.383     23.280
  20         -5.8     25.112     26.222
Writing output ... done.
