# Supplementary material for: Astragalus in Acute Pancreatitis: Insights from Network Pharmacology, Molecular Docking, and Meta-Analysis Validation
Source: Curr Issues Mol Biol. 2025 May 21;47(5):379. doi: 10.3390/cimb47050379 (PMC12109879; doi:10.3390/cimb47050379)
Supplement: Supplementary file 1 [file cimb-47-00379-s001.zip › Original Data/Network Pharmacology/5 Molecular Docking/Isorhamnetin/HIF1A/output.pdbqt]

MODEL 1
REMARK VINA RESULT:      -7.4      0.000      0.000
REMARK  6 active torsions:
REMARK  status: ('A' for Active; 'I' for Inactive)
REMARK    1  A    between atoms: O_2  and  C_12 
REMARK    2  A    between atoms: O_3  and  C_14 
REMARK    3  A    between atoms: O_4  and  C_20 
REMARK    4  A    between atoms: O_6  and  C_18 
REMARK    5  A    between atoms: O_7  and  C_22 
REMARK    6  A    between atoms: C_9  and  C_11 
ROOT
ATOM      1  O   *** d   1      36.074  47.456  56.904  0.00  0.00    -0.306 OA
ATOM      2  O   *** d   1      36.283  45.605  53.429  0.00  0.00    -0.284 OA
ATOM      3  C   *** d   1      37.398  46.651  55.102  0.00  0.00     0.084 A 
ATOM      4  C   *** d   1      34.963  46.859  56.377  0.00  0.00     0.123 C 
ATOM      5  C   *** d   1      37.270  47.279  56.286  0.00  0.00     0.096 A 
ATOM      6  C   *** d   1      35.064  46.264  55.165  0.00  0.00     0.152 C 
ATOM      7  C   *** d   1      36.267  46.155  54.516  0.00  0.00     0.223 C 
ATOM      8  C   *** d   1      38.623  46.532  54.535  0.00  0.00     0.085 A 
ATOM      9  C   *** d   1      38.367  47.774  56.887  0.00  0.00     0.075 A 
ATOM     10  C   *** d   1      39.594  47.669  56.361  0.00  0.00     0.071 A 
ATOM     11  C   *** d   1      39.686  47.042  55.180  0.00  0.00     0.074 A 
ENDROOT
BRANCH   4  12
ATOM     12  C   *** d   1      33.815  46.955  57.108  0.00  0.00     0.004 A 
ATOM     13  C   *** d   1      33.145  48.131  57.127  0.00  0.00     0.054 A 
ATOM     14  C   *** d   1      32.002  48.379  57.802  0.00  0.00     0.102 A 
ATOM     15  C   *** d   1      31.484  47.372  58.534  0.00  0.00     0.099 A 
ATOM     16  C   *** d   1      32.131  46.200  58.570  0.00  0.00     0.040 A 
ATOM     17  C   *** d   1      33.265  46.001  57.884  0.00  0.00     0.017 A 
BRANCH  14  18
ATOM     18  O   *** d   1      31.323  49.576  57.799  0.00  0.00    -0.353 OA
ATOM     19  C   *** d   1      31.909  50.713  58.391  0.00  0.00     0.210 C 
ENDBRANCH  14  18
BRANCH  15  20
ATOM     20  O   *** d   1      30.337  47.539  59.249  0.00  0.00    -0.358 OA
ATOM     21  H   *** d   1      29.641  47.870  58.660  0.00  0.00     0.217 HD
ENDBRANCH  15  20
ENDBRANCH   4  12
BRANCH   6  22
ATOM     22  O   *** d   1      33.994  45.802  54.456  0.00  0.00    -0.355 OA
ATOM     23  H   *** d   1      33.942  44.839  54.540  0.00  0.00     0.218 HD
ENDBRANCH   6  22
BRANCH   8  24
ATOM     24  O   *** d   1      38.865  45.917  53.343  0.00  0.00    -0.360 OA
ATOM     25  H   *** d   1      39.165  46.576  52.697  0.00  0.00     0.217 HD
ENDBRANCH   8  24
BRANCH  10  26
ATOM     26  O   *** d   1      40.684  48.180  56.993  0.00  0.00    -0.361 OA
ATOM     27  H   *** d   1      41.294  47.456  57.210  0.00  0.00     0.217 HD
ENDBRANCH  10  26
TORSDOF 6
ENDMDL
MODEL 2
REMARK VINA RESULT:      -6.7      2.695      4.121
REMARK  6 active torsions:
REMARK  status: ('A' for Active; 'I' for Inactive)
REMARK    1  A    between atoms: O_2  and  C_12 
REMARK    2  A    between atoms: O_3  and  C_14 
REMARK    3  A    between atoms: O_4  and  C_20 
REMARK    4  A    between atoms: O_6  and  C_18 
REMARK    5  A    between atoms: O_7  and  C_22 
REMARK    6  A    between atoms: C_9  and  C_11 
ROOT
ATOM      1  O   *** d   1      38.251  49.342  56.541  0.00  0.00    -0.306 OA
ATOM      2  O   *** d   1      40.496  48.563  53.395  0.00  0.00    -0.284 OA
ATOM      3  C   *** d   1      40.201  49.809  55.265  0.00  0.00     0.084 A 
ATOM      4  C   *** d   1      37.961  48.273  55.739  0.00  0.00     0.123 C 
ATOM      5  C   *** d   1      39.396  50.037  56.320  0.00  0.00     0.096 A 
ATOM      6  C   *** d   1      38.732  48.058  54.647  0.00  0.00     0.152 C 
ATOM      7  C   *** d   1      39.848  48.814  54.396  0.00  0.00     0.223 C 
ATOM      8  C   *** d   1      41.317  50.559  55.098  0.00  0.00     0.085 A 
ATOM      9  C   *** d   1      39.719  51.006  57.194  0.00  0.00     0.075 A 
ATOM     10  C   *** d   1      40.818  51.763  57.066  0.00  0.00     0.071 A 
ATOM     11  C   *** d   1      41.595  51.513  56.003  0.00  0.00     0.074 A 
ENDROOT
BRANCH   4  12
ATOM     12  C   *** d   1      36.873  47.527  56.086  0.00  0.00     0.004 A 
ATOM     13  C   *** d   1      35.636  48.043  55.894  0.00  0.00     0.054 A 
ATOM     14  C   *** d   1      34.469  47.430  56.189  0.00  0.00     0.102 A 
ATOM     15  C   *** d   1      34.536  46.199  56.734  0.00  0.00     0.099 A 
ATOM     16  C   *** d   1      35.740  45.662  56.971  0.00  0.00     0.040 A 
ATOM     17  C   *** d   1      36.872  46.310  56.663  0.00  0.00     0.017 A 
BRANCH  14  18
ATOM     18  O   *** d   1      33.217  47.961  55.974  0.00  0.00    -0.353 OA
ATOM     19  C   *** d   1      32.668  47.950  54.676  0.00  0.00     0.210 C 
ENDBRANCH  14  18
BRANCH  15  20
ATOM     20  O   *** d   1      33.408  45.512  57.066  0.00  0.00    -0.358 OA
ATOM     21  H   *** d   1      33.658  44.695  57.525  0.00  0.00     0.217 HD
ENDBRANCH  15  20
ENDBRANCH   4  12
BRANCH   6  22
ATOM     22  O   *** d   1      38.436  47.146  53.676  0.00  0.00    -0.355 OA
ATOM     23  H   *** d   1      37.475  47.046  53.610  0.00  0.00     0.218 HD
ENDBRANCH   6  22
BRANCH   8  24
ATOM     24  O   *** d   1      42.198  50.412  54.069  0.00  0.00    -0.360 OA
ATOM     25  H   *** d   1      42.396  51.284  53.690  0.00  0.00     0.217 HD
ENDBRANCH   8  24
BRANCH  10  26
ATOM     26  O   *** d   1      41.119  52.736  57.966  0.00  0.00    -0.361 OA
ATOM     27  H   *** d   1      40.372  52.846  58.578  0.00  0.00     0.217 HD
ENDBRANCH  10  26
TORSDOF 6
ENDMDL
MODEL 3
REMARK VINA RESULT:      -6.6     14.586     17.233
REMARK  6 active torsions:
REMARK  status: ('A' for Active; 'I' for Inactive)
REMARK    1  A    between atoms: O_2  and  C_12 
REMARK    2  A    between atoms: O_3  and  C_14 
REMARK    3  A    between atoms: O_4  and  C_20 
REMARK    4  A    between atoms: O_6  and  C_18 
REMARK    5  A    between atoms: O_7  and  C_22 
REMARK    6  A    between atoms: C_9  and  C_11 
ROOT
ATOM      1  O   *** d   1      45.701  43.315  68.879  0.00  0.00    -0.306 OA
ATOM      2  O   *** d   1      43.390  41.709  71.641  0.00  0.00    -0.284 OA
ATOM      3  C   *** d   1      45.113  43.104  71.173  0.00  0.00     0.084 A 
ATOM      4  C   *** d   1      44.623  42.557  68.516  0.00  0.00     0.123 C 
ATOM      5  C   *** d   1      45.876  43.621  70.191  0.00  0.00     0.096 A 
ATOM      6  C   *** d   1      43.873  41.991  69.491  0.00  0.00     0.152 C 
ATOM      7  C   *** d   1      44.106  42.252  70.818  0.00  0.00     0.223 C 
ATOM      8  C   *** d   1      45.362  43.440  72.462  0.00  0.00     0.085 A 
ATOM      9  C   *** d   1      46.872  44.466  70.510  0.00  0.00     0.075 A 
ATOM     10  C   *** d   1      47.143  44.825  71.772  0.00  0.00     0.071 A 
ATOM     11  C   *** d   1      46.368  44.291  72.725  0.00  0.00     0.074 A 
ENDROOT
BRANCH   4  12
ATOM     12  C   *** d   1      44.417  42.393  67.177  0.00  0.00     0.004 A 
ATOM     13  C   *** d   1      45.486  42.368  66.347  0.00  0.00     0.054 A 
ATOM     14  C   *** d   1      45.442  42.216  65.005  0.00  0.00     0.102 A 
ATOM     15  C   *** d   1      44.227  42.088  64.436  0.00  0.00     0.099 A 
ATOM     16  C   *** d   1      43.139  42.138  65.216  0.00  0.00     0.040 A 
ATOM     17  C   *** d   1      43.233  42.293  66.544  0.00  0.00     0.017 A 
BRANCH  14  18
ATOM     18  O   *** d   1      46.539  42.178  64.174  0.00  0.00    -0.353 OA
ATOM     19  C   *** d   1      47.371  41.042  64.169  0.00  0.00     0.210 C 
ENDBRANCH  14  18
BRANCH  15  20
ATOM     20  O   *** d   1      44.092  41.936  63.089  0.00  0.00    -0.358 OA
ATOM     21  H   *** d   1      43.222  42.269  62.819  0.00  0.00     0.217 HD
ENDBRANCH  15  20
ENDBRANCH   4  12
BRANCH   6  22
ATOM     22  O   *** d   1      42.894  41.070  69.258  0.00  0.00    -0.355 OA
ATOM     23  H   *** d   1      42.656  41.083  68.319  0.00  0.00     0.218 HD
ENDBRANCH   6  22
BRANCH   8  24
ATOM     24  O   *** d   1      44.653  42.977  73.530  0.00  0.00    -0.360 OA
ATOM     25  H   *** d   1      43.704  43.041  73.337  0.00  0.00     0.217 HD
ENDBRANCH   8  24
BRANCH  10  26
ATOM     26  O   *** d   1      48.157  45.683  72.063  0.00  0.00    -0.361 OA
ATOM     27  H   *** d   1      48.243  46.330  71.345  0.00  0.00     0.217 HD
ENDBRANCH  10  26
TORSDOF 6
ENDMDL
MODEL 4
REMARK VINA RESULT:      -6.6     10.223     13.205
REMARK  6 active torsions:
REMARK  status: ('A' for Active; 'I' for Inactive)
REMARK    1  A    between atoms: O_2  and  C_12 
REMARK    2  A    between atoms: O_3  and  C_14 
REMARK    3  A    between atoms: O_4  and  C_20 
REMARK    4  A    between atoms: O_6  and  C_18 
REMARK    5  A    between atoms: O_7  and  C_22 
REMARK    6  A    between atoms: C_9  and  C_11 
ROOT
ATOM      1  O   *** d   1      44.074  56.963  56.996  0.00  0.00    -0.306 OA
ATOM      2  O   *** d   1      44.797  58.627  53.496  0.00  0.00    -0.284 OA
ATOM      3  C   *** d   1      45.361  58.471  55.685  0.00  0.00     0.084 A 
ATOM      4  C   *** d   1      43.421  56.521  55.879  0.00  0.00     0.123 C 
ATOM      5  C   *** d   1      45.069  57.876  56.857  0.00  0.00     0.096 A 
ATOM      6  C   *** d   1      43.668  57.141  54.700  0.00  0.00     0.152 C 
ATOM      7  C   *** d   1      44.628  58.115  54.588  0.00  0.00     0.223 C 
ATOM      8  C   *** d   1      46.355  59.390  55.629  0.00  0.00     0.085 A 
ATOM      9  C   *** d   1      45.776  58.205  57.953  0.00  0.00     0.075 A 
ATOM     10  C   *** d   1      46.770  59.103  57.934  0.00  0.00     0.071 A 
ATOM     11  C   *** d   1      47.032  59.679  56.753  0.00  0.00     0.074 A 
ENDROOT
BRANCH   4  12
ATOM     12  C   *** d   1      42.526  55.507  56.057  0.00  0.00     0.004 A 
ATOM     13  C   *** d   1      42.644  54.388  55.305  0.00  0.00     0.054 A 
ATOM     14  C   *** d   1      41.837  53.306  55.365  0.00  0.00     0.102 A 
ATOM     15  C   *** d   1      40.814  53.345  56.242  0.00  0.00     0.099 A 
ATOM     16  C   *** d   1      40.640  54.446  56.984  0.00  0.00     0.040 A 
ATOM     17  C   *** d   1      41.467  55.496  56.888  0.00  0.00     0.017 A 
BRANCH  14  18
ATOM     18  O   *** d   1      41.979  52.167  54.604  0.00  0.00    -0.353 OA
ATOM     19  C   *** d   1      43.076  51.312  54.825  0.00  0.00     0.210 C 
ENDBRANCH  14  18
BRANCH  15  20
ATOM     20  O   *** d   1      39.949  52.299  56.362  0.00  0.00    -0.358 OA
ATOM     21  H   *** d   1      40.174  51.625  55.701  0.00  0.00     0.217 HD
ENDBRANCH  15  20
ENDBRANCH   4  12
BRANCH   6  22
ATOM     22  O   *** d   1      42.950  56.920  53.562  0.00  0.00    -0.355 OA
ATOM     23  H   *** d   1      42.902  55.968  53.390  0.00  0.00     0.218 HD
ENDBRANCH   6  22
BRANCH   8  24
ATOM     24  O   *** d   1      46.731  60.051  54.498  0.00  0.00    -0.360 OA
ATOM     25  H   *** d   1      47.015  60.950  54.730  0.00  0.00     0.217 HD
ENDBRANCH   8  24
BRANCH  10  26
ATOM     26  O   *** d   1      47.467  59.414  59.059  0.00  0.00    -0.361 OA
ATOM     27  H   *** d   1      48.414  59.270  58.897  0.00  0.00     0.217 HD
ENDBRANCH  10  26
TORSDOF 6
ENDMDL
MODEL 5
REMARK VINA RESULT:      -6.5      2.486      6.913
REMARK  6 active torsions:
REMARK  status: ('A' for Active; 'I' for Inactive)
REMARK    1  A    between atoms: O_2  and  C_12 
REMARK    2  A    between atoms: O_3  and  C_14 
REMARK    3  A    between atoms: O_4  and  C_20 
REMARK    4  A    between atoms: O_6  and  C_18 
REMARK    5  A    between atoms: O_7  and  C_22 
REMARK    6  A    between atoms: C_9  and  C_11 
ROOT
ATOM      1  O   *** d   1      37.180  48.402  56.195  0.00  0.00    -0.306 OA
ATOM      2  O   *** d   1      36.776  45.555  53.497  0.00  0.00    -0.284 OA
ATOM      3  C   *** d   1      35.816  46.749  55.166  0.00  0.00     0.084 A 
ATOM      4  C   *** d   1      38.168  48.182  55.276  0.00  0.00     0.123 C 
ATOM      5  C   *** d   1      36.008  47.726  56.072  0.00  0.00     0.096 A 
ATOM      6  C   *** d   1      38.011  47.172  54.388  0.00  0.00     0.152 C 
ATOM      7  C   *** d   1      36.847  46.448  54.322  0.00  0.00     0.223 C 
ATOM      8  C   *** d   1      34.625  46.103  55.119  0.00  0.00     0.085 A 
ATOM      9  C   *** d   1      35.009  48.046  56.914  0.00  0.00     0.075 A 
ATOM     10  C   *** d   1      33.817  47.435  56.891  0.00  0.00     0.071 A 
ATOM     11  C   *** d   1      33.659  46.465  55.980  0.00  0.00     0.074 A 
ENDROOT
BRANCH   4  12
ATOM     12  C   *** d   1      39.269  48.982  55.363  0.00  0.00     0.004 A 
ATOM     13  C   *** d   1      39.491  49.902  54.395  0.00  0.00     0.054 A 
ATOM     14  C   *** d   1      40.533  50.760  54.342  0.00  0.00     0.102 A 
ATOM     15  C   *** d   1      41.443  50.690  55.334  0.00  0.00     0.099 A 
ATOM     16  C   *** d   1      41.281  49.773  56.296  0.00  0.00     0.040 A 
ATOM     17  C   *** d   1      40.230  48.941  56.305  0.00  0.00     0.017 A 
BRANCH  14  18
ATOM     18  O   *** d   1      40.737  51.701  53.358  0.00  0.00    -0.353 OA
ATOM     19  C   *** d   1      40.021  51.614  52.149  0.00  0.00     0.210 C 
ENDBRANCH  14  18
BRANCH  15  20
ATOM     20  O   *** d   1      42.527  51.514  55.355  0.00  0.00    -0.358 OA
ATOM     21  H   *** d   1      43.287  51.028  55.712  0.00  0.00     0.217 HD
ENDBRANCH  15  20
ENDBRANCH   4  12
BRANCH   6  22
ATOM     22  O   *** d   1      38.996  46.737  53.552  0.00  0.00    -0.355 OA
ATOM     23  H   *** d   1      39.464  47.499  53.179  0.00  0.00     0.218 HD
ENDBRANCH   6  22
BRANCH   8  24
ATOM     24  O   *** d   1      34.324  45.103  54.244  0.00  0.00    -0.360 OA
ATOM     25  H   *** d   1      33.443  44.751  54.449  0.00  0.00     0.217 HD
ENDBRANCH   8  24
BRANCH  10  26
ATOM     26  O   *** d   1      32.825  47.782  57.755  0.00  0.00    -0.361 OA
ATOM     27  H   *** d   1      31.969  47.525  57.376  0.00  0.00     0.217 HD
ENDBRANCH  10  26
TORSDOF 6
ENDMDL
MODEL 6
REMARK VINA RESULT:      -6.4     21.978     26.149
REMARK  6 active torsions:
REMARK  status: ('A' for Active; 'I' for Inactive)
REMARK    1  A    between atoms: O_2  and  C_12 
REMARK    2  A    between atoms: O_3  and  C_14 
REMARK    3  A    between atoms: O_4  and  C_20 
REMARK    4  A    between atoms: O_6  and  C_18 
REMARK    5  A    between atoms: O_7  and  C_22 
REMARK    6  A    between atoms: C_9  and  C_11 
ROOT
ATOM      1  O   *** d   1      55.879  58.011  47.176  0.00  0.00    -0.306 OA
ATOM      2  O   *** d   1      54.064  55.516  44.721  0.00  0.00    -0.284 OA
ATOM      3  C   *** d   1      53.853  57.108  46.320  0.00  0.00     0.084 A 
ATOM      4  C   *** d   1      56.602  57.314  46.249  0.00  0.00     0.123 C 
ATOM      5  C   *** d   1      54.523  57.939  47.141  0.00  0.00     0.096 A 
ATOM      6  C   *** d   1      55.950  56.439  45.447  0.00  0.00     0.152 C 
ATOM      7  C   *** d   1      54.583  56.323  45.472  0.00  0.00     0.223 C 
ATOM      8  C   *** d   1      52.499  57.076  46.357  0.00  0.00     0.085 A 
ATOM      9  C   *** d   1      53.831  58.726  47.984  0.00  0.00     0.075 A 
ATOM     10  C   *** d   1      52.493  58.726  48.043  0.00  0.00     0.071 A 
ATOM     11  C   *** d   1      51.857  57.886  47.216  0.00  0.00     0.074 A 
ENDROOT
BRANCH   4  12
ATOM     12  C   *** d   1      57.949  57.527  46.241  0.00  0.00     0.004 A 
ATOM     13  C   *** d   1      58.667  57.233  47.351  0.00  0.00     0.054 A 
ATOM     14  C   *** d   1      60.000  57.391  47.495  0.00  0.00     0.102 A 
ATOM     15  C   *** d   1      60.681  57.896  46.447  0.00  0.00     0.099 A 
ATOM     16  C   *** d   1      60.007  58.230  45.339  0.00  0.00     0.040 A 
ATOM     17  C   *** d   1      58.682  58.057  45.243  0.00  0.00     0.017 A 
BRANCH  14  18
ATOM     18  O   *** d   1      60.719  57.074  48.626  0.00  0.00    -0.353 OA
ATOM     19  C   *** d   1      60.595  57.873  49.779  0.00  0.00     0.210 C 
ENDBRANCH  14  18
BRANCH  15  20
ATOM     20  O   *** d   1      62.028  58.093  46.510  0.00  0.00    -0.358 OA
ATOM     21  H   *** d   1      62.351  58.351  45.633  0.00  0.00     0.217 HD
ENDBRANCH  15  20
ENDBRANCH   4  12
BRANCH   6  22
ATOM     22  O   *** d   1      56.578  55.556  44.619  0.00  0.00    -0.355 OA
ATOM     23  H   *** d   1      57.366  55.204  45.060  0.00  0.00     0.218 HD
ENDBRANCH   6  22
BRANCH   8  24
ATOM     24  O   *** d   1      51.725  56.275  45.572  0.00  0.00    -0.360 OA
ATOM     25  H   *** d   1      50.893  56.733  45.369  0.00  0.00     0.217 HD
ENDBRANCH   8  24
BRANCH  10  26
ATOM     26  O   *** d   1      51.821  59.535  48.906  0.00  0.00    -0.361 OA
ATOM     27  H   *** d   1      51.137  59.017  49.361  0.00  0.00     0.217 HD
ENDBRANCH  10  26
TORSDOF 6
ENDMDL
MODEL 7
REMARK VINA RESULT:      -6.4      5.421      8.262
REMARK  6 active torsions:
REMARK  status: ('A' for Active; 'I' for Inactive)
REMARK    1  A    between atoms: O_2  and  C_12 
REMARK    2  A    between atoms: O_3  and  C_14 
REMARK    3  A    between atoms: O_4  and  C_20 
REMARK    4  A    between atoms: O_6  and  C_18 
REMARK    5  A    between atoms: O_7  and  C_22 
REMARK    6  A    between atoms: C_9  and  C_11 
ROOT
ATOM      1  O   *** d   1      40.895  50.638  56.338  0.00  0.00    -0.306 OA
ATOM      2  O   *** d   1      40.212  49.317  52.686  0.00  0.00    -0.284 OA
ATOM      3  C   *** d   1      40.152  48.889  54.911  0.00  0.00     0.084 A 
ATOM      4  C   *** d   1      41.010  51.484  55.270  0.00  0.00     0.123 C 
ATOM      5  C   *** d   1      40.407  49.387  56.135  0.00  0.00     0.096 A 
ATOM      6  C   *** d   1      40.804  50.986  54.027  0.00  0.00     0.152 C 
ATOM      7  C   *** d   1      40.379  49.696  53.832  0.00  0.00     0.223 C 
ATOM      8  C   *** d   1      39.686  47.622  54.786  0.00  0.00     0.085 A 
ATOM      9  C   *** d   1      40.189  48.616  57.216  0.00  0.00     0.075 A 
ATOM     10  C   *** d   1      39.722  47.363  57.131  0.00  0.00     0.071 A 
ATOM     11  C   *** d   1      39.483  46.896  55.898  0.00  0.00     0.074 A 
ENDROOT
BRANCH   4  12
ATOM     12  C   *** d   1      41.376  52.768  55.546  0.00  0.00     0.004 A 
ATOM     13  C   *** d   1      40.664  53.473  56.457  0.00  0.00     0.054 A 
ATOM     14  C   *** d   1      40.901  54.748  56.833  0.00  0.00     0.102 A 
ATOM     15  C   *** d   1      41.933  55.385  56.243  0.00  0.00     0.099 A 
ATOM     16  C   *** d   1      42.646  54.737  55.313  0.00  0.00     0.040 A 
ATOM     17  C   *** d   1      42.371  53.471  54.972  0.00  0.00     0.017 A 
BRANCH  14  18
ATOM     18  O   *** d   1      40.177  55.447  57.772  0.00  0.00    -0.353 OA
ATOM     19  C   *** d   1      38.815  55.145  57.969  0.00  0.00     0.210 C 
ENDBRANCH  14  18
BRANCH  15  20
ATOM     20  O   *** d   1      42.238  56.674  56.560  0.00  0.00    -0.358 OA
ATOM     21  H   *** d   1      41.918  57.258  55.854  0.00  0.00     0.217 HD
ENDBRANCH  15  20
ENDBRANCH   4  12
BRANCH   6  22
ATOM     22  O   *** d   1      41.070  51.675  52.881  0.00  0.00    -0.355 OA
ATOM     23  H   *** d   1      41.216  52.609  53.091  0.00  0.00     0.218 HD
ENDBRANCH   6  22
BRANCH   8  24
ATOM     24  O   *** d   1      39.396  47.021  53.598  0.00  0.00    -0.360 OA
ATOM     25  H   *** d   1      39.807  46.141  53.575  0.00  0.00     0.217 HD
ENDBRANCH   8  24
BRANCH  10  26
ATOM     26  O   *** d   1      39.512  46.608  58.242  0.00  0.00    -0.361 OA
ATOM     27  H   *** d   1      40.251  46.736  58.859  0.00  0.00     0.217 HD
ENDBRANCH  10  26
TORSDOF 6
ENDMDL
MODEL 8
REMARK VINA RESULT:      -6.3     17.694     21.128
REMARK  6 active torsions:
REMARK  status: ('A' for Active; 'I' for Inactive)
REMARK    1  A    between atoms: O_2  and  C_12 
REMARK    2  A    between atoms: O_3  and  C_14 
REMARK    3  A    between atoms: O_4  and  C_20 
REMARK    4  A    between atoms: O_6  and  C_18 
REMARK    5  A    between atoms: O_7  and  C_22 
REMARK    6  A    between atoms: C_9  and  C_11 
ROOT
ATOM      1  O   *** d   1      25.320  49.369  75.224  0.00  0.00    -0.306 OA
ATOM      2  O   *** d   1      28.725  51.291  75.732  0.00  0.00    -0.284 OA
ATOM      3  C   *** d   1      27.473  49.468  76.226  0.00  0.00     0.084 A 
ATOM      4  C   *** d   1      25.594  50.487  74.486  0.00  0.00     0.123 C 
ATOM      5  C   *** d   1      26.292  48.855  76.021  0.00  0.00     0.096 A 
ATOM      6  C   *** d   1      26.757  51.142  74.714  0.00  0.00     0.152 C 
ATOM      7  C   *** d   1      27.701  50.650  75.578  0.00  0.00     0.223 C 
ATOM      8  C   *** d   1      28.386  48.905  77.055  0.00  0.00     0.085 A 
ATOM      9  C   *** d   1      26.042  47.689  76.643  0.00  0.00     0.075 A 
ATOM     10  C   *** d   1      26.922  47.100  77.463  0.00  0.00     0.071 A 
ATOM     11  C   *** d   1      28.086  47.737  77.648  0.00  0.00     0.074 A 
ENDROOT
BRANCH   4  12
ATOM     12  C   *** d   1      24.634  50.883  73.601  0.00  0.00     0.004 A 
ATOM     13  C   *** d   1      24.719  50.473  72.314  0.00  0.00     0.054 A 
ATOM     14  C   *** d   1      23.851  50.782  71.326  0.00  0.00     0.102 A 
ATOM     15  C   *** d   1      22.811  51.580  71.643  0.00  0.00     0.099 A 
ATOM     16  C   *** d   1      22.704  52.034  72.898  0.00  0.00     0.040 A 
ATOM     17  C   *** d   1      23.593  51.701  73.845  0.00  0.00     0.017 A 
BRANCH  14  18
ATOM     18  O   *** d   1      23.942  50.346  70.024  0.00  0.00    -0.353 OA
ATOM     19  C   *** d   1      24.897  49.369  69.680  0.00  0.00     0.210 C 
ENDBRANCH  14  18
BRANCH  15  20
ATOM     20  O   *** d   1      21.892  51.945  70.706  0.00  0.00    -0.358 OA
ATOM     21  H   *** d   1      22.158  52.791  70.315  0.00  0.00     0.217 HD
ENDBRANCH  15  20
ENDBRANCH   4  12
BRANCH   6  22
ATOM     22  O   *** d   1      27.057  52.362  74.182  0.00  0.00    -0.355 OA
ATOM     23  H   *** d   1      28.017  52.444  74.084  0.00  0.00     0.218 HD
ENDBRANCH   6  22
BRANCH   8  24
ATOM     24  O   *** d   1      29.609  49.438  77.331  0.00  0.00    -0.360 OA
ATOM     25  H   *** d   1      30.301  48.808  77.070  0.00  0.00     0.217 HD
ENDBRANCH   8  24
BRANCH  10  26
ATOM     26  O   *** d   1      26.640  45.920  78.077  0.00  0.00    -0.361 OA
ATOM     27  H   *** d   1      26.169  45.342  77.455  0.00  0.00     0.217 HD
ENDBRANCH  10  26
TORSDOF 6
ENDMDL
MODEL 9
REMARK VINA RESULT:      -6.3     23.546     25.976
REMARK  6 active torsions:
REMARK  status: ('A' for Active; 'I' for Inactive)
REMARK    1  A    between atoms: O_2  and  C_12 
REMARK    2  A    between atoms: O_3  and  C_14 
REMARK    3  A    between atoms: O_4  and  C_20 
REMARK    4  A    between atoms: O_6  and  C_18 
REMARK    5  A    between atoms: O_7  and  C_22 
REMARK    6  A    between atoms: C_9  and  C_11 
ROOT
ATOM      1  O   *** d   1      47.819  66.904  65.736  0.00  0.00    -0.306 OA
ATOM      2  O   *** d   1      51.758  66.744  65.680  0.00  0.00    -0.284 OA
ATOM      3  C   *** d   1      49.825  66.524  64.519  0.00  0.00     0.084 A 
ATOM      4  C   *** d   1      48.537  67.307  66.827  0.00  0.00     0.123 C 
ATOM      5  C   *** d   1      48.482  66.588  64.594  0.00  0.00     0.096 A 
ATOM      6  C   *** d   1      49.887  67.203  66.786  0.00  0.00     0.152 C 
ATOM      7  C   *** d   1      50.542  66.813  65.646  0.00  0.00     0.223 C 
ATOM      8  C   *** d   1      50.415  66.180  63.349  0.00  0.00     0.085 A 
ATOM      9  C   *** d   1      47.750  66.313  63.500  0.00  0.00     0.075 A 
ATOM     10  C   *** d   1      48.299  65.976  62.325  0.00  0.00     0.071 A 
ATOM     11  C   *** d   1      49.637  65.918  62.285  0.00  0.00     0.074 A 
ENDROOT
BRANCH   4  12
ATOM     12  C   *** d   1      47.820  67.742  67.903  0.00  0.00     0.004 A 
ATOM     13  C   *** d   1      47.172  66.834  68.671  0.00  0.00     0.054 A 
ATOM     14  C   *** d   1      46.423  67.110  69.760  0.00  0.00     0.102 A 
ATOM     15  C   *** d   1      46.297  68.405  70.113  0.00  0.00     0.099 A 
ATOM     16  C   *** d   1      46.896  69.340  69.364  0.00  0.00     0.040 A 
ATOM     17  C   *** d   1      47.628  69.018  68.289  0.00  0.00     0.017 A 
BRANCH  14  18
ATOM     18  O   *** d   1      45.782  66.175  70.541  0.00  0.00    -0.353 OA
ATOM     19  C   *** d   1      45.347  64.965  69.964  0.00  0.00     0.210 C 
ENDBRANCH  14  18
BRANCH  15  20
ATOM     20  O   *** d   1      45.556  68.772  71.196  0.00  0.00    -0.358 OA
ATOM     21  H   *** d   1      44.695  68.328  71.154  0.00  0.00     0.217 HD
ENDBRANCH  15  20
ENDBRANCH   4  12
BRANCH   6  22
ATOM     22  O   *** d   1      50.696  67.393  67.867  0.00  0.00    -0.355 OA
ATOM     23  H   *** d   1      50.596  68.301  68.190  0.00  0.00     0.218 HD
ENDBRANCH   6  22
BRANCH   8  24
ATOM     24  O   *** d   1      51.762  66.085  63.163  0.00  0.00    -0.360 OA
ATOM     25  H   *** d   1      51.983  65.186  62.870  0.00  0.00     0.217 HD
ENDBRANCH   8  24
BRANCH  10  26
ATOM     26  O   *** d   1      47.532  65.703  61.236  0.00  0.00    -0.361 OA
ATOM     27  H   *** d   1      46.861  65.044  61.476  0.00  0.00     0.217 HD
ENDBRANCH  10  26
TORSDOF 6
ENDMDL
MODEL 10
REMARK VINA RESULT:      -6.2     15.270     17.732
REMARK  6 active torsions:
REMARK  status: ('A' for Active; 'I' for Inactive)
REMARK    1  A    between atoms: O_2  and  C_12 
REMARK    2  A    between atoms: O_3  and  C_14 
REMARK    3  A    between atoms: O_4  and  C_20 
REMARK    4  A    between atoms: O_6  and  C_18 
REMARK    5  A    between atoms: O_7  and  C_22 
REMARK    6  A    between atoms: C_9  and  C_11 
ROOT
ATOM      1  O   *** d   1      44.387  55.818  43.758  0.00  0.00    -0.306 OA
ATOM      2  O   *** d   1      47.628  55.668  45.999  0.00  0.00    -0.284 OA
ATOM      3  C   *** d   1      46.743  55.543  43.916  0.00  0.00     0.084 A 
ATOM      4  C   *** d   1      44.317  56.128  45.088  0.00  0.00     0.123 C 
ATOM      5  C   *** d   1      45.605  55.599  43.199  0.00  0.00     0.096 A 
ATOM      6  C   *** d   1      45.443  56.030  45.834  0.00  0.00     0.152 C 
ATOM      7  C   *** d   1      46.657  55.738  45.266  0.00  0.00     0.223 C 
ATOM      8  C   *** d   1      47.919  55.299  43.290  0.00  0.00     0.085 A 
ATOM      9  C   *** d   1      45.659  55.415  41.867  0.00  0.00     0.075 A 
ATOM     10  C   *** d   1      46.804  55.179  41.213  0.00  0.00     0.071 A 
ATOM     11  C   *** d   1      47.918  55.126  41.957  0.00  0.00     0.074 A 
ENDROOT
BRANCH   4  12
ATOM     12  C   *** d   1      43.087  56.471  45.570  0.00  0.00     0.004 A 
ATOM     13  C   *** d   1      42.767  57.781  45.680  0.00  0.00     0.054 A 
ATOM     14  C   *** d   1      41.596  58.274  46.139  0.00  0.00     0.102 A 
ATOM     15  C   *** d   1      40.663  57.384  46.535  0.00  0.00     0.099 A 
ATOM     16  C   *** d   1      40.949  56.077  46.473  0.00  0.00     0.040 A 
ATOM     17  C   *** d   1      42.127  55.636  46.011  0.00  0.00     0.017 A 
BRANCH  14  18
ATOM     18  O   *** d   1      41.279  59.610  46.232  0.00  0.00    -0.353 OA
ATOM     19  C   *** d   1      42.303  60.560  46.416  0.00  0.00     0.210 C 
ENDBRANCH  14  18
BRANCH  15  20
ATOM     20  O   *** d   1      39.457  57.795  47.016  0.00  0.00    -0.358 OA
ATOM     21  H   *** d   1      38.818  57.821  46.287  0.00  0.00     0.217 HD
ENDBRANCH  15  20
ENDBRANCH   4  12
BRANCH   6  22
ATOM     22  O   *** d   1      45.463  56.130  47.194  0.00  0.00    -0.355 OA
ATOM     23  H   *** d   1      46.356  55.943  47.518  0.00  0.00     0.218 HD
ENDBRANCH   6  22
BRANCH   8  24
ATOM     24  O   *** d   1      49.126  55.222  43.918  0.00  0.00    -0.360 OA
ATOM     25  H   *** d   1      49.549  54.376  43.697  0.00  0.00     0.217 HD
ENDBRANCH   8  24
BRANCH  10  26
ATOM     26  O   *** d   1      46.828  54.997  39.866  0.00  0.00    -0.361 OA
ATOM     27  H   *** d   1      47.722  54.734  39.596  0.00  0.00     0.217 HD
ENDBRANCH  10  26
TORSDOF 6
ENDMDL
MODEL 11
REMARK VINA RESULT:      -6.2      3.271      4.814
REMARK  6 active torsions:
REMARK  status: ('A' for Active; 'I' for Inactive)
REMARK    1  A    between atoms: O_2  and  C_12 
REMARK    2  A    between atoms: O_3  and  C_14 
REMARK    3  A    between atoms: O_4  and  C_20 
REMARK    4  A    between atoms: O_6  and  C_18 
REMARK    5  A    between atoms: O_7  and  C_22 
REMARK    6  A    between atoms: C_9  and  C_11 
ROOT
ATOM      1  O   *** d   1      37.442  48.610  53.552  0.00  0.00    -0.306 OA
ATOM      2  O   *** d   1      40.910  49.719  55.066  0.00  0.00    -0.284 OA
ATOM      3  C   *** d   1      39.447  49.869  53.342  0.00  0.00     0.084 A 
ATOM      4  C   *** d   1      37.775  48.262  54.832  0.00  0.00     0.123 C 
ATOM      5  C   *** d   1      38.256  49.456  52.870  0.00  0.00     0.096 A 
ATOM      6  C   *** d   1      38.990  48.629  55.306  0.00  0.00     0.152 C 
ATOM      7  C   *** d   1      39.834  49.427  54.576  0.00  0.00     0.223 C 
ATOM      8  C   *** d   1      40.215  50.697  52.592  0.00  0.00     0.085 A 
ATOM      9  C   *** d   1      37.848  49.878  51.660  0.00  0.00     0.075 A 
ATOM     10  C   *** d   1      38.576  50.702  50.895  0.00  0.00     0.071 A 
ATOM     11  C   *** d   1      39.758  51.092  51.392  0.00  0.00     0.074 A 
ENDROOT
BRANCH   4  12
ATOM     12  C   *** d   1      36.859  47.522  55.520  0.00  0.00     0.004 A 
ATOM     13  C   *** d   1      35.820  48.151  56.117  0.00  0.00     0.054 A 
ATOM     14  C   *** d   1      34.840  47.557  56.831  0.00  0.00     0.102 A 
ATOM     15  C   *** d   1      34.903  46.218  56.975  0.00  0.00     0.099 A 
ATOM     16  C   *** d   1      35.931  45.557  56.428  0.00  0.00     0.040 A 
ATOM     17  C   *** d   1      36.883  46.191  55.729  0.00  0.00     0.017 A 
BRANCH  14  18
ATOM     18  O   *** d   1      33.780  48.209  57.421  0.00  0.00    -0.353 OA
ATOM     19  C   *** d   1      33.937  49.537  57.865  0.00  0.00     0.210 C 
ENDBRANCH  14  18
BRANCH  15  20
ATOM     20  O   *** d   1      33.958  45.540  57.685  0.00  0.00    -0.358 OA
ATOM     21  H   *** d   1      33.294  45.189  57.072  0.00  0.00     0.217 HD
ENDBRANCH  15  20
ENDBRANCH   4  12
BRANCH   6  22
ATOM     22  O   *** d   1      39.509  48.187  56.487  0.00  0.00    -0.355 OA
ATOM     23  H   *** d   1      38.986  47.439  56.810  0.00  0.00     0.218 HD
ENDBRANCH   6  22
BRANCH   8  24
ATOM     24  O   *** d   1      41.433  51.175  52.973  0.00  0.00    -0.360 OA
ATOM     25  H   *** d   1      41.646  50.841  53.860  0.00  0.00     0.217 HD
ENDBRANCH   8  24
BRANCH  10  26
ATOM     26  O   *** d   1      38.136  51.112  49.675  0.00  0.00    -0.361 OA
ATOM     27  H   *** d   1      38.864  51.550  49.204  0.00  0.00     0.217 HD
ENDBRANCH  10  26
TORSDOF 6
ENDMDL
MODEL 12
REMARK VINA RESULT:      -6.1      4.610      6.799
REMARK  6 active torsions:
REMARK  status: ('A' for Active; 'I' for Inactive)
REMARK    1  A    between atoms: O_2  and  C_12 
REMARK    2  A    between atoms: O_3  and  C_14 
REMARK    3  A    between atoms: O_4  and  C_20 
REMARK    4  A    between atoms: O_6  and  C_18 
REMARK    5  A    between atoms: O_7  and  C_22 
REMARK    6  A    between atoms: C_9  and  C_11 
ROOT
ATOM      1  O   *** d   1      38.694  51.136  53.676  0.00  0.00    -0.306 OA
ATOM      2  O   *** d   1      41.739  48.824  52.711  0.00  0.00    -0.284 OA
ATOM      3  C   *** d   1      40.048  50.149  51.990  0.00  0.00     0.084 A 
ATOM      4  C   *** d   1      39.525  50.654  54.649  0.00  0.00     0.123 C 
ATOM      5  C   *** d   1      39.017  50.925  52.374  0.00  0.00     0.096 A 
ATOM      6  C   *** d   1      40.538  49.833  54.284  0.00  0.00     0.152 C 
ATOM      7  C   *** d   1      40.810  49.570  52.965  0.00  0.00     0.223 C 
ATOM      8  C   *** d   1      40.295  49.968  50.670  0.00  0.00     0.085 A 
ATOM      9  C   *** d   1      38.251  51.511  51.436  0.00  0.00     0.075 A 
ATOM     10  C   *** d   1      38.470  51.361  50.123  0.00  0.00     0.071 A 
ATOM     11  C   *** d   1      39.501  50.579  49.774  0.00  0.00     0.074 A 
ENDROOT
BRANCH   4  12
ATOM     12  C   *** d   1      39.230  51.008  55.933  0.00  0.00     0.004 A 
ATOM     13  C   *** d   1      38.050  50.615  56.468  0.00  0.00     0.054 A 
ATOM     14  C   *** d   1      37.618  50.888  57.718  0.00  0.00     0.102 A 
ATOM     15  C   *** d   1      38.425  51.629  58.504  0.00  0.00     0.099 A 
ATOM     16  C   *** d   1      39.588  52.066  58.006  0.00  0.00     0.040 A 
ATOM     17  C   *** d   1      39.974  51.770  56.757  0.00  0.00     0.017 A 
BRANCH  14  18
ATOM     18  O   *** d   1      36.421  50.469  58.254  0.00  0.00    -0.353 OA
ATOM     19  C   *** d   1      35.210  50.965  57.732  0.00  0.00     0.210 C 
ENDBRANCH  14  18
BRANCH  15  20
ATOM     20  O   *** d   1      38.064  51.955  59.776  0.00  0.00    -0.358 OA
ATOM     21  H   *** d   1      38.844  51.901  60.350  0.00  0.00     0.217 HD
ENDBRANCH  15  20
ENDBRANCH   4  12
BRANCH   6  22
ATOM     22  O   *** d   1      41.313  49.145  55.170  0.00  0.00    -0.355 OA
ATOM     23  H   *** d   1      42.085  48.782  54.710  0.00  0.00     0.218 HD
ENDBRANCH   6  22
BRANCH   8  24
ATOM     24  O   *** d   1      41.309  49.206  50.173  0.00  0.00    -0.360 OA
ATOM     25  H   *** d   1      41.924  48.982  50.890  0.00  0.00     0.217 HD
ENDBRANCH   8  24
BRANCH  10  26
ATOM     26  O   *** d   1      37.679  51.966  49.198  0.00  0.00    -0.361 OA
ATOM     27  H   *** d   1      38.092  52.801  48.923  0.00  0.00     0.217 HD
ENDBRANCH  10  26
TORSDOF 6
ENDMDL
MODEL 13
REMARK VINA RESULT:      -6.1     14.805     17.976
REMARK  6 active torsions:
REMARK  status: ('A' for Active; 'I' for Inactive)
REMARK    1  A    between atoms: O_2  and  C_12 
REMARK    2  A    between atoms: O_3  and  C_14 
REMARK    3  A    between atoms: O_4  and  C_20 
REMARK    4  A    between atoms: O_6  and  C_18 
REMARK    5  A    between atoms: O_7  and  C_22 
REMARK    6  A    between atoms: C_9  and  C_11 
ROOT
ATOM      1  O   *** d   1      46.566  43.942  68.992  0.00  0.00    -0.306 OA
ATOM      2  O   *** d   1      49.943  45.912  69.499  0.00  0.00    -0.284 OA
ATOM      3  C   *** d   1      47.989  45.215  70.408  0.00  0.00     0.084 A 
ATOM      4  C   *** d   1      47.528  43.914  68.021  0.00  0.00     0.123 C 
ATOM      5  C   *** d   1      46.850  44.534  70.181  0.00  0.00     0.096 A 
ATOM      6  C   *** d   1      48.660  44.633  68.214  0.00  0.00     0.152 C 
ATOM      7  C   *** d   1      48.903  45.287  69.395  0.00  0.00     0.223 C 
ATOM      8  C   *** d   1      48.191  45.798  71.615  0.00  0.00     0.085 A 
ATOM      9  C   *** d   1      45.933  44.443  71.161  0.00  0.00     0.075 A 
ATOM     10  C   *** d   1      46.102  45.000  72.367  0.00  0.00     0.071 A 
ATOM     11  C   *** d   1      47.244  45.673  72.560  0.00  0.00     0.074 A 
ENDROOT
BRANCH   4  12
ATOM     12  C   *** d   1      47.243  43.192  66.900  0.00  0.00     0.004 A 
ATOM     13  C   *** d   1      46.033  43.342  66.312  0.00  0.00     0.054 A 
ATOM     14  C   *** d   1      45.605  42.698  65.205  0.00  0.00     0.102 A 
ATOM     15  C   *** d   1      46.452  41.816  64.637  0.00  0.00     0.099 A 
ATOM     16  C   *** d   1      47.648  41.612  65.202  0.00  0.00     0.040 A 
ATOM     17  C   *** d   1      48.028  42.274  66.304  0.00  0.00     0.017 A 
BRANCH  14  18
ATOM     18  O   *** d   1      44.377  42.873  64.609  0.00  0.00    -0.353 OA
ATOM     19  C   *** d   1      43.233  42.280  65.181  0.00  0.00     0.210 C 
ENDBRANCH  14  18
BRANCH  15  20
ATOM     20  O   *** d   1      46.099  41.119  63.520  0.00  0.00    -0.358 OA
ATOM     21  H   *** d   1      45.774  41.740  62.849  0.00  0.00     0.217 HD
ENDBRANCH  15  20
ENDBRANCH   4  12
BRANCH   6  22
ATOM     22  O   *** d   1      49.603  44.836  67.250  0.00  0.00    -0.355 OA
ATOM     23  H   *** d   1      49.979  43.984  66.982  0.00  0.00     0.218 HD
ENDBRANCH   6  22
BRANCH   8  24
ATOM     24  O   *** d   1      49.305  46.508  71.950  0.00  0.00    -0.360 OA
ATOM     25  H   *** d   1      49.884  46.583  71.174  0.00  0.00     0.217 HD
ENDBRANCH   8  24
BRANCH  10  26
ATOM     26  O   *** d   1      45.157  44.890  73.339  0.00  0.00    -0.361 OA
ATOM     27  H   *** d   1      45.573  45.029  74.205  0.00  0.00     0.217 HD
ENDBRANCH  10  26
TORSDOF 6
ENDMDL
MODEL 14
REMARK VINA RESULT:      -6.0     26.046     27.846
REMARK  6 active torsions:
REMARK  status: ('A' for Active; 'I' for Inactive)
REMARK    1  A    between atoms: O_2  and  C_12 
REMARK    2  A    between atoms: O_3  and  C_14 
REMARK    3  A    between atoms: O_4  and  C_20 
REMARK    4  A    between atoms: O_6  and  C_18 
REMARK    5  A    between atoms: O_7  and  C_22 
REMARK    6  A    between atoms: C_9  and  C_11 
ROOT
ATOM      1  O   *** d   1      41.089  49.558  83.299  0.00  0.00    -0.306 OA
ATOM      2  O   *** d   1      39.000  46.729  85.083  0.00  0.00    -0.284 OA
ATOM      3  C   *** d   1      39.928  48.792  85.227  0.00  0.00     0.084 A 
ATOM      4  C   *** d   1      40.677  48.461  82.594  0.00  0.00     0.123 C 
ATOM      5  C   *** d   1      40.647  49.723  84.573  0.00  0.00     0.096 A 
ATOM      6  C   *** d   1      39.994  47.493  83.249  0.00  0.00     0.152 C 
ATOM      7  C   *** d   1      39.615  47.641  84.559  0.00  0.00     0.223 C 
ATOM      8  C   *** d   1      39.541  49.019  86.506  0.00  0.00     0.085 A 
ATOM      9  C   *** d   1      40.967  50.868  85.204  0.00  0.00     0.075 A 
ATOM     10  C   *** d   1      40.596  51.130  86.464  0.00  0.00     0.071 A 
ATOM     11  C   *** d   1      39.884  50.181  87.088  0.00  0.00     0.074 A 
ENDROOT
BRANCH   4  12
ATOM     12  C   *** d   1      41.037  48.412  81.279  0.00  0.00     0.004 A 
ATOM     13  C   *** d   1      42.224  47.853  80.944  0.00  0.00     0.054 A 
ATOM     14  C   *** d   1      42.716  47.734  79.692  0.00  0.00     0.102 A 
ATOM     15  C   *** d   1      41.968  48.224  78.683  0.00  0.00     0.099 A 
ATOM     16  C   *** d   1      40.800  48.813  78.971  0.00  0.00     0.040 A 
ATOM     17  C   *** d   1      40.353  48.910  80.231  0.00  0.00     0.017 A 
BRANCH  14  18
ATOM     18  O   *** d   1      43.919  47.150  79.364  0.00  0.00    -0.353 OA
ATOM     19  C   *** d   1      44.331  45.980  80.032  0.00  0.00     0.210 C 
ENDBRANCH  14  18
BRANCH  15  20
ATOM     20  O   *** d   1      42.392  48.150  77.391  0.00  0.00    -0.358 OA
ATOM     21  H   *** d   1      43.199  47.613  77.353  0.00  0.00     0.217 HD
ENDBRANCH  15  20
ENDBRANCH   4  12
BRANCH   6  22
ATOM     22  O   *** d   1      39.694  46.277  82.707  0.00  0.00    -0.355 OA
ATOM     23  H   *** d   1      38.745  46.108  82.798  0.00  0.00     0.218 HD
ENDBRANCH   6  22
BRANCH   8  24
ATOM     24  O   *** d   1      38.813  48.147  87.257  0.00  0.00    -0.360 OA
ATOM     25  H   *** d   1      38.584  47.372  86.719  0.00  0.00     0.217 HD
ENDBRANCH   8  24
BRANCH  10  26
ATOM     26  O   *** d   1      40.934  52.296  87.075  0.00  0.00    -0.361 OA
ATOM     27  H   *** d   1      41.854  52.242  87.380  0.00  0.00     0.217 HD
ENDBRANCH  10  26
TORSDOF 6
ENDMDL
MODEL 15
REMARK VINA RESULT:      -6.0     20.445     22.401
REMARK  6 active torsions:
REMARK  status: ('A' for Active; 'I' for Inactive)
REMARK    1  A    between atoms: O_2  and  C_12 
REMARK    2  A    between atoms: O_3  and  C_14 
REMARK    3  A    between atoms: O_4  and  C_20 
REMARK    4  A    between atoms: O_6  and  C_18 
REMARK    5  A    between atoms: O_7  and  C_22 
REMARK    6  A    between atoms: C_9  and  C_11 
ROOT
ATOM      1  O   *** d   1      26.104  48.047  75.949  0.00  0.00    -0.306 OA
ATOM      2  O   *** d   1      28.601  51.092  75.755  0.00  0.00    -0.284 OA
ATOM      3  C   *** d   1      26.661  50.169  75.034  0.00  0.00     0.084 A 
ATOM      4  C   *** d   1      27.167  48.119  76.806  0.00  0.00     0.123 C 
ATOM      5  C   *** d   1      25.845  49.103  75.135  0.00  0.00     0.096 A 
ATOM      6  C   *** d   1      28.024  49.160  76.686  0.00  0.00     0.152 C 
ATOM      7  C   *** d   1      27.787  50.187  75.808  0.00  0.00     0.223 C 
ATOM      8  C   *** d   1      26.346  51.175  74.183  0.00  0.00     0.085 A 
ATOM      9  C   *** d   1      24.727  49.059  74.389  0.00  0.00     0.075 A 
ATOM     10  C   *** d   1      24.380  50.038  73.543  0.00  0.00     0.071 A 
ATOM     11  C   *** d   1      25.215  51.083  73.463  0.00  0.00     0.074 A 
ENDROOT
BRANCH   4  12
ATOM     12  C   *** d   1      27.303  47.093  77.695  0.00  0.00     0.004 A 
ATOM     13  C   *** d   1      27.403  45.827  77.226  0.00  0.00     0.054 A 
ATOM     14  C   *** d   1      27.540  44.713  77.978  0.00  0.00     0.102 A 
ATOM     15  C   *** d   1      27.568  44.870  79.317  0.00  0.00     0.099 A 
ATOM     16  C   *** d   1      27.441  46.101  79.826  0.00  0.00     0.040 A 
ATOM     17  C   *** d   1      27.306  47.178  79.039  0.00  0.00     0.017 A 
BRANCH  14  18
ATOM     18  O   *** d   1      27.656  43.433  77.486  0.00  0.00    -0.353 OA
ATOM     19  C   *** d   1      28.861  43.023  76.884  0.00  0.00     0.210 C 
ENDBRANCH  14  18
BRANCH  15  20
ATOM     20  O   *** d   1      27.698  43.799  80.149  0.00  0.00    -0.358 OA
ATOM     21  H   *** d   1      27.774  42.992  79.617  0.00  0.00     0.217 HD
ENDBRANCH  15  20
ENDBRANCH   4  12
BRANCH   6  22
ATOM     22  O   *** d   1      29.212  49.246  77.350  0.00  0.00    -0.355 OA
ATOM     23  H   *** d   1      29.733  48.446  77.185  0.00  0.00     0.218 HD
ENDBRANCH   6  22
BRANCH   8  24
ATOM     24  O   *** d   1      27.099  52.297  74.004  0.00  0.00    -0.360 OA
ATOM     25  H   *** d   1      27.873  52.081  73.458  0.00  0.00     0.217 HD
ENDBRANCH   8  24
BRANCH  10  26
ATOM     26  O   *** d   1      23.243  49.965  72.801  0.00  0.00    -0.361 OA
ATOM     27  H   *** d   1      23.099  50.816  72.355  0.00  0.00     0.217 HD
ENDBRANCH  10  26
TORSDOF 6
ENDMDL
MODEL 16
REMARK VINA RESULT:      -5.9     13.980     16.116
REMARK  6 active torsions:
REMARK  status: ('A' for Active; 'I' for Inactive)
REMARK    1  A    between atoms: O_2  and  C_12 
REMARK    2  A    between atoms: O_3  and  C_14 
REMARK    3  A    between atoms: O_4  and  C_20 
REMARK    4  A    between atoms: O_6  and  C_18 
REMARK    5  A    between atoms: O_7  and  C_22 
REMARK    6  A    between atoms: C_9  and  C_11 
ROOT
ATOM      1  O   *** d   1      45.982  41.296  67.184  0.00  0.00    -0.306 OA
ATOM      2  O   *** d   1      43.422  42.443  64.412  0.00  0.00    -0.284 OA
ATOM      3  C   *** d   1      45.385  41.413  64.886  0.00  0.00     0.084 A 
ATOM      4  C   *** d   1      44.770  41.819  67.543  0.00  0.00     0.123 C 
ATOM      5  C   *** d   1      46.226  41.047  65.871  0.00  0.00     0.096 A 
ATOM      6  C   *** d   1      43.932  42.236  66.564  0.00  0.00     0.152 C 
ATOM      7  C   *** d   1      44.224  42.044  65.238  0.00  0.00     0.223 C 
ATOM      8  C   *** d   1      45.708  41.150  63.596  0.00  0.00     0.085 A 
ATOM      9  C   *** d   1      47.374  40.422  65.555  0.00  0.00     0.075 A 
ATOM     10  C   *** d   1      47.723  40.139  64.293  0.00  0.00     0.071 A 
ATOM     11  C   *** d   1      46.866  40.520  63.336  0.00  0.00     0.074 A 
ENDROOT
BRANCH   4  12
ATOM     12  C   *** d   1      44.524  41.923  68.880  0.00  0.00     0.004 A 
ATOM     13  C   *** d   1      45.236  42.811  69.613  0.00  0.00     0.054 A 
ATOM     14  C   *** d   1      45.108  43.025  70.940  0.00  0.00     0.102 A 
ATOM     15  C   *** d   1      44.198  42.282  71.602  0.00  0.00     0.099 A 
ATOM     16  C   *** d   1      43.493  41.369  70.923  0.00  0.00     0.040 A 
ATOM     17  C   *** d   1      43.656  41.191  69.605  0.00  0.00     0.017 A 
BRANCH  14  18
ATOM     18  O   *** d   1      45.829  43.943  71.669  0.00  0.00    -0.353 OA
ATOM     19  C   *** d   1      47.217  44.066  71.460  0.00  0.00     0.210 C 
ENDBRANCH  14  18
BRANCH  15  20
ATOM     20  O   *** d   1      44.008  42.431  72.943  0.00  0.00    -0.358 OA
ATOM     21  H   *** d   1      43.091  42.702  73.104  0.00  0.00     0.217 HD
ENDBRANCH  15  20
ENDBRANCH   4  12
BRANCH   6  22
ATOM     22  O   *** d   1      42.787  42.940  66.796  0.00  0.00    -0.355 OA
ATOM     23  H   *** d   1      42.949  43.882  66.636  0.00  0.00     0.218 HD
ENDBRANCH   6  22
BRANCH   8  24
ATOM     24  O   *** d   1      44.931  41.476  62.525  0.00  0.00    -0.360 OA
ATOM     25  H   *** d   1      45.501  41.698  61.771  0.00  0.00     0.217 HD
ENDBRANCH   8  24
BRANCH  10  26
ATOM     26  O   *** d   1      48.891  39.505  64.005  0.00  0.00    -0.361 OA
ATOM     27  H   *** d   1      49.617  39.944  64.477  0.00  0.00     0.217 HD
ENDBRANCH  10  26
TORSDOF 6
ENDMDL
MODEL 17
REMARK VINA RESULT:      -5.9     11.209     13.893
REMARK  6 active torsions:
REMARK  status: ('A' for Active; 'I' for Inactive)
REMARK    1  A    between atoms: O_2  and  C_12 
REMARK    2  A    between atoms: O_3  and  C_14 
REMARK    3  A    between atoms: O_4  and  C_20 
REMARK    4  A    between atoms: O_6  and  C_18 
REMARK    5  A    between atoms: O_7  and  C_22 
REMARK    6  A    between atoms: C_9  and  C_11 
ROOT
ATOM      1  O   *** d   1      44.358  57.984  55.097  0.00  0.00    -0.306 OA
ATOM      2  O   *** d   1      45.272  57.621  58.915  0.00  0.00    -0.284 OA
ATOM      3  C   *** d   1      45.728  58.620  56.933  0.00  0.00     0.084 A 
ATOM      4  C   *** d   1      43.562  57.244  55.926  0.00  0.00     0.123 C 
ATOM      5  C   *** d   1      45.377  58.703  55.636  0.00  0.00     0.096 A 
ATOM      6  C   *** d   1      43.927  57.111  57.223  0.00  0.00     0.152 C 
ATOM      7  C   *** d   1      45.003  57.787  57.739  0.00  0.00     0.223 C 
ATOM      8  C   *** d   1      46.771  59.352  57.393  0.00  0.00     0.085 A 
ATOM      9  C   *** d   1      46.069  59.517  54.819  0.00  0.00     0.075 A 
ATOM     10  C   *** d   1      47.101  60.260  55.240  0.00  0.00     0.071 A 
ATOM     11  C   *** d   1      47.427  60.152  56.535  0.00  0.00     0.074 A 
ENDROOT
BRANCH   4  12
ATOM     12  C   *** d   1      42.473  56.651  55.356  0.00  0.00     0.004 A 
ATOM     13  C   *** d   1      41.264  57.248  55.472  0.00  0.00     0.054 A 
ATOM     14  C   *** d   1      40.101  56.785  54.966  0.00  0.00     0.102 A 
ATOM     15  C   *** d   1      40.139  55.616  54.295  0.00  0.00     0.099 A 
ATOM     16  C   *** d   1      41.309  54.974  54.182  0.00  0.00     0.040 A 
ATOM     17  C   *** d   1      42.439  55.474  54.703  0.00  0.00     0.017 A 
BRANCH  14  18
ATOM     18  O   *** d   1      38.880  57.411  55.079  0.00  0.00    -0.353 OA
ATOM     19  C   *** d   1      38.511  58.006  56.302  0.00  0.00     0.210 C 
ENDBRANCH  14  18
BRANCH  15  20
ATOM     20  O   *** d   1      39.011  55.074  53.757  0.00  0.00    -0.358 OA
ATOM     21  H   *** d   1      38.680  54.382  54.350  0.00  0.00     0.217 HD
ENDBRANCH  15  20
ENDBRANCH   4  12
BRANCH   6  22
ATOM     22  O   *** d   1      43.325  56.253  58.097  0.00  0.00    -0.355 OA
ATOM     23  H   *** d   1      43.968  55.967  58.762  0.00  0.00     0.218 HD
ENDBRANCH   6  22
BRANCH   8  24
ATOM     24  O   *** d   1      47.210  59.343  58.683  0.00  0.00    -0.360 OA
ATOM     25  H   *** d   1      47.461  58.439  58.931  0.00  0.00     0.217 HD
ENDBRANCH   8  24
BRANCH  10  26
ATOM     26  O   *** d   1      47.782  61.075  54.391  0.00  0.00    -0.361 OA
ATOM     27  H   *** d   1      47.181  61.760  54.056  0.00  0.00     0.217 HD
ENDBRANCH  10  26
TORSDOF 6
ENDMDL
MODEL 18
REMARK VINA RESULT:      -5.9     20.817     25.177
REMARK  6 active torsions:
REMARK  status: ('A' for Active; 'I' for Inactive)
REMARK    1  A    between atoms: O_2  and  C_12 
REMARK    2  A    between atoms: O_3  and  C_14 
REMARK    3  A    between atoms: O_4  and  C_20 
REMARK    4  A    between atoms: O_6  and  C_18 
REMARK    5  A    between atoms: O_7  and  C_22 
REMARK    6  A    between atoms: C_9  and  C_11 
ROOT
ATOM      1  O   *** d   1      57.574  57.956  58.948  0.00  0.00    -0.306 OA
ATOM      2  O   *** d   1      61.134  56.381  58.324  0.00  0.00    -0.284 OA
ATOM      3  C   *** d   1      59.521  56.911  59.825  0.00  0.00     0.084 A 
ATOM      4  C   *** d   1      58.027  57.769  57.672  0.00  0.00     0.123 C 
ATOM      5  C   *** d   1      58.303  57.463  59.983  0.00  0.00     0.096 A 
ATOM      6  C   *** d   1      59.270  57.260  57.497  0.00  0.00     0.152 C 
ATOM      7  C   *** d   1      60.026  56.831  58.557  0.00  0.00     0.223 C 
ATOM      8  C   *** d   1      60.198  56.460  60.908  0.00  0.00     0.085 A 
ATOM      9  C   *** d   1      57.778  57.552  61.218  0.00  0.00     0.075 A 
ATOM     10  C   *** d   1      58.415  57.111  62.311  0.00  0.00     0.071 A 
ATOM     11  C   *** d   1      59.627  56.571  62.120  0.00  0.00     0.074 A 
ENDROOT
BRANCH   4  12
ATOM     12  C   *** d   1      57.194  58.163  56.666  0.00  0.00     0.004 A 
ATOM     13  C   *** d   1      56.185  57.343  56.291  0.00  0.00     0.054 A 
ATOM     14  C   *** d   1      55.285  57.591  55.315  0.00  0.00     0.102 A 
ATOM     15  C   *** d   1      55.405  58.754  54.643  0.00  0.00     0.099 A 
ATOM     16  C   *** d   1      56.409  59.582  54.960  0.00  0.00     0.040 A 
ATOM     17  C   *** d   1      57.280  59.291  55.936  0.00  0.00     0.017 A 
BRANCH  14  18
ATOM     18  O   *** d   1      54.253  56.754  54.954  0.00  0.00    -0.353 OA
ATOM     19  C   *** d   1      53.268  56.412  55.901  0.00  0.00     0.210 C 
ENDBRANCH  14  18
BRANCH  15  20
ATOM     20  O   *** d   1      54.543  59.081  53.641  0.00  0.00    -0.358 OA
ATOM     21  H   *** d   1      53.867  59.684  53.989  0.00  0.00     0.217 HD
ENDBRANCH  15  20
ENDBRANCH   4  12
BRANCH   6  22
ATOM     22  O   *** d   1      59.902  57.202  56.290  0.00  0.00    -0.355 OA
ATOM     23  H   *** d   1      60.770  56.786  56.400  0.00  0.00     0.218 HD
ENDBRANCH   6  22
BRANCH   8  24
ATOM     24  O   *** d   1      61.433  55.887  60.862  0.00  0.00    -0.360 OA
ATOM     25  H   *** d   1      61.788  55.962  59.961  0.00  0.00     0.217 HD
ENDBRANCH   8  24
BRANCH  10  26
ATOM     26  O   *** d   1      57.859  57.215  63.547  0.00  0.00    -0.361 OA
ATOM     27  H   *** d   1      58.524  56.984  64.216  0.00  0.00     0.217 HD
ENDBRANCH  10  26
TORSDOF 6
ENDMDL
MODEL 19
REMARK VINA RESULT:      -5.9     20.383     23.280
REMARK  6 active torsions:
REMARK  status: ('A' for Active; 'I' for Inactive)
REMARK    1  A    between atoms: O_2  and  C_12 
REMARK    2  A    between atoms: O_3  and  C_14 
REMARK    3  A    between atoms: O_4  and  C_20 
REMARK    4  A    between atoms: O_6  and  C_18 
REMARK    5  A    between atoms: O_7  and  C_22 
REMARK    6  A    between atoms: C_9  and  C_11 
ROOT
ATOM      1  O   *** d   1      27.419  46.399  77.201  0.00  0.00    -0.306 OA
ATOM      2  O   *** d   1      27.121  47.093  81.071  0.00  0.00    -0.284 OA
ATOM      3  C   *** d   1      27.493  45.575  79.429  0.00  0.00     0.084 A 
ATOM      4  C   *** d   1      27.296  47.681  77.660  0.00  0.00     0.123 C 
ATOM      5  C   *** d   1      27.580  45.393  78.098  0.00  0.00     0.096 A 
ATOM      6  C   *** d   1      27.159  47.878  78.993  0.00  0.00     0.152 C 
ATOM      7  C   *** d   1      27.252  46.841  79.886  0.00  0.00     0.223 C 
ATOM      8  C   *** d   1      27.643  44.517  80.263  0.00  0.00     0.085 A 
ATOM      9  C   *** d   1      27.820  44.158  77.620  0.00  0.00     0.075 A 
ATOM     10  C   *** d   1      27.981  43.091  78.413  0.00  0.00     0.071 A 
ATOM     11  C   *** d   1      27.884  43.306  79.732  0.00  0.00     0.074 A 
ENDROOT
BRANCH   4  12
ATOM     12  C   *** d   1      27.274  48.667  76.718  0.00  0.00     0.004 A 
ATOM     13  C   *** d   1      26.145  48.859  75.996  0.00  0.00     0.054 A 
ATOM     14  C   *** d   1      25.972  49.789  75.031  0.00  0.00     0.102 A 
ATOM     15  C   *** d   1      27.018  50.592  74.750  0.00  0.00     0.099 A 
ATOM     16  C   *** d   1      28.165  50.416  75.418  0.00  0.00     0.040 A 
ATOM     17  C   *** d   1      28.290  49.478  76.367  0.00  0.00     0.017 A 
BRANCH  14  18
ATOM     18  O   *** d   1      24.812  49.983  74.315  0.00  0.00    -0.353 OA
ATOM     19  C   *** d   1      24.379  48.997  73.407  0.00  0.00     0.210 C 
ENDBRANCH  14  18
BRANCH  15  20
ATOM     20  O   *** d   1      26.930  51.552  73.788  0.00  0.00    -0.358 OA
ATOM     21  H   *** d   1      26.531  52.348  74.172  0.00  0.00     0.217 HD
ENDBRANCH  15  20
ENDBRANCH   4  12
BRANCH   6  22
ATOM     22  O   *** d   1      26.844  49.081  79.553  0.00  0.00    -0.355 OA
ATOM     23  H   *** d   1      27.533  49.333  80.186  0.00  0.00     0.218 HD
ENDBRANCH   6  22
BRANCH   8  24
ATOM     24  O   *** d   1      27.574  44.590  81.622  0.00  0.00    -0.360 OA
ATOM     25  H   *** d   1      27.204  43.762  81.969  0.00  0.00     0.217 HD
ENDBRANCH   8  24
BRANCH  10  26
ATOM     26  O   *** d   1      28.223  41.855  77.900  0.00  0.00    -0.361 OA
ATOM     27  H   *** d   1      28.564  41.280  78.603  0.00  0.00     0.217 HD
ENDBRANCH  10  26
TORSDOF 6
ENDMDL
MODEL 20
REMARK VINA RESULT:      -5.8     25.112     26.222
REMARK  6 active torsions:
REMARK  status: ('A' for Active; 'I' for Inactive)
REMARK    1  A    between atoms: O_2  and  C_12 
REMARK    2  A    between atoms: O_3  and  C_14 
REMARK    3  A    between atoms: O_4  and  C_20 
REMARK    4  A    between atoms: O_6  and  C_18 
REMARK    5  A    between atoms: O_7  and  C_22 
REMARK    6  A    between atoms: C_9  and  C_11 
ROOT
ATOM      1  O   *** d   1      56.629  54.900  69.323  0.00  0.00    -0.306 OA
ATOM      2  O   *** d   1      58.617  54.515  65.939  0.00  0.00    -0.284 OA
ATOM      3  C   *** d   1      57.530  53.484  67.640  0.00  0.00     0.084 A 
ATOM      4  C   *** d   1      56.967  56.008  68.595  0.00  0.00     0.123 C 
ATOM      5  C   *** d   1      56.861  53.671  68.793  0.00  0.00     0.096 A 
ATOM      6  C   *** d   1      57.682  55.839  67.458  0.00  0.00     0.152 C 
ATOM      7  C   *** d   1      57.972  54.590  66.970  0.00  0.00     0.223 C 
ATOM      8  C   *** d   1      57.742  52.225  67.185  0.00  0.00     0.085 A 
ATOM      9  C   *** d   1      56.411  52.601  69.472  0.00  0.00     0.075 A 
ATOM     10  C   *** d   1      56.596  51.343  69.050  0.00  0.00     0.071 A 
ATOM     11  C   *** d   1      57.268  51.191  67.901  0.00  0.00     0.074 A 
ENDROOT
BRANCH   4  12
ATOM     12  C   *** d   1      56.591  57.213  69.111  0.00  0.00     0.004 A 
ATOM     13  C   *** d   1      55.592  57.902  68.509  0.00  0.00     0.054 A 
ATOM     14  C   *** d   1      55.113  59.103  68.899  0.00  0.00     0.102 A 
ATOM     15  C   *** d   1      55.684  59.677  69.977  0.00  0.00     0.099 A 
ATOM     16  C   *** d   1      56.696  59.046  70.585  0.00  0.00     0.040 A 
ATOM     17  C   *** d   1      57.140  57.854  70.160  0.00  0.00     0.017 A 
BRANCH  14  18
ATOM     18  O   *** d   1      54.087  59.785  68.286  0.00  0.00    -0.353 OA
ATOM     19  C   *** d   1      54.188  60.119  66.921  0.00  0.00     0.210 C 
ENDBRANCH  14  18
BRANCH  15  20
ATOM     20  O   *** d   1      55.265  60.890  70.435  0.00  0.00    -0.358 OA
ATOM     21  H   *** d   1      54.660  60.755  71.181  0.00  0.00     0.217 HD
ENDBRANCH  15  20
ENDBRANCH   4  12
BRANCH   6  22
ATOM     22  O   *** d   1      58.235  56.866  66.750  0.00  0.00    -0.355 OA
ATOM     23  H   *** d   1      57.565  57.256  66.170  0.00  0.00     0.218 HD
ENDBRANCH   6  22
BRANCH   8  24
ATOM     24  O   *** d   1      58.405  51.923  66.033  0.00  0.00    -0.360 OA
ATOM     25  H   *** d   1      58.217  52.603  65.367  0.00  0.00     0.217 HD
ENDBRANCH   8  24
BRANCH  10  26
ATOM     26  O   *** d   1      56.129  50.281  69.758  0.00  0.00    -0.361 OA
ATOM     27  H   *** d   1      55.176  50.186  69.599  0.00  0.00     0.217 HD
ENDBRANCH  10  26
TORSDOF 6
ENDMDL
