# Supplementary material for: Astragalus in Acute Pancreatitis: Insights from Network Pharmacology, Molecular Docking, and Meta-Analysis Validation
Source: Curr Issues Mol Biol. 2025 May 21;47(5):379. doi: 10.3390/cimb47050379 (PMC12109879; doi:10.3390/cimb47050379)
Supplement: Supplementary file 1 [file cimb-47-00379-s001.zip › Original Data/Network Pharmacology/5 Molecular Docking/Isorhamnetin/IL6/log.txt]

#################################################################
# If you used AutoDock Vina in your work, please cite:          #
#                                                               #
# O. Trott, A. J. Olson,                                        #
# AutoDock Vina: improving the speed and accuracy of docking    #
# with a new scoring function, efficient optimization and       #
# multithreading, Journal of Computational Chemistry 31 (2010)  #
# 455-461                                                       #
#                                                               #
# DOI 10.1002/jcc.21334                                         #
#                                                               #
# Please see http://vina.scripps.edu for more information.      #
#################################################################

WARNING: The search space volume > 27000 Angstrom^3 (See FAQ)
Detected 22 CPUs
WARNING: at low exhaustiveness, it may be impossible to utilize all CPUs
Reading input ... done.
Setting up the scoring function ... done.
Analyzing the binding site ... done.
Using random seed: -27773456
Performing search ... done.
Refining results ... done.

mode |   affinity | dist from best mode
     | (kcal/mol) | rmsd l.b.| rmsd u.b.
-----+------------+----------+----------
   1         -5.9      0.000      0.000
   2         -5.8     26.846     30.043
   3         -5.8      6.920      9.561
   4         -5.8     22.686     26.868
   5         -5.8     53.477     55.344
   6         -5.7     12.029     14.419
   7         -5.5     39.570     41.256
   8         -5.5      1.857      7.168
   9         -5.5     30.308     33.869
  10         -5.5     11.475     14.663
  11         -5.4     33.224     36.666
  12         -5.4     13.831     16.335
  13         -5.4     22.382     26.305
  14         -5.4     54.451     56.407
  15         -5.4      9.022     12.072
  16         -5.4      1.531      6.299
  17         -5.3     11.149     14.196
  18         -5.3     24.514     28.821
  19         -5.2     27.198     32.043
  20         -5.1     28.643     33.012
Writing output ... done.
