# Supplementary material for: Astragalus in Acute Pancreatitis: Insights from Network Pharmacology, Molecular Docking, and Meta-Analysis Validation
Source: Curr Issues Mol Biol. 2025 May 21;47(5):379. doi: 10.3390/cimb47050379 (PMC12109879; doi:10.3390/cimb47050379)
Supplement: Supplementary file 1 [file cimb-47-00379-s001.zip › Original Data/Network Pharmacology/5 Molecular Docking/Isorhamnetin/IL6/output.pdbqt]

MODEL 1
REMARK VINA RESULT:      -5.9      0.000      0.000
REMARK  6 active torsions:
REMARK  status: ('A' for Active; 'I' for Inactive)
REMARK    1  A    between atoms: O_2  and  C_12 
REMARK    2  A    between atoms: O_3  and  C_14 
REMARK    3  A    between atoms: O_4  and  C_20 
REMARK    4  A    between atoms: O_6  and  C_18 
REMARK    5  A    between atoms: O_7  and  C_22 
REMARK    6  A    between atoms: C_9  and  C_11 
ROOT
ATOM      1  O   *** d   1      54.924 -13.035 -36.293  0.00  0.00    -0.306 OA
ATOM      2  O   *** d   1      53.826  -9.589 -37.865  0.00  0.00    -0.284 OA
ATOM      3  C   *** d   1      54.067 -10.838 -35.990  0.00  0.00     0.084 A 
ATOM      4  C   *** d   1      55.150 -12.782 -37.617  0.00  0.00     0.123 C 
ATOM      5  C   *** d   1      54.451 -12.034 -35.505  0.00  0.00     0.096 A 
ATOM      6  C   *** d   1      54.726 -11.603 -38.131  0.00  0.00     0.152 C 
ATOM      7  C   *** d   1      54.183 -10.626 -37.335  0.00  0.00     0.223 C 
ATOM      8  C   *** d   1      53.584  -9.896 -35.144  0.00  0.00     0.085 A 
ATOM      9  C   *** d   1      54.351 -12.270 -34.185  0.00  0.00     0.075 A 
ATOM     10  C   *** d   1      53.886 -11.361 -33.318  0.00  0.00     0.071 A 
ATOM     11  C   *** d   1      53.508 -10.182 -33.833  0.00  0.00     0.074 A 
ENDROOT
BRANCH   4  12
ATOM     12  C   *** d   1      55.751 -13.775 -38.333  0.00  0.00     0.004 A 
ATOM     13  C   *** d   1      55.211 -15.017 -38.314  0.00  0.00     0.054 A 
ATOM     14  C   *** d   1      55.691 -16.098 -38.967  0.00  0.00     0.102 A 
ATOM     15  C   *** d   1      56.814 -15.934 -39.695  0.00  0.00     0.099 A 
ATOM     16  C   *** d   1      57.399 -14.730 -39.718  0.00  0.00     0.040 A 
ATOM     17  C   *** d   1      56.886 -13.686 -39.051  0.00  0.00     0.017 A 
BRANCH  14  18
ATOM     18  O   *** d   1      55.123 -17.352 -38.950  0.00  0.00    -0.353 OA
ATOM     19  C   *** d   1      53.920 -17.564 -38.249  0.00  0.00     0.210 C 
ENDBRANCH  14  18
BRANCH  15  20
ATOM     20  O   *** d   1      57.368 -16.973 -40.380  0.00  0.00    -0.358 OA
ATOM     21  H   *** d   1      56.659 -17.502 -40.779  0.00  0.00     0.217 HD
ENDBRANCH  15  20
ENDBRANCH   4  12
BRANCH   6  22
ATOM     22  O   *** d   1      54.724 -11.312 -39.464  0.00  0.00    -0.355 OA
ATOM     23  H   *** d   1      53.885 -10.891 -39.701  0.00  0.00     0.218 HD
ENDBRANCH   6  22
BRANCH   8  24
ATOM     24  O   *** d   1      53.169  -8.656 -35.527  0.00  0.00    -0.360 OA
ATOM     25  H   *** d   1      53.944  -8.097 -35.699  0.00  0.00     0.217 HD
ENDBRANCH   8  24
BRANCH  10  26
ATOM     26  O   *** d   1      53.797 -11.628 -31.988  0.00  0.00    -0.361 OA
ATOM     27  H   *** d   1      52.862 -11.720 -31.743  0.00  0.00     0.217 HD
ENDBRANCH  10  26
TORSDOF 6
ENDMDL
MODEL 2
REMARK VINA RESULT:      -5.8     26.846     30.043
REMARK  6 active torsions:
REMARK  status: ('A' for Active; 'I' for Inactive)
REMARK    1  A    between atoms: O_2  and  C_12 
REMARK    2  A    between atoms: O_3  and  C_14 
REMARK    3  A    between atoms: O_4  and  C_20 
REMARK    4  A    between atoms: O_6  and  C_18 
REMARK    5  A    between atoms: O_7  and  C_22 
REMARK    6  A    between atoms: C_9  and  C_11 
ROOT
ATOM      1  O   *** d   1      68.300 -12.623  -9.951  0.00  0.00    -0.306 OA
ATOM      2  O   *** d   1      67.400 -16.407  -9.303  0.00  0.00    -0.284 OA
ATOM      3  C   *** d   1      67.963 -14.402  -8.411  0.00  0.00     0.084 A 
ATOM      4  C   *** d   1      67.876 -13.414 -10.983  0.00  0.00     0.123 C 
ATOM      5  C   *** d   1      68.268 -13.120  -8.688  0.00  0.00     0.096 A 
ATOM      6  C   *** d   1      67.611 -14.718 -10.730  0.00  0.00     0.152 C 
ATOM      7  C   *** d   1      67.652 -15.225  -9.456  0.00  0.00     0.223 C 
ATOM      8  C   *** d   1      67.974 -14.831  -7.125  0.00  0.00     0.085 A 
ATOM      9  C   *** d   1      68.574 -12.285  -7.678  0.00  0.00     0.075 A 
ATOM     10  C   *** d   1      68.588 -12.672  -6.396  0.00  0.00     0.071 A 
ATOM     11  C   *** d   1      68.284 -13.955  -6.154  0.00  0.00     0.074 A 
ENDROOT
BRANCH   4  12
ATOM     12  C   *** d   1      67.799 -12.825 -12.211  0.00  0.00     0.004 A 
ATOM     13  C   *** d   1      68.921 -12.304 -12.761  0.00  0.00     0.054 A 
ATOM     14  C   *** d   1      69.003 -11.691 -13.961  0.00  0.00     0.102 A 
ATOM     15  C   *** d   1      67.866 -11.573 -14.675  0.00  0.00     0.099 A 
ATOM     16  C   *** d   1      66.725 -12.046 -14.156  0.00  0.00     0.040 A 
ATOM     17  C   *** d   1      66.693 -12.646 -12.958  0.00  0.00     0.017 A 
BRANCH  14  18
ATOM     18  O   *** d   1      70.155 -11.179 -14.514  0.00  0.00    -0.353 OA
ATOM     19  C   *** d   1      71.359 -11.223 -13.784  0.00  0.00     0.210 C 
ENDBRANCH  14  18
BRANCH  15  20
ATOM     20  O   *** d   1      67.858 -10.963 -15.893  0.00  0.00    -0.358 OA
ATOM     21  H   *** d   1      68.772 -10.853 -16.198  0.00  0.00     0.217 HD
ENDBRANCH  15  20
ENDBRANCH   4  12
BRANCH   6  22
ATOM     22  O   *** d   1      67.364 -15.644 -11.701  0.00  0.00    -0.355 OA
ATOM     23  H   *** d   1      67.456 -15.231 -12.572  0.00  0.00     0.218 HD
ENDBRANCH   6  22
BRANCH   8  24
ATOM     24  O   *** d   1      67.681 -16.103  -6.734  0.00  0.00    -0.360 OA
ATOM     25  H   *** d   1      68.293 -16.720  -7.168  0.00  0.00     0.217 HD
ENDBRANCH   8  24
BRANCH  10  26
ATOM     26  O   *** d   1      68.901 -11.805  -5.397  0.00  0.00    -0.361 OA
ATOM     27  H   *** d   1      69.765 -12.047  -5.023  0.00  0.00     0.217 HD
ENDBRANCH  10  26
TORSDOF 6
ENDMDL
MODEL 3
REMARK VINA RESULT:      -5.8      6.920      9.561
REMARK  6 active torsions:
REMARK  status: ('A' for Active; 'I' for Inactive)
REMARK    1  A    between atoms: O_2  and  C_12 
REMARK    2  A    between atoms: O_3  and  C_14 
REMARK    3  A    between atoms: O_4  and  C_20 
REMARK    4  A    between atoms: O_6  and  C_18 
REMARK    5  A    between atoms: O_7  and  C_22 
REMARK    6  A    between atoms: C_9  and  C_11 
ROOT
ATOM      1  O   *** d   1      62.325 -11.376 -41.186  0.00  0.00    -0.306 OA
ATOM      2  O   *** d   1      65.555 -13.631 -41.024  0.00  0.00    -0.284 OA
ATOM      3  C   *** d   1      64.462 -11.807 -40.240  0.00  0.00     0.084 A 
ATOM      4  C   *** d   1      62.374 -12.555 -41.877  0.00  0.00     0.123 C 
ATOM      5  C   *** d   1      63.340 -11.070 -40.338  0.00  0.00     0.096 A 
ATOM      6  C   *** d   1      63.513 -13.285 -41.827  0.00  0.00     0.152 C 
ATOM      7  C   *** d   1      64.562 -12.926 -41.020  0.00  0.00     0.223 C 
ATOM      8  C   *** d   1      65.443 -11.426 -39.386  0.00  0.00     0.085 A 
ATOM      9  C   *** d   1      63.213  -9.966 -39.580  0.00  0.00     0.075 A 
ATOM     10  C   *** d   1      64.158  -9.562 -38.721  0.00  0.00     0.071 A 
ATOM     11  C   *** d   1      65.264 -10.316 -38.650  0.00  0.00     0.074 A 
ENDROOT
BRANCH   4  12
ATOM     12  C   *** d   1      61.269 -12.878 -42.609  0.00  0.00     0.004 A 
ATOM     13  C   *** d   1      60.185 -13.383 -41.974  0.00  0.00     0.054 A 
ATOM     14  C   *** d   1      59.025 -13.750 -42.560  0.00  0.00     0.102 A 
ATOM     15  C   *** d   1      58.937 -13.615 -43.898  0.00  0.00     0.099 A 
ATOM     16  C   *** d   1      59.997 -13.149 -44.571  0.00  0.00     0.040 A 
ATOM     17  C   *** d   1      61.129 -12.798 -43.946  0.00  0.00     0.017 A 
BRANCH  14  18
ATOM     18  O   *** d   1      57.925 -14.249 -41.899  0.00  0.00    -0.353 OA
ATOM     19  C   *** d   1      57.965 -15.548 -41.357  0.00  0.00     0.210 C 
ENDBRANCH  14  18
BRANCH  15  20
ATOM     20  O   *** d   1      57.805 -13.967 -44.570  0.00  0.00    -0.358 OA
ATOM     21  H   *** d   1      58.032 -14.614 -45.255  0.00  0.00     0.217 HD
ENDBRANCH  15  20
ENDBRANCH   4  12
BRANCH   6  22
ATOM     22  O   *** d   1      63.751 -14.373 -42.614  0.00  0.00    -0.355 OA
ATOM     23  H   *** d   1      64.553 -14.823 -42.309  0.00  0.00     0.218 HD
ENDBRANCH   6  22
BRANCH   8  24
ATOM     24  O   *** d   1      66.616 -12.098 -39.209  0.00  0.00    -0.360 OA
ATOM     25  H   *** d   1      67.149 -12.031 -40.018  0.00  0.00     0.217 HD
ENDBRANCH   8  24
BRANCH  10  26
ATOM     26  O   *** d   1      64.000  -8.441 -37.967  0.00  0.00    -0.361 OA
ATOM     27  H   *** d   1      64.762  -8.347 -37.373  0.00  0.00     0.217 HD
ENDBRANCH  10  26
TORSDOF 6
ENDMDL
MODEL 4
REMARK VINA RESULT:      -5.8     22.686     26.868
REMARK  6 active torsions:
REMARK  status: ('A' for Active; 'I' for Inactive)
REMARK    1  A    between atoms: O_2  and  C_12 
REMARK    2  A    between atoms: O_3  and  C_14 
REMARK    3  A    between atoms: O_4  and  C_20 
REMARK    4  A    between atoms: O_6  and  C_18 
REMARK    5  A    between atoms: O_7  and  C_22 
REMARK    6  A    between atoms: C_9  and  C_11 
ROOT
ATOM      1  O   *** d   1      52.012 -10.983  -9.972  0.00  0.00    -0.306 OA
ATOM      2  O   *** d   1      52.841  -7.179  -9.346  0.00  0.00    -0.284 OA
ATOM      3  C   *** d   1      52.315  -9.189  -8.442  0.00  0.00     0.084 A 
ATOM      4  C   *** d   1      52.421 -10.190 -11.008  0.00  0.00     0.123 C 
ATOM      5  C   *** d   1      52.035 -10.478  -8.711  0.00  0.00     0.096 A 
ATOM      6  C   *** d   1      52.662  -8.880 -10.763  0.00  0.00     0.152 C 
ATOM      7  C   *** d   1      52.611  -8.366  -9.492  0.00  0.00     0.223 C 
ATOM      8  C   *** d   1      52.297  -8.753  -7.159  0.00  0.00     0.085 A 
ATOM      9  C   *** d   1      51.744 -11.312  -7.697  0.00  0.00     0.075 A 
ATOM     10  C   *** d   1      51.723 -10.919  -6.417  0.00  0.00     0.071 A 
ATOM     11  C   *** d   1      52.003  -9.629  -6.183  0.00  0.00     0.074 A 
ENDROOT
BRANCH   4  12
ATOM     12  C   *** d   1      52.509 -10.785 -12.233  0.00  0.00     0.004 A 
ATOM     13  C   *** d   1      51.393 -11.318 -12.785  0.00  0.00     0.054 A 
ATOM     14  C   *** d   1      51.323 -11.938 -13.983  0.00  0.00     0.102 A 
ATOM     15  C   *** d   1      52.465 -12.050 -14.691  0.00  0.00     0.099 A 
ATOM     16  C   *** d   1      53.598 -11.565 -14.169  0.00  0.00     0.040 A 
ATOM     17  C   *** d   1      53.620 -10.958 -12.974  0.00  0.00     0.017 A 
BRANCH  14  18
ATOM     18  O   *** d   1      50.177 -12.462 -14.539  0.00  0.00    -0.353 OA
ATOM     19  C   *** d   1      48.931 -12.217 -13.930  0.00  0.00     0.210 C 
ENDBRANCH  14  18
BRANCH  15  20
ATOM     20  O   *** d   1      52.483 -12.666 -15.905  0.00  0.00    -0.358 OA
ATOM     21  H   *** d   1      52.977 -12.114 -16.532  0.00  0.00     0.217 HD
ENDBRANCH  15  20
ENDBRANCH   4  12
BRANCH   6  22
ATOM     22  O   *** d   1      52.891  -7.956 -11.739  0.00  0.00    -0.355 OA
ATOM     23  H   *** d   1      53.265  -8.394 -12.518  0.00  0.00     0.218 HD
ENDBRANCH   6  22
BRANCH   8  24
ATOM     24  O   *** d   1      52.566  -7.473  -6.775  0.00  0.00    -0.360 OA
ATOM     25  H   *** d   1      51.995  -7.237  -6.026  0.00  0.00     0.217 HD
ENDBRANCH   8  24
BRANCH  10  26
ATOM     26  O   *** d   1      51.426 -11.785  -5.412  0.00  0.00    -0.361 OA
ATOM     27  H   *** d   1      50.717 -11.409  -4.866  0.00  0.00     0.217 HD
ENDBRANCH  10  26
TORSDOF 6
ENDMDL
MODEL 5
REMARK VINA RESULT:      -5.8     53.477     55.344
REMARK  6 active torsions:
REMARK  status: ('A' for Active; 'I' for Inactive)
REMARK    1  A    between atoms: O_2  and  C_12 
REMARK    2  A    between atoms: O_3  and  C_14 
REMARK    3  A    between atoms: O_4  and  C_20 
REMARK    4  A    between atoms: O_6  and  C_18 
REMARK    5  A    between atoms: O_7  and  C_22 
REMARK    6  A    between atoms: C_9  and  C_11 
ROOT
ATOM      1  O   *** d   1      72.235  -9.692  15.186  0.00  0.00    -0.306 OA
ATOM      2  O   *** d   1      72.888  -7.068  12.317  0.00  0.00    -0.284 OA
ATOM      3  C   *** d   1      73.576  -8.954  13.368  0.00  0.00     0.084 A 
ATOM      4  C   *** d   1      71.305  -8.727  14.914  0.00  0.00     0.123 C 
ATOM      5  C   *** d   1      73.309  -9.818  14.365  0.00  0.00     0.096 A 
ATOM      6  C   *** d   1      71.580  -7.821  13.946  0.00  0.00     0.152 C 
ATOM      7  C   *** d   1      72.707  -7.918  13.170  0.00  0.00     0.223 C 
ATOM      8  C   *** d   1      74.681  -9.133  12.604  0.00  0.00     0.085 A 
ATOM      9  C   *** d   1      74.145 -10.849  14.582  0.00  0.00     0.075 A 
ATOM     10  C   *** d   1      75.242 -11.062  13.842  0.00  0.00     0.071 A 
ATOM     11  C   *** d   1      75.482 -10.181  12.860  0.00  0.00     0.074 A 
ENDROOT
BRANCH   4  12
ATOM     12  C   *** d   1      70.180  -8.730  15.685  0.00  0.00     0.004 A 
ATOM     13  C   *** d   1      70.109  -7.891  16.746  0.00  0.00     0.054 A 
ATOM     14  C   *** d   1      69.068  -7.782  17.599  0.00  0.00     0.102 A 
ATOM     15  C   *** d   1      68.006  -8.585  17.387  0.00  0.00     0.099 A 
ATOM     16  C   *** d   1      68.046  -9.453  16.368  0.00  0.00     0.040 A 
ATOM     17  C   *** d   1      69.103  -9.527  15.548  0.00  0.00     0.017 A 
BRANCH  14  18
ATOM     18  O   *** d   1      69.003  -6.913  18.665  0.00  0.00    -0.353 OA
ATOM     19  C   *** d   1      69.986  -6.970  19.673  0.00  0.00     0.210 C 
ENDBRANCH  14  18
BRANCH  15  20
ATOM     20  O   *** d   1      66.916  -8.543  18.204  0.00  0.00    -0.358 OA
ATOM     21  H   *** d   1      67.011  -9.220  18.892  0.00  0.00     0.217 HD
ENDBRANCH  15  20
ENDBRANCH   4  12
BRANCH   6  22
ATOM     22  O   *** d   1      70.825  -6.709  13.711  0.00  0.00    -0.355 OA
ATOM     23  H   *** d   1      69.886  -6.941  13.760  0.00  0.00     0.218 HD
ENDBRANCH   6  22
BRANCH   8  24
ATOM     24  O   *** d   1      75.045  -8.320  11.572  0.00  0.00    -0.360 OA
ATOM     25  H   *** d   1      75.354  -7.471  11.926  0.00  0.00     0.217 HD
ENDBRANCH   8  24
BRANCH  10  26
ATOM     26  O   *** d   1      76.069 -12.113  14.085  0.00  0.00    -0.361 OA
ATOM     27  H   *** d   1      75.534 -12.907  14.249  0.00  0.00     0.217 HD
ENDBRANCH  10  26
TORSDOF 6
ENDMDL
MODEL 6
REMARK VINA RESULT:      -5.7     12.029     14.419
REMARK  6 active torsions:
REMARK  status: ('A' for Active; 'I' for Inactive)
REMARK    1  A    between atoms: O_2  and  C_12 
REMARK    2  A    between atoms: O_3  and  C_14 
REMARK    3  A    between atoms: O_4  and  C_20 
REMARK    4  A    between atoms: O_6  and  C_18 
REMARK    5  A    between atoms: O_7  and  C_22 
REMARK    6  A    between atoms: C_9  and  C_11 
ROOT
ATOM      1  O   *** d   1      59.341  -8.057 -49.949  0.00  0.00    -0.306 OA
ATOM      2  O   *** d   1      59.611  -4.351 -48.629  0.00  0.00    -0.284 OA
ATOM      3  C   *** d   1      59.022  -5.732 -50.327  0.00  0.00     0.084 A 
ATOM      4  C   *** d   1      59.688  -7.815 -48.649  0.00  0.00     0.123 C 
ATOM      5  C   *** d   1      58.954  -7.015 -50.729  0.00  0.00     0.096 A 
ATOM      6  C   *** d   1      59.807  -6.529 -48.241  0.00  0.00     0.152 C 
ATOM      7  C   *** d   1      59.481  -5.482 -49.064  0.00  0.00     0.223 C 
ATOM      8  C   *** d   1      58.638  -4.743 -51.170  0.00  0.00     0.085 A 
ATOM      9  C   *** d   1      58.503  -7.292 -51.965  0.00  0.00     0.075 A 
ATOM     10  C   *** d   1      58.108  -6.342 -52.824  0.00  0.00     0.071 A 
ATOM     11  C   *** d   1      58.191  -5.075 -52.394  0.00  0.00     0.074 A 
ENDROOT
BRANCH   4  12
ATOM     12  C   *** d   1      59.937  -8.908 -47.871  0.00  0.00     0.004 A 
ATOM     13  C   *** d   1      58.935  -9.787 -47.633  0.00  0.00     0.054 A 
ATOM     14  C   *** d   1      59.026 -10.908 -46.886  0.00  0.00     0.102 A 
ATOM     15  C   *** d   1      60.217 -11.174 -46.313  0.00  0.00     0.099 A 
ATOM     16  C   *** d   1      61.229 -10.316 -46.495  0.00  0.00     0.040 A 
ATOM     17  C   *** d   1      61.090  -9.214 -47.245  0.00  0.00     0.017 A 
BRANCH  14  18
ATOM     18  O   *** d   1      58.002 -11.800 -46.665  0.00  0.00    -0.353 OA
ATOM     19  C   *** d   1      57.301 -12.344 -47.760  0.00  0.00     0.210 C 
ENDBRANCH  14  18
BRANCH  15  20
ATOM     20  O   *** d   1      60.395 -12.281 -45.539  0.00  0.00    -0.358 OA
ATOM     21  H   *** d   1      60.863 -12.028 -44.728  0.00  0.00     0.217 HD
ENDBRANCH  15  20
ENDBRANCH   4  12
BRANCH   6  22
ATOM     22  O   *** d   1      60.324  -6.161 -47.033  0.00  0.00    -0.355 OA
ATOM     23  H   *** d   1      59.703  -6.399 -46.330  0.00  0.00     0.218 HD
ENDBRANCH   6  22
BRANCH   8  24
ATOM     24  O   *** d   1      58.665  -3.415 -50.866  0.00  0.00    -0.360 OA
ATOM     25  H   *** d   1      57.916  -2.972 -51.295  0.00  0.00     0.217 HD
ENDBRANCH   8  24
BRANCH  10  26
ATOM     26  O   *** d   1      57.655  -6.653 -54.067  0.00  0.00    -0.361 OA
ATOM     27  H   *** d   1      56.696  -6.506 -54.103  0.00  0.00     0.217 HD
ENDBRANCH  10  26
TORSDOF 6
ENDMDL
MODEL 7
REMARK VINA RESULT:      -5.5     39.570     41.256
REMARK  6 active torsions:
REMARK  status: ('A' for Active; 'I' for Inactive)
REMARK    1  A    between atoms: O_2  and  C_12 
REMARK    2  A    between atoms: O_3  and  C_14 
REMARK    3  A    between atoms: O_4  and  C_20 
REMARK    4  A    between atoms: O_6  and  C_18 
REMARK    5  A    between atoms: O_7  and  C_22 
REMARK    6  A    between atoms: C_9  and  C_11 
ROOT
ATOM      1  O   *** d   1      60.717 -17.531   3.060  0.00  0.00    -0.306 OA
ATOM      2  O   *** d   1      62.270 -14.326   1.367  0.00  0.00    -0.284 OA
ATOM      3  C   *** d   1      62.504 -16.527   1.857  0.00  0.00     0.084 A 
ATOM      4  C   *** d   1      59.977 -16.386   2.951  0.00  0.00     0.123 C 
ATOM      5  C   *** d   1      61.930 -17.589   2.453  0.00  0.00     0.096 A 
ATOM      6  C   *** d   1      60.556 -15.294   2.397  0.00  0.00     0.152 C 
ATOM      7  C   *** d   1      61.813 -15.347   1.850  0.00  0.00     0.223 C 
ATOM      8  C   *** d   1      63.728 -16.656   1.291  0.00  0.00     0.085 A 
ATOM      9  C   *** d   1      62.585 -18.764   2.472  0.00  0.00     0.075 A 
ATOM     10  C   *** d   1      63.792 -18.930   1.916  0.00  0.00     0.071 A 
ATOM     11  C   *** d   1      64.337 -17.853   1.335  0.00  0.00     0.074 A 
ENDROOT
BRANCH   4  12
ATOM     12  C   *** d   1      58.713 -16.426   3.461  0.00  0.00     0.004 A 
ATOM     13  C   *** d   1      58.533 -16.223   4.787  0.00  0.00     0.054 A 
ATOM     14  C   *** d   1      57.349 -16.235   5.436  0.00  0.00     0.102 A 
ATOM     15  C   *** d   1      56.244 -16.481   4.704  0.00  0.00     0.099 A 
ATOM     16  C   *** d   1      56.377 -16.718   3.392  0.00  0.00     0.040 A 
ATOM     17  C   *** d   1      57.576 -16.698   2.792  0.00  0.00     0.017 A 
BRANCH  14  18
ATOM     18  O   *** d   1      57.179 -16.013   6.784  0.00  0.00    -0.353 OA
ATOM     19  C   *** d   1      58.250 -15.506   7.547  0.00  0.00     0.210 C 
ENDBRANCH  14  18
BRANCH  15  20
ATOM     20  O   *** d   1      55.010 -16.516   5.279  0.00  0.00    -0.358 OA
ATOM     21  H   *** d   1      55.108 -16.456   6.242  0.00  0.00     0.217 HD
ENDBRANCH  15  20
ENDBRANCH   4  12
BRANCH   6  22
ATOM     22  O   *** d   1      59.993 -14.052   2.402  0.00  0.00    -0.355 OA
ATOM     23  H   *** d   1      59.358 -13.988   3.130  0.00  0.00     0.218 HD
ENDBRANCH   6  22
BRANCH   8  24
ATOM     24  O   *** d   1      64.398 -15.649   0.663  0.00  0.00    -0.360 OA
ATOM     25  H   *** d   1      64.924 -15.158   1.315  0.00  0.00     0.217 HD
ENDBRANCH   8  24
BRANCH  10  26
ATOM     26  O   *** d   1      64.429 -20.131   1.951  0.00  0.00    -0.361 OA
ATOM     27  H   *** d   1      64.680 -20.385   1.048  0.00  0.00     0.217 HD
ENDBRANCH  10  26
TORSDOF 6
ENDMDL
MODEL 8
REMARK VINA RESULT:      -5.5      1.857      7.168
REMARK  6 active torsions:
REMARK  status: ('A' for Active; 'I' for Inactive)
REMARK    1  A    between atoms: O_2  and  C_12 
REMARK    2  A    between atoms: O_3  and  C_14 
REMARK    3  A    between atoms: O_4  and  C_20 
REMARK    4  A    between atoms: O_6  and  C_18 
REMARK    5  A    between atoms: O_7  and  C_22 
REMARK    6  A    between atoms: C_9  and  C_11 
ROOT
ATOM      1  O   *** d   1      54.753 -12.083 -35.061  0.00  0.00    -0.306 OA
ATOM      2  O   *** d   1      54.042  -9.586 -38.029  0.00  0.00    -0.284 OA
ATOM      3  C   *** d   1      54.563 -11.700 -37.399  0.00  0.00     0.084 A 
ATOM      4  C   *** d   1      54.313 -10.815 -34.801  0.00  0.00     0.123 C 
ATOM      5  C   *** d   1      54.801 -12.509 -36.350  0.00  0.00     0.096 A 
ATOM      6  C   *** d   1      54.115  -9.973 -35.843  0.00  0.00     0.152 C 
ATOM      7  C   *** d   1      54.238 -10.398 -37.142  0.00  0.00     0.223 C 
ATOM      8  C   *** d   1      54.652 -12.192 -38.659  0.00  0.00     0.085 A 
ATOM      9  C   *** d   1      55.121 -13.796 -36.573  0.00  0.00     0.075 A 
ATOM     10  C   *** d   1      55.211 -14.319 -37.803  0.00  0.00     0.071 A 
ATOM     11  C   *** d   1      54.972 -13.487 -38.826  0.00  0.00     0.074 A 
ENDROOT
BRANCH   4  12
ATOM     12  C   *** d   1      54.154 -10.483 -33.487  0.00  0.00     0.004 A 
ATOM     13  C   *** d   1      52.988  -9.926 -33.087  0.00  0.00     0.054 A 
ATOM     14  C   *** d   1      52.684  -9.543 -31.828  0.00  0.00     0.102 A 
ATOM     15  C   *** d   1      53.629  -9.720 -30.882  0.00  0.00     0.099 A 
ATOM     16  C   *** d   1      54.811 -10.240 -31.239  0.00  0.00     0.040 A 
ATOM     17  C   *** d   1      55.066 -10.603 -32.503  0.00  0.00     0.017 A 
BRANCH  14  18
ATOM     18  O   *** d   1      51.487  -8.991 -31.432  0.00  0.00    -0.353 OA
ATOM     19  C   *** d   1      51.114  -7.718 -31.908  0.00  0.00     0.210 C 
ENDBRANCH  14  18
BRANCH  15  20
ATOM     20  O   *** d   1      53.408  -9.357 -29.588  0.00  0.00    -0.358 OA
ATOM     21  H   *** d   1      53.140 -10.140 -29.082  0.00  0.00     0.217 HD
ENDBRANCH  15  20
ENDBRANCH   4  12
BRANCH   6  22
ATOM     22  O   *** d   1      53.861  -8.641 -35.704  0.00  0.00    -0.355 OA
ATOM     23  H   *** d   1      54.113  -8.355 -34.814  0.00  0.00     0.218 HD
ENDBRANCH   6  22
BRANCH   8  24
ATOM     24  O   *** d   1      54.432 -11.463 -39.789  0.00  0.00    -0.360 OA
ATOM     25  H   *** d   1      53.564 -11.033 -39.729  0.00  0.00     0.217 HD
ENDBRANCH   8  24
BRANCH  10  26
ATOM     26  O   *** d   1      55.535 -15.625 -37.997  0.00  0.00    -0.361 OA
ATOM     27  H   *** d   1      54.906 -16.185 -37.513  0.00  0.00     0.217 HD
ENDBRANCH  10  26
TORSDOF 6
ENDMDL
MODEL 9
REMARK VINA RESULT:      -5.5     30.308     33.869
REMARK  6 active torsions:
REMARK  status: ('A' for Active; 'I' for Inactive)
REMARK    1  A    between atoms: O_2  and  C_12 
REMARK    2  A    between atoms: O_3  and  C_14 
REMARK    3  A    between atoms: O_4  and  C_20 
REMARK    4  A    between atoms: O_6  and  C_18 
REMARK    5  A    between atoms: O_7  and  C_22 
REMARK    6  A    between atoms: C_9  and  C_11 
ROOT
ATOM      1  O   *** d   1      67.759 -15.515  -6.894  0.00  0.00    -0.306 OA
ATOM      2  O   *** d   1      68.994 -11.840  -7.610  0.00  0.00    -0.284 OA
ATOM      3  C   *** d   1      68.371 -13.843  -8.468  0.00  0.00     0.084 A 
ATOM      4  C   *** d   1      67.856 -14.613  -5.872  0.00  0.00     0.123 C 
ATOM      5  C   *** d   1      67.955 -15.087  -8.168  0.00  0.00     0.096 A 
ATOM      6  C   *** d   1      68.319 -13.371  -6.149  0.00  0.00     0.152 C 
ATOM      7  C   *** d   1      68.582 -12.973  -7.435  0.00  0.00     0.223 C 
ATOM      8  C   *** d   1      68.566 -13.495  -9.763  0.00  0.00     0.085 A 
ATOM      9  C   *** d   1      67.736 -15.964  -9.164  0.00  0.00     0.075 A 
ATOM     10  C   *** d   1      67.910 -15.654 -10.456  0.00  0.00     0.071 A 
ATOM     11  C   *** d   1      68.328 -14.408 -10.720  0.00  0.00     0.074 A 
ENDROOT
BRANCH   4  12
ATOM     12  C   *** d   1      67.518 -15.062  -4.629  0.00  0.00     0.004 A 
ATOM     13  C   *** d   1      66.211 -15.105  -4.279  0.00  0.00     0.054 A 
ATOM     14  C   *** d   1      65.724 -15.521  -3.090  0.00  0.00     0.102 A 
ATOM     15  C   *** d   1      66.616 -15.918  -2.160  0.00  0.00     0.099 A 
ATOM     16  C   *** d   1      67.921 -15.863  -2.452  0.00  0.00     0.040 A 
ATOM     17  C   *** d   1      68.358 -15.441  -3.646  0.00  0.00     0.017 A 
BRANCH  14  18
ATOM     18  O   *** d   1      64.390 -15.573  -2.753  0.00  0.00    -0.353 OA
ATOM     19  C   *** d   1      63.516 -16.396  -3.491  0.00  0.00     0.210 C 
ENDBRANCH  14  18
BRANCH  15  20
ATOM     20  O   *** d   1      66.210 -16.347  -0.932  0.00  0.00    -0.358 OA
ATOM     21  H   *** d   1      66.519 -17.257  -0.797  0.00  0.00     0.217 HD
ENDBRANCH  15  20
ENDBRANCH   4  12
BRANCH   6  22
ATOM     22  O   *** d   1      68.636 -12.449  -5.195  0.00  0.00    -0.355 OA
ATOM     23  H   *** d   1      68.411 -11.563  -5.515  0.00  0.00     0.218 HD
ENDBRANCH   6  22
BRANCH   8  24
ATOM     24  O   *** d   1      68.984 -12.266 -10.177  0.00  0.00    -0.360 OA
ATOM     25  H   *** d   1      68.292 -11.611  -9.988  0.00  0.00     0.217 HD
ENDBRANCH   8  24
BRANCH  10  26
ATOM     26  O   *** d   1      67.680 -16.561 -11.441  0.00  0.00    -0.361 OA
ATOM     27  H   *** d   1      66.989 -16.221 -12.033  0.00  0.00     0.217 HD
ENDBRANCH  10  26
TORSDOF 6
ENDMDL
MODEL 10
REMARK VINA RESULT:      -5.5     11.475     14.663
REMARK  6 active torsions:
REMARK  status: ('A' for Active; 'I' for Inactive)
REMARK    1  A    between atoms: O_2  and  C_12 
REMARK    2  A    between atoms: O_3  and  C_14 
REMARK    3  A    between atoms: O_4  and  C_20 
REMARK    4  A    between atoms: O_6  and  C_18 
REMARK    5  A    between atoms: O_7  and  C_22 
REMARK    6  A    between atoms: C_9  and  C_11 
ROOT
ATOM      1  O   *** d   1      60.122  -9.531 -49.276  0.00  0.00    -0.306 OA
ATOM      2  O   *** d   1      57.769 -11.650 -46.926  0.00  0.00    -0.284 OA
ATOM      3  C   *** d   1      59.188 -11.637 -48.694  0.00  0.00     0.084 A 
ATOM      4  C   *** d   1      59.559  -8.956 -48.170  0.00  0.00     0.123 C 
ATOM      5  C   *** d   1      59.974 -10.867 -49.468  0.00  0.00     0.096 A 
ATOM      6  C   *** d   1      58.727  -9.704 -47.407  0.00  0.00     0.152 C 
ATOM      7  C   *** d   1      58.530 -11.039 -47.656  0.00  0.00     0.223 C 
ATOM      8  C   *** d   1      59.073 -12.961 -48.961  0.00  0.00     0.085 A 
ATOM      9  C   *** d   1      60.637 -11.429 -50.495  0.00  0.00     0.075 A 
ATOM     10  C   *** d   1      60.553 -12.735 -50.785  0.00  0.00     0.071 A 
ATOM     11  C   *** d   1      59.759 -13.473 -49.997  0.00  0.00     0.074 A 
ENDROOT
BRANCH   4  12
ATOM     12  C   *** d   1      59.850  -7.642 -47.952  0.00  0.00     0.004 A 
ATOM     13  C   *** d   1      59.329  -6.707 -48.781  0.00  0.00     0.054 A 
ATOM     14  C   *** d   1      59.526  -5.374 -48.694  0.00  0.00     0.102 A 
ATOM     15  C   *** d   1      60.323  -4.929 -47.702  0.00  0.00     0.099 A 
ATOM     16  C   *** d   1      60.886  -5.821 -46.876  0.00  0.00     0.040 A 
ATOM     17  C   *** d   1      60.661  -7.137 -47.003  0.00  0.00     0.017 A 
BRANCH  14  18
ATOM     18  O   *** d   1      58.977  -4.433 -49.536  0.00  0.00    -0.353 OA
ATOM     19  C   *** d   1      58.989  -4.652 -50.928  0.00  0.00     0.210 C 
ENDBRANCH  14  18
BRANCH  15  20
ATOM     20  O   *** d   1      60.580  -3.601 -47.545  0.00  0.00    -0.358 OA
ATOM     21  H   *** d   1      60.542  -3.380 -46.602  0.00  0.00     0.217 HD
ENDBRANCH  15  20
ENDBRANCH   4  12
BRANCH   6  22
ATOM     22  O   *** d   1      57.964  -9.198 -46.396  0.00  0.00    -0.355 OA
ATOM     23  H   *** d   1      57.135  -8.853 -46.758  0.00  0.00     0.218 HD
ENDBRANCH   6  22
BRANCH   8  24
ATOM     24  O   *** d   1      58.307 -13.829 -48.243  0.00  0.00    -0.360 OA
ATOM     25  H   *** d   1      57.565 -14.132 -48.792  0.00  0.00     0.217 HD
ENDBRANCH   8  24
BRANCH  10  26
ATOM     26  O   *** d   1      61.235 -13.274 -51.830  0.00  0.00    -0.361 OA
ATOM     27  H   *** d   1      60.907 -12.889 -52.658  0.00  0.00     0.217 HD
ENDBRANCH  10  26
TORSDOF 6
ENDMDL
MODEL 11
REMARK VINA RESULT:      -5.4     33.224     36.666
REMARK  6 active torsions:
REMARK  status: ('A' for Active; 'I' for Inactive)
REMARK    1  A    between atoms: O_2  and  C_12 
REMARK    2  A    between atoms: O_3  and  C_14 
REMARK    3  A    between atoms: O_4  and  C_20 
REMARK    4  A    between atoms: O_6  and  C_18 
REMARK    5  A    between atoms: O_7  and  C_22 
REMARK    6  A    between atoms: C_9  and  C_11 
ROOT
ATOM      1  O   *** d   1      68.730 -16.144  -3.416  0.00  0.00    -0.306 OA
ATOM      2  O   *** d   1      65.231 -15.683  -1.658  0.00  0.00    -0.284 OA
ATOM      3  C   *** d   1      67.261 -16.688  -1.628  0.00  0.00     0.084 A 
ATOM      4  C   *** d   1      67.852 -15.201  -3.872  0.00  0.00     0.123 C 
ATOM      5  C   *** d   1      68.438 -16.812  -2.270  0.00  0.00     0.096 A 
ATOM      6  C   *** d   1      66.645 -15.096  -3.267  0.00  0.00     0.152 C 
ATOM      7  C   *** d   1      66.335 -15.830  -2.151  0.00  0.00     0.223 C 
ATOM      8  C   *** d   1      67.034 -17.405  -0.500  0.00  0.00     0.085 A 
ATOM      9  C   *** d   1      69.370 -17.647  -1.777  0.00  0.00     0.075 A 
ATOM     10  C   *** d   1      69.184 -18.365  -0.661  0.00  0.00     0.071 A 
ATOM     11  C   *** d   1      68.001 -18.222  -0.048  0.00  0.00     0.074 A 
ENDROOT
BRANCH   4  12
ATOM     12  C   *** d   1      68.253 -14.464  -4.948  0.00  0.00     0.004 A 
ATOM     13  C   *** d   1      69.022 -13.369  -4.744  0.00  0.00     0.054 A 
ATOM     14  C   *** d   1      69.493 -12.543  -5.703  0.00  0.00     0.102 A 
ATOM     15  C   *** d   1      69.162 -12.824  -6.980  0.00  0.00     0.099 A 
ATOM     16  C   *** d   1      68.377 -13.881  -7.226  0.00  0.00     0.040 A 
ATOM     17  C   *** d   1      67.931 -14.671  -6.239  0.00  0.00     0.017 A 
BRANCH  14  18
ATOM     18  O   *** d   1      70.287 -11.440  -5.482  0.00  0.00    -0.353 OA
ATOM     19  C   *** d   1      71.225 -11.456  -4.432  0.00  0.00     0.210 C 
ENDBRANCH  14  18
BRANCH  15  20
ATOM     20  O   *** d   1      69.590 -12.040  -8.008  0.00  0.00    -0.358 OA
ATOM     21  H   *** d   1      68.946 -11.330  -8.154  0.00  0.00     0.217 HD
ENDBRANCH  15  20
ENDBRANCH   4  12
BRANCH   6  22
ATOM     22  O   *** d   1      65.621 -14.331  -3.744  0.00  0.00    -0.355 OA
ATOM     23  H   *** d   1      65.854 -13.394  -3.663  0.00  0.00     0.218 HD
ENDBRANCH   6  22
BRANCH   8  24
ATOM     24  O   *** d   1      65.883 -17.355   0.226  0.00  0.00    -0.360 OA
ATOM     25  H   *** d   1      66.022 -17.799   1.079  0.00  0.00     0.217 HD
ENDBRANCH   8  24
BRANCH  10  26
ATOM     26  O   *** d   1      70.146 -19.201  -0.186  0.00  0.00    -0.361 OA
ATOM     27  H   *** d   1      70.022 -19.318   0.770  0.00  0.00     0.217 HD
ENDBRANCH  10  26
TORSDOF 6
ENDMDL
MODEL 12
REMARK VINA RESULT:      -5.4     13.831     16.335
REMARK  6 active torsions:
REMARK  status: ('A' for Active; 'I' for Inactive)
REMARK    1  A    between atoms: O_2  and  C_12 
REMARK    2  A    between atoms: O_3  and  C_14 
REMARK    3  A    between atoms: O_4  and  C_20 
REMARK    4  A    between atoms: O_6  and  C_18 
REMARK    5  A    between atoms: O_7  and  C_22 
REMARK    6  A    between atoms: C_9  and  C_11 
ROOT
ATOM      1  O   *** d   1      54.922 -20.264 -22.235  0.00  0.00    -0.306 OA
ATOM      2  O   *** d   1      51.090 -19.807 -21.424  0.00  0.00    -0.284 OA
ATOM      3  C   *** d   1      53.192 -20.063 -20.617  0.00  0.00     0.084 A 
ATOM      4  C   *** d   1      54.034 -20.001 -23.241  0.00  0.00     0.123 C 
ATOM      5  C   *** d   1      54.487 -20.221 -20.949  0.00  0.00     0.096 A 
ATOM      6  C   *** d   1      52.721 -19.887 -22.930  0.00  0.00     0.152 C 
ATOM      7  C   *** d   1      52.286 -19.918 -21.629  0.00  0.00     0.223 C 
ATOM      8  C   *** d   1      52.832 -20.053 -19.311  0.00  0.00     0.085 A 
ATOM      9  C   *** d   1      55.402 -20.363 -19.974  0.00  0.00     0.075 A 
ATOM     10  C   *** d   1      55.084 -20.350 -18.672  0.00  0.00     0.071 A 
ATOM     11  C   *** d   1      53.787 -20.195 -18.376  0.00  0.00     0.074 A 
ENDROOT
BRANCH   4  12
ATOM     12  C   *** d   1      54.548 -19.923 -24.503  0.00  0.00     0.004 A 
ATOM     13  C   *** d   1      54.978 -21.055 -25.108  0.00  0.00     0.054 A 
ATOM     14  C   *** d   1      55.510 -21.136 -26.347  0.00  0.00     0.102 A 
ATOM     15  C   *** d   1      55.637 -19.989 -27.043  0.00  0.00     0.099 A 
ATOM     16  C   *** d   1      55.253 -18.840 -26.471  0.00  0.00     0.040 A 
ATOM     17  C   *** d   1      54.731 -18.809 -25.236  0.00  0.00     0.017 A 
BRANCH  14  18
ATOM     18  O   *** d   1      55.930 -22.297 -26.956  0.00  0.00    -0.353 OA
ATOM     19  C   *** d   1      57.086 -22.953 -26.487  0.00  0.00     0.210 C 
ENDBRANCH  14  18
BRANCH  15  20
ATOM     20  O   *** d   1      56.169 -19.980 -28.297  0.00  0.00    -0.358 OA
ATOM     21  H   *** d   1      55.448 -19.989 -28.946  0.00  0.00     0.217 HD
ENDBRANCH  15  20
ENDBRANCH   4  12
BRANCH   6  22
ATOM     22  O   *** d   1      51.724 -19.814 -23.859  0.00  0.00    -0.355 OA
ATOM     23  H   *** d   1      51.876 -20.477 -24.548  0.00  0.00     0.218 HD
ENDBRANCH   6  22
BRANCH   8  24
ATOM     24  O   *** d   1      51.553 -19.900 -18.865  0.00  0.00    -0.360 OA
ATOM     25  H   *** d   1      51.164 -19.108 -19.272  0.00  0.00     0.217 HD
ENDBRANCH   8  24
BRANCH  10  26
ATOM     26  O   *** d   1      56.032 -20.495 -17.709  0.00  0.00    -0.361 OA
ATOM     27  H   *** d   1      56.892 -20.216 -18.063  0.00  0.00     0.217 HD
ENDBRANCH  10  26
TORSDOF 6
ENDMDL
MODEL 13
REMARK VINA RESULT:      -5.4     22.382     26.305
REMARK  6 active torsions:
REMARK  status: ('A' for Active; 'I' for Inactive)
REMARK    1  A    between atoms: O_2  and  C_12 
REMARK    2  A    between atoms: O_3  and  C_14 
REMARK    3  A    between atoms: O_4  and  C_20 
REMARK    4  A    between atoms: O_6  and  C_18 
REMARK    5  A    between atoms: O_7  and  C_22 
REMARK    6  A    between atoms: C_9  and  C_11 
ROOT
ATOM      1  O   *** d   1      52.555 -10.514 -10.565  0.00  0.00    -0.306 OA
ATOM      2  O   *** d   1      49.016 -12.198 -10.997  0.00  0.00    -0.284 OA
ATOM      3  C   *** d   1      50.508 -11.231  -9.592  0.00  0.00     0.084 A 
ATOM      4  C   *** d   1      52.088 -10.819 -11.814  0.00  0.00     0.123 C 
ATOM      5  C   *** d   1      51.727 -10.667  -9.500  0.00  0.00     0.096 A 
ATOM      6  C   *** d   1      50.884 -11.430 -11.921  0.00  0.00     0.152 C 
ATOM      7  C   *** d   1      50.087 -11.644 -10.825  0.00  0.00     0.223 C 
ATOM      8  C   *** d   1      49.748 -11.369  -8.479  0.00  0.00     0.085 A 
ATOM      9  C   *** d   1      52.167 -10.247  -8.300  0.00  0.00     0.075 A 
ATOM     10  C   *** d   1      51.440 -10.361  -7.180  0.00  0.00     0.071 A 
ATOM     11  C   *** d   1      50.233 -10.930  -7.306  0.00  0.00     0.074 A 
ENDROOT
BRANCH   4  12
ATOM     12  C   *** d   1      52.909 -10.521 -12.861  0.00  0.00     0.004 A 
ATOM     13  C   *** d   1      52.955  -9.247 -13.317  0.00  0.00     0.054 A 
ATOM     14  C   *** d   1      53.713  -8.800 -14.342  0.00  0.00     0.102 A 
ATOM     15  C   *** d   1      54.487  -9.702 -14.979  0.00  0.00     0.099 A 
ATOM     16  C   *** d   1      54.450 -10.981 -14.581  0.00  0.00     0.040 A 
ATOM     17  C   *** d   1      53.679 -11.377 -13.559  0.00  0.00     0.017 A 
BRANCH  14  18
ATOM     18  O   *** d   1      53.761  -7.498 -14.786  0.00  0.00    -0.353 OA
ATOM     19  C   *** d   1      54.416  -6.520 -14.011  0.00  0.00     0.210 C 
ENDBRANCH  14  18
BRANCH  15  20
ATOM     20  O   *** d   1      55.278  -9.338 -16.026  0.00  0.00    -0.358 OA
ATOM     21  H   *** d   1      54.743  -8.851 -16.672  0.00  0.00     0.217 HD
ENDBRANCH  15  20
ENDBRANCH   4  12
BRANCH   6  22
ATOM     22  O   *** d   1      50.398 -11.950 -13.084  0.00  0.00    -0.355 OA
ATOM     23  H   *** d   1      49.667 -12.554 -12.888  0.00  0.00     0.218 HD
ENDBRANCH   6  22
BRANCH   8  24
ATOM     24  O   *** d   1      48.503 -11.924  -8.460  0.00  0.00    -0.360 OA
ATOM     25  H   *** d   1      47.977 -11.556  -9.189  0.00  0.00     0.217 HD
ENDBRANCH   8  24
BRANCH  10  26
ATOM     26  O   *** d   1      51.911  -9.927  -5.981  0.00  0.00    -0.361 OA
ATOM     27  H   *** d   1      51.165  -9.794  -5.374  0.00  0.00     0.217 HD
ENDBRANCH  10  26
TORSDOF 6
ENDMDL
MODEL 14
REMARK VINA RESULT:      -5.4     54.451     56.407
REMARK  6 active torsions:
REMARK  status: ('A' for Active; 'I' for Inactive)
REMARK    1  A    between atoms: O_2  and  C_12 
REMARK    2  A    between atoms: O_3  and  C_14 
REMARK    3  A    between atoms: O_4  and  C_20 
REMARK    4  A    between atoms: O_6  and  C_18 
REMARK    5  A    between atoms: O_7  and  C_22 
REMARK    6  A    between atoms: C_9  and  C_11 
ROOT
ATOM      1  O   *** d   1      70.210  -7.527  17.069  0.00  0.00    -0.306 OA
ATOM      2  O   *** d   1      72.126  -9.529  14.264  0.00  0.00    -0.284 OA
ATOM      3  C   *** d   1      72.258  -8.069  15.992  0.00  0.00     0.084 A 
ATOM      4  C   *** d   1      69.549  -8.461  16.320  0.00  0.00     0.123 C 
ATOM      5  C   *** d   1      71.555  -7.405  16.929  0.00  0.00     0.096 A 
ATOM      6  C   *** d   1      70.230  -9.102  15.341  0.00  0.00     0.152 C 
ATOM      7  C   *** d   1      71.578  -8.917  15.163  0.00  0.00     0.223 C 
ATOM      8  C   *** d   1      73.597  -7.880  15.899  0.00  0.00     0.085 A 
ATOM      9  C   *** d   1      72.199  -6.567  17.760  0.00  0.00     0.075 A 
ATOM     10  C   *** d   1      73.521  -6.360  17.703  0.00  0.00     0.071 A 
ATOM     11  C   *** d   1      74.191  -7.033  16.757  0.00  0.00     0.074 A 
ENDROOT
BRANCH   4  12
ATOM     12  C   *** d   1      68.225  -8.636  16.595  0.00  0.00     0.004 A 
ATOM     13  C   *** d   1      67.870  -9.364  17.679  0.00  0.00     0.054 A 
ATOM     14  C   *** d   1      66.606  -9.626  18.077  0.00  0.00     0.102 A 
ATOM     15  C   *** d   1      65.604  -9.129  17.324  0.00  0.00     0.099 A 
ATOM     16  C   *** d   1      65.909  -8.429  16.225  0.00  0.00     0.040 A 
ATOM     17  C   *** d   1      67.180  -8.196  15.868  0.00  0.00     0.017 A 
BRANCH  14  18
ATOM     18  O   *** d   1      66.260 -10.356  19.192  0.00  0.00    -0.353 OA
ATOM     19  C   *** d   1      66.880 -10.081  20.427  0.00  0.00     0.210 C 
ENDBRANCH  14  18
BRANCH  15  20
ATOM     20  O   *** d   1      64.301  -9.350  17.651  0.00  0.00    -0.358 OA
ATOM     21  H   *** d   1      63.829  -8.503  17.660  0.00  0.00     0.217 HD
ENDBRANCH  15  20
ENDBRANCH   4  12
BRANCH   6  22
ATOM     22  O   *** d   1      69.643  -9.911  14.413  0.00  0.00    -0.355 OA
ATOM     23  H   *** d   1      69.326 -10.718  14.842  0.00  0.00     0.218 HD
ENDBRANCH   6  22
BRANCH   8  24
ATOM     24  O   *** d   1      74.402  -8.499  14.990  0.00  0.00    -0.360 OA
ATOM     25  H   *** d   1      73.852  -8.961  14.337  0.00  0.00     0.217 HD
ENDBRANCH   8  24
BRANCH  10  26
ATOM     26  O   *** d   1      74.144  -5.506  18.558  0.00  0.00    -0.361 OA
ATOM     27  H   *** d   1      73.475  -4.985  19.031  0.00  0.00     0.217 HD
ENDBRANCH  10  26
TORSDOF 6
ENDMDL
MODEL 15
REMARK VINA RESULT:      -5.4      9.022     12.072
REMARK  6 active torsions:
REMARK  status: ('A' for Active; 'I' for Inactive)
REMARK    1  A    between atoms: O_2  and  C_12 
REMARK    2  A    between atoms: O_3  and  C_14 
REMARK    3  A    between atoms: O_4  and  C_20 
REMARK    4  A    between atoms: O_6  and  C_18 
REMARK    5  A    between atoms: O_7  and  C_22 
REMARK    6  A    between atoms: C_9  and  C_11 
ROOT
ATOM      1  O   *** d   1      61.707 -14.682 -46.692  0.00  0.00    -0.306 OA
ATOM      2  O   *** d   1      58.264 -13.414 -45.249  0.00  0.00    -0.284 OA
ATOM      3  C   *** d   1      60.490 -13.677 -44.915  0.00  0.00     0.084 A 
ATOM      4  C   *** d   1      60.595 -14.661 -47.488  0.00  0.00     0.123 C 
ATOM      5  C   *** d   1      61.638 -14.130 -45.454  0.00  0.00     0.096 A 
ATOM      6  C   *** d   1      59.422 -14.254 -46.948  0.00  0.00     0.152 C 
ATOM      7  C   *** d   1      59.353 -13.764 -45.668  0.00  0.00     0.223 C 
ATOM      8  C   *** d   1      60.495 -13.158 -43.664  0.00  0.00     0.085 A 
ATOM      9  C   *** d   1      62.773 -14.054 -44.737  0.00  0.00     0.075 A 
ATOM     10  C   *** d   1      62.818 -13.540 -43.501  0.00  0.00     0.071 A 
ATOM     11  C   *** d   1      61.659 -13.102 -42.992  0.00  0.00     0.074 A 
ENDROOT
BRANCH   4  12
ATOM     12  C   *** d   1      60.754 -15.105 -48.768  0.00  0.00     0.004 A 
ATOM     13  C   *** d   1      61.087 -16.400 -48.978  0.00  0.00     0.054 A 
ATOM     14  C   *** d   1      61.281 -16.983 -50.181  0.00  0.00     0.102 A 
ATOM     15  C   *** d   1      61.141 -16.207 -51.274  0.00  0.00     0.099 A 
ATOM     16  C   *** d   1      60.841 -14.912 -51.113  0.00  0.00     0.040 A 
ATOM     17  C   *** d   1      60.661 -14.377 -49.897  0.00  0.00     0.017 A 
BRANCH  14  18
ATOM     18  O   *** d   1      61.605 -18.306 -50.379  0.00  0.00    -0.353 OA
ATOM     19  C   *** d   1      60.751 -19.315 -49.892  0.00  0.00     0.210 C 
ENDBRANCH  14  18
BRANCH  15  20
ATOM     20  O   *** d   1      61.323 -16.713 -52.526  0.00  0.00    -0.358 OA
ATOM     21  H   *** d   1      60.633 -16.363 -53.112  0.00  0.00     0.217 HD
ENDBRANCH  15  20
ENDBRANCH   4  12
BRANCH   6  22
ATOM     22  O   *** d   1      58.218 -14.365 -47.578  0.00  0.00    -0.355 OA
ATOM     23  H   *** d   1      58.314 -14.922 -48.364  0.00  0.00     0.218 HD
ENDBRANCH   6  22
BRANCH   8  24
ATOM     24  O   *** d   1      59.394 -12.672 -43.025  0.00  0.00    -0.360 OA
ATOM     25  H   *** d   1      59.087 -11.871 -43.479  0.00  0.00     0.217 HD
ENDBRANCH   8  24
BRANCH  10  26
ATOM     26  O   *** d   1      63.982 -13.476 -42.801  0.00  0.00    -0.361 OA
ATOM     27  H   *** d   1      64.653 -14.019 -43.247  0.00  0.00     0.217 HD
ENDBRANCH  10  26
TORSDOF 6
ENDMDL
MODEL 16
REMARK VINA RESULT:      -5.4      1.531      6.299
REMARK  6 active torsions:
REMARK  status: ('A' for Active; 'I' for Inactive)
REMARK    1  A    between atoms: O_2  and  C_12 
REMARK    2  A    between atoms: O_3  and  C_14 
REMARK    3  A    between atoms: O_4  and  C_20 
REMARK    4  A    between atoms: O_6  and  C_18 
REMARK    5  A    between atoms: O_7  and  C_22 
REMARK    6  A    between atoms: C_9  and  C_11 
ROOT
ATOM      1  O   *** d   1      55.247 -13.929 -37.012  0.00  0.00    -0.306 OA
ATOM      2  O   *** d   1      54.087 -11.706 -40.055  0.00  0.00    -0.284 OA
ATOM      3  C   *** d   1      54.845 -13.720 -39.346  0.00  0.00     0.084 A 
ATOM      4  C   *** d   1      54.715 -12.689 -36.792  0.00  0.00     0.123 C 
ATOM      5  C   *** d   1      55.236 -14.434 -38.273  0.00  0.00     0.096 A 
ATOM      6  C   *** d   1      54.362 -11.939 -37.863  0.00  0.00     0.152 C 
ATOM      7  C   *** d   1      54.423 -12.437 -39.140  0.00  0.00     0.223 C 
ATOM      8  C   *** d   1      54.883 -14.285 -40.577  0.00  0.00     0.085 A 
ATOM      9  C   *** d   1      55.653 -15.701 -38.445  0.00  0.00     0.075 A 
ATOM     10  C   *** d   1      55.696 -16.295 -39.645  0.00  0.00     0.071 A 
ATOM     11  C   *** d   1      55.305 -15.556 -40.692  0.00  0.00     0.074 A 
ENDROOT
BRANCH   4  12
ATOM     12  C   *** d   1      54.627 -12.286 -35.492  0.00  0.00     0.004 A 
ATOM     13  C   *** d   1      53.742 -12.900 -34.672  0.00  0.00     0.054 A 
ATOM     14  C   *** d   1      53.539 -12.611 -33.368  0.00  0.00     0.102 A 
ATOM     15  C   *** d   1      54.275 -11.616 -32.833  0.00  0.00     0.099 A 
ATOM     16  C   *** d   1      55.141 -10.960 -33.615  0.00  0.00     0.040 A 
ATOM     17  C   *** d   1      55.306 -11.281 -34.906  0.00  0.00     0.017 A 
BRANCH  14  18
ATOM     18  O   *** d   1      52.645 -13.254 -32.542  0.00  0.00    -0.353 OA
ATOM     19  C   *** d   1      52.065 -14.470 -32.954  0.00  0.00     0.210 C 
ENDBRANCH  14  18
BRANCH  15  20
ATOM     20  O   *** d   1      54.130 -11.257 -31.527  0.00  0.00    -0.358 OA
ATOM     21  H   *** d   1      53.328 -10.720 -31.433  0.00  0.00     0.217 HD
ENDBRANCH  15  20
ENDBRANCH   4  12
BRANCH   6  22
ATOM     22  O   *** d   1      53.999 -10.627 -37.783  0.00  0.00    -0.355 OA
ATOM     23  H   *** d   1      53.418 -10.498 -37.018  0.00  0.00     0.218 HD
ENDBRANCH   6  22
BRANCH   8  24
ATOM     24  O   *** d   1      54.511 -13.655 -41.726  0.00  0.00    -0.360 OA
ATOM     25  H   *** d   1      55.290 -13.535 -42.293  0.00  0.00     0.217 HD
ENDBRANCH   8  24
BRANCH  10  26
ATOM     26  O   *** d   1      56.123 -17.578 -39.787  0.00  0.00    -0.361 OA
ATOM     27  H   *** d   1      57.012 -17.577 -40.177  0.00  0.00     0.217 HD
ENDBRANCH  10  26
TORSDOF 6
ENDMDL
MODEL 17
REMARK VINA RESULT:      -5.3     11.149     14.196
REMARK  6 active torsions:
REMARK  status: ('A' for Active; 'I' for Inactive)
REMARK    1  A    between atoms: O_2  and  C_12 
REMARK    2  A    between atoms: O_3  and  C_14 
REMARK    3  A    between atoms: O_4  and  C_20 
REMARK    4  A    between atoms: O_6  and  C_18 
REMARK    5  A    between atoms: O_7  and  C_22 
REMARK    6  A    between atoms: C_9  and  C_11 
ROOT
ATOM      1  O   *** d   1      61.734  -9.272 -47.960  0.00  0.00    -0.306 OA
ATOM      2  O   *** d   1      59.327 -11.527 -45.799  0.00  0.00    -0.284 OA
ATOM      3  C   *** d   1      61.397 -11.245 -46.677  0.00  0.00     0.084 A 
ATOM      4  C   *** d   1      60.490  -8.818 -47.620  0.00  0.00     0.123 C 
ATOM      5  C   *** d   1      62.175 -10.440 -47.425  0.00  0.00     0.096 A 
ATOM      6  C   *** d   1      59.677  -9.634 -46.908  0.00  0.00     0.152 C 
ATOM      7  C   *** d   1      60.113 -10.846 -46.434  0.00  0.00     0.223 C 
ATOM      8  C   *** d   1      61.901 -12.407 -46.195  0.00  0.00     0.085 A 
ATOM      9  C   *** d   1      63.445 -10.805 -47.678  0.00  0.00     0.075 A 
ATOM     10  C   *** d   1      63.979 -11.942 -47.213  0.00  0.00     0.071 A 
ATOM     11  C   *** d   1      63.178 -12.722 -46.475  0.00  0.00     0.074 A 
ENDROOT
BRANCH   4  12
ATOM     12  C   *** d   1      60.149  -7.578 -48.075  0.00  0.00     0.004 A 
ATOM     13  C   *** d   1      59.752  -7.437 -49.361  0.00  0.00     0.054 A 
ATOM     14  C   *** d   1      59.388  -6.279 -49.954  0.00  0.00     0.102 A 
ATOM     15  C   *** d   1      59.431  -5.159 -49.205  0.00  0.00     0.099 A 
ATOM     16  C   *** d   1      59.847  -5.247 -47.935  0.00  0.00     0.040 A 
ATOM     17  C   *** d   1      60.201  -6.420 -47.390  0.00  0.00     0.017 A 
BRANCH  14  18
ATOM     18  O   *** d   1      58.972  -6.153 -51.260  0.00  0.00    -0.353 OA
ATOM     19  C   *** d   1      58.232  -7.190 -51.861  0.00  0.00     0.210 C 
ENDBRANCH  14  18
BRANCH  15  20
ATOM     20  O   *** d   1      59.085  -3.949 -49.725  0.00  0.00    -0.358 OA
ATOM     21  H   *** d   1      59.681  -3.739 -50.461  0.00  0.00     0.217 HD
ENDBRANCH  15  20
ENDBRANCH   4  12
BRANCH   6  22
ATOM     22  O   *** d   1      58.360  -9.374 -46.670  0.00  0.00    -0.355 OA
ATOM     23  H   *** d   1      58.216  -8.416 -46.666  0.00  0.00     0.218 HD
ENDBRANCH   6  22
BRANCH   8  24
ATOM     24  O   *** d   1      61.203 -13.292 -45.429  0.00  0.00    -0.360 OA
ATOM     25  H   *** d   1      61.064 -12.912 -44.547  0.00  0.00     0.217 HD
ENDBRANCH   8  24
BRANCH  10  26
ATOM     26  O   *** d   1      65.267 -12.284 -47.485  0.00  0.00    -0.361 OA
ATOM     27  H   *** d   1      65.280 -13.148 -47.930  0.00  0.00     0.217 HD
ENDBRANCH  10  26
TORSDOF 6
ENDMDL
MODEL 18
REMARK VINA RESULT:      -5.3     24.514     28.821
REMARK  6 active torsions:
REMARK  status: ('A' for Active; 'I' for Inactive)
REMARK    1  A    between atoms: O_2  and  C_12 
REMARK    2  A    between atoms: O_3  and  C_14 
REMARK    3  A    between atoms: O_4  and  C_20 
REMARK    4  A    between atoms: O_6  and  C_18 
REMARK    5  A    between atoms: O_7  and  C_22 
REMARK    6  A    between atoms: C_9  and  C_11 
ROOT
ATOM      1  O   *** d   1      52.641  -8.652  -8.532  0.00  0.00    -0.306 OA
ATOM      2  O   *** d   1      51.273 -11.326  -5.977  0.00  0.00    -0.284 OA
ATOM      3  C   *** d   1      51.830  -9.162  -6.357  0.00  0.00     0.084 A 
ATOM      4  C   *** d   1      52.363  -9.923  -8.952  0.00  0.00     0.123 C 
ATOM      5  C   *** d   1      52.305  -8.291  -7.266  0.00  0.00     0.096 A 
ATOM      6  C   *** d   1      51.929 -10.824  -8.039  0.00  0.00     0.152 C 
ATOM      7  C   *** d   1      51.662 -10.462  -6.743  0.00  0.00     0.223 C 
ATOM      8  C   *** d   1      51.538  -8.732  -5.105  0.00  0.00     0.085 A 
ATOM      9  C   *** d   1      52.478  -7.004  -6.915  0.00  0.00     0.075 A 
ATOM     10  C   *** d   1      52.193  -6.542  -5.691  0.00  0.00     0.071 A 
ATOM     11  C   *** d   1      51.725  -7.435  -4.808  0.00  0.00     0.074 A 
ENDROOT
BRANCH   4  12
ATOM     12  C   *** d   1      52.594 -10.194 -10.269  0.00  0.00     0.004 A 
ATOM     13  C   *** d   1      51.542 -10.282 -11.116  0.00  0.00     0.054 A 
ATOM     14  C   *** d   1      51.612 -10.545 -12.439  0.00  0.00     0.102 A 
ATOM     15  C   *** d   1      52.835 -10.750 -12.966  0.00  0.00     0.099 A 
ATOM     16  C   *** d   1      53.903 -10.703 -12.159  0.00  0.00     0.040 A 
ATOM     17  C   *** d   1      53.784 -10.440 -10.850  0.00  0.00     0.017 A 
BRANCH  14  18
ATOM     18  O   *** d   1      50.533 -10.617 -13.292  0.00  0.00    -0.353 OA
ATOM     19  C   *** d   1      49.646 -11.707 -13.204  0.00  0.00     0.210 C 
ENDBRANCH  14  18
BRANCH  15  20
ATOM     20  O   *** d   1      52.995 -11.026 -14.291  0.00  0.00    -0.358 OA
ATOM     21  H   *** d   1      53.635 -10.402 -14.669  0.00  0.00     0.217 HD
ENDBRANCH  15  20
ENDBRANCH   4  12
BRANCH   6  22
ATOM     22  O   *** d   1      51.798 -12.158  -8.293  0.00  0.00    -0.355 OA
ATOM     23  H   *** d   1      52.675 -12.553  -8.405  0.00  0.00     0.218 HD
ENDBRANCH   6  22
BRANCH   8  24
ATOM     24  O   *** d   1      51.053  -9.526  -4.110  0.00  0.00    -0.360 OA
ATOM     25  H   *** d   1      50.100  -9.366  -4.007  0.00  0.00     0.217 HD
ENDBRANCH   8  24
BRANCH  10  26
ATOM     26  O   *** d   1      52.378  -5.235  -5.365  0.00  0.00    -0.361 OA
ATOM     27  H   *** d   1      53.329  -5.045  -5.337  0.00  0.00     0.217 HD
ENDBRANCH  10  26
TORSDOF 6
ENDMDL
MODEL 19
REMARK VINA RESULT:      -5.2     27.198     32.043
REMARK  6 active torsions:
REMARK  status: ('A' for Active; 'I' for Inactive)
REMARK    1  A    between atoms: O_2  and  C_12 
REMARK    2  A    between atoms: O_3  and  C_14 
REMARK    3  A    between atoms: O_4  and  C_20 
REMARK    4  A    between atoms: O_6  and  C_18 
REMARK    5  A    between atoms: O_7  and  C_22 
REMARK    6  A    between atoms: C_9  and  C_11 
ROOT
ATOM      1  O   *** d   1      52.622  -8.107  -6.844  0.00  0.00    -0.306 OA
ATOM      2  O   *** d   1      50.935 -11.670  -6.872  0.00  0.00    -0.284 OA
ATOM      3  C   *** d   1      51.751  -9.938  -8.084  0.00  0.00     0.084 A 
ATOM      4  C   *** d   1      52.464  -8.800  -5.676  0.00  0.00     0.123 C 
ATOM      5  C   *** d   1      52.323  -8.721  -8.018  0.00  0.00     0.096 A 
ATOM      6  C   *** d   1      51.847 -10.004  -5.719  0.00  0.00     0.152 C 
ATOM      7  C   *** d   1      51.484 -10.584  -6.909  0.00  0.00     0.223 C 
ATOM      8  C   *** d   1      51.461 -10.478  -9.292  0.00  0.00     0.085 A 
ATOM      9  C   *** d   1      52.600  -8.064  -9.158  0.00  0.00     0.075 A 
ATOM     10  C   *** d   1      52.335  -8.569 -10.370  0.00  0.00     0.071 A 
ATOM     11  C   *** d   1      51.763  -9.781 -10.401  0.00  0.00     0.074 A 
ENDROOT
BRANCH   4  12
ATOM     12  C   *** d   1      52.905  -8.188  -4.540  0.00  0.00     0.004 A 
ATOM     13  C   *** d   1      54.201  -8.333  -4.176  0.00  0.00     0.054 A 
ATOM     14  C   *** d   1      54.781  -7.794  -3.083  0.00  0.00     0.102 A 
ATOM     15  C   *** d   1      54.002  -7.051  -2.271  0.00  0.00     0.099 A 
ATOM     16  C   *** d   1      52.706  -6.905  -2.575  0.00  0.00     0.040 A 
ATOM     17  C   *** d   1      52.174  -7.463  -3.672  0.00  0.00     0.017 A 
BRANCH  14  18
ATOM     18  O   *** d   1      56.105  -7.938  -2.733  0.00  0.00    -0.353 OA
ATOM     19  C   *** d   1      57.108  -7.399  -3.562  0.00  0.00     0.210 C 
ENDBRANCH  14  18
BRANCH  15  20
ATOM     20  O   *** d   1      54.505  -6.474  -1.145  0.00  0.00    -0.358 OA
ATOM     21  H   *** d   1      54.640  -7.159  -0.472  0.00  0.00     0.217 HD
ENDBRANCH  15  20
ENDBRANCH   4  12
BRANCH   6  22
ATOM     22  O   *** d   1      51.465 -10.701  -4.611  0.00  0.00    -0.355 OA
ATOM     23  H   *** d   1      51.479 -11.650  -4.805  0.00  0.00     0.218 HD
ENDBRANCH   6  22
BRANCH   8  24
ATOM     24  O   *** d   1      50.884 -11.700  -9.473  0.00  0.00    -0.360 OA
ATOM     25  H   *** d   1      50.731 -12.113  -8.608  0.00  0.00     0.217 HD
ENDBRANCH   8  24
BRANCH  10  26
ATOM     26  O   *** d   1      52.628  -7.881 -11.505  0.00  0.00    -0.361 OA
ATOM     27  H   *** d   1      53.414  -8.271 -11.921  0.00  0.00     0.217 HD
ENDBRANCH  10  26
TORSDOF 6
ENDMDL
MODEL 20
REMARK VINA RESULT:      -5.1     28.643     33.012
REMARK  6 active torsions:
REMARK  status: ('A' for Active; 'I' for Inactive)
REMARK    1  A    between atoms: O_2  and  C_12 
REMARK    2  A    between atoms: O_3  and  C_14 
REMARK    3  A    between atoms: O_4  and  C_20 
REMARK    4  A    between atoms: O_6  and  C_18 
REMARK    5  A    between atoms: O_7  and  C_22 
REMARK    6  A    between atoms: C_9  and  C_11 
ROOT
ATOM      1  O   *** d   1      53.942  -8.688  -4.258  0.00  0.00    -0.306 OA
ATOM      2  O   *** d   1      51.767  -5.943  -2.447  0.00  0.00    -0.284 OA
ATOM      3  C   *** d   1      53.826  -6.827  -2.784  0.00  0.00     0.084 A 
ATOM      4  C   *** d   1      52.620  -8.541  -4.574  0.00  0.00     0.123 C 
ATOM      5  C   *** d   1      54.521  -7.786  -3.424  0.00  0.00     0.096 A 
ATOM      6  C   *** d   1      51.895  -7.613  -3.905  0.00  0.00     0.152 C 
ATOM      7  C   *** d   1      52.480  -6.754  -3.010  0.00  0.00     0.223 C 
ATOM      8  C   *** d   1      54.470  -5.976  -1.949  0.00  0.00     0.085 A 
ATOM      9  C   *** d   1      55.848  -7.879  -3.223  0.00  0.00     0.075 A 
ATOM     10  C   *** d   1      56.519  -7.052  -2.411  0.00  0.00     0.071 A 
ATOM     11  C   *** d   1      55.798  -6.111  -1.787  0.00  0.00     0.074 A 
ENDROOT
BRANCH   4  12
ATOM     12  C   *** d   1      52.122  -9.390  -5.519  0.00  0.00     0.004 A 
ATOM     13  C   *** d   1      52.210  -9.043  -6.825  0.00  0.00     0.054 A 
ATOM     14  C   *** d   1      51.763  -9.773  -7.869  0.00  0.00     0.102 A 
ATOM     15  C   *** d   1      51.164 -10.949  -7.591  0.00  0.00     0.099 A 
ATOM     16  C   *** d   1      51.027 -11.318  -6.311  0.00  0.00     0.040 A 
ATOM     17  C   *** d   1      51.486 -10.557  -5.307  0.00  0.00     0.017 A 
BRANCH  14  18
ATOM     18  O   *** d   1      51.873  -9.415  -9.194  0.00  0.00    -0.353 OA
ATOM     19  C   *** d   1      52.933  -8.585  -9.606  0.00  0.00     0.210 C 
ENDBRANCH  14  18
BRANCH  15  20
ATOM     20  O   *** d   1      50.680 -11.745  -8.585  0.00  0.00    -0.358 OA
ATOM     21  H   *** d   1      50.731 -11.267  -9.427  0.00  0.00     0.217 HD
ENDBRANCH  15  20
ENDBRANCH   4  12
BRANCH   6  22
ATOM     22  O   *** d   1      50.539  -7.500  -3.996  0.00  0.00    -0.355 OA
ATOM     23  H   *** d   1      50.311  -6.629  -4.352  0.00  0.00     0.218 HD
ENDBRANCH   6  22
BRANCH   8  24
ATOM     24  O   *** d   1      53.866  -4.972  -1.254  0.00  0.00    -0.360 OA
ATOM     25  H   *** d   1      54.017  -5.103  -0.303  0.00  0.00     0.217 HD
ENDBRANCH   8  24
BRANCH  10  26
ATOM     26  O   *** d   1      57.861  -7.171  -2.229  0.00  0.00    -0.361 OA
ATOM     27  H   *** d   1      58.113  -8.104  -2.316  0.00  0.00     0.217 HD
ENDBRANCH  10  26
TORSDOF 6
ENDMDL
