# Supplementary material for: Astragalus in Acute Pancreatitis: Insights from Network Pharmacology, Molecular Docking, and Meta-Analysis Validation
Source: Curr Issues Mol Biol. 2025 May 21;47(5):379. doi: 10.3390/cimb47050379 (PMC12109879; doi:10.3390/cimb47050379)
Supplement: Supplementary file 1 [file cimb-47-00379-s001.zip › Original Data/Network Pharmacology/5 Molecular Docking/Isorhamnetin/Isorhamnetin.mol2]

@<TRIPOS>MOLECULE
Unnamed
35 37 1 0 0
SMALL
USER_CHARGES


@<TRIPOS>ATOM
      1 O           0.3508    0.0390   -0.3146 O.2       1     ****    0.0000
      2 O           3.4569    1.7595    0.3557 O.3       1     ****    0.0000
      3 O          -0.6218    4.6434    0.5205 O.3       1     ****    0.0000
      4 O           1.9764   -4.4393   -1.0479 O.3       1     ****    0.0000
      5 O           1.7697    3.6176    0.5358 O.2       1     ****    0.0000
      6 O          -4.0388    1.6172   -0.4376 O.3       1     ****    0.0000
      7 O           4.5326   -4.4820   -0.2196 O.3       1     ****    0.0000
      8 C          -0.0547    2.3397    0.1221 C.ar      1     ****    0.0000
      9 C           1.6758    0.1994   -0.0178 C.ar      1     ****    0.0000
     10 C          -0.4864    1.0987   -0.1716 C.ar      1     ****    0.0000
     11 C           2.4469   -0.9258   -0.0467 C.ar      1     ****    0.0000
     12 C           2.1346    1.4480    0.2331 C.ar      1     ****    0.0000
     13 C           1.2873    2.5239    0.3039 C.ar      1     ****    0.0000
     14 C          -0.9485    3.3527    0.2266 C.ar      1     ****    0.0000
     15 C          -1.8023    0.8874   -0.3526 C.ar      1     ****    0.0000
     16 C           1.9039   -2.0834   -0.4929 C.ar      1     ****    0.0000
     17 C           3.7214   -1.0483    0.3724 C.ar      1     ****    0.0000
     18 C          -2.7145    1.8623   -0.2502 C.ar      1     ****    0.0000
     19 C          -2.2530    3.0857    0.0395 C.ar      1     ****    0.0000
     20 C           2.5372   -3.2727   -0.5780 C.ar      1     ****    0.0000
     21 C           4.3908   -2.2067    0.3047 C.ar      1     ****    0.0000
     22 C           3.8217   -3.3214   -0.1731 C.ar      1     ****    0.0000
     23 C           0.6401   -4.4398   -1.4946 C.3       1     ****    0.0000
     24 H          -2.1490   -0.1309   -0.5987 H         1     ****    0.0000
     25 H           0.8605   -2.0795   -0.8384 H         1     ****    0.0000
     26 H           4.2876   -0.2357    0.8445 H         1     ****    0.0000
     27 H          -2.9847    3.9070    0.1273 H         1     ****    0.0000
     28 H           5.4314   -2.2569    0.6697 H         1     ****    0.0000
     29 H           3.9906    1.0828   -0.0847 H         1     ****    0.0000
     30 H          -1.4305    5.1793    0.5555 H         1     ****    0.0000
     31 H          -4.1632    0.6765   -0.6432 H         1     ****    0.0000
     32 H           5.4185   -4.3259    0.1451 H         1     ****    0.0000
     33 H           0.3957   -5.4731   -1.8293 H         1     ****    0.0000
     34 H          -0.0490   -4.1771   -0.6611 H         1     ****    0.0000
     35 H           0.5215   -3.7594   -2.3673 H         1     ****    0.0000
@<TRIPOS>BOND
     1     1     9     1
     2     1    10     1
     3     2    12     1
     4     2    29     1
     5     3    14     1
     6     3    30     1
     7     4    20     1
     8     4    23     1
     9     5    13     2
    10     6    18     1
    11     6    31     1
    12     7    22     1
    13     7    32     1
    14     8    10     1
    15     8    13     1
    16     8    14     2
    17     9    11     1
    18     9    12     2
    19    10    15     2
    20    11    16     1
    21    11    17     2
    22    12    13     1
    23    14    19     1
    24    15    18     1
    25    15    24     1
    26    16    20     2
    27    16    25     1
    28    17    21     1
    29    17    26     1
    30    18    19     2
    31    19    27     1
    32    20    22     1
    33    21    22     2
    34    21    28     1
    35    23    33     1
    36    23    34     1
    37    23    35     1
