# Supplementary material for: Astragalus in Acute Pancreatitis: Insights from Network Pharmacology, Molecular Docking, and Meta-Analysis Validation
Source: Curr Issues Mol Biol. 2025 May 21;47(5):379. doi: 10.3390/cimb47050379 (PMC12109879; doi:10.3390/cimb47050379)
Supplement: Supplementary file 1 [file cimb-47-00379-s001.zip › Original Data/Network Pharmacology/5 Molecular Docking/Isorhamnetin/MYC/log.txt]

#################################################################
# If you used AutoDock Vina in your work, please cite:          #
#                                                               #
# O. Trott, A. J. Olson,                                        #
# AutoDock Vina: improving the speed and accuracy of docking    #
# with a new scoring function, efficient optimization and       #
# multithreading, Journal of Computational Chemistry 31 (2010)  #
# 455-461                                                       #
#                                                               #
# DOI 10.1002/jcc.21334                                         #
#                                                               #
# Please see http://vina.scripps.edu for more information.      #
#################################################################

WARNING: The search space volume > 27000 Angstrom^3 (See FAQ)
Detected 22 CPUs
WARNING: at low exhaustiveness, it may be impossible to utilize all CPUs
Reading input ... done.
Setting up the scoring function ... done.
Analyzing the binding site ... done.
Using random seed: -1577843684
Performing search ... done.
Refining results ... done.

mode |   affinity | dist from best mode
     | (kcal/mol) | rmsd l.b.| rmsd u.b.
-----+------------+----------+----------
   1         -9.4      0.000      0.000
   2         -9.4      1.583      2.127
   3         -9.3     27.985     29.374
   4         -9.1     27.227     29.106
   5         -9.1      2.334      7.076
   6         -9.0     28.002     29.464
   7         -8.9     29.955     31.718
   8         -8.7     34.149     36.813
   9         -8.6     28.204     30.104
  10         -8.6     34.579     37.426
  11         -8.6     31.864     34.202
  12         -8.5     31.973     34.257
  13         -8.5     28.517     29.883
  14         -8.5     32.823     35.598
  15         -8.4     28.376     30.412
  16         -8.4      2.592      4.790
  17         -8.4     26.950     28.966
  18         -8.2     32.444     34.042
  19         -8.2     31.650     32.623
  20         -8.1     32.228     33.963
Writing output ... done.
