# Supplementary material for: Astragalus in Acute Pancreatitis: Insights from Network Pharmacology, Molecular Docking, and Meta-Analysis Validation
Source: Curr Issues Mol Biol. 2025 May 21;47(5):379. doi: 10.3390/cimb47050379 (PMC12109879; doi:10.3390/cimb47050379)
Supplement: Supplementary file 1 [file cimb-47-00379-s001.zip › Original Data/Network Pharmacology/5 Molecular Docking/Isorhamnetin/MYC/output.pdbqt]

MODEL 1
REMARK VINA RESULT:      -9.4      0.000      0.000
REMARK  6 active torsions:
REMARK  status: ('A' for Active; 'I' for Inactive)
REMARK    1  A    between atoms: O_2  and  C_12 
REMARK    2  A    between atoms: O_3  and  C_14 
REMARK    3  A    between atoms: O_4  and  C_20 
REMARK    4  A    between atoms: O_6  and  C_18 
REMARK    5  A    between atoms: O_7  and  C_22 
REMARK    6  A    between atoms: C_9  and  C_11 
ROOT
ATOM      1  O   *** d   1      27.050  -6.031   5.280  0.00  0.00    -0.306 OA
ATOM      2  O   *** d   1      24.614  -7.111   8.186  0.00  0.00    -0.284 OA
ATOM      3  C   *** d   1      26.246  -7.726   6.740  0.00  0.00     0.084 A 
ATOM      4  C   *** d   1      26.295  -5.092   5.927  0.00  0.00     0.123 C 
ATOM      5  C   *** d   1      27.054  -7.306   5.748  0.00  0.00     0.096 A 
ATOM      6  C   *** d   1      25.442  -5.505   6.894  0.00  0.00     0.152 C 
ATOM      7  C   *** d   1      25.405  -6.812   7.309  0.00  0.00     0.223 C 
ATOM      8  C   *** d   1      26.291  -9.020   7.138  0.00  0.00     0.085 A 
ATOM      9  C   *** d   1      27.895  -8.182   5.171  0.00  0.00     0.075 A 
ATOM     10  C   *** d   1      27.972  -9.467   5.543  0.00  0.00     0.071 A 
ATOM     11  C   *** d   1      27.153  -9.854   6.530  0.00  0.00     0.074 A 
ENDROOT
BRANCH   4  12
ATOM     12  C   *** d   1      26.431  -3.803   5.502  0.00  0.00     0.004 A 
ATOM     13  C   *** d   1      27.669  -3.256   5.448  0.00  0.00     0.054 A 
ATOM     14  C   *** d   1      27.961  -1.998   5.054  0.00  0.00     0.102 A 
ATOM     15  C   *** d   1      26.931  -1.208   4.691  0.00  0.00     0.099 A 
ATOM     16  C   *** d   1      25.687  -1.697   4.759  0.00  0.00     0.040 A 
ATOM     17  C   *** d   1      25.445  -2.953   5.159  0.00  0.00     0.017 A 
BRANCH  14  18
ATOM     18  O   *** d   1      29.227  -1.461   4.990  0.00  0.00    -0.353 OA
ATOM     19  C   *** d   1      30.074  -1.797   3.916  0.00  0.00     0.210 C 
ENDBRANCH  14  18
BRANCH  15  20
ATOM     20  O   *** d   1      27.137   0.076   4.286  0.00  0.00    -0.358 OA
ATOM     21  H   *** d   1      27.797   0.489   4.864  0.00  0.00     0.217 HD
ENDBRANCH  15  20
ENDBRANCH   4  12
BRANCH   6  22
ATOM     22  O   *** d   1      24.509  -4.699   7.477  0.00  0.00    -0.355 OA
ATOM     23  H   *** d   1      23.622  -5.010   7.244  0.00  0.00     0.218 HD
ENDBRANCH   6  22
BRANCH   8  24
ATOM     24  O   *** d   1      25.520  -9.549   8.129  0.00  0.00    -0.360 OA
ATOM     25  H   *** d   1      25.767 -10.479   8.266  0.00  0.00     0.217 HD
ENDBRANCH   8  24
BRANCH  10  26
ATOM     26  O   *** d   1      28.834 -10.330   4.941  0.00  0.00    -0.361 OA
ATOM     27  H   *** d   1      29.516  -9.823   4.471  0.00  0.00     0.217 HD
ENDBRANCH  10  26
TORSDOF 6
ENDMDL
MODEL 2
REMARK VINA RESULT:      -9.4      1.583      2.127
REMARK  6 active torsions:
REMARK  status: ('A' for Active; 'I' for Inactive)
REMARK    1  A    between atoms: O_2  and  C_12 
REMARK    2  A    between atoms: O_3  and  C_14 
REMARK    3  A    between atoms: O_4  and  C_20 
REMARK    4  A    between atoms: O_6  and  C_18 
REMARK    5  A    between atoms: O_7  and  C_22 
REMARK    6  A    between atoms: C_9  and  C_11 
ROOT
ATOM      1  O   *** d   1      27.374  -7.394   5.318  0.00  0.00    -0.306 OA
ATOM      2  O   *** d   1      25.240  -8.950   8.246  0.00  0.00    -0.284 OA
ATOM      3  C   *** d   1      26.820  -9.280   6.655  0.00  0.00     0.084 A 
ATOM      4  C   *** d   1      26.585  -6.591   6.093  0.00  0.00     0.123 C 
ATOM      5  C   *** d   1      27.519  -8.700   5.662  0.00  0.00     0.096 A 
ATOM      6  C   *** d   1      25.838  -7.166   7.066  0.00  0.00     0.152 C 
ATOM      7  C   *** d   1      25.942  -8.502   7.356  0.00  0.00     0.223 C 
ATOM      8  C   *** d   1      27.004 -10.595   6.926  0.00  0.00     0.085 A 
ATOM      9  C   *** d   1      28.394  -9.440   4.956  0.00  0.00     0.075 A 
ATOM     10  C   *** d   1      28.607 -10.740   5.200  0.00  0.00     0.071 A 
ATOM     11  C   *** d   1      27.892 -11.288   6.193  0.00  0.00     0.074 A 
ENDROOT
BRANCH   4  12
ATOM     12  C   *** d   1      26.580  -5.262   5.786  0.00  0.00     0.004 A 
ATOM     13  C   *** d   1      26.375  -4.886   4.502  0.00  0.00     0.054 A 
ATOM     14  C   *** d   1      26.344  -3.616   4.045  0.00  0.00     0.102 A 
ATOM     15  C   *** d   1      26.547  -2.630   4.942  0.00  0.00     0.099 A 
ATOM     16  C   *** d   1      26.785  -2.957   6.218  0.00  0.00     0.040 A 
ATOM     17  C   *** d   1      26.807  -4.234   6.625  0.00  0.00     0.017 A 
BRANCH  14  18
ATOM     18  O   *** d   1      26.120  -3.247   2.737  0.00  0.00    -0.353 OA
ATOM     19  C   *** d   1      26.880  -3.834   1.706  0.00  0.00     0.210 C 
ENDBRANCH  14  18
BRANCH  15  20
ATOM     20  O   *** d   1      26.538  -1.321   4.565  0.00  0.00    -0.358 OA
ATOM     21  H   *** d   1      25.912  -0.835   5.124  0.00  0.00     0.217 HD
ENDBRANCH  15  20
ENDBRANCH   4  12
BRANCH   6  22
ATOM     22  O   *** d   1      24.879  -6.505   7.776  0.00  0.00    -0.355 OA
ATOM     23  H   *** d   1      24.886  -5.567   7.533  0.00  0.00     0.218 HD
ENDBRANCH   6  22
BRANCH   8  24
ATOM     24  O   *** d   1      26.350 -11.279   7.906  0.00  0.00    -0.360 OA
ATOM     25  H   *** d   1      26.154 -12.178   7.594  0.00  0.00     0.217 HD
ENDBRANCH   8  24
BRANCH  10  26
ATOM     26  O   *** d   1      29.498 -11.462   4.470  0.00  0.00    -0.361 OA
ATOM     27  H   *** d   1      29.016 -12.004   3.824  0.00  0.00     0.217 HD
ENDBRANCH  10  26
TORSDOF 6
ENDMDL
MODEL 3
REMARK VINA RESULT:      -9.3     27.985     29.374
REMARK  6 active torsions:
REMARK  status: ('A' for Active; 'I' for Inactive)
REMARK    1  A    between atoms: O_2  and  C_12 
REMARK    2  A    between atoms: O_3  and  C_14 
REMARK    3  A    between atoms: O_4  and  C_20 
REMARK    4  A    between atoms: O_6  and  C_18 
REMARK    5  A    between atoms: O_7  and  C_22 
REMARK    6  A    between atoms: C_9  and  C_11 
ROOT
ATOM      1  O   *** d   1      20.378   5.622  32.147  0.00  0.00    -0.306 OA
ATOM      2  O   *** d   1      16.614   6.767  32.402  0.00  0.00    -0.284 OA
ATOM      3  C   *** d   1      18.169   5.202  32.918  0.00  0.00     0.084 A 
ATOM      4  C   *** d   1      20.007   6.862  31.707  0.00  0.00     0.123 C 
ATOM      5  C   *** d   1      19.465   4.856  32.799  0.00  0.00     0.096 A 
ATOM      6  C   *** d   1      18.699   7.207  31.776  0.00  0.00     0.152 C 
ATOM      7  C   *** d   1      17.772   6.391  32.374  0.00  0.00     0.223 C 
ATOM      8  C   *** d   1      17.312   4.375  33.564  0.00  0.00     0.085 A 
ATOM      9  C   *** d   1      19.885   3.693  33.328  0.00  0.00     0.075 A 
ATOM     10  C   *** d   1      19.068   2.854  33.979  0.00  0.00     0.071 A 
ATOM     11  C   *** d   1      17.785   3.226  34.077  0.00  0.00     0.074 A 
ENDROOT
BRANCH   4  12
ATOM     12  C   *** d   1      20.994   7.643  31.182  0.00  0.00     0.004 A 
ATOM     13  C   *** d   1      21.163   7.673  29.839  0.00  0.00     0.054 A 
ATOM     14  C   *** d   1      22.094   8.392  29.175  0.00  0.00     0.102 A 
ATOM     15  C   *** d   1      22.940   9.140  29.911  0.00  0.00     0.099 A 
ATOM     16  C   *** d   1      22.830   9.116  31.245  0.00  0.00     0.040 A 
ATOM     17  C   *** d   1      21.891   8.384  31.860  0.00  0.00     0.017 A 
BRANCH  14  18
ATOM     18  O   *** d   1      22.244   8.425  27.807  0.00  0.00    -0.353 OA
ATOM     19  C   *** d   1      21.323   9.144  27.020  0.00  0.00     0.210 C 
ENDBRANCH  14  18
BRANCH  15  20
ATOM     20  O   *** d   1      23.912   9.891  29.322  0.00  0.00    -0.358 OA
ATOM     21  H   *** d   1      24.130   9.506  28.458  0.00  0.00     0.217 HD
ENDBRANCH  15  20
ENDBRANCH   4  12
BRANCH   6  22
ATOM     22  O   *** d   1      18.179   8.330  31.203  0.00  0.00    -0.355 OA
ATOM     23  H   *** d   1      18.603   9.113  31.584  0.00  0.00     0.218 HD
ENDBRANCH   6  22
BRANCH   8  24
ATOM     24  O   *** d   1      15.984   4.627  33.742  0.00  0.00    -0.360 OA
ATOM     25  H   *** d   1      15.475   3.827  33.531  0.00  0.00     0.217 HD
ENDBRANCH   8  24
BRANCH  10  26
ATOM     26  O   *** d   1      19.523   1.686  34.503  0.00  0.00    -0.361 OA
ATOM     27  H   *** d   1      20.139   1.273  33.877  0.00  0.00     0.217 HD
ENDBRANCH  10  26
TORSDOF 6
ENDMDL
MODEL 4
REMARK VINA RESULT:      -9.1     27.227     29.106
REMARK  6 active torsions:
REMARK  status: ('A' for Active; 'I' for Inactive)
REMARK    1  A    between atoms: O_2  and  C_12 
REMARK    2  A    between atoms: O_3  and  C_14 
REMARK    3  A    between atoms: O_4  and  C_20 
REMARK    4  A    between atoms: O_6  and  C_18 
REMARK    5  A    between atoms: O_7  and  C_22 
REMARK    6  A    between atoms: C_9  and  C_11 
ROOT
ATOM      1  O   *** d   1      22.170   7.515  30.551  0.00  0.00    -0.306 OA
ATOM      2  O   *** d   1      18.842   8.564  28.714  0.00  0.00    -0.284 OA
ATOM      3  C   *** d   1      21.101   8.410  28.625  0.00  0.00     0.084 A 
ATOM      4  C   *** d   1      20.956   7.222  31.109  0.00  0.00     0.123 C 
ATOM      5  C   *** d   1      22.207   8.039  29.299  0.00  0.00     0.096 A 
ATOM      6  C   *** d   1      19.836   7.630  30.468  0.00  0.00     0.152 C 
ATOM      7  C   *** d   1      19.891   8.225  29.233  0.00  0.00     0.223 C 
ATOM      8  C   *** d   1      21.219   8.947  27.387  0.00  0.00     0.085 A 
ATOM      9  C   *** d   1      23.412   8.207  28.724  0.00  0.00     0.075 A 
ATOM     10  C   *** d   1      23.566   8.727  27.499  0.00  0.00     0.071 A 
ATOM     11  C   *** d   1      22.446   9.089  26.858  0.00  0.00     0.074 A 
ENDROOT
BRANCH   4  12
ATOM     12  C   *** d   1      20.978   6.573  32.309  0.00  0.00     0.004 A 
ATOM     13  C   *** d   1      20.522   5.301  32.376  0.00  0.00     0.054 A 
ATOM     14  C   *** d   1      20.478   4.534  33.487  0.00  0.00     0.102 A 
ATOM     15  C   *** d   1      20.916   5.084  34.637  0.00  0.00     0.099 A 
ATOM     16  C   *** d   1      21.348   6.352  34.624  0.00  0.00     0.040 A 
ATOM     17  C   *** d   1      21.371   7.075  33.495  0.00  0.00     0.017 A 
BRANCH  14  18
ATOM     18  O   *** d   1      20.024   3.235  33.537  0.00  0.00    -0.353 OA
ATOM     19  C   *** d   1      18.640   2.978  33.509  0.00  0.00     0.210 C 
ENDBRANCH  14  18
BRANCH  15  20
ATOM     20  O   *** d   1      20.902   4.382  35.804  0.00  0.00    -0.358 OA
ATOM     21  H   *** d   1      19.990   4.120  36.005  0.00  0.00     0.217 HD
ENDBRANCH  15  20
ENDBRANCH   4  12
BRANCH   6  22
ATOM     22  O   *** d   1      18.585   7.564  31.009  0.00  0.00    -0.355 OA
ATOM     23  H   *** d   1      18.652   7.545  31.975  0.00  0.00     0.218 HD
ENDBRANCH   6  22
BRANCH   8  24
ATOM     24  O   *** d   1      20.169   9.354  26.620  0.00  0.00    -0.360 OA
ATOM     25  H   *** d   1      19.472   8.678  26.644  0.00  0.00     0.217 HD
ENDBRANCH   8  24
BRANCH  10  26
ATOM     26  O   *** d   1      24.797   8.883  26.945  0.00  0.00    -0.361 OA
ATOM     27  H   *** d   1      25.204   9.692  27.295  0.00  0.00     0.217 HD
ENDBRANCH  10  26
TORSDOF 6
ENDMDL
MODEL 5
REMARK VINA RESULT:      -9.1      2.334      7.076
REMARK  6 active torsions:
REMARK  status: ('A' for Active; 'I' for Inactive)
REMARK    1  A    between atoms: O_2  and  C_12 
REMARK    2  A    between atoms: O_3  and  C_14 
REMARK    3  A    between atoms: O_4  and  C_20 
REMARK    4  A    between atoms: O_6  and  C_18 
REMARK    5  A    between atoms: O_7  and  C_22 
REMARK    6  A    between atoms: C_9  and  C_11 
ROOT
ATOM      1  O   *** d   1      26.769  -7.874   4.693  0.00  0.00    -0.306 OA
ATOM      2  O   *** d   1      25.267  -6.149   7.905  0.00  0.00    -0.284 OA
ATOM      3  C   *** d   1      25.833  -5.945   5.720  0.00  0.00     0.084 A 
ATOM      4  C   *** d   1      26.523  -8.612   5.818  0.00  0.00     0.123 C 
ATOM      5  C   *** d   1      26.356  -6.580   4.655  0.00  0.00     0.096 A 
ATOM      6  C   *** d   1      26.042  -7.979   6.913  0.00  0.00     0.152 C 
ATOM      7  C   *** d   1      25.696  -6.652   6.882  0.00  0.00     0.223 C 
ATOM      8  C   *** d   1      25.464  -4.646   5.612  0.00  0.00     0.085 A 
ATOM      9  C   *** d   1      26.500  -5.911   3.497  0.00  0.00     0.075 A 
ATOM     10  C   *** d   1      26.140  -4.629   3.351  0.00  0.00     0.071 A 
ATOM     11  C   *** d   1      25.626  -4.025   4.431  0.00  0.00     0.074 A 
ENDROOT
BRANCH   4  12
ATOM     12  C   *** d   1      26.834  -9.939   5.755  0.00  0.00     0.004 A 
ATOM     13  C   *** d   1      28.132 -10.314   5.844  0.00  0.00     0.054 A 
ATOM     14  C   *** d   1      28.594 -11.582   5.796  0.00  0.00     0.102 A 
ATOM     15  C   *** d   1      27.687 -12.566   5.634  0.00  0.00     0.099 A 
ATOM     16  C   *** d   1      26.394 -12.239   5.510  0.00  0.00     0.040 A 
ATOM     17  C   *** d   1      25.983 -10.964   5.562  0.00  0.00     0.017 A 
BRANCH  14  18
ATOM     18  O   *** d   1      29.916 -11.950   5.903  0.00  0.00    -0.353 OA
ATOM     19  C   *** d   1      30.551 -11.917   7.160  0.00  0.00     0.210 C 
ENDBRANCH  14  18
BRANCH  15  20
ATOM     20  O   *** d   1      28.067 -13.873   5.570  0.00  0.00    -0.358 OA
ATOM     21  H   *** d   1      27.573 -14.312   4.860  0.00  0.00     0.217 HD
ENDBRANCH  15  20
ENDBRANCH   4  12
BRANCH   6  22
ATOM     22  O   *** d   1      25.934  -8.563   8.141  0.00  0.00    -0.355 OA
ATOM     23  H   *** d   1      26.497  -8.093   8.773  0.00  0.00     0.218 HD
ENDBRANCH   6  22
BRANCH   8  24
ATOM     24  O   *** d   1      24.925  -3.910   6.624  0.00  0.00    -0.360 OA
ATOM     25  H   *** d   1      23.978  -3.779   6.456  0.00  0.00     0.217 HD
ENDBRANCH   8  24
BRANCH  10  26
ATOM     26  O   *** d   1      26.298  -3.978   2.167  0.00  0.00    -0.361 OA
ATOM     27  H   *** d   1      26.754  -4.563   1.540  0.00  0.00     0.217 HD
ENDBRANCH  10  26
TORSDOF 6
ENDMDL
MODEL 6
REMARK VINA RESULT:      -9.0     28.002     29.464
REMARK  6 active torsions:
REMARK  status: ('A' for Active; 'I' for Inactive)
REMARK    1  A    between atoms: O_2  and  C_12 
REMARK    2  A    between atoms: O_3  and  C_14 
REMARK    3  A    between atoms: O_4  and  C_20 
REMARK    4  A    between atoms: O_6  and  C_18 
REMARK    5  A    between atoms: O_7  and  C_22 
REMARK    6  A    between atoms: C_9  and  C_11 
ROOT
ATOM      1  O   *** d   1      18.147   7.496  31.731  0.00  0.00    -0.306 OA
ATOM      2  O   *** d   1      21.070   4.953  32.465  0.00  0.00    -0.284 OA
ATOM      3  C   *** d   1      18.863   5.429  32.661  0.00  0.00     0.084 A 
ATOM      4  C   *** d   1      19.389   7.706  31.200  0.00  0.00     0.123 C 
ATOM      5  C   *** d   1      17.903   6.333  32.389  0.00  0.00     0.096 A 
ATOM      6  C   *** d   1      20.378   6.832  31.504  0.00  0.00     0.152 C 
ATOM      7  C   *** d   1      20.133   5.695  32.232  0.00  0.00     0.223 C 
ATOM      8  C   *** d   1      18.547   4.300  33.342  0.00  0.00     0.085 A 
ATOM      9  C   *** d   1      16.643   6.096  32.796  0.00  0.00     0.075 A 
ATOM     10  C   *** d   1      16.293   4.989  33.464  0.00  0.00     0.071 A 
ATOM     11  C   *** d   1      17.272   4.111  33.723  0.00  0.00     0.074 A 
ENDROOT
BRANCH   4  12
ATOM     12  C   *** d   1      19.543   8.825  30.435  0.00  0.00     0.004 A 
ATOM     13  C   *** d   1      19.639   8.693  29.091  0.00  0.00     0.054 A 
ATOM     14  C   *** d   1      19.795   9.702  28.206  0.00  0.00     0.102 A 
ATOM     15  C   *** d   1      19.875  10.953  28.701  0.00  0.00     0.099 A 
ATOM     16  C   *** d   1      19.817  11.128  30.028  0.00  0.00     0.040 A 
ATOM     17  C   *** d   1      19.663  10.095  30.867  0.00  0.00     0.017 A 
BRANCH  14  18
ATOM     18  O   *** d   1      19.876   9.554  26.840  0.00  0.00    -0.353 OA
ATOM     19  C   *** d   1      21.084   9.128  26.254  0.00  0.00     0.210 C 
ENDBRANCH  14  18
BRANCH  15  20
ATOM     20  O   *** d   1      20.039  12.027  27.880  0.00  0.00    -0.358 OA
ATOM     21  H   *** d   1      20.629  11.781  27.150  0.00  0.00     0.217 HD
ENDBRANCH  15  20
ENDBRANCH   4  12
BRANCH   6  22
ATOM     22  O   *** d   1      21.691   7.033  31.193  0.00  0.00    -0.355 OA
ATOM     23  H   *** d   1      21.780   7.852  30.683  0.00  0.00     0.218 HD
ENDBRANCH   6  22
BRANCH   8  24
ATOM     24  O   *** d   1      19.438   3.323  33.670  0.00  0.00    -0.360 OA
ATOM     25  H   *** d   1      19.886   3.561  34.498  0.00  0.00     0.217 HD
ENDBRANCH   8  24
BRANCH  10  26
ATOM     26  O   *** d   1      15.011   4.776  33.863  0.00  0.00    -0.361 OA
ATOM     27  H   *** d   1      14.674   5.579  34.294  0.00  0.00     0.217 HD
ENDBRANCH  10  26
TORSDOF 6
ENDMDL
MODEL 7
REMARK VINA RESULT:      -8.9     29.955     31.718
REMARK  6 active torsions:
REMARK  status: ('A' for Active; 'I' for Inactive)
REMARK    1  A    between atoms: O_2  and  C_12 
REMARK    2  A    between atoms: O_3  and  C_14 
REMARK    3  A    between atoms: O_4  and  C_20 
REMARK    4  A    between atoms: O_6  and  C_18 
REMARK    5  A    between atoms: O_7  and  C_22 
REMARK    6  A    between atoms: C_9  and  C_11 
ROOT
ATOM      1  O   *** d   1      14.728   6.553  31.686  0.00  0.00    -0.306 OA
ATOM      2  O   *** d   1      12.337   5.240  34.533  0.00  0.00    -0.284 OA
ATOM      3  C   *** d   1      12.519   6.229  32.502  0.00  0.00     0.084 A 
ATOM      4  C   *** d   1      15.239   5.851  32.742  0.00  0.00     0.123 C 
ATOM      5  C   *** d   1      13.380   6.664  31.563  0.00  0.00     0.096 A 
ATOM      6  C   *** d   1      14.393   5.448  33.719  0.00  0.00     0.152 C 
ATOM      7  C   *** d   1      13.037   5.630  33.616  0.00  0.00     0.223 C 
ATOM      8  C   *** d   1      11.187   6.395  32.318  0.00  0.00     0.085 A 
ATOM      9  C   *** d   1      12.898   7.254  30.454  0.00  0.00     0.075 A 
ATOM     10  C   *** d   1      11.588   7.428  30.235  0.00  0.00     0.071 A 
ATOM     11  C   *** d   1      10.758   6.987  31.191  0.00  0.00     0.074 A 
ENDROOT
BRANCH   4  12
ATOM     12  C   *** d   1      16.589   5.654  32.746  0.00  0.00     0.004 A 
ATOM     13  C   *** d   1      17.070   4.406  32.954  0.00  0.00     0.054 A 
ATOM     14  C   *** d   1      18.374   4.056  32.988  0.00  0.00     0.102 A 
ATOM     15  C   *** d   1      19.283   5.036  32.811  0.00  0.00     0.099 A 
ATOM     16  C   *** d   1      18.853   6.291  32.633  0.00  0.00     0.040 A 
ATOM     17  C   *** d   1      17.547   6.591  32.609  0.00  0.00     0.017 A 
BRANCH  14  18
ATOM     18  O   *** d   1      18.848   2.779  33.186  0.00  0.00    -0.353 OA
ATOM     19  C   *** d   1      19.343   2.406  34.451  0.00  0.00     0.210 C 
ENDBRANCH  14  18
BRANCH  15  20
ATOM     20  O   *** d   1      20.619   4.771  32.836  0.00  0.00    -0.358 OA
ATOM     21  H   *** d   1      20.958   4.942  33.729  0.00  0.00     0.217 HD
ENDBRANCH  15  20
ENDBRANCH   4  12
BRANCH   6  22
ATOM     22  O   *** d   1      14.803   4.910  34.903  0.00  0.00    -0.355 OA
ATOM     23  H   *** d   1      14.175   4.228  35.183  0.00  0.00     0.218 HD
ENDBRANCH   6  22
BRANCH   8  24
ATOM     24  O   *** d   1      10.230   5.993  33.202  0.00  0.00    -0.360 OA
ATOM     25  H   *** d   1       9.537   6.670  33.254  0.00  0.00     0.217 HD
ENDBRANCH   8  24
BRANCH  10  26
ATOM     26  O   *** d   1      11.131   8.028  29.104  0.00  0.00    -0.361 OA
ATOM     27  H   *** d   1      10.773   8.902  29.328  0.00  0.00     0.217 HD
ENDBRANCH  10  26
TORSDOF 6
ENDMDL
MODEL 8
REMARK VINA RESULT:      -8.7     34.149     36.813
REMARK  6 active torsions:
REMARK  status: ('A' for Active; 'I' for Inactive)
REMARK    1  A    between atoms: O_2  and  C_12 
REMARK    2  A    between atoms: O_3  and  C_14 
REMARK    3  A    between atoms: O_4  and  C_20 
REMARK    4  A    between atoms: O_6  and  C_18 
REMARK    5  A    between atoms: O_7  and  C_22 
REMARK    6  A    between atoms: C_9  and  C_11 
ROOT
ATOM      1  O   *** d   1       2.889 -12.587  31.355  0.00  0.00    -0.306 OA
ATOM      2  O   *** d   1       3.406 -16.252  32.715  0.00  0.00    -0.284 OA
ATOM      3  C   *** d   1       3.200 -14.901  30.907  0.00  0.00     0.084 A 
ATOM      4  C   *** d   1       3.084 -12.802  32.691  0.00  0.00     0.123 C 
ATOM      5  C   *** d   1       3.018 -13.632  30.497  0.00  0.00     0.096 A 
ATOM      6  C   *** d   1       3.222 -14.077  33.126  0.00  0.00     0.152 C 
ATOM      7  C   *** d   1       3.279 -15.133  32.252  0.00  0.00     0.223 C 
ATOM      8  C   *** d   1       3.299 -15.894  29.991  0.00  0.00     0.085 A 
ATOM      9  C   *** d   1       2.941 -13.373  29.179  0.00  0.00     0.075 A 
ATOM     10  C   *** d   1       3.041 -14.328  28.245  0.00  0.00     0.071 A 
ATOM     11  C   *** d   1       3.218 -15.581  28.686  0.00  0.00     0.074 A 
ENDROOT
BRANCH   4  12
ATOM     12  C   *** d   1       3.077 -11.699  33.493  0.00  0.00     0.004 A 
ATOM     13  C   *** d   1       2.230 -11.660  34.548  0.00  0.00     0.054 A 
ATOM     14  C   *** d   1       2.107 -10.641  35.426  0.00  0.00     0.102 A 
ATOM     15  C   *** d   1       2.887  -9.559  35.233  0.00  0.00     0.099 A 
ATOM     16  C   *** d   1       3.718  -9.541  34.183  0.00  0.00     0.040 A 
ATOM     17  C   *** d   1       3.804 -10.577  33.336  0.00  0.00     0.017 A 
BRANCH  14  18
ATOM     18  O   *** d   1       1.251 -10.621  36.505  0.00  0.00    -0.353 OA
ATOM     19  C   *** d   1       0.947 -11.822  37.177  0.00  0.00     0.210 C 
ENDBRANCH  14  18
BRANCH  15  20
ATOM     20  O   *** d   1       2.822  -8.485  36.068  0.00  0.00    -0.358 OA
ATOM     21  H   *** d   1       3.585  -7.909  35.902  0.00  0.00     0.217 HD
ENDBRANCH  15  20
ENDBRANCH   4  12
BRANCH   6  22
ATOM     22  O   *** d   1       3.234 -14.432  34.443  0.00  0.00    -0.355 OA
ATOM     23  H   *** d   1       2.381 -14.213  34.845  0.00  0.00     0.218 HD
ENDBRANCH   6  22
BRANCH   8  24
ATOM     24  O   *** d   1       3.484 -17.210  30.296  0.00  0.00    -0.360 OA
ATOM     25  H   *** d   1       4.336 -17.317  30.750  0.00  0.00     0.217 HD
ENDBRANCH   8  24
BRANCH  10  26
ATOM     26  O   *** d   1       2.959 -14.036  26.919  0.00  0.00    -0.361 OA
ATOM     27  H   *** d   1       2.058 -13.740  26.713  0.00  0.00     0.217 HD
ENDBRANCH  10  26
TORSDOF 6
ENDMDL
MODEL 9
REMARK VINA RESULT:      -8.6     28.204     30.104
REMARK  6 active torsions:
REMARK  status: ('A' for Active; 'I' for Inactive)
REMARK    1  A    between atoms: O_2  and  C_12 
REMARK    2  A    between atoms: O_3  and  C_14 
REMARK    3  A    between atoms: O_4  and  C_20 
REMARK    4  A    between atoms: O_6  and  C_18 
REMARK    5  A    between atoms: O_7  and  C_22 
REMARK    6  A    between atoms: C_9  and  C_11 
ROOT
ATOM      1  O   *** d   1      21.298   6.477  32.250  0.00  0.00    -0.306 OA
ATOM      2  O   *** d   1      18.844   8.406  29.840  0.00  0.00    -0.284 OA
ATOM      3  C   *** d   1      20.979   7.804  30.303  0.00  0.00     0.084 A 
ATOM      4  C   *** d   1      19.945   6.372  32.420  0.00  0.00     0.123 C 
ATOM      5  C   *** d   1      21.772   7.134  31.160  0.00  0.00     0.096 A 
ATOM      6  C   *** d   1      19.134   7.078  31.597  0.00  0.00     0.152 C 
ATOM      7  C   *** d   1      19.633   7.797  30.541  0.00  0.00     0.223 C 
ATOM      8  C   *** d   1      21.528   8.455  29.249  0.00  0.00     0.085 A 
ATOM      9  C   *** d   1      23.101   7.121  30.949  0.00  0.00     0.075 A 
ATOM     10  C   *** d   1      23.678   7.746  29.915  0.00  0.00     0.071 A 
ATOM     11  C   *** d   1      22.861   8.406  29.083  0.00  0.00     0.074 A 
ENDROOT
BRANCH   4  12
ATOM     12  C   *** d   1      19.521   5.590  33.454  0.00  0.00     0.004 A 
ATOM     13  C   *** d   1      19.841   4.274  33.456  0.00  0.00     0.054 A 
ATOM     14  C   *** d   1      19.492   3.377  34.403  0.00  0.00     0.102 A 
ATOM     15  C   *** d   1      18.750   3.824  35.436  0.00  0.00     0.099 A 
ATOM     16  C   *** d   1      18.384   5.112  35.459  0.00  0.00     0.040 A 
ATOM     17  C   *** d   1      18.752   5.965  34.494  0.00  0.00     0.017 A 
BRANCH  14  18
ATOM     18  O   *** d   1      19.838   2.044  34.400  0.00  0.00    -0.353 OA
ATOM     19  C   *** d   1      21.057   1.638  34.977  0.00  0.00     0.210 C 
ENDBRANCH  14  18
BRANCH  15  20
ATOM     20  O   *** d   1      18.351   2.985  36.432  0.00  0.00    -0.358 OA
ATOM     21  H   *** d   1      18.260   2.088  36.073  0.00  0.00     0.217 HD
ENDBRANCH  15  20
ENDBRANCH   4  12
BRANCH   6  22
ATOM     22  O   *** d   1      17.789   7.203  31.782  0.00  0.00    -0.355 OA
ATOM     23  H   *** d   1      17.376   7.502  30.959  0.00  0.00     0.218 HD
ENDBRANCH   6  22
BRANCH   8  24
ATOM     24  O   *** d   1      20.819   9.161  28.324  0.00  0.00    -0.360 OA
ATOM     25  H   *** d   1      20.776   8.653  27.497  0.00  0.00     0.217 HD
ENDBRANCH   8  24
BRANCH  10  26
ATOM     26  O   *** d   1      25.025   7.714  29.728  0.00  0.00    -0.361 OA
ATOM     27  H   *** d   1      25.274   8.402  29.089  0.00  0.00     0.217 HD
ENDBRANCH  10  26
TORSDOF 6
ENDMDL
MODEL 10
REMARK VINA RESULT:      -8.6     34.579     37.426
REMARK  6 active torsions:
REMARK  status: ('A' for Active; 'I' for Inactive)
REMARK    1  A    between atoms: O_2  and  C_12 
REMARK    2  A    between atoms: O_3  and  C_14 
REMARK    3  A    between atoms: O_4  and  C_20 
REMARK    4  A    between atoms: O_6  and  C_18 
REMARK    5  A    between atoms: O_7  and  C_22 
REMARK    6  A    between atoms: C_9  and  C_11 
ROOT
ATOM      1  O   *** d   1       2.722 -11.802  32.699  0.00  0.00    -0.306 OA
ATOM      2  O   *** d   1       3.438 -14.572  35.412  0.00  0.00    -0.284 OA
ATOM      3  C   *** d   1       3.063 -12.379  34.980  0.00  0.00     0.084 A 
ATOM      4  C   *** d   1       2.728 -13.122  32.346  0.00  0.00     0.123 C 
ATOM      5  C   *** d   1       2.824 -11.473  34.013  0.00  0.00     0.096 A 
ATOM      6  C   *** d   1       3.014 -14.043  33.297  0.00  0.00     0.152 C 
ATOM      7  C   *** d   1       3.185 -13.690  34.611  0.00  0.00     0.223 C 
ATOM      8  C   *** d   1       3.173 -11.973  36.268  0.00  0.00     0.085 A 
ATOM      9  C   *** d   1       2.694 -10.177  34.347  0.00  0.00     0.075 A 
ATOM     10  C   *** d   1       2.790  -9.739  35.610  0.00  0.00     0.071 A 
ATOM     11  C   *** d   1       3.032 -10.665  36.547  0.00  0.00     0.074 A 
ENDROOT
BRANCH   4  12
ATOM     12  C   *** d   1       2.488 -13.403  31.033  0.00  0.00     0.004 A 
ATOM     13  C   *** d   1       1.208 -13.448  30.595  0.00  0.00     0.054 A 
ATOM     14  C   *** d   1       0.813 -13.714  29.331  0.00  0.00     0.102 A 
ATOM     15  C   *** d   1       1.776 -13.969  28.422  0.00  0.00     0.099 A 
ATOM     16  C   *** d   1       3.055 -13.967  28.819  0.00  0.00     0.040 A 
ATOM     17  C   *** d   1       3.398 -13.699  30.086  0.00  0.00     0.017 A 
BRANCH  14  18
ATOM     18  O   *** d   1      -0.493 -13.741  28.895  0.00  0.00    -0.353 OA
ATOM     19  C   *** d   1      -1.528 -13.359  29.771  0.00  0.00     0.210 C 
ENDBRANCH  14  18
BRANCH  15  20
ATOM     20  O   *** d   1       1.466 -14.252  27.127  0.00  0.00    -0.358 OA
ATOM     21  H   *** d   1       1.989 -13.680  26.544  0.00  0.00     0.217 HD
ENDBRANCH  15  20
ENDBRANCH   4  12
BRANCH   6  22
ATOM     22  O   *** d   1       3.233 -15.364  33.033  0.00  0.00    -0.355 OA
ATOM     23  H   *** d   1       3.498 -15.816  33.847  0.00  0.00     0.218 HD
ENDBRANCH   6  22
BRANCH   8  24
ATOM     24  O   *** d   1       3.413 -12.803  37.321  0.00  0.00    -0.360 OA
ATOM     25  H   *** d   1       2.662 -12.766  37.936  0.00  0.00     0.217 HD
ENDBRANCH   8  24
BRANCH  10  26
ATOM     26  O   *** d   1       2.654  -8.421  35.916  0.00  0.00    -0.361 OA
ATOM     27  H   *** d   1       2.723  -7.896  35.102  0.00  0.00     0.217 HD
ENDBRANCH  10  26
TORSDOF 6
ENDMDL
MODEL 11
REMARK VINA RESULT:      -8.6     31.864     34.202
REMARK  6 active torsions:
REMARK  status: ('A' for Active; 'I' for Inactive)
REMARK    1  A    between atoms: O_2  and  C_12 
REMARK    2  A    between atoms: O_3  and  C_14 
REMARK    3  A    between atoms: O_4  and  C_20 
REMARK    4  A    between atoms: O_6  and  C_18 
REMARK    5  A    between atoms: O_7  and  C_22 
REMARK    6  A    between atoms: C_9  and  C_11 
ROOT
ATOM      1  O   *** d   1      -4.268 -13.999  17.970  0.00  0.00    -0.306 OA
ATOM      2  O   *** d   1      -0.929 -15.192  19.694  0.00  0.00    -0.284 OA
ATOM      3  C   *** d   1      -3.122 -14.678  19.939  0.00  0.00     0.084 A 
ATOM      4  C   *** d   1      -3.169 -14.289  17.210  0.00  0.00     0.123 C 
ATOM      5  C   *** d   1      -4.233 -14.264  19.302  0.00  0.00     0.096 A 
ATOM      6  C   *** d   1      -2.029 -14.661  17.839  0.00  0.00     0.152 C 
ATOM      7  C   *** d   1      -1.989 -14.856  19.196  0.00  0.00     0.223 C 
ATOM      8  C   *** d   1      -3.159 -14.901  21.275  0.00  0.00     0.085 A 
ATOM      9  C   *** d   1      -5.365 -14.083  20.006  0.00  0.00     0.075 A 
ATOM     10  C   *** d   1      -5.441 -14.301  21.326  0.00  0.00     0.071 A 
ATOM     11  C   *** d   1      -4.316 -14.709  21.931  0.00  0.00     0.074 A 
ENDROOT
BRANCH   4  12
ATOM     12  C   *** d   1      -3.303 -14.132  15.862  0.00  0.00     0.004 A 
ATOM     13  C   *** d   1      -3.897 -15.112  15.142  0.00  0.00     0.054 A 
ATOM     14  C   *** d   1      -4.098 -15.102  13.806  0.00  0.00     0.102 A 
ATOM     15  C   *** d   1      -3.659 -14.026  13.122  0.00  0.00     0.099 A 
ATOM     16  C   *** d   1      -3.037 -13.046  13.790  0.00  0.00     0.040 A 
ATOM     17  C   *** d   1      -2.858 -13.102  15.117  0.00  0.00     0.017 A 
BRANCH  14  18
ATOM     18  O   *** d   1      -4.718 -16.100  13.089  0.00  0.00    -0.353 OA
ATOM     19  C   *** d   1      -5.913 -16.667  13.572  0.00  0.00     0.210 C 
ENDBRANCH  14  18
BRANCH  15  20
ATOM     20  O   *** d   1      -3.816 -13.937  11.772  0.00  0.00    -0.358 OA
ATOM     21  H   *** d   1      -3.191 -14.540  11.340  0.00  0.00     0.217 HD
ENDBRANCH  15  20
ENDBRANCH   4  12
BRANCH   6  22
ATOM     22  O   *** d   1      -0.826 -14.794  17.212  0.00  0.00    -0.355 OA
ATOM     23  H   *** d   1      -0.676 -15.726  16.995  0.00  0.00     0.218 HD
ENDBRANCH   6  22
BRANCH   8  24
ATOM     24  O   *** d   1      -2.095 -15.321  22.017  0.00  0.00    -0.360 OA
ATOM     25  H   *** d   1      -1.380 -15.600  21.422  0.00  0.00     0.217 HD
ENDBRANCH   8  24
BRANCH  10  26
ATOM     26  O   *** d   1      -6.599 -14.110  22.012  0.00  0.00    -0.361 OA
ATOM     27  H   *** d   1      -6.780 -13.158  22.073  0.00  0.00     0.217 HD
ENDBRANCH  10  26
TORSDOF 6
ENDMDL
MODEL 12
REMARK VINA RESULT:      -8.5     31.973     34.257
REMARK  6 active torsions:
REMARK  status: ('A' for Active; 'I' for Inactive)
REMARK    1  A    between atoms: O_2  and  C_12 
REMARK    2  A    between atoms: O_3  and  C_14 
REMARK    3  A    between atoms: O_4  and  C_20 
REMARK    4  A    between atoms: O_6  and  C_18 
REMARK    5  A    between atoms: O_7  and  C_22 
REMARK    6  A    between atoms: C_9  and  C_11 
ROOT
ATOM      1  O   *** d   1      -4.715 -14.911  16.098  0.00  0.00    -0.306 OA
ATOM      2  O   *** d   1      -2.122 -12.365  14.567  0.00  0.00    -0.284 OA
ATOM      3  C   *** d   1      -3.669 -13.976  14.179  0.00  0.00     0.084 A 
ATOM      4  C   *** d   1      -4.090 -14.000  16.904  0.00  0.00     0.123 C 
ATOM      5  C   *** d   1      -4.537 -14.829  14.754  0.00  0.00     0.096 A 
ATOM      6  C   *** d   1      -3.179 -13.166  16.349  0.00  0.00     0.152 C 
ATOM      7  C   *** d   1      -2.956 -13.143  14.996  0.00  0.00     0.223 C 
ATOM      8  C   *** d   1      -3.529 -13.967  12.831  0.00  0.00     0.085 A 
ATOM      9  C   *** d   1      -5.255 -15.658  13.975  0.00  0.00     0.075 A 
ATOM     10  C   *** d   1      -5.149 -15.673  12.640  0.00  0.00     0.071 A 
ATOM     11  C   *** d   1      -4.274 -14.814  12.100  0.00  0.00     0.074 A 
ENDROOT
BRANCH   4  12
ATOM     12  C   *** d   1      -4.408 -14.040  18.229  0.00  0.00     0.004 A 
ATOM     13  C   *** d   1      -3.499 -14.522  19.109  0.00  0.00     0.054 A 
ATOM     14  C   *** d   1      -3.668 -14.627  20.444  0.00  0.00     0.102 A 
ATOM     15  C   *** d   1      -4.851 -14.227  20.952  0.00  0.00     0.099 A 
ATOM     16  C   *** d   1      -5.792 -13.771  20.115  0.00  0.00     0.040 A 
ATOM     17  C   *** d   1      -5.579 -13.687  18.795  0.00  0.00     0.017 A 
BRANCH  14  18
ATOM     18  O   *** d   1      -2.728 -15.106  21.329  0.00  0.00    -0.353 OA
ATOM     19  C   *** d   1      -1.418 -15.365  20.882  0.00  0.00     0.210 C 
ENDBRANCH  14  18
BRANCH  15  20
ATOM     20  O   *** d   1      -5.107 -14.303  22.288  0.00  0.00    -0.358 OA
ATOM     21  H   *** d   1      -6.029 -14.575  22.418  0.00  0.00     0.217 HD
ENDBRANCH  15  20
ENDBRANCH   4  12
BRANCH   6  22
ATOM     22  O   *** d   1      -2.360 -12.349  17.072  0.00  0.00    -0.355 OA
ATOM     23  H   *** d   1      -2.632 -12.358  18.001  0.00  0.00     0.218 HD
ENDBRANCH   6  22
BRANCH   8  24
ATOM     24  O   *** d   1      -2.683 -13.146  12.149  0.00  0.00    -0.360 OA
ATOM     25  H   *** d   1      -2.797 -12.235  12.463  0.00  0.00     0.217 HD
ENDBRANCH   8  24
BRANCH  10  26
ATOM     26  O   *** d   1      -5.890 -16.522  11.879  0.00  0.00    -0.361 OA
ATOM     27  H   *** d   1      -6.832 -16.327  12.009  0.00  0.00     0.217 HD
ENDBRANCH  10  26
TORSDOF 6
ENDMDL
MODEL 13
REMARK VINA RESULT:      -8.5     28.517     29.883
REMARK  6 active torsions:
REMARK  status: ('A' for Active; 'I' for Inactive)
REMARK    1  A    between atoms: O_2  and  C_12 
REMARK    2  A    between atoms: O_3  and  C_14 
REMARK    3  A    between atoms: O_4  and  C_20 
REMARK    4  A    between atoms: O_6  and  C_18 
REMARK    5  A    between atoms: O_7  and  C_22 
REMARK    6  A    between atoms: C_9  and  C_11 
ROOT
ATOM      1  O   *** d   1      20.353   5.613  32.182  0.00  0.00    -0.306 OA
ATOM      2  O   *** d   1      16.592   6.768  32.440  0.00  0.00    -0.284 OA
ATOM      3  C   *** d   1      18.142   5.195  32.948  0.00  0.00     0.084 A 
ATOM      4  C   *** d   1      19.986   6.857  31.749  0.00  0.00     0.123 C 
ATOM      5  C   *** d   1      19.437   4.846  32.827  0.00  0.00     0.096 A 
ATOM      6  C   *** d   1      18.680   7.205  31.820  0.00  0.00     0.152 C 
ATOM      7  C   *** d   1      17.749   6.389  32.411  0.00  0.00     0.223 C 
ATOM      8  C   *** d   1      17.281   4.366  33.587  0.00  0.00     0.085 A 
ATOM      9  C   *** d   1      19.853   3.678  33.348  0.00  0.00     0.075 A 
ATOM     10  C   *** d   1      19.032   2.837  33.993  0.00  0.00     0.071 A 
ATOM     11  C   *** d   1      17.750   3.212  34.093  0.00  0.00     0.074 A 
ENDROOT
BRANCH   4  12
ATOM     12  C   *** d   1      20.977   7.638  31.230  0.00  0.00     0.004 A 
ATOM     13  C   *** d   1      21.758   8.354  32.073  0.00  0.00     0.054 A 
ATOM     14  C   *** d   1      22.772   9.169  31.711  0.00  0.00     0.102 A 
ATOM     15  C   *** d   1      23.025   9.295  30.392  0.00  0.00     0.099 A 
ATOM     16  C   *** d   1      22.257   8.630  29.521  0.00  0.00     0.040 A 
ATOM     17  C   *** d   1      21.259   7.832  29.928  0.00  0.00     0.017 A 
BRANCH  14  18
ATOM     18  O   *** d   1      23.569   9.880  32.580  0.00  0.00    -0.353 OA
ATOM     19  C   *** d   1      24.482   9.196  33.406  0.00  0.00     0.210 C 
ENDBRANCH  14  18
BRANCH  15  20
ATOM     20  O   *** d   1      24.026  10.101  29.940  0.00  0.00    -0.358 OA
ATOM     21  H   *** d   1      24.081  10.885  30.509  0.00  0.00     0.217 HD
ENDBRANCH  15  20
ENDBRANCH   4  12
BRANCH   6  22
ATOM     22  O   *** d   1      18.164   8.334  31.254  0.00  0.00    -0.355 OA
ATOM     23  H   *** d   1      17.215   8.215  31.103  0.00  0.00     0.218 HD
ENDBRANCH   6  22
BRANCH   8  24
ATOM     24  O   *** d   1      15.954   4.621  33.765  0.00  0.00    -0.360 OA
ATOM     25  H   *** d   1      15.841   5.540  34.057  0.00  0.00     0.217 HD
ENDBRANCH   8  24
BRANCH  10  26
ATOM     26  O   *** d   1      19.482   1.663  34.510  0.00  0.00    -0.361 OA
ATOM     27  H   *** d   1      19.765   1.083  33.785  0.00  0.00     0.217 HD
ENDBRANCH  10  26
TORSDOF 6
ENDMDL
MODEL 14
REMARK VINA RESULT:      -8.5     32.823     35.598
REMARK  6 active torsions:
REMARK  status: ('A' for Active; 'I' for Inactive)
REMARK    1  A    between atoms: O_2  and  C_12 
REMARK    2  A    between atoms: O_3  and  C_14 
REMARK    3  A    between atoms: O_4  and  C_20 
REMARK    4  A    between atoms: O_6  and  C_18 
REMARK    5  A    between atoms: O_7  and  C_22 
REMARK    6  A    between atoms: C_9  and  C_11 
ROOT
ATOM      1  O   *** d   1       3.384 -13.840  29.548  0.00  0.00    -0.306 OA
ATOM      2  O   *** d   1      -0.347 -14.053  28.292  0.00  0.00    -0.284 OA
ATOM      3  C   *** d   1       1.853 -14.159  27.758  0.00  0.00     0.084 A 
ATOM      4  C   *** d   1       2.355 -13.825  30.448  0.00  0.00     0.123 C 
ATOM      5  C   *** d   1       3.107 -14.073  28.239  0.00  0.00     0.096 A 
ATOM      6  C   *** d   1       1.086 -13.863  29.978  0.00  0.00     0.152 C 
ATOM      7  C   *** d   1       0.819 -14.026  28.642  0.00  0.00     0.223 C 
ATOM      8  C   *** d   1       1.655 -14.371  26.434  0.00  0.00     0.085 A 
ATOM      9  C   *** d   1       4.145 -14.203  27.392  0.00  0.00     0.075 A 
ATOM     10  C   *** d   1       3.988 -14.421  26.080  0.00  0.00     0.071 A 
ATOM     11  C   *** d   1       2.727 -14.498  25.633  0.00  0.00     0.074 A 
ENDROOT
BRANCH   4  12
ATOM     12  C   *** d   1       2.699 -13.723  31.764  0.00  0.00     0.004 A 
ATOM     13  C   *** d   1       2.678 -12.506  32.356  0.00  0.00     0.054 A 
ATOM     14  C   *** d   1       2.992 -12.247  33.644  0.00  0.00     0.102 A 
ATOM     15  C   *** d   1       3.373 -13.289  34.410  0.00  0.00     0.099 A 
ATOM     16  C   *** d   1       3.439 -14.507  33.858  0.00  0.00     0.040 A 
ATOM     17  C   *** d   1       3.118 -14.715  32.573  0.00  0.00     0.017 A 
BRANCH  14  18
ATOM     18  O   *** d   1       2.952 -11.005  34.237  0.00  0.00    -0.353 OA
ATOM     19  C   *** d   1       3.773  -9.971  33.747  0.00  0.00     0.210 C 
ENDBRANCH  14  18
BRANCH  15  20
ATOM     20  O   *** d   1       3.713 -13.115  35.718  0.00  0.00    -0.358 OA
ATOM     21  H   *** d   1       3.336 -13.840  36.241  0.00  0.00     0.217 HD
ENDBRANCH  15  20
ENDBRANCH   4  12
BRANCH   6  22
ATOM     22  O   *** d   1      -0.017 -13.666  30.756  0.00  0.00    -0.355 OA
ATOM     23  H   *** d   1       0.116 -12.886  31.313  0.00  0.00     0.218 HD
ENDBRANCH   6  22
BRANCH   8  24
ATOM     24  O   *** d   1       0.431 -14.475  25.844  0.00  0.00    -0.360 OA
ATOM     25  H   *** d   1       0.072 -15.363  26.004  0.00  0.00     0.217 HD
ENDBRANCH   8  24
BRANCH  10  26
ATOM     26  O   *** d   1       5.056 -14.549  25.249  0.00  0.00    -0.361 OA
ATOM     27  H   *** d   1       4.809 -14.241  24.362  0.00  0.00     0.217 HD
ENDBRANCH  10  26
TORSDOF 6
ENDMDL
MODEL 15
REMARK VINA RESULT:      -8.4     28.376     30.412
REMARK  6 active torsions:
REMARK  status: ('A' for Active; 'I' for Inactive)
REMARK    1  A    between atoms: O_2  and  C_12 
REMARK    2  A    between atoms: O_3  and  C_14 
REMARK    3  A    between atoms: O_4  and  C_20 
REMARK    4  A    between atoms: O_6  and  C_18 
REMARK    5  A    between atoms: O_7  and  C_22 
REMARK    6  A    between atoms: C_9  and  C_11 
ROOT
ATOM      1  O   *** d   1      20.062   6.915  30.773  0.00  0.00    -0.306 OA
ATOM      2  O   *** d   1      19.235  10.230  32.740  0.00  0.00    -0.284 OA
ATOM      3  C   *** d   1      19.717   9.266  30.747  0.00  0.00     0.084 A 
ATOM      4  C   *** d   1      19.692   6.858  32.088  0.00  0.00     0.123 C 
ATOM      5  C   *** d   1      19.999   8.106  30.125  0.00  0.00     0.096 A 
ATOM      6  C   *** d   1      19.452   8.019  32.742  0.00  0.00     0.152 C 
ATOM      7  C   *** d   1      19.462   9.226  32.089  0.00  0.00     0.223 C 
ATOM      8  C   *** d   1      19.694  10.420  30.037  0.00  0.00     0.085 A 
ATOM      9  C   *** d   1      20.251   8.115  28.803  0.00  0.00     0.075 A 
ATOM     10  C   *** d   1      20.230   9.234  28.068  0.00  0.00     0.071 A 
ATOM     11  C   *** d   1      19.950  10.372  28.718  0.00  0.00     0.074 A 
ENDROOT
BRANCH   4  12
ATOM     12  C   *** d   1      19.643   5.618  32.654  0.00  0.00     0.004 A 
ATOM     13  C   *** d   1      18.441   5.017  32.815  0.00  0.00     0.054 A 
ATOM     14  C   *** d   1      18.232   3.798  33.359  0.00  0.00     0.102 A 
ATOM     15  C   *** d   1      19.314   3.120  33.792  0.00  0.00     0.099 A 
ATOM     16  C   *** d   1      20.521   3.689  33.681  0.00  0.00     0.040 A 
ATOM     17  C   *** d   1      20.678   4.904  33.136  0.00  0.00     0.017 A 
BRANCH  14  18
ATOM     18  O   *** d   1      17.004   3.193  33.502  0.00  0.00    -0.353 OA
ATOM     19  C   *** d   1      16.228   3.452  34.649  0.00  0.00     0.210 C 
ENDBRANCH  14  18
BRANCH  15  20
ATOM     20  O   *** d   1      19.193   1.887  34.357  0.00  0.00    -0.358 OA
ATOM     21  H   *** d   1      18.500   1.916  35.036  0.00  0.00     0.217 HD
ENDBRANCH  15  20
ENDBRANCH   4  12
BRANCH   6  22
ATOM     22  O   *** d   1      19.261   8.106  34.089  0.00  0.00    -0.355 OA
ATOM     23  H   *** d   1      18.479   8.648  34.270  0.00  0.00     0.218 HD
ENDBRANCH   6  22
BRANCH   8  24
ATOM     24  O   *** d   1      19.421  11.646  30.565  0.00  0.00    -0.360 OA
ATOM     25  H   *** d   1      18.980  11.534  31.423  0.00  0.00     0.217 HD
ENDBRANCH   8  24
BRANCH  10  26
ATOM     26  O   *** d   1      20.488   9.211  26.733  0.00  0.00    -0.361 OA
ATOM     27  H   *** d   1      20.754   8.314  26.475  0.00  0.00     0.217 HD
ENDBRANCH  10  26
TORSDOF 6
ENDMDL
MODEL 16
REMARK VINA RESULT:      -8.4      2.592      4.790
REMARK  6 active torsions:
REMARK  status: ('A' for Active; 'I' for Inactive)
REMARK    1  A    between atoms: O_2  and  C_12 
REMARK    2  A    between atoms: O_3  and  C_14 
REMARK    3  A    between atoms: O_4  and  C_20 
REMARK    4  A    between atoms: O_6  and  C_18 
REMARK    5  A    between atoms: O_7  and  C_22 
REMARK    6  A    between atoms: C_9  and  C_11 
ROOT
ATOM      1  O   *** d   1      25.765  -9.722   7.560  0.00  0.00    -0.306 OA
ATOM      2  O   *** d   1      29.061 -10.930   5.764  0.00  0.00    -0.284 OA
ATOM      3  C   *** d   1      27.210 -11.504   6.938  0.00  0.00     0.084 A 
ATOM      4  C   *** d   1      26.510  -8.840   6.827  0.00  0.00     0.123 C 
ATOM      5  C   *** d   1      26.099 -11.038   7.540  0.00  0.00     0.096 A 
ATOM      6  C   *** d   1      27.655  -9.282   6.255  0.00  0.00     0.152 C 
ATOM      7  C   *** d   1      28.018 -10.604   6.303  0.00  0.00     0.223 C 
ATOM      8  C   *** d   1      27.488 -12.830   6.979  0.00  0.00     0.085 A 
ATOM      9  C   *** d   1      25.282 -11.902   8.170  0.00  0.00     0.075 A 
ATOM     10  C   *** d   1      25.522 -13.219   8.224  0.00  0.00     0.071 A 
ATOM     11  C   *** d   1      26.637 -13.650   7.619  0.00  0.00     0.074 A 
ENDROOT
BRANCH   4  12
ATOM     12  C   *** d   1      26.054  -7.556   6.772  0.00  0.00     0.004 A 
ATOM     13  C   *** d   1      26.414  -6.775   5.727  0.00  0.00     0.054 A 
ATOM     14  C   *** d   1      26.046  -5.490   5.536  0.00  0.00     0.102 A 
ATOM     15  C   *** d   1      25.259  -4.925   6.473  0.00  0.00     0.099 A 
ATOM     16  C   *** d   1      24.903  -5.651   7.541  0.00  0.00     0.040 A 
ATOM     17  C   *** d   1      25.295  -6.924   7.688  0.00  0.00     0.017 A 
BRANCH  14  18
ATOM     18  O   *** d   1      26.408  -4.712   4.459  0.00  0.00    -0.353 OA
ATOM     19  C   *** d   1      26.342  -5.248   3.158  0.00  0.00     0.210 C 
ENDBRANCH  14  18
BRANCH  15  20
ATOM     20  O   *** d   1      24.846  -3.632   6.362  0.00  0.00    -0.358 OA
ATOM     21  H   *** d   1      25.352  -3.198   5.657  0.00  0.00     0.217 HD
ENDBRANCH  15  20
ENDBRANCH   4  12
BRANCH   6  22
ATOM     22  O   *** d   1      28.572  -8.464   5.662  0.00  0.00    -0.355 OA
ATOM     23  H   *** d   1      28.181  -7.589   5.523  0.00  0.00     0.218 HD
ENDBRANCH   6  22
BRANCH   8  24
ATOM     24  O   *** d   1      28.581 -13.407   6.405  0.00  0.00    -0.360 OA
ATOM     25  H   *** d   1      28.347 -13.723   5.517  0.00  0.00     0.217 HD
ENDBRANCH   8  24
BRANCH  10  26
ATOM     26  O   *** d   1      24.677 -14.067   8.868  0.00  0.00    -0.361 OA
ATOM     27  H   *** d   1      23.783 -13.966   8.503  0.00  0.00     0.217 HD
ENDBRANCH  10  26
TORSDOF 6
ENDMDL
MODEL 17
REMARK VINA RESULT:      -8.4     26.950     28.966
REMARK  6 active torsions:
REMARK  status: ('A' for Active; 'I' for Inactive)
REMARK    1  A    between atoms: O_2  and  C_12 
REMARK    2  A    between atoms: O_3  and  C_14 
REMARK    3  A    between atoms: O_4  and  C_20 
REMARK    4  A    between atoms: O_6  and  C_18 
REMARK    5  A    between atoms: O_7  and  C_22 
REMARK    6  A    between atoms: C_9  and  C_11 
ROOT
ATOM      1  O   *** d   1      20.721   8.387  28.354  0.00  0.00    -0.306 OA
ATOM      2  O   *** d   1      19.656  12.105  29.118  0.00  0.00    -0.284 OA
ATOM      3  C   *** d   1      20.267  10.580  27.558  0.00  0.00     0.084 A 
ATOM      4  C   *** d   1      20.299   8.736  29.607  0.00  0.00     0.123 C 
ATOM      5  C   *** d   1      20.629   9.300  27.353  0.00  0.00     0.096 A 
ATOM      6  C   *** d   1      19.977  10.030  29.842  0.00  0.00     0.152 C 
ATOM      7  C   *** d   1      19.958  10.960  28.834  0.00  0.00     0.223 C 
ATOM      8  C   *** d   1      20.220  11.440  26.511  0.00  0.00     0.085 A 
ATOM      9  C   *** d   1      20.936   8.896  26.106  0.00  0.00     0.075 A 
ATOM     10  C   *** d   1      20.893   9.715  25.047  0.00  0.00     0.071 A 
ATOM     11  C   *** d   1      20.532  10.984  25.286  0.00  0.00     0.074 A 
ENDROOT
BRANCH   4  12
ATOM     12  C   *** d   1      20.285   7.744  30.543  0.00  0.00     0.004 A 
ATOM     13  C   *** d   1      19.214   7.632  31.364  0.00  0.00     0.054 A 
ATOM     14  C   *** d   1      19.056   6.708  32.336  0.00  0.00     0.102 A 
ATOM     15  C   *** d   1      20.057   5.822  32.517  0.00  0.00     0.099 A 
ATOM     16  C   *** d   1      21.149   5.915  31.748  0.00  0.00     0.040 A 
ATOM     17  C   *** d   1      21.261   6.852  30.796  0.00  0.00     0.017 A 
BRANCH  14  18
ATOM     18  O   *** d   1      17.955   6.596  33.154  0.00  0.00    -0.353 OA
ATOM     19  C   *** d   1      16.766   6.031  32.651  0.00  0.00     0.210 C 
ENDBRANCH  14  18
BRANCH  15  20
ATOM     20  O   *** d   1      19.982   4.861  33.479  0.00  0.00    -0.358 OA
ATOM     21  H   *** d   1      20.563   4.123  33.235  0.00  0.00     0.217 HD
ENDBRANCH  15  20
ENDBRANCH   4  12
BRANCH   6  22
ATOM     22  O   *** d   1      19.726  10.536  31.083  0.00  0.00    -0.355 OA
ATOM     23  H   *** d   1      19.780  11.502  31.056  0.00  0.00     0.218 HD
ENDBRANCH   6  22
BRANCH   8  24
ATOM     24  O   *** d   1      19.867  12.752  26.607  0.00  0.00    -0.360 OA
ATOM     25  H   *** d   1      18.983  12.876  26.224  0.00  0.00     0.217 HD
ENDBRANCH   8  24
BRANCH  10  26
ATOM     26  O   *** d   1      21.208   9.278  23.799  0.00  0.00    -0.361 OA
ATOM     27  H   *** d   1      20.659   8.507  23.584  0.00  0.00     0.217 HD
ENDBRANCH  10  26
TORSDOF 6
ENDMDL
MODEL 18
REMARK VINA RESULT:      -8.2     32.444     34.042
REMARK  6 active torsions:
REMARK  status: ('A' for Active; 'I' for Inactive)
REMARK    1  A    between atoms: O_2  and  C_12 
REMARK    2  A    between atoms: O_3  and  C_14 
REMARK    3  A    between atoms: O_4  and  C_20 
REMARK    4  A    between atoms: O_6  and  C_18 
REMARK    5  A    between atoms: O_7  and  C_22 
REMARK    6  A    between atoms: C_9  and  C_11 
ROOT
ATOM      1  O   *** d   1      -3.484 -15.462  16.363  0.00  0.00    -0.306 OA
ATOM      2  O   *** d   1      -3.185 -11.837  14.842  0.00  0.00    -0.284 OA
ATOM      3  C   *** d   1      -3.929 -13.960  14.575  0.00  0.00     0.084 A 
ATOM      4  C   *** d   1      -2.989 -14.438  17.122  0.00  0.00     0.123 C 
ATOM      5  C   *** d   1      -4.000 -15.181  15.138  0.00  0.00     0.096 A 
ATOM      6  C   *** d   1      -2.866 -13.215  16.554  0.00  0.00     0.152 C 
ATOM      7  C   *** d   1      -3.327 -12.962  15.287  0.00  0.00     0.223 C 
ATOM      8  C   *** d   1      -4.448 -13.762  13.339  0.00  0.00     0.085 A 
ATOM      9  C   *** d   1      -4.590 -16.183  14.462  0.00  0.00     0.075 A 
ATOM     10  C   *** d   1      -5.120 -16.022  13.242  0.00  0.00     0.071 A 
ATOM     11  C   *** d   1      -5.029 -14.796  12.708  0.00  0.00     0.074 A 
ENDROOT
BRANCH   4  12
ATOM     12  C   *** d   1      -2.608 -14.752  18.394  0.00  0.00     0.004 A 
ATOM     13  C   *** d   1      -3.462 -14.504  19.415  0.00  0.00     0.054 A 
ATOM     14  C   *** d   1      -3.228 -14.755  20.721  0.00  0.00     0.102 A 
ATOM     15  C   *** d   1      -2.034 -15.291  21.044  0.00  0.00     0.099 A 
ATOM     16  C   *** d   1      -1.146 -15.525  20.069  0.00  0.00     0.040 A 
ATOM     17  C   *** d   1      -1.423 -15.256  18.785  0.00  0.00     0.017 A 
BRANCH  14  18
ATOM     18  O   *** d   1      -4.112 -14.511  21.747  0.00  0.00    -0.353 OA
ATOM     19  C   *** d   1      -5.452 -14.189  21.453  0.00  0.00     0.210 C 
ENDBRANCH  14  18
BRANCH  15  20
ATOM     20  O   *** d   1      -1.714 -15.572  22.338  0.00  0.00    -0.358 OA
ATOM     21  H   *** d   1      -0.749 -15.636  22.418  0.00  0.00     0.217 HD
ENDBRANCH  15  20
ENDBRANCH   4  12
BRANCH   6  22
ATOM     22  O   *** d   1      -2.218 -12.168  17.141  0.00  0.00    -0.355 OA
ATOM     23  H   *** d   1      -2.338 -12.212  18.101  0.00  0.00     0.218 HD
ENDBRANCH   6  22
BRANCH   8  24
ATOM     24  O   *** d   1      -4.430 -12.570  12.678  0.00  0.00    -0.360 OA
ATOM     25  H   *** d   1      -4.626 -11.853  13.303  0.00  0.00     0.217 HD
ENDBRANCH   8  24
BRANCH  10  26
ATOM     26  O   *** d   1      -5.711 -17.054  12.583  0.00  0.00    -0.361 OA
ATOM     27  H   *** d   1      -6.675 -16.971  12.661  0.00  0.00     0.217 HD
ENDBRANCH  10  26
TORSDOF 6
ENDMDL
MODEL 19
REMARK VINA RESULT:      -8.2     31.650     32.623
REMARK  6 active torsions:
REMARK  status: ('A' for Active; 'I' for Inactive)
REMARK    1  A    between atoms: O_2  and  C_12 
REMARK    2  A    between atoms: O_3  and  C_14 
REMARK    3  A    between atoms: O_4  and  C_20 
REMARK    4  A    between atoms: O_6  and  C_18 
REMARK    5  A    between atoms: O_7  and  C_22 
REMARK    6  A    between atoms: C_9  and  C_11 
ROOT
ATOM      1  O   *** d   1      11.421   5.020  33.163  0.00  0.00    -0.306 OA
ATOM      2  O   *** d   1       9.147   2.731  30.896  0.00  0.00    -0.284 OA
ATOM      3  C   *** d   1      10.116   3.048  32.920  0.00  0.00     0.084 A 
ATOM      4  C   *** d   1      11.028   5.452  31.926  0.00  0.00     0.123 C 
ATOM      5  C   *** d   1      10.901   3.863  33.649  0.00  0.00     0.096 A 
ATOM      6  C   *** d   1      10.278   4.624  31.161  0.00  0.00     0.152 C 
ATOM      7  C   *** d   1       9.818   3.423  31.640  0.00  0.00     0.223 C 
ATOM      8  C   *** d   1       9.652   1.898  33.467  0.00  0.00     0.085 A 
ATOM      9  C   *** d   1      11.207   3.521  34.913  0.00  0.00     0.075 A 
ATOM     10  C   *** d   1      10.761   2.397  35.490  0.00  0.00     0.071 A 
ATOM     11  C   *** d   1       9.986   1.606  34.736  0.00  0.00     0.074 A 
ENDROOT
BRANCH   4  12
ATOM     12  C   *** d   1      11.473   6.683  31.542  0.00  0.00     0.004 A 
ATOM     13  C   *** d   1      12.799   6.949  31.597  0.00  0.00     0.054 A 
ATOM     14  C   *** d   1      13.387   8.115  31.253  0.00  0.00     0.102 A 
ATOM     15  C   *** d   1      12.584   9.111  30.828  0.00  0.00     0.099 A 
ATOM     16  C   *** d   1      11.262   8.903  30.787  0.00  0.00     0.040 A 
ATOM     17  C   *** d   1      10.724   7.727  31.140  0.00  0.00     0.017 A 
BRANCH  14  18
ATOM     18  O   *** d   1      14.739   8.367  31.300  0.00  0.00    -0.353 OA
ATOM     19  C   *** d   1      15.394   8.432  32.546  0.00  0.00     0.210 C 
ENDBRANCH  14  18
BRANCH  15  20
ATOM     20  O   *** d   1      13.094  10.322  30.467  0.00  0.00    -0.358 OA
ATOM     21  H   *** d   1      12.368  10.897  30.178  0.00  0.00     0.217 HD
ENDBRANCH  15  20
ENDBRANCH   4  12
BRANCH   6  22
ATOM     22  O   *** d   1       9.984   4.860  29.851  0.00  0.00    -0.355 OA
ATOM     23  H   *** d   1       9.769   5.797  29.732  0.00  0.00     0.218 HD
ENDBRANCH   6  22
BRANCH   8  24
ATOM     24  O   *** d   1       8.853   1.004  32.821  0.00  0.00    -0.360 OA
ATOM     25  H   *** d   1       9.061   0.106  33.128  0.00  0.00     0.217 HD
ENDBRANCH   8  24
BRANCH  10  26
ATOM     26  O   *** d   1      11.088   2.078  36.770  0.00  0.00    -0.361 OA
ATOM     27  H   *** d   1      10.889   2.833  37.347  0.00  0.00     0.217 HD
ENDBRANCH  10  26
TORSDOF 6
ENDMDL
MODEL 20
REMARK VINA RESULT:      -8.1     32.228     33.963
REMARK  6 active torsions:
REMARK  status: ('A' for Active; 'I' for Inactive)
REMARK    1  A    between atoms: O_2  and  C_12 
REMARK    2  A    between atoms: O_3  and  C_14 
REMARK    3  A    between atoms: O_4  and  C_20 
REMARK    4  A    between atoms: O_6  and  C_18 
REMARK    5  A    between atoms: O_7  and  C_22 
REMARK    6  A    between atoms: C_9  and  C_11 
ROOT
ATOM      1  O   *** d   1       7.348   6.016  32.092  0.00  0.00    -0.306 OA
ATOM      2  O   *** d   1       9.869   3.159  31.080  0.00  0.00    -0.284 OA
ATOM      3  C   *** d   1       8.073   3.764  32.322  0.00  0.00     0.084 A 
ATOM      4  C   *** d   1       8.248   6.222  31.084  0.00  0.00     0.123 C 
ATOM      5  C   *** d   1       7.242   4.776  32.635  0.00  0.00     0.096 A 
ATOM      6  C   *** d   1       9.123   5.231  30.789  0.00  0.00     0.152 C 
ATOM      7  C   *** d   1       9.050   4.004  31.397  0.00  0.00     0.223 C 
ATOM      8  C   *** d   1       7.918   2.559  32.922  0.00  0.00     0.085 A 
ATOM      9  C   *** d   1       6.267   4.569  33.539  0.00  0.00     0.075 A 
ATOM     10  C   *** d   1       6.080   3.390  34.147  0.00  0.00     0.071 A 
ATOM     11  C   *** d   1       6.926   2.405  33.816  0.00  0.00     0.074 A 
ENDROOT
BRANCH   4  12
ATOM     12  C   *** d   1       8.221   7.445  30.483  0.00  0.00     0.004 A 
ATOM     13  C   *** d   1       8.874   8.478  31.065  0.00  0.00     0.054 A 
ATOM     14  C   *** d   1       8.936   9.742  30.593  0.00  0.00     0.102 A 
ATOM     15  C   *** d   1       8.280  10.007  29.445  0.00  0.00     0.099 A 
ATOM     16  C   *** d   1       7.594   9.023  28.850  0.00  0.00     0.040 A 
ATOM     17  C   *** d   1       7.561   7.783  29.358  0.00  0.00     0.017 A 
BRANCH  14  18
ATOM     18  O   *** d   1       9.617  10.780  31.188  0.00  0.00    -0.353 OA
ATOM     19  C   *** d   1       9.220  11.237  32.460  0.00  0.00     0.210 C 
ENDBRANCH  14  18
BRANCH  15  20
ATOM     20  O   *** d   1       8.286  11.256  28.902  0.00  0.00    -0.358 OA
ATOM     21  H   *** d   1       7.832  11.231  28.045  0.00  0.00     0.217 HD
ENDBRANCH  15  20
ENDBRANCH   4  12
BRANCH   6  22
ATOM     22  O   *** d   1      10.181   5.381  29.941  0.00  0.00    -0.355 OA
ATOM     23  H   *** d   1       9.905   5.896  29.169  0.00  0.00     0.218 HD
ENDBRANCH   6  22
BRANCH   8  24
ATOM     24  O   *** d   1       8.701   1.471  32.679  0.00  0.00    -0.360 OA
ATOM     25  H   *** d   1       8.788   0.950  33.494  0.00  0.00     0.217 HD
ENDBRANCH   8  24
BRANCH  10  26
ATOM     26  O   *** d   1       5.085   3.210  35.056  0.00  0.00    -0.361 OA
ATOM     27  H   *** d   1       5.437   2.725  35.821  0.00  0.00     0.217 HD
ENDBRANCH  10  26
TORSDOF 6
ENDMDL
